# Supplementary material for: Crystal structures of sixteen phosphane chalcogenide complexes of gold(I) chloride, bromide and iodide
Source: Acta Crystallogr E Crystallogr Commun. 2024 Jan 1;80(Pt 1):34–49. doi: 10.1107/S2056989023010459 (PMC10833370; doi:10.1107/S2056989023010459)
Supplement: Supplementary file 1 [file e-80-00034-sup1.cif]

##############################################################################
#                                                                            #
# This CIF contains the data in a paper accepted for publication in          #
# Acta Crystallographica Section E. It conforms to the requirements of       #
# Notes for Authors for Acta Crystallographica Section E, and has been       #
# peer reviewed under the auspices of the IUCr Commission on Journals.       #
#                                                                            #
# Full details of the Crystallographic Information File format               #
# are given in the paper "The Crystallographic Information File (CIF):       #
# a New Standard Archive File for Crystallography" by S. R. Hall, F. H.      #
# Allen and I. D. Brown [Acta Cryst. (1991), A47, 655-685].                  #
#                                                                            #
# The current version of the core CIF dictionary is obtainable from          #
# ftp://ftp.iucr.org/pub/cif_core.dic.                                       #
#                                                                            #
# Software is freely available for graphical display of the structure(s)     #
# in this CIF. For information consult the CIF software page                 #
# http://www.iucr.org/resources/cif/software.                                #
#                                                                            #
# This file may be used for bona fide research purposes within the           #
# scientific community so long as proper attribution is given to the journal # 
# article from which it was obtained.                                        #
#                                                                            #
##############################################################################
data_1a
_audit_creation_method     'SHELXL-2019/3'
_chemical_name_systematic
;
Chlorido(tripropylphosphane sulfide-\k<i>S</i>)gold
;
_chemical_name_common     ?
_chemical_formula_moiety     'C9 H21 Au Cl P S'
_chemical_formula_sum     'C9 H21 Au Cl P S'
_chemical_formula_iupac     '[Au Cl (C9 H21 P S)]'
_chemical_formula_weight     424.70
_chemical_melting_point     ?
_space_group_crystal_system     monoclinic
_space_group_name_H-M_alt     'P 21/n'
_space_group_name_Hall     '-P 2yn'
loop_
    _space_group_symop_operation_xyz
    'x, y, z'
    '-x+1/2, y+1/2, -z+1/2'
    '-x, -y, -z'
    'x-1/2, -y-1/2, z-1/2'
_cell_length_a     8.05892(17)
_cell_length_b     11.1342(2)
_cell_length_c     15.0596(4)
_cell_angle_alpha     90
_cell_angle_beta     97.004(2)
_cell_angle_gamma     90
_cell_volume     1341.21(5)
_cell_formula_units_Z     4
_cell_measurement_reflns_used     14045
_cell_measurement_theta_min     2.2763
_cell_measurement_theta_max     30.8176
_cell_measurement_temperature     100(2)
_exptl_crystal_description     block
_exptl_crystal_colour     colourless
_exptl_crystal_size_max     0.4
_exptl_crystal_size_mid     0.2
_exptl_crystal_size_min     0.2
_exptl_crystal_density_diffrn     2.103
_exptl_crystal_density_meas     ?
_exptl_crystal_density_method     'not measured'
_exptl_crystal_F_000     808
_exptl_absorpt_coefficient_mu     11.404
_exptl_absorpt_correction_type     multi-scan
_exptl_absorpt_process_details
;
CrysAlisPro, Version 1.171.35.21 (Rigaku OD, 2020)
;
_exptl_absorpt_correction_T_min     0.38863
_exptl_absorpt_correction_T_max     1.00000
_diffrn_ambient_temperature     100(2)
_diffrn_source     'fine-focus sealed tube'
_diffrn_radiation_type     MoK\a
_diffrn_radiation_wavelength     0.71073
_diffrn_measurement_device_type     'Oxford Diffraction Xcalibur, Eos'
_diffrn_measurement_method     '\w scan'
_diffrn_detector_area_resol_mean     16.1419
_diffrn_reflns_number     39799
_diffrn_reflns_av_R_equivalents     0.0286
_diffrn_reflns_av_unetI/netI     0.0151
_diffrn_reflns_theta_min     2.281
_diffrn_reflns_theta_max     30.887
_diffrn_reflns_theta_full     30.000
_diffrn_measured_fraction_theta_max     0.955
_diffrn_measured_fraction_theta_full     0.992
_diffrn_reflns_limit_h_min     -11
_diffrn_reflns_limit_h_max     11
_diffrn_reflns_limit_k_min     -15
_diffrn_reflns_limit_k_max     15
_diffrn_reflns_limit_l_min     -20
_diffrn_reflns_limit_l_max     20
_refine_special_details     ?
_reflns_number_total     4047
_reflns_number_gt     3612
_reflns_threshold_expression     'I > 2\s(I)'
_refine_ls_structure_factor_coef     Fsqd
_refine_ls_matrix_type     full
_refine_ls_R_factor_all     0.0191
_refine_ls_R_factor_gt     0.0148
_refine_ls_wR_factor_gt     0.0301
_refine_ls_wR_factor_ref     0.0315
_refine_ls_goodness_of_fit_ref     1.077
_refine_ls_restrained_S_all     1.077
_refine_ls_number_reflns     4047
_refine_ls_number_parameters     125
_refine_ls_number_restraints     0
_refine_ls_hydrogen_treatment     constr
_refine_ls_weighting_scheme     calc
_refine_ls_weighting_details
              'w=1/[\s^2^(Fo^2^)+(0.0111P)^2^+0.8830P] where P=(Fo^2^+2Fc^2^)/3'
_atom_sites_solution_hydrogens     geom
_atom_sites_solution_primary     direct
_atom_sites_solution_secondary     difmap
_refine_ls_shift/su_max     0.002
_refine_ls_shift/su_mean     0.000
_refine_diff_density_max     1.327
_refine_diff_density_min     -0.754
_refine_ls_extinction_method
;
SHELXL-2019/3 (Sheldrick, 2015)
;
_refine_ls_extinction_coef     0.00169(5)
_refine_ls_extinction_expression
                                  'Fc^*^=kFc[1+0.001xFc^2^\l^3^/sin(2\q)]^-1/4^'
loop_
    _atom_type_symbol
    _atom_type_description
    _atom_type_scat_dispersion_real
    _atom_type_scat_dispersion_imag
    _atom_type_scat_source
    'C' 'C' 0.0033 0.0016
                         'International Tables Vol C Tables 4.2.6.8 and 6.1.1.4'
    'H' 'H' 0.0000 0.0000
                         'International Tables Vol C Tables 4.2.6.8 and 6.1.1.4'
    'P' 'P' 0.1023 0.0942
                         'International Tables Vol C Tables 4.2.6.8 and 6.1.1.4'
    'S' 'S' 0.1246 0.1234
                         'International Tables Vol C Tables 4.2.6.8 and 6.1.1.4'
    'Cl' 'Cl' 0.1484 0.1585
                         'International Tables Vol C Tables 4.2.6.8 and 6.1.1.4'
    'Au' 'Au' -2.0133 8.8022
                         'International Tables Vol C Tables 4.2.6.8 and 6.1.1.4'
_computing_data_collection
;
CrysAlisPro, Version 1.171.35.21 (Rigaku OD, 2020)
;
_computing_cell_refinement
;
CrysAlisPro, Version 1.171.35.21 (Rigaku OD, 2020)
;
_computing_data_reduction
;
CrysAlisPro, Version 1.171.35.21 (Rigaku OD, 2020)
;
_computing_structure_solution
;
SHELXS-97 (Sheldrick, 2008)
;
_computing_structure_refinement
;
SHELXL-2019/3 (Sheldrick, 2015)
;
_computing_molecular_graphics
;
Bruker XP (Bruker, 1998)
;
_computing_publication_material
;
SHELXL-2019/3 (Sheldrick, 2015)
;
loop_
    _atom_site_type_symbol
    _atom_site_label
    _atom_site_fract_x
    _atom_site_fract_y
    _atom_site_fract_z
    _atom_site_U_iso_or_equiv
    _atom_site_adp_type
    _atom_site_calc_flag
    _atom_site_occupancy
    _atom_site_disorder_assembly
    _atom_site_disorder_group
    Au Au1 0.50329(2) 0.50334(2) 0.30141(2) 0.01432(3) Uani d 1 . .
    Cl Cl1 0.30499(6) 0.47296(4) 0.18188(3) 0.02028(9) Uani d 1 . .
    P P1 0.78099(5) 0.68964(4) 0.42190(3) 0.01098(9) Uani d 1 . .
    S S1 0.69932(6) 0.51693(4) 0.42283(4) 0.01897(10) Uani d 1 . .
    C C1 0.9200(2) 0.70619(16) 0.52682(12) 0.0147(3) Uani d 1 . .
    H H1 1.000594 0.637699 0.528670 0.018 Uiso calc 1 . .
    C C2 0.6047(2) 0.79477(16) 0.40785(13) 0.0154(4) Uani d 1 . .
    H H2 0.542816 0.777882 0.347485 0.018 Uiso calc 1 . .
    C C3 0.9086(2) 0.71884(17) 0.33196(12) 0.0153(3) Uani d 1 . .
    H H3 0.955630 0.801612 0.341415 0.018 Uiso calc 1 . .
    C C11 1.0268(2) 0.82109(18) 0.53105(13) 0.0194(4) Uani d 1 . .
    H H11A 0.955951 0.890946 0.538644 0.029 Uiso calc 1 . .
    H H11B 1.077490 0.829499 0.475430 0.029 Uiso calc 1 . .
    H H11C 1.115123 0.815969 0.581775 0.029 Uiso calc 1 . .
    C C12 0.8306(3) 0.69331(19) 0.61062(13) 0.0223(4) Uani d 1 . .
    H H12A 0.912987 0.675916 0.662427 0.033 Uiso calc 1 . .
    H H12B 0.749564 0.627477 0.602008 0.033 Uiso calc 1 . .
    H H12C 0.772311 0.768311 0.620949 0.033 Uiso calc 1 . .
    C C21 0.4790(3) 0.7753(2) 0.47522(16) 0.0287(5) Uani d 1 . .
    H H21A 0.527202 0.804115 0.534274 0.043 Uiso calc 1 . .
    H H21B 0.453446 0.689493 0.478704 0.043 Uiso calc 1 . .
    H H21C 0.376102 0.819815 0.455734 0.043 Uiso calc 1 . .
    C C22 0.6600(3) 0.92622(17) 0.40615(16) 0.0264(5) Uani d 1 . .
    H H22A 0.562907 0.977030 0.386965 0.040 Uiso calc 1 . .
    H H22B 0.743040 0.935382 0.364215 0.040 Uiso calc 1 . .
    H H22C 0.709377 0.950386 0.466181 0.040 Uiso calc 1 . .
    C C31 1.0567(3) 0.6320(2) 0.33596(15) 0.0286(5) Uani d 1 . .
    H H31A 1.015170 0.550101 0.324260 0.043 Uiso calc 1 . .
    H H31B 1.121047 0.635606 0.395463 0.043 Uiso calc 1 . .
    H H31C 1.128551 0.654776 0.290711 0.043 Uiso calc 1 . .
    C C32 0.8074(3) 0.71657(18) 0.23950(13) 0.0217(4) Uani d 1 . .
    H H32A 0.882117 0.729766 0.193739 0.033 Uiso calc 1 . .
    H H32B 0.722677 0.780119 0.235633 0.033 Uiso calc 1 . .
    H H32C 0.752369 0.638374 0.229744 0.033 Uiso calc 1 . .
loop_
    _atom_site_aniso_label
    _atom_site_aniso_U_11
    _atom_site_aniso_U_22
    _atom_site_aniso_U_33
    _atom_site_aniso_U_12
    _atom_site_aniso_U_13
    _atom_site_aniso_U_23
    Au1 0.01461(4) 0.01095(4) 0.01748(5) -0.00199(2) 0.00225(3) -0.00205(2)
    Cl1 0.0205(2) 0.0221(2) 0.0179(2) -0.00076(18) 0.00087(17) -0.00512(18)
    P1 0.0115(2) 0.0092(2) 0.0119(2) 0.00053(15) -0.00008(16) 0.00056(16)
    S1 0.0207(2) 0.0102(2) 0.0243(3) -0.00212(16) -0.00425(19) 0.00323(17)
    C1 0.0154(8) 0.0151(8) 0.0130(9) 0.0007(6) -0.0006(7) 0.0023(7)
    C2 0.0125(8) 0.0132(8) 0.0202(10) 0.0022(6) 0.0012(7) 0.0030(7)
    C3 0.0164(9) 0.0172(9) 0.0125(9) -0.0015(7) 0.0030(7) -0.0014(7)
    C11 0.0193(9) 0.0250(10) 0.0129(9) -0.0077(8) -0.0016(7) -0.0005(8)
    C12 0.0275(10) 0.0261(10) 0.0128(9) -0.0061(8) 0.0007(8) 0.0034(8)
    C21 0.0218(10) 0.0305(12) 0.0362(13) 0.0098(8) 0.0134(9) 0.0098(10)
    C22 0.0209(10) 0.0130(9) 0.0453(14) 0.0032(7) 0.0036(9) 0.0021(9)
    C31 0.0246(11) 0.0361(12) 0.0269(12) 0.0100(9) 0.0098(9) -0.0014(9)
    C32 0.0291(10) 0.0229(10) 0.0130(9) -0.0063(8) 0.0017(8) -0.0014(7)
_geom_special_details
;
 All esds (except the esd in the dihedral angle between two l.s. planes)
 are estimated using the full covariance matrix.  The cell esds are taken
 into account individually in the estimation of esds in distances, angles
 and torsion angles; correlations between esds in cell parameters are only
 used when they are defined by crystal symmetry.  An approximate (isotropic)
 treatment of cell esds is used for estimating esds involving l.s. planes.
;
loop_
    _geom_bond_atom_site_label_1
    _geom_bond_atom_site_label_2
    _geom_bond_site_symmetry_2
    _geom_bond_distance
    _geom_bond_publ_flag
    Au1 S1 . 2.2711(5) y
    Au1 Cl1 . 2.2820(5) y
    P1 C3 . 1.8269(18) ?
    P1 C1 . 1.8312(19) ?
    P1 C2 . 1.8330(18) ?
    P1 S1 . 2.0332(6) y
    C1 C12 . 1.534(3) ?
    C1 C11 . 1.539(3) ?
    C1 H1 . 1.0000 ?
    C2 C22 . 1.531(3) ?
    C2 C21 . 1.534(3) ?
    C2 H2 . 1.0000 ?
    C3 C32 . 1.526(3) ?
    C3 C31 . 1.531(3) ?
    C3 H3 . 1.0000 ?
    C11 H11A . 0.9800 ?
    C11 H11B . 0.9800 ?
    C11 H11C . 0.9800 ?
    C12 H12A . 0.9800 ?
    C12 H12B . 0.9800 ?
    C12 H12C . 0.9800 ?
    C21 H21A . 0.9800 ?
    C21 H21B . 0.9800 ?
    C21 H21C . 0.9800 ?
    C22 H22A . 0.9800 ?
    C22 H22B . 0.9800 ?
    C22 H22C . 0.9800 ?
    C31 H31A . 0.9800 ?
    C31 H31B . 0.9800 ?
    C31 H31C . 0.9800 ?
    C32 H32A . 0.9800 ?
    C32 H32B . 0.9800 ?
    C32 H32C . 0.9800 ?
loop_
    _geom_angle_atom_site_label_1
    _geom_angle_atom_site_label_2
    _geom_angle_atom_site_label_3
    _geom_angle_site_symmetry_1
    _geom_angle_site_symmetry_3
    _geom_angle
    _geom_angle_publ_flag
    S1 Au1 Cl1 . . 175.217(16) y
    C3 P1 C1 . . 106.34(8) y
    C3 P1 C2 . . 107.41(9) y
    C1 P1 C2 . . 114.79(9) y
    C3 P1 S1 . . 112.67(6) y
    C1 P1 S1 . . 104.69(6) y
    C2 P1 S1 . . 110.96(6) y
    P1 S1 Au1 . . 104.56(2) y
    C12 C1 C11 . . 111.10(16) ?
    C12 C1 P1 . . 113.67(13) ?
    C11 C1 P1 . . 113.55(13) ?
    C12 C1 H1 . . 105.9 ?
    C11 C1 H1 . . 105.9 ?
    P1 C1 H1 . . 105.9 ?
    C22 C2 C21 . . 111.30(17) ?
    C22 C2 P1 . . 112.91(13) ?
    C21 C2 P1 . . 113.48(13) ?
    C22 C2 H2 . . 106.2 ?
    C21 C2 H2 . . 106.2 ?
    P1 C2 H2 . . 106.2 ?
    C32 C3 C31 . . 110.65(16) ?
    C32 C3 P1 . . 112.77(13) ?
    C31 C3 P1 . . 111.41(14) ?
    C32 C3 H3 . . 107.2 ?
    C31 C3 H3 . . 107.2 ?
    P1 C3 H3 . . 107.2 ?
    C1 C11 H11A . . 109.5 ?
    C1 C11 H11B . . 109.5 ?
    H11A C11 H11B . . 109.5 ?
    C1 C11 H11C . . 109.5 ?
    H11A C11 H11C . . 109.5 ?
    H11B C11 H11C . . 109.5 ?
    C1 C12 H12A . . 109.5 ?
    C1 C12 H12B . . 109.5 ?
    H12A C12 H12B . . 109.5 ?
    C1 C12 H12C . . 109.5 ?
    H12A C12 H12C . . 109.5 ?
    H12B C12 H12C . . 109.5 ?
    C2 C21 H21A . . 109.5 ?
    C2 C21 H21B . . 109.5 ?
    H21A C21 H21B . . 109.5 ?
    C2 C21 H21C . . 109.5 ?
    H21A C21 H21C . . 109.5 ?
    H21B C21 H21C . . 109.5 ?
    C2 C22 H22A . . 109.5 ?
    C2 C22 H22B . . 109.5 ?
    H22A C22 H22B . . 109.5 ?
    C2 C22 H22C . . 109.5 ?
    H22A C22 H22C . . 109.5 ?
    H22B C22 H22C . . 109.5 ?
    C3 C31 H31A . . 109.5 ?
    C3 C31 H31B . . 109.5 ?
    H31A C31 H31B . . 109.5 ?
    C3 C31 H31C . . 109.5 ?
    H31A C31 H31C . . 109.5 ?
    H31B C31 H31C . . 109.5 ?
    C3 C32 H32A . . 109.5 ?
    C3 C32 H32B . . 109.5 ?
    H32A C32 H32B . . 109.5 ?
    C3 C32 H32C . . 109.5 ?
    H32A C32 H32C . . 109.5 ?
    H32B C32 H32C . . 109.5 ?
loop_
    _geom_torsion_atom_site_label_1
    _geom_torsion_atom_site_label_2
    _geom_torsion_atom_site_label_3
    _geom_torsion_atom_site_label_4
    _geom_torsion_site_symmetry_1
    _geom_torsion_site_symmetry_2
    _geom_torsion_site_symmetry_3
    _geom_torsion_site_symmetry_4
    _geom_torsion
    _geom_torsion_publ_flag
    C3 P1 S1 Au1 . . . . -71.54(7) y
    C1 P1 S1 Au1 . . . . 173.32(6) y
    C2 P1 S1 Au1 . . . . 48.95(7) y
    C3 P1 C1 C12 . . . . 175.97(14) ?
    C2 P1 C1 C12 . . . . 57.35(16) ?
    S1 P1 C1 C12 . . . . -64.55(14) ?
    C3 P1 C1 C11 . . . . 47.67(15) ?
    C2 P1 C1 C11 . . . . -70.95(15) ?
    S1 P1 C1 C11 . . . . 167.15(12) ?
    C3 P1 C2 C22 . . . . -56.09(17) ?
    C1 P1 C2 C22 . . . . 61.92(17) ?
    S1 P1 C2 C22 . . . . -179.64(13) ?
    C3 P1 C2 C21 . . . . 176.07(15) ?
    C1 P1 C2 C21 . . . . -65.92(17) ?
    S1 P1 C2 C21 . . . . 52.51(16) ?
    C1 P1 C3 C32 . . . . -176.22(13) ?
    C2 P1 C3 C32 . . . . -52.86(15) ?
    S1 P1 C3 C32 . . . . 69.64(14) ?
    C1 P1 C3 C31 . . . . 58.65(16) ?
    C2 P1 C3 C31 . . . . -177.99(14) ?
    S1 P1 C3 C31 . . . . -55.49(15) ?
loop_
    _geom_hbond_atom_site_label_D
    _geom_hbond_atom_site_label_H
    _geom_hbond_atom_site_label_A
    _geom_hbond_site_symmetry_A
    _geom_hbond_distance_DH
    _geom_hbond_distance_HA
    _geom_hbond_distance_DA
    _geom_hbond_angle_DHA
    _geom_hbond_publ_flag
    C32 H32C Au1 . 0.98 2.83 3.615(2) 138.2 yes
    C3 H3 Cl1 2_655 1.00 2.77 3.6734(19) 151.1 yes
    C12 H12B Au1 3_666 0.98 3.02 3.8290(19) 140.9 yes
    C1 H1 S1 3_766 1.00 2.99 3.9487(19) 161.9 yes
_shelx_space_group_comment
;
The symmetry employed for this shelxl refinement is uniquely defined
by the following loop, which should always be used as a source of
symmetry information in preference to the above space-group names.
They are only intended as comments.
;
_shelx_estimated_absorpt_T_min     0.092
_shelx_estimated_absorpt_T_max     0.209
_shelx_hkl_file
;
   0   0  -2 222627. 3778.66  16
   0   0  -2 224577. 3621.15   6
   0   0  -2 227874. 3755.86   1
   0   0  -2 224758. 3816.45  10
   0   0   2 228947. 3671.89  11
   0   0   2 232738. 3624.81   6
   0   0   2 222738. 4134.51   2
   0   0  -2 227676. 3650.31  11
   0   0  -3 44.6137 53.8915  11
   0   0   3 83.8846 60.1763  15
   0   0  -3 30.3530 51.2798   6
   0   0  -3 149.840 70.1991  15
   0   0   3 93.1188 64.5235  11
   0   0  -3 81.1362 66.4899  16
   0   0  -3 187.930 89.5288  12
   0   0  -3 9.07831 99.1009  10
   0   0   3 132.117 85.3004   1
   0   0   3 95.5962 53.2061   6
   0   0  -3 29.7522 60.9551   1
   0   0   3-32.9499 160.787   2
   0   0   3 134.825 77.2048  16
   0   0  -3 179.004 144.218   2
   0   0   4 8326.91 360.124   6
   0   0  -4 9291.11 537.156  10
   0   0  -4 8477.98 478.203  16
   0   0  -4 8783.56 464.655   1
   0   0  -4 8622.01 454.491  12
   0   0   4 8242.98 403.561  11
   0   0   4 8908.72 463.347   1
   0   0  -4 8433.71 386.479  11
   0   0  -4 8282.60 364.400   6
   0   0  -4 8898.00 483.674  15
   0   0   4 8943.92 395.991  15
   0   0   4 9475.18 501.196  16
   0   0  -4 9106.32 698.818   2
   0   0   4 8389.48 662.761   2
   0   0   4 8363.53 496.713  10
   0   0   5 547.421 133.675  11
   0   0  -5 753.120 231.278  10
   0   0   5 183.483 135.974   1
   0   0   5 415.333 106.350   6
   0   0   5 192.117 216.918   2
   0   0  -5 184.830 96.5630  12
   0   0  -5 202.918 138.814  16
   0   0  -5 364.717 89.5276   6
   0   0   5 462.622 124.051  15
   0   0  -5 595.513 123.430  11
   0   0  -6 25200.9 1120.31  10
   0   0  -6 27250.1 886.841  11
   0   0   6 26855.1 1044.56   1
   0   0   6 26352.9 1483.79   2
   0   0   6 27380.9 949.655  11
   0   0  -6 25057.0 1063.77  16
   0   0   6 28025.4 853.367   6
   0   0   6 27471.0 882.079  15
   0   0   7 151.153 104.013  11
   0   0  -7-75.3217 120.456  11
   0   0   7 86.8730 92.6547  15
   0   0  -7 193.816 210.230  16
   0   0   7 178.919 157.111   1
   0   0   7-4.70992 70.5922   6
   0   0  -7 24.1423 209.008  10
   0   0  -8 503062. 9141.06  16
   0   0  -8 500389. 8522.47  11
   0   0  -8 513206. 9332.91  10
   0   0   8 509879. 8486.59  15
   0   0   8 505961. 8984.82   1
   0   0   9 636.400 194.596  15
   0   0  -9 632.988 335.896  16
   0   0  -9 24.9264 248.252  10
   0   0  -9 883.903 217.987  11
   0   0   9 593.851 287.301   1
   0   0  10 367788. 6404.54  15
   0   0 -10 351231. 7203.60  16
   0   0  10 353217. 7043.88   1
   0   0 -10 356872. 6482.97  11
   0   0 -10 351805. 7442.89  10
   0   0 -11 265.729 178.510  11
   0   0 -11 964.030 444.378  16
   0   0  11 410.715 268.199   1
   0   0  11 643.530 199.460  15
   0   0 -11 841.444 458.255  10
   0   0  12 27402.5 1104.30  15
   0   0 -12 25222.6 1518.96  16
   0   0  12 26480.1 1463.51   1
   0   0 -12 26453.5 1161.56  11
   0   0 -12 26738.4 1653.26  10
   0   0 -13 50.0252 361.027  10
   0   0 -13-227.829 172.947  11
   0   0 -13 60.6022 304.298  16
   0   0  13 208.349 332.011   1
   0   0  13 46.8091 128.109  15
   0   0 -14 2660.36 390.992  11
   0   0 -14 2446.80 581.070  16
   0   0 -14 2391.46 624.016  10
   0   0  14 1456.74 457.258   1
   0   0 -15 283.859 431.279  16
   0   0 -15-118.176 170.452  11
   0   0 -15-34.8005 444.954  10
   0   0  15-515.399 432.476   1
   0   0 -16 21659.1 1835.35  10
   0   0 -16 21257.3 1667.71  16
   0   0  16 19507.7 1498.43   1
   0   0  17 636.140 436.800   1
   0   0 -17 673.238 482.438  10
   0   0 -17-138.026 496.695  16
   0   0 -18 120888. 4864.92  10
   0   0 -18 111647. 4378.51  16
   0   0  18 112518. 4205.01   1
   0   0 -19 1123.07 649.416  16
   0   0  19 746.310 557.312   1
   0   0 -19 997.934 625.795  10
   0   0  20 17076.5 1659.23   1
   0   0 -20 17677.6 1946.31  10
   0   1  -1 116391. 2106.32  10
   0  -1  -1 118773. 2129.62   3
   0  -1   1 108024. 2149.43   3
   0   1   1 114712. 2051.88   8
   0  -1  -1 114342. 2034.25   1
   0   1  -1 113263. 2101.81  14
   0  -1  -1 117647. 2052.14  16
   0  -1  -2 60819.3 1312.67  10
   0  -1  -2 60643.3 1312.57   8
   0   1   2 63229.4 1318.87  10
   0   1   2 60771.0 1323.56   8
   0  -1   2 62608.8 1373.49  14
   0  -1   2 63261.3 1427.19  10
   0   1   2 64070.7 1342.64  16
   0   1   2 60449.3 1153.23  11
   0   1  -2 62314.9 1374.53  14
   0   1   2 57825.2 1553.17   2
   0   1  -2 61248.4 1420.01  10
   0   1   2 62585.2 1310.92   3
   0  -1  -2 62265.9 1539.50   2
   0  -1   2 60144.6 1329.84   3
   0  -1   2 61288.4 1207.19  12
   0   1   2 61390.7 1260.07   6
   0   1  -2 61968.4 1209.63  12
   0   1   2 62246.7 1292.85   1
   0   1  -2 59759.3 1347.23  16
   0  -1   2 61038.3 1348.17  16
   0  -1   2 63915.3 1556.00  13
   0  -1  -2 62101.2 1303.02   1
   0   1  -2 60922.7 1445.19  11
   0  -1  -2 60567.3 1336.08  16
   0   1  -2 62570.4 1312.56   3
   0  -1   2 56350.9 1444.34  11
   0  -1  -2 62002.0 1242.14   6
   0  -1  -3 283224. 5174.76  10
   0   1  -3 298413. 5660.87   2
   0   1   3 315039. 4976.89   6
   0   1  -3 296550. 5183.83  16
   0   1  -3 292074. 5205.28  11
   0  -1   3 304893. 5195.79  16
   0   1   3 293637. 5688.35   2
   0   1   3 305463. 5148.44   8
   0  -1  -3 294102. 5170.59  16
   0   1  -3 304575. 5194.85  14
   0  -1  -3 309197. 5143.71   8
   0   1   3 295147. 5455.69  15
   0  -1  -3 311998. 5643.48   2
   0  -1   3 299078. 5181.71  14
   0   1   3 317686. 5198.95  16
   0   1  -3 293763. 5290.72  10
   0   1   3 309392. 4864.95  11
   0  -1  -3 303044. 4935.96   6
   0   1   3 317431. 5200.61  10
   0  -1  -3 301262. 4847.81  11
   0   1  -3 303293. 4976.90  12
   0  -1   3 298063. 5045.25   3
   0  -1  -3 306618. 5100.71   1
   0  -1   3 308019. 5002.20  12
   0   1   3 303991. 5095.70   1
   0  -1   3 310376. 5312.56  10
   0  -1   3 289060. 5276.82  11
   0  -1   4 1541.18 242.695  10
   0  -1  -4 1518.39 320.985   2
   0   1   4 1258.88 208.423  16
   0  -1   4 1267.72 209.776   1
   0   1   4 1224.57 204.499  10
   0   1   4 1103.87 230.141  15
   0   1  -4 1023.58 226.291  10
   0   1   4 1155.10 280.828   2
   0  -1   4 1323.71 186.743  12
   0   1   4 800.826 159.736   1
   0   1  -4 1105.76 204.869  16
   0   1  -4 1210.97 193.804  11
   0  -1  -4 1356.94 203.047   8
   0  -1  -4 1228.69 208.220  10
   0   1   4 1180.68 132.722  11
   0  -1  -4 946.069 135.091   6
   0   1  -4 1800.40 356.287   2
   0  -1   4 1336.07 215.707  11
   0   1  -4 1043.57 152.679  12
   0  -1  -4 1024.42 125.826  11
   0   1  -4 902.669 177.910  14
   0  -1  -4 1131.41 174.402   1
   0  -1  -4 941.101 196.535  16
   0  -1   4 1256.51 205.793  16
   0   1   4 1050.41 139.361   6
   0   1  -4 1125.04 112.560  15
   0   1  -5 279240. 5180.03  16
   0  -1   5 283548. 4861.14   6
   0   1   5 287085. 4797.40   6
   0   1   5 281115. 5255.56  15
   0   1   5 287275. 5072.24   1
   0  -1   5 291998. 4557.51  15
   0  -1  -5 274498. 5170.42  16
   0  -1   5 275810. 5181.76  11
   0   1  -5 277364. 4678.80  15
   0   1  -5 278166. 5320.50  10
   0   1   5 275339. 5998.86   2
   0  -1  -5 274263. 5232.31  10
   0  -1   5 280993. 5136.93   1
   0   1  -5 270863. 5039.89  11
   0   1   5 287106. 4759.73  11
   0   1  -5 277804. 4933.20  12
   0  -1  -5 277065. 4758.57   6
   0  -1   5 284484. 5022.91  12
   0  -1  -5 282153. 4702.12  11
   0   1  -6 130.791 100.316  12
   0  -1  -6-22.1092 164.576  10
   0   1  -6 372.760 241.915  16
   0  -1   6 17.0401 135.726   1
   0   1  -6 329.129 89.8489  15
   0   1   6-19.2478 133.784   1
   0  -1   6 155.962 81.8789  15
   0   1  -6 200.768 113.023  11
   0   1   6 329.617 175.375  15
   0   1   6-95.9229 289.721   2
   0   1   6 488.294 110.176  11
   0  -1  -6 81.8067 94.6702   6
   0   1   6 160.811 94.9124   6
   0  -1   6 105.600 88.0572   6
   0  -1  -6 148.058 96.7558  11
   0   1  -6 749.483 278.773  10
   0  -1  -6 35.1541 161.697  16
   0   1   7 331386. 7581.24   2
   0  -1  -7 347436. 5894.15   6
   0  -1  -7 345240. 5849.44  11
   0   1   7 351635. 5918.85   6
   0   1  -7 335815. 6642.21  10
   0  -1  -7 338128. 6477.47  16
   0  -1   7 339516. 6406.05   1
   0   1   7 345938. 6331.69   1
   0   1  -7 337245. 6180.63  11
   0   1   7 333921. 6305.25  15
   0   1  -7 343545. 6484.83  16
   0   1  -7 328182. 6059.77  15
   0  -1   7 356291. 5668.78  15
   0   1   7 349738. 5958.78  11
   0  -1  -7 345708. 6609.76  10
   0  -1   8 3170.65 255.554  15
   0   1   8 3102.44 397.337   1
   0   1  -8 2919.15 493.451  10
   0   1   8 3278.02 328.220  11
   0  -1  -8 2821.50 286.072   6
   0  -1   8 2795.27 394.374   1
   0   1  -8 3109.00 356.612  11
   0  -1  -8 3422.61 469.105  16
   0   1   8 3164.77 379.272  15
   0  -1  -8 3132.40 292.662  11
   0   1   8 2765.83 627.760   2
   0  -1  -8 3123.51 458.571  10
   0   1  -8 2572.05 442.243  16
   0  -1  -9 16638.9 767.040   6
   0   1  -9 19157.1 1190.45  10
   0   1  -9 19394.6 935.423  11
   0  -1  -9 16893.6 760.301  11
   0  -1  -9 19361.6 1196.52  10
   0   1   9 17194.3 1467.34   2
   0   1   9 18503.9 1027.98   1
   0  -1  -9 18140.9 1107.14  16
   0  -1   9 18976.6 1077.65   1
   0   1  -9 16915.6 1083.24  16
   0  -1   9 17825.1 671.421  15
   0   1   9 17471.0 914.701  15
   0   1 -10 37703.6 1811.05  10
   0   1 -10 37032.2 1414.12  11
   0   1  10 38344.9 1448.10  15
   0  -1 -10 38191.4 1254.76  11
   0  -1 -10 35136.0 1248.47   6
   0   1 -10 35318.3 1642.14  16
   0  -1 -10 36280.5 1678.89  16
   0  -1  10 41201.7 1691.32   1
   0  -1  10 38246.7 1099.82  15
   0   1  10 36766.0 1570.92   1
   0  -1 -10 38226.8 1801.93  10
   0  -1 -11 33468.0 1684.56  16
   0   1 -11 34893.0 1700.44  16
   0   1 -11 32828.1 1365.68  11
   0  -1  11 34269.6 1067.54  15
   0  -1  11 31887.1 1573.96   1
   0  -1 -11 32587.0 1201.98  11
   0   1 -11 35194.6 1824.15  10
   0   1  11 34687.9 1401.64  15
   0   1  11 34350.1 1590.19   1
   0  -1 -11 32659.5 1765.80  10
   0   1  12 350.008 269.360   1
   0   1 -12 346.551 338.848  10
   0   1  12 321.062 164.649  15
   0  -1  12 402.106 300.177   1
   0  -1 -12 311.463 321.192  16
   0  -1 -12 307.117 172.816  11
   0  -1 -12 210.943 331.061  10
   0  -1  12 348.794 132.962  15
   0   1 -12-48.5502 372.587  16
   0   1 -12 312.047 179.388  11
   0  -1  13 59083.4 2024.04   3
   0  -1 -13 60611.7 2698.50  10
   0  -1 -13 59798.8 1867.01  11
   0  -1 -13 62273.1 2574.91  16
   0   1 -13 59175.8 2673.02  10
   0   1  13 61616.4 2038.27  15
   0   1  13 59586.1 2373.10   1
   0   1 -13 61526.2 2059.53  11
   0  -1  13 58410.6 2397.00   1
   0   1 -13 61067.1 2541.91  16
   0   1  14 1582.99 458.805   1
   0   1  14 2003.43 342.152  15
   0   1 -14 1545.09 514.823  16
   0  -1 -14 2562.24 613.340  16
   0  -1  14 1695.66 455.644   1
   0   1 -14 2128.18 632.595  10
   0  -1 -14 2138.51 648.198  10
   0  -1  14 1899.87 394.814   3
   0  -1 -14 1965.42 346.035  11
   0   1 -14 1924.46 368.129  11
   0   1  15 164218. 4722.45   1
   0   1 -15 176167. 5431.49  10
   0   1 -15 170619. 4152.32  11
   0  -1 -15 169114. 5027.79  16
   0   1 -15 166904. 5007.13  16
   0  -1 -15 171895. 5368.24  10
   0  -1  15 171906. 4873.60   1
   0  -1 -16 5267.54 877.645  16
   0   1 -16 6765.15 990.032  16
   0  -1  16 4104.74 732.401   1
   0   1  16 3756.73 716.911   1
   0   1 -16 7980.87 1176.55  10
   0  -1 -16 5499.22 986.715  10
   0  -1  17 71928.8 3161.78   1
   0   1 -17 72544.8 3337.32  16
   0  -1 -17 72359.2 3322.59  16
   0   1 -17 75369.7 3659.43  10
   0   1  17 77872.6 3229.59   1
   0  -1 -17 75881.7 3637.86  10
   0  -1 -18 378.894 556.044  10
   0   1  18-270.897 398.325   1
   0   1 -18-287.206 560.179  10
   0  -1 -18 503.077 593.742  16
   0   1 -18 14.5839 568.393  16
   0  -1  18 655.018 470.033   1
   0   1  19 1438.68 508.861   1
   0  -1 -19 1469.58 652.849  16
   0   1 -19 2855.00 801.897  16
   0  -1 -19 2519.55 801.444  10
   0  -1  19 2442.45 712.473   1
   0   1 -19 903.561 484.884  10
   0  -1 -20 285.616 656.744  10
   0   1  20-467.893 591.780   1
   0  -1  20 31.0478 400.864   1
   0   2   0 443949. 6831.29   9
   0   2   0 447631. 7329.67  13
   0   2   0 450799. 7357.64   3
   0   2   0 442805. 7056.51  14
   0  -2   0 435409. 7087.07   8
   0  -2   0 429744. 7044.02  14
   0  -2   0 417292. 7235.94  13
   0   2   0 428953. 6984.33   4
   0  -2   0 418856. 7323.16   3
   0  -2   0 441431. 6853.00   9
   0   2   0 434054. 7076.60   8
   0  -2  -1 6433.70 266.822   9
   0  -2  -1 6882.60 298.049   2
   0   2  -1 6151.89 311.335   5
   0   2  -1 6051.07 428.232   3
   0   2  -1 6708.12 374.974  14
   0   2  -1 7123.70 501.471  13
   0   2   1 6066.23 357.526   4
   0  -2  -1 6233.86 350.801  13
   0  -2  -1 6786.32 365.657   8
   0  -2   1 6515.19 380.738  14
   0   2   1 6551.28 313.455   2
   0   2   1 6314.54 265.607   9
   0  -2  -1 6465.71 423.071   3
   0   2   1 6287.25 427.037   3
   0  -2  -1 5648.38 332.124   1
   0  -2   1 6293.11 314.923   5
   0   2   1 6338.63 357.442   8
   0  -2  -1 6738.54 369.739   4
   0   2  -1 6381.30 341.883   9
   0  -2   1 6214.99 445.431   3
   0   2   1 6420.67 374.721  13
   0  -2   1 6834.33 481.884  13
   0   2  -2 553041. 9117.39  14
   0   2   2 551386. 9170.97   2
   0  -2  -2 561485. 9139.11   4
   0  -2  -2 555903. 9139.88   3
   0  -2   2 533600. 9511.86  13
   0   2   2 585047. 8861.79  13
   0   2  -2 563075. 9234.82   3
   0   2  -2 556724. 9116.35  10
   0  -2  -2 543780. 8911.46  10
   0   2   2 565562. 9023.45   8
   0  -2  -2 550062. 8789.38  13
   0  -2   2 509077. 9224.70   3
   0  -2   2 552009. 9131.31  10
   0  -2  -2 545585. 8996.91  16
   0  -2   2 557438. 9123.13  14
   0   2   2 578865. 9202.55   3
   0   2  -2 519020. 9466.21  13
   0   2   2 563051. 8971.90   1
   0  -2  -2 555581. 8964.65   1
   0  -2  -2 568382. 9027.18   8
   0  -2  -2 552071. 9044.25   2
   0   2  -3 31.1941 124.924  10
   0  -2  -3 133.971 105.441  10
   0   2  -3 107.645 98.9990  14
   0   2   3 180.763 102.491   3
   0  -2   3 202.422 144.364   3
   0  -2  -3 163.164 169.085   2
   0  -2  -3 52.7747 85.8182   6
   0  -2  -3 92.6056 96.7272   3
   0  -2   3 208.127 110.335  10
   0   2   3 346.511 129.343  16
   0   2   3 90.9258 94.4105   1
   0   2   3 110.980 108.483   8
   0  -2  -3 41.0342 59.5722   8
   0  -2  -3 288.181 125.311  16
   0   2  -3 36.9489 145.926  11
   0  -2  -3 131.396 82.1907   1
   0   2   3 366.543 235.962   2
   0  -2   3 57.6621 117.152  14
   0   2  -3 44.4048 90.5148   3
   0  -2   3 193.478 118.395  16
   0   2   3 95.6441 81.6478  10
   0  -2   3 240.188 95.7871  12
   0  -2   3 500.265 199.719  13
   0   2   3 80.4823 67.8294  13
   0   2   4 10386.1 793.137   2
   0   2  -4 11491.5 510.239  12
   0   2   4 10626.4 573.922   1
   0  -2  -4 11911.5 599.378   1
   0  -2  -4 14048.5 690.040  16
   0  -2  -4 12426.3 777.816   2
   0  -2   4 11874.6 524.885  12
   0   2   4 11944.4 616.755   3
   0  -2   4 12328.2 659.258   3
   0  -2  -4 12310.6 553.505   6
   0   2  -4 12139.9 827.271   2
   0   2   4 11677.3 456.602  13
   0   2   4 12458.1 848.528  15
   0  -2  -4 11231.3 621.016  10
   0   2  -4 11439.4 690.721  10
   0   2  -4 11417.7 711.044  11
   0   2   4 12344.2 633.553   8
   0   2   4 13129.9 633.157  10
   0  -2   4 11266.8 652.465  14
   0   2  -4 11218.1 635.695  16
   0   2   4 12129.2 474.355  11
   0   2   5 6280.37 613.374  15
   0   2   5 5603.16 444.162   1
   0  -2   5 6028.53 409.106  12
   0   2  -5 5677.29 253.797  15
   0   2  -5 6001.02 389.791  12
   0  -2  -5 5889.85 489.646  16
   0  -2   5 6321.65 516.323  14
   0   2   5 6720.34 718.340   2
   0   2  -5 6119.39 496.142  16
   0   2   5 8141.60 470.266   6
   0  -2   5 6093.13 473.180   3
   0   2   5 6071.21 348.359  11
   0   2  -5 5671.81 508.221  11
   0   2   5 7041.70 480.429   3
   0   2   5 5735.76 473.845   8
   0  -2  -5 6078.84 493.821  10
   0   2  -5 6517.63 569.793  10
   0  -2  -5 6089.96 393.247   6
   0  -2  -6 79081.9 1847.51   6
   0   2  -6 78983.4 1560.40  15
   0   2   6 79921.6 2846.08   2
   0   2  -6 83725.7 1928.80  12
   0   2   6 82320.3 1755.95  11
   0  -2   6 79985.9 2190.73   1
   0  -2  -6 80156.9 2205.46  16
   0   2  -6 83236.3 2384.38  10
   0   2   6 78158.5 2075.94   1
   0   2   6 80852.4 2441.55  15
   0   2  -6 83633.5 2258.10  11
   0  -2   6 76899.6 2040.30   3
   0  -2   6 80001.6 1976.55  12
   0   2  -6 81182.7 2225.14  16
   0  -2  -6 77966.8 2211.22  10
   0   2   6 82629.7 1937.87   6
   0   2   6 78230.0 2142.85   8
   0   2  -7 800.400 284.375  16
   0  -2  -7 499.637 153.964   6
   0   2  -7 662.806 114.693  15
   0  -2   7 724.843 226.771  12
   0  -2   7 223.696 175.687   1
   0   2   7 237.481 372.722   2
   0   2  -7 196.979 254.778  10
   0   2   7 630.206 129.539  11
   0   2   7 642.801 269.031  15
   0   2  -7 450.000 175.918  11
   0  -2  -7 567.039 249.647  10
   0   2   7 428.225 183.675   1
   0  -2   7 613.586 205.928   3
   0  -2  -7 660.326 195.964  16
   0   2   8 414358. 7628.59   1
   0  -2  -8 410691. 7942.64  10
   0  -2  -8 410836. 7143.36   6
   0  -2   8 411520. 7447.30   3
   0   2  -8 412647. 7671.67  11
   0  -2   8 405999. 7770.71   1
   0  -2  -8 411962. 7839.01  16
   0   2   8 410426. 7917.46  15
   0   2  -8 414388. 8097.89  10
   0   2   8 421747. 9228.74   2
   0   2   8 429751. 7083.64  11
   0   2  -8 401899. 6925.58  15
   0  -2  -8 431893. 7008.00  11
   0   2  -8 409574. 7841.49  16
   0  -2  -9 2195.44 180.547  17
   0  -2   9 1953.43 400.313   1
   0   2   9 2355.61 417.325  15
   0  -2  -9 2237.09 279.505  11
   0   2  -9 2406.47 491.180  10
   0  -2   9 2049.57 172.639  17
   0  -2  -9 2545.91 473.952  10
   0  -2  -9 1908.17 168.861  17
   0   2   9 2729.88 463.119   1
   0  -2  -9 2231.51 433.119  16
   0  -2  -9 2034.97 280.524   6
   0   2  -9 1920.86 335.390  11
   0  -2   9 2599.51 387.474   3
   0  -2   9 2254.66 182.285  17
   0   2  -9 2332.36 445.574  16
   0   2   9 1578.64 481.289   2
   0   2 -10 321975. 6783.10  16
   0   2  10 323598. 8291.46   2
   0  -2 -10 322777. 6931.70  10
   0   2 -10 332046. 7115.66  10
   0  -2 -10 320276. 6804.15  16
   0  -2  10 319309. 6685.90   1
   0   2  10 331703. 6652.19  15
   0  -2  10 316110. 6261.21   3
   0   2 -10 324256. 6423.68  11
   0  -2 -10 325490. 5945.30   6
   0  -2 -10 325539. 5807.62  11
   0   2  10 325329. 6578.98   1
   0  -2 -11 6222.81 487.585  11
   0  -2  11 7399.56 769.417   1
   0   2 -11 6709.48 822.500  10
   0   2 -11 6669.30 640.806  11
   0   2 -11 6541.15 753.782  16
   0  -2  11 7123.06 646.819   3
   0   2  11 6316.65 705.335   1
   0   2  11 5871.94 618.282  15
   0  -2 -11 6914.50 543.664   6
   0  -2 -11 7062.75 822.674  10
   0  -2 -11 6251.68 774.645  16
   0   2 -12 99845.9 3286.90  16
   0  -2  12 99582.3 2838.62   3
   0  -2 -12 97385.1 2423.71  11
   0   2 -12 97229.3 3468.35  10
   0   2  12 100108. 2986.88  15
   0   2  12 100707. 3105.42   1
   0  -2 -12 98535.7 3282.83  16
   0   2 -12 98243.9 2885.09  11
   0  -2 -12 99148.3 3408.65  10
   0  -2 -12 96543.9 2527.43   6
   0  -2  12 100413. 3212.46   1
   0   2  13 1281.64 361.800   1
   0  -2  13 1470.44 408.133   1
   0   2  13 762.238 266.973  15
   0  -2  13 1364.50 345.041   3
   0  -2 -13 767.377 219.047  11
   0   2 -13 1172.38 470.178  10
   0  -2 -13 960.957 385.949  16
   0  -2 -13 1164.36 449.018  10
   0   2 -13 1648.30 439.321  16
   0   2 -13 1002.10 306.761  11
   0   2 -14 5763.03 655.849  11
   0   2 -14 6460.37 877.400  16
   0  -2  14 6201.15 817.091   1
   0   2  14 5306.98 731.342   1
   0   2 -14 6880.72 961.924  10
   0  -2  14 6905.05 728.949   3
   0  -2 -14 6548.03 936.813  10
   0   2  14 6376.12 690.608  15
   0  -2 -14 6614.97 917.880  16
   0   2 -15 3558.34 686.815  16
   0  -2 -15 4215.53 825.402  10
   0   2 -15 2820.39 461.200  11
   0   2 -15 3129.90 710.337  10
   0  -2 -15 3706.39 791.721  16
   0  -2  15 3211.72 651.488   1
   0   2  15 4237.16 571.917  15
   0   2  15 2223.29 546.913   1
   0  -2 -16 55237.3 2910.65  10
   0   2  16 48468.4 2428.70   1
   0  -2  16 53088.9 2586.57   1
   0   2 -16 51606.3 2863.50  10
   0   2 -16 49644.5 2615.95  16
   0   2 -16 48219.6 2068.66  11
   0  -2 -16 46883.7 2550.13  16
   0   2 -17 1140.39 556.202  16
   0  -2  17 863.105 483.419   1
   0  -2 -17 659.422 537.774  16
   0   2 -17 652.113 480.914  10
   0  -2 -17 2247.89 755.018  10
   0   2  17 445.076 416.098   1
   0  -2  18 60888.0 3027.93   1
   0  -2 -18 58907.2 3118.24  16
   0   2 -18 59609.6 3126.75  16
   0   2 -18 59924.9 3375.51  10
   0  -2 -18 65358.7 3461.85  10
   0   2  18 57725.0 2888.82   1
   0  -2 -19-77.7803 388.141  16
   0  -2  19 379.967 498.130   1
   0  -2 -19 750.051 555.863  10
   0   2 -19 372.866 489.380  10
   0   2  19 81.1497 393.290   1
   0   2 -19-280.655 560.622  16
   0  -2  20 53534.0 3028.06   1
   0  -2 -20 48736.1 3253.63  10
   0   2  20 48295.1 2823.76   1
   0  -3   0 834.802 131.462   9
   0  -3   0 1026.91 236.365  13
   0   3   0 506.974 101.442   9
   0   3   0 732.657 160.161  14
   0   3   0 817.715 213.300  13
   0  -3   0 1593.80 219.316   8
   0   3   0 1088.95 235.292   3
   0   3   0 797.780 95.4735   2
   0   3   0 909.023 175.374   4
   0  -3   0 1070.83 231.027   3
   0  -3   0 854.297 182.722  14
   0   3   0 789.772 175.842   8
   0   3   1 44737.8 1465.73   3
   0  -3  -1 44015.3 1252.59   8
   0   3  -1 42798.5 1110.52   9
   0  -3  -1 41388.5 1401.36   3
   0   3   1 43242.8 1341.47  13
   0  -3  -1 44068.6 982.943   2
   0  -3   1 44346.7 1137.42   5
   0   3  -1 41851.5 1521.73  13
   0   3  -1 41560.6 1237.78  14
   0  -3   1 41284.4 1242.30  14
   0   3  -1 44479.2 1463.96   3
   0   3   1 40760.9 1223.59   4
   0  -3  -1 43500.2 1223.23   4
   0   3   1 41413.3 1227.58   8
   0  -3   1 42751.5 1493.62  13
   0  -3  -1 42842.1 978.315   9
   0   3  -1 42831.2 1263.10   8
   0   3   1 41429.4 1030.67   2
   0  -3  -1 41571.9 1204.45  14
   0  -3   1 40689.6 1450.77   3
   0  -3  -1 41679.2 1257.08  13
   0   3   1 44225.5 989.241   9
   0   3  -2 15697.7 951.176  13
   0  -3  -2 16171.7 746.145   4
   0   3   2 15084.4 751.933   4
   0  -3   2 16273.5 757.407  10
   0  -3  -2 16235.7 706.433   1
   0   3   2 16778.0 854.951   3
   0  -3  -2 17134.1 646.704   2
   0   3   2 15726.9 709.168  13
   0   3   2 16580.5 734.459   8
   0   3  -2 16501.7 861.721   3
   0  -3  -2 16524.1 674.175  13
   0  -3   2 15045.4 860.517   3
   0  -3   2 16986.8 781.910  14
   0   3  -2 16199.7 764.224  14
   0   3  -2 16089.5 654.481   5
   0   3   2 15660.0 713.892   2
   0  -3  -2 15515.3 817.719   3
   0  -3  -2 15202.8 552.907   9
   0  -3  -3 156395. 3186.50  10
   0  -3   3 155803. 3418.08  14
   0  -3  -3 163292. 3460.72   3
   0  -3  -3 168334. 3318.37   2
   0  -3  -3 155506. 3280.35  16
   0  -3  -3 161135. 3021.33  13
   0   3  -3 155632. 3707.27  11
   0   3   3 160426. 3296.04   8
   0   3   3 156752. 3234.49   1
   0   3   3 157814. 3526.81   2
   0   3  -3 154296. 3393.45  10
   0   3  -3 159908. 3133.16   5
   0  -3   3 151179. 3565.11   3
   0  -3  -3 152381. 3014.78   9
   0   3   3 165678. 3138.25  13
   0   3   3 167877. 3531.52   3
   0   3  -3 158752. 3853.95  13
   0   3   4 11481.5 681.595   8
   0  -3  -4 11257.9 649.030  10
   0   3   4 13798.2 917.664   2
   0   3  -4 11701.1 823.278  11
   0  -3   4 11119.4 752.968   3
   0  -3   4 11929.4 567.340  12
   0  -3  -4 11429.7 696.358   3
   0   3   4 11454.7 647.302   1
   0  -3  -4 12371.5 716.669  16
   0  -3  -4 11561.7 660.788   6
   0  -3  -4 11391.0 523.376  13
   0   3   4 11539.9 552.861  13
   0  -3   4 11413.7 723.983  14
   0   3  -4 11671.0 746.753  10
   0   3   5 382292. 7602.88  15
   0   3  -5 341108. 6986.52  11
   0   3  -5 368043. 6922.20  10
   0  -3  -5 349050. 6649.02  16
   0   3   5 360184. 6538.97   1
   0  -3   5 363428. 6801.63  14
   0  -3   5 341709. 6784.34   3
   0   3   5 370685. 6138.51  13
   0   3   5 366803. 6661.60   8
   0  -3  -5 365792. 6400.54   6
   0   3   5 369633. 7465.99   2
   0  -3   5 356480. 6235.40  12
   0  -3  -5 355885. 6607.61  10
   0   3   5 364866. 6124.18  11
   0  -3  -6 4702.61 420.666   6
   0   3  -6 3980.81 501.709  11
   0   3   6 4713.93 494.986   8
   0   3  -6 4349.09 371.024  12
   0   3   6 4291.83 336.007  11
   0   3   6 4908.30 682.532   2
   0  -3  -6 4855.26 508.867  10
   0   3  -6 4690.00 543.717  10
   0  -3   6 4105.19 503.083  14
   0  -3   6 4780.14 529.623   3
   0   3   6 4878.34 350.069  13
   0   3   6 3933.02 427.837   1
   0  -3  -6 4096.95 491.117  16
   0   3   6 4199.17 578.953  15
   0  -3   6 4941.24 414.997  12
   0   3   7 258463. 5196.85   1
   0   3   7 266187. 6437.13   2
   0  -3  -7 262484. 5402.78  10
   0  -3  -7 260339. 4880.05   6
   0   3  -7 256452. 5537.02  11
   0  -3   7 257845. 5444.57  14
   0  -3  -7 258352. 5376.35  16
   0   3   7 265198. 5946.91  15
   0   3  -7 258798. 5619.85  10
   0   3   7 263863. 5343.46   8
   0   3  -7 252170. 4279.09  15
   0   3   7 268111. 4670.17  11
   0  -3   7 254616. 4926.60  12
   0  -3   7 253932. 5301.24   3
   0   3   7 259612. 4656.67  13
   0  -3  -8 1515.21 357.349  16
   0   3   8 1228.50 347.588  15
   0  -3   8 891.190 269.359   1
   0   3  -8 1737.98 433.973  10
   0  -3  -8 1485.34 247.598   6
   0  -3   8 1328.28 297.340   3
   0   3  -8 1437.83 152.551  15
   0   3   8 927.208 297.457   8
   0  -3  -8 1854.60 418.484  10
   0   3  -8 1314.76 334.486  11
   0   3   8 1454.19 425.544   2
   0   3   8 955.967 257.982   1
   0   3   8 1553.53 227.610  13
   0  -3   8 1769.16 297.915  12
   0   3  -8 988.040 281.596  16
   0   3  -9 34650.4 1741.24  10
   0   3   9 33716.7 1494.12   1
   0  -3  -9 34812.4 1263.77   6
   0  -3   9 37205.1 1561.54   3
   0   3  -9 32838.8 1578.83  16
   0   3  -9 34658.0 1603.11  11
   0   3   9 36525.5 2206.68   2
   0   3  -9 32959.3 927.523  15
   0  -3  -9 36153.5 1638.11  16
   0   3   9 33630.2 1139.30  13
   0  -3   9 34818.2 1616.90   1
   0  -3   9 36314.8 1447.89  12
   0  -3  -9 33888.3 1628.05  10
   0   3   9 36775.7 1784.44  15
   0  -3 -10-408.694 382.091  10
   0   3 -10-361.538 411.738  16
   0   3 -10 83.6681 217.805  11
   0   3  10-127.328 228.264   1
   0  -3  10 409.010 275.534   3
   0  -3 -10 426.788 298.765  16
   0   3 -10 590.458 457.924  10
   0  -3 -10-83.3130 163.988   6
   0   3  10-94.6466 246.828  15
   0  -3  10 455.959 330.906   1
   0   3  10-930.679 685.025   2
   0  -3  11 10843.1 495.268  17
   0  -3  11 10778.6 966.158   1
   0   3  11 10981.2 1320.54   2
   0   3 -11 12254.4 954.899  11
   0  -3 -11 10998.0 496.568  17
   0  -3  11 10192.3 848.776   3
   0   3 -11 11124.7 992.460  16
   0  -3 -11 10959.8 714.889   6
   0  -3 -11 11631.8 1015.29  16
   0   3  11 12343.0 1049.44  15
   0   3  11 11916.3 945.180   1
   0   3 -11 10940.7 1064.45  10
   0  -3 -11 10158.7 965.287  10
   0   3  12 1749.81 397.816   1
   0   3  12 2018.05 452.423  15
   0  -3  12 2171.66 526.080   1
   0  -3 -12 1965.93 550.477  16
   0  -3 -12 2658.60 600.151  10
   0   3 -12 2240.25 446.210  11
   0   3 -12 2441.92 520.624  16
   0   3 -12 2651.67 631.722  10
   0  -3  12 2615.04 475.945   3
   0  -3 -12 2216.12 347.800   6
   0  -3 -13 99935.3 3636.69  10
   0  -3 -13 103817. 3564.23  16
   0  -3 -13 98232.9 2706.79   6
   0   3  13 108384. 3407.91   1
   0   3 -13 105944. 3820.44  10
   0   3 -13 103478. 3229.43  11
   0   3  13 105494. 3388.92  15
   0  -3  13 104810. 3521.08   1
   0  -3  13 104875. 3211.71   3
   0   3 -13 106549. 3589.55  16
   0  -3 -14 1071.07 482.606  16
   0   3  14 2016.13 544.915   1
   0   3  14 1865.81 440.841  15
   0  -3 -14 785.128 460.411  10
   0  -3  14 1800.59 434.686   3
   0  -3  14 2210.17 629.146   1
   0  -3 -14 1502.83 320.450   6
   0   3 -14 2326.90 503.323  11
   0   3 -14 2131.35 689.574  10
   0   3 -14 2249.95 602.003  16
   0   3 -15 132699. 3889.94  11
   0   3  15 130969. 3938.99  15
   0  -3 -15 131179. 4576.09  10
   0  -3  15 132876. 4341.71   1
   0   3 -15 127349. 4356.49  16
   0  -3 -15 130902. 4388.99  16
   0   3 -15 136375. 4759.87  10
   0   3  15 127236. 4115.84   1
   0   3 -16-229.720 290.142  11
   0  -3 -16 57.7533 428.627  16
   0  -3  16-243.105 447.734   1
   0   3 -16 1122.89 679.045  10
   0   3  16 1264.45 538.526   1
   0   3 -16-298.544 477.344  16
   0  -3 -16 74.5966 416.956  10
   0   3 -17 65186.5 3448.82  10
   0   3 -17 66205.5 3221.10  16
   0   3  17 68700.3 3066.09   1
   0  -3  17 64798.5 3113.71   1
   0  -3 -17 67912.0 3418.80  10
   0  -3 -17 68742.7 3290.20  16
   0  -3 -18 685.962 450.889  16
   0  -3  18-121.922 344.056   1
   0  -3 -18 321.793 464.656  10
   0   3 -18 40.0205 607.811  10
   0   3  18-358.907 480.089   1
   0  -3  19 4153.75 905.697   1
   0  -3 -19 2455.67 743.420  16
   0   3  19 2139.55 596.140   1
   0   3 -19 2457.20 845.360  10
   0  -3 -19 2680.69 828.430  10
   0   3  20 7.64621 399.871   1
   0  -3 -20-145.286 687.665  10
   0   4   0 962634. 15544.1   4
   0   4   0 991673. 16294.1  13
   0   4   0 993497. 15739.2   8
   0  -4   0 956481. 15658.0  14
   0  -4   0 934620. 16214.5   3
   0   4   0 975091. 15023.0   2
   0  -4   0 966326. 15260.3   9
   0  -4  -1 7795.25 388.740   9
   0   4  -1 9186.06 768.316  13
   0  -4   1 8900.46 505.755   5
   0   4   1 8381.99 412.497   2
   0   4  -1 8418.88 572.573   8
   0  -4  -1 7366.98 514.140  14
   0  -4   1 8696.80 715.314   3
   0   4  -1 8282.69 461.473   9
   0   4   1 8052.03 534.312   4
   0   4   1 8928.40 407.626   9
   0  -4  -1 8006.85 679.251   3
   0   4   1 8465.82 559.085   8
   0   4   1 8933.65 663.626  13
   0  -4  -1 8419.08 376.256   2
   0  -4   1 8585.66 584.301  14
   0   4   2 324382. 5880.44   8
   0  -4   2 297583. 6311.21   3
   0   4   2 307772. 5680.70   2
   0  -4   2 337752. 5655.23   5
   0  -4  -2 324430. 5443.39   2
   0  -4  -2 321059. 5812.35  14
   0   4  -2 317471. 5969.99   8
   0   4  -2 316698. 6622.40  13
   0  -4  -2 317532. 5349.13   9
   0   4   2 320312. 5415.42   9
   0  -4  -2 308376. 6198.30   3
   0   4  -2 315321. 5731.36   9
   0   4   2 312397. 5961.16  13
   0   4  -2 316910. 5645.02   5
   0  -4   2 325756. 5972.22  14
   0   4   2 305915. 5914.62   4
   0  -4  -2 320999. 5791.37  13
   0  -4  -3 827.340 173.755   2
   0   4  -3 542.092 182.987   5
   0   4   3 369.348 161.802  13
   0   4  -3 752.968 329.881  13
   0   4   3 300.142 161.566   2
   0  -4  -3 645.731 271.348   3
   0   4   3 750.845 229.090   8
   0  -4  -3 626.502 161.913  13
   0  -4  -3 648.338 132.088   9
   0  -4   3 147.664 173.455  14
   0  -4   3 394.579 214.039   3
   0  -4  -3 634.428 196.274  16
   0  -4  -4 28835.2 1017.08   9
   0  -4  -4 30682.1 1325.48   3
   0  -4   4 30099.7 1050.74  12
   0   4   4 31908.5 1152.87  13
   0  -4   4 31807.5 1356.93  14
   0   4   4 31444.0 1436.32   2
   0  -4  -4 30316.1 1173.08  10
   0   4  -4 30380.7 1118.92   5
   0  -4   4 29952.8 1433.90   3
   0  -4  -4 27943.0 1207.17  16
   0   4  -4 30347.6 1505.40  11
   0  -4  -4 30328.0 1029.83  13
   0   4   4 29512.2 1197.58   1
   0   4   4 28260.6 1210.72   8
   0   4  -5 250.995 260.946  10
   0   4   5 839.056 354.518   2
   0   4   5 56.9616 148.689   1
   0  -4   5 393.488 260.048  14
   0   4   5-119.055 242.617   8
   0   4   5 301.818 139.121  13
   0   4  -5-88.6129 330.117  11
   0  -4  -5-95.1536 222.545  16
   0  -4   5 379.435 160.966  12
   0  -4  -5 150.144 162.084  10
   0  -4   5 28.4149 257.437   3
   0  -4  -5 822.718 236.546   6
   0   4   6 42007.2 1999.41   2
   0   4   6 38121.2 1484.35   1
   0   4  -6 39883.6 1813.32  11
   0  -4  -6 38839.7 1520.56  10
   0   4   6 40328.9 1579.02   8
   0  -4   6 40501.9 1312.96  12
   0  -4  -6 40357.2 1442.79   6
   0  -4   6 38662.3 1689.33   3
   0  -4   6 38617.2 1638.51  14
   0   4   6 40482.0 1286.14  13
   0   4   6 41442.8 2084.51  15
   0   4  -6 39519.0 1696.19  10
   0  -4  -6 37830.3 1562.38  16
   0   4  -7 396.495 271.098  11
   0   4   7 641.528 225.549   1
   0   4   7 1225.24 434.959  15
   0   4   7 405.217 223.265   8
   0   4  -7 1144.60 401.458  10
   0  -4  -7 1000.50 270.333  16
   0   4   7 812.593 191.954  13
   0  -4  -7 239.090 212.969  10
   0   4   7 807.890 330.114   2
   0  -4  -7 694.324 207.694   6
   0  -4   7 702.407 207.988  12
   0  -4   7 946.934 326.200  14
   0  -4   7 608.630 252.269   3
   0  -4  -8 335253. 6812.67  16
   0   4   8 326800. 6730.34   8
   0   4  -8 336328. 7085.16  10
   0  -4   8 320118. 6854.62  14
   0   4  -8 331554. 7065.20  11
   0  -4   8 323249. 6822.89   3
   0  -4  -8 338058. 6803.02  10
   0   4   8 343289. 5964.16  13
   0  -4  -8 335154. 6239.18   6
   0   4   8 358950. 8123.50   2
   0   4   8 351077. 7616.47  15
   0   4  -8 316033. 5401.67  15
   0   4   8 337264. 6609.57   1
   0  -4   8 333533. 6217.11  12
   0  -4   9 1761.37 325.420  12
   0  -4   9 2182.77 444.761   3
   0   4  -9 2344.18 516.600  10
   0   4  -9 1999.67 173.637  15
   0   4  -9 1784.36 449.618  11
   0   4   9 2079.43 283.718  13
   0   4   9 1817.16 410.324   8
   0   4   9 1983.39 393.250   1
   0   4   9 2040.05 585.854   2
   0  -4  -9 1955.93 458.503  16
   0  -4  -9 1689.80 401.244  10
   0   4   9 1714.81 463.503  15
   0  -4   9 1534.45 374.631   1
   0  -4  -9 2189.59 344.668   6
   0   4  10 269352. 5888.43   1
   0   4 -10 271244. 6199.83  11
   0   4  10 294561. 7637.39   2
   0   4  10 271351. 5122.62  13
   0   4 -10 267314. 6424.92  10
   0  -4 -10 266462. 6127.38  16
   0  -4  10 266120. 6040.76   3
   0   4  10 271189. 6544.82  15
   0  -4 -10 268268. 6153.59  10
   0  -4  10 264273. 6134.43   1
   0  -4  10 266111. 5572.83  12
   0  -4 -10 275877. 5421.63   6
   0  -4 -11 11742.8 1066.54  16
   0   4 -11 13622.0 1091.31  11
   0   4  11 11854.4 962.734   1
   0  -4  11 11653.9 1059.48   1
   0  -4  11 12078.5 1017.62   3
   0   4 -11 12557.7 1152.21  10
   0   4  11 12778.0 1404.03   2
   0   4  11 11504.8 1094.97  15
   0  -4 -11 12042.2 804.950   6
   0  -4 -11 12973.8 1114.07  10
   0   4  11 11880.2 717.592  13
   0   4  12 58408.9 2365.05   1
   0   4 -12 56221.9 2374.76  11
   0   4  12 57898.3 2582.63  15
   0  -4 -12 56780.7 2527.38  10
   0   4 -12 63144.0 2773.33  10
   0   4  12 56950.6 1776.84  13
   0  -4 -12 57358.4 1937.05   6
   0  -4  12 57130.1 2501.70   1
   0  -4  12 59296.5 2386.49   3
   0  -4 -12 56273.1 2487.50  16
   0  -4 -13 3808.71 473.708   6
   0  -4 -13 3457.37 676.829  10
   0  -4  13 2996.87 586.924   1
   0  -4 -13 2809.65 635.555  16
   0  -4  13 4111.18 649.312   3
   0   4  13 3785.22 605.817   1
   0   4 -13 3780.60 764.444  10
   0   4  13 4031.63 676.228  15
   0   4 -13 3382.45 576.976  11
   0  -4 -14 2137.10 605.619  16
   0   4 -14 2611.60 558.267  11
   0  -4  14 3707.68 611.066   3
   0  -4  14 3822.84 746.339   1
   0   4  14 2683.26 578.320   1
   0  -4 -14 2530.27 601.265  10
   0   4 -14 2295.01 680.796  10
   0   4  14 2793.72 560.887  15
   0  -4  15 171.944 459.514   1
   0  -4 -15 553.946 446.297  16
   0   4  15-271.165 397.119   1
   0   4  15-102.892 265.205  15
   0  -4 -15-422.649 449.572  10
   0   4 -15 1239.62 460.211  11
   0   4 -15 371.108 455.854  10
   0   4  16 30500.4 1881.01  15
   0  -4 -16 28806.1 2037.74  16
   0   4  16 32482.7 2001.31   1
   0  -4 -16 31500.9 2219.83  10
   0  -4  16 29823.5 2050.24   1
   0   4 -16 28341.8 2169.36  10
   0   4 -16 31688.5 1871.55  11
   0   4  17 1162.24 506.304   1
   0   4 -17 1038.55 388.716  11
   0  -4 -17 1088.92 509.763  16
   0  -4 -17 1786.74 742.339  10
   0  -4  17 942.985 524.249   1
   0   4 -17 1126.31 704.748  10
   0   4 -18 77473.3 3910.24  10
   0  -4  18 74901.2 3566.21   1
   0  -4 -18 77076.3 3673.05  16
   0  -4 -18 75434.0 3802.69  10
   0   4  18 76181.5 3409.22   1
   0  -4  19 817.427 484.807   1
   0  -4 -19 1082.73 691.712  16
   0   4 -19 1150.40 706.541  10
   0  -4 -19 762.783 621.631  10
   0   4  19 679.772 530.189   1
   0   4  20 26602.0 2079.11   1
   0   5   0 284.539 103.230   2
   0  -5   0 429.850 310.294   3
   0   5   0 306.690 157.938   4
   0   5   0 184.243 93.6735   9
   0  -5   0 367.593 130.229   9
   0  -5   0 952.657 266.596  14
   0   5   0 262.526 158.108   8
   0   5   0 326.100 224.129  13
   0  -5  -1 122975. 3343.36   3
   0  -5   1 118425. 2917.63  14
   0   5  -1 124015. 2996.44   8
   0   5   1 117664. 2869.83   4
   0  -5  -1 122593. 2449.63   9
   0   5  -1 123885. 2562.72   9
   0  -5  -1 117477. 2854.57  14
   0   5   1 118754. 2403.10   9
   0   5   1 116497. 2424.85   2
   0   5   1 122340. 2938.95   8
   0   5  -1 125828. 3557.40  13
   0  -5   1 120741. 3412.63   3
   0   5  -1 121347. 2288.12   2
   0   5   1 126843. 3331.01  13
   0  -5  -2 31615.5 1252.30  14
   0   5  -2 30067.9 1313.98   8
   0  -5   2 29452.0 1540.87   3
   0   5   2 31347.0 1405.01  13
   0   5  -2 30680.8 1129.92   9
   0  -5  -2 33349.7 980.556   2
   0   5   2 29034.8 1112.46   2
   0  -5  -2 29248.4 1453.21   3
   0   5   2 29144.9 1273.36   4
   0   5  -2 31986.5 1690.61  13
   0  -5  -2 31456.6 951.868   9
   0   5   2 31450.2 970.465   9
   0  -5   2 30331.1 1300.85  14
   0   5   2 31562.9 1298.11   8
   0   5  -3 231028. 4698.57   9
   0   5  -3 224987. 4509.29   5
   0  -5   3 227129. 4915.15  14
   0  -5  -3 228427. 4183.59   9
   0   5   3 223093. 4832.05  13
   0  -5  -3 233397. 4720.22  14
   0  -5  -3 241061. 4347.35   2
   0  -5  -3 223411. 4728.01  16
   0  -5   3 227600. 5355.48   3
   0   5  -3 235071. 4962.67   8
   0   5   3 228000. 4758.77   2
   0  -5  -3 228905. 5117.60   3
   0   5   3 232252. 4803.65   8
   0   5   3 219397. 4885.97   4
   0   5  -3 251085. 5783.90  13
   0   5  -4 4971.29 719.594  13
   0  -5  -4 4915.38 398.433   9
   0  -5  -4 5149.43 593.622   3
   0   5   4 5267.81 538.771   8
   0   5  -4 6244.03 512.885   5
   0  -5   4 5318.81 599.464  14
   0  -5   4 5049.25 651.074   3
   0   5   4 6816.60 682.970   2
   0  -5  -4 5801.49 524.854  10
   0   5   4 5469.31 541.919  13
   0  -5  -4 4506.45 515.364  16
   0   5  -4 5232.33 704.039  11
   0   5  -5 173523. 4659.88  11
   0  -5   5 173997. 3676.24  12
   0   5  -5 177287. 3832.43   5
   0   5   5 180954. 3884.46  13
   0   5   5 178503. 4025.87   1
   0  -5  -5 172045. 3928.43  10
   0  -5   5 183346. 4313.83  14
   0  -5  -5 173768. 4084.86  16
   0  -5  -5 179599. 4247.09   3
   0   5   5 170351. 4067.31   8
   0  -5   5 177139. 4564.33   3
   0   5   5 183728. 4565.77   2
   0  -5   6 13718.2 992.304  14
   0   5  -6 11887.0 1068.19  11
   0   5   6 12003.4 887.444   8
   0  -5  -6 11749.3 839.372  10
   0   5   6 13661.0 1147.53   2
   0  -5  -6 12772.8 931.206  16
   0  -5  -6 13038.6 866.495   6
   0   5   6 13238.1 782.870  13
   0   5  -6 13410.9 823.272   5
   0  -5   6 13341.8 745.003  12
   0   5   6 15729.2 1379.94  15
   0  -5   6 12498.0 1015.42   3
   0   5   6 12130.2 860.549   1
   0   5  -7 310085. 6786.65  10
   0   5   7 301739. 6499.53   8
   0   5   7 326589. 7501.90   2
   0  -5  -7 312186. 6562.17  16
   0   5  -7 313694. 7082.40  11
   0  -5   7 311847. 5945.70  12
   0  -5   7 315453. 6742.80  14
   0  -5  -7 318192. 6474.18  10
   0   5   7 320292. 6432.80   1
   0   5   7 334744. 6027.15  13
   0   5   7 333202. 7752.95  15
   0  -5  -7 316227. 6279.57   6
   0  -5   7 310841. 6885.86   3
   0   5  -8 1090.80 406.533  11
   0   5   8 729.596 216.301  13
   0   5   8 351.190 271.669   8
   0  -5  -8 957.760 313.953  10
   0  -5   8 457.846 189.777  12
   0   5  -8 316.380 292.057  10
   0  -5  -8 871.295 336.392  16
   0  -5  -8 908.936 260.307   6
   0   5   8 81.0942 413.298   2
   0  -5   8 478.505 282.165   3
   0   5   8 430.330 204.951   1
   0  -5   8 320.962 277.264  14
   0   5   8 287.520 384.086  15
   0   5  -9 11375.3 1051.67  10
   0  -5  -9 12814.3 1055.70  16
   0  -5  -9 14759.2 1088.29  10
   0   5   9 11153.6 947.097   8
   0   5   9 12376.0 1215.88  15
   0   5   9 14756.0 805.299  13
   0   5  -9 11759.9 482.117  15
   0   5   9 11108.1 901.662   1
   0  -5   9 12764.1 1067.77  14
   0   5   9 13185.3 1354.96   2
   0  -5   9 11993.8 801.228  12
   0  -5   9 12038.4 1051.91   3
   0  -5  -9 13331.8 866.246   6
   0   5  -9 12443.2 1134.94  11
   0   5  10 2373.21 502.180   8
   0  -5  10 2000.29 437.285   1
   0   5  10 2431.45 479.866   1
   0   5  10 2274.98 626.181   2
   0  -5  10 1662.50 450.958  14
   0   5  10 1658.51 473.105  15
   0   5 -10 2024.64 425.785  10
   0  -5  10 2079.17 464.756   3
   0  -5 -10 2136.81 548.524  16
   0  -5 -10 2051.95 450.740  10
   0  -5 -10 2148.24 380.091   6
   0  -5  10 1801.91 336.794  12
   0   5 -10 1860.65 468.529  11
   0   5  10 2280.87 336.997  13
   0  -5  11 50424.5 1908.79  12
   0  -5  11 47212.7 2261.82   1
   0  -5 -11 50420.9 2286.48  10
   0  -5 -11 47825.6 1814.96   6
   0   5  11 59533.3 3183.95   2
   0  -5  11 49511.8 2280.92   3
   0   5 -11 53081.1 2383.68  11
   0   5  11 49133.3 1638.64  13
   0   5  11 49774.4 2130.46   1
   0   5  11 52164.2 2571.92  15
   0   5 -11 48109.7 2399.34  10
   0  -5 -11 50861.2 2298.81  16
   0   5  12 7660.45 854.335   1
   0  -5  12 9242.20 968.085   3
   0   5 -12 7306.38 893.089  11
   0  -5 -12 7616.89 697.423   6
   0  -5 -12 6936.07 877.598  16
   0  -5 -12 7715.33 926.129  10
   0   5  12 8390.29 1037.70  15
   0  -5  12 8422.13 959.080   1
   0   5 -12 7679.23 987.358  10
   0   5 -13 56306.3 2555.49  11
   0  -5 -13 53039.4 2538.46  16
   0  -5 -13 52869.1 2568.88  10
   0  -5  13 49766.5 2492.37   1
   0  -5 -13 54298.7 1995.76   6
   0   5  13 55774.6 2425.17   1
   0   5  13 53640.2 2662.71  15
   0   5 -13 51792.6 2675.12  10
   0  -5  13 53174.1 2452.10   3
   0   5 -14 1337.88 427.428  11
   0  -5 -14 1810.74 538.951  16
   0   5  14 1684.20 448.165   1
   0  -5 -14 2414.21 654.626  10
   0  -5  14 1831.06 569.152   1
   0   5  14 2177.51 615.180  15
   0  -5  14 1792.48 471.009   3
   0   5 -14 905.958 472.850  10
   0  -5  15 147074. 4881.87   1
   0   5 -15 143781. 4552.63  11
   0  -5 -15 141843. 4821.08  16
   0  -5 -15 148636. 4990.23  10
   0   5  15 145291. 4573.34   1
   0   5  15 152949. 4882.60  15
   0   5 -15 150722. 5183.10  10
   0  -5 -16 1193.79 608.696  16
   0  -5  16 715.480 466.539   1
   0   5 -16 930.045 521.732  11
   0   5 -16 174.700 492.584  10
   0   5  16 189.616 330.372  15
   0   5  16 252.556 368.094   1
   0  -5 -16 1161.16 682.977  10
   0   5  17 61247.4 2965.12   1
   0  -5  17 60950.2 3161.81   1
   0   5 -17 63416.7 2877.89  11
   0   5 -17 60558.0 3361.26  10
   0  -5 -17 59797.3 3155.39  16
   0  -5 -17 60734.6 3272.12  10
   0  -5 -18 39.2501 476.539  16
   0  -5  18 173.196 475.114   1
   0   5  18 385.875 350.340   1
   0  -5 -18 110.270 489.809  10
   0   5 -18 119.625 519.719  10
   0   5  19-122.647 483.179   1
   0  -5 -19 130.103 618.298  10
   0  -6   0 663360. 11490.4  14
   0   6   0 655899. 11340.6   4
   0  -6   0 637461. 12249.6   3
   0   6   0 679787. 12456.3  13
   0   6   0 661678. 11571.5   8
   0  -6   0 663717. 10908.6   9
   0   6   0 678348. 10751.0   9
   0   6   0 649930. 10530.2   2
   0   6   1 1690.38 238.212   2
   0  -6  -1 1459.93 330.041  14
   0  -6   1 979.751 264.020  14
   0   6  -1 1575.61 289.710   4
   0   6  -1 1629.24 316.245   8
   0  -6  -1 1578.25 221.660   9
   0   6   1 1728.19 220.158   9
   0   6  -1 1432.47 370.928  13
   0  -6  -1 1594.82 462.566   3
   0   6   1 1159.95 287.467   8
   0   6   1 1328.34 378.829  13
   0   6  -1 1667.53 253.600   9
   0   6   1 1497.09 333.062   4
   0  -6   1 1290.76 400.530   3
   0   6  -1 1241.87 166.736   2
   0   6   2 187479. 3541.02   9
   0  -6   2 185239. 4268.86  14
   0  -6  -2 180853. 3509.79   9
   0   6  -2 185938. 4301.16   8
   0   6   2 177342. 3781.49   2
   0   6   2 180151. 4211.35   4
   0   6   2 182027. 4531.18  13
   0  -6  -2 179461. 4093.35  14
   0   6   2 181755. 4179.38   8
   0   6  -2 185296. 5028.38  13
   0  -6   2 185084. 4854.90   3
   0  -6  -2 187371. 3470.74   2
   0  -6  -2 182792. 4642.95   3
   0   6  -2 180958. 3801.96   9
   0  -6   3 98.8722 291.283   3
   0   6   3 206.732 202.812   8
   0  -6  -3 471.742 239.753  14
   0  -6  -3 520.270 157.154   2
   0   6  -3 312.763 221.413   8
   0   6   3 426.293 258.315  13
   0  -6   3 208.305 263.526  14
   0   6  -3-40.1962 160.455   9
   0  -6  -3 275.302 113.108   9
   0   6  -3 96.4950 338.790  13
   0   6   3 425.385 171.184   2
   0   6   3-52.9244 270.374   4
   0  -6  -3 183.451 300.701   3
   0   6  -4 13376.7 1202.96  13
   0  -6   4 15459.8 1206.25   3
   0   6  -4 13040.1 885.386   9
   0   6   4 10858.9 857.309   8
   0   6   4 13970.0 960.473  13
   0   6   4 13759.9 971.494   2
   0   6  -4 14566.9 1219.08  11
   0   6  -4 12390.6 938.755   8
   0  -6   4 11979.4 931.717  14
   0  -6  -4 12212.0 881.136  16
   0  -6  -4 13513.6 1041.21   3
   0   6  -4 12371.5 785.677   5
   0  -6  -4 13156.6 892.508  14
   0   6   5 15093.0 481.580   7
   0  -6  -5 15908.0 1056.93  16
   0   6  -5 16901.2 1087.33   9
   0   6   5 17206.8 1196.01   2
   0  -6   5 15423.2 836.068  12
   0   6  -5 14360.8 891.206   5
   0  -6  -5 14243.9 1078.52   3
   0  -6   5 16232.5 1247.69   3
   0  -6   5 15544.4 1104.04  14
   0  -6  -5 15018.1 949.453  10
   0   6  -5 17820.2 1366.89  11
   0   6   5 14855.8 1027.13   8
   0   6   5 15710.5 990.354  13
   0  -6   6 18270.7 1246.41  14
   0   6   6 22737.4 1761.76  15
   0  -6  -6 17876.9 1119.59   6
   0  -6   6 18165.7 944.528  12
   0  -6  -6 17078.7 1120.28  16
   0   6  -6 19264.0 1056.73   5
   0   6   6 20046.4 1161.48   1
   0  -6   6 19059.0 1370.05   3
   0   6   6 18512.4 1174.42   8
   0  -6  -6 19197.4 1248.28   3
   0  -6  -6 17242.7 1078.24  10
   0   6   6 20431.2 1409.30   2
   0   6   6 21401.7 1145.02  13
   0   6  -6 18830.8 1411.52  11
   0   6   7 2802.92 468.671   1
   0   6   7 4005.40 683.621   2
   0  -6   7 3673.69 445.523  12
   0   6  -7 4085.15 527.696   5
   0  -6   7 3898.62 645.409  14
   0  -6  -7 3500.20 522.862  10
   0  -6  -7 3175.27 496.126   6
   0   6   7 3050.47 498.188   8
   0   6  -7 3810.39 677.991  11
   0  -6  -7 3229.43 524.927  16
   0   6   7 3344.53 650.526  15
   0   6   7 3152.37 418.411  13
   0  -6   7 3078.83 599.933   3
   0   6   8 296688. 5945.43  13
   0  -6  -8 298104. 6572.61  16
   0  -6  -8 296731. 6210.01   6
   0  -6  -8 292099. 6411.56  10
   0   6   8 307280. 7566.10   2
   0  -6   8 295031. 5819.05  12
   0   6  -8 296863. 6114.29   5
   0  -6   8 289516. 6893.18   3
   0   6   8 298710. 6391.88   1
   0   6  -8 297519. 7089.13  11
   0   6   8 306690. 7742.82  15
   0  -6   8 303014. 6779.91  14
   0   6   8 295130. 6534.02   8
   0   6  -9 10083.4 827.997   5
   0  -6   9 9983.84 741.403  12
   0   6   9 8155.67 856.021   8
   0   6  -9 9211.03 950.753  10
   0   6   9 9813.65 1154.22   2
   0   6   9 10019.2 730.512  13
   0   6  -9 9035.23 1023.87  11
   0  -6   9 10303.9 1034.47   3
   0  -6  -9 10629.7 1020.27  16
   0  -6   9 8599.77 923.164  14
   0  -6  -9 10046.2 936.876  10
   0   6   9 9502.33 1142.09  15
   0   6   9 8953.74 857.003   1
   0  -6  -9 9690.37 808.055   6
   0   6  10 221124. 5602.78   8
   0  -6  10 228460. 5909.64   3
   0  -6 -10 229272. 5667.40  10
   0   6  10 237317. 6851.59   2
   0   6 -10 231172. 5936.43  10
   0  -6 -10 224216. 5694.90  16
   0   6  10 226367. 5469.77   1
   0  -6  10 223434. 5813.00  14
   0  -6  10 225025. 4952.45  12
   0  -6 -10 232173. 5161.52   6
   0   6  10 234935. 6526.17  15
   0   6 -10 239524. 6118.12  11
   0   6  10 241970. 4895.04  13
   0  -6 -11 4371.96 560.928   6
   0  -6  11 3955.35 695.702   1
   0   6 -11 3913.14 713.726  11
   0  -6  11 3584.17 693.784  14
   0   6  11 4486.34 657.822   1
   0   6  11 4343.43 821.929  15
   0   6  11 4110.26 682.696   8
   0   6  11 2852.66 728.654   2
   0   6 -11 3500.29 688.021  10
   0  -6  11 4415.89 721.121   3
   0  -6 -11 3626.93 708.158  16
   0  -6  11 3759.13 504.990  12
   0  -6 -11 4108.62 692.212  10
   0   6  11 4401.65 496.700  13
   0   6  12 46593.1 2583.12  15
   0  -6  12 46486.8 2357.01   3
   0  -6  12 47015.6 1895.39  12
   0  -6 -12 45184.7 2302.91  16
   0  -6  12 43811.8 2323.85   1
   0   6  12 44623.8 2146.52   1
   0  -6 -12 47477.6 1906.59   6
   0   6 -12 48705.5 2495.05  10
   0   6 -12 48411.9 2445.58  11
   0   6  12 47249.8 2988.99   2
   0  -6 -12 44417.4 2272.69  10
   0  -6  13 7114.79 955.268   1
   0  -6 -13 8325.81 776.187   6
   0   6  13 7229.01 1019.08  15
   0  -6  13 8189.83 979.363   3
   0  -6 -13 7299.03 958.419  10
   0   6 -13 8320.22 1024.97  11
   0   6 -13 9936.14 1200.79  10
   0   6  13 8060.17 944.373   1
   0  -6 -13 8144.26 1040.75  16
   0  -6 -14 8665.98 1099.81  16
   0   6 -14 9900.89 1118.31  11
   0   6  14 8625.69 1147.17  15
   0  -6 -14 9862.44 1149.43  10
   0  -6  14 10611.1 1130.52   3
   0  -6  14 8223.96 1070.56   1
   0   6  14 7443.40 931.079   1
   0   6 -14 8722.26 1159.49  10
   0  -6 -15 7739.58 1060.23  10
   0   6  15 8984.72 1159.03  15
   0  -6  15 6572.17 983.156   1
   0   6 -15 8215.06 1164.46  10
   0   6  15 6869.02 954.732   1
   0  -6 -15 7264.62 1030.62  16
   0   6 -15 7359.43 1003.26  11
   0   6 -16 23015.4 1997.79  10
   0  -6 -16 25440.9 2005.74  10
   0   6 -16 23288.6 1790.03  11
   0  -6 -16 19102.8 1748.18  16
   0  -6  16 19395.4 1733.20   1
   0   6  16 22416.7 1737.68   1
   0   6  16 22316.1 1815.50  15
   0   6  17 2617.09 650.038   1
   0   6 -17 2763.57 660.645  11
   0  -6  17 3775.05 832.857   1
   0   6 -17 2767.31 879.128  10
   0   6  17 2325.27 619.021  15
   0  -6 -17 3204.98 857.950  16
   0  -6 -17 1983.83 707.144  10
   0   6  18 73177.8 3423.97   1
   0  -6 -18 72682.8 3670.78  16
   0   6 -18 69463.4 3752.22  10
   0  -6  18 73060.5 3647.42   1
   0  -6 -18 67666.9 3597.14  10
   0   6  19 1135.90 577.033   1
   0  -6 -19 648.598 524.968  10
   0   7   0-36.6442 255.775   8
   0  -7   0 609.005 403.862   3
   0  -7   0 413.392 277.205  14
   0   7   0 519.119 380.135  13
   0   7   0 96.2266 77.1694   2
   0   7   0 259.770 122.771   9
   0   7   0-32.4400 174.128   4
   0   7   1 56618.9 2461.35  13
   0   7  -1 54891.7 2561.40  13
   0   7  -1 52006.4 2018.47   8
   0   7  -1 52641.8 1331.27   2
   0   7   1 53541.0 1519.14   2
   0   7  -1 55667.3 1906.78   4
   0   7  -1 52060.5 1576.66   9
   0  -7  -1 52859.9 2400.29   3
   0   7   1 53083.4 1487.47   9
   0  -7   1 52795.5 2005.00  14
   0  -7  -1 54329.2 1566.62   9
   0  -7  -1 54937.6 1999.91  14
   0   7   1 54774.6 1992.19   4
   0  -7   1 54224.4 2483.19   3
   0   7   1 52830.5 2026.02   8
   0  -7  -2 41455.3 2059.05   3
   0  -7  -2 39240.0 1242.02   9
   0  -7   2 40966.5 2135.40   3
   0   7   2 41792.0 2029.49  13
   0   7  -2 41038.4 1421.55   9
   0   7   2 37367.5 1694.51   4
   0   7  -2 41241.2 2230.41  13
   0   7   2 37546.6 1689.61   8
   0   7  -2 38054.7 1544.84   4
   0   7  -2 39562.2 1129.76   2
   0   7   2 40714.8 1439.45   2
   0   7   2 40234.9 1258.35   9
   0  -7   2 41009.6 1779.61  14
   0  -7  -2 39383.9 1666.13  14
   0   7  -2 37325.6 1733.65   8
   0  -7   3 195634. 5369.44   3
   0   7  -3 199831. 4267.16   9
   0   7   3 205635. 4447.33   2
   0   7  -3 194406. 4764.26   8
   0   7   3 183425. 4648.17   4
   0   7  -3 208490. 5697.75  13
   0  -7  -3 192123. 4534.88  14
   0  -7  -3 184966. 5046.63   3
   0   7   3 189715. 4604.78   8
   0  -7   3 192840. 4737.56  14
   0   7   3 195879. 4993.90  13
   0  -7  -4 2831.10 533.946   3
   0  -7   4 1624.29 388.298  14
   0  -7  -4 1829.47 390.299  14
   0   7  -4 2459.50 664.809  13
   0   7  -4 2080.62 370.579   9
   0   7   4 2805.75 462.189   8
   0   7  -4 1769.80 466.206  11
   0   7   4 1690.14 406.927  13
   0  -7   4 2876.29 622.023   3
   0  -7  -4 2596.49 471.496  16
   0   7  -4 2019.77 469.944   8
   0   7   4 2541.87 460.612   2
   0   7   5 228675. 5176.66  13
   0   7  -5 222888. 5912.62  11
   0   7  -5 216199. 4705.89   5
   0  -7  -5 208291. 5318.48   3
   0   7   5 229173. 5388.57   2
   0  -7  -5 212810. 4807.34  10
   0   7  -5 215890. 4979.30   9
   0   7  -5 207784. 5237.02   8
   0  -7   5 216260. 5786.12   3
   0  -7  -5 204276. 4913.58  14
   0  -7   5 210595. 5230.53  14
   0  -7  -5 206267. 5009.92  16
   0   7   5 203401. 5012.31   8
   0   7   6 17854.2 1158.84  13
   0   7   6 17079.4 1175.84   8
   0  -7   6 16105.7 1211.87  14
   0   7  -6 17981.2 1462.28  11
   0  -7  -6 18652.9 1229.79  16
   0  -7  -6 16977.1 1095.31  10
   0   7   6 17444.6 1662.74  15
   0  -7   6 17805.1 982.183  12
   0  -7   6 20916.9 1573.17   3
   0  -7  -6 17377.7 1191.99   6
   0   7  -6 18214.7 1058.98   5
   0   7   6 16616.4 486.635   7
   0  -7  -6 16534.8 1263.24   3
   0   7  -6 19160.7 1258.20   9
   0   7   6 17703.9 1357.92   2
   0   7   7 189139. 5953.48  15
   0  -7  -7 172843. 4447.37  10
   0   7   7 189671. 5335.98   2
   0  -7   7 188181. 5263.96   3
   0   7   7 186531. 4461.50  13
   0   7  -7 183528. 4838.39   9
   0  -7  -7 185200. 4623.11   6
   0  -7  -7 176009. 4656.24  16
   0   7  -7 190876. 5405.95  11
   0   7  -7 180933. 4291.39   5
   0  -7   7 185201. 4087.52  12
   0   7   7 172173. 4593.50   8
   0  -7   7 178131. 4836.07  14
   0   7   8 20649.1 1198.80  13
   0   7   8 20907.7 1320.99   1
   0   7   8 21096.3 1659.15   2
   0  -7   8 20482.0 1075.28  12
   0  -7   8 21010.8 1578.03   3
   0   7  -8 21784.2 1224.61   5
   0   7   8 19039.4 1752.21  15
   0   7  -8 22233.0 1656.75  11
   0  -7  -8 20432.0 1310.60  10
   0  -7  -8 19407.9 1247.61   6
   0  -7  -8 18756.6 1330.48  16
   0  -7   8 21557.2 1480.33  14
   0   7   8 18331.7 1312.70   8
   0   7   9 22296.3 1865.04  15
   0   7  -9 19260.5 1205.69   5
   0  -7   9 19628.8 1559.97   3
   0   7   9 18079.8 1262.84   1
   0  -7  -9 18911.1 1393.01  16
   0  -7   9 19612.1 1471.34  14
   0  -7   9 19351.5 1063.04  12
   0   7   9 21721.2 1207.51  13
   0   7   9 20178.6 1698.41   2
   0  -7  -9 20346.3 1279.95   6
   0   7   9 18624.1 1329.24   8
   0   7  -9 18559.5 1537.96  11
   0  -7  -9 18645.6 1312.11  10
   0   7  10 32684.6 1477.95  13
   0   7  10 29659.9 2148.53  15
   0   7 -10 29109.2 1934.40  11
   0  -7  10 28866.1 1806.59  14
   0  -7 -10 28100.3 1508.25   6
   0   7  10 27691.4 1627.54   1
   0  -7 -10 26067.9 1693.46  16
   0  -7 -10 25736.3 1624.40  10
   0   7 -10 28649.2 1514.27   5
   0  -7  10 29964.6 1913.87   3
   0  -7  10 27462.0 1336.05  12
   0   7  10 29331.4 2168.16   2
   0   7  10 29217.9 1734.15   8
   0   7  11 24627.1 1580.29   1
   0  -7 -11 24996.8 1644.90  10
   0   7 -11 26773.2 1510.89   5
   0  -7 -11 28132.1 1505.65   6
   0  -7  11 24736.9 1725.37  14
   0   7  11 24374.8 1633.11   8
   0   7 -11 27894.7 1916.85  11
   0  -7  11 28115.1 1896.20   3
   0   7  11 26225.2 2037.94  15
   0  -7 -11 26201.5 1740.95  16
   0  -7  11 27504.9 1355.68  12
   0   7  11 27304.9 2173.18   2
   0   7  12 1163.82 516.937   8
   0  -7 -12-194.922 417.624  10
   0  -7  12 313.041 315.094   1
   0   7  12-80.7462 293.343   1
   0   7  12-52.0414 419.195  15
   0   7 -12-152.857 455.666  11
   0   7 -12 485.018 286.805   5
   0  -7 -12 215.603 281.809   6
   0  -7 -12 322.445 359.693  16
   0  -7  12-16.4328 302.147   3
   0   7 -13 72963.5 3292.30  10
   0  -7 -13 65794.0 3045.90  16
   0  -7  13 66694.6 3090.29   1
   0  -7  13 69437.7 3141.58   3
   0   7  13 68587.3 3391.22  15
   0   7 -13 73969.0 3253.16  11
   0  -7 -13 68581.1 3023.22  10
   0   7  13 67922.6 2875.86   1
   0   7 -13 71126.5 2737.68   5
   0  -7 -13 70614.3 2533.51   6
   0  -7 -14 1439.29 539.162  10
   0   7 -14 1057.21 537.633  10
   0  -7  14 454.814 412.848   1
   0  -7 -14 1090.21 558.058  16
   0   7  14 525.244 329.987   1
   0   7 -14 401.437 399.460  11
   0  -7  14 1032.98 469.823   3
   0   7  14 1237.71 597.550  15
   0   7  15 97501.1 3741.41   1
   0   7 -15 97955.2 3919.69  11
   0   7  15 96445.6 4122.82  15
   0   7 -15 94691.2 4036.98  10
   0  -7  15 86173.0 3787.73   1
   0  -7 -15 93668.8 3871.95  10
   0  -7 -15 86047.5 3767.52  16
   0  -7 -16 9421.07 1238.61  16
   0   7  16 10638.6 1357.58  15
   0  -7 -16 9260.29 1282.17  10
   0   7  16 10125.2 1186.12   1
   0   7 -16 12748.7 1510.41  10
   0  -7  16 10107.5 1321.71   1
   0   7 -16 11939.6 1333.60  11
   0  -7 -17 46900.9 2845.96  16
   0   7 -17 44674.8 2652.81  11
   0  -7  17 44176.3 2788.28   1
   0  -7 -17 45775.0 2805.79  10
   0   7  17 39445.1 2585.29  15
   0   7 -17 47859.1 2982.76  10
   0   7  17 43511.2 2572.14   1
   0   7 -18 1179.04 593.308  11
   0   7  18 2617.17 739.136   1
   0  -7 -18 2724.63 816.455  10
   0  -8   0 216572. 5904.59   3
   0   8   0 223456. 5020.10   4
   0   8   0 220599. 6036.72  13
   0   8   0 219695. 4225.32   9
   0   8   0 209956. 5090.40   8
   0   8   0 219404. 4019.18   2
   0  -8   0 206415. 3517.99   7
   0  -8   0 216700. 5067.47  14
   0   8  -1 1313.69 341.233   4
   0   8  -1 2039.31 461.004   8
   0  -8  -1 1925.43 426.331  14
   0   8   1 1544.43 356.950   4
   0   8   1 1321.72 216.794   2
   0  -8  -1 1698.47 485.182   3
   0  -8   1 1330.94 382.597  14
   0   8   1 1180.81 425.558  13
   0   8  -1 1776.36 261.247   9
   0  -8   1 1698.32 514.807   3
   0   8   1 1523.26 387.670   8
   0   8  -1 1991.68 601.437  13
   0   8   1 1425.48 242.576   9
   0   8  -1 1610.24 198.881   2
   0  -8   2 236246. 5588.26  14
   0   8  -2 242439. 4338.88   2
   0   8   2 231354. 5544.97   4
   0   8   2 246391. 4951.35   2
   0   8   2 230366. 4589.91   9
   0   8  -2 240746. 5654.68   8
   0  -8  -2 232785. 5440.91  14
   0  -8   2 235184. 6378.20   3
   0   8  -2 242754. 4868.70   9
   0  -8  -2 246295. 6274.55   3
   0   8  -2 248975. 6729.85  13
   0   8   2 246295. 6268.22  13
   0   8   2 235699. 5531.51   8
   0   8  -2 241781. 5273.42   4
   0   8   3 6271.38 826.882  13
   0   8   3 6547.18 766.214   8
   0  -8  -3 5730.05 675.362  14
   0   8   3 6350.96 732.159   4
   0   8  -3 7427.87 836.274   8
   0  -8   3 6526.48 757.957  14
   0   8  -3 7839.95 1081.89  13
   0   8   3 6306.17 631.433   2
   0   8  -3 6730.32 612.586   9
   0  -8  -3 8004.26 945.363   3
   0  -8   3 6332.69 915.706   3
   0   8  -4 25369.7 1889.06  13
   0  -8  -4 22149.1 1353.90  16
   0   8  -4 23007.4 1234.57   9
   0   8   4 23888.8 1361.67   2
   0   8   4 23661.2 1411.93   8
   0   8   4 24332.8 1557.41  13
   0  -8   4 19807.1 1372.09  14
   0  -8  -4 25627.0 1681.15   3
   0   8  -4 23124.4 1747.89  11
   0   8  -4 21853.5 1452.81   8
   0  -8  -4 21478.9 1327.88  14
   0  -8   4 21655.6 1678.20   3
   0   8   5 8355.90 869.206   8
   0  -8  -5 9732.26 913.198  16
   0  -8   5 11139.7 1207.90   3
   0  -8  -5 9575.93 1024.54   3
   0  -8  -5 9385.13 832.328  10
   0   8  -5 9845.39 958.668   8
   0   8   5 9946.52 959.175  13
   0   8   5 9905.91 1347.22  15
   0  -8   5 9245.63 944.957  14
   0   8   5 9480.66 934.744   2
   0   8  -5 10644.5 876.238   9
   0   8  -5 9725.84 1167.01  11
   0  -8  -5 10310.3 919.518  14
   0  -8  -6 62054.1 2293.03  10
   0   8  -6 57888.9 2131.15   5
   0   8   6 60798.0 2629.66   2
   0  -8  -6 56445.2 2368.51  16
   0  -8   6 64159.6 2951.92   3
   0   8   6 58706.4 2422.27   8
   0   8  -6 62855.3 2978.42  11
   0  -8   6 60238.7 2554.58  14
   0  -8  -6 57683.9 2330.70  14
   0   8   6 63267.9 3372.38  15
   0  -8  -6 58952.6 2587.39   3
   0   8  -6 60009.3 2570.58   8
   0   8   6 64691.8 2530.14  13
   0  -8   6 58789.1 2019.97  12
   0   8  -6 63548.7 2416.64   9
   0   8  -7 476.818 225.685   5
   0  -8   7 969.166 431.293  14
   0   8  -7 190.423 239.490   9
   0   8   7 164.629 202.605  13
   0   8   7 325.956 347.812   2
   0  -8  -7 413.324 282.414   6
   0   8   7 279.095 393.069   8
   0  -8  -7 298.068 349.318  16
   0  -8  -7 521.266 301.906  14
   0   8  -7 480.463 387.933  11
   0  -8   7 654.068 428.153   3
   0  -8  -7 543.834 298.247  10
   0  -8   7 874.497 249.598  12
   0   8   8 145321. 4308.64   8
   0   8  -8 150440. 4453.77   9
   0  -8  -8 147434. 4212.13   6
   0   8   8 160532. 5605.88  15
   0   8   8 155695. 4160.63  13
   0  -8   8 146209. 4503.70  14
   0   8   8 150319. 4938.90   2
   0  -8  -8 145224. 4146.50  10
   0  -8  -8 146178. 4337.87  16
   0   8  -8 153531. 3970.83   5
   0   8  -8 155461. 4991.31  11
   0  -8   8 158396. 4981.88   3
   0  -8   8 149715. 3689.67  12
   0   8   9 3019.41 503.750  13
   0   8  -9 3657.27 747.295  11
   0  -8  -9 4631.89 705.142  10
   0  -8   9 3757.92 785.687   3
   0   8   9 2622.42 548.121   8
   0  -8   9 3244.52 694.998  14
   0  -8  -9 2513.84 488.327   6
   0   8  -9 3752.53 562.606   5
   0  -8   9 3479.49 487.061  12
   0  -8  -9 2712.76 581.285  16
   0   8  -9 3904.97 687.333   9
   0   8   9 3635.48 773.092   2
   0   8   9 1624.11 589.971  15
   0   8  10 130502. 4215.16   8
   0  -8 -10 134975. 4170.53  10
   0  -8  10 138130. 4452.19  14
   0  -8  10 138905. 4696.91   3
   0  -8 -10 135878. 3950.30   6
   0   8  10 146324. 5204.48   2
   0   8  10 133752. 4096.33   1
   0   8  10 139772. 5198.48  15
   0   8 -10 138304. 4521.10   9
   0   8 -10 139201. 4750.81  11
   0  -8 -10 130162. 4239.97  16
   0   8 -10 134535. 3821.20   5
   0   8  11 6033.93 1029.31  15
   0  -8 -11 7093.39 971.812  16
   0   8 -11 6432.57 991.300  11
   0   8  11 4979.34 983.155   2
   0  -8  11 8130.41 1107.81   3
   0   8  11 5754.87 832.887   8
   0  -8 -11 5346.47 772.857  10
   0  -8 -11 5522.52 727.789   6
   0  -8  11 6181.43 913.544  14
   0   8 -11 6841.14 769.834   5
   0   8  11 5972.24 828.222   1
   0   8  12 71814.0 3611.87  15
   0   8  12 69225.2 2897.94   1
   0  -8  12 72267.5 3311.53   3
   0   8 -12 72405.2 2718.56   5
   0   8  12 66556.5 2975.74   8
   0  -8 -12 66625.4 3023.93  16
   0  -8  12 72497.4 3195.36  14
   0   8 -12 73960.7 3374.21  11
   0  -8 -12 68953.4 2637.86   6
   0  -8 -12 67105.1 2962.91  10
   0   8 -13 3985.46 777.776  11
   0   8  13 5203.02 964.010  15
   0   8 -13 4958.00 714.453   5
   0  -8 -13 4932.83 861.043  10
   0  -8  13 5138.48 924.298   3
   0   8  13 4043.67 733.073   1
   0  -8 -13 4097.95 762.594  16
   0  -8 -13 4448.48 655.724   6
   0   8  13 3155.34 705.437   8
   0  -8  13 4852.40 900.847   1
   0   8  14 3679.92 913.417  15
   0  -8  14 3212.76 726.332   3
   0   8  14 1190.42 435.181   1
   0  -8 -14 2291.20 667.659  10
   0  -8  14 4007.96 848.322   1
   0   8 -14 2521.81 562.666   5
   0  -8 -14 2938.21 726.218  16
   0   8 -14 2687.81 729.040  11
   0  -8 -15 9324.95 1188.54  10
   0   8 -15 7462.73 1109.20  11
   0  -8  15 9297.59 1246.53   1
   0  -8 -15 8596.08 1204.98  16
   0   8  15 8661.34 1265.50  15
   0   8  15 8607.94 1061.51   1
   0   8 -16 21365.0 1864.93  11
   0   8  16 17948.9 1826.49  15
   0  -8 -16 21259.3 1872.97  16
   0  -8  16 19704.9 1847.29   1
   0  -8 -16 18018.2 1716.62  10
   0   8  16 19255.9 1656.94   1
   0  -8 -17 1541.93 722.095  10
   0  -8 -17 1947.93 767.396  16
   0   8  17-224.635 519.746  15
   0   8  17 616.929 493.314   1
   0   8 -17 352.159 453.461  11
   0  -8 -18 31643.5 2433.52  10
   0   8  18 27369.3 2110.32   1
   0   8 -18 30765.6 2282.81  11
   0   9   0-95.5323 120.643   9
   0   9   0-110.868 259.284   4
   0  -9   0 705.895 334.089  14
   0   9   0-587.445 427.117   8
   0  -9   0-313.438 505.407   3
   0   9   0 342.791 143.512   2
   0   9   0-359.202 447.869  13
   0   9  -1 39531.0 1826.21   4
   0   9   1 38266.9 1913.11   8
   0   9  -1 35229.8 1874.33   8
   0  -9  -1 39756.7 2344.48   3
   0   9   1 41407.2 2429.53  13
   0  -9   1 39620.8 2364.71   3
   0   9  -1 39831.8 1168.78   2
   0   9   1 41814.5 1966.27   4
   0   9  -1 39231.4 1414.75   9
   0  -9   1 38755.9 1930.44  14
   0   9   1 37808.9 1354.72   2
   0   9   1 37623.0 1324.35   9
   0  -9  -1 36654.3 1850.65  14
   0   9  -1 40738.8 2504.28  13
   0  -9  -2 11204.8 992.797  14
   0   9   2 12166.0 1267.28  13
   0  -9   2 10764.0 1015.88  14
   0   9  -2 11122.5 752.551   9
   0  -9   2 9140.89 1137.36   3
   0   9  -2 10999.2 923.368   4
   0   9   2 10625.2 669.789   9
   0   9  -2 11249.4 1339.93  13
   0   9   2 11089.3 765.920   2
   0  -9  -2 9010.32 1107.94   3
   0   9   2 10118.8 957.727   4
   0   9   2 10098.4 989.254   8
   0   9  -2 11524.7 1063.46   8
   0   9  -2 11017.2 558.685   2
   0  -9   3 163453. 5273.94   3
   0   9   3 155172. 4394.74   8
   0   9  -3 161312. 3813.98   9
   0   9   3 162908. 5026.84  13
   0  -9  -3 151765. 4272.91  14
   0   9  -3 155302. 4088.28   4
   0   9  -3 157560. 3181.22   2
   0   9   3 161788. 3942.39   2
   0   9  -3 153317. 4511.06   8
   0   9   3 154982. 4479.54   4
   0  -9  -3 159440. 5000.19   3
   0  -9   3 155272. 4485.30  14
   0   9  -3 167096. 5506.13  13
   0  -9   4 27853.2 1701.74  14
   0   9   4 24562.5 1564.57   8
   0   9   4 28064.4 1512.94   2
   0   9   4 27978.5 1849.62  13
   0   9  -4 26876.8 1375.88   9
   0  -9  -4 27802.6 1607.61  16
   0  -9   4 29422.0 2062.11   3
   0  -9  -4 26204.3 1818.88   3
   0  -9  -4 27414.3 1586.41  14
   0   9  -4 27322.0 2005.91  11
   0   9  -4 27394.1 1721.63   8
   0   9   5 212064. 5255.96   2
   0  -9  -5 188259. 5104.45  16
   0  -9   5 196612. 5370.59  14
   0   9  -5 202812. 4866.54   9
   0  -9  -5 192473. 5082.19  14
   0   9   5 213886. 5692.34  13
   0  -9   5 215910. 6238.47   3
   0   9  -5 219862. 6342.19  11
   0   9   5 194577. 5207.02   8
   0   9   5 217693. 6998.22  15
   0  -9  -5 193473. 4881.65  10
   0   9  -5 194482. 5391.92   8
   0  -9  -5 201938. 5690.55   3
   0  -9  -6 19673.5 1383.09  14
   0   9   6 18950.1 1391.34   8
   0  -9   6 20795.7 1726.63   3
   0  -9  -6 16358.9 1183.45  10
   0   9  -6 16334.5 1380.13   8
   0   9  -6 19513.0 1721.48  11
   0  -9  -6 19851.7 1539.20   3
   0  -9   6 20529.9 1502.91  14
   0   9   6 21166.5 1514.90  13
   0   9   6 20402.8 1972.79  15
   0  -9   6 18748.3 1137.51  12
   0  -9  -6 18422.0 1350.60  16
   0   9  -6 20200.7 1331.70   9
   0   9   6 17175.7 1357.83   2
   0  -9  -7 113996. 3783.32   6
   0  -9  -7 109086. 3481.30  10
   0   9  -7 106073. 3844.61   8
   0  -9  -7 111784. 3651.41  14
   0  -9   7 114445. 3902.05  14
   0   9  -7 116469. 3657.44   9
   0   9   7 122277. 3876.21  13
   0  -9   7 111323. 3156.83  12
   0  -9   7 118948. 4430.63   3
   0   9   7 117734. 4054.78   2
   0   9   7 110053. 3727.28   8
   0  -9  -7 111923. 3720.03  16
   0  -9  -7 114931. 3965.94   3
   0   9  -7 113658. 3362.28   5
   0   9  -7 124015. 4526.53  11
   0   9   7 118865. 4988.21  15
   0  -9   8 33.1194 177.335  12
   0   9   8 744.224 507.661  15
   0  -9  -8 54.8060 306.046  14
   0   9   8-147.922 399.215   8
   0  -9  -8 269.315 335.778  10
   0   9  -8 488.317 474.076  11
   0   9  -8 46.1293 290.318   9
   0  -9  -8 438.901 283.772   6
   0   9  -8 127.325 255.535   5
   0  -9   8-152.487 395.862   3
   0   9  -8 535.719 451.175   8
   0   9   8 241.146 290.834   2
   0  -9   8 487.835 368.648  14
   0  -9  -8-208.690 381.544  16
   0   9   8 984.837 467.959  13
   0  -9   9 4412.28 860.724   3
   0  -9   9 3750.44 740.166  14
   0  -9  -9 4712.56 708.526  10
   0   9  -9 4655.73 917.134  11
   0   9   9 4636.24 1017.07  15
   0   9  -9 4797.22 765.000   9
   0  -9  -9 2904.64 614.371  16
   0   9   9 3769.63 708.961   8
   0  -9  -9 2636.03 580.377  14
   0   9  -9 3905.85 569.058   5
   0   9   9 3975.82 792.830   2
   0  -9  -9 3474.23 617.740   6
   0   9 -10 666.626 535.319  11
   0  -9 -10-150.911 363.140  16
   0  -9 -10 510.285 329.800   6
   0   9 -10 98.1459 217.349   5
   0   9  10-198.971 428.199   8
   0   9 -10-30.0304 313.534   9
   0   9  10-559.911 560.539  15
   0  -9  10-64.6861 460.236   3
   0  -9  10-2.29370 328.633  14
   0  -9 -10 81.2578 294.824  10
   0   9  10-247.214 468.178   2
   0   9 -11 25104.9 1880.32   9
   0  -9  11 26791.3 1917.56  14
   0   9  11 30606.5 2394.88  15
   0   9 -11 25420.0 1522.81   5
   0   9  11 25956.5 1817.33   8
   0  -9 -11 25085.3 1601.72   6
   0  -9  11 24748.2 1963.33   3
   0  -9 -11 23622.7 1767.46  16
   0  -9 -11 24517.5 1713.97  10
   0   9 -11 27359.7 2082.99  11
   0   9  12 6616.90 944.877   8
   0  -9  12 8641.94 1162.37   3
   0   9 -12 5678.50 979.922  11
   0  -9 -12 6326.39 930.626  16
   0  -9  12 6950.16 1060.97  14
   0   9 -12 8233.02 1146.37   9
   0   9  12 7585.78 1191.78  15
   0  -9 -12 7419.65 891.241   6
   0  -9 -12 8347.19 1035.29  10
   0   9  13 72041.8 3292.53   8
   0   9 -13 76053.3 3586.75   9
   0   9  13 74991.3 3923.55  15
   0  -9 -13 72061.1 3339.33  16
   0  -9 -13 71172.6 3206.04  10
   0  -9  13 74085.6 3468.87   1
   0   9 -13 80530.7 3697.25  11
   0  -9  13 80136.9 3687.26   3
   0  -9  13 75567.6 3496.67  14
   0  -9 -14 5715.18 914.855  10
   0   9 -14 7160.53 1143.22  11
   0  -9  14 6386.14 1028.41   1
   0   9  14 5165.35 922.064   8
   0   9  14 6521.45 1189.83  15
   0   9 -14 6433.10 1085.50   9
   0  -9  14 6744.01 1110.22   3
   0  -9 -14 6809.76 1086.49  16
   0   9  14 4579.92 814.497   1
   0   9  15 71149.9 3814.26  15
   0   9  15 71037.2 3270.00   1
   0   9 -15 71286.8 3665.42   9
   0   9 -15 78549.9 3744.19  11
   0  -9 -15 69685.3 3459.02  16
   0  -9  15 73444.4 3609.18   1
   0  -9 -15 71616.0 3433.85  10
   0   9 -16-423.751 660.925   9
   0   9 -16 243.584 449.901  11
   0  -9 -16 36.1590 366.246  10
   0   9  16 1314.96 618.780   1
   0  -9 -16-355.114 548.565  16
   0   9  16 880.432 653.909  15
   0   9 -17 31311.8 2375.56  11
   0   9  17 31705.4 2254.28   1
   0   9 -17 30953.9 2542.32   9
   0   9  17 34152.9 2587.17  15
   0  -9 -17 33365.7 2412.65  10
   0  10   0 347183. 6474.81   9
   0 -10   0 353696. 7819.99  14
   0  10   0 352714. 9060.03  13
   0  10   0 353872. 7719.45   4
   0  10   0 341233. 7818.57   8
   0 -10   0 339478. 8828.44   3
   0  10  -1 6457.53 782.839   4
   0  10   1 6965.48 1072.64  13
   0  10   1 6442.44 534.000   9
   0  10  -1 7064.08 1152.28  13
   0  10  -1 6754.65 586.908   9
   0 -10  -1 5883.55 971.365   3
   0  10  -1 5924.45 830.046   8
   0 -10   1 7813.92 924.312  14
   0  10   1 7445.99 878.048   4
   0 -10   1 6332.92 1036.13   3
   0 -10  -1 7319.06 893.373  14
   0  10   1 6873.00 867.274   8
   0  10  -2 84378.0 3903.67  13
   0 -10  -2 78782.4 3557.12   3
   0 -10   2 79062.8 3096.08  14
   0  10  -2 77646.7 2346.97   9
   0  10  -2 83066.3 2924.32   4
   0  10   2 81196.7 3664.67  13
   0 -10  -2 74931.0 2917.49  14
   0 -10   2 83445.8 3751.25   3
   0  10  -2 82488.1 3169.67   8
   0  10   2 77778.5 3021.89   8
   0  10   2 79747.6 3083.91   4
   0  10  -3 1205.52 550.250  13
   0  10  -3 1240.34 317.676   9
   0  10   3 769.274 516.970  15
   0 -10  -3 1019.80 421.352  14
   0 -10   3 1813.28 655.577   3
   0  10  -3 1557.31 571.567  11
   0 -10   3 1739.26 534.818  14
   0  10  -3 1443.90 407.256   4
   0  10   3 2544.70 707.423  13
   0  10   3 749.737 375.211   8
   0 -10  -3 1079.94 551.067   3
   0  10  -3 602.015 364.981   8
   0  10  -4 7893.68 739.601   9
   0  10   4 8501.38 1049.61  13
   0 -10   4 5976.19 1054.49   3
   0  10  -4 7354.70 793.256   4
   0  10   4 5572.42 1040.18  15
   0  10   4 7025.51 899.619   8
   0 -10   4 8014.15 985.126  14
   0 -10  -4 6567.83 838.083  16
   0 -10  -4 6223.00 940.119   3
   0  10  -4 6872.67 938.100   8
   0 -10  -4 6961.72 844.318  14
   0  10  -4 6229.50 972.276  11
   0  10  -5 879.538 435.857   8
   0  10  -5 411.617 452.865  11
   0  10   5 293.172 469.530  15
   0  10   5 104.051 365.069  13
   0 -10  -5 913.851 411.611  16
   0 -10   5 125.377 360.954  14
   0 -10  -5 389.041 462.781   3
   0 -10  -5 761.958 349.498  14
   0 -10   5-255.423 578.187   3
   0 -10  -5 371.100 238.546  10
   0  10  -5 845.372 277.201   9
   0  10   5 130.993 334.252   8
   0  10   6 5531.18 1110.29  15
   0 -10   6 4029.67 890.351   3
   0 -10  -6 2673.33 591.829  14
   0  10  -6 4924.57 916.990  11
   0  10   6 3216.14 629.774   8
   0 -10  -6 2919.70 552.090  10
   0  10   6 2651.82 571.629  13
   0 -10  -6 3391.77 660.530  16
   0 -10  -6 2397.34 628.578   3
   0  10  -6 3414.88 684.598   8
   0  10  -6 3250.61 564.882   9
   0 -10   6 3612.22 698.896  14
   0  10   7 1389.27 483.422  13
   0 -10  -7 1578.19 580.268   3
   0  10   7 1133.30 628.743  15
   0 -10   7 987.636 566.770   3
   0 -10   7 2095.36 506.930  14
   0 -10   7 2224.70 434.454  12
   0  10   7 1226.47 436.481   8
   0  10  -7 2139.23 698.817  11
   0 -10  -7 1996.11 525.958  14
   0 -10  -7 1642.09 461.267  16
   0  10  -7 1924.86 558.496   8
   0 -10  -7 1902.77 449.475  10
   0 -10  -7 1236.47 440.435   6
   0  10  -7 3158.22 594.055   9
   0 -10  -8 129118. 4232.89   6
   0 -10  -8 118692. 4008.77  14
   0 -10  -8 118582. 3874.25  10
   0  10  -8 129728. 4065.76   9
   0 -10  -8 123308. 4176.11  16
   0 -10   8 123358. 4344.01  14
   0  10   8 119309. 4148.00   8
   0  10  -8 125768. 4412.09   8
   0  10  -8 129063. 4879.36  11
   0 -10   8 135501. 4972.85   3
   0  10   8 136693. 5573.94  15
   0  10   9 6249.46 1161.15  15
   0  10   9 4728.51 751.947   8
   0  10  -9 5237.53 882.882   8
   0 -10  -9 4871.85 848.199  16
   0  10  -9 5424.54 951.514  11
   0  10  -9 4521.57 646.821   5
   0 -10   9 3662.30 818.530   3
   0  10  -9 4176.37 731.827   9
   0 -10  -9 4593.65 728.728  10
   0 -10  -9 4507.99 781.492  14
   0 -10   9 5342.12 890.301  14
   0 -10  -9 4411.32 712.517   6
   0 -10 -10 126120. 4276.80  14
   0 -10 -10 132859. 4534.91  16
   0 -10  10 132783. 4668.04  14
   0 -10 -10 130928. 4264.35   6
   0 -10  10 131399. 5004.78   3
   0 -10 -10 130028. 4259.59  10
   0  10 -10 128385. 4619.57   8
   0  10 -10 148631. 5267.77  11
   0  10  10 142842. 5726.77  15
   0  10 -10 137538. 4521.64   9
   0  10  10 130586. 4476.93   8
   0 -10 -11 747.221 496.070  16
   0 -10  11 1061.67 523.536   3
   0  10 -11 902.158 560.815  11
   0  10  11 1105.00 692.018  15
   0 -10 -11 647.311 405.574  10
   0 -10 -11 1706.61 533.761   6
   0  10 -11 293.952 392.973   9
   0 -10 -11 737.983 409.734  14
   0 -10  11 1688.16 679.983  14
   0  10  11-95.1202 484.067   8
   0  10 -12 26340.8 1978.64   9
   0  10  12 23414.2 1830.33   8
   0 -10 -12 25816.1 1865.85  14
   0  10  12 28377.5 2442.89  15
   0 -10 -12 25364.8 1705.73   6
   0 -10 -12 23964.0 1794.81  10
   0 -10 -12 24351.0 1911.37  16
   0 -10  12 30256.0 2285.51   3
   0  10 -12 29127.3 2249.33  11
   0 -10  12 25542.2 1984.75  14
   0  10 -13 5389.40 963.074   9
   0 -10  13 6308.53 1051.43   1
   0 -10  13 6589.28 1075.23  14
   0  10  13 4442.87 882.616   8
   0  10 -13 6038.47 1052.48  11
   0 -10 -13 4468.81 827.566  10
   0 -10 -13 5627.68 969.581  16
   0  10  13 6266.97 1206.01  15
   0 -10  13 6515.99 1138.81   3
   0 -10 -14 3882.92 784.272  10
   0  10  14 3961.96 832.670   8
   0 -10 -14 4473.30 965.705  16
   0  10 -14 5475.52 986.272   9
   0  10  14 4944.34 1092.43  15
   0 -10  14 5416.41 1025.23   1
   0  10 -14 5419.76 1015.51  11
   0  10 -15 1844.83 736.339  11
   0 -10 -15 1019.49 540.714  10
   0  10 -15 1694.26 652.798   9
   0 -10 -15 684.481 500.482  16
   0  10  15 1624.66 639.933  15
   0  10  16 8333.36 1331.17  15
   0  10 -16 7915.27 1222.66   9
   0 -11   0-113.453 440.253   3
   0  11   0 295.612 369.729   8
   0 -11   0 502.877 463.289  14
   0  11   0 599.164 415.206  13
   0  11   0 561.765 345.703   4
   0  11  -1 38213.0 2186.89   8
   0 -11  -1 37636.3 2146.30  14
   0 -11   1 38661.9 2643.27   3
   0  11   1 41079.8 2235.47   4
   0 -11  -1 40373.8 2659.64   3
   0 -11   1 41323.4 2258.52  14
   0  11  -1 40388.0 2129.31   4
   0  11  -1 46420.7 2937.45  13
   0  11   1 46781.2 3153.24  15
   0  11   1 40604.6 2237.49   8
   0  11   1 44314.4 2815.37  13
   0  11   2 33306.1 2383.61  13
   0 -11   2 27236.0 1855.85  14
   0  11   2 27715.9 1837.39   8
   0 -11  -2 28100.3 1807.34  14
   0  11  -2 30202.8 1785.95   4
   0 -11  -2 29918.5 2245.65   3
   0  11  -2 33547.1 2485.71  13
   0  11   2 34111.3 2745.75  15
   0  11   2 26045.1 1798.98   4
   0 -11   2 31500.4 2343.50   3
   0  11  -2 29040.2 1918.30   8
   0  11  -3 118142. 4821.69  11
   0  11  -3 108248. 3973.11   8
   0  11   3 105188. 3835.82   8
   0 -11  -3 104728. 3762.98  14
   0 -11  -3 116293. 4589.31   3
   0 -11   3 123357. 4912.12   3
   0  11   3 114964. 4587.47  13
   0 -11   3 111645. 4014.23  14
   0  11  -3 110035. 3639.33   4
   0  11   3 119253. 5317.58  15
   0 -11  -4 3753.89 693.519  14
   0  11  -4 4339.80 676.715   4
   0 -11  -4 3298.65 648.368  16
   0  11  -4 5751.98 1001.08  11
   0  11   4 4258.96 752.154   8
   0  11   4 5744.48 1221.26  15
   0  11  -4 4145.43 822.249   8
   0 -11  -4 4029.01 819.735   3
   0 -11   4 5433.93 861.164  14
   0 -11   4 3900.99 913.806   3
   0  11   4 5502.92 942.407  13
   0 -11   5 116248. 4747.97   3
   0  11   5 114081. 4414.54  13
   0  11  -5 107814. 3523.30   4
   0 -11  -5 112748. 4404.31   3
   0 -11  -5 105022. 3780.85  14
   0  11  -5 115718. 4791.34  11
   0  11  -5 103597. 3996.53   8
   0 -11  -5 109333. 3583.69  10
   0 -11  -5 105027. 3778.29  16
   0  11   5 107945. 3895.59   8
   0 -11   5 106906. 4031.52  14
   0 -11   6 19318.1 1906.55   3
   0  11  -6 16196.6 1211.47   9
   0  11  -6 14414.8 1667.89  11
   0  11  -6 15966.6 1236.83   4
   0 -11   6 15319.5 1436.41  14
   0  11   6 17086.4 1446.41   8
   0  11  -6 15331.6 1473.05   8
   0  11   6 17270.5 1972.90  15
   0 -11  -6 15593.8 1389.02  16
   0 -11  -6 15585.8 1262.94  10
   0 -11  -6 18522.7 1690.81   3
   0  11   6 21391.8 1782.38  13
   0 -11  -6 15169.8 1361.78  14
   0 -11   7 143529. 5319.44   3
   0  11   7 117069. 4236.22   8
   0  11   7 136264. 5822.36  15
   0  11  -7 130992. 3985.78   9
   0 -11  -7 129111. 4682.14   3
   0 -11  -7 118285. 4152.19  14
   0  11  -7 140007. 5313.92  11
   0 -11  -7 128008. 4047.84  10
   0 -11   7 119783. 4438.37  14
   0 -11  -7 130274. 4526.27   6
   0  11  -7 133275. 4641.80   8
   0 -11  -7 125432. 4298.09  16
   0 -11   8 8619.74 1167.17  14
   0 -11   8 9135.15 1307.61   3
   0  11  -8 10700.8 1449.55  11
   0 -11  -8 7547.87 1032.14   6
   0 -11  -8 9930.79 1045.31  10
   0  11  -8 6965.82 1020.73   8
   0 -11  -8 7494.61 993.968  16
   0  11   8 8496.44 1097.08   8
   0  11  -8 9132.70 992.836   9
   0  11   8 7886.13 1410.54  15
   0 -11  -8 6898.62 938.571  14
   0 -11  -9 5886.14 924.667  14
   0  11  -9 6621.92 922.631   9
   0 -11  -9 7555.06 965.698  10
   0 -11   9 8933.67 1319.92   3
   0  11  -9 5477.12 982.222   8
   0  11   9 6660.19 1228.50  15
   0 -11  -9 6565.53 1000.19  16
   0  11   9 5637.56 887.107   8
   0  11  -9 8094.63 1273.44  11
   0 -11  -9 7345.69 1030.29   6
   0 -11   9 6123.53 1013.27  14
   0  11 -10 15905.3 1428.75   9
   0 -11 -10 17620.1 1581.88  16
   0 -11 -10 15711.1 1452.45  14
   0  11 -10 14490.4 1529.21   8
   0  11  10 15722.1 1492.35   8
   0 -11 -10 15827.9 1410.20  10
   0 -11  10 14531.4 1512.32  14
   0 -11  10 18937.6 1903.63   3
   0 -11 -10 16926.5 1480.98   6
   0  11  10 15632.5 1935.23  15
   0  11 -10 18466.3 1855.42  11
   0 -11 -11 28754.9 2086.88  16
   0 -11 -11 28777.6 1915.70   6
   0 -11 -11 26254.5 1922.02  14
   0  11 -11 28625.1 2159.22   8
   0 -11  11 31257.3 2429.62   3
   0 -11  11 30297.3 2181.93  14
   0  11  11 28209.9 2043.27   8
   0  11  11 25644.7 2469.93  15
   0  11 -11 30063.6 2372.52  11
   0 -11 -11 30304.2 1983.37  10
   0  11 -11 28414.9 1978.20   9
   0  11 -12 1640.99 575.969   9
   0 -11 -12 224.523 408.424  16
   0  11  12 1070.71 475.268   8
   0 -11 -12 936.459 450.211  14
   0 -11  12 1724.60 708.059   3
   0 -11  12 2049.42 698.256  14
   0 -11 -12 1389.32 533.663  10
   0  11 -12 160.628 489.042   8
   0  11 -12 777.464 544.480  11
   0  11  12 245.377 534.047  15
   0  11 -13 40310.9 2530.47   9
   0 -11  13 36751.5 2522.78  14
   0 -11  13 45756.2 2966.89   3
   0  11  13 37407.1 2493.85   8
   0  11 -13 38861.2 2638.19   8
   0 -11 -13 36688.3 2348.28  14
   0  11  13 40900.1 3119.16  15
   0 -11 -13 40269.3 2584.63  16
   0  11 -13 42180.5 2862.80  11
   0 -11 -14 534.600 430.922  14
   0 -11 -14 1020.60 615.856  16
   0  11 -14 838.889 431.937   9
   0  11  14 1493.30 799.679  15
   0  11 -14 1795.93 801.610  11
   0  11 -15 74545.8 3743.34   9
   0 -12   0 104423. 4733.65   3
   0  12   0 106685. 4036.05   8
   0  12   0 108589. 3979.05   4
   0 -12   0 101640. 3949.32  14
   0  12   0 116376. 4993.53  13
   0 -12  -1 6859.54 971.249  14
   0  12  -1 11987.8 1663.52  15
   0  12  -1 10008.7 1427.25  13
   0  12   1 8704.48 1058.98   4
   0  12   1 10107.9 1415.02  13
   0  12  -1 6077.02 942.141   8
   0 -12  -1 8787.77 1344.65   3
   0  12  -1 8347.26 1014.06   4
   0 -12   1 6985.30 960.879  14
   0  12   1 11230.5 1632.82  15
   0  12   1 8429.73 1109.14   8
   0 -12   1 7396.19 1278.54   3
   0  12   2 85065.1 4118.18  13
   0  12  -2 80678.3 4100.18  11
   0  12   2 73488.2 3282.31   8
   0 -12  -2 77646.3 3933.66   3
   0 -12  -2 73920.2 3259.18  14
   0  12  -2 74434.1 3363.49   8
   0  12  -2 79805.5 3218.66   4
   0  12   2 90819.5 4641.66  15
   0 -12   2 79795.1 4091.64   3
   0  12  -2 96166.9 4489.07  15
   0 -12   2 74186.1 3338.78  14
   0  12  -3 4961.99 840.939   8
   0 -12   3 7004.11 1031.57  14
   0 -12  -3 6220.46 897.473  14
   0 -12   3 7595.16 1247.55   3
   0 -12  -3 5576.18 873.877  16
   0  12  -3 9265.80 1391.33  15
   0 -12  -3 6186.08 1069.61   3
   0  12  -3 7523.46 919.634   4
   0  12   3 4461.96 802.328   8
   0  12  -3 7199.12 1198.68  11
   0  12   3 8039.97 1226.43  13
   0  12   3 8488.97 1458.33  15
   0  12  -4 9174.07 1016.80   4
   0 -12  -4 9693.56 1126.76  14
   0  12   4 8124.69 1221.71  13
   0  12  -4 8388.25 1361.72  11
   0  12  -4 7743.71 1080.89   8
   0  12   4 9416.72 1583.08  15
   0 -12   4 8982.81 1186.14  14
   0  12  -4 9668.38 1364.25  15
   0  12   4 8573.09 1082.42   8
   0 -12   4 8145.51 1368.70   3
   0 -12  -4 7397.64 1000.18  16
   0 -12  -4 10518.0 1426.79   3
   0 -12  -5 13660.1 1336.20  16
   0  12   5 14518.7 1451.03   8
   0 -12  -5 13274.6 1330.67  14
   0  12   5 16249.8 2018.51  15
   0 -12   5 15532.3 1521.58  14
   0  12  -5 18137.0 1830.14  15
   0  12  -5 13802.3 1460.36   8
   0 -12   5 14525.5 1724.18   3
   0 -12  -5 16071.1 1692.41   3
   0  12  -5 15887.2 1816.07  11
   0 -12  -5 12306.4 1154.60  10
   0  12   5 16246.5 1675.63  13
   0  12  -6 9725.94 1260.85   8
   0 -12   6 10128.0 1463.18   3
   0 -12  -6 8655.74 1079.30  16
   0 -12   6 10059.1 1287.18  14
   0 -12  -6 10715.0 1414.54   3
   0  12   6 9126.39 1155.90   8
   0 -12  -6 9454.74 1022.54  10
   0  12   6 8033.81 1437.05  15
   0 -12  -6 8205.53 1042.88  14
   0  12   6 11415.5 1364.04  13
   0  12  -6 9973.50 1436.12  11
   0 -12  -7-157.811 395.225  10
   0 -12  -7 69.5412 366.198   6
   0 -12   7 338.594 579.197   3
   0 -12  -7 762.255 458.198  16
   0  12  -7-601.828 569.073   8
   0  12   7 308.390 688.551  15
   0  12  -7-112.114 484.240  11
   0 -12   7 9.04279 393.733  14
   0 -12  -7-230.946 370.515  14
   0  12   7-413.510 487.746   8
   0 -12   8 68051.0 3350.45  14
   0  12  -8 66714.1 3350.92   8
   0  12  -8 76533.7 3992.51  11
   0 -12  -8 70127.7 3307.20   6
   0 -12   8 76157.6 3960.91   3
   0  12   8 75440.4 4386.29  15
   0 -12  -8 63649.9 3063.40  14
   0 -12  -8 67388.7 3208.65  16
   0  12   8 64275.3 3162.89   8
   0 -12  -8 71450.3 2998.85  10
   0 -12  -9 12910.2 1378.04  14
   0 -12   9 16893.9 1857.82   3
   0  12  -9 16252.3 1667.14   8
   0 -12  -9 16660.2 1560.42  16
   0 -12  -9 18601.7 1629.85   6
   0  12  -9 17395.1 1895.05  11
   0 -12   9 16950.0 1656.53  14
   0  12   9 17144.5 1580.13   8
   0  12   9 17134.4 2143.30  15
   0  12 -10 77374.9 3749.21   8
   0 -12 -10 76946.0 3585.34  16
   0  12  10 88272.3 4813.45  15
   0  12  10 79062.2 3650.31   8
   0  12 -10 85907.3 4267.39  11
   0 -12 -10 84941.2 3600.46   6
   0 -12  10 89058.2 4335.24   3
   0 -12  10 81474.5 3791.85  14
   0 -12 -10 79784.2 3507.77  14
   0 -12  11 921.826 527.896  14
   0  12 -11 892.429 715.744  11
   0 -12 -11 1287.27 659.872  16
   0  12  11 2750.01 1042.77  15
   0 -12  11 683.065 445.527   3
   0  12  11 1120.08 654.785   8
   0 -12 -11 376.867 343.360  14
   0  12 -11 501.970 462.988   8
   0 -12 -11 43.4729 383.656   6
   0  12 -12 45588.5 3060.24  11
   0 -12 -12 41240.2 2642.30  16
   0 -12  12 43876.2 3008.70   3
   0 -12 -12 40067.3 2499.73  14
   0  12  12 48912.0 3507.05  15
   0 -12  12 38720.1 2626.69  14
   0  12  12 41035.9 2631.17   8
   0 -12 -13 5722.26 959.352  14
   0 -12 -13 6824.90 1161.59  16
   0 -12  13 7549.18 1252.08   3
   0  13   0-301.163 463.692   4
   0  13   0 946.831 595.084   8
   0 -13   0 623.777 509.494   3
   0  13   0-422.906 461.165  15
   0  13   0 58.3617 538.151  11
   0  13   0-511.823 577.634  13
   0 -13   0-276.944 526.441  14
   0  13   1 4608.11 1038.39  13
   0  13  -1 4622.36 1048.65  11
   0  13  -1 4443.62 884.116   8
   0  13   1 5068.77 909.485   8
   0 -13   1 7264.69 1366.61   3
   0 -13   1 5797.43 974.182  14
   0  13  -1 4502.19 827.119   4
   0 -13  -1 5236.99 1134.16   3
   0  13   1 6193.81 1316.81  15
   0  13   1 5635.41 907.298   4
   0 -13  -1 4568.97 889.745  14
   0  13  -1 6721.46 1313.46  15
   0 -13   2 14025.4 1749.27   3
   0 -13  -2 11410.3 1565.98   3
   0 -13   2 11147.7 1306.67  14
   0 -13  -2 11364.3 1304.33  14
   0  13  -2 16125.7 1905.90  15
   0  13  -2 13171.7 1321.11   4
   0  13  -2 11136.6 1339.33   8
   0  13   2 16824.5 2088.99  15
   0  13   2 14621.8 1767.12  13
   0  13   2 9247.80 1189.01   8
   0  13  -2 10529.4 1569.23  11
   0 -13   3 104944. 4926.77   3
   0 -13  -3 105178. 4789.65   3
   0  13   3 90701.1 3903.00   8
   0 -13  -3 96494.3 3882.71  16
   0  13  -3 95334.5 4763.36  11
   0 -13  -3 91568.9 3848.24  14
   0  13   3 112148. 5376.54  15
   0 -13   3 96499.9 4080.78  14
   0  13  -3 87602.5 3963.43   8
   0  13  -3 119709. 5071.84  15
   0  13   3 114054. 4921.50  13
   0  13  -4 3038.74 862.436  11
   0 -13  -4 3832.71 936.409   3
   0  13  -4 4597.93 1019.94  15
   0  13   4 3207.76 681.712   8
   0  13   4 4120.52 968.461  13
   0 -13  -4 3273.56 771.951  14
   0 -13   4 4782.99 1160.42   3
   0 -13  -4 3820.69 764.251  16
   0  13   4 5810.12 1310.51  15
   0 -13   4 2687.63 705.518  14
   0  13  -4 1980.89 621.075   8
   0 -13   5 155540. 6117.85   3
   0 -13  -5 150784. 5717.21   3
   0 -13   5 142508. 5189.23  14
   0  13  -5 142500. 5209.09   8
   0  13   5 165437. 6820.71  15
   0 -13  -5 139825. 4883.49  16
   0  13   5 132239. 4872.42   8
   0 -13  -5 133430. 4799.14  14
   0  13  -5 161274. 6235.89  11
   0 -13  -6 16277.3 1544.39  14
   0  13   6 19605.4 2262.99  15
   0  13   6 15773.3 1600.29   8
   0  13  -6 18366.6 2009.74  11
   0 -13  -6 15470.9 1755.64   3
   0  13  -6 13689.7 1546.29   8
   0 -13  -6 15463.2 1665.12   6
   0 -13  -6 13474.8 1414.34  16
   0 -13   6 14427.0 1579.47  14
   0 -13   6 15935.1 1921.02   3
   0  13   7 41201.7 3334.45  15
   0 -13   7 40979.4 2637.71  14
   0  13  -7 39884.7 2662.87   8
   0 -13  -7 40806.5 2651.61   6
   0 -13  -7 35703.3 2356.31  16
   0  13   7 38318.8 2465.98   8
   0 -13  -7 37270.2 2381.51  14
   0 -13   7 49326.5 3311.67   3
   0  13  -7 47285.3 3222.05  11
   0  13  -8 6636.36 1076.13   8
   0  13  -8 6714.84 1283.56  11
   0 -13   8 8355.32 1183.74  14
   0 -13  -8 6713.42 1077.72  16
   0 -13  -8 7461.82 1110.37  14
   0 -13   8 7778.32 1341.24   3
   0  13   8 7276.69 1499.25  15
   0  13   8 6971.70 1060.68   8
   0 -13  -8 7553.56 1124.63   6
   0 -13   9 2601.20 742.486   3
   0 -13   9 3133.10 848.926  14
   0  13   9 3986.11 1155.04  15
   0  13   9 1994.84 667.878   8
   0  13  -9 2354.64 737.080   8
   0 -13  -9 1447.42 590.530   6
   0 -13  -9 1698.14 617.941  16
   0 -13  -9 2024.37 591.183  14
   0  13  -9 1681.66 691.368  11
   0 -13  10 3144.97 838.308   3
   0 -13 -10 2265.64 660.280  16
   0 -13  10 1488.27 534.135  14
   0  13  10 2110.52 632.709   8
   0 -13 -10 997.736 485.012  14
   0 -13 -10 2423.91 681.167   6
   0 -13 -11 13229.7 1441.38   6
   0 -13  11 11643.4 1625.91   3
   0 -13 -11 12060.9 1402.05  14
   0 -13 -11 10998.3 1406.31  16
   0 -13  12 783.882 749.364   3
   0 -14   0 93060.4 4107.24  14
   0  14   0 110224. 5229.77  15
   0 -14   0 92539.5 4886.23   3
   0  14   0 88606.6 4068.95   8
   0  14   0 105623. 5063.69  11
   0 -14   1 6015.28 1022.41  14
   0  14  -1 6848.21 1118.93   8
   0 -14  -1 8002.77 1416.68   3
   0  14  -1 6250.66 1324.62  15
   0  14  -1 8482.29 1496.39  11
   0  14   1 6552.74 1241.69  11
   0 -14   1 6908.06 1328.91   3
   0 -14  -1 8217.84 1205.96  14
   0  14   1 9354.70 1616.66  15
   0  14   1 5194.18 963.590   8
   0 -14  -2 60636.2 3813.10   3
   0  14  -2 57818.2 3256.21   8
   0  14   2 74882.7 4408.14  15
   0 -14   2 60174.5 3261.73  14
   0  14   2 68542.0 3947.33  11
   0  14  -2 71733.8 4041.77  15
   0  14   2 56626.2 3180.69   8
   0  14  -2 65330.5 3971.95  11
   0 -14   2 70009.2 4177.44   3
   0 -14  -2 59682.5 3186.48  14
   0 -14  -2 58228.1 3069.73  16
   0  14   2 65857.6 3847.17  13
   0 -14  -3 362.236 453.810  16
   0 -14   3 2600.15 774.663  14
   0  14  -3 755.956 537.161   8
   0  14   3 1896.57 772.276  13
   0 -14   3 1267.47 808.723   3
   0  14  -3 2327.84 901.317  11
   0  14  -3 1631.30 785.281  15
   0  14   3 640.654 526.523   8
   0 -14  -3 593.051 479.670   3
   0  14   3 2025.58 828.583  15
   0 -14  -3 867.643 490.706  14
   0 -14  -4 7235.14 1351.46   3
   0  14   4 8439.24 1607.91  15
   0  14  -4 7221.46 1347.44  11
   0  14  -4 7303.89 1171.14   8
   0 -14   4 6712.36 1166.66  14
   0  14   4 6533.33 1083.67   8
   0 -14  -4 5468.13 978.578  14
   0 -14   4 6655.68 1305.32   3
   0 -14  -4 7585.24 1142.72  16
   0 -14  -5-505.378 566.773  14
   0  14  -5 1616.89 754.544  11
   0 -14  -5 2123.28 826.026   3
   0 -14   5 2182.33 780.576  14
   0 -14  -5 1054.30 534.599  16
   0  14   5 568.192 499.185   8
   0  14  -5 162.611 503.139   8
   0 -14   5 2467.85 974.880   3
   0  14   5 1734.81 987.403  15
   0 -14   6 10613.9 1426.71  14
   0 -14  -6 12173.4 1405.13  16
   0 -14  -6 8641.97 1365.97   3
   0 -14  -6 11150.8 1385.45  14
   0 -14  -6 9817.63 1402.14   6
   0  14  -6 12059.6 1509.45   8
   0  14   6 8899.74 1601.89  15
   0  14   6 10580.6 1357.58   8
   0  14  -6 11599.2 1729.11  11
   0 -14   6 8948.70 1476.08   3
   0 -14  -7-225.003 466.707  16
   0 -14   7 252.375 542.038  14
   0 -14  -7 277.480 484.180   6
   0 -14   7 1130.94 736.704   3
   0 -14  -7 909.390 540.811  14
   0  14   7 365.471 553.584   8
   0 -14  -8 33062.6 2477.69   6
   0 -14   8 39617.1 3062.82   3
   0 -14  -8 33958.5 2409.82  16
   0 -14  -8 33679.3 2363.85  14
   0 -14  -9 4595.11 966.697   6
   0 -14  -9 2328.38 701.328  16
   0 -14  -9 3899.56 768.291  14
   0 -14 -10 54662.4 3108.58   6
   0 -15   0-535.800 565.447  14
   0  15   0-257.446 602.098  15
   0  15   0 683.312 776.715  11
   0 -15  -1 12054.5 1512.00  14
   0 -15   1 15075.1 1671.21  14
   0  15  -1 18677.0 2117.95  15
   0  15   1 20626.7 2301.06  15
   0  15   1 19011.7 2120.88  11
   0  15  -1 18171.4 2141.72  11
   0 -15   2 8779.76 1299.47  14
   0  15  -2 11491.9 1654.36  15
   0  15   2 9725.08 1541.08  11
   0  15  -2 12619.1 1827.29  11
   0 -15  -2 8903.87 1212.72  16
   0  15   2 11466.2 1728.61  15
   0 -15  -2 9319.35 1328.94  14
   0 -15  -3 55783.9 3213.21  14
   0  15   3 64144.5 3894.54  11
   0 -15   3 58807.4 3400.52  14
   0 -15  -3 57159.6 3175.35  16
   0  15   3 67885.0 4291.90  15
   0 -15  -4 7429.84 1129.45  16
   0 -15   4 6245.35 1144.23  14
   0 -15  -4 4317.99 932.366  14
   0  15   4 8534.17 1410.97  11
   0 -15  -5 78559.8 3789.51  16
   0 -15  -5 83173.3 3920.15  14
   0 -15  -6 6777.29 1100.82  16
   0 -15  -6 7539.44 1190.85  14
  -1   0  20 83.3837 368.783   1
   1   0 -20-1405.21 845.849  10
   1   0 -20-1566.81 767.092  16
   1   0 -19 5633.28 1051.50  10
  -1   0  19 5193.49 906.762   1
   1   0 -19 5106.18 1000.74  16
  -1   0  18 592.491 468.766   1
   1   0 -18-86.7566 469.721  16
   1   0 -18 778.942 555.340  10
   1   0 -17 92198.6 3987.58  10
   1   0 -17 89524.6 3668.43  16
  -1   0  17 94786.8 3648.60   1
   1   0 -16 661.949 592.899  10
   1   0 -16-13.8819 350.147  16
  -1   0  16-549.810 414.071   1
   1   0 -15 65271.7 3000.27  10
  -1   0  15 61584.4 2671.61   1
   1   0 -15 63468.7 2775.02  16
   1   0 -14 106.580 359.404  10
   1   0 -14-97.1622 130.259  11
  -1   0  14 143.425 287.647   1
  -1   0  14 50.1775 162.490  15
   1   0 -14-416.717 421.858  16
   1   0 -13 97894.1 3313.42  16
  -1   0  13 103004. 2495.75   3
   1   0 -13 99735.4 2487.25  11
  -1   0  13 98495.3 3226.00   1
   1   0 -13 99424.6 3511.30  10
  -1   0  13 101966. 2688.02  15
  -1   0  12-110.524 248.654   1
   1   0 -12-113.389 132.233  11
   1   0 -12 524.831 396.752  10
  -1   0  12 66.1471 157.696  15
   1   0 -12-380.403 367.676  16
  -1   0  11 121450. 2836.74  15
  -1   0  11 112992. 3270.68   1
   1   0 -11 113141. 3322.09  16
   1   0 -11 117517. 2587.28  11
   1   0 -11 112635. 3485.49  10
  -1   0  11 109350. 2386.82   6
   1   0 -10 94.2904 106.118  11
  -1   0  10 23.2659 147.402  15
  -1   0  10-334.114 279.841   1
   1   0 -10-124.411 314.153  10
   1   0 -10-284.221 344.507  16
  -1   0  10 146.880 76.6362   6
   1   0  -9 113636. 3204.81  10
   1   0  -9 112619. 2413.51  11
  -1   0   9 116339. 3029.63   1
  -1   0   9 114193. 2656.84  15
   1   0  -9 113162. 3037.23  16
  -1   0   9 112532. 2247.88   6
   1   0  -8 167.778 238.675  16
  -1   0   8 64.0770 67.1768   6
  -1   0   8-145.480 181.476   1
  -1   0   8 18.6814 130.040  13
   1   0  -8 199.417 112.008  11
  -1   0   8 68.6679 130.263  15
   1   0  -8-90.2306 219.333  10
   1   0  -7 152403. 2846.85  11
  -1   0   7 150839. 2665.98   6
   1   0  -7 152235. 3547.19  10
  -1   0   7 149007. 2588.61  17
  -1   0   7 150988. 3129.26  15
  -1   0   7 151128. 3555.86  13
   1   0  -7 154117. 2594.41  17
  -1   0   7 148556. 3368.79   1
   1   0  -7 152653. 3399.42  16
  -1   0   6 491.387 170.294  15
   1   0  -6 99.0916 150.525  16
   1   0  -6 276.672 128.599  15
   1   0  -6 505.147 245.067  10
  -1   0   6 428.314 84.7573  17
  -1   0   6 321.108 183.427   1
   1   0  -6 573.886 91.4286  17
   1   0  -6 372.892 98.6594  11
  -1   0   6 294.419 73.0129   6
  -1   0   6 617.345 207.213  13
   1   0  -5 105994. 2024.81  11
  -1   0   5 111441. 2283.35  15
   1   0  -5 104851. 2369.93  16
  -1   0   5 108068. 2392.02   1
   1   0  -5 106787. 2357.74  15
  -1   0   5 102708. 1911.56  17
  -1   0   5 102811. 2434.59  13
  -1   0   5 106539. 1807.02   6
   1   0  -5 109816. 1924.38  17
   1   0  -5 105824. 2486.15  10
   1   0  -4 167.179 106.026   1
  -1   0   4 62.5818 101.215   1
   1   0  -4 123.863 116.658  16
   1   0  -4 596.166 95.8009  11
  -1   0   4 169.218 113.087  15
  -1   0   4 149.083 69.5935  17
  -1   0   4 258.234 116.974  16
  -1   0   4 216.422 103.634  13
  -1   0   4 81.7223 83.3695  10
   1   0  -4 124.279 87.7021  15
   1   0  -4 147.172 62.3227  17
   1   0  -4 151.591 133.086  10
   1   0  -3 605115. 9230.41  17
   1   0  -3 591184. 9345.50  13
  -1   0   3 603185. 9464.38  16
  -1   0   3 601661. 9449.50  15
   1   0  -3 594612. 9451.97   1
   1   0  -3 592257. 9548.32  10
  -1   0   3 591172. 9455.42   1
   1   0  -3 575890. 9457.33  15
  -1   0   3 595347. 9215.47  17
  -1   0   3 615714. 9585.84  10
   1   0  -3 576984. 9417.46  16
  -1   0   3 560709. 9319.04  13
   1   0  -2 316.213 75.8006  16
   1   0  -2 385.057 96.4929  10
  -1   0   2 258.995 67.3950  13
   1   0  -2 365.888 78.3592  13
  -1   0   2 79.1685 63.0257  15
   1   0  -2 203.876 65.9365   1
   1   0  -2 113.444 46.6638  17
  -1   0   2 237.479 71.1487  17
   1   0  -2 293.340 80.3708  15
  -1   0   2 247.564 69.8794  16
  -1   0   2 236.705 87.1045  10
  -1   0   2 143.970 71.6730   1
  -1   0   1 9806.15 388.090   9
   1   0  -1 9621.48 381.784  15
  -1   0   1 10573.6 407.665   7
  -1   0   1 10242.3 338.896  13
  -1   0   1 9629.93 355.415  17
   1   0  -1 9462.57 289.024   6
  -1   0   1 10293.5 297.352   6
   1   0  -1 10114.9 316.344  16
   1   0  -1 9701.88 310.765  11
   1   0  -1 9494.24 312.813   1
   1   0   0 394.666 71.2282  11
  -1   0   0 478.939 75.8731   6
  -1   0   0 429.398 79.1835   7
  -1   0   0 377.454 79.2507  12
  -1   0   0 459.961 84.0510   9
  -1   0   0 344.671 72.3609  17
   1   0   0 382.810 81.1100   2
   1   0   0 450.166 73.5021   5
   1   0   1 81442.2 1469.64  14
   1   0   1 78901.8 1645.89  12
  -1   0  -1 80083.3 1515.39   4
  -1   0  -1 84239.2 1554.17  17
  -1   0  -1 84069.2 1661.04   2
   1   0   1 81509.7 1668.15   9
  -1   0  -1 83221.9 1666.24  12
   1   0   1 85530.9 1566.57  17
   1   0   1 85116.3 1621.57   6
  -1   0  -1 82160.0 1607.42  11
  -1   0  -1 80256.3 1637.83   9
  -1   0  -1 79126.9 1492.65  14
   1   0   1 82571.5 1605.80  10
   1   0   1 83090.0 1527.36   4
   1   0   1 83945.4 1559.16  16
   1   0   1 82474.0 1665.08   2
  -1   0  -1 80977.3 1610.32   6
   1   0   1 83774.9 1623.35  11
   1   0   2 154.834 73.5714  10
   1   0   2 194.091 72.9848  14
   1   0   2 33.5230 82.1883  12
  -1   0  -2 104.542 106.675  10
  -1   0  -2 288.025 105.859   6
   1   0   2 303.163 98.8618  16
  -1   0  -2 620.611 119.853   4
   1   0   2 140.289 50.8125   1
  -1   0  -2 248.648 88.5366  12
   1   0   2 258.258 86.5543   6
  -1   0  -2 164.587 93.9419  16
   1   0   2 117.984 51.5287  17
  -1   0  -2 105.969 70.6423  11
   1   0   2 214.581 137.740   2
  -1   0  -2 111.419 57.8314  17
   1   0   2 146.914 73.7373  11
  -1   0  -2-8.43752 86.9445   2
  -1   0  -2 358.075 84.4460  14
   1   0   3 82188.4 1880.79  12
  -1   0  -3 81532.5 1921.11  10
   1   0   3 84247.4 1783.90   6
   1   0   3 83870.3 1798.68  11
  -1   0  -3 80633.2 1818.03  16
  -1   0  -3 82604.6 1782.22  11
  -1   0  -3 81468.0 1774.98   6
  -1   0  -3 81767.0 1548.65  17
  -1   0  -3 83178.6 2128.38   2
   1   0   3 83430.6 1811.34  16
   1   0   3 82309.1 1556.31  17
   1   0   3 83704.1 2158.97   2
   1   0   3 81122.3 1667.02   1
  -1   0  -3 81615.9 1738.35  14
   1   0   3 84221.2 1881.07  10
  -1   0  -3 82736.5 1878.03  12
  -1   0  -4 210.475 152.636  10
  -1   0  -4 249.389 75.0335  17
   1   0   4 312.116 114.531   1
   1   0   4 267.200 103.933   6
  -1   0  -4 276.258 101.461  14
  -1   0  -4 261.099 127.418  12
  -1   0  -4 201.281 108.992   6
   1   0   4 331.415 124.967  16
   1   0   4 581.203 230.185   2
  -1   0  -4 138.867 142.665  16
   1   0   4 237.422 166.991  12
   1   0   4 358.086 123.359  11
   1   0   4 161.171 57.4438  17
   1   0   4 233.696 109.188  10
  -1   0  -4 517.615 153.689  11
  -1   0  -5 674858. 10447.1  17
   1   0   5 674975. 11247.1  12
   1   0   5 666935. 10943.1   1
  -1   0  -5 674519. 10952.0   6
  -1   0  -5 671328. 10960.3  11
  -1   0  -5 657546. 11149.5  16
  -1   0  -5 662472. 11317.4  10
   1   0   5 646846. 11936.8   2
   1   0   5 690164. 10454.5  17
   1   0   6 170.201 58.1627  17
  -1   0  -6 386.595 242.287  10
  -1   0  -6 50.1675 116.851   6
  -1   0  -6 523.490 212.834  11
   1   0   6 502.822 362.117   2
  -1   0  -6 392.104 71.9891  17
   1   0   6 263.007 159.865   1
   1   0   7 538887. 9380.00   1
  -1   0  -7 552965. 9291.28   6
  -1   0  -7 549106. 9870.83  10
  -1   0  -7 540023. 9643.26  16
   1   0   7 549357. 10752.7   2
  -1   0  -7 551685. 9307.18  11
   1   0   7 550465. 9139.94  15
  -1   0  -8 238.035 293.517  16
  -1   0  -8-223.003 182.139   6
  -1   0  -8 229.744 170.034  11
  -1   0  -8 458.901 279.770  10
   1   0   8 149.974 366.177   2
   1   0   8 98.1563 93.9130  15
   1   0   8-147.516 194.163   1
  -1   0  -9 6951.41 738.996  10
  -1   0  -9 6644.33 691.177  16
   1   0   9 7445.34 491.443  15
  -1   0  -9 7279.05 582.685  11
   1   0   9 6534.18 941.686   2
   1   0   9 7297.77 637.351   1
   1   0  10-22.6187 115.078  15
  -1   0 -10-111.182 167.594  11
  -1   0 -10 118.666 253.015  16
   1   0  10-846.644 677.976   2
   1   0  10-58.6542 228.577   1
  -1   0 -10-537.466 440.770  10
   1   0  11 2371.33 299.550  15
   1   0  11 2202.43 653.641   2
   1   0  11 1635.16 367.667   1
  -1   0 -11 2414.50 378.049  11
  -1   0 -11 2502.78 517.635  16
  -1   0 -11 2993.38 560.532  10
   1   0  12-1016.67 786.667   2
  -1   0 -12-77.3367 213.549  11
  -1   0 -12-190.393 424.528  10
   1   0  12-106.935 101.089  15
  -1   0 -12-41.7116 377.529  16
   1   0  12-209.380 304.667   1
  -1   0 -13 125055. 3304.05  11
   1   0  13 122174. 3638.43   1
  -1   0 -13 125178. 3942.55  16
  -1   0 -13 129577. 4290.38  10
  -1   0 -14 67.8727 430.784  10
  -1   0 -14 277.647 240.821  11
  -1   0 -14 421.450 496.631  16
   1   0  14 254.496 276.496   1
  -1   0 -15 302689. 7788.69  10
  -1   0 -15 289994. 7247.66  16
   1   0  15 286072. 6801.27   1
  -1   0 -15 284891. 6181.71  11
   1   0  16 342.346 315.767   1
  -1   0 -16 132.127 526.178  10
  -1   0 -16 576.190 494.538  16
  -1   0 -16 252.172 279.522  11
  -1   0 -17 29709.6 2295.26  10
   1   0  17 30064.8 1933.50   1
  -1   0 -17 31310.5 2156.37  16
  -1   0 -18-274.092 455.808  10
  -1   0 -18 408.824 586.430  16
   1   0  18 472.590 498.581   1
  -1   0 -19 694.794 446.119  16
   1   0  19 605.079 455.318   1
  -1   0 -19 1109.69 720.311  10
   1   0  20-542.891 466.225   1
   1   1 -20 67838.7 3514.85  16
  -1  -1  20 71138.5 3516.24   1
   1  -1 -20 70168.5 3825.14  10
   1  -1 -20 68761.6 3562.76  16
   1   1 -20 67364.3 3783.17  10
  -1   1  20 64830.5 3340.97   1
  -1   1  19 2575.77 692.534   1
  -1  -1  19 1648.71 618.494   1
   1  -1 -19 2534.07 877.552  10
   1   1 -19 2052.16 779.425  10
   1   1 -19 2045.63 744.517  16
   1   1 -18 123960. 4860.52  10
   1  -1 -18 117164. 4729.86  10
  -1   1  18 120218. 4352.27   1
   1  -1 -18 114955. 4413.07  16
   1   1 -18 115918. 4400.52  16
  -1  -1  18 116245. 4347.78   1
  -1   1  17 440.762 354.831   1
   1  -1 -17 1143.99 529.220  16
   1  -1 -17 681.887 561.199  10
  -1  -1  17 1844.05 619.221   1
   1   1 -17 1337.16 624.054  16
   1   1 -17 1374.44 610.342  10
   1   1 -16 15243.5 1515.32  10
   1  -1 -16 16097.9 1538.96  10
   1  -1 -16 17872.1 1516.35  16
  -1  -1  16 18511.3 1480.07   1
  -1   1  16 17632.6 1445.80   1
   1   1 -16 15689.1 1396.89  16
   1  -1 -15 1503.71 551.054  10
  -1   1  15 1198.07 419.824   1
   1  -1 -15 1079.52 434.783  16
   1   1 -15 1030.55 450.065  16
   1   1 -15 1109.15 459.289  10
  -1  -1  15 1950.45 525.308   1
  -1   1  15 1276.19 340.984  15
  -1  -1  14 6554.18 819.574   1
   1  -1 -14 5790.01 880.956  10
   1  -1 -14 7536.41 928.451  16
   1   1 -14 6055.60 580.206  11
   1   1 -14 3853.53 740.389  10
  -1   1  14 6369.13 643.881  15
  -1   1  14 6249.29 800.917   1
   1   1 -14 5962.71 803.142  16
   1   1 -13 3921.00 642.180  10
  -1   1  13 4658.34 548.511  15
  -1  -1  13 4429.74 654.710   1
   1   1 -13 4664.92 496.943  11
   1  -1 -13 4339.30 388.273  11
   1   1 -13 5520.60 723.734  16
  -1  -1  13 4046.49 452.158   3
   1  -1 -13 4726.76 765.000  10
   1  -1 -13 3780.60 648.056  16
  -1   1  13 4156.55 657.491   1
  -1   1  12 130910. 3722.60   1
   1   1 -12 131511. 4000.83  10
   1  -1 -12 131974. 4005.95  10
  -1  -1  12 129667. 3739.62   1
   1   1 -12 134380. 3138.58  11
   1   1 -12 132929. 3792.46  16
   1  -1 -12 129724. 2775.45  11
  -1   1  12 135834. 3384.09  15
   1  -1 -12 130367. 3810.68  16
  -1  -1  12 133865. 3063.76   3
  -1   1  11 31055.2 1373.94  15
  -1   1  11 31862.6 1040.87   6
  -1   1  11 31316.3 1573.26   1
   1  -1 -11 31887.7 1603.53  16
   1   1 -11 32179.7 1259.59  11
   1   1 -11 33857.2 1781.92  10
   1  -1 -11 31165.6 1690.43  10
   1  -1 -11 31834.4 1029.66  11
  -1  -1  11 32239.5 1579.89   1
  -1  -1  11 31957.9 1175.19   3
   1   1 -11 32772.6 1621.58  16
   1  -1 -10 492073. 9450.65  16
  -1   1  10 511764. 8826.51  11
   1  -1 -10 502808. 9689.31  10
  -1  -1  10 491623. 8534.74   3
   1   1 -10 493879. 9386.95  16
  -1   1  10 499461. 9340.30   1
   1   1 -10 509113. 8732.46  11
  -1   1  10 501408. 8284.91   6
  -1  -1  10 509770. 9411.67   1
  -1   1  10 520468. 9074.50  15
   1   1 -10 494821. 9652.61  10
  -1  -1  10 486617. 8325.44   6
   1  -1 -10 516456. 8260.71  11
   1   1  -9 1791.14 271.799  11
  -1   1   9 1436.38 268.137  15
  -1   1   9 1908.33 383.040   1
   1  -1  -9 1781.96 423.531  10
  -1  -1   9 1243.40 364.928   1
   1  -1  -9 1229.44 109.370  17
  -1  -1   9 1337.10 221.598   3
  -1   1   9 1694.09 308.271  13
   1  -1  -9 1028.39 307.343  16
   1   1  -9 1466.86 366.669  16
  -1  -1   9 1552.62 120.967  17
   1   1  -9 1717.63 442.106  10
   1  -1  -9 1545.29 184.542  11
  -1  -1   9 1682.71 203.496   6
  -1   1   9 1058.17 191.541  11
  -1   1   9 2074.09 215.068   6
   1  -1  -8 286353. 5890.06  10
   1   1  -8 288185. 5346.67  15
   1   1  -8 283372. 5833.31  10
  -1   1   8 284407. 4811.39   6
  -1  -1   8 279859. 5009.76   3
  -1  -1   8 275749. 4579.91  17
   1   1  -8 285450. 5650.30  16
  -1   1   8 296875. 5479.27  13
   1  -1  -8 288937. 4745.49  11
   1   1  -8 285357. 5284.79  11
   1  -1  -8 282667. 4588.57  17
  -1   1   8 286585. 5505.91  15
  -1  -1   8 271980. 5625.31   1
  -1   1   8 279190. 5062.76  11
  -1   1   8 294771. 5001.53   3
  -1  -1   8 279484. 4875.58   6
  -1   1   8 291668. 5669.69   1
   1  -1  -8 279765. 5694.43  16
   1  -1  -7 3259.88 410.081  16
  -1  -1   7 2636.43 257.871   3
  -1   1   7 2859.61 255.644  11
  -1   1   7 3547.12 354.816  13
   1  -1  -7 3060.61 208.828   6
   1   1  -7 2591.36 311.634  11
  -1  -1   7 2810.92 192.946  17
   1  -1  -7 3068.11 206.254  11
  -1  -1   7 3045.38 235.038   6
  -1   1   7 3192.04 269.195   3
   1  -1  -7 3368.02 453.260  10
   1   1  -7 3387.00 309.847  12
   1   1  -7 2947.64 425.534  10
  -1   1   7 3699.64 388.494  15
  -1  -1   7 2818.40 393.010   1
   1   1  -7 2805.84 391.677  16
   1  -1  -7 3071.37 199.274  17
  -1   1   7 3378.43 232.407   6
   1   1  -7 2845.05 308.479  15
  -1   1   7 3108.49 386.990   1
   1  -1  -6 15758.1 453.372  11
  -1  -1   6 15319.4 958.742  13
   1  -1  -6 16518.7 477.361   6
  -1  -1   6 16519.6 832.100   1
   1  -1  -6 17248.4 858.582  16
   1   1  -6 16622.5 819.551  16
  -1  -1   6 16724.0 637.978   3
   1  -1  -6 19439.1 958.198  10
   1  -1  -6 17056.1 528.587  17
  -1   1   6 16268.5 693.434  13
  -1  -1   6 15253.4 512.874  17
  -1   1   6 15530.6 791.370   1
  -1   1   6 15760.1 792.068  15
   1   1  -6 17164.2 881.691  10
  -1   1   6 16993.0 573.642  11
   1   1  -6 17520.8 723.563  15
   1   1  -6 16413.6 763.153  11
   1   1  -6 16626.9 647.799  12
  -1   1   6 17284.1 616.705   3
   1  -1  -5 5860.79 479.272  15
  -1  -1   5 6299.33 462.180   1
  -1   1   5 5924.24 451.482  15
   1  -1  -5 5828.94 228.808   6
   1  -1  -5 6422.73 477.236  16
  -1   1   5 5883.50 329.789   3
  -1  -1   5 6225.14 358.110   3
   1   1  -5 5276.51 413.380  16
   1  -1  -5 5217.30 471.595  10
  -1  -1   5 6012.96 299.807  17
   1   1  -5 6177.59 478.563  10
  -1  -1   5 6028.10 546.719  13
   1   1  -5 5435.12 317.372  12
   1   1  -5 5719.98 372.256  15
   1   1  -5 5738.00 433.595  11
  -1   1   5 5419.13 435.186   1
   1  -1  -5 6268.34 312.495  17
  -1   1   5 5880.62 350.206  13
  -1   1   4 75469.6 1784.70   8
  -1   1   4 74788.8 1545.94   3
  -1  -1   4 72735.7 1528.50  17
  -1  -1   4 75510.9 1792.18   1
  -1  -1   4 77675.5 1855.53  10
  -1  -1   4 75810.8 2010.52  13
  -1   1   4 76823.4 1806.60   1
   1  -1  -4 74967.5 1893.24  10
   1   1  -4 74352.8 1782.42   1
   1  -1  -4 78132.7 1552.25  17
  -1   1   4 77680.9 1863.80  16
   1  -1  -4 76740.9 1804.32   1
   1   1  -4 79834.2 1484.64   3
   1   1  -4 71518.8 1636.95  15
   1  -1  -4 74298.8 1830.37  16
   1   1  -4 72545.6 1721.23  16
  -1   1   4 76258.2 1861.49  15
   1   1  -4 73059.4 1948.40  13
  -1  -1   4 72771.6 1575.84   3
   1   1  -4 76757.5 1843.24  10
   1  -1  -4 78742.4 1797.30   8
  -1  -1   4 82134.9 1781.41  16
   1  -1  -4 76559.4 1927.03  15
   1  -1  -3 26818.1 825.420   8
  -1  -1   3 25166.4 705.950   3
   1   1  -3 25105.8 757.114  16
  -1   1   3 25739.5 838.239   1
   1  -1  -3 26106.2 888.465  10
  -1  -1   3 25207.3 760.351  16
  -1  -1   3 25835.1 831.459  10
   1  -1  -3 26345.7 731.825  17
   1  -1  -3 25026.8 827.946   1
  -1   1   3 25455.0 706.553   3
   1   1  -3 25267.0 797.812  14
   1  -1  -3 25704.3 909.923  15
   1   1  -3 24109.5 890.034  13
   1   1  -3 25211.6 813.843  10
  -1   1   3 26546.4 871.369  16
  -1  -1   3 25132.1 721.608  17
  -1  -1   3 25152.2 801.998   1
   1   1  -3 26178.8 700.649   3
  -1   1   3 25555.9 813.484   8
   1  -1  -3 24519.3 846.728  16
   1  -1  -3 25972.6 663.249   3
  -1   1   3 26404.5 896.849  10
  -1   1   3 26114.5 896.125  15
   1   1  -3 26090.1 749.317  17
  -1  -1   3 25647.0 925.077  13
   1  -1  -2 661237. 10253.0   9
  -1  -1   2 618995. 10247.1  13
   1  -1  -2 639729. 10072.8  17
  -1   1   2 639351. 10100.3   8
  -1  -1   2 640373. 10045.1   1
   1   1  -2 621405. 9987.76   3
  -1  -1   2 605688. 9993.30   3
   1  -1  -2 625411. 10224.3  10
   1  -1  -2 666826. 10119.0   8
   1  -1  -2 640943. 10179.4  16
   1  -1  -2 627555. 10257.0  15
  -1   1   2 649725. 10257.0  15
   1  -1  -2 646902. 10013.9   3
  -1  -1   2 627129. 10054.9  17
  -1   1   2 651551. 10256.5   9
  -1  -1   2 636598. 10047.2  10
   1   1  -2 615858. 10216.9  13
   1   1  -2 658762. 9931.05  16
   1   1  -2 658899. 10093.4  17
  -1   1   2 632457. 10047.8   3
  -1   1   2 624581. 10080.6  17
   1  -1  -2 637751. 10158.8   1
   1   1  -2 653938. 10036.3  14
   1   1  -2 640709. 10032.0  10
  -1  -1   2 641460. 9934.65  16
  -1   1   2 661966. 10172.1   1
  -1  -1   1 43793.8 876.768  14
   1   1  -1 44908.0 1021.38   3
  -1  -1   1 41688.5 1021.83  17
   1   1  -1 43364.1 849.409  10
   1   1  -1 42346.6 887.160  14
  -1  -1   1 43811.3 1094.60  13
   1   1  -1 43737.5 1037.10  17
  -1  -1   1 42383.7 1024.92   7
   1  -1  -1 42115.8 892.867  11
  -1   1   1 41854.2 1037.05   9
  -1  -1   1 43597.9 868.055  10
   1  -1  -1 41552.0 1070.71  15
   1  -1  -1 41788.6 1014.43   1
  -1  -1   1 42567.7 1073.45   5
  -1   1   1 45336.3 1019.10   3
   1   1  -1 42699.0 1077.80  13
   1  -1  -1 42442.9 1025.04   3
  -1   1   1 42126.2 965.299   8
  -1   1   1 43581.2 1021.94   1
  -1   1   1 42580.2 1039.64  17
   1   1  -1 42707.3 1076.25   5
  -1   1   1 43258.0 983.671   7
   1  -1  -1 42993.0 1036.13  17
  -1  -1   1 41743.0 1016.17   6
   1  -1  -1 45817.7 986.312   8
   1  -1  -1 42806.0 986.148   7
  -1   1   1 42495.7 1067.74  15
   1  -1  -1 43228.3 1050.81   9
  -1   1   1 43676.1 886.871  11
   1   1   0 555299. 8883.74   7
  -1  -1   0 536696. 8866.89   7
  -1   1   0 579998. 8954.18  15
   1   1   0 580241. 9008.97   6
   1  -1   0 564218. 8950.43   7
   1  -1   0 575910. 8917.24  14
  -1   1   0 582991. 8930.17  11
   1   1   0 583079. 9021.74  17
  -1   1   0 589948. 9027.68  17
  -1  -1   0 569250. 9007.98  17
   1  -1   0 561986. 8929.15  11
  -1   1   0 585542. 9016.27   9
  -1  -1   0 568656. 8870.37  12
   1  -1   0 566752. 8849.70   8
  -1  -1   0 544266. 9018.91  13
   1   1   0 547695. 8967.82   2
   1   1   0 588456. 8860.12  12
   1  -1   0 555923. 8997.64   3
  -1  -1   0 550924. 8978.76   6
   1  -1   0 574615. 8781.94   2
   1  -1   0 566774. 9006.72  17
  -1  -1   0 574010. 9007.88   5
  -1   1   0 600184. 8940.27  14
   1   1   0 540250. 9009.92  13
   1   1   0 563623. 8988.79   5
  -1   1   0 572638. 8848.38   8
   1  -1   0 569356. 8952.17  15
   1  -1   0 560747. 9008.14   9
  -1  -1  -1 64117.4 1400.68   4
  -1   1  -1 64118.0 1226.57  15
  -1   1  -1 62270.6 1370.93  17
   1  -1   1 62939.0 1240.63  15
   1   1   1 65274.6 1404.09  13
  -1   1  -1 63761.9 1404.74  11
  -1  -1  -1 64682.7 1195.30  16
   1   1   1 64530.4 1384.60  11
   1   1   1 60802.8 1364.57  12
  -1   1  -1 62868.2 1372.24  14
   1   1   1 63496.3 1223.68   8
  -1  -1  -1 63986.0 1400.41  12
  -1  -1  -1 63643.3 1241.11   9
   1  -1   1 62830.6 1365.66  17
  -1  -1  -1 64474.8 1367.88  17
   1  -1   1 65508.7 1423.34  11
   1  -1   1 64158.3 1461.21   9
   1   1   1 63191.0 1371.17  17
   1  -1   1 65344.0 1470.33  12
   1   1   1 63167.3 1320.19   7
  -1  -1  -1 61446.3 1383.80   6
   1  -1   1 63927.0 1332.67   2
  -1   1  -1 62693.1 1299.55   2
   1   1   1 58853.8 1402.24   2
   1   1   1 65296.1 1399.28   6
   1  -1   1 60744.9 1365.31  14
   1   1   1 64264.4 1195.60  16
  -1  -1  -1 65513.3 1433.01   2
   1   1   1 63986.5 1401.05   4
  -1  -1  -1 62859.3 1228.19   8
  -1   1  -1 62469.2 1452.22   9
   1   1   2 214874. 3533.64  16
   1   1   2 205709. 3498.23   8
  -1  -1  -2 201471. 3385.16   1
   1   1   2 208602. 3393.90   1
   1  -1   2 205207. 3767.84  16
  -1   1  -2 204706. 3705.28  11
   1  -1   2 207774. 3552.80  17
   1   1   2 214884. 3667.55   6
  -1  -1  -2 207571. 3542.94  17
   1  -1   2 208926. 3726.79  11
   1  -1   2 208017. 3842.29  10
  -1  -1  -2 205489. 3529.32  16
  -1  -1  -2 204644. 3744.13  12
  -1  -1  -2 215624. 3852.35   2
  -1   1  -2 189699. 3802.81  10
  -1  -1  -2 202764. 3647.75   6
  -1  -1  -2 209367. 3766.79   4
  -1   1  -2 196609. 3551.03  17
  -1   1  -2 206434. 3740.02  12
   1   1   2 212020. 3770.79   4
  -1   1  -2 200996. 3780.90   2
   1  -1   2 208738. 3748.53  12
   1  -1   2 190277. 3785.93   2
  -1   1  -2 196654. 3885.75   9
  -1  -1  -2 201602. 3602.12  11
   1   1   2 201199. 3829.45   2
   1   1   2 216189. 3484.58  10
   1   1   2 207730. 3579.26  17
  -1   1  -2 206918. 3743.82  14
  -1  -1  -2 196664. 3491.97   8
  -1  -1  -2 205716. 3509.62  10
   1  -1   2 196507. 3693.28  14
   1  -1   2 209717. 3307.66  15
   1   1   2 216033. 3648.94  11
   1   1   3 21764.3 728.473  16
   1  -1   3 21236.3 944.878   2
   1  -1   3 20282.2 792.145  12
  -1   1  -3 20853.0 783.897  11
  -1  -1  -3 20657.2 731.707  10
   1   1   3 21053.8 745.574   6
  -1   1  -3 20735.5 777.553  12
   1  -1   3 19811.5 737.183   6
   1   1   3 20448.5 699.022  10
   1  -1   3 21741.8 828.367  16
  -1  -1  -3 20913.2 712.929  11
   1   1   3 21372.5 731.775  11
  -1  -1  -3 21198.3 917.806   2
  -1  -1  -3 20628.0 734.761   6
  -1   1  -3 21172.2 802.109  14
  -1   1  -3 19907.3 942.285   2
   1  -1   3 20987.8 778.440  14
   1   1   3 21336.0 638.231   1
  -1  -1  -3 20314.9 722.196  16
   1  -1   3 21712.6 647.084  17
   1  -1   3 21894.4 811.150  11
  -1  -1  -3 21510.7 834.163  12
  -1   1  -3 20858.4 905.970  10
  -1  -1  -3 21663.5 650.835   1
  -1  -1  -3 20769.0 701.715   8
  -1   1  -3 19565.4 810.760  16
   1  -1   3 21443.1 885.837  10
   1   1   3 20774.9 942.711   2
  -1  -1  -3 22394.1 881.048   4
  -1  -1  -3 20152.0 622.763  17
  -1  -1  -4 50639.5 1417.88  10
   1   1   4 45538.1 1708.54   2
  -1   1  -4 47184.0 1465.88  16
  -1   1  -4 53416.3 1447.08  12
   1   1   4 50198.6 1252.81   1
   1  -1   4 50543.7 1443.04  12
   1  -1   4 49486.3 1736.64   2
   1   1   4 51414.6 1349.87   6
  -1  -1  -4 54259.9 1363.21   8
  -1  -1  -4 51233.2 1274.68   1
  -1  -1  -4 51961.3 1355.19   6
  -1   1  -4 49256.0 1806.29   2
  -1  -1  -4 50512.0 1396.62  16
   1   1   4 54584.7 1400.97  10
   1   1   4 52889.1 1389.82  16
  -1   1  -4 49916.5 1420.23  11
  -1  -1  -4 50843.3 1136.80  17
  -1  -1  -4 49391.5 1301.93  11
   1   1   4 51838.3 1333.20  11
   1  -1   4 49948.3 1409.82  14
  -1   1  -4 51824.9 1460.41  14
  -1   1  -4 54308.2 1668.08  10
   1  -1   4 49231.1 1135.25  17
   1  -1   4 50563.4 1440.37  11
   1  -1   4 48580.4 1352.89   6
  -1  -1  -5 105186. 2519.63  10
  -1  -1  -5 110155. 2005.46  17
  -1  -1  -5 104557. 2339.93   6
  -1   1  -5 103384. 2555.25  16
   1  -1   5 108462. 2533.49  12
   1   1   5 110879. 2353.08  11
   1   1   5 104224. 2284.77   1
  -1   1  -5 110156. 2481.65  11
  -1  -1  -5 107147. 2306.94  11
   1  -1   5 105727. 2002.73  17
  -1  -1  -5 109319. 2504.31  16
   1   1   5 105695. 3063.92   2
   1  -1   5 103997. 2411.17   1
   1  -1   5 104290. 2975.83   2
  -1   1  -5 111278. 2784.22  10
   1   1   6 138957. 2915.27   1
  -1  -1  -6 136135. 3131.58  16
  -1  -1  -6 138662. 3208.43  10
  -1   1  -6 140000. 3052.41  11
   1  -1   6 133371. 3123.06  12
   1  -1   6 138231. 3038.55   1
  -1   1  -6 138960. 3424.96  10
   1   1   6 136311. 3852.53   2
  -1  -1  -6 133490. 2897.68   6
   1  -1   6 137786. 2435.12  17
  -1  -1  -6 138291. 2872.92  11
  -1   1  -6 139252. 3221.48  16
  -1  -1  -6 139692. 2444.93  17
   1  -1   6 136665. 3773.57   2
   1  -1   6 135040. 2338.32  15
  -1  -1  -7 7526.30 529.248   6
  -1  -1  -7 7190.03 503.272  11
   1   1   7 7450.80 851.165   2
  -1  -1  -7 7041.92 301.888  17
   1  -1   7 6728.76 551.195   1
  -1   1  -7 8574.63 775.207  10
   1  -1   7 6991.41 615.133  12
   1  -1   7 7336.52 313.246  17
  -1  -1  -7 8621.16 671.154  16
   1   1   7 6889.81 530.546   1
  -1  -1  -7 6456.71 601.625  10
   1  -1   7 7305.83 306.485  15
  -1   1  -7 7743.74 575.735  11
  -1   1  -7 7591.87 642.809  16
   1  -1   7 7225.06 820.785   2
  -1  -1  -8 347626. 6251.33   6
   1   1   8 345731. 6382.49   1
  -1   1  -8 349245. 7056.37  10
  -1   1  -8 343108. 6759.56  16
   1  -1   8 345281. 5512.31  15
   1  -1   8 333838. 5399.63  17
  -1   1  -8 346983. 6425.40  11
   1  -1   8 345724. 7689.13   2
  -1  -1  -8 331347. 5395.32  17
  -1  -1  -8 339745. 6811.51  10
   1   1   8 355156. 7926.14   2
   1  -1   8 338607. 6488.71   1
  -1  -1  -8 343314. 6189.00  11
  -1  -1  -8 341415. 6694.63  16
   1   1   8 338685. 6546.51  15
  -1  -1  -9 2506.41 469.045  16
   1   1   9 2366.43 357.653  15
  -1   1  -9 2514.66 361.160  11
  -1  -1  -9 3313.88 523.954  10
   1  -1   9 3224.66 647.652   2
  -1  -1  -9 2925.32 368.417   6
  -1  -1  -9 3503.93 395.013  11
   1  -1   9 3631.21 473.928   1
   1  -1   9 3248.08 226.634  15
  -1   1  -9 2956.00 488.270  10
   1   1   9 2249.38 609.146   2
   1   1   9 3036.67 419.235   1
  -1   1  -9 3782.83 574.190  16
   1   1  10 125723. 3094.44  15
   1   1  10 120280. 3192.99   1
   1  -1  10 124733. 3321.38   1
   1  -1  10 126278. 2327.85  15
  -1  -1 -10 117436. 3428.87  16
   1   1  10 121086. 4377.79   2
  -1  -1 -10 117555. 3572.30  10
  -1  -1 -10 119155. 2974.40   6
  -1  -1 -10 119474. 2941.74  11
  -1   1 -10 124054. 3527.31  16
  -1   1 -10 127221. 3773.85  10
   1  -1  10 126377. 4343.53   2
  -1   1 -10 119847. 3116.51  11
   1  -1  11 784.556 130.396  15
   1  -1  11 631.249 319.423   1
  -1   1 -11 683.610 294.067  11
  -1   1 -11 404.633 359.556  16
   1   1  11 610.854 286.735   1
   1  -1  11 437.338 464.762   2
   1   1  11 749.324 230.366  15
  -1  -1 -11 639.028 185.727   6
  -1  -1 -11 936.108 413.257  16
  -1  -1 -11 428.923 205.234  11
  -1   1 -11 520.122 417.113  10
   1   1  11 84.0252 496.482   2
  -1  -1 -11 893.638 469.513  10
   1  -1  12 101638. 2045.95  15
   1   1  12 106140. 4368.35   2
   1  -1  12 99868.3 3129.50   1
  -1  -1 -12 98598.7 3485.28  10
  -1   1 -12 105735. 3665.80  10
   1   1  12 100241. 2729.38  15
  -1  -1 -12 102154. 2755.76  11
  -1   1 -12 103271. 3388.40  16
  -1   1 -12 98677.3 2881.30  11
   1   1  12 103828. 3104.17   1
  -1  -1 -12 100422. 3345.48  16
   1   1  13 1427.35 280.505  15
  -1  -1 -13 1772.99 537.046  16
  -1   1 -13 2072.29 387.693  11
  -1  -1 -13 1258.45 475.270  10
  -1   1 -13 1971.00 606.769  10
  -1  -1 -13 2285.24 392.208  11
   1  -1  13 3066.76 554.479   1
   1   1  13 1574.63 402.798   1
  -1   1 -13 1967.78 537.651  16
   1   1  13 1440.11 475.617   2
  -1   1 -14 6475.08 925.913  16
  -1  -1 -14 6020.25 616.168  11
  -1   1 -14 4884.16 877.793  10
   1  -1  14 4672.05 698.911   1
  -1  -1 -14 5085.83 826.106  16
  -1  -1 -14 5592.37 873.333  10
  -1   1 -14 5334.66 653.526  11
   1   1  14 5368.59 708.041   1
  -1   1 -15 123.950 274.698  11
  -1   1 -15-36.8671 510.033  16
  -1   1 -15-527.242 565.767  10
   1   1  15-57.5387 299.419   1
  -1  -1 -15-453.587 302.275  11
  -1  -1 -15-319.456 508.266  10
  -1  -1 -15-511.186 524.265  16
   1  -1  15-26.1004 315.307   1
  -1  -1 -16 48620.5 2813.80  10
  -1   1 -16 47600.1 2067.37  11
  -1   1 -16 51357.8 2945.91  10
   1   1  16 48870.2 2380.03   1
  -1   1 -16 45217.1 2542.78  16
   1  -1  16 45623.9 2368.75   1
  -1  -1 -16 50719.8 2673.73  16
  -1  -1 -17 2234.87 730.884  16
   1  -1  17 2495.47 554.149   1
  -1  -1 -17 318.651 568.052  10
  -1   1 -17 932.359 543.215  16
   1   1  17 1672.40 513.473   1
  -1   1 -17 1501.51 679.569  10
  -1   1 -18 34892.6 2400.35  16
  -1  -1 -18 34841.3 2406.77  16
  -1   1 -18 41210.3 2835.49  10
  -1  -1 -18 35704.3 2634.78  10
   1   1  18 35776.7 2203.57   1
   1  -1  18 35480.8 2237.68   1
  -1   1 -19-25.0324 517.170  10
   1  -1  19 270.778 376.403   1
  -1  -1 -19-3.72119 639.490  10
   1   1  19-102.940 367.023   1
  -1  -1 -19-494.840 505.373  16
  -1   1 -19 589.333 586.906  16
   1  -1  20 28672.4 2156.42   1
   1   1  20 29233.9 2141.31   1
  -1  -1 -20 27495.8 2489.58  10
   1  -2 -20 1139.88 574.822  10
  -1  -2  20 1072.32 463.670   1
  -1   2  20 1676.57 567.215   1
   1   2 -20 1101.38 503.937  16
   1   2 -19 768.819 576.363  10
   1  -2 -19 2519.49 730.486  10
   1  -2 -19 1168.48 652.884  16
  -1  -2  19 2479.70 667.707   1
  -1   2  19 2628.45 694.793   1
   1   2 -19 3610.95 785.405  16
   1   2 -18 813.974 536.956  16
   1  -2 -18 276.203 431.698  10
  -1   2  18 943.675 484.533   1
   1   2 -18 374.329 550.119  10
   1  -2 -18 998.482 520.225  16
  -1  -2  18 1161.99 547.268   1
  -1  -2  17 47310.3 2560.90   1
   1  -2 -17 44795.2 2581.58  16
   1   2 -17 45575.0 2762.76  10
  -1   2  17 47925.5 2542.17   1
   1  -2 -17 48869.3 2844.70  10
   1   2 -17 47803.5 2617.26  16
  -1   2  16 1131.00 433.912   1
   1   2 -16 1593.90 692.213  10
   1  -2 -16 1175.65 470.219  16
  -1  -2  16 884.287 403.022   1
   1  -2 -16 867.729 468.045  10
   1   2 -16 1993.79 690.808  16
  -1   2  15 95090.0 3063.33  15
  -1  -2  15 96644.9 3509.94   1
  -1   2  15 90240.5 3362.41   1
   1   2 -15 95545.0 3514.66  16
   1  -2 -15 96305.9 3764.94  10
   1   2 -15 93497.4 3748.34  10
   1   2 -15 98701.7 2892.20  11
   1  -2 -15 94796.5 3547.68  16
   1  -2 -14 1201.83 524.810  10
   1  -2 -14 1296.18 458.796  16
   1   2 -14 927.710 275.683  11
   1   2 -14 2356.30 585.075  16
  -1   2  14 660.662 364.395   1
   1   2 -14 862.929 516.666  10
  -1   2  14 1383.33 405.297  15
  -1  -2  14 1426.89 524.119   1
   1   2 -13 80391.1 3140.95  10
   1  -2 -13 81404.8 3146.37  10
  -1  -2  13 82525.5 2966.57   1
  -1   2  13 82538.1 2711.67  15
  -1   2  13 80329.1 2881.08   1
   1   2 -13 77806.2 2905.80  16
   1  -2 -13 75456.1 2938.13  16
  -1  -2  13 80372.1 2459.17   3
   1   2 -13 81378.1 2495.18  11
   1  -2 -12 3147.28 546.345  16
  -1   2  12 3879.34 626.409   1
   1   2 -12 3858.86 491.532  11
   1  -2 -12 3304.48 610.606  10
  -1   2  12 3501.48 535.507  15
   1   2 -12 4524.34 696.713  10
  -1  -2  12 3943.73 586.472   1
   1   2 -12 4372.02 632.950  16
  -1  -2  12 3776.81 489.062   3
   1  -2 -11 19467.7 530.445  17
  -1   2  11 21047.8 1270.94   1
   1   2 -11 20888.4 1117.61  11
  -1   2  11 21280.8 931.378  11
   1  -2 -11 20703.1 804.521   6
   1  -2 -11 21845.6 1394.90  10
   1  -2 -11 21761.8 1350.06  16
  -1  -2  11 21878.4 1337.76   1
   1   2 -11 19376.5 1250.97  16
   1   2 -11 19744.2 1349.54  10
  -1  -2  11 19585.8 519.555  17
  -1  -2  11 21227.2 1059.63   3
  -1   2  10 1795.95 361.785   1
  -1   2  10 2302.05 404.483  15
   1  -2 -10 1524.80 200.138   6
   1  -2 -10 1469.86 371.098  16
   1  -2 -10 1324.15 147.937  17
   1   2 -10 837.026 284.747  16
  -1   2  10 1344.94 204.811  11
  -1  -2  10 1546.72 154.008  17
  -1  -2  10 1569.52 280.010   3
   1  -2 -10 1596.09 427.521  10
   1   2 -10 2256.38 368.385  11
   1   2 -10 1841.19 388.183  10
  -1  -2  10 2013.19 404.575   1
   1   2  -9 7125.74 619.576  11
  -1   2   9 7151.69 687.328  15
  -1  -2   9 6586.14 680.915   1
  -1   2   9 7075.62 420.714  11
  -1   2   9 7766.20 564.823   3
   1   2  -9 6605.57 676.274  16
   1  -2  -9 6352.33 389.534   6
   1  -2  -9 5918.35 671.949  10
   1  -2  -9 6316.92 347.044  17
  -1  -2   9 6035.77 520.390   3
  -1  -2   9 7419.14 373.597  17
  -1   2   9 5781.58 611.605   1
   1  -2  -9 6280.82 659.287  16
   1   2  -9 6649.26 724.814  10
   1   2  -9 6140.56 478.507  15
   1   2  -8 10539.6 737.423  11
  -1   2   8 10108.6 628.389   3
  -1   2   8 9365.21 723.067   1
  -1   2   8 9743.48 435.898  11
  -1  -2   8 9133.11 735.710   1
   1   2  -8 9071.84 543.359  15
   1   2  -8 9089.59 777.027  10
  -1   2   8 9118.78 737.137  15
   1  -2  -8 9489.81 795.412  10
  -1  -2   8 10460.3 478.043  17
   1   2  -8 9749.73 726.575  16
  -1  -2   8 9085.11 620.946   3
   1  -2  -8 9829.48 456.012  17
   1   2  -8 9105.50 526.586  12
   1  -2  -8 9497.77 449.714   6
   1  -2  -8 8814.74 759.039  16
  -1   2   7 177074. 4001.87  15
  -1  -2   7 174118. 3260.50  17
   1  -2  -7 176247. 3950.17  16
   1  -2  -7 175646. 3153.64   6
   1   2  -7 178046. 3837.88  16
   1  -2  -7 168102. 3988.16  10
  -1  -2   7 172218. 3889.74   1
   1   2  -7 174407. 3974.61  10
   1   2  -7 172148. 3887.78  11
   1   2  -7 178671. 3395.13  15
  -1   2   7 170365. 3823.47   1
  -1   2   7 174377. 3581.65   3
   1   2  -7 169985. 3286.19  12
   1  -2  -7 183196. 3277.15  17
  -1  -2   7 174382. 3655.47   3
  -1   2   7 174039. 3011.09  11
   1   2  -6 1379.43 276.259  11
  -1   2   6 1358.35 118.801  11
   1  -2  -6 1028.03 268.251  10
  -1   2   6 1047.66 257.086   8
   1  -2  -6 1574.52 171.207   6
   1  -2  -6 1734.37 322.705  16
  -1   2   6 1161.57 207.168   3
   1   2  -6 1887.01 217.547  15
  -1   2   6 1669.93 127.909  13
   1   2  -6 763.897 221.708  16
  -1  -2   6 1215.28 234.723   3
  -1   2   6 883.281 223.559  15
  -1   2   6 974.657 246.056   1
   1  -2  -6 1341.72 185.231  17
   1   2  -6 1401.68 302.007  10
  -1  -2   6 906.158 235.875   1
  -1  -2   6 1120.86 183.904  17
   1   2  -6 1421.17 164.143  12
   1   2  -5 338941. 5410.93  12
  -1   2   5 337611. 6086.49   8
  -1  -2   5 334245. 6080.27   1
   1  -2  -5 339657. 5541.25   6
   1   2  -5 342994. 5782.67   3
  -1  -2   5 329562. 5760.60  17
   1   2  -5 342447. 6132.31  10
  -1   2   5 325139. 6051.50   1
  -1   2   5 334162. 6311.84  15
   1  -2  -5 322987. 6134.76  16
  -1   2   5 331219. 5907.96   3
   1   2  -5 328855. 5960.00  16
  -1  -2   5 316528. 5960.74   3
   1   2  -5 333447. 6526.82  13
   1  -2  -5 344752. 5769.12  17
   1  -2  -5 320541. 6160.52  10
   1  -2  -4 3433.22 365.616  10
  -1  -2   4 2920.36 317.137  10
  -1   2   4 2568.93 300.597   8
   1   2  -4 2675.70 388.997  13
  -1  -2   4 2653.16 374.762  13
  -1  -2   4 2992.84 322.612  14
   1   2  -4 2755.16 157.871  12
   1  -2  -4 2480.10 309.146  16
   1   2  -4 2575.70 269.812  16
  -1  -2   4 2997.47 330.332   3
   1  -2  -4 3248.66 299.573   3
  -1   2   4 2852.35 374.904  15
  -1   2   4 3003.51 307.287   3
   1  -2  -4 3658.83 410.293   2
  -1  -2   4 3057.82 299.712  16
   1   2  -4 3013.45 314.450  10
  -1   2   4 2646.99 310.987   1
   1   2  -4 3018.62 289.396   3
   1  -2  -3 583339. 9641.16   1
   1  -2  -3 625648. 9656.65   8
   1   2  -3 587039. 9522.15  10
   1   2  -3 578923. 9428.23  16
   1   2  -3 595359. 9571.72  14
  -1  -2   3 581639. 9426.11  16
   1  -2  -3 558130. 9895.78  15
   1  -2  -3 578537. 9679.92  10
   1   2  -3 552082. 9875.57  13
  -1   2   3 579384. 9606.01   8
   1  -2  -3 589545. 9695.17  16
  -1  -2   3 567848. 9960.72  13
  -1   2   3 590671. 9647.71   1
   1  -2  -3 605042. 9659.60   9
  -1  -2   3 587176. 9568.17  14
  -1  -2   3 595187. 9555.25  10
  -1   2   3 594650. 9660.25   3
  -1   2   3 579258. 9894.27  15
   1  -2  -3 582321. 9494.48   3
   1   2  -3 579820. 9532.59   3
  -1  -2   3 541973. 9586.10   3
   1  -2  -3 602770. 9820.27   2
  -1   2   2 2898.23 234.306  11
  -1  -2   2 2691.05 236.024  10
   1   2  -2 2719.18 279.238   5
   1  -2  -2 2698.04 258.159   8
   1  -2  -2 2592.48 264.238   1
  -1  -2   2 3284.05 244.912  16
  -1  -2   2 2539.06 297.702   3
  -1  -2   2 2771.67 309.330  13
   1   2  -2 3209.23 290.748   3
  -1  -2   2 2612.19 251.158  14
   1   2  -2 3186.04 257.110  10
  -1   2   2 2961.73 277.646   8
  -1   2   2 2938.12 306.756   3
   1   2  -2 2864.22 260.918  14
   1  -2  -2 2614.98 247.720   9
  -1   2   2 2734.48 218.806   7
   1  -2  -2 3140.27 336.564  15
   1  -2  -2 2858.87 286.812   3
   1   2  -2 2558.41 306.693  13
  -1   2   2 2835.13 281.111   1
  -1   2   2 2627.49 325.896  15
   1  -2  -2 2660.77 205.623  13
  -1   2   2 2849.66 261.457   9
   1   2  -1 229175. 3743.80  10
   1   2  -1 233260. 4158.34   3
  -1   2   1 227382. 3964.00   9
  -1   2   1 224758. 3772.21   7
   1  -2  -1 218466. 4196.06   3
  -1  -2   1 227763. 3767.97  10
   1  -2  -1 220673. 4007.24   1
  -1  -2   1 225589. 4205.35  13
  -1  -2   1 209436. 4138.41   3
  -1  -2   1 229694. 4059.34   5
  -1   2   1 219150. 3960.61   8
   1  -2  -1 208339. 4146.33  15
  -1  -2   1 224132. 3890.52  14
  -1   2   1 218342. 4183.29  15
   1  -2  -1 234807. 3992.29   8
   1  -2  -1 231437. 3782.29   7
   1  -2  -1 226352. 4015.10  14
   1  -2  -1 225863. 4013.89  13
   1  -2  -1 228040. 3964.23   9
  -1   2   1 216708. 4223.44   3
  -1   2   1 212713. 3976.72  11
   1   2  -1 222858. 4045.37   5
   1   2  -1 224072. 3866.84  14
   1   2  -1 225387. 4211.67  13
   1   2   0 38026.1 873.197  14
  -1   2   0 36078.8 1021.44   9
   1  -2   0 35782.7 1191.16   3
  -1   2   0 37747.3 1104.76  15
   1   2   0 37734.6 1001.76   2
  -1  -2   0 36444.8 942.051   8
   1   2   0 36883.3 890.669   7
   1  -2   0 38298.0 1056.07  14
  -1  -2   0 37436.2 1155.68   3
  -1   2   0 37673.3 1017.39   8
   1  -2   0 37875.0 1107.18  15
  -1  -2   0 38835.3 878.302   7
   1  -2   0 36594.1 1113.98  11
  -1   2   0 39232.9 1210.87   3
   1  -2   0 38656.2 957.122   7
   1   2   0 38555.2 951.404   8
   1  -2   0 39349.6 810.468   4
   1  -2   0 39039.2 1054.02   9
   1  -2   0 40044.7 1036.09   8
   1   2   0 37654.7 1138.36  13
  -1  -2   0 38595.3 1148.25  13
  -1   2   0 38809.8 1120.61  11
   1   2   0 41287.1 1208.25   3
  -1   2   0 39104.2 1062.79  14
  -1  -2   0 38493.6 888.261  14
  -1  -2   0 39500.3 1088.30   5
   1   2   1 40145.9 1014.43   8
  -1   2  -1 41150.1 1208.90  11
  -1  -2  -1 40174.2 1137.03  13
  -1  -2  -1 39947.3 916.932  14
  -1  -2  -1 39770.2 817.284  10
   1   2   1 42757.1 1230.93   3
  -1   2  -1 40128.2 1137.82   9
  -1  -2  -1 38652.4 938.572  16
  -1  -2  -1 40508.2 1078.39   2
   1   2   1 39951.9 1137.65  13
   1  -2   1 39044.9 1229.03   3
  -1   2  -1 42279.8 1252.69   3
  -1  -2  -1 40768.9 932.759   1
  -1   2  -1 38481.3 1026.34  15
  -1  -2  -1 39437.2 1013.87   8
   1  -2   1 37421.2 936.374   2
  -1   2  -1 39383.0 868.359   2
   1  -2   1 39656.6 1147.63   9
   1   2   1 38812.2 1134.67   4
   1  -2   1 40598.4 1124.41  14
  -1  -2  -1 43593.4 1244.41   6
   1  -2   1 38152.7 1061.31  15
  -1   2  -1 39446.2 1103.92   8
   1   2   1 39133.1 891.473   7
   1  -2   1 38427.2 1192.90  11
  -1   2  -1 40345.3 1133.37  14
   1   2   1 39566.6 1084.11   2
   1  -2   2 10248.0 577.366   3
   1  -2   2 10071.5 434.242  15
   1   2   2 9448.99 531.841   6
   1  -2   2 10373.1 568.602  14
  -1  -2  -2 10031.0 428.563   1
   1  -2   2 10210.1 544.578  12
  -1   2  -2 10379.6 521.882   2
   1   2   2 9673.33 557.114   4
   1  -2   2 9689.12 569.307  10
  -1   2  -2 10680.6 578.068  14
  -1  -2  -2 10602.7 574.535   4
   1   2   2 9916.33 476.501   8
   1  -2   2 9720.97 577.663  11
   1  -2   2 9912.89 528.268   2
  -1   2  -2 9981.37 397.461  15
   1   2   2 9318.62 412.876   1
  -1  -2  -2 9780.09 401.830  10
  -1  -2  -2 11021.3 563.650   6
   1   2   2 10010.2 512.465  13
  -1  -2  -2 10398.4 488.929   8
  -1  -2  -2 10117.2 460.846  16
  -1   2  -2 10607.9 598.536  11
  -1  -2  -2 11504.5 568.056   2
  -1  -2  -2 10506.7 523.454  13
   1   2   2 10112.8 392.931  10
  -1   2  -2 10114.8 600.096   9
   1   2   2 9821.74 553.994   2
   1   2   2 10854.8 468.467  16
   1   2   3 206279. 3733.17  11
  -1   2  -3 196982. 3962.34  11
  -1  -2  -3 192805. 3695.15  16
   1   2   3 210778. 3852.12   6
   1   2   3 196903. 4055.44   2
   1   2   3 209817. 3579.01  10
  -1   2  -3 187034. 4079.20   2
   1   2   3 212737. 3715.82  16
  -1  -2  -3 198841. 3805.27   6
   1   2   3 199307. 3588.39   1
  -1   2  -3 198296. 3983.99  14
   1   2   3 196297. 3705.41  13
  -1   2  -3 207549. 3857.48  12
  -1  -2  -3 204685. 4019.73   2
   1  -2   3 201712. 3861.82  12
  -1  -2  -3 195186. 3605.32  10
  -1  -2  -3 207265. 3735.70   8
   1   2   3 204166. 3726.53   8
  -1   2  -3 198817. 3245.17  15
   1  -2   3 195613. 3890.92   3
   1  -2   3 196853. 3958.86  14
   1  -2   3 188605. 3944.93   2
   1   2   3 196059. 4005.44   4
  -1  -2  -3 197097. 3568.04   1
   1   2   4 2820.26 272.816  10
  -1   2  -4 2926.58 346.923  11
  -1  -2  -4 2421.93 247.724   1
  -1  -2  -4 2568.45 300.989  16
  -1   2  -4 2340.58 376.777   2
   1  -2   4 2667.82 373.065   2
   1   2   4 2526.41 263.917  11
   1   2   4 2292.39 278.058   8
  -1  -2  -4 2668.77 291.615  10
   1   2   4 2363.85 371.416   2
  -1   2  -4 2075.34 358.357  10
   1  -2   4 2721.81 332.724   3
  -1  -2  -4 2968.41 291.612  17
   1   2   4 2665.42 260.054   1
   1  -2   4 2401.45 285.795  12
  -1  -2  -4 2432.15 284.427   6
   1  -2   4 2349.11 323.599  14
  -1   2  -5 468939. 8659.43  10
   1   2   5 486627. 8130.87   8
   1  -2   5 475794. 8209.21  12
  -1  -2  -5 475078. 8054.79   6
   1  -2   5 474118. 7827.26  17
  -1   2  -5 458998. 8324.88  11
   1   2   5 480274. 8991.10   2
  -1  -2  -5 464670. 8174.68  16
   1  -2   5 457623. 8715.12   2
   1  -2   5 473459. 8353.90  14
  -1  -2  -5 477984. 7830.15  17
   1   2   5 469884. 7944.72   1
  -1  -2  -5 466629. 8150.50  10
   1  -2   6 6819.47 407.424  17
  -1  -2  -6 7558.57 426.991  17
  -1   2  -6 6881.19 678.622  10
  -1   2  -6 7061.21 592.157  11
  -1   2  -6 5813.06 543.672  16
   1   2   6 8257.79 854.539   2
   1  -2   6 7767.68 620.960  14
   1  -2   6 7466.75 576.865  12
   1   2   6 6682.62 493.195   1
  -1  -2  -6 7020.61 472.536  11
   1  -2   6 6811.48 716.850   2
  -1  -2  -6 7179.92 583.598  16
  -1  -2  -6 7079.72 508.236   6
  -1  -2  -6 6839.53 578.412  10
  -1  -2  -7 328683. 5430.62  17
   1  -2   7 317146. 5430.92  17
  -1   2  -7 312444. 6372.61  16
   1  -2   7 315768. 6148.15  12
   1   2   7 322663. 5952.06   1
   1  -2   7 309727. 6936.43   2
   1   2   7 334116. 7296.90   2
  -1  -2  -7 311164. 6230.67  10
  -1  -2  -7 318169. 6221.35  16
  -1  -2  -7 320651. 5904.40   6
  -1   2  -7 320359. 6217.85  11
  -1  -2  -7 318861. 5773.34  11
  -1   2  -7 326241. 6690.73  10
   1  -2   7 314069. 6181.36   1
   1  -2   8 1674.49 180.860  17
  -1  -2  -8 2122.01 379.057  16
  -1   2  -8 1752.34 344.243  11
   1  -2   8 1869.92 483.321   2
   1   2   8 2000.20 594.928   2
  -1  -2  -8 1677.69 270.599   6
  -1   2  -8 2614.50 530.323  10
  -1   2  -8 627.569 260.162  16
  -1  -2  -8 1756.17 392.043  10
   1  -2   8 1770.76 371.644   1
  -1  -2  -8 1764.92 189.793  17
   1   2   8 2456.83 373.662   1
  -1  -2  -8 1690.21 278.030  11
   1  -2   8 1424.55 315.509  12
   1   2   8 2303.28 439.850  15
  -1   2  -9 25243.2 1248.86  11
  -1  -2  -9 24444.1 1049.52  11
   1  -2   9 24283.7 1274.04  12
   1  -2   9 23131.6 695.953  17
  -1  -2  -9 22605.1 1072.43   6
   1   2   9 23820.2 1332.47  15
  -1  -2  -9 23916.8 1343.46  10
   1  -2   9 23049.3 1587.62   2
  -1  -2  -9 24097.2 1322.35  16
  -1   2  -9 23112.0 1318.09  16
  -1  -2  -9 24314.0 710.872  17
   1   2   9 24739.1 1746.54   2
   1  -2   9 22334.0 1233.11   1
  -1   2  -9 24570.5 1485.77  10
   1   2   9 23609.3 1154.34   1
   1   2  10 31.1575 210.010  15
   1   2  10-66.0264 217.887   1
  -1  -2 -10 54.0699 152.883   6
   1  -2  10 228.553 222.200   1
  -1  -2 -10-129.844 163.128  11
  -1   2 -10-143.542 314.689  10
  -1  -2 -10 124.308 55.1170  17
  -1  -2 -10 490.604 272.308  16
  -1   2 -10-5.19109 301.975  16
   1   2  10 949.979 466.570   2
  -1  -2 -10 162.140 317.753  10
   1  -2  10 117.012 56.3946  17
  -1   2 -10-4.92708 196.878  11
  -1  -2 -11 54249.9 1781.04  11
  -1   2 -11 50852.3 2409.21  10
  -1   2 -11 49702.3 2209.34  16
   1  -2  11 52544.5 2127.10   1
   1   2  11 50172.3 1973.74   1
   1   2  11 51652.8 2037.84  15
  -1  -2 -11 55047.8 2347.41  10
  -1   2 -11 54801.2 2037.39  11
   1  -2  11 51016.1 1950.68   3
  -1  -2 -11 50607.4 2186.60  16
   1   2  11 53916.5 2908.01   2
  -1  -2 -11 52854.2 1828.83   6
   1   2  12 1514.23 363.903   1
  -1  -2 -12 1782.22 343.154   6
  -1  -2 -12 1763.53 345.948  11
   1  -2  12 1992.74 437.121   3
  -1  -2 -12 1855.78 560.114  10
  -1  -2 -12 1871.98 520.835  16
  -1   2 -12 1390.33 348.787  11
  -1   2 -12 2350.92 654.160  10
   1   2  12 659.419 570.022   2
   1  -2  12 2346.38 502.942   1
   1   2  12 1694.74 382.858  15
  -1   2 -12 1542.52 544.512  16
  -1  -2 -13 157646. 4592.50  16
  -1   2 -13 156042. 4919.86  10
  -1  -2 -13 151410. 3834.86   6
  -1  -2 -13 161160. 4836.24  10
  -1   2 -13 159329. 4650.97  16
  -1  -2 -13 152434. 3716.83  11
   1   2  13 163247. 5795.58   2
   1  -2  13 160393. 4429.99   1
   1  -2  13 159621. 4141.43   3
   1   2  13 155689. 4230.95   1
  -1   2 -13 157571. 4135.93  11
   1   2  13 158512. 4074.35  15
   1   2  14 2867.78 471.941  15
   1   2  14 3057.31 571.794   1
  -1  -2 -14 2890.62 672.974  16
  -1   2 -14 4691.95 643.631  11
  -1   2 -14 3059.04 744.013  10
  -1  -2 -14 3945.66 808.576  10
  -1   2 -14 2414.00 624.899  16
   1  -2  14 4174.55 652.038   3
   1   2  14 2181.43 667.903   2
   1  -2  14 3735.68 676.298   1
  -1  -2 -14 2954.22 460.590  11
  -1   2 -15 155349. 4307.02  11
  -1  -2 -15 155360. 4911.31  16
  -1   2 -15 164850. 5049.05  16
  -1   2 -15 163104. 5377.96  10
  -1  -2 -15 160252. 5253.29  10
   1   2  15 156345. 4549.81   1
   1  -2  15 162171. 4411.19   3
   1  -2  15 159426. 4737.92   1
   1   2  16 488.386 300.805   1
   1  -2  16 120.170 339.632   1
  -1   2 -16-500.290 669.562  10
  -1   2 -16 545.870 315.216  11
  -1  -2 -16 773.694 537.498  16
  -1  -2 -16 1081.40 554.216  10
  -1   2 -16-370.736 459.777  16
   1   2  17 59830.7 2784.34   1
  -1   2 -17 66325.3 3492.50  10
   1  -2  17 61858.4 2931.65   1
  -1  -2 -17 58511.3 3061.42  16
  -1  -2 -17 64863.2 3401.78  10
  -1   2 -17 62390.9 3164.14  16
   1   2  18 1299.57 481.317   1
  -1  -2 -18 804.246 546.632  16
  -1   2 -18 1324.94 725.310  10
  -1   2 -18 1235.11 508.370  16
  -1  -2 -18 24.8021 662.648  10
   1  -2  18 1702.83 589.006   1
  -1  -2 -19-757.907 791.020  10
  -1   2 -19 1088.54 644.898  16
  -1  -2 -19 718.972 588.452  16
  -1   2 -19 1891.36 784.204  10
   1   2  19 1090.73 496.490   1
   1  -2  19 1570.08 563.192   1
   1   2  20 635.682 411.653   1
   1  -2  20 478.631 523.965   1
  -1  -2 -20 1380.39 687.989  10
  -1   3  20 53607.9 3028.74   1
   1  -3 -19 173.714 490.416  16
  -1  -3  19-204.038 455.641   1
   1   3 -19 594.895 565.594  16
   1  -3 -19-29.1038 566.270  10
   1   3 -19 16.1814 499.314  10
  -1   3  19 199.249 445.033   1
  -1   3  18 76383.2 3412.73   1
   1  -3 -18 85679.9 3938.23  10
   1   3 -18 78520.8 3861.18  10
   1  -3 -18 75021.5 3561.33  16
   1   3 -18 78669.4 3606.77  16
  -1  -3  18 78798.4 3585.53   1
   1  -3 -17-278.954 446.087  16
   1   3 -17-148.008 350.043  16
   1  -3 -17-388.764 449.545  10
  -1  -3  17 212.688 383.338   1
  -1   3  17 547.896 478.824   1
   1   3 -17 184.936 528.909  10
   1  -3 -16 34460.2 2185.54  16
  -1   3  16 34544.8 1885.55  15
  -1   3  16 37901.6 2158.59   1
   1   3 -16 38893.4 2435.90  10
  -1  -3  16 34986.1 2164.83   1
   1  -3 -16 37138.4 2349.22  10
   1   3 -16 35877.3 2181.90  16
   1   3 -15-449.947 444.669  16
  -1   3  15 100.046 324.880   1
  -1  -3  15 375.416 349.686   1
   1   3 -15 72.7422 422.746  10
  -1   3  15 179.710 240.816  15
   1  -3 -15-367.523 442.512  10
   1  -3 -15-140.532 409.701  16
   1   3 -15 5.80443 225.405  11
   1   3 -14 6087.89 706.441  11
  -1  -3  14 6426.01 870.358   1
  -1   3  14 9027.02 922.632  15
   1   3 -14 6825.21 967.007  10
  -1   3  14 7907.77 917.390   1
   1   3 -14 6555.16 850.173  16
   1  -3 -14 7019.83 964.670  10
   1  -3 -14 6013.16 876.813  16
   1   3 -13 462.199 414.172  10
  -1   3  13 158.740 284.954   1
   1  -3 -13 241.913 331.515  10
  -1  -3  13 501.388 274.401   3
   1  -3 -13-93.2834 343.513  16
  -1   3  13-60.4360 223.873  15
  -1  -3  13 1034.67 396.440   1
   1   3 -13-153.051 382.779  16
   1   3 -13 442.024 285.617  11
   1   3 -12 117191. 3349.69  11
  -1  -3  12 116112. 3294.68   3
   1  -3 -12 110185. 3705.74  10
  -1   3  12 113782. 3504.64   1
   1   3 -12 112282. 3554.10  16
   1  -3 -12 112343. 2598.01   6
   1   3 -12 117462. 3832.69  10
  -1   3  12 115052. 3557.75  15
  -1  -3  12 115676. 3621.87   1
   1  -3 -12 117297. 3666.93  16
  -1   3  12 118890. 2461.69  13
  -1  -3  11 6007.65 382.504  17
   1   3 -11 5043.38 588.237  11
   1   3 -11 6100.80 506.021  15
   1  -3 -11 4522.94 660.977  16
  -1  -3  11 4678.72 565.948   3
  -1   3  11 5206.41 365.123  13
  -1   3  11 5568.24 695.744   1
   1  -3 -11 4996.54 725.297  10
   1   3 -11 5874.90 771.878  10
   1   3 -11 5551.07 686.950  16
  -1  -3  11 5975.77 730.647   1
   1  -3 -11 5649.33 434.147   6
  -1   3  11 5106.94 674.764  15
  -1   3  10 321306. 5500.80  11
   1   3 -10 325182. 6681.27  11
  -1  -3  10 315802. 6812.12   1
  -1  -3  10 320330. 6508.48   3
   1   3 -10 315501. 5830.73  15
   1   3 -10 324914. 7007.39  10
   1   3 -10 316056. 6708.10  16
   1  -3 -10 323020. 6853.99  16
  -1   3  10 322146. 6698.38   1
  -1  -3  10 319225. 5626.08  17
  -1   3  10 324243. 5446.34  13
   1  -3 -10 324777. 5610.05  17
  -1   3  10 317172. 6904.64  15
   1  -3 -10 324883. 6967.29  10
   1  -3 -10 318282. 5717.14   6
  -1   3   9 520.561 108.789  11
  -1  -3   9 381.925 202.298   3
   1  -3  -9 268.172 264.367  16
   1  -3  -9 577.780 165.907   6
  -1  -3   9 667.151 305.994   1
   1   3  -9 749.384 337.821  10
  -1   3   9 418.485 257.336  15
  -1   3   9 248.809 263.578   1
   1  -3  -9 360.804 295.936  10
   1   3  -9 795.239 335.553  16
   1   3  -9 392.003 218.571  11
  -1   3   9 518.009 110.361  13
   1   3  -9 468.819 134.114  15
  -1  -3   9 492.297 142.617  17
   1  -3  -9 434.896 124.300  17
   1   3  -8 286690. 5913.53  16
  -1   3   8 296561. 4877.60  13
   1  -3  -8 289240. 5349.55  17
  -1   3   8 292081. 4864.25  11
  -1  -3   8 292806. 5384.59  17
  -1  -3   8 295811. 5931.95   3
   1   3  -8 295584. 6165.92  10
   1  -3  -8 287728. 6075.24  16
  -1   3   8 299145. 6046.93   8
   1   3  -8 288686. 6133.01  11
   1   3  -8 284165. 5205.05  15
   1  -3  -8 290433. 5194.43   6
   1  -3  -8 293327. 6156.23  10
  -1   3   8 297447. 6359.92  15
  -1  -3   8 290420. 6057.78   1
   1   3  -8 294644. 5177.24  12
  -1   3   8 296789. 5976.79   1
  -1   3   7 2233.72 362.987   1
   1   3  -7 2875.17 397.805  16
  -1   3   7 2355.50 182.868  11
  -1  -3   7 2126.51 351.214   3
  -1   3   7 2359.52 192.433  13
   1   3  -7 2234.39 251.217  15
   1   3  -7 2335.72 413.352  11
   1  -3  -7 2168.78 381.957  10
   1  -3  -7 1769.07 336.571  16
  -1  -3   7 1735.81 352.920   1
  -1   3   7 2976.70 505.978  15
   1  -3  -7 2408.02 266.823   6
  -1   3   7 2113.79 372.838   8
   1   3  -7 1769.67 356.311  10
   1   3  -7 2237.17 220.845  12
  -1  -3   6 32301.4 928.805  12
  -1   3   6 32865.6 844.080  13
  -1   3   6 32087.5 1316.84   1
  -1  -3   6 32769.2 1378.20   3
  -1   3   6 32519.1 1333.62   8
   1  -3  -6 33485.3 1071.79   6
  -1   3   6 33316.8 1319.63   3
  -1   3   6 34967.6 1601.22  15
   1   3  -6 32374.5 1279.52  16
   1  -3  -6 31372.2 1344.17  10
   1   3  -6 34235.6 1617.17  13
   1   3  -6 32991.1 1492.95  11
   1  -3  -6 30274.0 1337.60  16
   1   3  -6 33589.1 1386.32  10
  -1   3   6 32412.0 814.068  11
  -1  -3   6 31783.3 1338.19  14
   1   3  -5 2828.31 344.010   3
  -1  -3   5 2145.35 340.901   3
  -1   3   5 2240.76 339.341   8
   1  -3  -5 2408.01 366.894  16
  -1   3   5 2061.25 191.145  13
  -1   3   5 2899.44 473.962  15
   1  -3  -5 2228.90 304.521   3
  -1  -3   5 2406.44 342.623  14
   1   3  -5 1382.44 336.775  13
  -1   3   5 2365.50 336.746   1
   1  -3  -5 2259.34 354.260  10
  -1  -3   5 2425.15 195.218  12
   1   3  -5 2353.37 359.132  10
  -1   3   5 2404.29 329.493   3
   1  -3  -4 56475.7 1654.34   3
  -1  -3   4 57350.7 1166.18  12
  -1   3   4 58436.8 2042.98  15
   1  -3  -4 56504.9 1723.58  10
   1  -3  -4 55658.9 1726.35  16
  -1  -3   4 55433.5 1700.26  14
   1   3  -4 55364.7 1979.82  13
  -1   3   4 56282.6 1706.05   1
   1  -3  -4 55570.6 1185.49  13
  -1   3   4 56656.2 1705.02   8
   1  -3  -4 57462.2 1753.81   2
  -1   3   4 57975.7 1782.11   3
  -1  -3   4 54344.6 1784.03   3
  -1   3   4 58450.3 1405.40  13
   1   3  -4 58978.1 1723.60   3
   1   3  -4 54405.7 1659.16  10
   1   3  -3 1286.42 266.959   5
   1  -3  -3 1422.66 232.529   2
  -1   3   3 1053.23 208.401   9
  -1  -3   3 1647.66 266.981  14
  -1   3   3 1072.11 232.247   8
  -1   3   3 1164.75 298.472  15
  -1  -3   3 1793.36 262.572  10
  -1  -3   3 1387.72 203.341  16
  -1   3   3 1254.10 241.080   1
   1  -3  -3 1379.97 216.006   9
  -1  -3   3 997.691 254.364   3
  -1   3   3 942.429 210.642   3
   1  -3  -3 1348.00 155.297  13
  -1   3   3 1288.05 207.622  13
   1  -3  -3 2093.96 307.088   3
   1  -3  -3 1078.01 251.571  16
  -1   3   3 1886.49 201.682   7
   1   3  -3 1469.55 267.720   3
   1   3  -3 1224.96 273.194  13
   1   3  -3 1297.84 245.882  10
  -1   3   2 572363. 10009.5  13
   1  -3  -2 603790. 9628.01   2
  -1   3   2 599375. 9450.60   7
  -1   3   2 608897. 9969.69   8
   1  -3  -2 607581. 9869.14   4
   1  -3  -2 597460. 10144.3   3
   1   3  -2 622051. 10163.0   3
   1   3  -2 596322. 9754.53  10
  -1  -3   2 589259. 9929.25  14
   1  -3  -2 614702. 9809.04   9
  -1  -3   2 602093. 9822.19  10
  -1   3   2 633840. 10381.3   3
  -1   3   2 581778. 10527.7  15
   1   3  -2 579162. 9954.91   5
  -1  -3   2 558542. 10177.3   3
   1   3  -2 584940. 10324.9  13
   1   3  -2 604665. 9904.37  14
   1  -3  -2 598046. 9763.45  13
  -1   3   2 622342. 9821.04   9
  -1   3   1 640.978 146.911   9
   1  -3  -1 727.694 163.271   8
   1  -3  -1 887.013 252.988   3
   1  -3  -1 799.628 113.812   7
  -1   3   1 1003.62 306.882  15
   1  -3  -1 1488.34 267.816  13
  -1  -3   1 473.241 139.371  14
   1   3  -1 791.793 156.824  14
   1  -3  -1 826.262 152.823   9
   1   3  -1 767.754 188.762   5
   1   3  -1 1389.36 300.551  13
  -1  -3   1 955.832 184.391   5
   1  -3  -1 1067.01 163.771   4
   1  -3  -1 612.457 156.128  14
   1   3  -1 933.646 173.924   8
  -1   3   1 1232.66 272.824   3
  -1  -3   1 871.856 149.361  10
   1   3  -1 1021.59 222.752   3
  -1  -3   1 1139.41 280.407   3
  -1   3   1 875.484 195.085  11
  -1   3   1 917.919 179.945   8
   1   3   0 893675. 13938.2  14
  -1   3   0 866743. 14587.0  11
  -1  -3   0 838260. 14526.7   3
  -1  -3   0 927288. 14264.4   5
   1  -3   0 923678. 14222.0   8
   1  -3   0 876053. 14680.7   3
   1  -3   0 914365. 14132.4   9
   1  -3   0 875715. 14574.4  13
   1  -3   0 859641. 14210.6  14
  -1   3   0 875992. 13848.8   4
  -1   3   0 934114. 14776.6   3
   1   3   0 931838. 14598.1   3
  -1   3   0 862353. 14608.7  15
  -1  -3   0 902521. 14099.2   8
  -1  -3   0 872913. 13685.8   7
  -1  -3   0 865572. 13949.6  14
  -1   3   0 893603. 14200.9   8
   1   3   0 869986. 14468.2  13
  -1   3   0 892125. 14095.2   9
   1  -3   0 905329. 13778.7   4
  -1   3   0 909302. 14235.4  14
  -1  -3   0 866429. 14408.0  13
   1   3   0 872779. 13985.6   2
   1   3   0 893869. 14072.7   8
   1   3   1 5736.41 465.054  13
  -1  -3  -1 7061.39 423.793   2
   1   3   1 6517.84 280.225   7
   1  -3   1 6074.42 445.063   9
  -1  -3  -1 6474.22 478.572  13
  -1   3  -1 6374.67 445.468   9
   1  -3   1 6827.09 298.943   5
  -1   3  -1 6942.04 523.586  15
   1   3   1 6033.59 447.890   4
  -1   3  -1 6610.01 576.097  11
  -1   3  -1 6553.49 296.728   4
  -1   3  -1 6246.10 453.213   8
   1  -3   1 6393.90 468.132  14
  -1  -3  -1 6069.38 535.725   3
  -1  -3  -1 6377.73 376.324  14
   1   3   1 6131.08 402.567   8
   1  -3   1 6465.37 575.350   3
  -1  -3  -1 6492.07 418.742   8
   1   3   1 5694.21 395.364   2
   1  -3   1 6738.31 566.139  13
  -1  -3  -2 203389. 3776.16   8
   1   3   2 192606. 3805.97   2
   1  -3   2 190617. 4149.82   3
  -1  -3  -2 200547. 3791.60   2
   1   3   2 194009. 3960.77   4
   1   3   2 198259. 3759.56   8
  -1  -3  -2 197477. 3622.54   1
   1  -3   2 196877. 3943.38  14
   1   3   2 195999. 3322.73   7
  -1   3  -2 199170. 3344.21   5
  -1   3  -2 191298. 3668.13   2
   1   3   2 201003. 3875.86  13
  -1  -3  -2 200819. 4025.35   6
  -1  -3  -2 192928. 3674.48  16
  -1   3  -2 205751. 3976.47   9
  -1  -3  -2 201598. 3857.14  13
  -1   3  -2 194344. 4191.13  11
   1  -3   2 189386. 3538.73   2
  -1   3  -2 191658. 3782.40  15
  -1  -3  -2 192354. 3469.03  10
  -1  -3  -3 19157.1 735.910  10
  -1  -3  -3 19243.1 766.284   1
   1   3   3 20613.3 822.985  16
   1   3   3 19461.9 836.192  13
  -1  -3  -3 19174.3 896.168   6
   1   3   3 19778.7 927.614   2
   1  -3   3 19851.9 954.531  14
  -1  -3  -3 19131.9 820.287  13
   1   3   3 19986.5 975.186   4
  -1  -3  -3 19669.7 817.725  16
   1  -3   3 19459.1 1006.21   3
   1  -3   3 19375.3 859.404  12
  -1   3  -3 20413.3 1040.04  11
   1  -3   3 18833.7 821.698   2
   1   3   3 19657.0 845.899   8
  -1   3  -3 17660.7 914.384   2
  -1   3  -3 19356.8 974.235   9
   1   3   3 18461.7 750.790   1
  -1   3  -3 18777.7 702.341  15
   1  -3   4 2832.03 391.152  14
   1   3   4 2518.78 290.772  13
   1  -3   4 2331.79 328.192  12
   1  -3   4 4485.72 444.824   2
  -1  -3  -4 4121.94 363.746  10
  -1   3  -4 2529.91 400.206  11
  -1  -3  -4 2698.95 346.750   6
   1   3   4 2498.98 286.177   1
  -1   3  -4 2394.31 379.837   2
  -1   3  -4 2552.69 200.285  15
   1  -3   4 2562.42 360.404   3
  -1  -3  -4 2268.39 303.945  16
   1   3   4 3590.97 372.806   8
   1   3   4 2574.57 268.203  10
   1   3   4 2339.29 382.044   2
  -1  -3  -5 1970.48 317.226  16
   1   3   5 2134.43 289.533  13
   1   3   5 1266.89 349.614   2
   1  -3   5 1799.73 340.206  14
  -1  -3  -5 2117.64 307.831   6
  -1   3  -5 2126.33 400.850  10
   1   3   5 1695.58 250.132   1
   1  -3   5 2207.46 326.557  12
   1  -3   5 1664.91 314.339   2
   1   3   5 1414.75 272.411   8
  -1   3  -5 1410.48 276.216  11
   1  -3   5 2226.79 374.987   3
  -1  -3  -5 1568.07 259.059  10
  -1   3  -6 81954.1 2496.22  11
  -1  -3  -6 80917.0 2305.97  16
   1   3   6 80268.3 2063.32  13
   1   3   6 81968.4 2828.21   2
   1   3   6 84280.3 2300.04   8
  -1   3  -6 84817.3 2668.58  10
   1   3   6 82732.1 2145.37   1
   1  -3   6 82857.9 2262.39  12
   1  -3   6 78793.1 2430.19  14
  -1  -3  -6 80545.6 2258.74  10
   1  -3   6 80490.0 2363.26   3
  -1  -3  -6 83262.2 2196.71   6
  -1  -3  -7 476.896 180.826   6
  -1   3  -7-103.725 380.268  10
   1  -3   7 1037.06 284.856  12
   1   3   7 632.876 252.518   8
   1  -3   7 862.167 306.014   3
  -1  -3  -7 308.790 234.128  16
   1   3   7 391.472 428.825   2
  -1  -3  -7 521.219 252.024  10
   1   3   7 201.458 154.355   1
   1  -3   7 382.381 243.600  14
   1   3   7 302.835 157.908  13
  -1   3  -7 42.5840 234.407  11
  -1  -3  -7 355.902 146.144  17
   1  -3   8 284241. 6137.43  14
  -1   3  -8 290856. 6148.77  11
   1   3   8 291215. 5756.92   1
   1  -3   8 287039. 6073.20   1
  -1  -3  -8 289160. 6055.98  10
   1   3   8 302790. 7154.86   2
  -1   3  -8 293481. 6520.55  10
   1  -3   8 290732. 5322.88  17
  -1  -3  -8 295967. 5696.04   6
  -1  -3  -8 300295. 5334.31  17
  -1  -3  -8 289565. 6058.55  16
   1  -3   8 290891. 5895.88  12
   1  -3   8 283838. 5945.62   3
   1  -3   9 10551.7 877.425   1
   1   3   9 11440.6 1012.90  15
   1  -3   9 12523.3 933.547   3
  -1  -3  -9 11170.5 588.471  17
  -1  -3  -9 10579.6 889.931  10
  -1   3  -9 11015.6 922.790  11
  -1  -3  -9 11402.3 778.034   6
   1   3   9 11163.2 1182.22   2
  -1   3  -9 10127.7 998.173  10
   1   3   9 11133.2 818.630   1
   1  -3   9 10974.6 837.308  12
   1  -3   9 11376.0 598.078  17
  -1  -3  -9 11558.3 930.648  16
  -1  -3 -10 235844. 4195.36  17
  -1   3 -10 236022. 5866.72  10
   1   3  10 247199. 6678.37   2
   1  -3  10 230797. 5212.82   3
   1  -3  10 220885. 5172.05  12
  -1   3 -10 230189. 5336.40  11
   1   3  10 229377. 5074.96   1
  -1  -3 -10 229537. 4887.68   6
  -1  -3 -10 226842. 5465.27  10
   1  -3  10 234490. 5407.33   1
   1   3  10 241602. 5717.76  15
  -1  -3 -10 225997. 5390.30  16
   1  -3  10 224500. 4167.53  17
  -1  -3 -11 996.872 368.651  10
   1  -3  11 1538.39 402.753   3
  -1  -3 -11 1746.73 351.443   6
  -1  -3 -11 1551.86 196.006  17
   1  -3  11 1322.37 372.836   1
   1   3  11 1858.11 467.246  15
  -1  -3 -11 1602.23 450.528  16
  -1   3 -11 2166.99 434.139  11
   1   3  11 2186.59 451.320   1
   1   3  11 2940.79 762.014   2
   1  -3  11 1990.97 417.229  12
  -1   3 -11 2653.32 573.102  10
   1  -3  12 37351.3 1805.97   3
   1   3  12 40274.3 1817.58   1
  -1  -3 -12 36561.7 2008.49  10
  -1  -3 -12 35336.5 1557.82   6
  -1   3 -12 39187.9 2210.84  10
   1   3  12 39734.7 2623.71   2
   1  -3  12 37869.9 1908.19   1
  -1  -3 -12 37782.9 1964.23  16
  -1   3 -12 39956.4 1869.99  11
   1   3  12 37692.7 1904.83  15
   1   3  13 3802.10 581.496   1
   1   3  13 4121.95 927.787   2
   1  -3  13 4157.36 687.153   1
  -1   3 -13 3889.49 654.181  11
  -1   3 -13 3335.81 629.550  16
   1  -3  13 4074.53 612.122   3
  -1  -3 -13 4786.30 576.268   6
  -1  -3 -13 3537.35 680.090  10
  -1   3 -13 3406.82 723.819  10
   1   3  13 4007.50 611.393  15
  -1  -3 -13 4556.50 722.813  16
   1   3  14 1585.82 685.062   2
  -1   3 -14 2820.61 768.697  10
   1   3  14 3318.54 586.759   1
  -1  -3 -14 2835.35 696.026  10
   1   3  14 2521.22 487.949  15
   1  -3  14 3271.04 587.012   3
  -1  -3 -14 2721.61 646.605  16
   1  -3  14 2880.54 602.595   1
  -1  -3 -14 2905.99 475.782   6
  -1   3 -14 2406.91 521.857  11
   1  -3  15-223.072 388.992   1
  -1   3 -15 156.321 269.333  11
  -1  -3 -15-53.6612 267.327   6
  -1  -3 -15 777.053 530.522  10
   1  -3  15-459.208 381.167   3
  -1   3 -15-501.980 606.900  10
   1   3  15-179.188 291.965   1
  -1  -3 -15 1240.74 573.780  16
  -1   3 -16 12142.9 1128.20  11
  -1  -3 -16 10535.0 1304.82  10
   1   3  16 11692.2 1148.68   1
  -1   3 -16 11581.6 1406.09  10
   1  -3  16 11530.2 1207.84   1
  -1  -3 -16 10584.7 1262.37  16
   1   3  17 53.4577 359.135   1
  -1  -3 -17-861.925 649.173  10
   1  -3  17 34.5025 495.257   1
  -1   3 -17 21.5629 541.681  10
  -1   3 -17-230.121 333.385  11
  -1  -3 -17 830.813 550.380  16
  -1  -3 -18 44644.7 2751.38  16
   1  -3  18 44537.2 2633.91   1
   1   3  18 40038.2 2370.52   1
  -1  -3 -18 42028.6 2845.80  10
  -1   3 -18 49493.3 3126.58  10
  -1   3 -19-246.907 618.575  10
  -1  -3 -19-433.250 658.149  10
   1   3  19-202.433 380.894   1
  -1  -3 -19-191.600 498.158  16
   1  -3  19 708.556 542.212   1
   1   3  20 29273.9 2150.07   1
   1   4 -19 1582.28 610.793  10
   1  -4 -19 1904.26 671.581  16
   1  -4 -19 2821.47 821.148  10
  -1   4  19 1779.99 611.526   1
  -1  -4  19 2528.33 782.160   1
   1   4 -18-153.572 483.131  10
  -1   4  18 556.008 594.813   1
  -1  -4  18-376.070 489.611   1
   1  -4 -18 166.622 512.064  16
   1  -4 -18-46.6970 462.738  10
   1   4 -17 62475.0 3301.53  10
   1  -4 -17 61962.6 3222.35  10
  -1   4  17 61663.7 2986.19   1
   1  -4 -17 56754.8 3004.09  16
  -1  -4  17 59672.8 3052.26   1
   1  -4 -16 5571.73 978.616  10
  -1   4  16 5189.64 868.410   1
  -1  -4  16 5975.76 926.970   1
   1   4 -16 5938.28 788.807  11
   1   4 -16 7300.13 1106.46  10
  -1   4  16 5381.26 806.969  15
   1  -4 -16 5440.65 917.988  16
   1  -4 -15 76518.5 3242.27  16
  -1  -4  15 75152.2 3231.64   1
   1   4 -15 75738.7 3414.53  10
   1  -4 -15 75977.5 3343.59  10
   1   4 -15 76594.5 3206.92  16
  -1   4  15 81886.6 3215.50   1
  -1   4  15 75680.1 3112.70  15
   1   4 -15 76792.1 2884.77  11
  -1   4  14 2844.97 633.096   1
   1   4 -14 1017.91 440.800  16
   1   4 -14 2169.21 485.376  11
  -1  -4  14 1862.22 561.521   1
   1  -4 -14 1456.88 528.700  10
  -1   4  14 1703.83 473.095  15
   1   4 -14 2724.92 696.435  10
   1  -4 -14 1771.17 574.556  16
   1   4 -13 91735.9 3128.03  11
   1  -4 -13 90179.5 3337.56  16
  -1   4  13 87945.3 3165.23   1
  -1   4  13 86865.0 3290.23  15
   1  -4 -13 89018.6 3397.36  10
   1   4 -13 91212.3 3494.69  10
   1   4 -13 88010.3 3222.49  16
  -1  -4  13 94477.3 3088.58   3
  -1  -4  13 89593.9 3310.07   1
   1  -4 -12-186.742 366.815  10
  -1  -4  12-61.4877 116.823  17
  -1   4  12-219.097 322.329  15
   1  -4 -12-55.6769 376.118  16
   1   4 -12-472.686 410.666  16
  -1  -4  12-165.902 297.593   1
   1  -4 -12 195.927 145.344   6
  -1   4  12-39.4153 248.608   1
   1   4 -12-40.0241 284.536  11
  -1  -4  12 220.683 215.879   3
   1   4 -12 215.292 373.716  10
  -1  -4  11 60229.6 2293.14   3
   1  -4 -11 55245.7 2402.80  10
   1  -4 -11 55836.1 1691.19   6
  -1   4  11 56291.9 2269.88   1
  -1  -4  11 57737.7 1713.84  17
   1   4 -11 50797.0 2364.22  10
   1  -4 -11 54646.8 2339.18  16
  -1   4  11 58900.9 1458.01  13
  -1  -4  11 52581.5 2321.01   1
   1   4 -11 59397.1 2366.48  11
  -1   4  11 57950.6 2528.31  15
   1  -4 -10 1922.85 279.745   6
  -1  -4  10 1861.62 320.392  17
  -1   4  10 1931.93 218.988  13
   1   4 -10 1599.43 421.815  11
   1  -4 -10 1616.11 451.809  16
  -1   4  10 2061.44 453.043   1
   1   4 -10 1530.33 236.961  15
  -1   4  10 2960.23 596.765  15
  -1  -4  10 1809.91 412.332   3
   1  -4 -10 1440.75 435.700  10
  -1  -4  10 2177.24 484.870   1
   1   4 -10 1531.71 490.530  10
  -1   4  10 1872.03 207.892  11
  -1   4  10 1591.28 443.849   8
   1  -4  -9 26276.0 1468.13  16
  -1   4   9 28313.6 1427.26   1
   1  -4  -9 26562.1 1057.38   6
  -1   4   9 25804.3 820.762  11
   1   4  -9 25699.8 962.667  15
  -1   4   9 27377.5 875.026  13
  -1  -4   9 28334.8 1486.55   3
  -1  -4   9 26838.0 1475.71   1
  -1   4   9 26049.7 1416.80   8
   1   4  -9 26525.7 1516.75  10
  -1  -4   9 26872.2 1197.14  17
  -1   4   9 26156.9 1601.19  15
   1  -4  -9 26599.7 1505.16  10
   1   4  -9 29009.3 1565.76  11
  -1   4   8 4871.65 345.890  13
   1  -4  -8 4583.75 575.499  10
   1   4  -8 4513.84 374.981  15
   1  -4  -8 5252.74 450.534   6
   1   4  -8 4352.96 583.558  10
  -1  -4   8 4817.79 608.016   3
   1  -4  -8 4243.90 601.277  16
  -1   4   8 4659.80 312.042  11
  -1   4   8 4589.85 538.993   1
  -1  -4   8 4284.05 391.774  12
  -1   4   8 5182.48 616.775   8
   1   4  -8 4699.15 649.500  11
  -1   4   8 4298.13 663.952  15
  -1  -4   8 4215.47 529.304   1
  -1   4   7 149073. 4251.67  15
   1   4  -7 146911. 3776.63  10
  -1  -4   7 149073. 2953.98  12
  -1  -4   7 153276. 3908.74   3
   1  -4  -7 150497. 3256.29   6
  -1   4   7 148752. 3727.80   8
   1  -4  -7 149077. 3763.96  10
  -1   4   7 152761. 2929.16  13
   1  -4  -7 149903. 3784.28  16
   1   4  -7 148393. 4023.07  11
  -1  -4   7 147528. 3756.77  14
  -1   4   7 150768. 3699.76   1
  -1   4   7 148948. 2816.94  11
  -1   4   6 43861.5 2064.22  15
   1  -4  -6 43431.6 1721.99  16
  -1   4   6 43633.4 1696.96   8
  -1   4   6 43838.1 1668.01   1
   1  -4  -6 47201.4 1627.47   3
   1   4  -6 45252.6 1736.63  10
  -1  -4   6 45026.7 1168.65  12
  -1  -4   6 44836.5 1743.61  14
  -1   4   6 43916.4 1266.65  13
   1   4  -6 47671.6 2095.92  13
  -1  -4   6 43086.5 1813.92   3
   1  -4  -6 44992.1 1713.06  10
  -1   4   5 258763. 4899.60  13
   1   4  -5 268903. 5410.48  10
   1  -4  -5 270030. 5406.13  10
  -1  -4   5 265987. 4546.71  12
   1   4  -5 273409. 5346.98   5
  -1   4   5 264231. 5384.76   1
  -1   4   5 263884. 6148.80  15
  -1  -4   5 260004. 5413.21  14
  -1   4   5 270901. 5415.15   8
   1  -4  -5 270761. 4558.61  13
   1  -4  -5 266099. 5449.29  16
  -1  -4   5 246092. 5595.20   3
   1  -4  -5 276660. 5389.83   3
   1   4  -5 255390. 5967.55  13
  -1   4   4 1177.39 295.178   1
   1   4  -4 377.942 250.349  13
  -1  -4   4 713.482 250.910  14
   1  -4  -4 988.479 225.205   2
   1   4  -4 836.465 245.606  10
  -1   4   4 895.607 196.557  13
  -1   4   4 1174.02 373.348  15
  -1  -4   4 527.276 203.704   3
   1  -4  -4 794.065 246.090   3
   1  -4  -4 773.503 278.730  16
   1   4  -4 828.907 217.792   5
  -1   4   4 978.099 173.036   7
  -1   4   4 986.924 251.942   8
   1  -4  -4 1010.10 163.027  13
   1   4  -3 388675. 7690.45  13
  -1  -4   3 395492. 7174.47  14
  -1   4   3 387003. 6881.88   9
  -1  -4   3 374242. 7487.14   3
  -1   4   3 386859. 7111.18   8
   1   4  -3 384637. 7072.83   5
   1  -4  -3 388368. 6703.66  13
  -1   4   3 399251. 6376.10   7
   1  -4  -3 403420. 6789.32   2
   1  -4  -3 389831. 7289.71   3
  -1   4   3 377261. 7964.24  15
  -1   4   3 389628. 7225.25  13
   1   4  -2 42.0552 154.992   8
   1  -4  -2 210.992 117.969  13
  -1  -4   2 153.682 169.080  14
  -1   4   2 66.9187 109.098   9
  -1  -4   2 73.4769 243.628   3
   1  -4  -2 279.231 163.372  14
   1   4  -2 129.225 194.543  13
  -1   4   2-2.29117 288.165  15
  -1   4   2 150.030 174.528   8
   1   4  -2-85.1844 153.504   5
  -1   4   2-95.4922 166.578  13
  -1  -4   2 91.0469 116.384  10
   1  -4  -2 114.703 66.5919   7
   1  -4  -2 83.4224 91.8094   9
  -1   4   2 116.612 66.3038   7
   1  -4  -2 181.105 75.7689   2
   1  -4  -2 286.304 216.240   3
  -1   4   1 70208.8 1960.73   8
  -1  -4   1 70045.7 2232.98   3
   1  -4  -1 76037.4 1782.94   4
  -1   4   1 70028.2 2476.92  15
   1  -4  -1 73880.1 1503.58   7
  -1   4   1 71993.7 2289.11  13
   1   4  -1 75363.5 1528.37   9
  -1   4   1 71541.7 1776.80   9
   1   4  -1 69189.5 1905.17   8
   1  -4  -1 72205.7 1802.89   9
   1   4  -1 73329.8 2258.74  13
   1  -4  -1 74254.9 1995.74  14
   1  -4  -1 70002.2 2229.43   3
  -1  -4   1 72025.2 1876.87  14
  -1  -4   1 74643.3 1758.63  10
   1  -4  -1 71838.9 2091.24  13
  -1   4   0 13755.5 928.183  11
  -1  -4   0 14126.4 919.670   3
   1   4   0 14705.5 644.797   2
   1   4   0 13352.1 704.920   8
  -1   4   0 13849.3 623.081   4
   1  -4   0 13724.1 931.502   3
   1   4   0 14675.7 670.306  14
  -1   4   0 14284.0 764.210   8
   1  -4   0 14914.1 783.062  14
  -1   4   0 13414.7 963.582  15
   1  -4   0 15967.5 729.501   9
   1   4   0 16611.3 938.468  13
  -1  -4   0 14763.2 479.972   7
  -1   4   0 14376.8 679.391   9
  -1  -4   0 13850.6 673.303  14
  -1  -4  -1 118131. 2548.80  14
  -1   4  -1 113461. 2331.79   4
  -1   4  -1 122968. 2675.65   9
  -1  -4  -1 118688. 3084.11   3
  -1   4  -1 111845. 3135.77  15
  -1  -4  -1 126091. 2541.61   2
   1  -4   1 120887. 3217.72   3
   1   4   1 122494. 2975.37  13
  -1   4  -1 117938. 2784.67   8
   1   4   1 116397. 2522.86   2
   1  -4   1 116856. 2783.76  14
   1   4   1 116133. 2664.36   8
  -1   4  -1 113282. 3164.96  11
   1   4   1 117763. 2786.44   4
   1  -4   1 124212. 2327.65   5
  -1  -4  -2 37158.1 799.613   9
  -1  -4  -2 40521.3 1564.92   3
   1  -4   2 37036.5 1606.31   3
  -1   4  -2 33553.7 1558.59  11
   1   4   2 37196.9 1251.95   2
  -1   4  -2 37531.6 1328.65   9
   1   4   2 35636.0 804.352   7
  -1   4  -2 38565.8 1405.25   8
   1   4   2 36535.5 1379.52   4
   1   4   2 37618.2 1295.90   8
   1  -4   2 36654.9 1385.24  14
  -1   4  -2 36077.7 1488.18  15
   1   4   2 39696.8 1420.04  13
  -1   4  -2 37001.8 1112.28   2
  -1  -4  -2 37378.7 1227.43  16
  -1  -4  -2 36722.4 1184.57  14
  -1   4  -3 186677. 4020.37   9
   1   4   3 177514. 4013.86   4
  -1  -4  -3 174965. 3492.68  10
  -1   4  -3 177840. 3336.43   5
  -1  -4  -3 183858. 3727.59  16
   1  -4   3 185810. 4041.87  14
   1   4   3 182982. 3788.85   8
   1   4   3 179355. 3866.43   2
  -1   4  -3 178562. 3882.83  15
  -1  -4  -3 187032. 4059.85   6
  -1   4  -3 168145. 3809.10   2
  -1   4  -3 173748. 4300.76  11
   1   4   3 185810. 3853.81  13
   1  -4   3 181641. 4277.18   3
   1   4   4 3647.53 385.836   1
  -1   4  -4 4065.91 336.556   5
  -1  -4  -4 3039.34 400.011   6
  -1   4  -4 3342.50 515.711  11
  -1   4  -4 4306.69 390.987  15
   1   4   4 3690.06 482.305   2
  -1  -4  -4 3621.73 376.666  10
   1   4   4 3299.56 452.683   4
   1   4   4 3763.53 417.425  13
   1  -4   4 3352.52 486.988  14
  -1   4  -4 3172.19 445.548   9
   1   4   4 2922.57 373.439   8
  -1   4  -4 3794.22 507.216   2
  -1  -4  -4 3505.63 409.619  16
   1  -4   4 3690.07 414.182  12
   1  -4   4 3457.50 509.359   3
  -1  -4  -5 479465. 8567.95  16
   1  -4   5 472447. 8983.31   3
   1  -4   5 495513. 8543.87  12
  -1   4  -5 465494. 7855.66  15
  -1   4  -5 458275. 9103.91  11
  -1  -4  -5 468458. 8377.71  10
  -1   4  -5 494185. 9213.85   9
   1   4   5 476746. 9121.38   2
   1  -4   5 482295. 8949.82  14
   1   4   5 465769. 8546.75   8
   1   4   5 482060. 8392.79   1
  -1  -4  -5 478673. 8626.46   6
   1   4   5 495283. 8399.61  13
   1   4   6 1060.88 284.951   8
  -1   4  -6 879.981 109.269  15
  -1  -4  -6 1047.99 291.673   6
  -1   4  -6 1145.33 393.836  11
   1  -4   6 1293.80 343.617   3
   1  -4   6 894.141 256.437  12
  -1  -4  -6 718.541 238.442  10
   1  -4   6 1075.13 324.391  14
   1   4   6 1108.66 261.576   1
  -1  -4  -6 1036.31 290.293  16
   1   4   6 831.202 212.538  13
  -1   4  -6 1023.74 359.398  10
   1   4   6 688.226 329.613   2
   1  -4   7 286902. 5840.51  12
  -1   4  -7 303345. 6498.84  11
  -1  -4  -7 294454. 6058.92  16
   1  -4   7 296351. 6295.65  14
   1   4   7 309758. 6969.62   2
  -1  -4  -7 291587. 5952.40  10
   1   4   7 296594. 5630.55  13
   1   4   7 285934. 5969.28   8
   1  -4   7 288942. 6234.76   3
   1   4   7 293353. 5798.95   1
  -1  -4  -7 292846. 5849.31   6
  -1   4  -7 308409. 6592.67  10
   1   4   8 65.3986 208.352   1
   1  -4   8 1240.76 378.698   3
   1  -4   8 51.0523 187.716  12
   1   4   8 1048.34 476.943   2
  -1   4  -8 281.990 234.455  11
  -1  -4  -8 408.547 203.307   6
   1   4   8 546.564 283.031   8
  -1  -4  -8 757.953 309.977  10
   1   4   8 236.483 151.917  13
  -1  -4  -8 283.125 293.521  16
  -1   4  -8 229.758 351.620  10
   1  -4   8 541.143 264.115  14
   1   4   9 10751.9 1185.43   2
   1   4   9 8849.95 745.406   1
   1   4   9 8785.74 663.215  13
   1  -4   9 8730.83 745.151  12
   1   4   9 9946.29 1042.42  15
  -1  -4  -9 8316.31 816.949  16
  -1   4  -9 8472.19 862.909  11
  -1  -4  -9 8419.33 807.606  10
  -1  -4  -9 9626.08 677.773  17
  -1  -4  -9 9296.28 728.576   6
   1  -4   9 11042.1 940.409   3
   1  -4   9 9615.59 928.534  14
  -1   4  -9 9442.30 981.339  10
   1   4  10 3902.72 463.038  13
   1   4  10 4760.96 872.977   2
  -1  -4 -10 3336.94 380.566  17
  -1  -4 -10 2951.69 542.639  16
  -1   4 -10 3762.07 597.837  11
  -1  -4 -10 3499.42 527.591  10
   1  -4  10 2937.55 547.246   3
  -1   4 -10 2850.29 613.773  10
   1  -4  10 2866.58 508.930   1
   1   4  10 3388.65 507.030   1
  -1  -4 -10 4213.37 518.112   6
   1   4  10 3135.29 585.030  15
   1  -4  10 2797.06 449.426  12
  -1  -4 -11 12321.1 674.623  17
  -1   4 -11 13954.3 1273.91  10
   1   4  11 11765.1 817.621  13
   1  -4  11 11863.5 1049.46   1
  -1  -4 -11 12462.8 912.955   6
   1   4  11 11828.3 954.504   1
  -1  -4 -11 12629.9 1093.36  10
   1   4  11 12141.0 1181.79  15
  -1  -4 -11 12111.9 1082.45  16
   1  -4  11 12825.5 997.764  12
   1   4  11 14193.9 1465.96   2
  -1   4 -11 13296.8 1112.34  11
   1  -4  11 11498.7 1010.25   3
   1  -4  12 3001.02 547.059   1
   1   4  12 2567.21 494.761   1
   1   4  12 3156.93 632.533  15
   1  -4  12 2531.06 532.662   3
  -1   4 -12 2224.19 498.752  11
   1  -4  12 2482.48 456.499  12
  -1   4 -12 2652.76 687.974  10
  -1  -4 -12 2334.23 442.781   6
  -1  -4 -12 1970.16 498.856  16
  -1  -4 -12 2524.79 558.057  10
   1   4  12 2631.08 411.353  13
   1   4  12 2840.96 770.190   2
  -1  -4 -13 114349. 3979.14  10
   1   4  13 123479. 4950.76   2
  -1   4 -13 116783. 4224.38  10
   1   4  13 117654. 3901.38  15
   1   4  13 112587. 3553.90   1
  -1  -4 -13 115770. 3298.84   6
   1  -4  13 116631. 3880.68   1
   1   4  13 113368. 3097.39  13
  -1  -4 -13 115202. 3904.56  16
  -1   4 -13 114423. 3740.39  11
   1  -4  13 113939. 3708.46   3
  -1   4 -14 18.0842 472.018  10
  -1  -4 -14 754.659 507.822  16
   1   4  14 1203.83 454.878   1
   1  -4  14 414.981 328.316   1
   1   4  14 976.662 357.558  15
  -1   4 -14 621.718 390.033  11
  -1  -4 -14-524.732 452.837  10
  -1  -4 -14 206.225 233.520   6
   1   4  14 149.703 688.206   2
   1  -4  14 1230.09 463.528   3
   1  -4  15 160464. 5041.08   1
  -1  -4 -15 163668. 5142.76  16
   1   4  15 158575. 4710.02   1
  -1   4 -15 160614. 4794.72  11
   1  -4  15 171247. 4932.23   3
   1   4  15 163773. 4822.65  15
  -1  -4 -15 159501. 5257.63  10
  -1   4 -15 163282. 5508.43  10
  -1  -4 -16-23.1155 450.942  16
  -1  -4 -16 495.128 515.406  10
   1   4  16 197.753 337.873   1
  -1   4 -16-598.156 545.926  10
  -1   4 -16 94.8480 297.263  11
  -1  -4 -17 41138.9 2568.19  16
   1  -4  17 41308.1 2500.77   1
  -1   4 -17 44858.9 2893.15  10
  -1  -4 -17 41761.4 2712.34  10
   1   4  17 40969.2 2312.58   1
  -1   4 -17 42411.3 2298.67  11
  -1  -4 -18 424.477 482.014  10
   1   4  18 513.602 400.862   1
  -1  -4 -18 902.133 616.682  16
  -1   4 -18 395.829 487.706  10
   1  -4  18 674.224 472.204   1
  -1  -4 -19-31.6818 505.185  10
  -1  -4 -19 634.988 628.185  16
   1  -4  19 651.987 510.675   1
   1   4  19 954.756 462.191   1
   1   4  20 1015.93 534.325   1
   1   5 -19 122.071 456.713  10
   1  -5 -19 1656.94 767.931  10
  -1   5  19 544.601 577.110   1
   1  -5 -18 82006.9 3926.14  10
   1  -5 -18 81426.3 3837.86  16
  -1  -5  18 84284.9 3901.42   1
   1   5 -18 78174.2 3935.33  10
  -1   5  18 92256.2 3867.65   1
  -1  -5  17 689.465 425.468   1
  -1   5  17 1438.97 598.145   1
   1  -5 -17 444.469 531.486  10
  -1   5  17-12.2100 335.400  15
   1  -5 -17 244.163 511.999  16
   1   5 -17-5.10169 497.134  10
  -1   5  16 7708.40 1033.94  15
  -1   5  16 5499.12 896.953   1
   1  -5 -16 7901.92 1136.22  10
   1   5 -16 7893.35 1139.07  10
   1   5 -16 5669.75 812.632  11
   1  -5 -16 6433.00 973.796  16
  -1  -5  16 5484.59 941.487   1
   1   5 -15 1834.15 645.260  10
   1  -5 -15 1952.72 657.919  16
   1   5 -15 1363.93 443.463  11
   1  -5 -15 918.059 394.448  10
  -1   5  15 2307.53 616.265  15
  -1  -5  15 1839.81 571.350   1
  -1   5  15 1917.19 544.813   1
   1  -5 -14 1350.38 485.644  10
   1   5 -14 1559.51 467.418  11
   1  -5 -14 1533.44 499.498  16
  -1   5  14 1841.37 519.622   1
   1   5 -14 2351.19 661.463  10
  -1  -5  14 2159.36 577.889   1
  -1   5  14 1070.32 409.966  15
   1   5 -13-11.7847 330.431  10
  -1  -5  13-307.449 434.703   1
  -1   5  13-143.873 373.840   1
   1   5 -13 271.301 300.222  11
   1  -5 -13-197.978 477.569  10
  -1   5  13-340.430 355.112  15
   1  -5 -13-780.595 549.084  16
  -1  -5  13-24.9352 311.839   3
  -1  -5  12 84506.8 3224.59   1
  -1   5  12 90946.4 3524.12  15
   1   5 -12 85733.4 3340.43  10
  -1  -5  12 86534.1 2458.36  17
   1  -5 -12 86655.6 3267.69  10
   1  -5 -12 90744.1 2452.00   6
   1   5 -12 92422.7 3291.33  11
   1  -5 -12 84098.5 3208.10  16
  -1   5  12 82310.9 3048.06   1
  -1  -5  12 97541.7 3280.12   3
  -1  -5  11-158.801 302.996   1
   1   5 -11 393.749 380.144  11
   1  -5 -11 855.153 452.100  10
  -1  -5  11-135.723 196.603  17
   1  -5 -11 344.794 390.187  16
   1   5 -11-189.503 421.520  10
  -1   5  11 632.908 374.651   8
   1  -5 -11-1.15784 159.543   6
  -1   5  11 275.646 403.470  15
  -1   5  11 190.154 296.176   1
  -1  -5  11 94.5004 288.710   3
  -1   5  10 422972. 9492.10  15
   1   5 -10 448239. 9190.52  11
   1   5 -10 436571. 9094.77  10
   1  -5 -10 423474. 8958.39  10
  -1  -5  10 448475. 9056.48   3
  -1   5  10 455769. 7506.52  13
  -1   5  10 434404. 8762.43   1
   1  -5 -10 436028. 8996.90  16
  -1  -5  10 415454. 8912.23   1
  -1   5  10 425182. 8854.01   8
   1  -5 -10 431783. 7939.22   6
  -1   5   9 1121.13 354.094   1
   1  -5  -9 884.960 236.490   6
  -1  -5   9 795.142 312.247   1
  -1  -5   9 1380.52 234.754  12
  -1   5   9 1556.16 467.523  15
  -1   5   9 1473.17 421.912   8
   1  -5  -9 1452.45 434.161  10
   1   5  -9 1121.05 415.581  11
   1   5  -9 887.999 342.684  10
  -1  -5   9 1250.93 380.277  14
  -1   5   9 1847.35 264.015  13
  -1   5   9 1269.12 184.782  11
   1  -5  -9 1751.95 441.458  16
  -1  -5   9 1324.01 435.885   3
   1  -5  -8 169059. 4433.09  16
  -1   5   8 178234. 3405.54  11
  -1   5   8 174905. 5098.86  15
   1  -5  -8 180276. 3934.97   6
  -1   5   8 175465. 4430.02   8
  -1  -5   8 169438. 4447.37  14
  -1   5   8 184057. 3631.70  13
   1   5  -8 183079. 4824.50  11
   1  -5  -8 176766. 4433.74  10
  -1  -5   8 181524. 4709.15   3
   1   5  -8 173866. 4484.49  10
  -1   5   8 173993. 4347.12   1
  -1  -5   8 174813. 3513.16  12
   1   5  -7 367.688 246.149  10
   1   5  -7-842.989 445.970  11
  -1   5   7-172.467 364.800  15
   1  -5  -7 61.3533 234.874  10
  -1   5   7 60.5852 154.829  13
   1  -5  -7 116.695 155.691   6
  -1  -5   7-233.783 278.997  14
   1  -5  -7-424.833 342.470  16
   1  -5  -7 139.390 238.462   3
  -1   5   7-75.6115 222.455   1
  -1  -5   7 189.795 122.286  12
   1   5  -7 229.951 257.996   5
  -1  -5   7 60.8058 272.035   3
  -1   5   7 53.7324 252.924   8
   1  -5  -6 26353.9 1308.11   3
  -1   5   6 25001.5 1096.65  13
  -1  -5   6 23476.6 1435.31   3
   1   5  -6 24621.9 1231.93   5
  -1  -5   6 26099.1 897.648  12
   1  -5  -6 24566.4 1273.65  10
   1   5  -6 27726.5 1680.97  13
  -1   5   6 26815.6 1327.24   1
   1  -5  -6 24270.5 857.477  13
  -1   5   6 25993.2 1706.87  15
  -1   5   6 27084.6 1351.40   8
  -1  -5   6 25543.5 1360.43  14
   1  -5  -6 25271.8 1338.69  16
   1   5  -6 25536.0 1316.00  10
  -1  -5   5 3326.34 298.183  12
  -1   5   5 3416.48 418.330  13
   1   5  -5 3342.73 609.875  13
   1  -5  -5 2896.45 467.334  16
  -1   5   5 2942.45 475.775   8
   1   5  -5 3950.19 482.568  10
  -1   5   5 3471.99 296.858   7
  -1   5   5 3103.35 441.872   1
   1   5  -5 3180.47 454.671   5
   1  -5  -5 3706.11 331.002  13
   1  -5  -5 3020.57 451.268  10
  -1  -5   5 3088.81 519.384   3
  -1  -5   5 2668.61 432.392  14
   1  -5  -5 3954.74 529.662   3
  -1   5   5 3620.44 653.524  15
  -1   5   4 12943.7 1189.92  15
   1  -5  -4 12237.5 655.604  13
   1   5  -4 12767.5 828.874   5
  -1   5   4 12968.8 869.765  13
   1  -5  -4 11449.4 859.416   3
   1  -5  -4 12499.1 694.886   2
  -1   5   4 9982.52 765.521   8
   1  -5  -4 12447.2 850.650  16
  -1  -5   4 12158.5 990.855   3
  -1   5   4 12325.5 504.650   7
   1   5  -4 11170.7 1024.06  13
  -1  -5   4 12017.5 842.148  14
  -1   5   3 6086.30 485.336   9
   1   5  -3 5979.29 717.730  13
  -1  -5   3 6365.35 586.382  14
  -1   5   3 6189.45 584.918   8
   1   5  -3 6162.62 581.705   8
   1  -5  -3 6867.60 689.028   3
   1  -5  -3 6754.76 418.810   2
  -1   5   3 6006.28 794.464  15
  -1   5   3 5998.29 640.416  13
  -1  -5   3 5860.61 676.070   3
   1  -5  -3 5579.19 560.046  14
   1   5  -3 6479.15 593.599   5
  -1   5   3 5602.30 305.264   7
   1  -5  -2 549750. 8714.36   2
  -1  -5   2 548195. 9654.13  14
   1   5  -2 536912. 9635.93   5
   1   5  -2 545234. 9692.24   8
  -1  -5   2 534656. 10301.3   3
  -1   5   2 571067. 9337.85   9
   1  -5  -2 559038. 10203.4   3
   1   5  -2 560724. 10449.2  13
  -1   5   2 551870. 10296.5  13
  -1   5   2 556454. 9738.91   8
   1   5  -2 561885. 9140.25   9
   1  -5  -2 559368. 9743.39  14
  -1   5   1 8503.30 918.658  15
  -1   5   1 8580.52 814.064  13
   1   5  -1 9598.87 425.952   9
   1   5  -1 9651.43 550.375   2
  -1   5   1 8229.83 636.491   8
  -1   5   1 8523.69 541.822   9
  -1  -5   1 8715.70 628.505  14
   1  -5  -1 9164.76 405.139   7
   1  -5  -1 8511.25 786.609   3
  -1  -5   1 8292.15 786.528   3
   1   5  -1 8568.20 631.375   8
  -1   5   1 8428.98 597.558   4
   1  -5  -1 8831.12 665.841  14
   1   5  -1 9571.73 823.384  13
  -1   5   0 378021. 6732.66   4
  -1  -5   0 391614. 6925.02  14
   1   5   0 379979. 7073.29   4
  -1  -5   0 386918. 6160.79   7
   1   5   0 380890. 6986.30   8
  -1   5   0 392019. 6780.40   9
  -1   5   0 378277. 7113.31   8
  -1  -5   0 376903. 7649.29   3
   1   5   0 382183. 7535.52  13
  -1   5   0 402112. 7936.37  11
   1   5   0 370464. 6612.64   2
  -1   5   0 343492. 7980.45  15
   1  -5   0 391180. 7150.50  14
  -1   5   0 415588. 8050.77  13
   1   5   0 383083. 6063.00   9
   1  -5   0 385752. 7738.49   3
  -1  -5  -1 1428.75 249.270  14
  -1   5  -1 1685.46 411.412  11
   1   5   1 1461.81 293.515   8
   1   5   1 2028.72 402.570  13
   1  -5   1 1803.08 424.281   3
  -1  -5  -1 1924.17 458.697   3
   1  -5   1 1510.94 206.484   5
  -1   5  -1 1493.77 224.479   4
  -1   5  -1 1349.79 394.959  15
   1  -5   1 1164.93 319.736  14
   1   5   1 1233.67 286.190   4
  -1   5  -1 1382.60 312.457   8
   1   5   1 1412.35 236.416   2
  -1   5  -1 1871.96 308.501   9
  -1   5  -2 130816. 3747.89  11
  -1  -5  -2 126306. 2237.83   9
  -1   5  -2 126619. 2607.25   2
  -1  -5  -2 130702. 2946.41  14
   1  -5   2 139696. 2682.07   5
   1   5   2 128970. 3067.21   8
  -1  -5  -2 128666. 2960.86  16
  -1   5  -2 131194. 3077.21   9
  -1   5  -2 118950. 3588.27  15
  -1  -5  -2 131573. 3542.39   3
   1  -5   2 131287. 3247.12  14
  -1   5  -2 127134. 3211.19   8
   1   5   2 129350. 3235.11   4
   1  -5   2 132906. 3695.31   3
   1   5   2 127729. 2916.08   2
   1   5   2 132229. 3337.83  13
  -1   5  -3 2419.93 358.711   9
  -1   5  -3 2085.34 386.749  15
  -1   5  -3 2603.80 397.999   8
   1   5   3 2173.60 373.374  13
   1  -5   3 1942.55 385.827   3
   1   5   3 2390.26 419.411   4
   1   5   3 3180.37 424.189   2
  -1   5  -3 2743.07 480.177  11
   1  -5   3 2596.48 438.462  14
  -1  -5  -3 2975.51 327.724  10
   1   5   3 3257.98 418.574   8
  -1  -5  -3 3085.48 379.976  16
  -1  -5  -3 2260.47 478.669   3
  -1  -5  -3 2626.75 206.282   9
  -1  -5  -3 2248.67 320.005  14
  -1   5  -3 2487.42 343.523   2
   1   5   3 2217.57 148.157   7
  -1   5  -4 47868.5 1852.24   9
   1  -5   4 49611.2 1903.19  14
  -1   5  -4 43209.2 1724.02  15
  -1  -5  -4 50212.2 1879.88   6
  -1   5  -4 47629.1 2103.89  11
   1   5   4 45581.9 1668.41  13
  -1   5  -4 46098.6 1358.25   5
   1   5   4 45893.1 1786.86   2
  -1  -5  -4 46399.4 1221.24   9
  -1  -5  -4 46452.4 1491.54  10
   1   5   4 42513.5 1797.29   4
   1  -5   4 48693.3 2053.68   3
  -1  -5  -4 45070.4 1628.83  16
   1   5   4 47316.7 1687.82   8
  -1   5  -5 11110.5 728.976  15
   1  -5   5 12268.4 1020.50   3
  -1  -5  -5 12166.9 829.975  16
   1   5   5 12379.3 976.921   2
   1   5   5 11697.2 829.694   8
  -1  -5  -5 11152.4 722.893  10
   1   5   5 10547.3 727.421   1
   1  -5   5 12761.1 812.311  12
  -1   5  -5 11379.6 1012.42  11
  -1   5  -5 11418.6 668.236   5
  -1   5  -5 11799.3 937.965   9
   1  -5   5 11813.1 908.391  14
  -1  -5  -5 10257.9 807.214   6
   1   5   5 12114.2 807.733  13
   1   5   6 83817.3 2959.32   2
  -1   5  -6 87017.6 2956.69   9
   1   5   6 86291.9 2576.12   8
  -1  -5  -6 87118.3 2590.67  16
   1  -5   6 81579.1 2855.14   3
  -1  -5  -6 86658.6 2605.34   6
   1  -5   6 84146.9 2794.78  14
  -1   5  -6 85296.2 3007.63  11
   1   5   6 86263.5 2420.64  13
  -1   5  -6 83505.5 2061.88  15
  -1   5  -6 87220.6 2218.71   5
  -1  -5  -6 83803.2 2431.32  10
   1  -5   6 87724.1 2478.03  12
   1   5   6 85056.9 2443.44   1
  -1  -5  -7 438.543 268.106   6
   1  -5   7 393.709 337.114  14
   1   5   7 25.6921 202.117  13
  -1   5  -7-775.275 458.053  11
  -1  -5  -7-182.889 244.371  16
  -1  -5  -7 192.125 231.866  10
  -1   5  -7 139.792 83.9837  15
   1   5   7-89.3107 267.982   8
   1  -5   7-61.5113 215.732  12
   1   5   7 296.039 190.451   1
   1   5   7 263.631 415.785   2
   1  -5   7 485.669 315.961   3
   1   5   8 290622. 5962.72   1
   1   5   8 296790. 7167.22   2
  -1  -5  -8 282326. 5960.51   6
   1  -5   8 294044. 6495.66  14
   1  -5   8 284135. 5905.11  12
  -1  -5  -8 285391. 6221.03  16
  -1   5  -8 284128. 6676.00  11
   1  -5   8 278532. 6475.29   3
   1   5   8 285595. 6159.83   8
  -1  -5  -8 295052. 6145.79  10
   1   5   8 281031. 5710.99  13
  -1  -5  -9 4317.59 556.541   6
   1   5   9 3261.01 542.940   8
   1  -5   9 3702.55 519.483  12
   1   5   9 3934.50 467.938  13
  -1   5  -9 4581.72 734.755  10
   1  -5   9 4656.49 699.113  14
  -1  -5  -9 4263.29 594.480  10
  -1  -5  -9 4535.52 673.527  16
   1  -5   9 3956.80 642.106   3
   1   5   9 4415.07 744.231  15
   1   5   9 4695.40 585.518   1
  -1   5  -9 3831.18 636.466  11
   1   5   9 5769.45 898.969   2
  -1  -5 -10 69333.1 2628.36  10
  -1  -5 -10 70507.8 2379.68   6
  -1   5 -10 71537.3 2868.20  11
  -1  -5 -10 71169.0 2271.29  17
  -1  -5 -10 70601.7 2673.31  16
   1   5  10 78167.8 3224.49  15
   1  -5  10 70935.9 2779.07   3
   1   5  10 74089.5 3372.83   2
   1  -5  10 69676.4 2765.87  14
   1   5  10 69288.6 2208.10  13
   1  -5  10 68231.5 2405.66  12
   1   5  10 70416.6 2450.48   1
  -1   5 -10 75330.2 3004.08  10
   1   5  10 68446.3 2575.97   8
   1  -5  11 4328.64 665.304   3
  -1  -5 -11 4600.47 506.748  17
   1   5  11 3985.83 730.092  15
   1  -5  11 5132.29 649.689  12
   1  -5  11 4698.14 685.358   1
  -1  -5 -11 4958.46 733.927  16
   1   5  11 4836.26 896.202   2
  -1  -5 -11 3792.44 663.113  10
   1   5  11 4305.57 612.598   1
  -1   5 -11 4900.64 776.920  10
  -1  -5 -11 5899.71 661.410   6
  -1   5 -11 4668.72 744.939  11
   1   5  11 4571.00 530.877  13
  -1  -5 -12 93532.1 3422.98  16
   1   5  12 93604.1 3145.90   1
  -1  -5 -12 103915. 3079.21   6
   1   5  12 103468. 3813.79  15
   1  -5  12 100421. 3201.63  12
   1  -5  12 99370.5 3530.23   3
  -1   5 -12 103330. 3609.76  11
   1  -5  12 94349.0 3459.08   1
  -1   5 -12 100389. 3803.69  10
   1   5  12 106362. 4441.70   2
  -1  -5 -12 96572.1 3477.91  10
   1   5  12 95744.0 2799.03  13
   1   5  13 5382.86 715.641   1
  -1  -5 -13 4901.85 822.838  16
   1  -5  13 5960.85 827.968   3
   1  -5  13 6178.38 775.903  12
   1   5  13 5763.44 1018.14   2
  -1  -5 -13 6161.60 894.163  10
  -1   5 -13 5312.02 948.339  10
  -1  -5 -13 5084.02 658.290   6
  -1   5 -13 4779.52 785.484  11
   1  -5  13 5653.56 832.377   1
   1   5  13 5583.25 864.242  15
   1   5  14 10319.3 1039.85   1
   1  -5  14 9565.58 1119.73   1
  -1  -5 -14 9857.37 1156.79  16
   1   5  14 11193.9 1188.92  15
  -1  -5 -14 11159.0 1236.76  10
   1  -5  14 12559.0 1200.35   3
  -1   5 -14 10632.0 1145.42  11
  -1  -5 -14 12021.0 985.934   6
  -1   5 -14 11146.7 1320.02  10
   1   5  14 10902.0 1440.56   2
  -1   5 -15 2145.90 700.484  10
   1  -5  15 840.478 374.507   3
   1   5  15-39.0032 749.986   2
   1  -5  15 104.721 381.706   1
   1   5  15 1156.73 455.828   1
  -1   5 -15 1462.87 499.370  11
  -1  -5 -15 1522.44 571.599  10
  -1  -5 -15 1382.84 578.055  16
   1   5  15 1802.66 584.421  15
  -1  -5 -16 51891.8 2899.58  10
  -1  -5 -16 46777.9 2690.20  16
   1   5  16 49260.3 2521.46   1
  -1   5 -16 52448.6 3042.25  10
  -1   5 -16 52566.7 2675.12  11
   1  -5  16 51000.8 2780.50   1
   1   5  17 1588.32 502.523   1
  -1   5 -17 1706.79 710.327  10
   1  -5  17 726.534 469.451   1
  -1  -5 -17 1791.77 666.557  10
  -1   5 -17 2131.60 556.845  11
  -1  -5 -17 1400.69 531.631  16
  -1  -5 -18 27968.5 2250.20  16
  -1  -5 -18 30693.4 2387.53  10
  -1   5 -18 30162.5 2421.75  10
  -1   5 -18 31616.9 2095.68  11
   1   5  18 28395.5 2016.66   1
   1  -5  18 27605.1 2179.89   1
  -1  -5 -19 3091.24 838.503  10
   1   5  19 2467.33 669.527   1
   1  -6 -19 4447.92 1029.05  10
  -1   6  18 1393.24 608.334   1
   1   6 -18 1000.59 538.760  10
  -1  -6  18 2369.64 832.078   1
   1  -6 -18 2673.67 874.596  10
   1  -6 -18 3777.77 882.128  16
  -1   6  17 59354.5 3010.04   1
   1   6 -17 58872.3 3275.84  10
  -1  -6  17 58662.8 3180.92   1
   1   6 -17 60405.7 2875.12  11
  -1   6  17 58441.6 3068.09  15
   1  -6 -17 56402.8 3158.22  10
   1  -6 -17 59626.5 3164.16  16
   1   6 -16 4165.55 868.476  10
   1   6 -16 5273.68 843.945  11
  -1  -6  16 5150.59 989.413   1
  -1   6  16 5467.91 985.558  15
  -1   6  16 3410.13 719.287   1
   1  -6 -16 3621.60 833.832  10
   1  -6 -16 3719.75 832.234  16
   1  -6 -15 68642.4 3182.65  16
  -1   6  15 65388.6 3219.49  15
   1   6 -15 67381.7 2997.82  11
   1  -6 -15 69418.1 3231.43  10
  -1  -6  15 60138.1 3054.79   1
  -1   6  15 63334.7 2941.54   1
   1   6 -15 67097.5 3288.15  10
   1  -6 -14 3411.62 771.794  10
  -1   6  14 3091.49 706.591  15
   1   6 -14 4315.51 814.262  10
   1  -6 -14 3962.43 801.414  16
  -1   6  14 3745.25 691.634   1
   1   6 -14 3562.70 646.480  11
  -1  -6  14 3107.83 687.255   1
  -1   6  13 69874.4 2926.26   1
  -1   6  13 76056.9 3406.86  15
   1   6 -13 77134.6 3140.21  11
   1  -6 -13 69267.0 3037.73  10
   1   6 -13 68776.9 3121.75  10
  -1  -6  13 65984.7 2993.50   1
   1  -6 -13 72686.6 3089.40  16
  -1  -6  13 80785.5 3171.21   3
  -1   6  12 13652.9 1229.49   8
  -1  -6  12 12237.2 1190.47   1
   1  -6 -12 13527.3 1234.15  16
  -1   6  12 13475.5 1384.57  15
   1  -6 -12 14278.0 931.543   6
   1  -6 -12 13730.5 1243.17  10
  -1   6  12 14117.7 1219.59   1
   1   6 -12 16309.3 1358.63  11
  -1  -6  12 14345.9 1005.94  17
  -1  -6  12 14709.1 1298.53   3
   1   6 -12 13601.2 1283.40  10
   1   6 -11 52129.3 2472.10  10
  -1   6  11 49733.9 2265.37   1
   1  -6 -11 55216.8 1921.63   6
  -1   6  11 54243.6 2436.65   8
  -1  -6  11 50244.2 2412.26   1
   1  -6 -11 48893.6 2360.88  10
  -1  -6  11 55988.8 2554.42   3
   1  -6 -11 50618.8 2393.27  16
  -1   6  11 53363.2 2781.03  15
   1   6 -11 56997.3 2613.42  11
   1  -6 -10 123.611 302.600  16
   1  -6 -10 412.623 268.934   6
   1   6 -10-49.6409 309.540  10
  -1  -6  10 712.302 417.596  14
   1   6 -10 182.610 320.403  11
  -1   6  10 250.430 254.083   1
  -1  -6  10 259.563 281.563   3
  -1   6  10 200.240 323.894   8
  -1  -6  10 34.0308 298.452   1
   1  -6 -10 858.582 404.767  10
  -1   6  10 747.144 409.911  15
  -1  -6  10 548.406 150.741  12
   1  -6  -9 32821.5 1463.88   6
  -1  -6   9 32582.5 1890.25   3
  -1   6   9 34663.6 1326.06  13
  -1   6   9 33020.6 1717.60   1
   1  -6  -9 30924.4 1732.63  16
  -1  -6   9 33571.6 1200.00  12
  -1   6   9 33246.5 2137.15  15
   1   6  -9 34208.4 1972.13  11
  -1  -6   9 30992.9 1767.47  14
  -1   6   9 34035.5 1777.05   8
   1   6  -9 32985.1 1783.08  10
   1  -6  -9 33024.4 1756.54  10
   1   6  -9 32796.9 1617.98   5
  -1   6   8 22319.7 1347.47   1
  -1  -6   8 23158.2 932.352  12
  -1   6   8 23026.4 1115.14  13
   1  -6  -8 23259.4 1421.66  16
   1   6  -8 23331.5 1307.01   5
  -1   6   8 21943.5 1711.22  15
   1  -6  -8 23217.1 1209.37   6
  -1  -6   8 22740.0 1547.31   3
   1  -6  -8 22891.4 1384.20  10
   1   6  -8 21749.9 1357.29  10
   1   6  -8 23371.6 1568.69  11
  -1   6   8 22034.8 1365.81   8
  -1  -6   8 22150.5 1438.78  14
  -1   6   7 140225. 3813.62   1
   1  -6  -7 145376. 3840.96   3
   1  -6  -7 137271. 3787.02  10
  -1   6   7 143158. 4754.98  15
  -1  -6   7 138530. 3933.54  14
  -1  -6   7 141985. 3000.23  12
   1   6  -7 140840. 4308.21  11
   1   6  -7 145337. 3898.31  10
   1   6  -7 141831. 3705.54   5
  -1   6   7 147907. 3538.52  13
   1   6  -7 151916. 4634.55  13
   1  -6  -7 140411. 3908.49  16
  -1   6   7 138635. 3858.91   8
  -1   6   7 143011. 3034.80   7
  -1  -6   7 140121. 4260.49   3
   1   6  -6 2694.68 414.672   5
  -1   6   6 2614.30 472.196   1
  -1   6   6 2186.11 595.294  15
  -1  -6   6 2607.75 307.322  12
   1  -6  -6 1980.41 373.412  10
   1  -6  -6 2814.20 479.678   3
  -1  -6   6 2679.68 519.919  14
  -1   6   6 2587.64 475.473   8
  -1   6   6 2514.95 263.211   7
  -1  -6   6 2614.28 512.168   3
   1   6  -6 4046.44 754.132  13
  -1   6   6 1467.12 300.158  13
   1  -6  -6 2027.04 446.035  16
   1   6  -5 189631. 5308.48  13
  -1   6   5 188726. 4565.92  13
   1  -6  -5 189862. 4459.22  10
  -1   6   5 200572. 5741.35  15
   1  -6  -5 191212. 4579.73  16
  -1   6   5 183986. 4515.67   8
   1   6  -5 192906. 4416.86   5
  -1  -6   5 191814. 4632.05  14
  -1  -6   5 185666. 5052.28   3
   1  -6  -5 189048. 4686.50   3
  -1   6   5 192231. 3436.51   7
   1  -6  -4 19307.1 1236.93   3
   1   6  -4 23279.5 1591.08  13
  -1   6   4 21647.8 1675.08  15
   1   6  -4 19796.3 1180.79   8
   1  -6  -4 18507.1 1143.71  16
  -1   6   4 20603.9 1191.13   8
  -1  -6   4 21398.6 1220.03  14
  -1   6   4 19698.0 620.963   7
   1   6  -4 20327.1 1109.08   5
   1  -6  -4 21733.4 887.788   2
  -1   6   4 20874.0 1292.44  13
   1  -6  -4 20925.0 1180.78  14
  -1  -6   4 20190.4 1407.73   3
  -1  -6   3 367873. 8036.29   3
  -1   6   3 380237. 6883.79   9
   1   6  -3 370034. 7241.42   5
   1   6  -3 379701. 8254.80  13
   1  -6  -3 358030. 7278.89  14
  -1   6   3 391948. 8902.75  15
   1  -6  -3 385863. 6355.43   2
   1   6  -3 385812. 6862.59   9
  -1   6   3 377434. 7891.05  13
  -1  -6   3 377489. 7392.72  14
  -1   6   3 374480. 7377.62   8
   1  -6  -3 374493. 7748.28   3
   1   6  -3 375379. 7390.43   8
   1   6  -2 2389.56 393.817   8
  -1  -6   2 3719.45 616.722   3
   1  -6  -2 2684.41 192.994   2
  -1  -6   2 3055.76 414.444  14
  -1   6   2 3074.91 358.192   9
  -1   6   2 3279.50 538.270  13
  -1   6   2 2598.17 579.962  15
   1  -6  -2 3778.90 603.025   3
  -1   6   2 3004.82 456.624   8
   1  -6  -2 2639.24 423.947  14
   1   6  -2 2749.00 293.855   9
   1   6  -2 2063.03 449.746  13
   1  -6  -1 24322.6 712.832   7
  -1   6   1 27342.0 1615.66  13
   1   6  -1 23751.9 1177.77   8
  -1   6   1 24155.3 1700.48  15
   1  -6  -1 22556.2 1426.48   3
  -1   6   1 22340.6 1096.25   4
   1   6  -1 23412.8 766.421   9
  -1  -6   1 23132.5 1438.28   3
   1   6  -1 23551.8 941.795   2
  -1   6   1 24159.1 1012.50   9
   1   6  -1 24797.5 1470.59  13
  -1  -6   1 23888.2 1161.03  14
  -1   6   1 23102.4 1192.56   8
   1  -6  -1 24760.3 1248.93  14
   1  -6   0 65236.2 2533.17   3
  -1  -6   0 69052.1 2058.67  14
   1  -6   0 67413.6 2185.15  14
  -1  -6   0 63802.9 1321.40   7
  -1  -6   0 65936.1 2526.47   3
  -1   6   0 66247.1 1861.63   9
  -1   6   0 64132.3 2142.64   8
   1   6   0 64343.1 1736.84   2
   1  -6   0 64622.3 1521.98   7
  -1   6   0 61631.4 2800.44  15
   1   6   0 62237.6 2068.31   4
  -1   6   0 61000.2 1865.16   4
   1   6   0 63102.9 1333.28   9
   1   6   0 64045.1 2066.68   8
  -1   6   0 72822.3 2805.38  13
   1   6   0 67386.7 2475.08  13
   1   6   1 20524.4 914.550   2
  -1   6  -1 21604.2 1006.06   9
  -1   6  -1 16199.6 1326.93  15
  -1   6  -1 23264.6 1506.27  11
   1   6   1 19286.7 1049.35   8
  -1  -6  -1 20225.6 1032.16  14
  -1  -6  -1 23106.0 1423.74   3
  -1   6  -1 19709.9 923.829   4
   1   6   1 19310.4 1117.54   4
   1  -6   1 24857.9 1499.09   3
  -1   6  -1 20987.3 1159.70   8
   1   6   1 22430.3 1330.60  13
   1  -6   1 20717.5 1149.32  14
  -1   6  -2 2973.93 545.729  11
  -1   6  -2 2879.16 339.925   4
  -1   6  -2 2009.27 419.293  15
   1   6   2 2804.84 369.320   2
   1  -6   2 3413.83 602.165   3
  -1   6  -2 2937.90 411.993   9
  -1  -6  -2 2708.04 487.403   3
  -1   6  -2 2744.61 244.650   2
  -1  -6  -2 2854.07 197.813   9
   1  -6   2 2754.07 446.108  14
   1   6   2 2825.27 499.097  13
  -1  -6  -2 3398.94 426.997  14
   1   6   2 2557.70 420.002   4
   1   6   2 2698.16 424.082   8
  -1   6  -2 2963.50 474.867   8
  -1  -6  -3 143248. 2623.60   9
  -1  -6  -3 141183. 3187.74  10
   1  -6   3 146387. 3792.01  14
  -1   6  -3 148675. 3581.43   9
  -1  -6  -3 152153. 4068.06   3
   1   6   3 144552. 3779.83   4
   1   6   3 146561. 3480.55   2
  -1  -6  -3 143861. 3417.48  14
  -1   6  -3 131504. 4051.88  15
  -1   6  -3 153745. 4393.37  11
   1   6   3 152987. 3827.81  13
   1  -6   3 149146. 4256.34   3
   1   6   3 146471. 3574.90   8
  -1   6  -3 141987. 3758.91   8
  -1   6  -3 135909. 3174.08   2
  -1  -6  -3 140721. 3442.21  16
  -1  -6  -4 6943.91 718.469   6
   1   6   4 6443.60 662.695  13
  -1   6  -4 6418.70 511.179   5
   1  -6   4 6766.37 700.780  14
  -1   6  -4 7239.80 753.605   8
   1   6   4 7104.51 747.268   4
   1   6   4 5655.90 595.207   8
  -1  -6  -4 6907.31 575.620  10
   1   6   4 7329.74 703.069   2
   1  -6   4 6325.93 782.852   3
  -1  -6  -4 7011.08 651.391  16
  -1  -6  -4 7049.42 805.545   3
  -1   6  -4 7421.21 883.795  11
  -1   6  -4 6289.27 621.077   2
  -1   6  -4 5900.64 637.228   9
  -1   6  -4 6545.23 739.748  15
  -1  -6  -4 6688.28 393.554   9
  -1  -6  -4 6540.76 602.365  14
  -1   6  -5 407320. 7197.68   5
  -1   6  -5 425356. 8812.33  11
   1  -6   5 410433. 8608.86   3
  -1  -6  -5 404080. 7453.85  10
  -1  -6  -5 382893. 6841.12   9
   1  -6   5 417857. 7660.03  12
  -1  -6  -5 405904. 7773.42  16
  -1   6  -5 410838. 8142.67   9
  -1   6  -5 419454. 7969.57  15
   1   6   5 388499. 6480.94   7
  -1  -6  -5 400497. 8036.64   6
   1   6   5 404661. 8149.11   2
   1   6   5 399869. 7791.16   8
   1  -6   5 397761. 8154.39  14
   1   6   5 418284. 7858.27  13
   1   6   6 12464.9 956.743   8
  -1   6  -6 12724.9 1090.50   9
  -1  -6  -6 13449.3 893.028  10
  -1   6  -6 14922.1 915.411  15
   1  -6   6 15519.9 1175.56  14
  -1  -6  -6 14684.8 1017.94  16
   1  -6   6 12734.4 1127.41   3
   1   6   6 13148.6 1112.47   2
   1   6   6 14029.4 941.815  13
  -1   6  -6 15091.5 1259.52  11
  -1  -6  -6 14035.4 1036.80   6
  -1   6  -6 13420.3 797.461   5
   1  -6   6 14681.5 939.379  12
   1   6   7 213069. 5616.62   2
  -1  -6  -7 209241. 4963.55   6
  -1   6  -7 215107. 5489.81   9
  -1   6  -7 210933. 5632.36  11
   1   6   7 206977. 4965.63   8
   1   6   7 209096. 4783.64   1
   1  -6   7 217695. 4759.09  12
   1  -6   7 207404. 5480.81   3
  -1   6  -7 207528. 4435.79   5
  -1   6  -7 218388. 4252.17  15
  -1  -6  -7 206456. 4776.74  10
  -1  -6  -7 211065. 4989.55  16
   1  -6   7 213119. 5298.67  14
   1   6   7 211764. 4741.14  13
  -1   6  -8 7669.93 942.574   9
  -1  -6  -8 7382.12 745.424   6
   1   6   8 7027.44 714.776   1
  -1  -6  -8 7718.09 794.314  16
   1  -6   8 7494.29 702.415  12
   1   6   8 8477.59 1075.51   2
   1   6   8 6929.51 764.784   8
  -1   6  -8 6983.57 874.115  11
  -1  -6  -8 7421.42 744.701  10
   1  -6   8 7551.63 871.387  14
  -1   6  -8 7865.83 428.119  15
   1   6   8 7575.74 695.971  13
  -1   6  -8 7942.54 654.519   5
   1  -6   8 7717.70 911.456   3
   1  -6   9 1267.62 486.117   3
  -1  -6  -9 1330.62 343.114   6
   1   6   9 1545.56 383.611   8
  -1  -6  -9 1645.09 487.315  16
   1   6   9 1633.97 401.428   1
   1  -6   9 1470.87 473.306  14
  -1  -6  -9 1198.30 429.237  10
  -1   6  -9 1409.43 485.603  11
   1   6   9 2160.39 399.529  13
   1   6   9 1249.52 518.879  15
   1   6   9 1607.96 619.792   2
   1  -6   9 1554.73 361.173  12
   1   6  10 18.3239 357.693   8
   1   6  10 154.716 244.798   1
   1  -6  10 258.865 300.074   3
   1   6  10 399.724 435.362   2
  -1   6 -10 587.342 409.241  11
   1  -6  10-179.515 404.246  14
   1   6  10-27.6788 172.742  13
  -1  -6 -10 807.640 315.085  10
   1   6  10-468.497 485.046  15
   1  -6  10 145.484 206.472  12
  -1  -6 -10 101.631 226.621   6
  -1  -6 -10-5.63105 280.105  16
  -1   6 -11 11396.1 1162.75  11
  -1  -6 -11 13119.0 1169.30  16
   1   6  11 12728.8 1028.01   1
   1   6  11 11965.2 1101.60   8
  -1  -6 -11 13021.6 966.349  17
   1  -6  11 12850.9 1004.40  12
  -1  -6 -11 12479.2 1002.82   6
   1   6  11 12580.6 1348.86  15
   1  -6  11 11684.8 1184.18  14
   1  -6  11 11141.5 1149.68   3
   1   6  11 13253.1 928.161  13
  -1  -6 -11 11531.0 1080.86  10
   1   6  11 14751.8 1526.42   2
  -1  -6 -12 3102.70 614.069  10
   1  -6  12 4491.39 762.811   3
   1  -6  12 5138.97 805.708   1
  -1  -6 -12 3892.83 758.374  16
   1  -6  12 4762.16 645.643  12
  -1   6 -12 4679.31 761.529  11
  -1  -6 -12 4632.91 637.589   6
   1   6  12 4529.05 813.971  15
   1   6  12 3230.73 756.705   2
   1   6  12 3831.73 524.708  13
  -1   6 -12 5269.41 899.878  10
   1   6  12 3962.80 620.326   1
  -1  -6 -13 109266. 3352.57   6
   1   6  13 109918. 4775.34   2
   1  -6  13 104309. 3389.39  12
   1  -6  13 104545. 3858.85   1
   1  -6  13 104631. 3885.51   3
  -1   6 -13 109140. 3996.84  11
  -1   6 -13 106431. 4122.55  10
  -1  -6 -13 100846. 3770.25  10
   1   6  13 112894. 4235.63  15
  -1  -6 -13 101422. 3780.32  16
   1   6  13 103620. 3523.02   1
  -1   6 -14 2896.67 824.432  10
  -1  -6 -14 3691.95 783.494  10
  -1   6 -14 2940.26 727.748  11
   1   6  14 2129.99 703.910   2
  -1  -6 -14 3401.90 587.385   6
   1   6  14 3810.13 704.364   1
   1  -6  14 2226.79 633.505   1
  -1  -6 -14 2452.87 676.627  16
   1  -6  14 3429.01 704.533   3
   1   6  14 3271.97 772.810  15
  -1  -6 -15 175389. 5580.53  10
   1   6  15 181890. 5661.01  15
  -1   6 -15 169824. 5420.03  11
   1   6  15 183313. 6774.35   2
   1  -6  15 164293. 5422.67   1
   1  -6  15 177204. 5504.42   3
  -1   6 -15 181101. 5921.42  10
  -1  -6 -15 171676. 5510.75  16
   1   6  15 168020. 5052.34   1
   1   6  16 169.788 348.288   1
   1   6  16 231.325 353.936  15
  -1   6 -16 1158.96 689.291  10
  -1  -6 -16 487.014 463.723  16
   1  -6  16-1036.39 587.216   1
  -1  -6 -16 526.276 544.462  10
  -1   6 -16-583.212 460.145  11
   1   6  17 15843.0 1483.58   1
  -1  -6 -17 16137.4 1653.44  16
  -1   6 -17 18316.2 1638.29  11
  -1  -6 -17 21095.5 1898.12  10
   1  -6  17 19978.3 1810.62   1
  -1   6 -17 20296.9 1987.61  10
  -1   6 -18 1288.15 559.571  11
   1  -6  18-119.607 368.272   1
  -1  -6 -18 1234.45 571.107  10
  -1  -6 -18 587.184 501.909  16
   1   6  18 260.221 360.592   1
   1   6  19 464.060 374.948   1
  -1  -6 -19 413.811 476.415  10
   1   7 -18 60477.4 3455.85  10
   1  -7 -18 64822.6 3490.40  10
  -1   7  18 61302.4 3216.56   1
  -1   7  18 60552.7 3292.58  15
   1  -7 -17 3452.73 825.453  16
   1  -7 -17 4067.12 945.010  10
  -1   7  17 496.212 419.620   1
  -1  -7  17 2634.69 774.132   1
  -1   7  17 1895.01 648.439  15
   1   7 -17 1532.82 502.746  11
   1   7 -17 1880.43 607.420  10
   1   7 -16 14786.7 1586.67  10
   1  -7 -16 15383.8 1585.40  10
   1   7 -16 15843.8 1503.91  11
   1  -7 -16 13434.1 1451.85  16
  -1   7  16 15150.2 1458.77   1
  -1   7  16 13398.4 1519.84  15
  -1  -7  16 13492.6 1512.65   1
   1  -7 -15 2605.71 714.322  16
  -1  -7  15 3039.41 711.021   1
   1   7 -15 2904.31 682.344  11
  -1   7  15 3235.25 690.194   1
  -1   7  15 2571.68 679.698  15
   1   7 -15 1437.10 588.239  10
   1  -7 -15 4301.80 890.072  10
   1  -7 -14 1167.95 509.292  16
   1  -7 -14 828.652 487.014  10
  -1   7  14 1268.59 522.085  15
   1   7 -14 1936.63 582.723   5
  -1   7  14-97.9771 509.290   1
   1   7 -14 1089.42 457.916  11
   1   7 -14 223.608 421.628  10
  -1  -7  14 889.746 507.749   1
   1   7 -13 6365.82 969.851  10
  -1  -7  13 5768.57 930.532   1
  -1   7  13 5152.12 819.989   1
   1  -7 -13 5717.73 882.740  10
   1   7 -13 5622.12 896.460  11
   1   7 -13 4940.54 748.219   5
  -1   7  13 7926.52 1139.75  15
  -1  -7  13 7075.72 959.761   3
  -1   7  13 5764.84 873.558   8
   1  -7 -13 4910.76 853.437  16
  -1   7  12 79632.6 3677.28  15
   1   7 -12 81324.0 3384.25  11
  -1  -7  12 82940.2 3407.98   3
  -1  -7  12 81761.8 2868.38  17
   1   7 -12 81390.0 3295.99  10
   1  -7 -12 77937.3 3230.02  16
   1   7 -12 78232.4 2950.39   5
  -1  -7  12 77246.1 3254.98   1
   1  -7 -12 81286.1 3256.92  10
  -1   7  12 78213.6 3167.53   8
   1  -7 -12 78976.6 2561.85   6
  -1   7  12 80185.5 3112.75   1
  -1   7  11 4460.01 721.656   8
  -1  -7  11 5682.61 845.734   3
  -1  -7  11 4535.63 769.728   1
  -1   7  11 5228.87 765.659   1
   1  -7 -11 5642.66 646.338   6
   1   7 -11 6841.28 848.159  10
   1  -7 -11 3995.91 718.798  10
   1   7 -11 5338.73 713.821   5
  -1   7  11 6216.44 1029.97  15
   1  -7 -11 4534.93 744.286  16
   1   7 -11 6188.10 933.394  11
  -1   7  10 203112. 5459.39   8
  -1  -7  10 207048. 5603.83  14
   1   7 -10 212148. 5235.59   5
   1   7 -10 214671. 5968.83  11
   1  -7 -10 210597. 5527.30  10
   1   7 -10 208121. 5578.60  10
   1  -7 -10 211517. 5601.59  16
  -1   7  10 212316. 5446.62   1
   1  -7 -10 218309. 4977.61   6
  -1   7  10 216926. 6468.28  15
  -1  -7  10 225496. 6061.76   3
   1  -7  -9 858.551 318.076   6
  -1  -7   9 203.107 348.265   3
  -1   7   9 823.343 285.966  13
   1   7  -9 640.699 385.202  11
   1  -7  -9 328.071 303.804  10
  -1   7   9 682.727 432.803  15
  -1   7   9 99.5518 345.064   8
   1  -7  -9 880.596 434.727  16
  -1  -7   9 399.077 157.893  12
  -1   7   9 806.328 204.967   7
  -1  -7   9 613.524 341.746  14
   1   7  -9 935.382 360.467   5
  -1   7   9 909.948 391.184   1
   1  -7  -8 151523. 4138.87   3
  -1   7   8 145197. 5065.40  15
   1   7  -8 144314. 4626.60  11
  -1  -7   8 145529. 4236.01  14
  -1   7   8 144305. 3058.37   7
   1  -7  -8 140728. 4053.68  10
  -1   7   8 150831. 3809.06  13
  -1  -7   8 145527. 4627.44   3
   1   7  -8 145544. 3930.82   5
   1  -7  -8 141718. 3847.58   6
  -1   7   8 135135. 4033.30   8
   1  -7  -8 138477. 4148.96  16
  -1  -7   8 143613. 3157.74  12
  -1   7   8 144836. 4093.52   1
  -1  -7   7 5355.11 462.640  12
  -1  -7   7 5304.62 793.810   3
   1   7  -7 5247.62 903.740  13
   1   7  -7 5449.55 670.245   5
  -1   7   7 5677.74 658.166  13
  -1   7   7 5991.28 738.289   8
   1  -7  -7 6310.51 774.812   3
   1  -7  -7 5109.98 676.252  16
  -1   7   7 4381.48 855.992  15
  -1  -7   7 5157.93 736.935  14
   1  -7  -7 5663.53 691.777  10
  -1   7   7 6023.88 406.765   7
   1   7  -7 5112.43 787.472  11
   1  -7  -6 19757.8 1332.92   3
   1   7  -6 20339.0 1634.94  13
  -1  -7   6 20129.1 917.934  12
  -1  -7   6 20408.7 1334.28  14
   1  -7  -6 19104.7 1210.74  10
  -1   7   6 18464.8 660.823   7
   1  -7  -6 20686.5 1344.76  16
  -1   7   6 18538.5 1259.70   8
  -1   7   6 20416.8 1314.53  13
  -1   7   6 20086.3 1757.09  15
   1   7  -6 19770.8 1198.49   5
  -1  -7   6 25298.8 1723.78   3
  -1   7   5 20166.4 1292.91   8
  -1  -7   5 20220.1 1543.39   3
  -1   7   5 19531.2 1696.19  15
   1  -7  -5 20924.8 1272.39  14
   1   7  -5 22442.3 1204.21   9
  -1   7   5 20654.2 1374.13  13
   1  -7  -5 20743.4 1310.82  16
   1   7  -5 19604.8 1587.55  13
   1   7  -5 19364.3 1269.43   8
  -1  -7   5 20614.5 1311.19  14
   1  -7  -5 18622.6 1328.36   3
   1   7  -5 20395.7 1201.28   5
   1   7  -4 16730.6 1164.59   8
   1   7  -4 16544.3 1073.77   5
  -1   7   4 15737.3 1233.89  13
   1   7  -4 17736.9 1469.27  13
  -1  -7   4 13674.6 1252.83   3
  -1   7   4 16476.5 1580.53  15
   1  -7  -4 16066.1 1221.32   3
  -1   7   4 18182.4 1173.14   8
   1  -7  -4 16706.1 734.426   2
  -1  -7   4 16273.2 1140.22  14
   1   7  -4 17551.9 978.884   9
   1  -7  -4 16736.2 1124.15  14
   1   7  -3 4242.54 745.069  13
   1  -7  -3 4744.14 681.037   3
  -1  -7   3 4529.15 592.090  14
  -1  -7   3 3659.36 668.242   3
   1  -7  -3 4705.56 316.028   2
  -1   7   3 3368.29 719.974  15
   1   7  -3 3863.09 413.672   9
  -1   7   3 3909.64 433.490   9
  -1   7   3 3749.38 661.897  13
  -1   7   3 5067.89 604.645   8
   1   7  -3 4882.11 638.605   8
   1  -7  -3 3984.45 560.791  14
   1   7  -2 242441. 4490.66   9
  -1   7   2 245557. 6833.41  15
  -1   7   2 239230. 4783.49   9
   1   7  -2 232114. 4637.65   2
  -1   7   2 256829. 6249.36  13
   1  -7  -2 243400. 5958.16   3
   1   7  -2 234364. 5327.89   8
  -1   7   2 236917. 5352.89   8
  -1  -7   2 240068. 5310.44  14
  -1  -7   2 240309. 6143.99   3
   1   7  -2 245063. 6197.34  13
   1  -7  -2 232646. 5314.85  14
   1   7  -1 34516.8 1543.33   4
   1  -7  -1 32900.8 872.618   7
   1   7  -1 34127.4 1915.66  13
  -1   7   1 34018.9 2190.53  15
   1   7  -1 32756.9 1191.16   2
   1   7  -1 30312.5 1483.54   8
  -1   7   1 37698.8 2057.73  13
  -1   7   1 31462.7 1426.30   4
  -1  -7   1 34969.4 1529.05  14
  -1  -7   1 30928.5 1858.43   3
   1  -7  -1 31066.9 1812.76   3
   1   7  -1 33724.8 995.381   9
  -1   7   1 33510.2 1574.52   8
  -1   7   1 32865.1 1269.35   9
   1  -7  -1 33678.0 1589.72  14
  -1   7   0 449772. 10435.6  15
  -1   7   0 459651. 8591.24   4
   1  -7   0 471629. 9835.87   3
   1   7   0 471699. 8898.20   8
   1   7   0 473092. 8949.83   4
   1  -7   0 487025. 7786.14   7
   1   7   0 485371. 9748.30  13
   1   7   0 469838. 7612.75   9
  -1   7   0 486142. 8425.37   9
   1   7   0 463910. 8202.16   2
  -1  -7   0 474845. 8778.37  14
  -1  -7   0 474460. 9815.49   3
  -1   7   0 474619. 9030.88   8
   1  -7   0 473285. 9027.01  14
  -1  -7   0 461015. 7446.73   7
  -1   7  -1 695.378 271.905   8
   1   7   1 319.117 227.215   8
   1   7   1 681.835 306.018   4
   1   7   1 377.072 134.245   2
  -1   7  -1 292.339 303.260  11
  -1   7  -1 631.192 215.380   4
   1  -7   1 1094.73 455.073   3
  -1  -7  -1 487.918 195.530  14
  -1   7  -1 403.157 284.793  15
   1   7   1 764.413 329.830  13
  -1   7  -1 1011.24 263.729   9
  -1  -7  -1 885.646 365.371   3
   1  -7   1 867.702 342.714  14
  -1  -7  -2 111087. 3005.27  14
  -1   7  -2 116833. 3945.21  11
  -1  -7  -2 109324. 2115.73   9
  -1   7  -2 108132. 2735.64   4
  -1   7  -2 104786. 3886.09  15
  -1   7  -2 111905. 3275.08   8
   1   7   2 108866. 3431.71  13
   1  -7   2 115295. 3811.85   3
   1   7   2 109775. 2820.17   2
  -1  -7  -2 111364. 3626.48   3
   1   7   2 108323. 3080.53   8
   1  -7   2 109962. 3247.56  14
  -1   7  -2 109427. 2907.64   9
   1   7   2 107575. 3209.32   4
  -1  -7  -3 8716.28 728.073  14
   1   7   3 8659.94 793.508   8
  -1  -7  -3 8749.69 408.922   9
   1   7   3 9465.13 893.020  13
  -1  -7  -3 8242.04 727.941  16
  -1   7  -3 10227.8 1106.80  11
   1   7   3 9105.10 754.061   2
  -1  -7  -3 9778.28 994.074   3
  -1   7  -3 9716.97 782.856   9
  -1   7  -3 7866.61 538.842   2
   1  -7   3 9764.52 1065.82   3
  -1   7  -3 8595.27 636.139   4
  -1   7  -3 7692.39 916.824  15
   1   7   3 8185.35 833.076   4
   1  -7   3 9789.87 885.144  14
  -1   7  -3 8959.67 868.893   8
  -1   7  -4 26886.6 1273.10   2
  -1  -7  -4 29759.5 1727.72   3
  -1   7  -4 32113.5 1966.00  11
   1   7   4 28328.3 1472.89   2
  -1   7  -4 27252.9 1537.92   8
   1  -7   4 30530.6 1872.57   3
   1   7   4 27431.9 1573.05   4
  -1  -7  -4 27984.5 1245.42  10
  -1  -7  -4 26412.3 855.949   9
  -1  -7  -4 28540.7 1408.03  16
  -1   7  -4 29245.7 1745.35  15
   1  -7   4 26714.3 1543.54  14
   1   7   4 28258.2 1452.83   8
  -1   7  -4 29057.7 1481.77   9
   1   7   4 30825.5 1589.44  13
  -1  -7  -4 25947.3 1323.76  14
  -1  -7  -5 36944.4 1514.70  10
  -1  -7  -5 36638.6 1628.72  14
  -1  -7  -5 39974.9 1904.85   6
   1   7   5 39215.4 1876.75   2
  -1   7  -5 38035.8 1808.88   9
   1  -7   5 39513.2 2107.84   3
  -1   7  -5 36654.1 1859.73   8
  -1  -7  -5 36589.1 1141.12   9
  -1  -7  -5 36552.6 1665.50  16
   1   7   5 38853.4 1779.30  13
   1  -7   5 37606.4 1612.62  12
   1   7   5 36415.0 1718.91   8
  -1   7  -5 40106.9 1950.56  15
  -1   7  -5 36279.6 1404.75   5
   1  -7   5 36617.6 1853.76  14
  -1   7  -5 37993.2 2152.56  11
  -1   7  -6 32357.7 1334.19   5
   1   7   6 29793.7 790.761   7
  -1  -7  -6 33582.7 1649.31  16
   1  -7   6 34660.7 1550.17  12
   1  -7   6 35229.4 2020.51   3
  -1  -7  -6 33981.3 1754.95   6
   1   7   6 33672.3 1625.33  13
  -1   7  -6 32610.0 1733.23   9
   1   7   6 34454.4 1877.88   2
  -1   7  -6 37740.3 1696.66  15
   1   7   6 32081.4 1623.91   8
   1  -7   6 32354.3 1773.81  14
  -1   7  -6 32147.8 1990.18  11
  -1  -7  -6 32282.0 1463.94  10
   1   7   7 14759.9 1111.95   8
  -1   7  -7 13825.3 873.832   5
  -1   7  -7 15760.7 1258.13   9
  -1  -7  -7 15123.1 1133.87  16
  -1  -7  -7 14105.3 1105.43   6
  -1   7  -7 15320.4 1376.74  11
   1   7   7 17414.7 1417.01   2
   1  -7   7 15022.9 1238.51  14
  -1  -7  -7 14690.9 1018.59  10
   1   7   7 14033.1 1028.79  13
   1  -7   7 14297.6 1305.84   3
   1  -7   7 14404.9 988.638  12
  -1   7  -7 17113.5 998.538  15
  -1   7  -8 206464. 5602.35   9
  -1   7  -8 217391. 4220.40  15
   1   7   8 207633. 4906.68  13
   1  -7   8 200809. 4766.88  12
   1   7   8 207405. 5856.59   2
  -1  -7  -8 205369. 4967.53  10
  -1  -7  -8 205747. 5130.71   6
   1  -7   8 201665. 5686.40   3
   1   7   8 194244. 5079.75   8
  -1   7  -8 206371. 4557.33   5
   1  -7   8 202144. 5404.32  14
  -1   7  -8 211056. 5872.63  11
  -1  -7  -8 200375. 5136.71  16
  -1  -7  -9 3698.03 615.124   6
   1   7   9 2995.79 497.114  13
  -1   7  -9 4148.42 772.065   9
   1   7   9 2805.04 709.731   2
  -1   7  -9 1919.86 528.947  11
   1  -7   9 3139.95 706.852   3
  -1   7  -9 2752.43 419.498   5
   1   7   9 3690.19 880.830  15
   1   7   9 3461.70 569.223   1
  -1  -7  -9 1678.97 479.486  16
  -1  -7  -9 3270.20 556.995  10
   1  -7   9 3563.54 673.362  14
   1  -7   9 3072.39 515.162  12
   1   7   9 2370.56 521.584   8
   1   7  10 177961. 4390.28  13
  -1   7 -10 180118. 5419.16   9
   1   7  10 174659. 4624.67   1
   1   7  10 181042. 5795.47   2
  -1   7 -10 178804. 5398.82  11
   1  -7  10 181431. 5131.54  14
   1   7  10 169105. 4778.41   8
  -1   7 -10 175766. 4241.92   5
   1  -7  10 177179. 5288.20   3
  -1  -7 -10 169485. 4833.50  16
   1  -7  10 171395. 4384.04  12
   1   7  10 174538. 5792.88  15
  -1  -7 -10 176252. 4633.05   6
  -1  -7 -10 177599. 4782.62  10
   1  -7  11 2396.63 609.254  14
   1  -7  11 4233.61 594.409  12
   1   7  11 3825.51 662.206   8
   1   7  11 2923.29 716.072   2
   1  -7  11 3131.27 733.710   3
  -1  -7 -11 3862.70 610.042   6
  -1  -7 -11 2684.51 594.316  16
  -1   7 -11 3610.35 766.928  11
   1   7  11 2470.40 498.960   1
   1   7  11 3389.45 512.814  13
  -1   7 -11 4870.10 889.812   9
  -1  -7 -11 3146.34 603.190  10
   1   7  11 3109.61 781.077  15
  -1   7 -11 4424.68 567.711   5
   1  -7  12 50828.3 2655.60   3
  -1   7 -12 48184.0 2626.98  11
   1   7  12 50232.4 2845.57  15
   1   7  12 40959.4 2230.79   8
  -1  -7 -12 43952.7 2343.72  16
  -1   7 -12 45774.6 1977.13   5
   1  -7  12 48023.0 2520.78  14
  -1  -7 -12 48708.4 2393.77  10
  -1   7 -12 46075.6 2697.18   9
   1   7  12 43682.7 2146.51   1
   1   7  12 47535.6 2974.94   2
   1  -7  12 46248.3 2446.22   1
  -1  -7 -12 43583.1 2057.18   6
   1  -7  12 45420.0 2045.10  12
  -1  -7 -13 20923.7 1628.98  10
  -1   7 -13 20979.0 1752.36  11
   1   7  13 20164.2 1817.02  15
  -1   7 -13 22579.4 1923.93   9
  -1  -7 -13 19866.9 1377.30   6
   1  -7  13 21591.8 1732.81   3
   1   7  13 22886.0 1571.80   1
  -1  -7 -13 21096.8 1661.92  16
   1  -7  13 22443.1 1722.31   1
   1   7  13 22029.9 2065.03   2
   1  -7  14 3090.33 709.601   1
  -1  -7 -14 3492.09 586.277   6
  -1   7 -14 3057.64 734.377  11
  -1  -7 -14 2196.80 633.575  16
  -1  -7 -14 3218.61 665.134  10
   1   7  14 3470.09 959.494   2
   1  -7  14 3580.01 717.092   3
   1   7  14 2609.75 704.048  15
   1   7  14 2340.45 553.950   1
   1  -7  15 606.795 445.102   3
  -1  -7 -15-432.312 321.727  10
   1   7  15-745.515 777.906   2
   1  -7  15 153.987 414.349   1
   1   7  15-444.122 386.825   1
   1   7  15-29.8215 421.753  15
  -1  -7 -15 233.493 425.273  16
  -1   7 -15 810.261 546.468  11
  -1  -7 -16 12645.5 1456.10  16
  -1   7 -16 11309.5 1346.85  11
   1  -7  16 9055.97 1244.84   1
   1   7  16 10017.4 1157.88   1
   1   7  16 10396.0 1348.54  15
  -1  -7 -16 12083.5 1425.85  10
   1  -7  17 2545.96 783.451   1
   1   7  17 3533.95 823.952   1
  -1  -7 -17 2632.17 732.635  16
  -1  -7 -17 2590.26 766.688  10
  -1   7 -17 2898.98 855.278   9
  -1   7 -17 2289.26 699.104  11
  -1   7 -18 45260.2 2755.46  11
   1   7  18 43839.9 2600.79   1
  -1  -7 -18 45858.9 2941.79  10
  -1   8  18 1705.31 635.978  15
   1  -8 -18 1490.95 558.151  10
   1   8 -17 32664.3 2291.23  11
   1  -8 -17 31263.4 2340.77  16
   1  -8 -17 31031.0 2360.17  10
  -1   8  17 32463.9 2283.93   1
  -1   8  17 31562.1 2437.48  15
  -1   8  16 6447.78 1008.40   1
   1  -8 -16 5935.67 1026.86  10
  -1  -8  16 5864.19 1061.02   1
  -1   8  16 6404.69 1087.61  15
   1  -8 -16 6153.90 1059.21  16
   1   8 -16 7062.74 1070.46  11
   1   8 -16 6448.73 934.205   5
   1   8 -15 103287. 4140.71  11
   1  -8 -15 96873.2 4074.28  16
  -1  -8  15 92525.2 4080.57   1
   1  -8 -15 96712.4 4041.18  10
  -1   8  15 100077. 3967.91   1
  -1   8  15 102010. 4488.01  15
   1   8 -15 105822. 3815.87   5
  -1   8  14 1400.00 568.488  15
   1   8 -14 1947.78 567.965   5
  -1   8  14 1519.72 516.905   8
  -1   8  14 829.484 428.603   1
   1  -8 -14 1574.35 533.418  10
   1   8 -14 1821.51 534.556  11
   1  -8 -14 2674.78 736.693  16
  -1  -8  14 2157.80 632.529   1
  -1  -8  13 89887.8 3728.90   3
   1   8 -13 78070.0 3491.25  11
  -1   8  13 77030.6 3821.33  15
   1  -8 -13 75138.9 3297.32  10
  -1  -8  13 75551.5 3402.17   1
   1   8 -13 78398.5 3064.64   5
  -1   8  13 73612.3 3163.92   1
  -1   8  13 74735.5 3277.96   8
   1  -8 -13 72662.4 3292.93  16
  -1   8  12 7647.87 975.089   1
   1  -8 -12 5924.05 922.691  16
   1   8 -12 6888.06 865.965   5
   1  -8 -12 6902.14 962.303  10
  -1  -8  12 7735.55 1045.90   3
  -1  -8  12 7244.12 1027.93   1
  -1   8  12 8438.85 1255.15  15
  -1   8  12 6549.21 972.877   8
   1   8 -12 7928.22 1114.83  11
   1  -8 -12 7965.30 802.205   6
   1   8 -11 10892.9 1226.41  11
  -1   8  11 9001.02 1044.06   8
   1  -8 -11 11635.0 971.025   6
  -1  -8  11 9029.02 1075.50  14
  -1   8  11 10956.6 1392.20  15
  -1  -8  11 11477.3 1272.16   3
  -1   8  11 10389.1 1087.80   1
   1  -8 -11 10555.8 1179.27  16
   1  -8 -11 9489.16 1050.05  10
   1   8 -11 9622.10 964.971   5
  -1   8  10-63.2403 365.424  15
   1   8 -10-531.242 495.559  11
   1  -8 -10 39.1558 386.166  16
   1  -8 -10-186.869 349.355  10
  -1  -8  10 128.781 345.414  14
   1  -8 -10 187.491 245.671   6
  -1  -8  10 72.6524 416.474   3
   1   8 -10 161.426 252.049   5
  -1   8  10 424.288 322.552   1
  -1   8  10-222.651 325.474   8
   1   8  -9 3718.10 588.952   5
   1  -8  -9 3697.59 698.141  16
  -1   8   9 5348.37 782.643   8
  -1  -8   9 3553.13 772.900   3
   1  -8  -9 4905.97 745.056  10
   1   8  -9 5661.87 934.260  11
   1  -8  -9 3762.54 580.414   6
  -1  -8   9 4830.47 781.618  14
  -1   8   9 4267.62 926.378  15
   1   8  -8 24909.1 1473.68   5
  -1   8   8 26252.8 1625.80   8
  -1  -8   8 24965.3 1093.53  12
   1  -8  -8 26715.9 1652.56   3
   1   8  -8 27251.4 1931.72  11
  -1   8   8 29129.5 1630.40  13
  -1  -8   8 24695.6 1644.14  14
   1  -8  -8 24229.2 1482.28   6
   1  -8  -8 22410.8 1542.19  16
   1  -8  -8 24241.7 1529.34  10
  -1   8   8 28732.2 2200.47  15
  -1  -8   8 27966.1 1970.72   3
   1   8  -7 143191. 4984.42  13
  -1  -8   7 144311. 3263.06  12
  -1   8   7 140352. 4172.96   8
  -1   8   7 156021. 5451.15  15
   1   8  -7 143370. 3947.54   5
  -1  -8   7 144951. 4821.33   3
   1   8  -7 144003. 4028.90   9
  -1   8   7 157206. 4364.24  13
   1  -8  -7 141117. 4262.68   3
   1  -8  -7 136823. 4174.20  16
   1   8  -7 147473. 4855.59  11
   1  -8  -7 136564. 4087.31  14
  -1  -8   7 140845. 4254.38  14
   1  -8  -7 137040. 4006.47  10
  -1  -8   6 6806.06 573.712  12
  -1  -8   6 7933.78 870.354  14
  -1  -8   6 7173.60 1022.92   3
  -1   8   6 7244.36 1116.50  15
   1  -8  -6 6445.25 759.464  10
   1   8  -6 6947.54 880.533   8
   1  -8  -6 6314.15 771.637  16
   1  -8  -6 6501.29 834.316   3
  -1   8   6 6557.16 813.462   8
   1   8  -6 8257.95 1099.73  13
   1  -8  -6 6263.00 748.069  14
   1   8  -6 6269.86 712.387   5
  -1   8   6 7521.91 889.792  13
   1   8  -6 7513.81 765.834   9
  -1  -8   5 246770. 5875.77  14
   1   8  -5 248652. 5337.48   9
   1  -8  -5 230508. 5703.86  16
   1   8  -5 251297. 6886.36  13
   1  -8  -5 228011. 5647.29  14
  -1   8   5 257044. 6295.03  13
   1  -8  -5 246077. 6143.99   3
  -1  -8   5 242841. 6605.81   3
   1   8  -5 237772. 5851.51   8
   1   8  -5 236842. 5532.49   5
  -1   8   5 260699. 7412.41  15
  -1   8   5 233808. 5720.09   8
   1  -8  -4 16132.5 1173.34  14
  -1  -8   4 15376.2 1414.85   3
  -1   8   4 16794.4 1204.04   8
   1   8  -4 17278.6 1548.76  13
   1  -8  -4 18055.0 1414.64   3
  -1   8   4 18183.2 1440.17  13
  -1   8   4 19566.2 1820.64  15
  -1  -8   4 18874.0 1291.52  14
   1   8  -4 15895.5 1195.22   8
   1   8  -4 17178.4 983.205   9
   1   8  -3 117011. 3580.06   8
   1   8  -3 122134. 2897.54   9
  -1  -8   3 122252. 4281.83   3
   1   8  -3 119043. 4303.40  13
   1  -8  -3 126791. 4063.70   3
  -1   8   3 117744. 3030.53   9
   1  -8  -3 120620. 3576.58  14
  -1   8   3 127108. 4819.52  15
  -1   8   3 125998. 4191.16  13
  -1   8   3 114395. 3512.50   8
  -1  -8   3 123321. 3600.85  14
  -1  -8   2 12353.8 1007.39  14
  -1   8   2 14339.9 1333.48  13
  -1  -8   2 10959.3 1166.56   3
  -1   8   2 11791.0 1019.49   8
   1   8  -2 13260.4 691.173   9
   1  -8  -2 11780.6 1176.53   3
  -1   8   2 11277.7 1374.39  15
   1   8  -2 13027.9 759.305   2
   1   8  -2 12482.4 976.226   4
   1   8  -2 11422.0 1199.79  13
  -1   8   2 12620.2 792.701   9
   1   8  -2 13420.4 1056.52   8
   1  -8  -2 12738.8 1021.45  14
  -1  -8   1 54089.3 2652.91   3
  -1  -8   1 55698.3 1364.10   7
   1   8  -1 51957.6 2109.59   4
   1  -8  -1 54468.1 2199.65  14
  -1   8   1 57115.2 2255.08   8
   1  -8  -1 52359.8 1174.79   7
  -1   8   1 54478.2 2963.28  15
   1   8  -1 50641.6 2110.43   8
  -1   8   1 58199.5 2802.96  13
   1   8  -1 54378.6 2645.69  13
   1   8  -1 54536.9 1408.01   9
  -1  -8   1 51944.5 2084.02  14
   1  -8  -1 54075.0 2612.25   3
  -1   8   1 53673.9 1779.73   9
  -1   8   1 50119.6 2008.88   4
   1   8  -1 53270.3 1664.07   2
   1  -8   0 9518.50 482.991   7
  -1   8   0 8956.82 1215.23  15
  -1  -8   0 8453.02 795.566  14
  -1  -8   0 10339.8 1160.24   3
   1  -8   0 9236.47 1070.73   3
   1   8   0 11501.9 1150.90  13
   1   8   0 8749.64 862.226   4
  -1   8   0 9381.49 1104.58  11
  -1   8   0 10183.3 1170.24  13
  -1   8   0 10111.9 820.499   4
   1  -8   0 9087.75 873.521  14
   1   8   0 9658.26 850.332   8
   1   8   0 9312.18 453.089   9
  -1   8   0 8555.31 861.536   8
   1   8   0 9442.04 647.246   2
  -1   8   0 10238.8 725.990   9
  -1  -8  -1 33956.1 2043.36   3
   1  -8   1 36107.6 2120.40   3
  -1   8  -1 37171.8 2226.96  11
   1  -8   1 34014.4 1722.30  14
  -1   8  -1 37609.2 2358.95  15
  -1   8  -1 34315.9 1497.74   4
   1   8   1 32451.3 1625.66   8
   1   8   1 34333.7 1724.47   4
  -1  -8  -1 34652.9 1610.38  14
   1   8   1 34363.4 1367.73   2
  -1   8  -1 35317.7 1447.00   9
   1   8   1 36514.8 2035.19  13
  -1   8  -1 33084.6 1713.62   8
  -1  -8  -2 10967.4 1134.55   3
  -1  -8  -2 9936.66 857.024  14
  -1   8  -2 10597.8 1230.00  15
   1  -8   2 11005.1 979.613  14
  -1   8  -2 10085.1 784.190   9
   1   8   2 12616.9 848.342   2
   1   8   2 12000.8 1039.74   4
   1   8   2 10430.5 941.959   8
  -1   8  -2 10987.6 794.135   4
  -1   8  -2 9475.19 1166.64  11
   1   8   2 11787.4 1161.44  13
   1  -8   2 10049.5 1130.43   3
  -1   8  -2 12131.2 1019.58   8
  -1  -8  -3 187683. 5203.14   3
   1  -8   3 196025. 5522.26   3
  -1   8  -3 185498. 4136.73   4
  -1   8  -3 174820. 3407.89   2
   1   8   3 186357. 4863.41   4
  -1   8  -3 178651. 3143.08   2
  -1   8  -3 186198. 4378.26   9
  -1  -8  -3 178015. 3301.26   9
  -1  -8  -3 175420. 4396.38  14
  -1  -8  -3 177839. 4416.36  16
  -1   8  -3 199739. 5710.18  15
   1   8   3 194733. 5083.21  13
   1   8   3 186843. 4393.56   2
   1  -8   3 181553. 4789.97  14
  -1   8  -3 202148. 5709.43  11
   1   8   3 181239. 4595.33   8
  -1   8  -3 187756. 4872.69   8
  -1  -8  -4 825.214 269.120  14
  -1  -8  -4 679.731 230.754  10
   1   8   4 2189.29 544.652  13
   1  -8   4 1009.63 313.206  14
  -1   8  -4 769.370 345.445   8
  -1   8  -4 887.565 380.201  11
  -1  -8  -4 1601.33 552.246   3
  -1   8  -4 1678.29 499.763  15
  -1  -8  -4 1288.28 388.825  16
   1   8   4 958.275 354.605   8
  -1   8  -4 978.433 263.047   9
   1   8   4 448.234 292.521   4
   1  -8   4 1725.43 621.097   3
   1   8   4 1329.91 321.340   2
  -1   8  -5 224410. 6274.78  11
   1   8   5 214132. 5302.85   8
  -1  -8  -5 214602. 5147.00  14
   1  -8   5 235856. 6250.11   3
   1  -8   5 214098. 5607.31  14
  -1  -8  -5 215821. 5231.50  16
  -1  -8  -5 219128. 5633.69   6
  -1  -8  -5 212821. 4873.70  10
   1   8   5 225103. 5535.83  13
  -1  -8  -5 221818. 5800.43   3
  -1   8  -5 217429. 5626.38   8
   1   8   5 228738. 5590.48   2
  -1   8  -5 220937. 5340.11   9
  -1   8  -6 10047.1 968.254  15
   1   8   6 7575.67 821.681   8
  -1  -8  -6 7600.03 827.038  16
  -1   8  -6 8124.13 969.811   8
  -1  -8  -6 8695.63 781.335  10
   1  -8   6 9388.76 1024.55  14
  -1   8  -6 9621.27 1142.92  11
  -1  -8  -6 9440.44 869.417  14
   1   8   6 7204.27 875.809   2
  -1   8  -6 8974.41 930.622   9
   1   8   6 9006.43 919.081  13
  -1  -8  -6 7676.67 881.228   6
   1  -8   6 8310.81 1088.84   3
   1  -8   6 9043.96 817.334  12
   1  -8   7 130828. 3610.25  12
  -1   8  -7 132319. 4194.85   8
  -1   8  -7 132985. 3375.32   5
   1   8   7 136348. 4432.29   2
  -1   8  -7 135388. 4151.09   9
  -1  -8  -7 132095. 4010.02   6
  -1   8  -7 149976. 3813.20  15
  -1  -8  -7 130859. 3636.73  10
  -1  -8  -7 126740. 3865.09  16
   1  -8   7 132787. 4497.37   3
  -1   8  -7 136077. 4644.01  11
   1  -8   7 131753. 4185.21  14
   1   8   7 127919. 3895.64   8
   1   8   7 134384. 3893.61  13
  -1  -8  -7 123400. 3720.72  14
   1  -8   8 1082.55 324.598  12
  -1   8  -8 1307.59 314.820   5
   1   8   8 1126.49 425.313   8
  -1  -8  -8 746.648 375.061   6
  -1   8  -8 1262.84 563.419  11
   1   8   8 838.273 300.590  13
   1  -8   8 1269.75 473.145   3
  -1   8  -8 1448.36 533.748   9
   1   8   8 1333.71 500.847   2
  -1  -8  -8 1705.20 478.980  10
  -1  -8  -8 1500.94 471.911  16
   1  -8   8 1315.04 479.211  14
   1   8   9 15811.3 1159.97  13
  -1   8  -9 18841.6 1511.23   9
  -1  -8  -9 16889.1 1284.13   6
  -1  -8  -9 16672.7 1239.75  10
   1   8   9 15493.3 1252.29   8
   1  -8   9 15757.8 1121.92  12
   1   8   9 15075.7 1661.55  15
  -1   8  -9 16486.1 1043.78   5
   1  -8   9 16081.2 1378.45  14
  -1  -8  -9 14573.0 1252.01  16
  -1   8  -9 17967.4 1607.61  11
   1   8   9 17433.1 1599.46   2
   1  -8   9 16658.7 1526.19   3
   1  -8  10 8500.14 1105.45   3
   1   8  10 9375.22 1025.99   8
  -1  -8 -10 8877.25 936.198  10
  -1   8 -10 10721.4 1230.59   9
   1  -8  10 9094.38 858.472  12
   1   8  10 10957.4 1338.53   2
  -1   8 -10 8563.49 1112.70  11
   1   8  10 10105.6 929.137  13
  -1   8 -10 9073.43 805.868   5
   1  -8  10 8536.34 1065.33  14
   1   8  10 9419.91 1306.66  15
  -1  -8 -10 8442.57 922.171   6
  -1  -8 -10 9069.51 1020.08  16
   1   8  11 38095.7 2584.95  15
   1   8  11 39073.9 2608.77   2
   1  -8  11 32766.3 1685.24  12
   1  -8  11 31665.8 2059.82  14
  -1  -8 -11 35752.0 1900.04   6
  -1   8 -11 36060.6 2276.80   9
   1  -8  11 36605.8 2293.87   3
  -1   8 -11 37518.3 2360.70  11
  -1  -8 -11 36130.7 2088.68  16
   1   8  11 32239.5 1838.41   1
  -1  -8 -11 33747.0 1944.40  10
   1   8  11 33902.1 1993.49   8
   1  -8  12-584.476 518.571  14
   1   8  12-296.867 493.798   2
   1   8  12 30.8938 384.012   8
  -1   8 -12 210.018 396.933  11
   1  -8  12 322.986 350.582   3
   1   8  12 836.780 592.542  15
   1   8  12-173.227 348.907   1
  -1  -8 -12 72.1062 276.756   6
  -1  -8 -12-52.1041 401.225  10
  -1   8 -12 263.175 487.235   9
  -1  -8 -12-536.889 440.850  16
  -1  -8 -13 103234. 3819.10  10
   1   8  13 97822.6 3768.86   8
   1   8  13 103339. 4459.54  15
   1  -8  13 97191.9 3936.51  14
   1   8  13 94880.9 3521.97   1
  -1   8 -13 103418. 4189.15  11
  -1  -8 -13 97317.0 3401.06   6
  -1   8 -13 94473.2 4140.74   9
   1  -8  13 95065.0 3880.86   1
   1   8  13 108032. 4853.40   2
   1  -8  13 96641.8 4029.40   3
  -1  -8 -13 95966.6 3824.05  16
   1  -8  14 383.140 432.791   3
  -1   8 -14 1395.83 525.656  11
   1   8  14 1344.30 602.018  15
   1   8  14 598.363 385.614   1
  -1  -8 -14 1268.03 548.387  10
  -1   8 -14 858.440 613.743   9
   1   8  14 491.788 468.217   2
   1  -8  14 1304.48 577.860   1
  -1  -8 -14 1645.60 600.790  16
  -1   8 -15 68178.7 3666.80   9
   1   8  15 65800.4 3503.43  15
  -1  -8 -15 62656.1 3225.59  16
   1   8  15 66477.2 3022.65   1
  -1  -8 -15 67059.2 3233.13  10
   1  -8  15 63169.7 3265.37   1
  -1   8 -15 68712.9 3438.51  11
   1  -8  15 73631.3 3518.68   3
  -1   8 -16 193.753 467.557  11
  -1   8 -16 131.048 447.044   9
   1  -8  16-382.114 447.742   1
  -1  -8 -16 365.317 422.280  16
   1   8  16-516.422 485.516  15
  -1  -8 -16 623.873 537.017  10
   1   8  16 255.616 403.428   1
  -1  -8 -17 41523.5 2697.60  10
   1   8  17 39178.4 2420.80   1
  -1   8 -17 42601.6 3045.58   9
  -1  -8 -17 40863.0 2722.92  16
   1   8  17 39976.5 2698.42  15
  -1   8 -17 43126.9 2759.55  11
   1   8  18-852.648 535.698   1
  -1   8 -18 588.718 397.077  11
   1   9 -17 233.498 482.585  11
   1  -9 -17-560.737 456.670  10
  -1   9  17-465.912 522.966  15
  -1   9  16 15548.9 1566.99   1
   1  -9 -16 13000.0 1512.88  10
   1  -9 -16 14379.9 1574.78  16
  -1   9  16 13998.0 1675.46  15
   1   9 -16 17455.2 1724.60  11
  -1   9  15 1775.00 718.865  15
  -1   9  15 1969.15 556.031   1
   1  -9 -15 2195.22 612.837  16
   1  -9 -15 1636.12 507.963  10
  -1  -9  15 2063.13 730.167   1
   1   9 -15 1677.84 660.965  11
   1   9 -14 6117.74 1075.41  11
   1  -9 -14 7164.34 1017.94  10
   1   9 -14 7449.04 962.231   5
   1  -9 -14 7661.97 1136.54  16
  -1   9  14 6635.05 1039.75   8
  -1   9  14 4958.59 1060.13  15
  -1  -9  14 6303.55 1052.58   1
  -1   9  14 6464.97 992.041   1
  -1   9  13 2800.50 678.374   8
   1   9 -13 3248.97 757.700  11
  -1  -9  13 2916.21 748.731   1
   1  -9 -13 3371.35 726.002  10
   1   9 -13 3714.14 669.918   5
  -1   9  13 3691.93 725.259   1
   1  -9 -13 3575.46 788.377  16
  -1  -9  13 4889.90 932.558   3
  -1   9  13 3909.34 965.735  15
  -1  -9  12 58839.7 2980.50   1
   1   9 -12 62803.3 3198.65  11
  -1   9  12 62192.1 3518.05  15
   1   9 -12 60672.0 2649.93   5
  -1  -9  12 67297.4 3355.11   3
  -1  -9  12 61077.3 3014.08  14
   1  -9 -12 60102.1 2890.75  10
   1  -9 -12 61145.8 2981.89  16
  -1   9  12 59507.5 2903.58   8
  -1  -9  11 3046.41 689.774  14
  -1   9  11 2710.19 761.250  15
  -1  -9  11 2120.87 677.054   3
   1   9 -11 1632.67 618.790  11
   1  -9 -11 2947.38 573.136   6
   1  -9 -11 2029.25 601.419  10
   1   9 -11 2858.68 579.157   5
   1  -9 -11 1900.82 626.660  16
  -1   9  11 1138.25 463.609   8
  -1  -9  10 174331. 5264.05  14
   1   9 -10 179238. 5731.03  11
   1  -9 -10 174881. 4784.39   6
   1  -9 -10 173092. 5079.36  10
  -1  -9  10 186390. 5912.51   3
   1   9 -10 172680. 4781.77   5
   1  -9 -10 171747. 5214.01  16
  -1   9  10 166295. 5116.55   8
   1   9 -10 177180. 5164.11   9
  -1   9  10 190219. 6444.90  15
   1  -9  -9 3628.79 700.404  14
  -1   9   9 5175.23 1034.97  15
   1  -9  -9 3352.33 746.373  16
  -1  -9   9 3855.69 786.587   3
   1  -9  -9 3071.61 586.075   6
   1   9  -9 4015.89 821.290  11
   1  -9  -9 4678.26 780.602  10
  -1   9   9 3633.96 713.823   8
   1   9  -9 3239.26 610.149   5
   1   9  -9 3690.15 647.504   9
  -1  -9   9 3407.27 686.666  14
   1  -9  -8 121113. 3997.15  14
  -1   9   8 121832. 4070.12   8
   1   9  -8 132674. 3969.47   9
   1  -9  -8 123457. 3937.83  10
   1  -9  -8 123980. 4118.45  16
   1   9  -8 126147. 3829.05   5
   1  -9  -8 133523. 4264.47   3
  -1   9   8 136645. 5307.65  15
   1   9  -8 124535. 4190.44   8
   1  -9  -8 129396. 4011.45   6
  -1  -9   8 135960. 4861.09   3
   1   9  -8 138553. 4865.76  11
  -1  -9   8 127156. 4175.22  14
  -1  -9   7 1124.49 385.363  14
  -1   9   7 883.349 384.040  13
   1  -9  -7 974.166 467.664   3
  -1   9   7 1050.29 425.553   8
   1   9  -7 1428.68 382.377   9
   1  -9  -7 1210.28 469.360  16
   1   9  -7 1231.23 532.502  11
  -1  -9   7 400.051 454.011   3
  -1   9   7 882.250 452.598  15
   1  -9  -7 366.047 318.591  14
   1  -9  -7 1268.14 425.083  10
   1   9  -7 1040.93 354.237   5
   1   9  -7 1379.08 448.235   8
   1  -9  -6 15457.2 1266.30  16
   1  -9  -6 12075.6 1076.69  10
   1  -9  -6 13257.0 1277.28   3
   1   9  -6 14526.1 1047.29   9
  -1   9   6 14134.0 1228.83   8
  -1   9   6 16274.8 1387.51  13
   1   9  -6 14058.1 1252.06   8
   1  -9  -6 12597.0 1152.38  14
  -1   9   6 14145.2 1634.79  15
  -1  -9   6 15249.0 1270.90  14
  -1  -9   6 18609.8 1652.97   3
   1   9  -6 13883.9 1519.01  13
  -1   9   5-174.401 354.726   8
  -1   9   5 871.929 439.802  13
   1  -9  -5 461.211 346.384  14
   1  -9  -5 544.092 408.293   3
   1  -9  -5-174.120 362.400  16
   1   9  -5 272.050 185.277   9
   1   9  -5-93.7265 465.541  13
  -1   9   5 630.039 560.929  15
  -1  -9   5 57.9651 449.979   3
  -1  -9   5-351.187 379.346  14
   1   9  -5 27.9532 358.877   8
  -1   9   4 8297.82 1282.49  15
   1   9  -4 9123.74 973.877   8
  -1   9   4 8991.77 948.021   8
   1  -9  -4 8340.27 1039.50   3
  -1  -9   4 8264.83 1104.92   3
   1   9  -4 8879.99 1206.00  13
   1   9  -4 9934.26 745.624   9
  -1   9   4 9766.24 1151.40  13
  -1  -9   4 9872.21 1003.16  14
   1  -9  -4 9680.92 965.931  14
  -1  -9   3 25.1287 446.556   3
  -1   9   3 533.999 358.978  13
   1   9  -3 320.895 487.739  13
   1   9  -3 616.503 205.367   9
  -1   9   3 499.752 192.447   9
   1  -9  -3 491.275 362.892   3
  -1   9   3 467.740 484.891  15
  -1  -9   3 1211.61 436.899  14
  -1   9   3 919.794 399.852   8
   1  -9  -3 367.483 349.033  14
   1   9  -3 683.822 225.483   2
   1   9  -3-106.720 394.182   8
   1  -9  -2 178079. 4876.87  14
  -1   9   2 190087. 4219.51   9
   1   9  -2 189364. 4992.92   8
  -1  -9   2 191170. 5884.34   3
  -1   9   2 201627. 6481.88  15
   1   9  -2 197683. 3836.67   9
  -1  -9   2 183925. 4879.46  14
   1   9  -2 185629. 5891.63  13
   1   9  -2 183094. 3992.08   2
   1   9  -2 184782. 4801.13   4
  -1   9   2 202752. 5970.37  13
   1  -9  -2 193623. 5662.23   3
  -1   9   2 181675. 4931.90   8
   1   9  -1 571.519 154.421   2
  -1   9   1 788.471 351.010  13
  -1  -9   1 667.897 530.831   3
  -1   9   1 1278.40 646.553  15
  -1  -9   1 634.951 338.300  14
  -1   9   1 206.164 194.479   9
   1   9  -1 120.325 259.087   4
   1   9  -1 193.692 521.000  13
  -1   9   1 167.253 221.853   4
  -1   9   1-30.1814 420.476   8
   1   9  -1 434.002 338.357   8
   1  -9  -1 1280.48 584.525   3
   1  -9  -1 429.830 321.581  14
   1   9  -1 557.257 155.346   9
  -1  -9   1 517.786 114.850   7
   1   9   0 194462. 5029.23   8
  -1   9   0 223253. 6698.80  15
   1   9   0 198757. 5872.24  13
  -1   9   0 197134. 4837.16   4
   1   9   0 195491. 3629.49   9
  -1   9   0 197219. 4418.30   9
  -1  -9   0 200475. 5948.75   3
  -1   9   0 210773. 6152.61  11
   1   9   0 197319. 5072.39   4
   1  -9   0 194887. 5104.32  14
   1   9   0 201124. 4243.62   2
  -1   9   0 194592. 5121.30   8
  -1  -9   0 198029. 4961.24  14
   1  -9   0 196942. 5884.87   3
   1   9   1 17196.7 1248.61   8
  -1   9  -1 16800.9 1017.67   9
  -1  -9  -1 17362.7 1535.03   3
   1  -9   1 16626.3 1269.20  14
  -1   9  -1 17376.2 1318.47   8
   1   9   1 18682.3 1019.88   2
   1  -9   1 18734.6 1644.08   3
  -1   9  -1 19096.1 1676.99  11
  -1  -9  -1 17212.2 1200.13  14
  -1   9  -1 17454.8 1138.72   4
   1   9   1 17917.1 1305.86   4
   1   9   1 18999.3 1558.65  13
  -1   9  -1 21216.6 1840.25  15
  -1  -9  -2 120508. 3607.22  14
   1  -9   2 129992. 4602.45   3
   1   9   2 129933. 4369.65  13
   1   9   2 128524. 3957.14   4
  -1   9  -2 128692. 3472.38   4
   1  -9   2 128106. 3960.04  14
  -1   9  -2 148673. 5063.92  15
  -1   9  -2 144076. 4877.62  11
  -1   9  -2 123291. 3911.75   8
  -1  -9  -2 124780. 4377.87   3
   1   9   2 128441. 3384.78   2
  -1   9  -2 126422. 3402.19   9
   1   9   2 118456. 3694.69   8
  -1   9  -3 16407.1 1050.38   4
  -1   9  -3 16526.4 1307.81   8
  -1   9  -3 15745.8 1073.82   9
  -1   9  -3 18372.6 1648.21  15
   1   9   3 17389.7 1250.99   8
  -1  -9  -3 17398.5 1209.43  14
  -1  -9  -3 16316.2 1184.15  16
   1   9   3 16737.3 1130.31   2
  -1  -9  -3 15028.8 1408.61   3
  -1   9  -3 19003.0 1700.59  11
   1   9   3 17079.6 1335.39   4
   1   9   3 15462.9 1358.06  13
   1  -9   3 17774.0 1590.31   3
   1  -9   3 17781.4 1365.48  14
  -1  -9  -4 9801.46 927.843  16
   1   9   4 9965.51 976.355   8
  -1   9  -4 11068.3 939.668   9
  -1   9  -4 10942.9 1287.25  11
   1   9   4 10663.4 1088.12   4
   1   9   4 10546.2 959.776   2
  -1  -9  -4 11093.9 1200.75   3
  -1   9  -4 15044.2 1406.47  15
  -1   9  -4 13909.8 1208.87   8
   1  -9   4 10866.7 1262.44   3
  -1  -9  -4 11546.8 887.345  10
   1  -9   4 10885.6 1115.74  14
  -1  -9  -4 10908.4 971.648  14
   1   9   4 11637.6 1170.60  13
  -1   9  -4 9910.25 802.558   4
   1  -9   5 2359.52 501.857  14
  -1   9  -5 2235.51 482.576   9
  -1   9  -5 3036.54 587.701   8
  -1   9  -5 3698.13 744.890  11
  -1  -9  -5 1994.26 473.246  16
  -1  -9  -5 2520.28 430.470  10
  -1  -9  -5 2557.03 530.580  14
  -1   9  -5 2546.12 582.986  15
   1   9   5 2749.94 569.744   8
  -1  -9  -5 2520.73 577.486   6
   1   9   5 2527.48 526.061   2
  -1  -9  -5 3536.07 775.512   3
   1   9   5 3492.92 646.551  13
   1  -9   5 2496.79 683.084   3
   1   9   6 15486.9 1258.67   8
   1   9   6 18187.5 1448.70   2
   1  -9   6 14666.0 1097.34  12
  -1   9  -6 19142.9 1416.80  15
  -1  -9  -6 15249.7 1314.97   6
   1  -9   6 16017.0 1500.22   3
  -1   9  -6 16307.8 1264.40   9
  -1   9  -6 15349.4 1383.27   8
  -1   9  -6 19533.8 1693.48  11
   1  -9   6 16830.9 1400.21  14
  -1  -9  -6 15098.8 1077.03  10
   1   9   6 20238.2 1453.89  13
  -1  -9  -6 17289.4 1274.39  16
  -1  -9  -6 15385.9 1179.16  14
   1   9   7 341.496 373.281  13
  -1  -9  -7 185.828 270.804  14
   1  -9   7 314.330 448.969   3
  -1   9  -7-319.977 346.853   9
   1  -9   7 411.226 210.869  12
  -1  -9  -7 431.042 247.020  10
   1   9   7 1003.91 477.309   2
  -1  -9  -7 338.680 385.235   6
  -1   9  -7 316.388 504.470  11
  -1   9  -7 220.689 319.441   8
  -1  -9  -7 47.6450 302.176  16
   1   9   7-76.3019 393.489   8
   1  -9   7-95.7319 381.081  14
  -1   9  -7 499.833 257.593  15
   1  -9   8 130515. 3722.81  12
   1   9   8 134864. 4677.06   2
  -1  -9  -8 126532. 4120.48   6
  -1  -9  -8 128569. 3803.48  10
  -1   9  -8 134434. 4422.32   8
  -1  -9  -8 123714. 3879.06  14
  -1   9  -8 129764. 4250.15   9
  -1   9  -8 133558. 3507.70   5
   1   9   8 129100. 4124.67   8
  -1  -9  -8 126762. 4059.48  16
   1   9   8 132965. 4065.38  13
   1   9   8 139112. 5525.49  15
   1  -9   8 122466. 4253.53  14
  -1   9  -8 138906. 4885.28  11
   1  -9   8 131019. 4719.23   3
  -1  -9  -9 10860.2 1046.94  14
   1   9   9 11404.5 1071.20  13
   1  -9   9 10519.2 1269.24   3
  -1   9  -9 10221.9 1118.26   9
   1  -9   9 11785.1 986.263  12
   1   9   9 11984.9 1384.90   2
  -1  -9  -9 10863.8 1097.80   6
   1   9   9 9088.67 1362.73  15
  -1   9  -9 8098.56 1035.92   8
  -1  -9  -9 12171.1 1097.74  10
   1   9   9 10149.4 1071.10   8
  -1   9  -9 9403.76 1211.36  11
   1  -9   9 11381.6 1211.97  14
  -1  -9  -9 10792.9 1109.25  16
  -1   9 -10 124506. 4663.90  11
  -1  -9 -10 121249. 3957.74   6
   1  -9  10 120819. 4552.26   3
  -1  -9 -10 117636. 4063.25  16
   1   9  10 110721. 3949.96   8
  -1  -9 -10 114247. 3787.11  10
   1   9  10 122955. 5159.96  15
   1   9  10 124221. 4802.81   2
  -1   9 -10 122299. 4367.56   9
   1  -9  10 113960. 4208.83  14
   1  -9  11 11769.6 1345.45   3
   1   9  11 11345.7 1438.68   2
   1   9  11 9581.26 1092.45   8
  -1   9 -11 11211.0 1303.93   9
  -1   9 -11 12447.2 1428.08  11
  -1  -9 -11 11608.2 1251.16  16
  -1  -9 -11 11582.9 1149.88   6
   1  -9  11 11270.8 1289.77  14
   1   9  11 10493.6 1443.21  15
  -1  -9 -11 9324.19 1013.64  10
   1  -9  12 50388.7 2892.27   3
   1  -9  12 53184.2 2845.12  14
   1   9  12 51634.1 3221.63   2
  -1  -9 -12 50091.0 2644.15  16
  -1  -9 -12 50173.7 2425.46   6
  -1   9 -12 53360.6 2999.83  11
  -1   9 -12 55250.7 2962.53   9
   1   9  12 46129.1 2525.21   8
   1   9  12 52464.4 3256.89  15
  -1  -9 -12 50193.9 2515.46  10
   1   9  13 8364.79 1310.15  15
  -1   9 -13 11353.7 1407.42  11
  -1   9 -13 10231.5 1392.25   9
   1   9  13 11035.7 1235.44   8
   1  -9  13 9509.07 1291.70   3
   1   9  13 9129.34 1392.61   2
  -1  -9 -13 9316.48 1008.88   6
  -1  -9 -13 9992.76 1154.89  10
   1  -9  13 9975.90 1283.39  14
  -1  -9 -13 9823.65 1168.65  16
   1  -9  14 5886.95 1003.90   1
  -1   9 -14 6580.17 1094.24   9
  -1   9 -14 7298.61 1153.33  11
   1   9  14 7809.57 1268.88  15
  -1  -9 -14 6100.69 1027.41  16
   1  -9  14 6900.62 1072.32   3
   1   9  14 6581.88 1273.11   2
  -1  -9 -14 7249.45 1034.47  10
  -1   9 -15 504.458 555.170  11
  -1   9 -15 386.978 571.006   9
   1   9  15 601.971 459.877  15
   1  -9  15 333.512 451.616   1
   1   9  15 594.356 448.306   1
  -1  -9 -15 911.563 616.399  16
   1   9  16 19270.7 1661.83   1
   1   9  16 20002.4 1968.63  15
  -1   9 -16 19273.4 1879.05  11
  -1   9 -16 18245.9 1956.31   9
  -1  -9 -16 18572.7 1807.30  16
   1   9  17 2456.61 728.322   1
   1   9  17 2294.98 745.563  15
   1  10 -16 6205.43 1063.27   9
   1 -10 -16 9046.61 1278.74  10
   1  10 -16 10644.2 1412.71  11
  -1  10  15 51387.3 2950.98   8
  -1  10  15 49921.0 3317.99  15
   1 -10 -15 44347.0 2734.75  10
   1  10 -15 48413.4 2966.28  11
   1  10 -15 48927.6 2932.13   9
   1 -10 -15 48149.4 2921.14  16
   1 -10 -14 8045.50 1190.72  16
  -1 -10  14 8077.79 1206.06   1
   1  10 -14 9052.06 1285.64  11
   1 -10 -14 10251.5 1266.03  10
   1  10 -14 9439.51 1253.30   9
  -1  10  14 5983.86 999.910   8
  -1  10  14 6978.93 1328.39  15
   1  10 -13 67905.3 3277.07   9
   1 -10 -13 63571.5 3132.87  10
  -1 -10  13 65371.4 3339.20   1
   1 -10 -13 63108.7 3233.48  16
   1  10 -13 58709.8 3303.27  11
  -1  10  13 63398.6 3766.06  15
  -1 -10  13 72063.7 3645.54   3
  -1  10  13 64819.6 3223.20   8
  -1  10  12 5522.40 1127.28  15
   1 -10 -12 4512.11 848.592  14
  -1 -10  12 4309.64 862.124  14
   1  10 -12 4660.11 807.513   9
  -1  10  12 4768.75 816.397   8
   1 -10 -12 6245.79 959.259  10
  -1 -10  12 5728.53 1030.82   3
   1  10 -12 5536.56 812.275   5
   1 -10 -12 4830.18 886.847  16
   1  10 -12 5835.38 1047.37  11
   1  10 -11 44227.5 2216.85   5
  -1 -10  11 44094.4 2806.16   3
   1  10 -11 44618.0 2415.74   9
   1 -10 -11 43974.1 2538.26  16
   1 -10 -11 41388.5 2360.63  10
  -1  10  11 44765.1 3073.86  15
  -1  10  11 38492.1 2347.80   8
   1 -10 -11 38132.5 2063.64   6
   1 -10 -11 39517.9 2325.00  14
   1  10 -11 47839.2 2864.45  11
  -1 -10  11 37500.2 2358.83  14
  -1  10  10 116.653 431.172   8
   1 -10 -10 165.490 444.299  14
   1 -10 -10-659.237 527.889  16
  -1 -10  10-460.145 453.560  14
   1  10 -10 733.755 525.621  11
  -1  10  10-147.943 436.205  15
   1 -10 -10 373.816 326.336   6
   1  10 -10 24.0024 337.114   9
  -1 -10  10-58.7298 494.200   3
   1 -10 -10 640.132 388.273  10
   1  10 -10-340.291 305.861   5
   1  10 -10-246.706 485.973   8
  -1 -10   9 31941.5 2061.02  14
  -1  10   9 30988.6 2016.43   8
   1 -10  -9 32709.0 2067.76  16
   1 -10  -9 30261.7 1879.32   6
  -1  10   9 34138.2 2641.03  15
   1 -10  -9 30114.9 1904.76  10
   1  10  -9 33176.3 2355.12  11
   1  10  -9 34555.0 1924.82   9
   1  10  -9 30535.3 1789.12   5
   1 -10  -9 28203.0 1883.32  14
  -1 -10   9 34866.5 2448.01   3
   1  10  -9 31123.4 2069.16   8
   1  10  -8 19009.9 1356.04   9
   1 -10  -8 18824.5 1590.22   3
   1  10  -8 18454.8 1353.98   5
   1 -10  -8 18317.0 1464.42   6
   1  10  -8 19656.8 1819.78  11
   1 -10  -8 15137.3 1307.74  10
  -1 -10   8 20177.3 1860.11   3
  -1  10   8 16955.4 1459.01   8
   1 -10  -8 16860.9 1469.86  16
   1 -10  -8 16605.8 1428.10  14
   1  10  -8 18219.4 1554.93   8
  -1 -10   8 17121.5 1467.75  14
  -1  10   8 20962.7 2082.09  15
   1  10  -7 86030.2 3454.27   8
  -1 -10   7 92223.2 4098.81   3
  -1  10   7 90832.1 4427.03  15
   1  10  -7 94073.1 3070.69   9
   1 -10  -7 81170.9 3147.64  10
   1 -10  -7 92075.1 3662.33   3
   1  10  -7 95005.6 4119.65  11
   1 -10  -7 85113.2 3366.96  16
  -1 -10   7 81975.6 3359.64  14
   1 -10  -7 85895.9 3329.52  14
  -1  10   7 87592.1 3405.87   8
   1 -10  -6 18237.2 1454.89  16
   1 -10  -6 16719.6 1396.91  14
   1  10  -6 21442.5 1973.40  13
  -1 -10   6 18376.8 1752.76   3
   1 -10  -6 16583.8 1314.91  10
   1 -10  -6 19520.1 1633.31   3
   1  10  -6 20080.3 1834.05  11
   1  10  -6 19667.8 1242.35   9
  -1  10   6 19091.0 1615.54  13
   1  10  -6 18284.8 1497.25   8
  -1  10   6 19048.4 2000.48  15
  -1  10   6 15450.7 1343.93   8
  -1 -10   6 16724.9 1440.47  14
  -1  10   5 123523. 4110.39   8
  -1 -10   5 135840. 5076.49   3
   1  10  -5 134918. 5189.59  13
   1  10  -5 126460. 4241.05   8
   1 -10  -5 121359. 4060.96  16
   1 -10  -5 132153. 4620.83   3
  -1  10   5 150236. 4953.02  13
   1 -10  -5 126908. 4143.49  14
  -1 -10   5 133148. 4279.19  14
  -1  10   5 139461. 5583.54  15
   1  10  -5 127999. 3460.38   9
   1 -10  -4 2940.99 623.026  14
   1  10  -4 3806.32 715.264   8
   1  10  -4 3224.28 850.972  13
   1  10  -4 3131.27 563.032   4
   1  10  -4 3583.97 460.443   9
   1 -10  -4 4303.24 842.648   3
  -1 -10   4 5194.58 986.966   3
  -1  10   4 3902.07 765.906  13
  -1  10   4 3011.82 636.774   8
  -1  10   4 3826.96 949.880  15
  -1 -10   4 3671.39 692.853  14
  -1  10   3 181868. 5203.01   8
   1 -10  -3 187414. 5236.45  14
   1 -10  -3 196617. 5965.95   3
  -1  10   3 208880. 6263.93  13
  -1  10   3 207716. 6915.20  15
   1  10  -3 194434. 5111.59   4
   1  10  -3 193494. 5342.59   8
  -1  10   3 193414. 4473.46   9
  -1 -10   3 197096. 6277.11   3
   1  10  -3 195817. 6372.03  13
  -1 -10   3 189519. 5258.56  14
   1  10  -2 1037.86 562.256  13
  -1 -10   2 2489.89 533.352  14
   1 -10  -2 1473.21 580.865   3
   1  10  -2 2253.95 492.817   4
  -1  10   2 2054.39 572.105  13
  -1  10   2 2644.49 805.913  15
  -1  10   2 1495.58 458.342   8
  -1  10   2 2125.37 349.391   9
   1  10  -2 1750.36 481.267   8
   1 -10  -2 1936.84 507.199  14
  -1 -10   2 1151.87 542.065   3
   1  10  -1 5285.94 793.295   8
  -1  10   1 5402.82 562.202   9
   1  10  -1 5605.02 780.670   4
   1 -10  -1 5619.74 773.278  14
  -1  10   1 6353.27 1124.65  15
  -1 -10   1 4895.10 913.555   3
   1  10  -1 6712.05 1093.69  13
   1 -10  -1 6879.01 1074.71   3
  -1 -10   1 4952.23 725.608  14
  -1  10   1 5055.75 784.453   8
  -1  10   1 5053.92 948.836  11
  -1 -10   0 10707.4 1026.56  14
   1 -10   0 9801.02 1005.58  14
  -1  10   0 9828.79 1044.10   8
   1  10   0 9749.31 718.230   2
   1  10   0 8341.75 961.234   4
  -1  10   0 8611.63 870.367   4
   1 -10   0 9990.81 1268.24   3
  -1 -10   0 9861.35 1250.91   3
   1  10   0 10718.7 1291.17  13
  -1  10   0 11362.5 1445.26  15
  -1  10   0 10356.9 1318.85  11
  -1  10   0 9710.78 784.265   9
   1  10   0 9259.59 983.019   8
  -1 -10  -1 40271.5 2024.60  14
   1  10   1 38711.2 2032.68   8
   1  10   1 42820.6 2203.31   4
   1 -10   1 41377.2 2175.74  14
   1 -10   1 42422.8 2626.63   3
  -1  10  -1 43538.3 1981.60   4
  -1  10  -1 37694.3 2091.72   8
   1  10   1 40253.0 2475.18  13
  -1  10  -1 40197.7 1695.56   9
  -1  10  -1 48846.0 2956.95  15
  -1  10  -1 41972.8 2627.12  11
   1  10   1 42851.8 1682.60   2
  -1 -10  -1 40525.5 2506.48   3
   1 -10   2 12845.4 1245.80  14
   1  10   2 11904.8 1107.32   8
  -1 -10  -2 13484.6 1454.48   3
  -1  10  -2 16008.0 1663.33  15
   1  10   2 13651.3 985.874   2
  -1  10  -2 12139.1 929.411   9
   1 -10   2 15270.3 1545.94   3
  -1  10  -2 13211.5 1511.79  11
  -1  10  -2 13449.9 1238.24   8
   1  10   2 13071.5 1216.40   4
   1  10   2 12077.6 1327.34  13
  -1 -10  -2 13416.8 1137.39  14
  -1  10  -2 12717.8 1012.62   4
  -1 -10  -3 89256.7 3822.24   3
   1  10   3 104137. 3975.13  13
  -1  10  -3 98189.4 3044.37   9
  -1  10  -3 107980. 4358.06  11
   1  10   3 102935. 3177.79   2
   1 -10   3 98156.2 4116.07   3
  -1  10  -3 115434. 4449.06  15
   1  10   3 91237.7 3336.42   8
  -1 -10  -3 91075.4 3185.19  16
   1 -10   3 92428.3 3537.47  14
   1  10   3 97155.3 3606.83   4
  -1 -10  -3 92352.1 3248.60  14
  -1  10  -3 95416.5 3557.15   8
  -1  10  -3 94785.1 3033.71   4
  -1 -10  -4 2319.40 516.105  14
  -1 -10  -4 2931.76 738.261   3
   1  10   4 3395.60 579.194   2
   1  10   4 1490.17 427.566   4
  -1  10  -4 3598.70 541.406   4
   1 -10   4 2654.00 732.873   3
  -1  10  -4 2243.32 540.379   8
  -1 -10  -4 2739.02 484.648  10
   1  10   4 1938.15 537.344   8
  -1 -10  -4 2495.44 497.996  16
  -1  10  -4 3358.78 570.445   9
   1  10   4 2499.04 679.543  13
  -1  10  -4 3440.25 796.859  11
   1 -10   4 3712.00 739.970  14
  -1  10  -4 3648.20 733.809  15
  -1 -10  -5 197973. 4948.26  10
  -1 -10  -5 205329. 5385.68  14
  -1 -10  -5 209667. 6117.77   3
  -1  10  -5 225797. 6712.07  11
   1  10   5 214972. 6003.63  13
  -1 -10  -5 205760. 5906.11   6
  -1  10  -5 207359. 5847.64   8
   1 -10   5 218911. 6542.40   3
  -1  10  -5 207376. 5296.84   9
  -1  10  -5 209297. 4939.68   4
  -1 -10  -5 197724. 5375.20  16
   1  10   5 223669. 5696.96   2
   1 -10   5 208615. 5866.29  14
   1  10   5 196913. 5487.05   8
   1  10   6 8663.85 979.676   8
  -1  10  -6 8895.92 810.189   4
   1 -10   6 8237.29 1171.62   3
  -1 -10  -6 8130.30 1040.37   6
   1  10   6 10331.4 1161.45  13
  -1  10  -6 10042.4 1114.67  15
   1 -10   6 9545.63 921.981  12
  -1  10  -6 8836.38 953.451   9
   1  10   6 9864.21 1080.05   2
  -1  10  -6 9140.15 1228.00  11
  -1  10  -6 7889.61 1003.81   8
  -1 -10  -6 7657.54 797.020  10
   1 -10   6 7748.18 1019.17  14
  -1 -10  -6 8494.21 920.284  14
  -1 -10  -6 10072.2 1036.84  16
   1  10   7 115816. 4114.75   2
   1 -10   7 99812.6 3301.98  12
  -1 -10  -7 105187. 3577.06  14
  -1 -10  -7 104850. 3843.21   6
  -1  10  -7 114443. 4524.36  11
   1  10   7 100540. 3644.94   8
  -1  10  -7 105296. 3669.69   9
  -1  10  -7 99204.9 3882.29   8
   1 -10   7 109891. 4404.40   3
   1  10   7 110297. 3858.46  13
   1 -10   7 104617. 3946.36  14
  -1 -10  -7 102623. 3303.24  10
  -1 -10  -7 102687. 3624.49  16
   1 -10   8 479.439 376.905  14
   1  10   8 267.499 369.776  13
   1 -10   8 1691.52 602.430   3
   1  10   8-239.097 744.989  15
  -1 -10  -8 93.7645 293.322  14
   1  10   8 1134.36 535.561   2
  -1 -10  -8 63.9105 405.943  16
   1  10   8 293.532 424.274   8
  -1  10  -8 1241.92 525.263  11
  -1  10  -8 511.262 352.355   9
  -1 -10  -8 192.435 324.504   6
  -1 -10  -8 446.068 306.654  10
   1 -10   8 101.543 213.643  12
  -1  10  -8 76.7599 468.437   8
  -1  10  -9 376.354 440.645  11
  -1  10  -9 1487.94 634.713   8
   1  10   9-429.825 646.987  15
   1 -10   9 29.1237 460.044   3
  -1  10  -9 903.748 395.432   9
  -1 -10  -9 291.514 287.212  14
   1  10   9 54.9535 440.671   2
   1 -10   9 49.4817 414.085  14
  -1 -10  -9 674.811 306.312  10
   1  10   9-182.672 442.352   8
  -1 -10  -9 519.996 423.832  16
  -1 -10  -9 393.961 349.648   6
  -1 -10 -10-545.686 464.611  14
  -1 -10 -10-24.7847 359.720  16
   1  10  10-706.025 546.694   8
   1 -10  10-207.675 507.174   3
  -1 -10 -10 282.969 302.402   6
  -1  10 -10-123.252 441.015   8
   1  10  10 799.509 479.153  15
   1  10  10 511.681 460.367   2
  -1 -10 -10 33.0438 270.029  10
  -1  10 -10 560.095 383.582   9
   1 -10  10 345.246 413.368  14
  -1  10 -10 58.0101 460.364  11
  -1 -10 -11 9246.60 1074.88   6
   1 -10  11 9457.41 1305.11   3
  -1 -10 -11 8986.66 1054.02  14
   1  10  11 9951.49 1378.41   2
   1 -10  11 7322.75 1078.69  14
   1  10  11 8465.72 1058.34   8
  -1  10 -11 10306.6 1393.67  11
  -1 -10 -11 10036.2 1177.14  16
  -1  10 -11 11331.0 1280.61   9
  -1  10 -11 8888.06 1199.58   8
   1  10  11 9640.97 1474.09  15
  -1 -10 -11 6852.85 872.084  10
  -1 -10 -12 474.005 309.957   6
   1  10  12 479.629 475.180  15
   1 -10  12-468.220 459.443   3
  -1  10 -12-195.555 432.300   9
  -1 -10 -12-477.020 423.784  14
   1  10  12-289.668 479.255   2
  -1  10 -12 79.5722 439.151  11
   1 -10  12-183.966 462.750  14
  -1 -10 -12 456.989 410.509  16
   1  10  12-9.15915 421.180   8
  -1 -10 -13 54476.0 2645.31   6
  -1  10 -13 53167.0 3163.68  11
   1 -10  13 55691.5 3217.25   3
  -1 -10 -13 51998.2 2870.50  16
   1  10  13 49968.7 2804.58   8
   1 -10  13 53946.9 3023.07  14
  -1  10 -13 50847.5 2979.89   9
   1  10  13 57138.9 3539.22  15
   1  10  13 61258.0 3649.06   2
   1  10  14-391.870 495.909   8
   1 -10  14 739.300 570.961  14
   1 -10  14 883.938 445.804   3
  -1  10 -14 82.2077 445.105  11
  -1 -10 -14-710.983 530.026  16
   1 -10  14 762.311 412.558   1
   1  10  14 867.013 556.288  15
  -1  10 -14-199.696 538.259   9
  -1 -10 -15 85024.0 3940.98  16
  -1  10 -15 88937.1 4223.55   9
  -1  10 -15 86159.5 4167.10  11
   1  10  15 87681.5 4438.95  15
   1 -11 -15 2451.21 716.065  10
   1 -11 -14 298.568 380.715  16
   1  11 -14 385.253 510.720  11
   1 -11 -14 990.820 512.043  14
   1 -11 -14 729.632 566.124  10
  -1  11  14 154.734 466.009  15
   1 -11 -13 348.938 390.179  14
   1  11 -13 668.040 472.718  11
   1  11 -13-134.798 398.942   8
  -1  11  13 1650.11 834.403  15
  -1 -11  13-628.260 528.781  14
  -1  11  13 902.122 537.294   8
  -1 -11  13 227.469 377.187   1
   1 -11 -13-531.673 471.280  10
   1 -11 -13 1335.31 606.410  16
  -1  11  12 28797.4 2589.67  15
  -1 -11  12 31052.8 2252.64  14
   1  11 -12 29392.6 2216.81   8
  -1 -11  12 31607.2 2469.20   3
   1  11 -12 30366.9 2388.44  11
   1 -11 -12 31976.4 2162.09  10
  -1  11  12 28852.9 2150.62   8
   1 -11 -12 27557.6 2037.78  14
   1 -11 -12 29438.4 2176.19  16
   1  11 -11 9624.50 1383.97  11
   1 -11 -11 8758.00 1043.09   6
   1 -11 -11 9833.11 1195.23  14
   1  11 -11 8472.71 1249.82   8
  -1  11  11 7556.34 1065.43   8
   1 -11 -11 7192.85 1012.37  10
   1 -11 -11 9471.35 1277.33  16
  -1 -11  11 8103.85 1309.01   3
  -1 -11  11 8421.80 1163.39  14
  -1  11  11 5887.75 1212.49  15
   1 -11 -10 110749. 4231.66  14
   1 -11 -10 112473. 4131.76  10
   1 -11 -10 120375. 4168.61   6
  -1  11  10 129560. 5614.21  15
   1  11 -10 130749. 5190.51  11
  -1 -11  10 116759. 4425.40  14
   1  11 -10 127332. 4071.10   5
   1 -11 -10 116356. 4392.35  16
  -1 -11  10 135240. 5287.23   3
  -1  11  10 115234. 4341.66   8
   1  11 -10 111860. 4393.08   8
   1  11  -9 4558.98 1022.32  11
   1  11  -9 3839.60 796.302   8
   1 -11  -9 3692.22 770.259  16
  -1 -11   9 4309.72 900.635   3
   1 -11  -9 4520.85 844.476  14
  -1  11   9 5449.56 1196.03  15
   1 -11  -9 4776.75 826.907  10
  -1  11   9 4832.81 844.380   8
  -1 -11   9 4330.14 847.550  14
   1 -11  -9 5929.13 913.171   6
   1  11  -8 66178.8 3595.86  11
   1 -11  -8 58959.2 3026.50   3
   1 -11  -8 65730.0 3005.36  14
   1 -11  -8 58456.9 2728.71  10
  -1 -11   8 60995.0 3462.27   3
   1  11  -8 58112.0 2972.18   8
  -1 -11   8 56776.3 2883.82  14
   1 -11  -8 60401.3 2887.85   6
   1 -11  -8 54205.4 2800.59  16
  -1  11   8 61904.9 2968.67   8
  -1  11   8 66146.3 3895.07  15
  -1 -11   7 2304.27 650.914  14
   1 -11  -7 1607.50 569.879  16
  -1 -11   7 1535.32 593.197   3
  -1  11   7 2448.95 647.240   8
   1  11  -7 1751.37 667.339  11
   1 -11  -7 960.505 406.705  14
   1 -11  -7 2121.68 514.037  10
   1 -11  -7 1225.53 525.854   3
  -1  11   7 2173.57 768.823  15
   1  11  -7 1855.57 655.809   8
   1 -11  -6 20374.0 1601.21  14
   1 -11  -6 21621.6 1813.02   3
  -1  11   6 26739.0 1998.90  13
  -1 -11   6 21685.6 2041.10   3
   1  11  -6 21492.9 1700.44   8
  -1  11   6 20253.6 2130.14  15
   1  11  -6 23316.4 2090.55  11
   1 -11  -6 21649.5 1556.21  10
  -1 -11   6 23093.4 1766.05  14
   1 -11  -6 21984.3 1682.15  16
  -1  11   6 21230.0 1657.47   8
   1  11  -5 4331.91 676.661   4
  -1  11   5 3367.85 650.807   8
  -1 -11   5 5363.11 1040.36   3
   1  11  -5 5239.99 1046.02  13
  -1  11   5 4305.55 1024.64  15
   1 -11  -5 4555.59 758.980  16
   1 -11  -5 2861.31 632.068  14
   1 -11  -5 4318.48 843.109   3
  -1  11   5 5201.49 921.321  13
   1  11  -5 5221.49 868.638   8
  -1 -11   5 4480.57 813.066  14
  -1 -11   4 2300.04 709.431   3
  -1  11   4 4068.61 808.644  13
  -1  11   4 2444.86 642.418   8
   1 -11  -4 1997.31 626.711   3
   1 -11  -4 3316.63 680.109  14
   1  11  -4 3211.18 654.630   4
   1 -11  -4 2953.46 659.480  16
   1  11  -4 2537.55 757.326  13
  -1 -11   4 3613.93 738.626  14
   1  11  -4 1466.01 431.052   8
  -1  11   4 3268.82 867.922  15
   1 -11  -3 650.292 390.632  14
   1  11  -3 2178.73 542.522   8
   1  11  -3 1973.12 674.025  13
   1 -11  -3 1260.65 616.092   3
  -1  11   3 1048.83 544.626  15
  -1  11   3 1438.75 462.987   8
   1  11  -3 1930.96 532.904   4
  -1  11   3 1444.92 589.340  13
  -1 -11   3 1398.81 682.042   3
  -1 -11   3 408.336 378.537  14
  -1 -11   2 136731. 5267.44   3
   1  11  -2 127723. 4298.55   8
   1  11  -2 126974. 4186.04   4
   1 -11  -2 124713. 4266.03  14
  -1  11   2 129255. 4330.44   8
   1 -11  -2 132031. 5002.11   3
  -1  11   2 149910. 5811.10  15
  -1 -11   2 130759. 4305.54  14
  -1  11   2 138907. 5244.58  11
   1  11  -2 132166. 5267.52  13
   1 -11  -1 23846.8 2038.63   3
   1  11  -1 26636.7 1743.04   4
   1  11  -1 20516.5 1567.58   8
   1 -11  -1 24372.5 1704.54  14
  -1 -11   1 24643.0 2103.07   3
  -1  11   1 26642.1 2350.60  15
  -1  11   1 23483.1 1696.33   8
   1  11  -1 22157.8 2025.13  13
  -1  11   1 26386.5 2178.61  11
  -1 -11   1 24997.5 1714.17  14
   1 -11   0 186833. 5509.32  14
  -1 -11   0 213309. 6708.18   3
  -1  11   0 200011. 5648.31   8
   1 -11   0 199567. 6480.92   3
   1  11   0 184441. 5386.22   8
   1  11   0 198972. 6541.91  13
  -1 -11   0 194331. 5434.12  14
  -1  11   0 205647. 6646.10  11
  -1  11   0 203802. 5396.86   4
   1  11   0 199617. 5594.46   4
  -1  11   0 196239. 4603.05   9
   1 -11   1 1050.40 540.902  14
  -1 -11  -1 225.149 477.885   3
   1  11   1 629.171 449.527   8
   1 -11   1-57.2083 587.779   3
  -1  11  -1 118.537 192.145   9
  -1 -11  -1-158.410 374.870  14
  -1  11  -1 713.714 495.446  15
   1  11   1 460.608 437.864   4
  -1  11  -1 865.445 494.481   8
  -1  11  -1 442.475 334.931   4
   1  11   1-163.823 496.280  13
  -1  11  -1-195.654 504.672  11
   1  11   2 66032.2 2893.65   8
  -1 -11  -2 68758.6 3495.41   3
   1  11   2 71189.9 3131.39   4
   1 -11   2 77980.6 3778.89   3
  -1  11  -2 69573.3 3643.66  11
   1  11   2 71733.6 3555.58  13
  -1 -11  -2 69890.5 2890.68  14
  -1  11  -2 68008.9 3092.51   8
  -1  11  -2 71077.8 2497.03   9
  -1  11  -2 73560.0 2790.70   4
   1 -11   2 67260.5 3049.26  14
   1  11   3 6990.59 898.416   8
  -1  11  -3 8713.58 837.644   9
   1  11   3 8071.58 1122.10  13
  -1  11  -3 8216.52 1239.25  11
  -1  11  -3 7171.64 1019.79   8
   1  11   3 8446.51 1082.57   4
  -1 -11  -3 7322.98 1149.30   3
  -1 -11  -3 7750.63 914.810  14
  -1 -11  -3 6381.74 834.288  16
   1 -11   3 7280.80 1157.06   3
   1 -11   3 8090.10 1027.60  14
  -1  11  -3 7796.52 847.189   4
  -1  11  -3 9627.47 1294.16  15
   1  11   4 32446.4 2001.61   8
  -1 -11  -4 40877.5 2569.92   3
  -1  11  -4 42064.2 2754.66  11
  -1 -11  -4 35447.3 1997.46  14
  -1 -11  -4 35995.5 1787.42  10
  -1  11  -4 34924.9 2186.86   8
  -1 -11  -4 36082.9 2014.44  16
   1 -11   4 36558.1 2570.84   3
   1  11   4 41769.6 2542.34  13
  -1  11  -4 44321.6 2681.54  15
  -1  11  -4 35400.4 1817.02   9
   1 -11   4 34944.4 2202.25  14
  -1 -11  -5 20307.9 1732.18   6
   1 -11   5 20468.2 1902.72   3
  -1 -11  -5 19749.2 1758.24   3
  -1  11  -5 19851.1 1383.13   9
   1  11   5 15365.4 1490.21  13
   1  11   5 17334.3 1463.57   8
   1 -11   5 20882.4 1696.87  14
  -1 -11  -5 17856.5 1433.41  16
  -1  11  -5 19807.0 1653.31   8
  -1 -11  -5 20411.2 1327.18  10
  -1  11  -5 24180.3 2088.45  11
  -1 -11  -5 18539.1 1435.12  14
  -1  11  -5 23539.0 1858.46  15
   1  11   6 31618.9 2136.56  13
   1 -11   6 33930.7 2226.61  14
   1  11   6 32037.6 2017.74   8
  -1 -11  -6 31786.9 1710.58  10
  -1  11  -6 33497.3 1879.74   9
  -1 -11  -6 30719.4 2081.40   6
   1 -11   6 34540.9 1868.39  12
  -1 -11  -6 30563.8 1898.62  14
  -1 -11  -6 30996.6 1935.68  16
  -1  11  -6 34212.5 2510.93  11
   1 -11   6 35990.9 2521.67   3
  -1  11  -6 33947.0 2223.27   8
   1 -11   7 8040.05 1223.28   3
   1 -11   7 7417.24 1077.04  14
   1 -11   7 6987.48 834.392  12
   1  11   7 9266.53 1535.44  15
  -1 -11  -7 6506.90 883.471  14
  -1  11  -7 7419.46 1089.32   8
  -1 -11  -7 7641.72 1041.05   6
  -1  11  -7 7022.54 890.279   9
   1  11   7 8981.50 1123.00  13
  -1  11  -7 6221.17 1114.76  11
  -1 -11  -7 7302.38 953.831  16
   1  11   7 6484.26 966.716   8
   1 -11   8 119603. 4449.50  14
   1 -11   8 127513. 5003.73   3
  -1  11  -8 124973. 4167.33   9
  -1 -11  -8 109621. 4160.08   6
  -1  11  -8 120538. 4900.52  11
  -1 -11  -8 110884. 4040.09  16
   1  11   8 124398. 5668.93  15
   1  11   8 115672. 4193.32   8
  -1  11  -8 114888. 4408.92   8
  -1 -11  -8 111873. 3952.08  14
  -1 -11  -9 3151.97 669.769  14
  -1  11  -9 6152.06 1137.57  11
  -1 -11  -9 3450.00 725.878   6
   1  11   9 4073.22 771.646   8
  -1 -11  -9 4284.66 799.780  16
  -1  11  -9 4697.13 925.816   8
   1 -11   9 5883.58 986.220  14
  -1  11  -9 4515.70 762.132   9
   1 -11   9 4283.36 974.192   3
   1  11   9 4627.43 1052.19  15
  -1  11 -10 63945.3 3040.11   9
  -1 -11 -10 59299.8 2899.52   6
   1  11  10 59200.7 2939.98   8
   1  11  10 61819.4 3906.92  15
  -1 -11 -10 51345.4 2627.96  14
  -1  11 -10 56655.4 3051.01   8
   1 -11  10 61302.3 3169.10  14
  -1 -11 -10 58356.4 2923.51  16
  -1  11 -10 67946.6 3616.74  11
   1 -11  10 65974.9 3528.97   3
   1  11  11 6240.36 1009.92   8
  -1  11 -11 4619.43 894.202   8
  -1 -11 -11 6384.19 956.701  14
  -1  11 -11 7186.57 1270.70  11
   1 -11  11 5266.60 972.122  14
  -1 -11 -11 7383.95 1039.78   6
  -1  11 -11 7795.47 1103.19   9
   1  11  11 7518.95 1367.76  15
  -1 -11 -11 6575.46 983.758  16
   1 -11  11 6690.69 1162.31   3
   1  11  12 54269.4 2937.35   8
  -1 -11 -12 52636.0 2733.39  14
  -1  11 -12 63895.8 3237.92   9
   1 -11  12 57785.0 3398.89   3
  -1  11 -12 63534.7 3549.55  11
  -1 -11 -12 56480.9 2806.63   6
  -1  11 -12 54266.6 3109.42   8
   1  11  12 67415.8 4048.20  15
   1 -11  12 54672.0 3093.91  14
  -1 -11 -12 57350.9 3011.44  16
  -1 -11 -13 15237.3 1593.72  16
   1 -11  13 14510.4 1679.96   3
  -1  11 -13 12628.8 1583.50  11
   1  11  13 14251.7 1496.94   8
  -1  11 -13 13595.5 1588.32   8
  -1  11 -13 13562.2 1531.74   9
  -1 -11 -13 12929.0 1355.98  14
   1 -11  13 12223.7 1473.27  14
   1  11  13 14977.0 1908.91  15
  -1 -11 -14 2886.19 716.346  14
  -1 -11 -14 2988.34 784.496  16
   1 -11  14 3883.92 911.327   3
  -1  11 -14 4027.94 898.464   9
  -1 -11 -15-683.460 446.287  14
  -1  11 -15-220.550 383.455   9
   1 -12 -13 53822.8 2974.80  10
   1 -12 -12 14562.9 1541.65  14
  -1  12  12 13504.4 1521.61   8
   1  12 -12 13479.3 1574.44   8
  -1 -12  12 17963.4 1953.93   3
   1  12 -12 18673.5 1989.79  11
  -1 -12  12 14855.9 1579.12  14
   1 -12 -12 14572.6 1485.03  10
   1 -12 -12 16753.0 1712.27  16
  -1  12  12 17016.0 2069.24  15
   1 -12 -11 9891.64 1250.85  14
  -1  12  11 9521.64 1284.87   8
   1 -12 -11 9487.73 1300.51  16
   1  12 -11 10554.0 1534.24  11
  -1 -12  11 11097.2 1361.48  14
   1 -12 -11 10808.6 1282.98  10
  -1 -12  11 12156.5 1622.72   3
   1  12 -11 10044.9 1325.41   8
  -1  12  11 12585.0 1777.71  15
   1 -12 -10 552.714 404.556  14
  -1  12  10 857.697 735.781  15
   1 -12 -10-194.354 353.467  10
  -1 -12  10 678.354 509.877   3
   1  12 -10 1418.60 697.342  11
  -1  12  10-335.350 556.758   8
  -1 -12  10 40.5257 428.003  14
   1 -12 -10 301.575 345.145   6
   1  12 -10 1080.05 573.748   8
   1 -12 -10 396.259 610.901  16
  -1  12   9 6112.67 993.480   8
  -1 -12   9 7075.09 1246.25   3
   1 -12  -9 8208.46 1156.74  16
   1 -12  -9 6190.40 1043.84  14
  -1  12   9 5777.74 1338.81  15
   1 -12  -9 5662.66 952.695  10
   1  12  -9 4882.79 892.920   8
   1 -12  -9 6094.14 927.024   6
   1  12  -9 7729.53 1334.01  11
  -1 -12   9 6092.28 1001.60  14
  -1  12   8 25757.5 2509.19  15
  -1 -12   8 23605.1 2225.17   3
  -1  12   8 21115.1 1807.84   8
  -1 -12   8 18352.3 1665.84  14
   1 -12  -8 18514.1 1663.55   6
   1 -12  -8 18585.5 1673.10  16
   1 -12  -8 17118.4 1577.96  14
   1  12  -8 22891.3 2188.15  11
   1  12  -8 19144.9 1755.26   8
   1 -12  -8 21647.6 1917.72   3
   1 -12  -8 21666.6 1671.23  10
   1 -12  -7 68503.7 3268.82  16
  -1 -12   7 83092.7 4207.79   3
   1 -12  -7 70339.1 3072.57  10
  -1  12   7 73931.9 3371.36   8
   1  12  -7 80474.9 4127.98  11
   1 -12  -7 71204.3 3578.16   3
   1  12  -7 71599.1 3411.77   8
   1 -12  -7 68684.0 3254.33  14
  -1  12   7 76378.6 4384.68  15
  -1 -12   7 73975.5 3388.56  14
  -1  12   6-35.1603 414.342   8
   1  12  -6 119.637 327.431   4
   1  12  -6 834.704 535.352   8
   1 -12  -6 42.9413 439.939  16
  -1 -12   6 742.530 612.930   3
   1 -12  -6 178.182 495.652  14
  -1 -12   6 276.175 372.055  14
   1 -12  -6 217.057 351.597  10
   1  12  -6 296.478 525.932  11
   1 -12  -6 1666.13 710.068   3
  -1  12   6 548.684 551.221  15
   1 -12  -5 131776. 4644.54  14
   1 -12  -5 140766. 5291.70   3
  -1 -12   5 153203. 5875.48   3
  -1  12   5 152756. 5545.31  11
   1  12  -5 127588. 4707.35   8
  -1  12   5 124139. 4565.33   8
   1 -12  -5 135775. 4683.43  16
   1  12  -5 152878. 6035.22  13
   1  12  -5 140001. 4448.64   4
  -1  12   5 148873. 6174.28  15
  -1 -12   5 132361. 4693.61  14
   1  12  -5 139928. 5641.38  11
   1  12  -4 30455.4 2567.25  13
   1 -12  -4 27645.5 2268.79   3
  -1  12   4 32953.2 2488.70  11
  -1 -12   4 24904.0 1873.59  14
   1 -12  -4 26492.2 1917.06  14
  -1  12   4 27479.6 1968.84   8
   1 -12  -4 26415.0 1883.83  16
   1  12  -4 23955.0 1887.71   8
   1  12  -4 26459.6 1813.91   4
  -1 -12   4 28578.2 2500.29   3
  -1  12   4 32512.5 2748.42  15
   1  12  -3 106040. 4100.18   8
   1  12  -3 112065. 3987.98   4
  -1  12   3 121418. 4975.79  11
   1  12  -3 116997. 5168.88  13
   1 -12  -3 114075. 4807.21   3
  -1  12   3 102053. 4039.70   8
  -1 -12   3 107164. 4082.35  14
   1 -12  -3 104408. 4023.02  14
  -1  12   3 129434. 5587.39  15
  -1 -12   3 116741. 5089.32   3
   1  12  -2 21176.6 2095.01  13
  -1 -12   2 20785.3 2070.06   3
   1 -12  -2 19346.1 1962.59   3
   1  12  -2 18337.6 1609.59   8
   1  12  -2 21841.7 1656.54   4
  -1  12   2 20478.8 1687.08   8
  -1  12   2 21732.0 2049.57  11
   1 -12  -2 18924.0 1605.46  14
  -1  12   2 19534.3 2102.69  15
  -1 -12   2 18244.4 1579.49  14
   1 -12  -1 10641.0 1268.21  14
   1  12  -1 11924.0 1596.33  13
  -1 -12   1 11379.3 1214.55  14
  -1  12   1 14375.2 1796.23  15
  -1  12   1 11768.0 1546.43  11
  -1 -12   1 13767.1 1675.13   3
   1  12  -1 12483.5 1287.80   8
   1  12  -1 12238.8 1253.29   4
   1 -12  -1 13086.0 1606.80   3
  -1  12   1 11848.0 1309.49   8
   1 -12   0 24414.9 1843.82  14
  -1 -12   0 28491.6 2414.50   3
   1  12   0 28769.6 2403.31  13
   1  12   0 27713.1 1961.72   4
  -1  12   0 32679.2 2550.74  11
  -1  12   0 26744.0 1930.63   8
   1 -12   0 24840.8 2233.47   3
  -1  12   0 33797.9 2641.32  15
  -1 -12   0 28401.8 1916.52  14
   1  12   0 24070.2 1787.08   8
   1  12   1 26541.1 1951.05   4
   1 -12   1 26464.4 2302.71   3
  -1 -12  -1 25104.7 2223.76   3
   1  12   1 23331.7 1780.22   8
   1  12   1 23954.4 2134.49  13
  -1  12  -1 28450.8 2349.80  11
  -1  12  -1 33557.1 2570.29  15
  -1  12  -1 27046.5 1973.99   8
   1 -12   1 24312.1 1880.80  14
  -1  12  -1 26184.6 1717.06   4
  -1 -12  -1 24326.3 1745.59  14
  -1  12  -2 570.407 409.901   8
   1  12   2 1203.28 455.376   8
  -1 -12  -2 1211.31 372.084  16
  -1 -12  -2 413.161 324.426  14
   1 -12   2 950.846 533.814   3
   1  12   2 1325.44 655.446  13
   1  12   2 1031.47 478.883   4
  -1  12  -2 1413.44 632.838  15
  -1 -12  -2 1605.49 634.337   3
   1 -12   2 726.197 376.556  14
   1  12   3 97972.6 4350.48  13
   1  12   3 98322.8 4041.13   4
   1 -12   3 102349. 4604.34   3
  -1 -12  -3 93975.5 3573.64  16
   1  12   3 93700.6 3721.09   8
  -1 -12  -3 104514. 4528.52   3
  -1 -12  -3 93640.6 3632.52  14
  -1  12  -3 98350.9 3984.00   8
  -1  12  -3 104339. 4702.13  11
   1 -12   3 94873.9 3915.54  14
  -1 -12  -4 1608.65 427.990  16
   1  12   4 1303.02 585.492  13
  -1  12  -4 2524.71 685.584  15
   1  12   4 1058.05 437.936   8
   1 -12   4 1368.82 687.931   3
  -1  12  -4 1807.68 793.957  11
   1 -12   4 488.191 368.795  14
  -1 -12  -4 1395.59 721.133   3
  -1 -12  -4 1525.00 526.482  14
  -1  12  -4 1629.38 571.958   8
   1 -12   5 121756. 4595.03  14
  -1 -12  -5 126023. 4916.35   3
  -1 -12  -5 119346. 4688.43   6
  -1  12  -5 137988. 5438.49  11
  -1 -12  -5 118385. 4140.32  16
  -1  12  -5 112988. 4460.25   8
  -1 -12  -5 113970. 4119.50  14
   1  12   5 109627. 4163.40   8
   1  12   5 135020. 4981.75  13
   1  12   5 134079. 6061.04  15
   1 -12   5 133590. 5329.48   3
   1 -12   6 25611.1 2023.81  14
  -1  12  -6 25474.9 2008.37   8
   1  12   6 24059.7 1815.07   8
   1 -12   6 31426.2 2502.69   3
  -1 -12  -6 26690.2 2042.91   6
  -1  12  -6 28898.2 2426.77  11
   1  12   6 25593.1 2032.11  13
  -1 -12  -6 27036.9 1862.48  16
  -1 -12  -6 25731.1 1807.20  14
   1  12   6 24780.3 2581.16  15
   1 -12   7 53318.8 3268.84   3
  -1 -12  -7 48347.0 2790.36   6
  -1 -12  -7 46917.0 2497.66  14
  -1  12  -7 50931.5 3222.73  11
   1 -12   7 48030.8 2810.61  14
  -1 -12  -7 47447.3 2580.60  16
  -1  12  -7 50170.7 2874.41   8
   1  12   7 46373.0 2619.45   8
   1  12   7 53372.0 3785.73  15
  -1 -12  -8 2133.04 625.270  14
  -1 -12  -8 2099.68 646.964   6
   1 -12   8 2801.08 858.958   3
  -1 -12  -8 3116.22 710.544  16
   1 -12   8 3372.15 814.883  14
  -1  12  -8 3869.88 928.241  11
  -1  12  -8 2324.65 706.112   8
   1  12   8 1205.42 436.741   8
   1  12   8 2413.77 942.260  15
  -1  12  -9 1713.38 686.890   8
   1  12   9 487.857 487.793   8
   1 -12   9 216.139 468.986   3
  -1 -12  -9 483.012 406.835   6
  -1 -12  -9 69.5776 333.178  14
   1  12   9 1499.83 687.002  15
   1 -12   9 1737.77 648.728  14
  -1 -12  -9 546.336 332.380  16
  -1  12  -9 210.649 499.308  11
   1  12  10 2066.70 637.904   8
  -1  12 -10 2144.68 723.780   8
  -1 -12 -10 2561.67 732.212  16
  -1  12 -10 1712.40 628.387  11
  -1 -12 -10 1364.07 546.409   6
   1 -12  10 650.659 413.304   3
   1 -12  10 2055.47 682.717  14
  -1 -12 -10 1535.44 508.131  14
   1  12  10 3136.66 977.698  15
  -1 -12 -11 23230.4 1909.81  16
   1 -12  11 19713.6 1879.12  14
  -1  12 -11 24207.0 2267.92  11
  -1  12 -11 22274.2 1823.57   9
  -1 -12 -11 20908.4 1765.87   6
   1  12  11 23888.5 2509.50  15
   1  12  11 20049.6 1805.08   8
   1 -12  11 20092.4 2030.12   3
  -1  12 -11 22102.2 2004.73   8
  -1 -12 -11 21511.0 1730.40  14
  -1 -12 -12 540.418 382.739  16
  -1 -12 -12 678.536 422.393  14
   1 -12  12 775.126 553.003   3
  -1  12 -12 619.937 394.546   9
   1  12  12 625.246 448.016   8
  -1 -12 -12 1422.49 540.234   6
   1 -12  13 43923.1 3060.28   3
  -1 -12 -13 43891.9 2753.14  16
  -1 -12 -13 41667.6 2512.40  14
  -1 -13  12 35379.2 2816.17   3
  -1 -13  11 2508.62 814.224   3
   1 -13 -11 2576.00 723.479  14
  -1 -13  10 45751.9 2841.40  14
   1 -13 -10 44255.4 2636.02   6
   1 -13 -10 48667.0 2919.95  16
   1  13 -10 48364.0 2958.30   8
   1 -13 -10 45774.6 2774.08  14
   1 -13  -9 4579.24 873.623   6
  -1 -13   9 5947.39 1187.03   3
   1  13  -9 4602.34 1122.60  11
   1 -13  -9 4495.78 877.883  14
   1 -13  -9 4848.78 862.673  10
   1  13  -9 3473.21 834.388   8
   1 -13  -9 4393.23 925.449  16
  -1  13   9 3303.81 773.287   8
  -1 -13   9 4725.97 950.976  14
  -1  13   9 6093.97 1391.88  15
  -1  13   8 66813.9 3419.52   8
   1 -13  -8 76679.7 3844.78   3
  -1 -13   8 80625.5 4363.37   3
   1 -13  -8 69700.6 3234.04  10
  -1  13   8 84626.8 4778.11  15
   1  13  -8 88362.1 4503.07  11
   1 -13  -8 70778.1 3490.29  16
   1 -13  -8 67984.8 3384.87  14
   1 -13  -8 71352.6 3515.48   6
  -1 -13   8 71904.3 3543.89  14
   1  13  -8 71123.8 3586.44   8
  -1 -13   7-6.65728 424.326  14
  -1  13   7 245.085 356.013   8
   1 -13  -7 350.138 510.984  14
   1  13  -7 671.717 519.130   8
  -1 -13   7 351.356 522.232   3
   1  13  -7 724.364 671.658  11
   1 -13  -7 716.355 625.127   3
   1 -13  -7-424.965 413.834  10
   1 -13  -7 351.322 415.036  16
  -1  13   7 111.534 600.111  15
   1 -13  -6 11858.8 1406.38  14
   1  13  -6 11505.2 1406.88   8
  -1  13   6 12253.6 1418.55   8
   1 -13  -6 10681.0 1300.12  16
   1 -13  -6 12660.6 1316.06  10
   1 -13  -6 10709.4 1481.08   3
   1  13  -6 12667.0 1700.07  11
  -1 -13   6 13054.6 1429.90  14
  -1 -13   6 14053.8 1848.35   3
  -1  13   6 13083.6 1849.11  15
   1  13  -5 3928.82 958.461  11
   1  13  -5 2905.99 809.648   8
   1 -13  -5 1858.87 592.028  16
  -1 -13   5 4583.31 951.989  14
  -1  13   5 3412.94 746.123   8
   1 -13  -5 4267.56 988.065   3
  -1 -13   5 1946.93 777.476   3
   1 -13  -5 2829.50 683.591  10
  -1  13   5 4059.84 1070.61  15
   1 -13  -5 3831.68 827.946  14
   1  13  -5 4155.85 786.092   4
  -1  13   5 5151.87 992.273  11
  -1  13   4 8100.28 1112.31   8
   1 -13  -4 11261.2 1354.75  14
   1 -13  -4 8602.06 1180.52  16
  -1  13   4 11567.1 1719.71  15
   1 -13  -4 11106.7 1573.25   3
  -1  13   4 9126.27 1340.92  11
   1  13  -4 7832.60 1372.55  11
   1  13  -4 10113.2 1569.62  13
   1  13  -4 8920.78 1112.22   4
  -1 -13   4 11810.6 1613.74   3
   1  13  -4 10344.8 1289.97   8
  -1 -13   4 11677.2 1384.83  14
  -1 -13   3 39.6287 417.790  14
  -1  13   3 255.937 543.396   8
   1  13  -3-21.1502 425.512   8
   1 -13  -3 674.785 431.666  14
  -1 -13   3 509.183 649.738   3
   1  13  -3 802.922 616.601  13
   1  13  -3 762.887 485.891   4
   1 -13  -3 188.220 639.354   3
  -1  13   3 365.965 455.156  11
  -1  13   3 800.566 533.279  15
   1 -13  -2 47724.5 2738.44  14
  -1  13   2 53438.4 3338.73  11
  -1 -13   2 52389.1 3489.03   3
   1  13  -2 49415.7 3379.04  13
   1  13  -2 46135.5 2696.07   8
  -1 -13   2 49834.2 2771.74  14
  -1  13   2 54718.2 3600.26  15
   1  13  -2 48942.0 2679.25   4
   1 -13  -2 49115.3 3261.83   3
  -1  13   2 47894.0 2781.35   8
   1 -13  -1 13119.2 1701.30   3
   1  13  -1 14875.0 1531.39   8
  -1  13   1 21770.3 2209.05  15
  -1 -13   1 14726.1 1856.80   3
   1 -13  -1 14845.3 1512.43  14
  -1  13   1 14610.5 1785.49  11
   1  13  -1 16173.0 1916.18  13
  -1 -13   1 13926.8 1443.37  14
   1  13  -1 15143.7 1494.71   4
  -1  13   1 14564.2 1522.91   8
   1  13   0 108713. 4275.41   8
   1 -13   0 111298. 4413.13  14
  -1  13   0 135991. 5652.93  15
   1  13   0 121117. 5372.77  13
   1 -13   0 122230. 5293.20   3
   1  13   0 113196. 4415.65   4
  -1 -13   0 110176. 4270.95  14
  -1  13   0 114381. 4466.03   8
  -1  13   0 125002. 5360.01  11
  -1 -13   0 115868. 5230.94   3
   1 -13   1 4483.76 893.568  14
   1  13   1 5210.25 912.575   8
   1 -13   1 5600.60 1159.20   3
  -1 -13  -1 5571.03 1183.62   3
  -1  13  -1 6026.30 1184.15  11
   1  13   1 5008.62 1073.64  13
  -1 -13  -1 5718.67 921.324  14
  -1  13  -1 7228.25 1280.48  15
  -1  13  -1 4271.68 890.406   8
   1  13   1 4712.43 845.580   4
  -1 -13  -2 84063.5 3610.32  14
  -1 -13  -2 80358.1 3416.47  16
   1  13   2 94170.4 4523.81  13
   1 -13   2 89201.2 4518.36   3
  -1 -13  -2 89607.5 4447.34   3
   1  13   2 94891.4 4064.12   4
  -1  13  -2 94911.4 4614.25  11
  -1  13  -2 100094. 4615.13  15
   1  13   2 86153.4 3718.83   8
   1 -13   2 85393.9 3850.72  14
  -1  13  -2 87474.4 3910.89   8
  -1 -13  -3 9693.58 1131.36  16
   1  13   3 10983.1 1515.64  13
   1 -13   3 9174.27 1452.40   3
  -1  13  -3 6916.86 1153.01   8
  -1 -13  -3 9118.80 1413.47   3
  -1  13  -3 10062.2 1505.91  11
   1 -13   3 8885.88 1229.25  14
  -1 -13  -3 7829.52 1059.93  14
  -1  13  -3 9815.29 1330.56  15
   1  13   3 7559.27 1074.32   8
   1  13   4 2515.90 719.519   8
   1  13   4 2857.97 827.142  13
   1 -13   4 3056.83 794.120  14
  -1 -13  -4 4238.29 810.597  14
   1 -13   4 3701.39 1020.97   3
   1  13   4 3578.90 1023.99  15
  -1 -13  -4 3668.53 765.914  16
  -1 -13  -4 4101.16 974.525   6
  -1  13  -4 4488.05 1035.47  11
  -1 -13  -4 3919.57 947.106   3
  -1  13  -4 3020.05 762.599   8
   1  13   5 4014.13 874.139  13
   1  13   5 6323.35 1407.73  15
  -1 -13  -5 5540.42 900.561  14
  -1 -13  -5 5356.98 981.297   6
   1  13   5 5657.34 958.934   8
  -1 -13  -5 4122.70 801.822  16
  -1  13  -5 4615.10 910.290   8
  -1  13  -5 5267.86 1195.36  11
   1 -13   5 5439.83 994.881  14
   1 -13   5 4343.42 1108.38   3
   1  13   6 4459.87 869.113   8
  -1 -13  -6 5791.86 1055.55   6
   1  13   6 5632.11 1371.42  15
  -1 -13  -6 4120.57 758.869  16
   1 -13   6 7895.75 1322.11   3
  -1  13  -6 8399.63 1392.08  11
  -1 -13  -6 5406.17 885.798  14
   1 -13   6 5473.15 992.388  14
  -1  13  -6 7349.58 1212.96   8
   1 -13   7 8633.95 1414.40   3
   1  13   7 6979.70 1068.09   8
  -1 -13  -7 9239.60 1190.57  16
  -1  13  -7 7940.02 1324.72  11
  -1 -13  -7 7702.45 1169.74   6
  -1  13  -7 7154.77 1160.09   8
   1 -13   7 8984.66 1292.59  14
   1  13   7 9017.38 1700.05  15
  -1 -13  -7 7442.37 1020.99  14
  -1 -13  -8 42325.9 2496.94  14
   1 -13   8 52306.3 3392.55   3
   1  13   8 45437.0 2718.59   8
   1  13   8 51031.8 3770.86  15
  -1 -13  -8 50380.1 2944.31   6
  -1  13  -8 53654.6 3422.12  11
  -1  13  -8 47771.1 2965.67   8
  -1 -13  -8 42220.7 2544.88  16
   1 -13   8 46668.5 2928.48  14
   1 -13   9 7254.61 1207.64  14
  -1 -13  -9 3725.94 792.930  14
   1  13   9 4840.41 873.143   8
  -1 -13  -9 4924.09 934.555  16
   1 -13   9 3871.28 969.731   3
  -1  13  -9 6532.89 1268.40  11
  -1  13  -9 7585.90 1229.97   8
  -1 -13  -9 5460.71 964.963   6
   1  13   9 6044.26 1337.40  15
   1  13  10 96711.2 4182.63   8
  -1 -13 -10 96471.7 3983.80  14
  -1 -13 -10 102130. 4269.25   6
  -1 -13 -10 101724. 4199.52  16
   1 -13  10 105426. 4960.10   3
  -1 -13 -11 2402.13 661.338  14
  -1 -13 -11 3641.36 868.966   6
  -1 -13 -11 3867.58 877.995  16
   1 -13  11 2561.98 830.255   3
   1 -14  -9 7602.91 1149.16   6
  -1 -14   9 6602.95 1320.40   3
   1 -14  -8 11993.0 1477.57  14
  -1 -14   8 15327.8 1976.82   3
  -1 -14   8 11002.3 1428.69  14
   1 -14  -8 10331.3 1328.55  16
   1 -14  -8 10009.3 1345.59   6
   1 -14  -7 53414.9 3070.97  14
   1  14  -7 53641.4 3193.18   8
   1 -14  -7 54969.6 3428.22   3
   1 -14  -7 54693.6 3252.27   6
   1 -14  -7 53455.1 3084.98  16
  -1 -14   7 65637.7 4054.80   3
  -1 -14   7 55580.5 3177.92  14
   1 -14  -6 9575.48 1326.06  14
  -1  14   6 9355.67 1302.32   8
   1  14  -6 10595.1 1631.41  11
  -1 -14   6 11070.8 1651.45   3
   1 -14  -6 9538.39 1483.94   3
  -1 -14   6 8157.11 1236.50  14
   1 -14  -6 11468.4 1431.72  16
   1  14  -6 10433.1 1439.82   8
  -1  14   6 11084.2 1754.50  15
   1 -14  -5 92156.2 4093.07  16
  -1 -14   5 95791.4 4203.35  14
   1 -14  -5 89750.4 4078.61  14
   1  14  -5 96474.6 4968.18  11
  -1  14   5 87330.7 4054.13   8
   1  14  -5 85946.9 4094.76   8
   1 -14  -5 89134.0 4570.61   3
  -1 -14   5 99948.9 5085.97   3
  -1  14   4 8455.04 1372.45  11
  -1  14   4 6394.09 1081.41   8
  -1 -14   4 5926.87 1049.03  14
   1  14  -4 5398.91 1162.11  11
   1 -14  -4 8264.92 1427.48   3
  -1 -14   4 6462.68 1367.45   3
   1 -14  -4 6123.86 1066.40  14
  -1  14   4 7541.92 1445.40  15
   1  14  -4 6772.20 1157.41   8
   1 -14  -4 5808.27 1011.12  16
   1 -14  -3 48694.1 3390.17   3
  -1  14   3 57102.1 3540.15  11
  -1 -14   3 55758.8 3729.03   3
   1  14  -3 46040.7 2862.44   8
   1  14  -3 52708.2 3593.59  11
  -1 -14   3 47001.7 2854.40  14
  -1  14   3 47741.4 2891.34   8
  -1  14   3 56322.5 3817.07  15
   1 -14  -3 48922.4 2927.95  14
   1 -14  -3 47753.3 2831.23  16
   1  14  -2 2921.07 761.698   8
  -1 -14   2 2574.85 702.807  14
  -1  14   2 2412.93 742.860   8
  -1  14   2 4760.38 1081.02  11
  -1  14   2 5117.74 1206.17  15
  -1 -14   2 3990.20 1137.73   3
   1  14  -2 4396.31 1052.74  13
   1 -14  -2 5355.78 995.623  14
   1 -14  -2 1152.01 639.670   3
   1  14  -2 5313.69 918.691   4
   1 -14  -1 4189.59 1110.56   3
  -1 -14   1 5890.72 1011.44  14
  -1  14   1 5217.59 1085.03  11
   1  14  -1 7073.84 1157.42   8
   1 -14  -1 5753.92 1017.66  14
   1  14  -1 8278.53 1435.57  13
   1  14  -1 6267.41 1019.53   4
  -1  14   1 6944.40 1321.89  15
  -1  14   1 7083.48 1205.97   8
  -1 -14   1 5688.73 1190.89   3
   1 -14   0 1113.40 562.758  14
   1  14   0 578.210 433.335   8
  -1 -14   0 793.899 466.143  14
  -1  14   0 1133.67 562.640  15
  -1  14   0 1667.17 694.708   8
   1  14   0 1922.37 880.966  13
   1 -14   0 1631.98 753.303   3
  -1 -14   0 1849.76 883.236   3
  -1  14   0 1951.50 888.991  11
   1  14   0 1128.63 797.556  15
   1  14   0 1005.33 563.934   4
  -1 -14  -1 27254.0 2110.62  14
   1  14   1 29108.0 2771.33  15
  -1 -14  -1 24884.3 2429.17   3
  -1  14  -1 24751.6 2401.92  11
   1 -14   1 24028.1 2419.00   3
  -1  14  -1 26226.5 2423.64  15
   1  14   1 24065.3 2020.63   8
  -1  14  -1 26728.1 2171.52   8
  -1 -14  -1 26494.6 1962.67  16
   1 -14   1 26532.9 2182.33  14
   1  14   1 27080.4 2510.60  13
   1  14   1 27173.3 2173.51   4
  -1 -14  -2 8059.11 1382.09   3
   1 -14   2 9070.60 1556.39   3
  -1  14  -2 10772.9 1478.45  15
  -1 -14  -2 7292.32 1097.36  14
  -1 -14  -2 8163.86 1086.87  16
  -1  14  -2 8722.83 1437.54  11
   1  14   2 7029.18 1064.35   8
   1  14   2 7531.20 1340.51  13
   1  14   2 12273.9 1894.63  15
  -1  14  -2 8950.90 1310.41   8
   1 -14   2 7907.53 1234.07  14
   1 -14   3 75087.4 3799.63  14
  -1 -14  -3 73484.2 3502.77  14
  -1  14  -3 87980.0 4622.25  11
   1  14   3 83150.4 4321.50  13
  -1 -14  -3 77891.0 4278.18   3
  -1  14  -3 73033.0 3752.09   8
  -1 -14  -3 74391.0 3409.32  16
   1 -14   3 84404.3 4519.72   3
   1  14   3 68387.3 3503.77   8
   1  14   3 98116.0 5227.71  15
   1  14   4 5443.91 1082.82  13
   1 -14   4 4650.29 1043.40  14
  -1  14  -4 4791.59 1183.46  11
  -1 -14  -4 5799.56 1152.67   6
  -1 -14  -4 6036.96 1268.19   3
   1  14   4 3432.64 839.707   8
  -1 -14  -4 4618.42 853.058  14
  -1 -14  -4 4633.71 865.194  16
   1  14   4 6980.56 1535.06  15
  -1  14  -4 4498.76 967.267   8
   1 -14   4 3746.12 1013.72   3
  -1 -14  -5 63083.2 3195.47  14
   1 -14   5 59425.0 3396.87  14
  -1 -14  -5 63534.2 3599.25   6
  -1  14  -5 73414.6 4192.06  11
   1  14   5 60470.0 3233.33   8
  -1 -14  -5 62936.2 3159.91  16
   1 -14   5 67714.4 4029.62   3
  -1  14  -5 61486.3 3445.22   8
  -1  14  -6 6349.48 1252.19  11
  -1 -14  -6 6233.93 1166.58   6
  -1 -14  -6 4557.70 873.274  14
   1  14   6 3207.04 837.483   8
  -1 -14  -6 3828.85 768.583  16
   1 -14   6 6772.10 1272.47   3
   1  14   6 6817.12 1502.90  15
  -1  14  -6 4451.39 966.811   8
   1 -14   6 6299.35 1186.97  14
  -1 -14  -7 42403.8 2593.95  14
  -1 -14  -7 42838.4 2606.19  16
   1 -14   7 47320.1 3335.73   3
  -1 -14  -7 45539.7 2941.39   6
   1  14   7 42148.7 2693.40   8
  -1 -14  -8 1541.13 601.732   6
  -1 -14  -8 3369.53 771.130  14
  -1 -14  -8 2880.76 717.162  16
  -1 -14  -9 2914.25 822.952   6
  -1 -14  -9 3677.00 871.946  16
  -1 -14  -9 1964.27 532.440  14
  -1 -15   5-924.106 664.172  14
   1 -15  -5-485.357 551.658  16
   1 -15  -4 3054.73 841.884  14
   1 -15  -4 2162.19 729.116  16
  -1 -15   4 3067.51 777.895  14
  -1  15   3-243.362 593.360  15
  -1 -15   3-238.687 555.239  14
   1  15  -3 497.442 638.293  15
  -1  15   3 162.332 513.863  11
   1 -15  -3 434.259 426.958  16
   1 -15  -3-576.971 534.330  14
  -1 -15   2 44777.4 2895.42  14
  -1  15   2 51902.0 3664.94  15
   1 -15  -2 44371.8 2921.24  14
  -1  15   2 52610.9 3514.55  11
   1  15  -2 45157.3 2941.04   8
   1  15  -2 57971.4 3768.05  15
   1  15  -1 10793.0 1674.86  13
   1  15  -1 12571.4 1822.51  15
   1 -15  -1 6452.70 1193.57  14
   1  15  -1 7557.53 1245.20   8
  -1  15   1 11826.4 1698.53  11
  -1  15   1 9837.67 1585.84  15
   1  15  -1 10402.1 1610.70  11
  -1 -15   1 8736.34 1265.18  14
   1  15   0 64623.3 4153.81  15
   1  15   0 58058.3 3354.43   8
  -1  15   0 66547.8 4025.63  11
   1 -15   0 60607.5 3467.81  14
   1  15   0 66409.4 4114.94  13
  -1 -15   0 61513.8 3393.48  14
   1 -15   1 4524.92 982.843  14
  -1 -15  -1 5625.90 1006.67  14
   1  15   1 6916.52 1346.52  13
  -1  15  -1 6471.82 1276.03  11
   1  15   1 7835.95 1535.12  15
  -1  15  -1 5906.90 1218.00  15
   1  15   1 6818.53 1151.85   8
  -1 -15  -2 61570.0 3308.72  14
   1  15   2 64363.7 3956.77  13
  -1  15  -2 60094.1 3865.36  11
   1  15   2 69080.2 4374.18  15
   1 -15   2 56361.0 3402.00  14
   1  15   2 55656.7 3244.11   8
  -1 -15  -3 1676.05 663.179  14
   1  15   3 3162.73 1047.70  13
  -1 -15  -4 9340.50 1264.21  14
  -1 -15  -5 2189.78 694.052  14
  -1 -15  -6 9565.02 1292.74  14
   2   0 -20 96207.2 4236.48  16
  -2   0  20 95808.6 4155.74   1
   2   0 -20 95306.6 4489.66  10
   2   0 -19 176.818 533.190  10
   2   0 -19-167.401 547.635  16
  -2   0  19-104.170 353.763   1
  -2   0  18 52157.4 2765.53   1
   2   0 -18 53279.2 3026.81  10
   2   0 -18 49180.2 2745.88  16
   2   0 -17 212.879 443.452  10
   2   0 -17 113.449 417.025  16
  -2   0  17-388.265 419.849   1
   2   0 -16 6043.51 912.644  16
   2   0 -16 5923.45 971.415  10
  -2   0  16 6311.70 931.717   1
  -2   0  15-192.642 393.020   1
   2   0 -15-614.234 448.032  10
   2   0 -15 214.094 351.370  16
  -2   0  14 610.277 291.613  15
  -2   0  14 1096.97 442.535   1
   2   0 -14 191.464 438.563  10
   2   0 -14 251.960 361.798  16
   2   0 -13-315.389 362.572  16
   2   0 -13-33.6783 111.616  11
  -2   0  13 451.243 338.327   1
   2   0 -13-499.155 420.146  10
  -2   0  13 10.8629 166.576  15
  -2   0  12 308656. 6159.69  15
  -2   0  12 293297. 6651.19   1
   2   0 -12 296612. 6922.32  10
   2   0 -12 317416. 5427.74  11
   2   0 -12 296204. 6638.60  16
  -2   0  11-11.3150 49.0943   3
   2   0 -11-206.361 292.685  16
   2   0 -11 160.903 94.1797  11
   2   0 -11-179.675 320.939  10
  -2   0  11-15.7395 234.091   1
  -2   0  11 103.290 180.161  15
  -2   0  11 57.2607 52.9155   3
   2   0 -10 253423. 4348.33  11
   2   0 -10 239649. 5549.04  10
  -2   0  10 245673. 5019.80  15
   2   0 -10 239993. 4294.82  17
   2   0 -10 239757. 5307.21  16
  -2   0  10 234077. 5316.31   1
   2   0  -9 68.7005 72.6207  11
   2   0  -9 4.69725 68.8596  17
   2   0  -9 62.7517 240.458  10
  -2   0   9 238.137 183.624  15
  -2   0   9-21.6696 203.690   1
  -2   0   9 152.978 105.874  17
  -2   0   9 435.047 173.748  13
  -2   0   8 86149.3 2303.08  15
   2   0  -8 89767.2 1890.17  17
  -2   0   8 87348.1 2454.76   1
  -2   0   8 84045.1 2268.70  13
   2   0  -8 85212.1 1835.45  11
   2   0  -8 85124.1 2559.89  10
   2   0  -8 83914.3 2386.61  16
  -2   0   8 84317.7 1886.84  17
  -2   0   7-19.7439 120.349  13
  -2   0   7-44.1930 94.3221  17
   2   0  -7-22.3175 57.9336  17
   2   0  -7-10.3405 67.1271  11
   2   0  -7 86.1601 229.499  10
  -2   0   7 64.0529 166.311   1
   2   0  -7 162.754 154.321  16
  -2   0   7-52.8555 128.432  15
  -2   0   6 216369. 3996.10  13
  -2   0   6 214524. 4241.36  15
   2   0  -6 220731. 3869.66  17
   2   0  -6 219091. 4437.28  10
   2   0  -6 212658. 4076.84  13
  -2   0   6 207502. 3845.20  17
   2   0  -6 204648. 4185.26  16
  -2   0   6 209818. 4262.42   1
  -2   0   5 246.930 146.269   1
   2   0  -5 470.078 137.375  13
  -2   0   5 345.397 120.814  13
   2   0  -5 265.662 103.196  17
   2   0  -5 331.785 192.339  10
  -2   0   5 171.290 107.200  17
   2   0  -5 192.708 119.258  16
  -2   0   5 136.018 143.348  15
   2   0  -4 156046. 2940.44   8
  -2   0   4 144399. 2878.33  17
   2   0  -4 157555. 2920.09  17
   2   0  -4 148939. 3119.02  10
   2   0  -4 148769. 2954.75  16
   2   0  -4 151928. 2851.74  13
  -2   0   4 154646. 3029.26  16
  -2   0   4 150427. 2811.12  13
  -2   0   4 146332. 3095.92  15
  -2   0   4 148795. 3007.10   1
   2   0  -3-9.19642 66.8222   1
   2   0  -3 71.3637 86.3097   9
  -2   0   3 70.4558 137.694   7
   2   0  -3 176.291 110.244  16
   2   0  -3 129.907 100.169  17
  -2   0   3 115.720 103.231   1
  -2   0   3 318.979 120.854  17
  -2   0   3 160.681 61.2368   6
   2   0  -3 88.5413 109.728  10
   2   0  -3 129.272 54.4034   6
  -2   0   3 65.0175 59.2970  13
   2   0  -3 131.278 69.1694   8
  -2   0   3-4.89538 68.5542  16
   2   0  -3 0.35036 73.8884  15
   2   0  -3 53.2703 89.3164  13
  -2   0   2 600259. 9802.05   9
   2   0  -2 598019. 9350.60   8
  -2   0   2 600040. 9501.10   1
   2   0  -2 601489. 9791.47  15
  -2   0   2 568393. 9643.77  17
  -2   0   2 598855. 9388.68   6
   2   0  -2 582351. 9456.17  16
   2   0  -2 620828. 9406.42   6
   2   0  -2 593152. 9648.98  10
   2   0  -2 636015. 9877.34   7
   2   0  -2 635388. 9698.57  17
   2   0  -2 622271. 9814.28   9
   2   0  -2 589739. 9555.94  13
   2   0  -2 581197. 9459.87   1
   2   0  -2 571005. 9445.25  11
  -2   0   2 608880. 9846.57   7
  -2   0   1 421.204 114.580  11
  -2   0   1 126.760 117.083   9
   2   0  -1 486.678 155.411   7
   2   0  -1 194.856 76.3450   6
   2   0  -1 51.5766 68.4228   9
  -2   0   1 166.262 122.545  17
  -2   0   1 10.2616 112.670   7
   2   0  -1 144.786 83.8655  12
   2   0  -1 121.487 51.2389   1
   2   0  -1 156.976 75.1973  11
  -2   0   1 324.709 109.746   6
   2   0  -1 41.5521 86.0365   5
   2   0  -1 331.298 120.024  17
  -2   0   1 174.123 72.5495   1
  -2   0   0 298800. 5107.00  11
   2   0   0 306480. 5114.03  11
   2   0   0 312716. 5180.24  17
  -2   0   0 304925. 5245.06  12
  -2   0   0 300660. 5225.38   7
  -2   0   0 291915. 5081.37   6
   2   0   0 295486. 5189.19   2
   2   0   0 282036. 4745.10   1
  -2   0   0 303371. 5065.57   5
   2   0   0 300062. 5013.16   5
   2   0   0 302727. 4765.71  14
   2   0   0 296575. 5191.76  12
  -2   0   0 300726. 5157.11  17
   2   0   0 303968. 5169.29   9
   2   0   0 302896. 5240.19   7
  -2   0   0 292486. 5139.72   9
   2   0   0 313466. 5115.61   6
   2   0   1 179.963 96.0457  17
  -2   0  -1 317.397 119.658  17
  -2   0  -1 342.249 87.5088  14
   2   0   1 460.369 151.280   2
   2   0   1 265.197 85.1692   6
   2   0   1 522.639 147.458   7
  -2   0  -1 445.223 110.878   5
  -2   0  -1 554.367 151.959  11
   2   0   1 361.385 132.178  12
  -2   0  -1 544.529 151.750  12
  -2   0  -1 547.963 147.324   9
  -2   0  -1 406.035 149.241   2
   2   0   1 556.557 143.117  11
  -2   0  -1 242.477 112.771   6
   2   0   1 653.017 102.115  14
   2   0   1 1166.81 204.860   9
   2   0   2 74691.3 1881.25  12
  -2   0  -2 75420.7 1710.94  17
  -2   0  -2 77032.7 1901.04  12
   2   0   2 73706.8 1883.71   2
  -2   0  -2 73133.4 1787.77  11
  -2   0  -2 73330.0 1851.18   9
  -2   0  -2 73678.1 1796.64   6
   2   0   2 74582.4 1800.72  10
   2   0   2 78513.3 1728.03  17
   2   0   2 79222.0 1933.50   9
   2   0   2 79218.7 1837.58  11
  -2   0  -2 74122.3 1617.67  14
  -2   0  -2 76859.9 1883.90   2
   2   0   2 76437.9 1685.54   4
   2   0   2 81205.9 1736.41  16
   2   0   2 73296.4 1543.52  14
   2   0   3 76.6098 70.2417   1
   2   0   3-21.2979 72.1800  17
  -2   0  -3 133.085 145.692   9
  -2   0  -3 34.8652 138.003  16
  -2   0  -3-10.4030 121.436  11
  -2   0  -3 376.221 117.178  14
  -2   0  -3 8.05377 85.6549  17
  -2   0  -3 366.168 175.831  10
  -2   0  -3-70.6152 125.483   6
  -2   0  -3 86.0461 94.2200   4
   2   0   3-7.01468 141.833  12
   2   0   3 182.816 102.822  16
   2   0   3 17.6480 90.5843  14
   2   0   3 112.483 208.372   2
   2   0   4 96678.7 2688.41   2
   2   0   4 98532.9 2104.49  17
  -2   0  -4 99796.7 2107.36  17
  -2   0  -4 103243. 2389.95   6
  -2   0  -4 100657. 2561.70  10
   2   0   4 101699. 2500.43  12
  -2   0  -4 100106. 2387.74  16
  -2   0  -4 100524. 2398.30   4
  -2   0  -4 100088. 2364.93  11
   2   0   4 98287.9 2074.53   1
  -2   0  -4 99450.3 2680.26   9
  -2   0  -4 105070. 2274.90  14
   2   0   5 131.087 125.711   1
  -2   0  -5 136.637 176.285  11
   2   0   5 239.155 177.909  12
  -2   0  -5 17.5927 179.638  10
  -2   0  -5 38.9606 137.644   6
   2   0   5 552.850 118.475  17
  -2   0  -5 329.845 192.086  16
  -2   0  -5 180.546 91.3109  17
   2   0   6 258453. 4561.54  17
   2   0   6 254210. 4802.26   1
   2   0   6 262276. 5346.06  12
  -2   0  -6 260350. 5475.90  10
  -2   0  -6 262084. 5078.69  11
  -2   0  -6 259977. 5064.82   6
  -2   0  -6 255711. 5194.27  16
  -2   0  -6 263136. 4568.32  17
   2   0   6 252213. 5885.51   2
  -2   0  -7-188.295 200.312   6
  -2   0  -7 20.5674 80.8981  17
  -2   0  -7 184.798 217.823  10
  -2   0  -7-421.824 273.819  16
  -2   0  -7 228.681 219.147  11
   2   0   7-0.96688 69.4662  17
   2   0   7 395.266 247.489  12
   2   0   7-63.1161 142.572   1
   2   0   7 256.139 332.493   2
  -2   0  -8 169402. 3843.86  11
   2   0   8 171496. 3189.88  17
   2   0   8 176669. 4937.88   2
  -2   0  -8 166740. 3826.15   6
  -2   0  -8 168308. 3184.10  17
   2   0   8 170720. 3719.08   1
  -2   0  -8 170586. 4360.56  10
  -2   0  -8 168634. 4102.21  16
  -2   0  -9-50.3121 229.548  16
   2   0   9-54.2127 190.827   1
   2   0   9 705.529 407.423   2
   2   0   9-49.1832 78.9204  17
  -2   0  -9 336.749 231.967  11
  -2   0  -9 32.3034 171.262   6
   2   0   9 311.781 166.164  15
  -2   0  -9-35.8020 89.2765  17
  -2   0  -9 215.544 303.369  10
   2   0  10 148647. 4895.60   2
   2   0  10 143105. 3216.38  15
  -2   0 -10 150554. 4307.91  10
  -2   0 -10 146059. 3617.56  11
  -2   0 -10 144633. 3981.48  16
   2   0  10 150054. 3636.79   1
  -2   0 -11 365.922 368.329  16
   2   0  11-258.655 445.010   2
  -2   0 -11-0.76627 264.527  11
  -2   0 -11-211.228 361.495  10
   2   0  11-25.0821 128.467  15
   2   0  11 127.744 200.343   1
   2   0  12 143277. 3873.79   1
  -2   0 -12 145202. 3799.17  11
  -2   0 -12 150175. 4361.16  16
  -2   0 -12 151103. 4666.93  10
   2   0  12 149566. 3162.22  15
   2   0  12 149603. 5292.43   2
  -2   0 -13 473.024 370.820  10
   2   0  13-339.199 525.222   2
  -2   0 -13 339.079 277.236  11
   2   0  13-217.318 296.002   1
  -2   0 -13-517.211 540.494  16
  -2   0 -14 422.908 222.985  11
   2   0  14 209.385 337.721   1
  -2   0 -14 617.140 457.836  16
   2   0  14 282.854 531.122   2
  -2   0 -14 1200.27 576.438  10
  -2   0 -15-148.483 479.674  10
  -2   0 -15-186.380 286.110  11
   2   0  15 565.881 288.082   1
   2   0  15 314.930 616.722   2
  -2   0 -15-187.224 503.339  16
  -2   0 -16 3802.84 914.263  10
  -2   0 -16 2730.39 724.962  16
  -2   0 -16 3829.86 596.327  11
   2   0  16 3750.18 667.846   1
  -2   0 -17 426.924 627.415  10
   2   0  17-211.747 300.183   1
  -2   0 -17-99.9835 431.719  16
  -2   0 -18 30038.0 2498.61  10
   2   0  18 27853.7 1931.27   1
  -2   0 -18 31315.6 2309.15  16
  -2   0 -19-282.308 617.641  10
   2   0  19 287.842 348.193   1
  -2   0 -19 58.6805 498.561  16
   2   0  20 52357.4 2882.24   1
   2  -1 -20 1706.41 647.162  16
   2  -1 -20 2907.48 860.128  10
   2   1 -20 3763.18 885.542  10
   2   1 -20 3292.06 864.219  16
  -2   1  20 3043.69 801.664   1
  -2  -1  20 2473.58 736.310   1
  -2   1  19 3977.97 837.113   1
   2   1 -19 2752.43 796.310  16
  -2  -1  19 4714.30 874.462   1
   2  -1 -19 3516.97 846.118  16
   2  -1 -19 4355.14 1042.24  10
   2   1 -19 4511.47 1033.17  10
   2  -1 -18-481.471 510.816  16
   2   1 -18 270.254 595.794  10
  -2   1  18 158.219 370.163   1
   2   1 -18-307.448 393.593  16
   2  -1 -18 1043.25 556.770  10
  -2  -1  18 1148.44 526.957   1
   2  -1 -17 27431.8 2062.56  10
   2   1 -17 25542.0 1849.06  16
   2  -1 -17 26840.0 1932.80  16
   2   1 -17 26675.4 2047.04  10
  -2  -1  17 29266.9 1990.52   1
  -2   1  17 27234.9 1900.10   1
  -2   1  16 5390.84 823.099   1
   2   1 -16 4444.26 803.898  10
  -2  -1  16 4982.52 839.394   1
  -2   1  16 4621.69 624.088  15
   2  -1 -16 4447.06 879.274  10
   2   1 -16 4559.62 804.477  16
   2  -1 -16 4563.09 825.938  16
  -2  -1  15 82577.8 3143.88   1
   2  -1 -15 72932.3 3036.95  16
  -2   1  15 77326.2 2644.35  15
   2   1 -15 78655.6 3081.73  16
   2  -1 -15 77319.9 3293.22  10
   2   1 -15 75951.0 3245.17  10
  -2   1  15 76036.0 3053.24   1
   2  -1 -14-45.5781 370.923  16
  -2   1  14 520.695 356.507   1
  -2   1  14 159.045 216.163  15
   2  -1 -14 351.471 499.667  10
   2   1 -14 510.038 348.410  16
   2   1 -14-307.689 341.201  10
  -2  -1  14 278.756 337.242   1
  -2  -1  13 162210. 4511.13   1
  -2   1  13 171379. 4190.69  15
   2   1 -13 167173. 3614.97  11
   2   1 -13 163883. 4747.64  10
   2   1 -13 164779. 4488.08  16
   2  -1 -13 164838. 4795.58  10
   2  -1 -13 164586. 4557.36  16
  -2   1  13 169743. 4563.26   1
  -2   1  12 68.1666 247.690   1
   2   1 -12 11.3820 160.186  11
   2  -1 -12 58.3461 66.9064  11
  -2  -1  12 151.183 113.150   3
   2  -1 -12 312.893 324.513  10
   2   1 -12 45.3370 361.071  10
  -2   1  12-32.7295 204.655  15
   2   1 -12-345.580 273.341  16
  -2  -1  12-221.409 331.780   1
   2  -1 -12-269.250 303.333  16
  -2  -1  11 45850.0 1942.82   1
   2   1 -11 46135.9 1906.61  16
   2  -1 -11 48436.9 1170.24  17
  -2   1  11 49098.4 2004.90   1
  -2  -1  11 48889.3 1186.10  17
   2  -1 -11 45979.2 1054.90  11
  -2  -1  11 45318.8 1092.76   6
   2  -1 -11 46673.8 2106.26  10
   2   1 -11 49239.5 1524.02  11
   2   1 -11 46587.5 2060.80  10
  -2   1  11 48624.5 1839.53  15
  -2  -1  11 44140.6 1269.19   3
   2  -1 -11 44070.6 1921.99  16
  -2   1  11 44319.4 1603.30  13
  -2   1  11 42428.6 1196.81   3
  -2  -1  10 9340.87 479.094   3
  -2   1  10 10845.1 668.817  13
   2   1 -10 10699.0 651.028  11
  -2   1  10 10015.1 813.187   1
   2  -1 -10 10908.9 499.652  17
  -2  -1  10 10761.5 424.953   6
   2  -1 -10 10181.1 375.177  11
  -2  -1  10 10921.9 500.920  17
   2  -1 -10 10972.8 961.925  10
  -2   1  10 11276.4 807.166  15
  -2  -1  10 10634.0 872.147   1
   2   1 -10 10991.3 914.373  10
   2   1 -10 10199.0 830.200  16
  -2   1  10 8487.16 440.679   3
   2  -1 -10 12091.0 898.437  16
  -2  -1   9 9082.63 370.409   6
  -2   1   9 8994.60 548.897  13
   2  -1  -9 8639.17 736.924  16
   2  -1  -9 8709.21 305.234  11
   2  -1  -9 8271.52 786.991  10
  -2  -1   9 9291.14 471.973  17
   2  -1  -9 9383.73 476.977  17
   2   1  -9 8990.51 594.657  11
  -2   1   9 9435.97 761.074   1
  -2   1   9 9609.58 724.067  15
  -2  -1   9 7847.63 396.649   3
   2   1  -9 7989.89 738.041  10
   2   1  -9 8790.03 728.689  16
  -2  -1   9 10299.0 791.358   1
  -2   1   9 7343.71 375.426   3
   2  -1  -8 460.968 269.526  10
   2   1  -8 18.6224 170.107  16
  -2  -1   8 281.732 120.899  17
  -2  -1   8 340.943 216.509   1
  -2   1   8 465.263 245.952   1
   2   1  -8 286.114 109.999  11
   2   1  -8 226.817 208.040  10
  -2   1   8 435.236 107.068  13
   2  -1  -8 174.226 75.1221  17
   2  -1  -8 28.0219 189.375  16
  -2  -1   8 176.540 55.5349   6
  -2   1   8 647.919 267.273  15
   2   1  -7 140739. 2782.95  17
   2   1  -7 134444. 3251.68  13
  -2  -1   7 134730. 3192.04   1
  -2  -1   7 127868. 2675.76  17
  -2   1   7 131678. 2768.80  17
   2   1  -7 134113. 3014.28  11
   2  -1  -7 139390. 3400.21  10
   2  -1  -7 134954. 3211.69  16
  -2   1   7 140528. 3247.69   1
   2   1  -7 134248. 3088.80  16
  -2   1   7 138939. 2520.67  13
   2  -1  -7 139639. 2695.23  17
  -2   1   7 137063. 3212.44  15
   2   1  -7 134050. 3266.83  10
   2  -1  -6 4444.44 458.779  16
  -2   1   6 4645.41 366.662  17
  -2  -1   6 4861.41 472.268   1
  -2  -1   6 4188.54 327.256  17
   2  -1  -6 5276.04 359.263  17
  -2   1   6 5398.18 513.605  15
  -2  -1   6 4907.43 466.588  13
   2   1  -6 4448.65 400.763  16
   2  -1  -6 4822.17 513.927  10
   2   1  -6 4253.80 449.659  10
   2   1  -6 4567.43 456.478  13
  -2   1   6 4147.08 224.099  13
  -2   1   6 4319.07 431.229   1
   2   1  -6 4785.23 360.440  17
   2  -1  -5 659737. 10995.8  16
   2   1  -5 645279. 10963.8  13
  -2   1   5 657854. 10685.6  17
   2  -1  -5 631840. 10285.9  13
  -2  -1   5 656298. 11010.2  13
   2   1  -5 656710. 10959.7  10
   2   1  -5 640350. 10228.8   3
   2   1  -5 700525. 10701.9  17
   2  -1  -5 646475. 11123.6  10
   2  -1  -5 702167. 10668.0  17
  -2  -1   5 655028. 10897.9   1
  -2  -1   5 656021. 10629.3  17
   2   1  -5 672124. 10749.2  16
  -2   1   5 660581. 11081.3  15
  -2   1   5 652599. 10970.8   1
  -2   1   5 671275. 10153.3  13
  -2  -1   4 49219.3 1410.76  10
  -2   1   4 46592.7 1464.13  15
   2   1  -4 48572.6 1068.63   3
   2   1  -4 47274.5 1389.28  13
  -2  -1   4 45190.5 1402.73  13
  -2  -1   4 44185.0 1247.78  17
   2  -1  -4 49751.8 1285.89  17
   2  -1  -4 46411.6 901.536  11
   2  -1  -4 47734.9 1007.88  13
   2  -1  -4 46143.3 907.407   6
  -2  -1   4 47146.5 1318.18   1
   2   1  -4 46946.0 1348.02  10
   2  -1  -4 47186.7 1399.60  16
   2  -1  -4 48163.4 1481.34  10
   2  -1  -4 50148.9 1339.05   8
   2  -1  -4 45927.8 1060.63   3
  -2  -1   4 47852.9 1256.59  16
  -2  -1   4 46287.9 1088.15   6
   2   1  -4 48874.1 1295.13  17
  -2   1   4 45281.3 1369.03   1
  -2   1   4 47148.4 1293.82  17
   2   1  -4 46290.3 1209.58  16
  -2   1   4 44985.9 1288.24   8
   2  -1  -3 693079. 10677.4   8
  -2   1   3 666229. 10959.2   7
  -2  -1   3 653057. 10483.7  16
   2   1  -3 671390. 10481.8   3
   2   1  -3 640033. 10835.8  13
   2   1  -3 676109. 10437.5  16
   2  -1  -3 673505. 10344.5  13
   2  -1  -3 686929. 10735.6  17
   2   1  -3 698932. 10762.6  17
   2  -1  -3 658087. 10767.0   1
  -2   1   3 679143. 10297.2  11
  -2  -1   3 661898. 10465.5   6
   2   1  -3 680697. 10632.7   1
  -2   1   3 649742. 10616.1   8
   2   1  -3 681348. 10968.6   9
   2  -1  -3 646748. 10311.1   6
   2  -1  -3 651757. 10931.6  10
  -2  -1   3 648390. 10826.6  13
   2   1  -3 644388. 10636.3  10
   2  -1  -3 644218. 10784.7  16
  -2   1   3 675614. 10964.6  15
  -2   1   3 667745. 10790.7   1
  -2   1   3 651601. 11012.6   9
   2  -1  -3 662140. 10499.8   3
  -2  -1   3 671871. 10732.8  10
   2  -1  -3 656106. 10282.6  11
  -2   1   3 656802. 10741.8  17
  -2  -1   3 655700. 10710.8  17
  -2  -1   3 664208. 10616.2   1
  -2   1   2 1311.15 180.327   1
   2  -1  -2 1525.85 179.478   3
   2  -1  -2 1247.65 182.977  17
   2   1  -2 1534.08 181.173   6
   2  -1  -2 1395.52 175.930   8
   2  -1  -2 1141.39 185.966   7
  -2  -1   2 1023.62 176.522  17
  -2   1   2 1074.75 194.658  15
   2   1  -2 1375.33 155.437   1
  -2  -1   2 1560.38 236.778   7
  -2  -1   2 1154.17 152.195   1
  -2   1   2 1569.14 220.873   7
   2   1  -2 1347.73 147.388  12
  -2  -1   2 1288.64 121.792  16
  -2  -1   2 1625.97 212.887  13
   2  -1  -2 1203.76 178.563   1
  -2   1   2 1526.52 154.118  11
   2  -1  -2 1172.15 134.703  11
   2  -1  -2 979.083 176.706  15
  -2  -1   2 1485.24 167.885  10
  -2  -1   2 1569.53 181.736   6
  -2   1   2 1007.90 192.780  17
   2   1  -2 1131.83 145.724  10
   2  -1  -2 1089.82 139.827   6
   2   1  -2 1667.70 243.206   5
   2   1  -2 1714.71 223.725  17
   2   1  -2 1391.18 208.294  13
   2   1  -2 1206.47 106.499  16
   2  -1  -2 1380.91 206.046   9
  -2   1   2 1533.37 230.784   9
  -2   1   2 1498.04 171.204   8
   2   1  -2 1390.38 198.728   9
   2  -1  -1 41631.7 1033.94  11
  -2  -1   1 38101.2 1133.54  17
   2   1  -1 38117.8 971.653  12
   2   1  -1 39515.3 1168.87  13
  -2   1   1 39943.4 1013.92  11
  -2  -1   1 41225.8 1170.44   7
  -2  -1   1 40711.1 1035.06  12
   2   1  -1 38599.6 847.683   1
   2   1  -1 40310.4 1168.06   7
   2   1  -1 40548.3 1146.21  17
   2   1  -1 41175.4 1094.82   6
   2   1  -1 41075.9 1061.01   9
  -2  -1   1 39304.8 1055.34   9
   2  -1  -1 40279.6 1060.21   1
   2   1  -1 40307.4 907.581  10
  -2   1   1 38517.8 1150.38  17
  -2  -1   1 42043.2 1211.80   5
   2   1  -1 38772.9 1167.96   5
   2  -1  -1 40626.9 1152.80  17
   2  -1  -1 41483.0 954.942   8
   2  -1  -1 40659.3 1183.44   9
   2  -1  -1 40532.6 1171.13  15
  -2   1   1 37827.0 934.432   8
  -2  -1   1 38808.2 1062.43   6
   2  -1  -1 39295.1 1153.14   7
   2  -1  -1 40760.9 1040.82   6
  -2   1   1 38353.0 1147.14  15
  -2  -1   1 40182.3 845.038   1
  -2   1   1 40590.9 1054.04   1
  -2   1   1 38907.9 1158.20   7
  -2   1   1 39436.1 1175.07   9
  -2  -1   1 40345.9 1158.45  13
   2   1   0 8199.54 401.138   9
   2  -1   0 8060.78 386.647   1
   2  -1   0 8216.09 474.291   7
  -2  -1   0 7298.30 445.184  17
   2  -1   0 8123.93 433.922   6
  -2   1   0 7332.59 464.040   9
   2   1   0 7902.33 449.346  11
  -2  -1   0 7736.38 382.719   9
   2   1   0 7481.96 404.042  12
  -2   1   0 7845.32 478.362   7
   2  -1   0 7683.36 447.144  17
   2   1   0 7287.44 436.763  17
   2  -1   0 8056.32 426.230  11
  -2   1   0 7784.14 425.628  11
   2   1   0 8276.62 463.089   7
  -2  -1   0 7312.81 427.277   6
   2  -1   0 7863.62 437.711  15
  -2  -1   0 8326.02 438.976  12
   2  -1   0 7696.84 412.701   2
   2   1   0 7495.08 447.766   5
   2   1   0 7662.22 434.715   6
  -2   1   0 7716.66 327.689   8
   2  -1   0 7977.96 329.067   5
   2  -1   0 8505.03 489.376   9
  -2  -1   0 7643.33 449.225   5
  -2  -1   0 8716.80 472.245   7
  -2   1   0 7706.13 460.194  17
  -2   1   0 8101.34 393.959  14
  -2   1   0 8042.62 440.322  15
   2   1   0 7766.71 478.041   2
   2   1   0 7715.33 475.738  13
   2  -1   0 7447.39 381.665  14
   2  -1   0 8051.02 337.286   8
   2  -1   1 17535.5 641.491  14
   2  -1   1 17659.1 699.248  17
  -2  -1  -1 17546.7 720.901  12
   2   1   1 17866.9 768.384   2
  -2  -1  -1 17292.4 532.761  16
   2   1   1 17067.7 443.492   8
   2  -1   1 18347.3 703.683   2
   2   1   1 16735.3 707.905   7
   2   1   1 17490.0 701.055  12
   2  -1   1 17878.9 717.166  11
   2  -1   1 18781.5 779.402   7
  -2   1  -1 17076.6 703.435  17
   2  -1   1 19203.3 668.276  15
  -2  -1  -1 17739.2 708.410  17
   2   1   1 18461.2 721.009  17
   2   1   1 18548.1 735.703  11
   2  -1   1 19177.0 737.239   6
   2   1   1 18645.6 731.195   6
  -2   1  -1 18647.2 694.645   2
   2   1   1 17926.5 560.344  10
   2  -1   1 17798.7 770.294   9
  -2  -1  -1 17502.2 466.718   8
  -2   1  -1 17825.6 507.519   5
  -2  -1  -1 17751.2 641.060   9
  -2  -1  -1 17492.8 712.051   6
   2   1   1 18482.0 508.770  16
  -2  -1  -1 18079.4 712.304   5
  -2   1  -1 16172.9 744.476   9
  -2   1  -1 17263.7 630.253  14
   2  -1   1 18049.2 803.525  12
  -2  -1  -1 19915.6 789.719   2
  -2   1  -1 18686.7 738.141  11
   2   1   1 17729.6 657.191   9
  -2  -1  -2 800.644 140.129  16
   2  -1   2 801.130 175.717  10
  -2   1  -2 587.723 147.346   2
  -2  -1  -2 935.863 182.317  12
   2  -1   2 322.417 148.745  12
   2   1   2 842.523 155.036  17
   2   1   2 797.876 78.4032   1
   2   1   2 856.367 193.953  12
  -2  -1  -2 516.036 154.767   6
  -2   1  -2 1043.27 202.954  11
   2   1   2 739.423 128.456  10
  -2  -1  -2 806.620 145.802  10
  -2   1  -2 1199.51 195.708  17
   2  -1   2 945.366 140.595  15
   2   1   2 971.244 210.602   2
   2  -1   2 919.970 158.335  17
  -2  -1  -2 810.979 166.104   9
  -2  -1  -2 878.427 111.354   8
   2  -1   2 918.952 169.579  14
  -2  -1  -2 659.443 148.738  17
  -2  -1  -2 528.918 148.208  11
   2  -1   2 777.172 190.736   2
  -2   1  -2 1067.02 212.222   9
   2   1   2 795.409 119.196  16
   2   1   2 553.652 147.760   4
   2  -1   2 950.019 121.379   4
  -2   1  -2 1043.10 171.874  14
  -2  -1  -2 723.704 97.2931  14
   2  -1   3 511879. 8200.19  17
  -2  -1  -3 502392. 8190.10  17
   2  -1   3 490694. 8620.01   2
  -2  -1  -3 490384. 8353.10  11
   2   1   3 497739. 8681.62   2
   2   1   3 492105. 8512.32  12
   2  -1   3 495335. 8581.80  12
  -2  -1  -3 502288. 7969.94  14
  -2   1  -3 485247. 8428.21  11
  -2   1  -3 500085. 8230.55  17
   2   1   3 518069. 8238.62  17
   2   1   3 510441. 7834.97   1
   2   1   3 521442. 8172.72  10
  -2  -1  -3 484020. 8334.39  10
  -2  -1  -3 486213. 7855.95   1
  -2  -1  -3 481991. 8181.65  16
  -2  -1  -3 459053. 8443.57   9
   2   1   3 505614. 8469.60   4
   2   1   3 529972. 8171.61  16
  -2   1  -3 470006. 8029.46   4
  -2  -1  -3 498321. 8403.11   6
  -2   1  -3 474437. 8705.00   9
  -2   1  -3 498015. 8399.52  14
  -2  -1  -3 499157. 8013.87   8
  -2  -1  -3 486913. 8414.50   4
   2  -1   3 479692. 8297.81  14
   2   1   4 15044.3 814.853  12
   2   1   4 15646.7 695.008  10
  -2  -1  -4 15116.9 728.873  16
  -2   1  -4 14747.5 652.487  17
   2  -1   4 15078.0 632.908  17
  -2  -1  -4 15169.0 628.120  14
   2  -1   4 14830.9 729.438  14
  -2   1  -4 14589.4 866.405  10
  -2   1  -4 14555.1 699.370   4
   2   1   4 15755.4 576.858   1
  -2   1  -4 14310.1 946.777   9
  -2   1  -4 15932.6 801.213  11
  -2  -1  -4 14019.2 725.038  11
  -2  -1  -4 15062.2 643.292   8
  -2  -1  -4 15196.3 755.112   6
  -2  -1  -4 14805.5 578.387   1
  -2  -1  -4 14711.7 774.060  10
  -2  -1  -4 14962.8 637.351  17
   2   1   4 13930.2 898.119   2
   2  -1   4 13838.6 877.012   2
   2   1   4 15583.8 660.164  17
   2  -1   4 14482.9 813.968  12
   2   1   5 791178. 13167.8  12
   2   1   5 779275. 12449.5   1
  -2  -1  -5 771271. 12846.2  16
   2  -1   5 748420. 13584.3   2
   2  -1   5 776072. 12427.0  17
  -2   1  -5 779681. 12964.1  11
  -2  -1  -5 800737. 12501.6   1
   2  -1   5 771156. 12799.8  14
  -2  -1  -5 788892. 12833.7  11
  -2   1  -5 746992. 13353.7  10
   2  -1   5 764749. 13117.8  12
  -2  -1  -5 778479. 12429.2  17
  -2  -1  -5 796095. 12901.0   6
   2   1   5 774401. 13615.7   2
   2   1   5 810579. 12525.5  17
  -2  -1  -5 760153. 13022.6  10
  -2   1  -5 773124. 12493.2  17
  -2   1  -6 1515.66 205.718  17
   2   1   6 1428.67 209.149  17
  -2  -1  -6 1315.35 189.672  17
   2  -1   6 1172.59 299.959  12
   2  -1   6 1645.40 421.293   2
  -2  -1  -6 1332.49 280.668  11
   2   1   6 1891.76 270.735   1
  -2   1  -6 1504.25 327.072  11
   2  -1   6 1300.37 181.086  17
   2  -1   6 1205.39 235.855   1
  -2  -1  -6 966.076 230.057   6
  -2   1  -6 692.277 274.645  10
  -2   1  -6 1282.83 231.100  16
   2   1   6 1225.32 370.751   2
  -2  -1  -6 1796.87 340.374  16
  -2  -1  -6 1765.21 328.934  10
   2   1   7 159466. 3347.55   1
   2  -1   7 158151. 3829.50  12
  -2  -1  -7 155715. 3515.15  11
  -2   1  -7 156756. 3645.58  11
  -2  -1  -7 160516. 3583.69   6
   2  -1   7 157771. 3014.38  17
  -2  -1  -7 156156. 3861.18  10
  -2  -1  -7 158990. 3023.95  17
  -2  -1  -7 158443. 3698.00  16
  -2   1  -7 163255. 4139.43  10
  -2   1  -7 156180. 3826.84  16
   2  -1   7 154946. 4384.43   2
   2   1   7 156091. 4451.97   2
   2  -1   7 156852. 3493.27   1
  -2  -1  -8 1873.44 214.781  17
  -2   1  -8 1631.01 411.367  10
   2  -1   8 1629.42 199.922  17
   2  -1   8 2356.28 580.184   2
  -2  -1  -8 2259.68 353.389  11
  -2   1  -8 1887.22 344.182  11
  -2  -1  -8 1782.99 332.708   6
  -2  -1  -8 2238.26 382.564  10
  -2   1  -8 1843.90 426.325  16
  -2  -1  -8 1510.63 366.734  16
   2   1   8 1391.23 538.143   2
   2   1   8 2033.48 295.538   1
   2  -1   8 1761.42 315.211   1
   2  -1   8 2087.53 406.916  12
   2  -1   8 1945.14 212.832  15
  -2  -1  -9 11966.2 929.047  16
   2  -1   9 11054.5 917.702  12
   2   1   9 11849.3 781.207   1
  -2   1  -9 10969.6 925.530  16
   2  -1   9 11696.9 519.575  17
  -2   1  -9 11032.9 815.514  11
   2  -1   9 11855.0 1208.98   2
  -2  -1  -9 10658.3 775.787  11
   2   1   9 12384.9 1253.41   2
  -2  -1  -9 9974.83 767.157   6
  -2  -1  -9 11749.1 962.171  10
  -2  -1  -9 11349.4 513.984  17
   2  -1   9 12011.3 828.605   1
  -2   1  -9 11638.0 1035.98  10
   2  -1   9 11293.3 480.911  15
   2  -1  10 2284.12 216.431  17
   2  -1  10 2112.02 593.223   2
  -2   1 -10 3416.99 617.053  10
  -2  -1 -10 2670.80 407.875  11
  -2   1 -10 2279.87 414.788  11
  -2  -1 -10 2627.45 243.685  17
   2  -1  10 2340.98 199.799  15
  -2  -1 -10 2204.61 400.146   6
   2   1  10 2680.52 405.051  15
   2  -1  10 2828.48 452.503   1
  -2   1 -10 2601.06 521.949  16
   2   1  10 2379.01 385.523   1
  -2  -1 -10 1918.45 397.348  10
   2   1  10 3818.22 771.050   2
  -2  -1 -10 2286.91 495.159  16
   2  -1  11 41747.0 1777.22   1
  -2   1 -11 39272.4 2134.85  10
  -2  -1 -11 39891.4 1703.86   6
  -2  -1 -11 41171.9 1673.42  11
   2   1  11 39927.2 1679.87   1
  -2  -1 -11 38075.3 2037.35  10
  -2  -1 -11 41349.8 1967.83  16
  -2   1 -11 39902.2 1738.44  11
   2  -1  11 36941.7 2357.68   2
   2   1  11 40781.7 2481.20   2
  -2   1 -11 41179.1 2002.84  16
   2  -1  11 40597.7 968.226  15
   2   1  11 39809.6 1637.26  15
   2   1  12-297.641 541.596   2
  -2   1 -12 576.910 411.245  10
   2   1  12 148.527 152.582  15
  -2  -1 -12 367.989 337.798  16
   2  -1  12-97.3752 442.775   2
  -2  -1 -12-154.028 273.745   6
  -2  -1 -12-158.532 401.038  10
   2  -1  12 210.055 266.545   1
  -2  -1 -12 90.2613 204.660  11
  -2   1 -12-265.627 402.200  16
  -2   1 -12 136.219 224.962  11
   2   1  12-133.721 305.586   1
  -2   1 -13 224880. 5990.18  16
   2   1  13 238652. 7227.59   2
  -2   1 -13 224813. 5373.85  11
   2   1  13 229278. 5408.66   1
  -2  -1 -13 229563. 6302.50  10
  -2   1 -13 237980. 6448.58  10
  -2  -1 -13 229096. 5940.03  16
  -2  -1 -13 220581. 5160.43  11
   2  -1  13 230696. 5524.28   1
   2  -1  13 236240. 7083.82   2
   2  -1  14 620.073 350.248   1
  -2  -1 -14 1058.24 556.177  10
   2   1  14 835.457 397.595   1
  -2  -1 -14 584.659 288.034  11
  -2   1 -14 665.681 321.471  11
  -2   1 -14 555.776 503.052  16
  -2  -1 -14-167.621 429.690  16
   2   1  14 586.841 642.313   2
   2  -1  14 961.747 667.085   2
  -2   1 -14 622.750 575.313  10
  -2   1 -15 114054. 3581.19  11
   2  -1  15 117856. 3826.12   1
  -2   1 -15 119885. 4286.59  16
   2   1  15 117367. 3742.69   1
  -2   1 -15 120561. 4613.33  10
   2   1  15 124484. 5286.70   2
  -2  -1 -15 115189. 3456.27  11
  -2  -1 -15 113164. 4171.92  16
  -2  -1 -15 119249. 4577.32  10
   2   1  16 3205.49 602.834   1
   2  -1  16 4268.82 754.531   1
  -2   1 -16 4284.55 802.613  16
  -2   1 -16 3456.10 617.355  11
  -2  -1 -16 2669.54 789.112  10
  -2  -1 -16 3279.57 564.640  11
  -2   1 -16 4050.42 909.407  10
  -2  -1 -16 4535.17 808.112  16
   2  -1  17 21323.6 1635.35   1
  -2   1 -17 20782.6 1453.67  11
  -2  -1 -17 23106.1 2071.63  10
  -2   1 -17 24488.8 2166.79  10
  -2   1 -17 21722.8 1839.95  16
   2   1  17 21815.6 1614.61   1
  -2  -1 -17 19758.2 1772.53  16
  -2   1 -18-1043.26 631.088  10
  -2  -1 -18 993.760 506.438  16
   2   1  18-233.337 381.801   1
  -2   1 -18 782.769 536.753  16
  -2  -1 -18 446.488 559.041  10
   2  -1  18 734.868 388.695   1
   2   1  19 1141.57 384.749   1
  -2  -1 -19 3020.37 850.465  10
  -2   1 -19 1647.63 665.975  16
   2  -1  19 2219.17 636.476   1
  -2   1 -19 1631.39 727.358  10
  -2  -1 -19 1553.21 585.739  16
   2  -1  20 305.086 420.701   1
   2   1  20-245.897 491.734   1
   2  -2 -20 79207.7 3830.34  16
   2   2 -20 79116.9 3797.21  16
   2   2 -19 640.669 550.993  16
  -2   2  19 486.955 489.356   1
   2  -2 -19 1203.40 666.777  16
  -2  -2  19 610.112 597.078   1
   2  -2 -19 917.987 689.871  10
   2   2 -19 569.167 504.966  10
   2   2 -18 77272.8 3464.83  16
  -2  -2  18 76816.5 3499.38   1
   2  -2 -18 71917.0 3616.18  10
   2   2 -18 82257.9 3827.14  10
   2  -2 -18 71962.9 3413.77  16
  -2   2  18 79851.7 3510.70   1
  -2  -2  17 1185.10 563.439   1
   2   2 -17 510.837 399.198  16
   2  -2 -17 1268.28 528.176  10
   2   2 -17 941.178 501.876  10
   2  -2 -17 862.689 548.100  16
  -2   2  17 951.255 497.415   1
  -2  -2  16 12206.6 1266.57   1
  -2   2  16 10355.6 1095.90   1
   2   2 -16 12063.2 1237.11  16
   2  -2 -16 13687.8 1411.68  10
   2   2 -16 14225.1 1438.28  10
   2  -2 -16 11199.0 1237.52  16
  -2   2  16 12024.3 1053.35  15
  -2   2  15 1054.34 388.117   1
   2  -2 -15 1729.64 534.841  16
   2  -2 -15 2256.76 626.953  10
  -2   2  15 2252.79 471.535  15
   2   2 -15 2262.15 650.245  10
   2   2 -15 1551.56 510.237  16
  -2  -2  15 1076.94 396.940   1
   2   2 -14 20233.2 1424.65  16
   2   2 -14 19227.5 1072.04  11
  -2   2  14 16280.4 1313.98   1
   2  -2 -14 18710.8 1449.56  16
   2   2 -14 17897.6 1474.02  10
   2  -2 -14 18907.5 1523.62  10
  -2   2  14 18671.0 1267.77  15
  -2  -2  14 18378.7 1409.78   1
   2   2 -13 403.106 173.481  11
   2   2 -13 153.029 301.915  16
  -2   2  13 89.0938 320.280   1
  -2  -2  13-30.4503 338.798   1
   2  -2 -13 1275.03 444.838  16
   2  -2 -13 559.004 397.540  10
   2   2 -13 711.391 337.439  10
  -2   2  13 523.471 314.002  15
  -2  -2  12 137663. 3177.66   3
  -2   2  12 137672. 3920.56   1
   2   2 -12 138098. 4070.32  10
  -2  -2  12 134417. 3887.67   1
  -2  -2  12 134520. 2610.96  17
   2   2 -12 134574. 3379.41  11
   2  -2 -12 137792. 4148.82  10
   2   2 -12 130166. 3765.94  16
   2  -2 -12 133398. 3925.42  16
  -2   2  12 135298. 3730.42  15
  -2   2  11 975.827 165.527  13
   2  -2 -11 653.685 141.334  17
   2  -2 -11 889.703 395.065  10
   2   2 -11 577.310 223.961  11
  -2   2  11 218.544 321.530   1
  -2   2  11 956.730 376.141  15
   2   2 -11 500.875 326.063  16
  -2  -2  11 585.978 137.094  17
   2   2 -11 480.842 315.367  10
  -2  -2  11 680.713 307.318   1
   2  -2 -11-159.403 372.798  16
  -2  -2  11 558.738 193.183   3
  -2   2  10 394293. 7678.28  15
   2   2 -10 384225. 7830.81  10
  -2  -2  10 351603. 6826.52   3
  -2  -2  10 397214. 7763.02   1
   2  -2 -10 402724. 6550.91  17
  -2  -2  10 390106. 6573.42  17
   2   2 -10 383316. 7314.02  11
   2  -2 -10 390024. 7970.81  10
  -2  -2  10 383793. 6521.91   6
  -2   2  10 394004. 7736.82   1
  -2   2  10 388499. 6270.54  13
   2  -2 -10 387406. 7749.38  16
   2   2 -10 402914. 7613.55  16
   2  -2  -9 222.031 309.603  16
  -2   2   9 131.588 250.212  15
  -2  -2   9 412.484 272.761   1
   2  -2  -9 85.8159 72.9947  17
   2   2  -9-13.7342 183.536  11
   2  -2  -9 29.1204 282.068  10
   2   2  -9-41.4990 229.017  10
   2   2  -9 91.0973 77.3948  12
  -2  -2   9 104.988 95.9561  17
   2   2  -9 354.798 264.870  16
  -2  -2   9 16.7104 115.516   3
  -2   2   9 92.6075 271.566   1
  -2   2   9 48.1028 80.0401   3
  -2  -2   8 150860. 3172.54   3
   2   2  -8 158493. 2876.27  12
   2   2  -8 157658. 3559.10  16
   2  -2  -8 151289. 3730.77  16
  -2   2   8 150455. 3674.68   1
  -2  -2   8 156597. 3696.83   1
   2   2  -8 157370. 3649.83  11
  -2   2   8 156629. 3771.21  15
   2  -2  -8 147467. 2504.59   6
   2  -2  -8 156227. 3913.27  10
   2   2  -8 150104. 3688.02  10
  -2  -2   8 148811. 3059.42  17
  -2   2   8 152506. 3180.24   3
  -2   2   7 10584.1 603.033   3
  -2  -2   7 11226.3 604.167   3
  -2   2   7 11259.4 764.487   1
   2  -2  -7 12961.3 902.122  10
   2   2  -7 12714.9 897.439  13
  -2   2   7 12175.3 854.071  15
   2  -2  -7 11594.4 818.570  16
   2   2  -7 11705.3 456.620  12
   2  -2  -7 11559.6 360.878   6
  -2  -2   7 11574.3 780.275   1
   2   2  -7 12111.7 806.265  10
   2   2  -7 12415.5 738.315  16
  -2  -2   7 12169.1 623.272  17
   2  -2  -6 1826.67 152.896   6
  -2   2   6 2154.24 359.182  15
  -2  -2   6 1321.63 215.434   3
   2   2  -6 1297.99 120.077  12
  -2   2   6 1947.82 255.791   3
  -2  -2   6 957.270 198.054  17
   2  -2  -6 1557.50 316.271  16
   2  -2  -6 1312.31 332.618  10
   2  -2  -6 1755.17 191.362   3
   2   2  -6 1701.62 204.416   3
   2   2  -6 857.578 236.988  10
   2   2  -6 1407.64 308.791  13
   2   2  -6 1577.35 257.150  16
  -2   2   6 959.193 256.910   1
  -2  -2   6 1035.99 239.815   1
  -2   2   6 800.542 212.451   8
  -2   2   5 4178.54 444.149   1
   2   2  -5 4200.49 484.889  13
  -2  -2   5 3778.22 387.253   1
  -2  -2   5 3723.04 323.761   3
  -2  -2   5 3696.53 350.618  17
  -2   2   5 3914.31 447.223  15
   2   2  -5 3999.99 320.693   3
   2  -2  -5 3956.52 446.342  10
  -2   2   5 3922.33 343.777   3
   2  -2  -5 4038.99 448.147  16
   2  -2  -5 4163.33 321.993   3
   2   2  -5 3336.20 370.043  10
  -2   2   5 4029.17 410.842   8
   2   2  -5 4278.34 352.315  16
  -2  -2   4 50114.3 1378.29   3
  -2   2   4 51645.7 1557.60   7
  -2  -2   4 51895.3 1473.52  10
  -2  -2   4 51585.1 1468.38   1
  -2   2   4 51726.3 989.098  11
  -2  -2   4 52209.6 1481.46  17
   2   2  -4 51939.4 1433.36  10
  -2  -2   4 52891.5 1329.85  16
  -2   2   4 52479.1 1688.93  15
   2   2  -4 54095.9 1383.57   3
   2   2  -4 48835.6 1290.92  16
   2  -2  -4 50616.7 1366.17   3
  -2   2   4 52598.0 1522.95   8
  -2   2   4 51214.9 1577.46   1
  -2   2   4 53996.3 1423.49   3
   2  -2  -4 57202.8 1674.79  16
   2   2  -4 51897.4 1678.24  13
   2  -2  -4 52224.3 1653.84  10
  -2  -2   3 4831.77 414.350  17
  -2   2   3 5151.01 405.278   7
  -2   2   3 4873.37 421.906   1
   2   2  -3 5492.23 394.750   3
  -2  -2   3 4905.32 292.657  16
   2  -2  -3 5099.89 435.807  16
   2  -2  -3 5121.15 417.199   3
  -2  -2   3 5216.07 362.040  10
   2   2  -3 4961.01 349.917  14
  -2   2   3 5309.39 271.308  11
  -2   2   3 5856.30 400.726   3
   2   2  -3 5324.89 355.260  10
   2   2  -3 4955.43 459.178   5
  -2   2   3 5574.19 471.609   9
  -2   2   3 4828.72 455.976  15
   2   2  -3 5157.47 298.193  16
   2  -2  -3 4760.01 282.492  11
  -2  -2   3 4904.83 351.667   1
  -2   2   3 4825.28 386.882   8
   2  -2  -3 5734.91 409.741   8
   2   2  -3 5471.77 476.967  13
   2  -2  -2 654886. 10692.5   1
  -2   2   2 667498. 10626.2   7
  -2  -2   2 643561. 10126.0  12
   2   2  -2 631504. 10862.4  13
   2   2  -2 651787. 10489.6   9
   2  -2  -2 690661. 10639.1   7
   2   2  -2 683972. 10706.7   3
   2  -2  -2 653909. 10365.2  11
   2   2  -2 653564. 10352.2  14
   2   2  -2 654638. 10232.2  10
  -2   2   2 655177. 10685.3   1
   2   2  -2 617166. 10836.6   5
  -2  -2   2 641914. 10736.2  17
  -2  -2   2 643876. 10278.1  10
  -2  -2   2 608562. 10648.9   6
  -2  -2   2 651202. 10065.7  16
  -2   2   2 636861. 10305.1  11
  -2   2   2 669085. 10640.3   3
  -2   2   2 676064. 10819.4   9
  -2  -2   2 654697. 10374.7   1
  -2   2   2 650772. 10562.7   8
  -2   2   2 645228. 10857.1  15
   2  -2  -2 690383. 10590.6   8
  -2  -2   2 633385. 10704.5   7
   2  -2  -2 639176. 10723.3   3
   2  -2  -1 4488.67 332.624  11
   2   2  -1 4142.66 391.386   5
  -2  -2   1 4603.28 286.515  12
   2  -2  -1 3558.19 350.522   3
   2   2  -1 4464.38 372.404   3
  -2  -2   1 4558.57 399.354  17
   2   2  -1 3938.26 390.517  13
   2  -2  -1 4230.14 333.665   7
  -2   2   1 4338.44 353.939   7
  -2  -2   1 3988.75 343.608   7
   2  -2  -1 4604.92 325.288   8
  -2   2   1 4642.63 414.451  17
  -2   2   1 4169.03 310.150  11
   2   2  -1 3501.80 318.293   7
  -2  -2   1 4368.28 205.859  10
  -2  -2   1 4354.29 237.971  14
   2   2  -1 3994.44 186.394  10
   2   2  -1 3963.68 244.238  14
   2  -2  -1 4407.43 346.703   1
  -2  -2   1 4163.95 362.448   6
  -2   2   1 4555.23 385.234   9
   2   2  -1 3917.38 262.037   9
  -2   2   1 3859.86 314.018   8
  -2   2   1 4449.57 390.200  15
   2  -2  -1 4383.56 378.223  15
   2   2  -1 4716.78 280.765   8
   2  -2  -1 4395.58 344.862  14
  -2   2   0 297417. 5123.71  14
  -2  -2   0 277104. 5024.35   7
   2   2   0 289472. 5059.18   7
   2   2   0 285151. 5298.49  13
   2   2   0 303773. 5279.02   6
  -2   2   0 292021. 5162.00  15
   2   2   0 287072. 4755.00   9
  -2  -2   0 297265. 5040.31  12
   2  -2   0 282025. 5088.65  14
   2  -2   0 291211. 5161.75  15
  -2  -2   0 286681. 5243.25   6
   2  -2   0 289544. 5129.24  11
   2   2   0 291356. 4753.22   8
   2   2   0 280941. 5212.85   2
   2  -2   0 292500. 5259.16   3
  -2  -2   0 285612. 5252.37  17
  -2   2   0 286331. 5111.24  11
  -2   2   0 290333. 5247.53   9
  -2   2   0 288428. 5272.62  17
  -2  -2   0 279015. 4745.15   9
   2  -2   0 291344. 4854.03   2
  -2   2   0 291702. 4983.44   8
  -2  -2   0 289081. 4765.05   8
   2  -2   0 297540. 4991.38   8
   2  -2   0 304013. 5177.06   7
   2   2   1 33540.3 766.873  16
   2   2   1 31218.7 1125.68  13
  -2  -2  -1 32443.2 1065.54  12
  -2  -2  -1 31540.3 990.273   7
   2  -2   1 30592.7 1029.80  14
  -2  -2  -1 31816.4 820.676   9
  -2   2  -1 32199.6 1092.08  11
  -2   2  -1 32162.1 987.973  15
  -2  -2  -1 31858.5 1096.82  17
  -2  -2  -1 31673.8 846.185   8
   2   2   1 31410.6 1100.47   4
   2  -2   1 31882.5 989.028  15
  -2   2  -1 32390.1 915.011   2
  -2   2  -1 29306.0 1100.03   9
  -2  -2  -1 31974.6 746.201  16
   2   2   1 31033.2 1097.51   2
   2  -2   1 31663.4 1126.08   3
  -2  -2  -1 32725.6 1120.73   6
   2  -2   1 31051.4 933.987   2
   2   2   1 31748.1 841.460   8
   2   2   1 32157.4 999.585   7
  -2  -2  -1 31002.0 697.529   1
  -2   2  -1 32645.4 1041.22  14
  -2   2  -1 31228.9 974.781   8
   2   2   1 33000.7 874.933   9
  -2  -2  -1 32496.7 673.422  14
  -2   2  -2 251264. 4602.33  14
   2   2   2 252646. 4197.45  16
   2   2   2 252398. 4679.25  13
  -2   2  -2 243534. 4795.45   9
   2   2   2 238429. 4474.08   7
   2   2   2 243563. 4666.13   4
   2  -2   2 240886. 4776.00  12
  -2  -2  -2 249926. 4663.90   6
   2  -2   2 250833. 4307.73  15
  -2   2  -2 239990. 4263.86  15
   2   2   2 240361. 4019.26   1
  -2  -2  -2 242407. 4153.77  10
   2   2   2 240388. 4706.63   2
  -2  -2  -2 238800. 4186.55  16
  -2  -2  -2 240255. 4265.47   9
  -2   2  -2 242330. 4405.37   2
  -2  -2  -2 246872. 4573.86  17
  -2  -2  -2 244587. 4273.22   8
  -2   2  -2 245173. 4664.82  11
   2  -2   2 236402. 4585.80  14
  -2  -2  -2 244932. 3995.35   1
   2   2   2 251272. 4245.24   8
   2  -2   2 245086. 4512.04   2
   2   2   2 256702. 4036.57  10
   2  -2   3 6361.75 509.239  14
  -2  -2  -3 6304.34 406.990  16
   2   2   3 6253.70 488.082  13
   2   2   3 6208.46 325.819   1
   2   2   3 6343.06 540.782   2
  -2   2  -3 5861.06 494.991  11
  -2  -2  -3 6021.95 441.149   9
   2   2   3 6650.19 394.619  16
  -2   2  -3 5708.18 548.361   9
   2  -2   3 5711.25 491.671   2
   2   2   3 5958.25 378.550   8
   2   2   3 6569.68 354.148  10
  -2  -2  -3 5437.27 456.129   6
  -2  -2  -3 6280.08 392.903  10
  -2   2  -3 6458.12 473.402   2
  -2  -2  -3 6030.55 384.677   8
  -2   2  -3 6017.53 310.045   4
   2   2   3 7128.46 558.898   4
   2  -2   3 6270.02 539.918  12
  -2  -2  -3 6215.11 314.681   1
  -2  -2  -3 5806.33 438.584  17
   2  -2   3 6585.45 346.502  15
   2  -2   4 21413.7 630.689  15
   2   2   4 21375.6 1050.01   4
   2   2   4 21524.2 821.768   8
   2  -2   4 21823.0 1043.16  12
  -2  -2  -4 20877.9 955.976   6
   2   2   4 22445.9 798.849  10
  -2  -2  -4 19519.2 842.507  10
  -2   2  -4 21199.3 1009.74  11
   2  -2   4 20678.7 996.015  14
  -2   2  -4 21066.3 1159.62   9
   2   2   4 22271.7 1138.22   2
  -2  -2  -4 21208.6 860.201  17
   2   2   4 20507.7 717.002   1
   2  -2   4 20120.1 1079.34   2
  -2  -2  -4 22308.0 725.960   1
  -2  -2  -4 21012.8 865.219  16
  -2  -2  -5 17923.8 721.077   1
  -2   2  -5 17544.4 1135.72   9
   2  -2   5 18518.8 516.171  15
   2   2   5 17846.5 725.042   1
   2  -2   5 17236.9 1080.63   2
  -2  -2  -5 18285.4 890.165  10
  -2   2  -5 18459.4 976.630  11
   2  -2   5 18254.1 956.904  14
  -2  -2  -5 17469.6 899.871   6
  -2   2  -5 19263.6 1133.23  10
  -2  -2  -5 18146.9 781.281  17
   2   2   5 17310.3 1126.42   2
  -2  -2  -5 18333.1 870.779  16
   2  -2   5 17774.1 973.902  12
  -2  -2  -6 35839.5 1149.87  17
  -2  -2  -6 34628.5 1307.55  11
  -2   2  -6 35854.3 1466.52  11
  -2  -2  -6 35718.4 1371.11   6
   2   2   6 37065.4 1188.80   1
  -2  -2  -6 35278.3 1398.88  10
  -2  -2  -6 35237.3 1368.03  16
  -2   2  -6 38075.2 1699.55  10
   2   2   6 34241.5 1727.74   2
   2  -2   6 36503.4 1449.24  14
   2  -2   6 35599.8 1731.74   2
   2  -2   6 36065.8 1491.70  12
   2  -2   7 3451.86 462.911  14
   2  -2   7 3068.03 456.274  12
  -2  -2  -7 3407.65 423.694   6
  -2  -2  -7 3252.05 405.178  11
  -2  -2  -7 3462.34 478.672  10
   2  -2   7 3331.43 423.226   1
  -2  -2  -7 2639.94 398.616  16
   2  -2   7 3222.25 565.426   2
  -2   2  -7 3101.05 449.614  11
  -2   2  -7 3294.90 532.365  10
   2   2   7 1966.39 450.214   2
   2   2   7 3245.94 367.176   1
  -2  -2  -7 3727.57 339.105  17
   2   2   8 157656. 3460.17   1
  -2   2  -8 161716. 3870.80  11
   2  -2   8 148905. 4486.07   2
   2   2   8 156889. 4654.91   2
   2  -2   8 150551. 3694.82   1
  -2  -2  -8 157246. 3659.98   6
   2  -2   8 154902. 3919.32  12
  -2  -2  -8 153908. 3549.62  11
  -2   2  -8 159418. 4311.93  10
  -2  -2  -8 154955. 3070.76  17
  -2  -2  -8 153802. 3901.86  10
   2  -2   8 148379. 3038.70  17
  -2  -2  -8 155031. 3815.41  16
   2  -2   9 1244.56 313.413   1
   2  -2   9 415.090 392.737   2
   2   2   9 971.076 243.549   1
  -2   2  -9 971.008 299.689  11
   2  -2   9 1128.00 181.380  17
   2  -2   9 1311.49 380.047  12
  -2  -2  -9 1251.56 310.611   6
  -2  -2  -9 1105.30 190.393  17
  -2  -2  -9 1375.56 360.431  10
   2   2   9 1319.32 575.529   2
  -2  -2  -9 1267.94 356.230  16
  -2   2  -9 699.487 432.146  10
  -2  -2  -9 1178.51 310.600  11
   2   2  10 116159. 4258.08   2
  -2  -2 -10 114964. 3029.41  11
   2  -2  10 115552. 3453.79  12
   2  -2  10 114875. 3259.83   1
  -2   2 -10 110517. 3252.19  11
  -2  -2 -10 115023. 3546.93  10
  -2   2 -10 112284. 3764.48  10
   2   2  10 116821. 3056.35   1
   2  -2  10 118184. 4129.72   2
   2  -2  10 110703. 2336.38  17
  -2  -2 -10 115191. 3415.70  16
  -2   2 -10 114636. 3537.62  16
  -2  -2 -10 115969. 2365.24  17
  -2  -2 -10 112636. 3107.63   6
  -2  -2 -11 12932.2 952.612   6
  -2   2 -11 12822.7 1140.27  16
   2  -2  11 12890.7 1102.63  12
   2  -2  11 12598.6 1325.29   2
  -2  -2 -11 13549.7 925.606  11
  -2   2 -11 12389.2 988.726  11
  -2  -2 -11 13213.9 558.451  17
  -2  -2 -11 12621.2 1085.24  16
  -2  -2 -11 13716.4 1173.75  10
  -2   2 -11 13395.2 1270.70  10
   2   2  11 13855.4 951.967   1
   2  -2  11 13062.2 1022.85   1
   2   2  11 12517.2 1429.56   2
   2   2  11 14652.3 1076.20  15
  -2   2 -12 103734. 3824.75  10
   2   2  12 103761. 4321.96   2
  -2   2 -12 101892. 3538.50  16
  -2  -2 -12 100365. 3424.88  16
  -2   2 -12 96994.3 3135.09  11
  -2  -2 -12 100812. 3051.26   6
  -2  -2 -12 105667. 3684.84  10
   2  -2  12 103282. 3250.31   1
  -2  -2 -12 101505. 2944.34  11
   2  -2  12 94609.8 4050.42   2
   2   2  12 101362. 3151.44  15
   2   2  12 98978.0 3020.31   1
  -2   2 -13-169.053 325.631  11
  -2   2 -13-437.344 545.553  16
  -2  -2 -13-212.238 460.844  10
  -2   2 -13 808.039 594.673  10
   2   2  13 28.7713 259.423   1
   2   2  13 581.439 625.070   2
   2   2  13 322.522 256.059  15
  -2  -2 -13-284.155 303.387   6
  -2  -2 -13 32.9369 385.826  16
  -2  -2 -13-168.765 245.400  11
   2  -2  13 264.457 334.926   1
   2  -2  14 12232.7 1136.72   1
  -2  -2 -14 12761.8 1047.04   6
  -2  -2 -14 13983.1 1033.55  11
  -2  -2 -14 12933.0 1267.40  16
  -2   2 -14 13402.0 1140.82  11
  -2   2 -14 13378.9 1391.27  10
   2   2  14 13658.2 1669.27   2
  -2   2 -14 13094.8 1305.99  16
   2  -2  14 14419.9 1185.71   3
  -2  -2 -14 12854.2 1330.26  10
   2   2  14 12418.8 1071.94   1
  -2   2 -15 4264.87 670.972  11
  -2  -2 -15 5086.35 948.240  10
  -2   2 -15 3693.89 763.236  16
   2  -2  15 4013.45 660.282   3
  -2   2 -15 3960.17 860.595  10
   2  -2  15 4828.22 732.671   1
   2   2  15 3747.28 971.036   2
  -2  -2 -15 5110.67 906.957  16
   2   2  15 4578.71 700.597   1
   2   2  16 25362.2 1685.58   1
  -2   2 -16 30564.1 2315.17  10
   2  -2  16 26730.0 1731.14   3
  -2  -2 -16 31849.6 2321.92  10
  -2   2 -16 29699.2 1765.46  11
  -2  -2 -16 28980.0 2066.86  16
   2   2  16 31318.0 2667.73   2
   2  -2  16 26822.1 1815.69   1
   2   2  17 1994.70 555.110   1
  -2   2 -17 892.600 353.603  11
  -2   2 -17 1614.18 720.097  10
  -2  -2 -17 3016.77 739.564  16
  -2  -2 -17 2440.26 825.415  10
   2  -2  17 1889.21 542.803   1
   2  -2  18 37065.8 2291.40   1
  -2  -2 -18 31643.9 2553.69  10
  -2   2 -18 35626.6 2724.58  10
   2   2  18 28431.2 1948.71   1
  -2  -2 -18 33989.8 2415.76  16
  -2   2 -19 827.704 719.256  10
  -2  -2 -19 647.644 505.069  16
   2  -2  19 1951.10 662.495   1
   2   2  19 92.3750 389.147   1
  -2  -2 -19 350.383 569.339  10
   2   2  20 49997.4 2782.17   1
   2   3 -20-201.118 527.622  16
  -2   3  19 1153.90 582.266   1
   2  -3 -19 265.688 593.802  16
  -2  -3  19 1012.78 571.276   1
   2   3 -19 685.342 526.541  16
   2   3 -19-70.2696 532.217  10
   2  -3 -19 690.106 661.130  10
   2  -3 -18 1524.17 625.377  16
  -2   3  18 1606.44 534.795   1
   2   3 -18 927.102 470.251  10
  -2  -3  18 2754.96 746.270   1
   2   3 -18 1322.02 541.493  16
   2  -3 -18 650.668 526.705  10
  -2  -3  17 59963.7 2994.66   1
  -2   3  17 62309.5 2699.67  15
   2   3 -17 58556.0 3137.40  10
   2  -3 -17 63035.5 3070.92  16
   2  -3 -17 56111.8 3058.22  10
  -2   3  17 59439.3 2924.89   1
   2   3 -17 59317.0 2921.40  16
   2  -3 -16 3584.21 847.929  10
  -2  -3  16 3692.65 752.218   1
  -2   3  16 2269.13 585.463   1
   2   3 -16 3321.80 743.458  10
   2   3 -16 3205.43 703.139  16
   2  -3 -16 4260.20 787.110  16
  -2   3  16 4138.55 690.253  15
   2   3 -15 76181.3 2612.27  11
  -2  -3  15 78807.7 3214.57   1
  -2   3  15 78224.9 3010.78  15
   2  -3 -15 80293.0 3408.81  10
   2  -3 -15 78343.0 3226.90  16
   2   3 -15 75119.7 3293.21  10
  -2   3  15 79606.4 3179.83   1
   2   3 -15 76804.5 3091.31  16
   2   3 -14 2130.32 548.122  16
  -2  -3  14 2254.85 514.079   1
   2   3 -14 2247.27 623.673  10
   2   3 -14 1674.79 352.180  11
  -2   3  14 1773.30 523.473   1
   2  -3 -14 2395.16 619.245  10
  -2   3  14 2387.70 534.274  15
   2  -3 -14 1614.82 496.446  16
  -2   3  13 131778. 4008.84  15
   2   3 -13 130310. 3968.83  16
   2   3 -13 140410. 3716.43  11
   2  -3 -13 135000. 4179.58  16
  -2  -3  13 134543. 4119.77   1
   2   3 -13 135339. 4243.41  10
  -2   3  13 138226. 4122.00   1
   2  -3 -13 133065. 4285.72  10
   2  -3 -12 338.098 386.182  10
   2  -3 -12 113.744 304.404  16
  -2  -3  12 138.049 303.860   1
   2   3 -12 627.738 281.611  11
   2   3 -12 878.309 374.933  10
  -2   3  12 692.403 374.984   1
  -2  -3  12 459.250 138.668  17
   2   3 -12 351.719 290.791  16
  -2   3  12 680.200 279.835  15
  -2  -3  11 94653.3 2766.45   3
  -2  -3  11 98331.7 3162.27   1
  -2   3  11 92536.2 3069.32   1
   2  -3 -11 96091.3 3284.36  10
   2   3 -11 100454. 2993.92  11
   2  -3 -11 96914.5 1927.97   6
   2   3 -11 95380.5 3189.63  10
   2  -3 -11 95237.9 3151.38  16
  -2  -3  11 100264. 2300.00  17
  -2   3  11 99570.3 3204.91  15
   2   3 -11 91791.3 2962.14  16
   2   3 -10-199.028 207.472  11
   2  -3 -10 352.669 356.992  10
  -2   3  10 570.839 304.642   1
  -2   3  10-55.6386 157.279   3
  -2  -3  10 94.3361 172.369   3
   2   3 -10 204.037 267.900  16
   2  -3 -10 470.602 280.711  16
   2  -3 -10 146.235 71.2394   6
   2   3 -10 165.793 90.0233  12
  -2   3  10 198.638 307.830  15
   2   3 -10 204.346 258.093  10
  -2  -3  10-30.8441 148.830  17
  -2  -3  10 270.078 254.105   1
  -2  -3   9 31148.3 1383.83   3
  -2  -3   9 33069.9 1558.73   1
   2   3  -9 31489.0 1435.14  16
   2  -3  -9 33238.3 1625.53  16
   2   3  -9 33842.4 951.267  12
   2  -3  -9 34138.5 919.932   6
   2   3  -9 35086.8 1610.36  11
  -2   3   9 29457.9 1348.14   3
   2  -3  -9 32146.5 1657.23  10
   2   3  -9 34071.8 1595.04  10
  -2   3   9 30914.5 1604.42  15
  -2   3   9 33486.4 1575.46   1
  -2  -3   9 34021.3 1214.05  17
   2   3  -8 5436.26 680.016  13
  -2   3   8 4682.44 503.638   3
   2  -3  -8 4935.84 316.515   6
  -2   3   8 4195.18 522.643   8
  -2   3   8 4040.26 568.873  15
  -2  -3   8 4607.82 435.719  17
   2   3  -8 5413.36 605.734  10
   2   3  -8 4638.57 381.591   3
  -2   3   8 4467.91 571.419   1
  -2  -3   8 5216.88 526.972   3
   2  -3  -8 4891.93 605.383  16
   2  -3  -8 4158.96 562.272  10
   2   3  -8 4059.65 492.474  16
   2   3  -8 4519.32 265.130  12
  -2  -3   8 4964.17 577.670   1
  -2   3   7 159490. 3740.21   3
  -2  -3   7 160299. 3482.96  17
   2  -3  -7 166318. 3320.40   3
   2   3  -7 149228. 4092.93  13
  -2  -3   7 154848. 3670.09   3
   2   3  -7 160796. 3600.31  16
   2  -3  -7 168900. 3086.59   6
  -2  -3   7 161477. 3813.32   1
   2   3  -7 161788. 3779.85  10
   2   3  -7 166965. 3403.89   3
  -2   3   7 165798. 3877.28   1
   2  -3  -7 160763. 3965.84  10
   2  -3  -7 153007. 3860.07  16
  -2   3   7 164860. 4095.24  15
  -2   3   7 162856. 3817.31   8
  -2  -3   6 1324.13 266.203   3
  -2  -3   6 2080.81 308.013  17
   2  -3  -6 1703.49 256.464   3
   2   3  -6 1089.98 287.566  13
  -2   3   6 1360.16 278.841   3
  -2   3   6 1314.03 310.454  15
   2  -3  -6 1080.92 288.653  16
   2   3  -6 1434.45 326.540  10
  -2   3   6 1243.81 296.348   1
   2   3  -6 1673.10 253.694   3
  -2  -3   6 1520.82 308.104   1
   2   3  -6 2325.19 313.383  16
  -2   3   6 985.957 268.273   8
   2  -3  -6 1762.78 368.376  10
   2   3  -5 342927. 6984.28  13
  -2  -3   5 350173. 6517.26  17
   2  -3  -5 351176. 6331.57   3
  -2   3   5 350841. 6997.99  15
  -2  -3   5 363108. 6585.72   1
  -2   3   5 354614. 5644.65  11
   2   3  -5 379499. 6450.65   3
   2  -3  -5 359578. 6823.57  10
   2   3  -5 352164. 6296.42  16
   2   3  -5 355545. 6451.00  10
  -2   3   5 362802. 6732.81   1
   2  -3  -5 359078. 6766.35  16
  -2   3   5 349370. 6699.63   3
  -2  -3   5 330405. 6549.15   3
  -2   3   5 360139. 6499.26   7
  -2   3   5 351738. 6621.81   8
   2   3  -4 568.962 221.362  13
  -2   3   4 1105.53 226.499   8
   2  -3  -4 1095.50 137.076  13
   2  -3  -4 1917.29 350.263  16
  -2  -3   4 1307.62 257.551  14
   2   3  -4 1651.74 266.489   3
  -2   3   4 1263.37 268.214   9
  -2   3   4 954.072 203.609   7
  -2   3   4 1454.34 267.634   3
   2  -3  -4 1492.37 259.105   3
  -2  -3   4 1801.25 223.536  16
  -2  -3   4 1066.88 248.023   3
  -2   3   4 1208.57 149.624  11
  -2   3   4 1344.39 306.584  15
  -2  -3   4 1367.78 220.920  10
  -2   3   4 756.879 241.193   1
   2   3  -4 745.191 231.908   5
   2   3  -4 2224.11 281.192  10
  -2  -3   4 717.201 230.489  17
  -2   3   3 446914. 7711.17   9
  -2   3   3 433455. 7383.93   7
   2   3  -3 460167. 7717.87   3
  -2   3   3 427769. 7162.70  11
  -2  -3   3 406614. 7685.22   3
   2   3  -3 432092. 7448.10  14
  -2  -3   3 423817. 7733.46  17
   2   3  -3 435225. 7263.52  10
  -2  -3   3 431914. 7271.74  10
   2   3  -3 425532. 7811.95   5
   2  -3  -3 435953. 7734.02   3
  -2   3   3 451766. 7632.95   8
   2  -3  -3 410673. 7249.82  13
  -2   3   3 445432. 7726.47   1
  -2   3   3 431669. 7963.50  15
   2   3  -3 435087. 7985.56  13
  -2  -3   3 430905. 7406.22  14
  -2   3   3 449411. 7864.19   3
  -2  -3   3 434966. 7156.14  16
  -2   3   2 4001.11 405.195   9
   2   3  -2 4244.36 290.029  10
  -2   3   2 3890.36 446.200  15
  -2  -3   2 3615.40 351.610   7
   2  -3  -2 3879.75 431.844   3
   2  -3  -2 3744.43 349.760  11
  -2   3   2 3494.30 312.365  11
  -2  -3   2 3140.28 387.186   3
  -2  -3   2 3489.17 255.317  10
   2   3  -2 3825.33 414.882   5
   2   3  -2 3449.68 430.481  13
   2  -3  -2 3444.61 380.740  14
  -2  -3   2 3555.57 319.265  14
  -2   3   2 3934.23 334.556   7
  -2  -3   2 3895.04 437.143  17
  -2   3   2 3495.14 359.956   8
  -2  -3   2 3367.33 253.108  16
  -2  -3   2 3985.20 252.332  12
   2   3  -2 3495.80 313.238  14
   2  -3  -2 3915.35 327.622   7
   2   3  -1 104295. 2577.46   5
   2  -3  -1 105193. 2473.85  14
   2   3  -1 108534. 2726.46  13
  -2  -3   1 108152. 2313.35   7
  -2  -3   1 111104. 2210.47  12
  -2   3   1 106252. 2624.89  15
  -2   3   1 107034. 2341.71   7
  -2  -3   1 104901. 2661.72   6
  -2  -3   1 106126. 2211.32  14
   2   3  -1 108235. 1997.08   9
   2  -3  -1 108672. 2491.82  11
   2  -3  -1 110877. 2331.25   7
  -2   3   1 105279. 2413.18  11
  -2  -3   1 105479. 1907.66  10
  -2   3   1 101360. 2380.20   8
   2   3  -1 110152. 2153.25  14
   2   3  -1 107998. 2260.37   8
  -2   3   1 107337. 2504.93   9
  -2  -3   1 106141. 2668.53  17
   2  -3  -1 102116. 2696.83   3
  -2  -3   0 51475.8 1212.86  14
   2   3   0 50784.3 1164.78  14
  -2   3   0 48773.1 1531.22   9
   2  -3   0 52710.5 1537.16  14
  -2  -3   0 50746.1 1321.40   8
  -2  -3   0 52817.9 1349.09   7
  -2  -3   0 52366.6 1118.91  16
  -2   3   0 50489.7 1454.28   8
  -2  -3   0 51966.4 1425.71  12
   2   3   0 52178.1 1324.33   8
  -2   3   0 48888.9 1522.97  11
   2   3   0 51472.2 1674.34  13
  -2   3   0 47909.5 1534.01  15
   2   3   0 49977.6 1501.59   2
  -2  -3   0 48778.3 1627.43   6
   2  -3   0 52986.5 1080.31   4
   2  -3   0 55017.1 1149.17   2
   2   3   0 52567.1 1026.43   9
  -2  -3   0 53288.3 1686.42  17
   2  -3   0 48907.2 1696.45   3
   2   3   0 53365.6 1371.46   7
   2  -3   0 55343.7 1466.24   7
   2  -3   1 108570. 2707.16   3
  -2   3  -1 106554. 2583.39  11
   2   3   1 105084. 2608.56  13
  -2  -3  -1 101815. 1833.83   9
  -2  -3  -1 110415. 2030.84  14
  -2  -3  -1 103349. 2616.13  17
  -2   3  -1 102458. 2398.81   8
  -2  -3  -1 103050. 2198.19   7
   2   3   1 107010. 2232.58   8
   2   3   1 107662. 2223.17   7
  -2  -3  -1 106036. 2050.61   1
   2  -3   1 104128. 2100.33   2
   2   3   1 103520. 2482.30   2
  -2   3  -1 106982. 2037.12   2
   2   3   1 105381. 2555.37   4
  -2  -3  -1 107157. 2054.25  16
  -2   3  -1 103429. 2543.42   9
   2  -3   1 104369. 2407.03  15
  -2  -3  -1 107118. 2634.91   6
  -2   3  -1 105078. 2412.54  15
  -2  -3  -1 108880. 2234.99   8
   2  -3   1 105274. 2487.87  14
   2  -3   2 866.299 231.296  14
  -2   3  -2 1081.15 162.849   2
  -2  -3  -2 906.427 161.135   8
   2   3   2 765.051 173.631   8
  -2  -3  -2 1000.77 145.733   1
   2  -3   2 714.523 157.913   2
  -2  -3  -2 754.999 117.985   9
  -2   3  -2 680.926 198.664  11
   2   3   2 653.720 196.422  13
   2   3   2 857.832 163.086   7
  -2   3  -2 867.948 253.753   9
  -2  -3  -2 1103.28 264.755   6
  -2  -3  -2 1066.89 240.692  17
   2  -3   2 884.045 259.076   3
  -2  -3  -2 1055.94 129.851  10
  -2   3  -2 1039.69 182.831  15
   2   3   2 847.673 207.457   2
  -2  -3  -2 938.306 166.905  16
   2   3   2 1108.95 157.754  16
  -2   3  -2 577.368 176.103   8
   2   3   2 1106.42 280.954   4
   2  -3   2 1064.87 188.378  15
   2   3   3 292111. 5566.62  13
  -2  -3  -3 301435. 5675.53   6
   2   3   3 291216. 5229.77   7
   2  -3   3 287667. 5705.76  12
  -2   3  -3 297555. 5764.41  11
   2   3   3 301379. 5760.01   4
   2   3   3 302505. 5220.19  16
   2   3   3 308276. 4934.97  10
  -2  -3  -3 282107. 4989.77  10
  -2  -3  -3 290101. 5194.95  16
  -2   3  -3 288661. 5313.43   2
  -2  -3  -3 295447. 5587.94  17
   2  -3   3 286579. 5737.08   3
   2   3   3 294593. 5712.41   2
   2  -3   3 285827. 5669.06  14
  -2  -3  -3 292423. 5016.56   1
  -2   3  -3 288940. 5035.56  15
  -2   3  -3 301746. 5896.82   9
   2  -3   3 289041. 5117.07  15
   2  -3   3 277307. 5474.19   2
  -2  -3  -3 288294. 5121.99   9
   2   3   3 290598. 5032.70   1
   2   3   3 294144. 5272.98   8
   2   3   4 528.103 169.574   8
  -2  -3  -4 612.951 224.770   6
   2  -3   4 585.010 241.937   3
   2   3   4 500.673 207.818  13
   2  -3   4 578.242 275.394  14
   2  -3   4 458.114 239.968  12
   2  -3   4 764.070 248.191   2
  -2  -3  -4 1020.28 234.551  17
  -2  -3  -4 735.501 182.941  10
  -2   3  -4 32.4286 236.375  11
  -2  -3  -4 223.369 149.975  16
  -2  -3  -4 475.652 113.519   1
   2  -3   4 693.233 131.189  15
   2   3   4 677.313 145.483  10
  -2   3  -4 681.629 126.114  15
  -2   3  -4 725.973 278.671   9
   2   3   4 528.350 148.166   1
   2   3   4 918.733 303.580   2
   2   3   4 224.838 239.297   4
   2  -3   5 542035. 10015.4   2
   2  -3   5 551831. 9890.98   3
   2  -3   5 553415. 9887.62  12
  -2  -3  -5 550290. 9713.23   6
  -2  -3  -5 552487. 9514.29  16
   2  -3   5 545542. 9909.73  14
  -2   3  -5 553206. 9985.09  11
   2   3   5 558853. 9230.02   1
   2   3   5 551593. 9615.96  13
   2   3   5 557791. 10276.5   2
  -2  -3  -5 568409. 9518.27  17
  -2   3  -5 543379. 10401.9   9
  -2  -3  -5 545868. 9391.58  10
   2   3   5 552841. 9460.97   8
   2  -3   6 67.1988 241.345  14
   2   3   6 120.632 180.778  13
   2  -3   6 340.464 325.820   3
  -2  -3  -6-74.1549 170.087  16
  -2  -3  -6 81.4892 130.246  17
   2  -3   6 115.002 208.356   2
   2   3   6 80.6543 284.642   2
  -2   3  -6 55.0533 245.275  11
   2  -3   6 143.367 204.247  12
  -2  -3  -6 281.420 215.209   6
   2   3   6 110.973 167.842   8
  -2  -3  -6 92.5007 202.272  10
   2   3   6 150.120 115.067   1
  -2   3  -6-688.590 416.872   9
  -2   3  -7 294139. 6508.06  10
   2  -3   7 283615. 5971.52  12
  -2  -3  -7 284022. 5794.99  10
  -2   3  -7 292666. 6121.70  11
  -2  -3  -7 281756. 5742.80   6
   2   3   7 278789. 6658.76   2
   2   3   7 287421. 5675.55  13
   2  -3   7 287473. 5970.19   3
  -2  -3  -7 288475. 5384.41  17
   2   3   7 283702. 5428.69   1
  -2  -3  -7 288709. 5832.17  16
   2  -3   7 282152. 6413.96   2
   2  -3   7 280768. 6005.18  14
   2   3   8 296.311 200.019   1
  -2   3  -8-229.204 391.368  10
   2  -3   8 445.034 300.733   3
   2  -3   8-9.02300 228.538  12
   2  -3   8-227.396 277.150   2
  -2  -3  -8 213.613 152.364  17
   2   3   8 205.788 336.269   2
  -2   3  -8 331.827 289.133  11
  -2  -3  -8 93.9075 197.036   6
   2  -3   8 155.223 253.676  14
  -2  -3  -8 356.847 207.314  10
  -2  -3  -8 300.488 249.656  16
   2  -3   9 927.743 301.915   1
  -2   3  -9 916.136 405.329  10
   2  -3   9 1389.99 413.905   3
   2   3   9 837.925 495.617   2
  -2   3  -9 1596.45 421.095  11
   2  -3   9 246.855 317.888   2
  -2  -3  -9 987.610 339.988  10
  -2  -3  -9 553.786 279.548  16
   2   3   9 876.011 255.628   1
   2  -3   9 906.501 358.122  12
  -2  -3  -9 1472.51 235.959  17
  -2  -3  -9 809.713 279.869   6
   2  -3  10-224.611 263.993  12
  -2  -3 -10-34.8410 101.610  17
  -2  -3 -10-33.2505 264.124   6
   2   3  10-136.121 404.525   2
  -2   3 -10 211.416 243.524  11
   2  -3  10-467.215 372.569   2
   2  -3  10-192.356 307.145   1
  -2  -3 -10-349.447 330.276  10
  -2   3 -10 53.6023 411.248  10
   2   3  10 90.6104 177.263   1
   2  -3  10 348.946 316.195   3
  -2  -3 -10-129.471 281.616  16
   2  -3  11 27744.8 1580.54   1
   2  -3  11 28441.8 1630.41  12
   2  -3  11 30815.3 1644.77   3
  -2  -3 -11 31619.3 1790.07  10
  -2   3 -11 33221.1 1993.08  10
  -2   3 -11 29242.7 1628.27  11
   2   3  11 30919.0 1756.46  15
   2   3  11 31824.1 2187.74   2
   2   3  11 30782.6 1492.58   1
  -2  -3 -11 32395.8 1746.20  16
  -2  -3 -11 29610.3 1021.11  17
   2  -3  11 29270.9 1988.74   2
  -2  -3 -11 30720.3 1518.41   6
   2   3  12 3227.90 498.687   1
   2  -3  12 3105.29 579.754   3
  -2   3 -12 2070.01 478.316  11
   2  -3  12 3319.30 614.257  12
   2   3  12 2528.91 721.621   2
   2  -3  12 2998.47 563.912   1
  -2  -3 -12 2214.09 412.375   6
  -2  -3 -12 3782.27 692.456  10
  -2  -3 -12 3121.98 603.539  16
  -2   3 -12 2661.34 598.059  10
   2   3  12 3220.24 583.557  15
  -2   3 -13 169067. 5355.42  10
   2  -3  13 164451. 4706.82   1
  -2  -3 -13 164539. 4902.46  16
  -2  -3 -13 166850. 4383.38   6
  -2   3 -13 171122. 4712.91  11
  -2  -3 -13 165583. 5116.42  10
   2   3  13 164911. 4405.78   1
   2  -3  13 167455. 4675.83   3
   2   3  13 179758. 6072.36   2
   2   3  13 172975. 4720.10  15
   2   3  14 594.417 345.248   1
   2   3  14 219.996 349.450  15
   2  -3  14 494.790 402.163   3
  -2   3 -14 137.771 274.551  11
   2   3  14-47.5306 550.261   2
  -2   3 -14-208.591 524.466  10
   2  -3  14 388.877 383.323   1
  -2  -3 -14 340.722 458.992  10
  -2  -3 -14-127.152 350.991  16
  -2  -3 -14 35.2828 252.006   6
  -2   3 -15 154255. 4609.23  11
  -2  -3 -15 156978. 5051.64  16
   2   3  15 164603. 6199.75   2
  -2  -3 -15 149500. 4281.98   6
   2  -3  15 153266. 4638.87   3
  -2  -3 -15 158827. 5337.29  10
  -2   3 -15 157151. 5442.36  10
   2   3  15 151675. 4451.48   1
   2  -3  15 154422. 4779.50   1
   2  -3  16 1653.34 495.142   3
  -2   3 -16 527.753 513.405  10
   2   3  16 749.537 399.011   1
  -2   3 -16 1316.15 478.345  11
   2   3  16 711.442 638.269   2
  -2  -3 -16 1103.28 527.206  10
   2  -3  16 2410.23 642.262   1
  -2  -3 -16 1654.14 637.763  16
  -2   3 -17 24397.4 1744.00  11
   2  -3  17 28641.5 2003.74   1
  -2  -3 -17 24041.8 1974.56  16
   2   3  17 25309.5 1739.25   1
  -2  -3 -17 23754.9 2091.46  10
  -2   3 -17 29949.0 2418.06  10
  -2   3 -18 1354.50 746.664  10
   2  -3  18 378.569 395.894   1
   2   3  18-290.450 399.677   1
  -2  -3 -18 659.954 470.039  16
  -2  -3 -18 372.827 480.775  10
   2   3  19 585.136 414.720   1
  -2  -3 -19-723.395 811.356  10
   2  -3  19 1250.02 625.822   1
  -2  -3 -19 464.634 566.684  16
   2   3  20 2028.68 592.926   1
   2   4 -19 189.423 487.472  10
  -2  -4  19 670.211 500.739   1
   2  -4 -19 328.691 549.517  16
   2  -4 -19 483.533 652.350  10
  -2   4  19 613.244 496.625   1
  -2  -4  18 63211.4 3278.65   1
  -2   4  18 65910.0 3232.47   1
   2   4 -18 61630.8 3154.31  16
   2  -4 -18 67076.9 3484.99  10
   2   4 -18 64337.3 3443.63  10
   2  -4 -18 61384.5 3224.64  16
   2   4 -17 742.190 375.809  16
  -2  -4  17 664.258 408.449   1
   2  -4 -17 1233.96 589.281  16
   2   4 -17 1317.89 641.632  10
   2  -4 -17 598.420 491.401  10
  -2   4  17 1606.26 525.555  15
  -2   4  17 1123.72 530.511   1
   2   4 -16 8237.94 1151.65  10
  -2  -4  16 7811.69 1067.07   1
  -2   4  16 7985.28 1059.44   1
  -2   4  16 7009.75 936.543  15
   2  -4 -16 6768.06 963.678  10
   2  -4 -16 4801.93 831.277  16
   2   4 -16 5616.67 830.776  16
   2   4 -15 617.916 329.117  11
   2   4 -15 321.491 354.943  16
  -2  -4  15 17.3907 348.371   1
   2  -4 -15 370.601 384.878  16
  -2   4  15-449.545 458.545   1
   2  -4 -15 889.233 477.818  10
  -2   4  15 443.656 305.630  15
   2   4 -15 1266.82 492.124  10
   2  -4 -14 6918.89 962.738  10
   2   4 -14 7572.28 936.881  16
  -2   4  14 8850.60 1007.86   1
  -2  -4  14 6286.25 894.687   1
   2   4 -14 8040.50 868.022  11
   2  -4 -14 8143.09 1032.81  16
  -2   4  14 7788.30 971.503  15
   2   4 -14 8582.69 1078.87  10
  -2   4  13 3097.17 615.021  15
   2   4 -13 2940.36 654.667  10
  -2  -4  13 3077.47 639.010   1
   2  -4 -13 3471.68 682.204  10
  -2   4  13 2673.75 615.632   1
   2   4 -13 2266.60 551.506  16
   2   4 -13 2274.11 485.223  11
   2  -4 -13 2868.66 616.419  16
   2   4 -12 180529. 4654.03  11
   2   4 -12 173483. 4628.20  16
   2  -4 -12 172416. 4945.05  10
   2   4 -12 173143. 4866.69  10
   2  -4 -12 174785. 4875.67  16
  -2  -4  12 174136. 4853.75   1
  -2  -4  12 179034. 4549.62   3
  -2   4  12 169343. 4694.85   1
  -2  -4  12 169017. 3683.20  17
  -2   4  12 174741. 4960.80  15
   2   4 -11-52.4057 294.417  10
  -2  -4  11 511.670 211.221  17
  -2   4  11-47.9995 337.308  15
  -2  -4  11 15.7377 232.552   3
   2   4 -11 255.983 284.403  11
   2  -4 -11 246.392 137.527   6
  -2   4  11 555.236 397.130   1
   2  -4 -11 277.870 378.215  10
   2  -4 -11 594.519 433.326  16
   2   4 -11 256.369 282.114  16
  -2  -4  11 7.60815 281.455   1
  -2  -4  10 261135. 6006.95   3
   2  -4 -10 280220. 4915.81   6
  -2  -4  10 273148. 5416.31  17
   2   4 -10 268188. 5916.64  16
  -2   4  10 270359. 6142.08   8
  -2  -4  10 263977. 6159.27   1
   2  -4 -10 254591. 6121.78  16
   2   4 -10 287389. 6295.20  11
  -2   4  10 273006. 6119.88   1
   2  -4 -10 263900. 6284.67  10
  -2   4  10 274090. 6497.00  15
   2   4 -10 277474. 6220.99  10
  -2   4   9 12472.7 991.516   8
  -2  -4   9 12580.6 813.717  17
   2   4  -9 11272.9 862.464  16
  -2   4   9 12386.0 1089.97  15
  -2  -4   9 12206.2 991.590   1
   2  -4  -9 13062.3 1062.75  10
   2   4  -9 12857.1 994.478  10
   2  -4  -9 12848.8 649.889   6
  -2  -4   9 11070.9 927.843   3
   2  -4  -9 14671.1 1103.18  16
   2   4  -9 13503.9 1048.32  11
  -2   4   9 12262.5 958.989   1
  -2  -4   8 102808. 3109.27   3
  -2   4   8 109977. 3116.44   8
   2  -4  -8 104311. 3163.57  10
  -2   4   8 108186. 3106.10   1
   2  -4  -8 107857. 2414.10   6
   2   4  -8 107150. 3478.78  13
   2   4  -8 102818. 3013.22  10
  -2  -4   8 105550. 2810.57  17
   2  -4  -8 100162. 3105.95  16
  -2   4   8 105254. 3398.73  15
  -2  -4   8 100496. 3045.48   1
  -2   4   7 118.018 240.957   1
   2   4  -7 213.287 268.362  13
  -2  -4   7 263.505 175.246  17
  -2   4   7 167.069 51.3475  11
   2  -4  -7 457.025 273.887  16
  -2  -4   7-130.900 189.591   3
  -2  -4   7-319.663 303.385   1
  -2   4   7-20.3874 339.885  15
  -2   4   7 67.6291 256.169   8
   2   4  -7 9.47119 235.210  10
   2  -4  -7 35.9833 272.927  10
  -2   4   7 351.650 84.7735  11
   2  -4  -7 495.791 175.434   3
  -2   4   6 33285.0 1287.01   7
  -2  -4   6 31341.6 1395.84  17
  -2   4   6 32913.4 1476.76   1
  -2  -4   6 33084.4 1540.61   3
  -2   4   6 30605.3 1623.86  15
   2   4  -6 33076.4 1687.07  13
  -2   4   6 31664.7 943.141  11
   2  -4  -6 34279.2 1529.33  10
   2   4  -6 33987.8 1404.82  10
   2   4  -6 31861.0 1474.95   5
   2  -4  -6 33946.5 1527.59  16
   2  -4  -6 32082.6 1300.86   3
  -2   4   6 32669.6 1439.64   8
  -2  -4   6 33252.8 1431.81  14
  -2   4   5 3344.64 360.165   7
   2  -4  -5 3375.26 227.011  13
  -2   4   5 2988.50 432.442   8
  -2  -4   5 3005.85 430.994   3
  -2   4   5 3303.87 311.913  11
   2   4  -5 4173.99 600.974  13
   2  -4  -5 3729.82 453.179   3
   2   4  -5 3039.92 437.467   5
   2  -4  -5 2635.40 439.674  10
  -2   4   5 2583.19 392.026   1
  -2  -4   5 2637.88 399.969  17
   2  -4  -5 2667.53 455.702  16
  -2  -4   5 3171.02 410.278  14
   2   4  -5 3684.92 432.133  10
  -2   4   5 3012.75 470.251  15
   2  -4  -4 46107.9 1647.96   3
   2   4  -4 46745.1 1891.39  13
  -2   4   4 45107.5 1357.11   7
   2  -4  -4 43950.9 1217.30  13
  -2   4   4 44436.2 1370.32  11
  -2  -4   4 42582.2 1702.48  17
  -2  -4   4 42394.0 1734.11   3
   2   4  -4 44148.8 1678.39   5
   2   4  -4 45292.1 1459.15  10
  -2   4   4 45379.6 1663.74   1
   2  -4  -4 47504.8 1704.77  16
  -2   4   4 47443.7 1950.34  15
  -2   4   4 43651.8 1589.96   9
   2  -4  -4 48996.7 1562.54   2
  -2   4   4 44073.8 1603.06   8
  -2  -4   4 44439.3 1541.40  14
  -2   4   3 4384.28 454.797   9
  -2  -4   3 4187.15 422.439  14
  -2  -4   3 3813.25 344.046  16
   2  -4  -3 4553.50 409.209  13
   2  -4  -3 4551.41 383.958   2
   2   4  -3 4372.34 385.213  10
   2  -4  -3 4192.11 498.736   3
   2   4  -3 3836.75 511.016  13
  -2   4   3 4636.13 442.577  11
  -2   4   3 4664.95 482.585   8
  -2   4   3 3931.63 348.988   7
  -2   4   3 4286.06 566.899  15
  -2  -4   3 4387.82 385.363  10
   2   4  -3 3725.81 446.265   5
  -2  -4   3 4249.70 544.500   3
   2  -4  -2 350364. 6086.32   4
   2   4  -2 337533. 6547.34   5
   2  -4  -2 351017. 6486.14  14
   2  -4  -2 356714. 6017.92   7
   2  -4  -2 342372. 6433.55  13
   2   4  -2 342242. 6839.57  13
  -2   4   2 341410. 6021.63   7
   2   4  -2 337671. 6238.82   8
  -2   4   2 344270. 6400.54  11
  -2  -4   2 348360. 5924.00  10
  -2   4   2 349786. 6374.92   9
  -2  -4   2 331549. 6734.51   3
  -2  -4   2 347287. 6239.59  14
   2  -4  -2 337788. 6757.13   3
  -2   4   2 354819. 6429.41   8
  -2   4   2 339519. 6875.14  15
   2   4  -2 350186. 6140.57  14
  -2  -4   2 334870. 6142.36   7
   2  -4  -1 76394.5 2133.90  14
   2   4  -1 76283.7 1461.87   9
  -2  -4   1 77147.1 2362.40   3
  -2  -4   1 74220.7 1820.96   7
   2  -4  -1 78189.1 1842.43   7
  -2   4   1 73792.1 2303.40  15
  -2  -4   1 75153.5 1641.40  10
  -2   4   1 78393.1 2086.46   9
   2  -4  -1 80722.4 1765.05   4
   2   4  -1 75942.7 1933.58   8
   2   4  -1 75580.6 2349.92  13
   2  -4  -1 76088.4 2414.62   3
   2   4  -1 73633.3 1790.34  14
  -2   4   1 76444.7 2201.00  11
  -2   4   1 76888.5 2071.78   8
  -2  -4   1 73653.9 1876.37  14
   2  -4   0 282336. 5329.12  14
   2   4   0 272823. 4769.06  14
   2  -4   0 287696. 4564.26   4
   2  -4   0 266422. 4376.03   2
  -2   4   0 273482. 5209.99   8
   2   4   0 267146. 5138.07   2
  -2  -4   0 265072. 5594.13   6
  -2  -4   0 263280. 4494.80  10
   2   4   0 275927. 5594.95  13
  -2   4   0 267152. 5465.56  15
  -2   4   0 278970. 5505.04  11
  -2  -4   0 276583. 4862.34  14
  -2  -4   0 268209. 4768.10   7
   2   4   0 275687. 5003.40   8
   2  -4   0 278225. 5766.15   3
  -2   4   0 270395. 5246.10   9
  -2   4  -1 2216.35 327.130   8
  -2  -4  -1 2597.19 262.261  14
   2   4   1 2717.93 302.067   8
   2  -4   1 2043.92 323.877  14
   2   4   1 2396.38 366.384   4
  -2   4  -1 2957.52 449.040  11
   2  -4   1 2360.42 437.522   3
  -2  -4  -1 2101.80 228.482   7
  -2  -4  -1 2938.77 435.828   6
  -2  -4  -1 2393.20 172.222  10
  -2   4  -1 3024.49 390.177   9
   2  -4   1 2393.42 157.149   5
   2  -4   1 2464.04 212.016   2
   2   4   1 2620.98 255.488   7
  -2  -4  -1 2280.99 251.507  16
   2   4   1 2030.36 295.907   2
   2   4   1 2320.87 393.109  13
  -2   4  -1 2215.46 326.012  15
  -2   4  -2 174522. 3900.63   9
   2   4   2 170420. 3546.02   8
  -2  -4  -2 175479. 3321.64  14
  -2  -4  -2 166816. 3322.63   1
   2  -4   2 170242. 3297.41   2
  -2   4  -2 174168. 3796.23   8
  -2   4  -2 171352. 3625.84  15
  -2  -4  -2 178754. 4027.79   6
  -2  -4  -2 171408. 3061.50  10
   2  -4   2 166428. 3707.04  15
   2  -4   2 176814. 3874.51  14
  -2   4  -2 174958. 3127.21   2
   2   4   2 169918. 3750.69   2
   2  -4   2 178932. 4173.40   3
   2   4   2 174528. 3256.92   7
  -2  -4  -2 173126. 3397.86  16
   2   4   2 177126. 3920.26  13
  -2   4  -2 171942. 4050.61  11
   2   4   2 172908. 3902.76   4
   2  -4   3 4247.09 516.474  14
   2  -4   3 3804.18 521.863   3
  -2  -4  -3 3317.32 261.483   9
   2   4   3 3613.66 434.381   2
   2   4   3 3114.83 355.107   8
   2   4   3 3273.78 401.607  13
  -2  -4  -3 3379.21 290.724  10
   2  -4   3 3212.70 440.765  12
   2   4   3 3220.40 291.765   7
  -2  -4  -3 3419.54 316.680   1
  -2  -4  -3 3214.41 353.576  16
  -2   4  -3 3498.30 344.955  15
  -2   4  -3 4566.78 543.577  11
  -2  -4  -3 4163.73 518.092   6
  -2   4  -3 3673.67 337.996   2
  -2  -4  -3 3771.52 479.325  17
   2  -4   3 3375.40 365.377   2
   2   4   3 2969.68 451.659   4
  -2   4  -3 3508.96 478.886   9
   2   4   4 50097.3 1594.23   8
  -2   4  -4 49921.9 1319.81  15
   2   4   4 46394.2 1389.93   7
  -2  -4  -4 47649.2 1379.77  10
   2  -4   4 46763.9 1861.60   3
   2   4   4 48058.2 1688.84  13
  -2  -4  -4 46158.4 1511.47  16
  -2  -4  -4 47320.9 1758.37  17
   2  -4   4 44947.5 1786.97  14
   2  -4   4 48762.9 1776.26  12
   2   4   4 48729.9 1875.97   4
  -2  -4  -4 50695.4 1807.68   6
  -2   4  -4 49587.7 1925.36  11
   2   4   4 45584.1 1405.16   1
   2   4   4 46723.3 1811.83   2
  -2   4  -4 48693.2 1133.21   5
   2  -4   4 44080.7 1569.94   2
  -2   4  -4 48208.4 1615.37   2
  -2   4  -4 48695.2 1929.41   9
  -2   4  -5 13104.4 1031.19   9
   2   4   5 13592.9 851.610  13
   2  -4   5 13599.4 897.844   2
  -2  -4  -5 14529.4 934.635   6
   2  -4   5 13761.3 971.022  14
  -2  -4  -5 13605.2 749.344  10
  -2   4  -5 13109.3 998.709  11
   2   4   5 14253.4 827.988   8
   2   4   5 15349.1 1083.12   2
   2  -4   5 13754.6 974.365   3
   2   4   5 13994.5 742.184   1
  -2  -4  -5 14134.7 829.681  16
  -2   4  -5 13982.9 546.008  15
   2  -4   5 15230.0 964.906  12
   2   4   5 15236.0 1062.68   4
  -2  -4  -5 14199.2 901.899  17
  -2   4  -6 89855.9 3104.92   9
  -2  -4  -6 92211.2 2566.70  17
   2   4   6 90792.4 2336.73   1
  -2  -4  -6 88472.5 2424.23  10
   2  -4   6 89534.3 2689.97  12
   2  -4   6 94504.3 2871.09   3
   2   4   6 91755.7 2544.00  13
  -2  -4  -6 89375.1 2538.73  16
   2   4   6 89052.4 2497.21   8
  -2  -4  -6 91885.0 2664.51   6
   2  -4   6 86668.4 2727.88   2
   2   4   6 89369.6 3021.24   2
  -2   4  -6 94876.6 2956.21  11
   2  -4   6 91166.6 2819.92  14
   2   4   7 3667.06 453.305   8
  -2  -4  -7 3404.25 427.515  17
   2   4   7 3710.76 466.664  13
   2  -4   7 3670.95 565.631  14
   2  -4   7 2981.26 501.559   3
   2   4   7 4057.04 686.703   2
   2  -4   7 3223.97 526.026   2
   2   4   7 3229.99 398.241   1
  -2  -4  -7 3625.07 494.839   6
  -2   4  -7 4115.17 602.991  11
  -2   4  -7 3349.64 597.849   9
  -2  -4  -7 3711.32 465.224  10
   2  -4   7 2924.06 461.044  12
  -2  -4  -7 3666.18 499.081  16
  -2   4  -8 164508. 4868.52   9
   2   4   8 167300. 4015.25   8
   2   4   8 159709. 3858.70  13
  -2  -4  -8 167414. 4127.45  16
   2  -4   8 165904. 4159.27  12
  -2  -4  -8 167937. 4051.88   6
  -2  -4  -8 160533. 4027.75  10
  -2  -4  -8 162655. 3709.02  17
   2   4   8 164325. 3760.71   1
  -2   4  -8 167959. 4449.62  11
   2   4   8 167699. 4886.46   2
   2  -4   8 161630. 4285.70  14
   2  -4   8 162412. 4474.02   2
   2  -4   8 164295. 4312.90   3
  -2  -4  -9 13348.5 1040.87  16
  -2   4  -9 12231.7 1173.64  10
   2  -4   9 12400.3 1036.47  14
  -2  -4  -9 13376.2 805.573  17
   2   4   9 13256.4 1328.47   2
  -2  -4  -9 11564.6 908.242   6
  -2  -4  -9 12144.7 975.655  10
   2   4   9 11016.5 809.158   1
   2   4   9 12510.1 882.471  13
   2  -4   9 13103.1 1063.28   3
   2  -4   9 12268.0 979.462  12
  -2   4  -9 12391.4 1083.79  11
  -2  -4 -10 161477. 4377.33  16
  -2  -4 -10 167520. 3597.81  17
  -2  -4 -10 158102. 4366.36  10
   2   4  10 160579. 3981.87  13
   2   4  10 161598. 3973.46   1
   2  -4  10 153298. 4253.23  12
  -2   4 -10 163865. 4543.73  11
  -2  -4 -10 160537. 4107.96   6
   2  -4  10 158172. 4362.79   1
  -2   4 -10 173473. 4958.41  10
   2  -4  10 164124. 4464.59   3
   2   4  10 169039. 5332.57   2
   2  -4  10 159542. 4466.99  14
   2  -4  11 285.268 297.798   1
   2  -4  11-153.282 333.888   3
   2   4  11 442.792 231.565  13
   2   4  11 79.9825 233.388   1
   2   4  11 229.268 453.423   2
  -2   4 -11 449.861 360.016  11
  -2  -4 -11 411.744 263.324   6
  -2  -4 -11 191.053 369.575  10
   2  -4  11 49.8858 313.729  12
  -2  -4 -11 664.633 205.769  17
  -2  -4 -11-186.958 299.521  16
  -2   4 -11 266.043 414.684  10
   2   4  11 33.6079 301.089  15
   2   4  12 115778. 4642.08   2
   2   4  12 109562. 3239.87  13
  -2   4 -12 122925. 4290.44  10
   2  -4  12 111931. 3708.27   1
  -2  -4 -12 112173. 3394.31   6
  -2  -4 -12 116358. 3901.65  10
   2  -4  12 108345. 3675.70   3
   2   4  12 112847. 3371.94   1
   2   4  12 113719. 3925.99  15
  -2   4 -12 118746. 3832.80  11
  -2  -4 -12 112033. 3775.33  16
   2  -4  12 109625. 3623.49  12
  -2   4 -13 963.286 394.017  11
   2  -4  13 1030.28 367.956   3
  -2   4 -13 988.177 574.599  10
   2  -4  13 945.703 345.195  12
   2   4  13 423.352 514.558   2
  -2  -4 -13 141.848 322.766  10
   2  -4  13 89.0123 365.536   1
   2   4  13-97.3892 289.942   1
  -2  -4 -13 1328.38 475.692  16
   2   4  13 1218.12 454.118  15
  -2  -4 -13 439.816 269.489   6
   2   4  13 517.408 247.537  13
   2   4  14 3276.22 554.841  13
   2  -4  14 1548.63 472.305   3
   2   4  14 2161.58 740.065   2
  -2   4 -14 3571.22 703.646  11
  -2  -4 -14 2648.65 524.586   6
  -2  -4 -14 3140.94 711.334  10
   2  -4  14 3151.93 696.669   1
  -2  -4 -14 2874.82 668.148  16
  -2   4 -14 3811.61 909.076  10
   2   4  14 3764.58 662.426  15
   2   4  14 2575.98 507.082   1
  -2  -4 -15 341.915 417.733  16
   2  -4  15 479.978 410.733   1
  -2   4 -15 715.332 382.512  11
   2   4  15 439.071 550.883   2
   2  -4  15 739.745 303.756   3
  -2   4 -15 851.178 534.401  10
  -2  -4 -15 412.030 268.075   6
  -2  -4 -15-541.189 681.305  10
   2   4  15 196.498 374.331   1
  -2  -4 -16 15079.7 1536.99  16
   2   4  16 16804.1 2001.94   2
   2  -4  16 14808.2 1444.01   1
   2  -4  16 17639.8 1515.23   3
  -2   4 -16 15843.0 1421.45  11
  -2  -4 -16 17819.9 1718.51  10
   2   4  16 14525.9 1267.76   1
  -2   4 -16 14457.8 1616.84  10
  -2  -4 -17 10365.7 1350.48  16
   2  -4  17 10530.8 1253.37   1
  -2   4 -17 9309.65 1110.73  11
   2   4  17 10235.6 1654.88   2
  -2  -4 -17 8666.45 1277.39  10
   2   4  17 11030.1 1168.18   1
  -2   4 -17 12512.5 1581.90  10
  -2  -4 -18 33962.5 2459.32  16
  -2   4 -18 31112.0 2073.29  11
  -2  -4 -18 29236.8 2419.31  10
  -2   4 -18 35017.4 2680.27  10
   2  -4  18 31597.6 2245.00   1
   2   4  18 28963.1 1981.40   1
  -2  -4 -19-27.1172 655.234  10
   2  -4  19 115.072 354.803   1
   2   4  19 159.741 342.451   1
  -2   5  19 7386.14 1140.52   1
   2  -5 -19 8883.85 1329.70  10
   2   5 -19 5773.47 1122.70  10
   2   5 -18 4191.87 956.145  10
   2  -5 -18 2594.18 795.081  10
  -2   5  18 3514.55 729.524   1
  -2  -5  18 2467.88 733.646   1
   2  -5 -18 2876.56 803.981  16
  -2  -5  17 24904.1 2004.76   1
  -2   5  17 21892.8 1758.32  15
   2  -5 -17 20369.3 1779.02  16
   2  -5 -17 23445.9 1982.80  10
   2   5 -17 21094.4 1881.88  10
  -2   5  17 20151.9 1712.96   1
  -2  -5  16 4465.71 866.442   1
  -2   5  16 4772.52 823.690   1
   2  -5 -16 3663.08 769.470  16
   2   5 -16 4594.43 900.329  10
   2  -5 -16 6458.80 1020.78  10
  -2   5  16 5824.73 917.831  15
  -2  -5  15 73718.4 3313.89   1
  -2   5  15 77369.3 3247.23   1
   2   5 -15 80530.6 3065.51  11
   2  -5 -15 74417.8 3293.62  16
   2  -5 -15 76003.0 3385.61  10
   2   5 -15 75298.1 3408.55  10
  -2   5  15 76455.4 3349.72  15
  -2   5  14 199.039 342.794  15
  -2   5  14 448.377 387.532   1
   2   5 -14 1259.11 579.012  10
   2  -5 -14 688.724 423.794  10
   2  -5 -14 1030.85 527.515  16
  -2  -5  14 568.201 453.636   1
   2   5 -14 322.750 327.731  11
   2   5 -13 157699. 4515.97  11
   2  -5 -13 146325. 4616.59  16
   2  -5 -13 152851. 4771.78  10
   2   5 -13 152004. 4733.87  10
  -2   5  13 144014. 4457.13   1
  -2   5  13 147859. 4807.36  15
  -2  -5  13 150879. 4663.47   1
  -2  -5  12 636.901 231.673  17
   2   5 -12 744.048 359.373  11
  -2   5  12 590.626 413.076   1
  -2  -5  12 720.864 362.515   1
   2  -5 -12 428.538 474.589  10
  -2  -5  12 91.7726 243.274   3
   2   5 -12 39.2937 361.548  10
   2  -5 -12 1197.14 544.803  16
  -2   5  12 336.090 338.071  15
  -2   5  11 6485.88 829.997   8
  -2  -5  11 6983.42 810.497   3
   2   5 -11 6119.60 796.085  11
  -2  -5  11 6305.99 806.648   1
   2  -5 -11 6576.63 862.309  10
   2   5 -11 6742.46 873.773  10
  -2  -5  11 6856.47 654.231  17
   2  -5 -11 6723.93 871.308  16
  -2   5  11 5809.34 770.782   1
  -2   5  11 7362.03 932.063  15
  -2  -5  10 13503.0 1136.48   3
  -2   5  10 13207.0 1093.01   8
   2  -5 -10 13617.8 1146.34  16
  -2  -5  10 12201.3 1075.87   1
   2  -5 -10 13134.4 743.924   6
   2  -5 -10 12405.2 1104.70  10
  -2   5  10 13506.3 1098.26   1
   2   5 -10 12822.5 1102.80  10
  -2   5  10 13005.1 1238.36  15
   2   5 -10 12900.9 1117.20  11
  -2  -5  10 12963.0 923.245  17
  -2   5   9 11349.2 958.831   8
   2   5  -9 9906.14 956.308  11
   2  -5  -9 10895.0 994.512  16
  -2  -5   9 10486.9 839.865  17
   2  -5  -9 9921.16 968.157  10
  -2   5   9 9196.72 346.970  11
   2  -5  -9 9913.03 659.826   6
  -2  -5   9 9048.70 925.714   3
  -2   5   9 9544.41 427.358  11
  -2   5   9 9389.18 1019.73  15
   2   5  -9 10646.6 946.771  10
  -2   5   9 9637.56 879.863   1
   2   5  -9 12428.2 1202.03  13
   2  -5  -8 8009.14 687.396   3
  -2   5   8 7320.83 888.205  15
  -2   5   8 5597.70 562.460   7
  -2   5   8 6822.17 344.520  11
   2   5  -8 7581.87 767.587  10
   2   5  -8 6195.73 849.825  13
  -2   5   8 6795.07 728.186   8
  -2   5   8 5912.84 425.666  11
  -2  -5   8 6374.80 651.798  17
  -2  -5   8 5810.16 746.298   3
   2  -5  -8 6322.84 715.178  16
   2  -5  -8 6132.23 746.134  10
   2   5  -8 5830.68 680.241   5
  -2  -5   8 7121.73 786.880   1
  -2   5   8 6931.87 778.945   1
  -2   5   7 90461.9 2834.90   8
  -2  -5   7 88032.9 2781.58  14
   2  -5  -7 93844.5 2688.27   3
  -2   5   7 88294.9 2414.36   7
   2   5  -7 93393.3 3309.09  13
  -2  -5   7 83915.3 2766.53  17
  -2   5   7 90340.4 2265.65  11
  -2   5   7 91190.9 2865.13   1
   2  -5  -7 93173.0 2909.48  10
   2  -5  -7 93798.8 2932.89  16
  -2  -5   7 85203.4 3011.47   3
   2   5  -7 87554.9 2700.76  10
   2   5  -7 93490.8 2857.29   5
  -2   5   7 90214.8 3319.23  15
  -2   5   6 248.633 154.532   7
  -2   5   6 557.110 297.588   8
   2  -5  -6 254.294 281.860  10
   2   5  -6 216.893 331.501  13
   2  -5  -6 373.962 87.1142  13
   2  -5  -6 131.914 278.014  16
  -2  -5   6 338.745 280.370   3
   2  -5  -6 30.9528 205.188   3
  -2   5   6 416.309 178.041  11
   2   5  -6 8.44107 265.342   5
  -2   5   6 449.341 298.122   1
  -2   5   6 107.768 394.186  15
   2   5  -6 155.271 209.895  10
  -2  -5   6 320.246 250.217  14
  -2   5   5 461544. 8099.25   7
   2  -5  -5 478939. 7861.69  13
  -2   5   5 476963. 9727.96  15
   2  -5  -5 481701. 8872.38   3
  -2  -5   5 472768. 7448.78  12
   2   5  -5 479057. 9594.27  13
  -2  -5   5 454959. 8732.40  14
  -2   5   5 466095. 8555.63  11
  -2   5   5 486690. 8913.40   8
  -2   5   5 484763. 8953.71   1
   2   5  -5 475644. 8564.78  10
   2   5  -5 482767. 8960.58   5
   2  -5  -5 474350. 8973.84  16
  -2  -5   5 461510. 9321.83   3
  -2  -5   4 2442.98 393.592  14
   2   5  -4 2078.79 467.878  13
   2  -5  -4 2614.91 439.805   3
   2   5  -4 2137.82 318.369  10
  -2   5   4 2406.77 283.266   7
  -2   5   4 2306.32 375.781   9
  -2  -5   4 2315.52 427.033   3
  -2   5   4 2885.08 432.401  11
   2   5  -4 2215.63 393.662   5
  -2   5   4 2164.47 552.872  15
   2  -5  -4 2427.98 313.228   2
  -2   5   4 1536.99 345.180   8
   2  -5  -4 2339.33 288.424  13
   2  -5  -3 418495. 7771.14  14
   2  -5  -3 415087. 8022.75   3
  -2   5   3 402087. 8458.01  15
  -2  -5   3 395755. 8188.45   3
   2   5  -3 403733. 8261.70  13
   2  -5  -3 406357. 7407.32  13
  -2   5   3 404814. 6984.95   7
  -2  -5   3 403189. 7526.35  14
  -2   5   3 394606. 7752.01  11
  -2   5   3 421953. 7546.34   9
   2  -5  -3 411865. 6929.10   2
   2   5  -3 400539. 7763.16   5
   2   5  -3 410007. 7575.29   8
  -2   5   3 411312. 7676.03   8
   2   5  -2-111.901 193.765   8
   2  -5  -2 118.823 214.994  14
   2  -5  -2 239.390 106.018   7
  -2  -5   2 318.636 321.030   3
   2  -5  -2 171.839 250.963   3
  -2  -5   2 51.7263 122.794   7
  -2   5   2-10.9328 177.816  11
   2  -5  -2 92.3356 57.0192   2
  -2   5   2 114.447 143.678   9
  -2  -5   2 100.160 94.6762  10
  -2  -5   2 111.752 142.550  14
   2   5  -2 101.280 220.067   5
   2   5  -2 175.953 252.287  13
  -2   5   2 301.084 289.142  15
  -2   5   2 232.779 200.860   8
   2  -5  -1 6349.43 430.734   4
  -2  -5   1 5200.31 465.497  14
  -2  -5   1 5823.28 419.972   7
   2   5  -1 5377.80 247.342   9
   2   5  -1 5973.50 513.490   2
   2  -5  -1 7298.71 467.075   7
   2  -5  -1 5200.30 636.171   3
  -2  -5   1 6419.00 703.435   3
   2  -5  -1 5287.26 546.404  14
  -2   5   1 6632.10 566.902   9
  -2  -5   1 6679.51 439.029  10
  -2   5   1 7865.16 733.888  11
  -2   5   1 8022.93 807.142  15
  -2   5   1 4825.05 504.455   8
   2   5  -1 5515.58 505.158   8
   2   5  -1 6040.20 693.385  13
  -2   5   0 4142.80 473.901   8
  -2  -5   0 4734.42 624.345   3
  -2   5   0 4521.41 486.491   9
   2   5   0 4666.70 580.782  13
  -2  -5   0 4411.21 319.990  10
   2  -5   0 5463.72 683.621   3
  -2   5   0 4611.87 588.885  15
   2  -5   0 4303.39 521.953  14
  -2   5   0 4544.01 572.133  11
  -2  -5   0 4163.61 390.845  14
  -2  -5   0 4776.74 346.690   7
   2   5   0 4768.96 464.510   2
   2   5   0 4792.01 460.504   8
   2  -5   1 1195.61 322.155  14
   2   5   1 1771.06 309.082   8
   2   5   1 791.277 277.417  13
  -2  -5  -1 1454.18 232.514  14
   2  -5   1 1670.77 171.326   5
   2  -5   1 1949.36 455.641   3
  -2   5  -1 1320.79 342.875  15
  -2   5  -1 1416.89 352.455  11
   2   5   1 1689.48 300.752   2
  -2  -5  -1 2035.02 218.974   7
  -2  -5  -1 2021.47 267.656  16
   2   5   1 1607.59 334.797   4
  -2  -5  -1 1172.92 327.919   6
  -2   5  -1 1591.04 285.899   9
  -2   5  -1 1417.13 321.952   8
   2   5   2 1696.07 289.717   8
  -2   5  -2 1336.36 292.699   8
   2  -5   2 1574.72 353.820  14
  -2  -5  -2 1087.29 213.170  14
   2   5   2 1299.49 294.600  13
   2   5   2 1439.86 181.712   7
   2  -5   2 1043.41 357.818   3
  -2   5  -2 1505.30 173.547   4
  -2   5  -2 1297.91 406.873  11
   2   5   2 1613.70 396.363   4
  -2  -5  -2 1434.40 186.067  10
  -2   5  -2 1793.22 356.754   9
  -2   5  -2 1362.59 142.073   2
  -2  -5  -2 2195.40 394.850   6
   2   5   2 997.783 261.459   2
  -2   5  -2 1745.02 339.072  15
  -2  -5  -2 1278.69 242.382  16
  -2   5  -3 262274. 5261.68  15
   2  -5   3 262925. 5642.73  14
  -2  -5  -3 273247. 5813.95   6
   2   5   3 268208. 5748.31   4
  -2  -5  -3 265481. 4766.27  10
  -2  -5  -3 267086. 5031.50  14
   2   5   3 262128. 5482.25   2
  -2   5  -3 269458. 4740.79   2
   2  -5   3 270044. 6061.22   3
  -2  -5  -3 267390. 5151.75  16
  -2  -5  -3 260330. 4338.21   9
  -2   5  -3 278487. 5724.15   9
   2   5   3 270443. 5297.70   8
  -2  -5  -3 258761. 4278.14   9
   2   5   3 277241. 5646.53  13
  -2   5  -3 268131. 4480.82   4
   2   5   3 270470. 4657.63   7
  -2   5  -3 268875. 5603.42   8
  -2   5  -3 266722. 6028.03  11
  -2   5  -4 2123.77 295.654  15
  -2  -5  -4 1920.06 403.989   6
  -2   5  -4 1678.25 282.089   2
   2   5   4 1959.76 234.441   7
   2  -5   4 2232.65 409.624  12
  -2   5  -4 2206.56 215.622   5
   2   5   4 2324.51 341.553   8
  -2   5  -4 2579.85 493.061   9
  -2   5  -4 1649.50 393.846  11
   2   5   4 2218.74 430.488  13
  -2  -5  -4 1800.40 265.222  10
   2  -5   4 2211.12 488.120   3
   2  -5   4 1776.87 407.322  14
   2   5   4 2429.72 441.440   2
  -2  -5  -4 1658.05 289.181  16
   2   5   4 2467.43 497.177   4
  -2  -5  -5 580922. 10388.0  16
   2   5   5 600358. 10614.8  13
   2   5   5 605714. 10495.4   8
   2   5   5 600272. 11079.5   2
  -2   5  -5 591590. 11171.2   9
  -2   5  -5 584506. 11274.3  11
   2  -5   5 602610. 11011.9  14
  -2  -5  -5 568509. 10065.4  10
   2  -5   5 612588. 10780.3  12
  -2   5  -5 602341. 9610.32   5
   2  -5   5 587608. 11204.1   3
  -2   5  -5 576692. 9776.43  15
  -2  -5  -5 593259. 10827.1   6
   2   5   5 580740. 11049.2   4
  -2   5  -6 8042.80 859.842  11
   2  -5   6 8798.95 837.678  14
  -2  -5  -6 7851.16 702.061  16
   2   5   6 8125.58 721.027  13
  -2  -5  -6 7807.99 745.054  17
   2  -5   6 9616.35 918.888   3
  -2   5  -6 8362.33 920.735   9
  -2  -5  -6 8267.98 779.190   6
  -2  -5  -6 8071.24 648.606  10
   2  -5   6 8301.53 756.386  12
   2   5   6 7777.88 624.611   1
  -2   5  -6 8049.07 502.135   5
   2   5   6 8424.54 729.173   8
  -2   5  -6 8720.66 438.330  15
   2   5   6 8719.81 905.190   2
   2   5   7 96591.3 2815.93   8
  -2  -5  -7 90983.7 2661.01  10
   2  -5   7 92565.2 3143.26   3
   2  -5   7 98038.5 2944.03  12
   2   5   7 90498.2 3316.61   2
  -2   5  -7 96484.8 3279.67  11
  -2  -5  -7 94055.9 2888.97   6
   2   5   7 95739.5 2617.15   1
  -2   5  -7 95697.9 3422.07   9
   2   5   7 95114.9 2767.99  13
  -2  -5  -7 95133.3 2844.61  16
   2  -5   7 101064. 3187.37  14
  -2  -5  -7 90223.2 2806.27  17
   2  -5   8 1244.69 376.902   3
   2   5   8 674.596 278.018   8
  -2   5  -8 526.384 363.161   9
  -2  -5  -8 796.942 358.191  16
   2  -5   8 740.232 324.421  12
   2   5   8 632.237 247.372  13
   2   5   8 918.478 435.462   2
  -2   5  -8 495.825 283.452  11
  -2  -5  -8 521.594 229.508   6
  -2  -5  -8 1229.68 327.749  10
   2   5   8 1259.80 297.970   1
  -2  -5  -8 893.660 297.209  17
   2  -5   8 145.053 339.784  14
  -2  -5  -9 14053.9 1095.38  16
   2  -5   9 16062.1 1125.53  12
   2   5   9 16355.7 1021.52   1
   2   5   9 15081.7 1024.23  13
   2   5   9 18990.0 1595.85   2
  -2  -5  -9 16433.7 1146.82  10
  -2  -5  -9 12933.5 1012.98   6
  -2   5  -9 16662.0 1491.67   9
  -2  -5  -9 14434.7 956.021  17
  -2   5  -9 16548.7 1321.41  11
   2  -5   9 12311.2 1114.99   3
   2  -5   9 15445.1 1213.47  14
   2   5   9 15450.5 1081.56   8
   2  -5  10 1559.93 517.406  14
   2  -5  10 828.253 306.368  12
   2  -5  10 672.920 417.867   3
  -2  -5 -10 1581.45 475.618  16
   2   5  10 1333.65 626.082   2
  -2   5 -10 639.329 403.502  11
  -2  -5 -10 667.750 317.241   6
   2   5  10 929.363 314.800  13
   2   5  10 1132.72 326.655   1
  -2  -5 -10 727.151 391.309  10
  -2  -5 -10 723.915 224.264  17
  -2   5 -10 1922.51 529.663   9
  -2  -5 -11 32841.9 1705.93   6
  -2  -5 -11 37030.3 1972.72  10
   2  -5  11 32788.2 1787.50  12
  -2  -5 -11 35561.8 1461.05  17
  -2   5 -11 36328.1 2053.15  11
   2  -5  11 35302.8 1939.90   1
   2   5  11 35069.0 2361.81   2
  -2  -5 -11 36477.0 1960.31  16
   2   5  11 34325.5 1638.84  13
   2   5  11 34912.2 2162.14  15
   2  -5  11 33389.6 1940.19  14
  -2   5 -11 38557.0 2432.18   9
   2   5  11 36917.7 1732.33   1
   2  -5  11 36596.2 2020.81   3
   2   5  12 451.601 242.117  13
   2  -5  12 908.651 507.513   3
  -2  -5 -12 870.281 408.108  16
   2   5  12 764.532 484.791  15
   2  -5  12 711.455 376.239  12
   2   5  12 1288.42 668.702   2
  -2   5 -12 576.337 422.152  11
  -2  -5 -12 787.902 319.712   6
   2  -5  12 1454.67 455.990   1
  -2  -5 -12 962.907 392.156  10
   2   5  12 1504.99 438.428   1
   2   5  13 188126. 4776.08  13
   2   5  13 198531. 5777.87  15
  -2   5 -13 188553. 5539.18  11
   2  -5  13 198421. 5321.02  12
  -2  -5 -13 188063. 5484.31  16
   2   5  13 192829. 5025.33   1
  -2  -5 -13 192980. 5613.45  10
  -2  -5 -13 200504. 5078.28   6
   2   5  13 208414. 6766.13   2
  -2   5 -13 201656. 6032.35  10
   2  -5  13 188094. 5444.72   1
   2  -5  13 197003. 5585.82   3
   2  -5  14-244.245 394.949  12
  -2   5 -14 78.4345 406.044  10
  -2   5 -14-10.7688 329.459  11
   2   5  14 1004.17 630.816   2
  -2  -5 -14 714.415 382.825   6
   2   5  14 964.771 434.847   1
  -2  -5 -14-129.149 350.223  10
   2  -5  14 609.465 449.338   3
   2  -5  14 834.838 473.150   1
  -2  -5 -14 450.918 396.719  16
   2   5  14 184.693 319.179  15
  -2   5 -15 91221.6 4034.74  10
   2  -5  15 82545.8 3497.88   1
   2   5  15 83226.0 3193.37   1
  -2   5 -15 85144.4 3551.54  11
  -2  -5 -15 83843.9 3090.98   6
   2   5  15 85627.5 3482.82  15
  -2  -5 -15 79446.1 3521.93  16
   2   5  15 88284.8 4458.47   2
  -2  -5 -15 80541.4 3667.13  10
   2  -5  15 85715.0 3581.84   3
   2   5  16 387.381 350.903   1
  -2  -5 -16 293.551 444.545  16
   2  -5  16 545.728 403.281   3
  -2   5 -16 674.359 389.999  11
  -2   5 -16 1207.98 693.886  10
   2   5  16 600.032 523.991   2
  -2  -5 -16 361.489 523.418  10
   2  -5  16-854.408 572.303   1
   2  -5  17 12801.2 1418.22   1
  -2   5 -17 14563.9 1469.22  11
   2   5  17 13208.4 1866.45   2
  -2   5 -17 15453.5 1751.17  10
  -2  -5 -17 12195.7 1489.81  10
  -2  -5 -17 15490.8 1622.45  16
   2   5  17 16568.8 1449.96   1
  -2   5 -18 633.368 563.695   9
   2  -5  18-232.660 383.250   1
  -2   5 -18-120.839 475.557  11
  -2  -5 -18 333.642 549.517  16
   2   5  18 436.648 367.788   1
  -2  -5 -18 1353.46 579.402  10
  -2   5 -18 919.006 579.172  10
  -2  -5 -19 825.574 555.711  10
  -2  -6  18 43852.9 2813.07   1
  -2   6  18 46404.6 2778.03   1
   2  -6 -18 43791.6 2837.27  10
   2   6 -18 46768.9 2968.30  10
  -2   6  18 41488.2 2623.92  15
   2  -6 -18 41042.5 2708.53  16
  -2   6  17 812.495 533.137  15
   2  -6 -17 1115.52 622.499  16
  -2   6  17-62.8590 486.061   1
  -2  -6  17 440.492 368.846   1
   2  -6 -17 710.158 496.559  10
   2   6 -17 371.695 456.488  10
   2   6 -16 13280.5 1265.00  11
   2   6 -16 12510.5 1461.24  10
  -2  -6  16 11702.5 1371.00   1
   2  -6 -16 13465.9 1519.35  10
   2  -6 -16 14331.7 1468.82  16
  -2   6  16 14119.8 1418.00   1
  -2   6  16 12981.4 1435.58  15
   2   6 -15 2177.24 642.339  10
  -2   6  15 1962.29 564.552  15
  -2   6  15 2362.32 568.665   1
   2   6 -15 1644.32 465.081  11
   2  -6 -15 1691.37 569.629  10
   2  -6 -15 1816.59 674.285  16
  -2  -6  15 2353.04 590.282   1
   2   6 -14 1815.05 570.849  11
   2   6 -14 587.971 417.945  10
   2  -6 -14 2035.53 606.452  10
  -2   6  14 1912.08 537.969   1
   2  -6 -14 2724.57 721.286  16
  -2  -6  14 2134.07 561.687   1
  -2   6  14 2183.22 592.779  15
   2   6 -13 684.455 375.951  11
  -2  -6  13 168.854 390.133   1
   2  -6 -13 6.51250 387.838  16
   2   6 -13 193.494 404.163  10
   2  -6 -13 630.244 567.191  10
  -2   6  13-122.547 434.270  15
  -2   6  13-457.022 333.788   1
  -2   6  12 148859. 5085.98  15
  -2   6  12 153461. 4668.81   8
  -2  -6  12 172603. 4987.51   3
   2   6 -12 168731. 4874.70  11
  -2  -6  12 146907. 4658.42   1
   2  -6 -12 155056. 4781.88  10
   2   6 -12 158948. 4770.21  10
  -2  -6  12 153241. 3998.70  17
  -2   6  12 151836. 4594.57   1
   2  -6 -12 158344. 4772.37  16
   2   6 -11 2408.91 528.630  11
  -2   6  11 3799.32 698.322   8
  -2  -6  11 3435.25 557.981  17
  -2  -6  11 3243.22 642.287   3
   2   6 -11 3408.75 640.055  10
   2  -6 -11 4032.98 473.654   6
   2  -6 -11 2464.65 617.649  10
  -2   6  11 2930.31 592.737   1
  -2   6  11 2261.08 577.658  15
   2  -6 -11 3178.60 670.964  16
  -2  -6  11 3459.88 672.481   1
   2  -6 -10 199853. 5303.95  10
  -2  -6  10 212637. 5721.18   3
   2  -6 -10 213605. 4449.49   6
  -2  -6  10 197485. 5292.50   1
   2   6 -10 199015. 5224.68  10
   2   6 -10 194369. 5097.22   5
  -2   6  10 197709. 5208.63   1
  -2  -6  10 192677. 4907.13  17
  -2   6  10 202501. 5938.53  15
  -2   6  10 199074. 5225.03   8
   2  -6 -10 209925. 5422.71  16
   2   6 -10 209739. 5592.10  11
  -2   6   9 399.665 187.944   7
  -2   6   9 205.850 340.126   8
  -2  -6   9-304.231 480.003   3
   2   6  -9 439.934 362.908   5
   2  -6  -9 415.217 214.057   6
  -2   6   9 160.036 123.895  11
   2   6  -9-566.648 451.760  11
   2  -6  -9 268.051 271.647   3
   2  -6  -9 323.419 357.609  10
   2  -6  -9-326.101 392.622  16
  -2   6   9-62.3238 322.075  15
   2   6  -9-3.57136 313.692  10
  -2   6   9 326.914 309.321   1
  -2  -6   9 93.4470 273.990  17
  -2  -6   9 135.323 279.447   1
   2   6  -9-63.7443 318.757  13
   2   6  -8 103682. 3828.82  13
   2  -6  -8 106635. 3099.87   3
  -2   6   8 101946. 2673.35   7
  -2  -6   8 98412.2 3249.38  17
  -2  -6   8 94911.4 3523.49   3
   2  -6  -8 110348. 3382.42  10
   2   6  -8 103131. 3183.99  10
  -2   6   8 106972. 3311.12   1
   2   6  -8 109241. 3298.78   5
  -2   6   8 108180. 3330.13   8
   2  -6  -8 100526. 3311.84  16
  -2   6   8 99989.4 2756.15  11
  -2   6   8 101014. 3875.34  15
  -2  -6   8 101818. 3279.84  14
  -2   6   7 8671.95 872.119   8
   2  -6  -7 8416.53 433.828  13
   2   6  -7 8465.71 1026.34  13
  -2   6   7 8922.11 624.700   7
  -2   6   7 10800.0 1187.95  15
   2   6  -7 9610.07 825.159  10
  -2   6   7 7165.59 659.295  11
  -2  -6   7 8049.39 333.335  12
   2  -6  -7 8579.14 800.301   3
  -2   6   7 9663.13 894.935   1
  -2  -6   7 7117.07 874.810   3
   2  -6  -7 8787.99 854.962  10
   2  -6  -7 10002.4 917.008  16
   2   6  -7 7000.94 735.813   5
  -2  -6   7 8730.50 830.893  14
   2   6  -6 50795.7 1926.59  10
   2   6  -6 50997.2 2467.69  13
   2  -6  -6 53065.0 2101.43   3
  -2  -6   6 51690.7 2398.31   3
  -2   6   6 49304.9 1517.40   7
  -2   6   6 44816.9 1900.96  11
   2  -6  -6 53473.0 2134.55  10
  -2  -6   6 53694.7 1185.78  12
  -2   6   6 50718.1 2079.67   1
  -2   6   6 51365.2 2603.17  15
   2  -6  -6 51226.9 1410.07  13
   2   6  -6 51161.2 2058.51   5
  -2   6   6 52160.5 2076.09   8
   2  -6  -6 50454.9 2121.60  16
  -2  -6   6 53994.8 2098.13  14
  -2   6   5 15829.1 1418.38  15
  -2   6   5 17092.6 772.867   7
   2   6  -5 17813.2 1373.22  13
  -2   6   5 15584.1 1089.16  11
   2  -6  -5 16345.5 795.918  13
   2   6  -5 16245.1 1091.16   5
  -2  -6   5 17746.2 1348.77   3
   2  -6  -5 15825.8 1120.29  16
   2  -6  -5 16551.8 1155.61   3
  -2   6   5 15875.0 1090.62   8
  -2  -6   5 16734.8 1093.30  14
  -2   6   4 71554.4 3027.35  15
   2  -6  -4 75328.5 1882.97   2
  -2   6   4 67472.6 2490.25  11
  -2   6   4 69740.4 1785.86   7
  -2  -6   4 70180.4 2777.15   3
   2   6  -4 76232.7 2918.20  13
  -2  -6   4 75524.0 2401.00  14
   2   6  -4 70365.2 2374.30   8
   2  -6  -4 74644.5 2599.61   3
  -2   6   4 73430.6 2272.25   9
   2   6  -4 68785.7 2393.93   5
   2  -6  -4 70784.4 2422.24  14
  -2   6   4 67867.6 2365.91   8
   2   6  -3 7650.76 874.771  13
   2  -6  -3 6354.46 689.651  14
  -2   6   3 8181.28 745.531   8
   2  -6  -3 7899.01 415.287   2
   2   6  -3 7323.76 716.772   5
  -2   6   3 7726.33 637.205   9
  -2  -6   3 7025.72 828.265   3
  -2   6   3 6735.57 746.102  11
   2   6  -3 8094.80 708.111   8
   2  -6  -3 7732.36 809.886   3
  -2   6   3 5672.74 848.903  15
  -2  -6   3 8483.14 719.436  14
   2  -6  -2 316955. 6456.65  14
   2  -6  -2 320704. 5541.65   7
   2  -6  -2 315417. 6934.99   3
  -2   6   2 311852. 6112.71   9
  -2  -6   2 315203. 5767.80   7
  -2   6   2 297931. 6811.42  11
   2   6  -2 314221. 5387.30   9
  -2   6   2 308419. 7300.50  15
   2   6  -2 317673. 7042.16  13
   2   6  -2 311240. 6236.72   8
  -2  -6   2 316299. 7053.32   3
  -2   6   2 312462. 6368.49   8
  -2  -6   2 307781. 6177.29  14
  -2  -6   1 2548.41 362.742  14
   2  -6  -1 2949.32 468.368  14
   2   6  -1 2635.90 401.367   8
   2   6  -1 1895.93 483.723  13
  -2   6   1 2665.54 385.680   9
  -2  -6   1 2774.95 326.121  10
  -2  -6   1 2476.67 278.935   7
   2  -6  -1 2714.24 531.562   3
  -2  -6   1 2525.87 536.074   3
  -2   6   1 2371.42 489.093  11
  -2   6   1 3054.86 661.832  15
   2   6  -1 2051.34 316.541   2
  -2   6   1 2824.45 408.413   8
  -2  -6   0 230958. 4636.24  14
   2  -6   0 229661. 5038.43  14
  -2  -6   0 225801. 4051.79   7
   2   6   0 223816. 5040.42   4
  -2  -6   0 227382. 5529.89   3
  -2   6   0 220004. 5494.17  11
  -2   6   0 224194. 5570.72  15
  -2  -6   0 221192. 4219.18  10
   2   6   0 220146. 4624.51   2
   2   6   0 228127. 5398.09  13
  -2   6   0 223726. 4967.25   8
  -2   6   0 229671. 4788.69   9
   2   6   0 231248. 4781.06   8
   2  -6   0 230295. 5618.81   3
   2  -6   1 27059.4 1386.31  14
  -2   6  -1 27052.7 1589.22  11
   2   6   1 24728.5 1422.40  13
  -2  -6  -1 27777.2 1155.63  14
   2   6   1 26558.5 1208.25   2
   2  -6   1 28027.0 897.012   5
   2   6   1 25350.7 1355.23   4
  -2   6  -1 24126.4 1224.41   9
   2  -6   1 28873.6 1665.41   3
  -2   6  -1 26942.3 1551.46  15
   2   6   1 25604.2 1205.85   8
  -2   6  -1 27407.3 1345.76   8
  -2  -6  -1 29145.6 1617.58   3
  -2   6  -2 192004. 4545.06   8
  -2  -6  -2 195940. 4082.68  14
  -2   6  -2 194652. 4729.15  15
  -2  -6  -2 199078. 4902.88   6
  -2   6  -2 182337. 4982.33  11
   2   6   2 199289. 4776.73  13
  -2  -6  -2 188548. 4067.93  16
  -2  -6  -2 192862. 3694.97  10
   2  -6   2 192979. 5120.84   3
  -2   6  -2 195725. 3688.91   4
  -2   6  -2 193142. 4437.40   9
   2   6   2 192658. 4303.22   2
   2   6   2 191310. 4631.01   4
   2  -6   2 195225. 4613.71  14
   2   6   2 196820. 4307.68   8
   2  -6   3 57671.7 2461.00   3
   2  -6   3 55217.8 2137.74  14
   2   6   3 54995.1 1913.15   8
   2   6   3 55417.4 1313.43   7
  -2  -6  -3 56427.0 2250.27   6
  -2   6  -3 54287.2 2400.52  11
  -2  -6  -3 55551.1 1774.52  14
  -2   6  -3 54083.5 2018.16  15
  -2  -6  -3 56621.9 1562.24  10
  -2   6  -3 58719.1 2134.32   9
   2   6   3 56890.2 2202.29   4
  -2   6  -3 55241.8 1423.01   4
   2   6   3 57086.4 2010.03   2
  -2   6  -3 55392.4 1324.19   2
  -2   6  -3 53403.6 2089.34   8
   2   6   3 54421.4 2119.54  13
  -2  -6  -3 56974.5 1836.28  16
   2   6   4 22400.6 1194.60   8
  -2  -6  -4 25489.7 1211.10  16
   2  -6   4 25229.4 1340.98  12
   2   6   4 22951.7 1418.44   4
  -2  -6  -4 23602.9 660.756   9
   2   6   4 24639.2 1342.77  13
   2   6   4 23159.4 1308.88   2
   2   6   4 24315.5 799.788   7
  -2   6  -4 21766.4 1508.53  11
  -2  -6  -4 24114.4 1426.93   6
  -2   6  -4 23155.1 956.530   2
   2  -6   4 23084.2 1370.25  14
  -2   6  -4 20166.6 1103.42  15
  -2   6  -4 24522.0 1404.89   9
   2  -6   4 23915.2 1535.85   3
  -2  -6  -4 24388.2 1125.08  14
  -2   6  -4 23213.6 1368.38   8
  -2  -6  -4 23707.9 1008.88  10
  -2   6  -5 6326.77 426.504   5
   2  -6   5 6265.78 664.768  12
  -2  -6  -5 5652.54 366.268   9
  -2  -6  -5 6873.02 769.049   6
  -2   6  -5 5552.68 746.871  11
   2  -6   5 5534.02 720.967  14
   2   6   5 6873.46 756.767   2
   2   6   5 5395.35 718.325   4
   2  -6   5 7257.80 873.733   3
   2   6   5 6460.88 695.617  13
  -2  -6  -5 6121.90 530.223  10
  -2   6  -5 6076.32 513.317  15
  -2  -6  -5 4831.68 551.886  16
   2   6   5 6326.17 653.842   8
  -2   6  -5 5807.95 724.381   9
   2   6   5 5208.24 378.265   7
   2  -6   6 82973.8 3110.12   3
   2   6   6 79317.7 2604.83  13
  -2  -6  -6 82351.5 2595.05  16
   2  -6   6 84125.1 2719.73  12
  -2   6  -6 82125.1 3127.79  11
   2   6   6 80953.1 2974.08   2
  -2  -6  -6 80239.9 2357.42  10
  -2   6  -6 80396.2 2004.48   5
  -2   6  -6 80049.1 2984.00   9
  -2  -6  -6 83773.2 2816.70   6
  -2   6  -6 82328.1 2034.00  15
   2   6   6 76573.6 2534.39   8
   2  -6   6 82809.1 2922.38  14
   2   6   7 12334.8 959.533   8
   2   6   7 12077.6 933.772  13
  -2  -6  -7 12015.1 945.333  16
   2  -6   7 10778.1 936.103  12
  -2  -6  -7 12155.2 1001.18   6
   2   6   7 12752.7 1180.32   2
   2  -6   7 11459.4 1114.93   3
  -2   6  -7 11494.8 1147.31  11
   2   6   7 11009.3 814.281   1
  -2   6  -7 11785.0 685.273   5
  -2   6  -7 14012.1 1224.02   9
  -2  -6  -7 10352.8 804.838  10
   2  -6   7 13046.3 1117.75  14
  -2  -6  -7 10842.5 958.609  17
  -2   6  -7 11114.4 513.372  15
  -2  -6  -8 91755.6 2866.10  10
   2   6   8 94768.7 2927.88  13
   2  -6   8 100576. 3078.32  12
  -2  -6  -8 93041.3 3071.83  17
  -2   6  -8 97521.6 3559.91  11
   2   6   8 90806.7 2960.19   8
   2   6   8 94185.8 2794.28   1
  -2   6  -8 97225.0 2441.32   5
  -2   6  -8 105066. 3708.26   9
  -2  -6  -8 94413.0 3076.95   6
   2   6   8 94136.2 3619.28   2
  -2  -6  -8 91461.1 3017.92  16
   2  -6   8 95738.0 3320.79  14
   2  -6   8 95534.2 3460.59   3
   2  -6   9 2482.32 581.312  14
   2   6   9 2890.26 491.104  13
   2  -6   9 3520.32 658.207   3
  -2  -6  -9 2571.22 434.586  17
   2  -6   9 3519.85 586.915  12
  -2   6  -9 2232.67 546.950  11
  -2  -6  -9 2686.68 503.274   6
[truncated: 35,363,790 more chars]
