# Supplementary material for: Crystal structures of sixteen phosphane chalcogenide complexes of gold(I) chloride, bromide and iodide
Source: Acta Crystallogr E Crystallogr Commun. 2024 Jan 1;80(Pt 1):34–49. doi: 10.1107/S2056989023010459 (PMC10833370; doi:10.1107/S2056989023010459)
Supplement: Supplementary file 2 [file e-80-00034-1asup2.hkl]

data_1a                                                                         
_shelx_title ' gelb in P2(1)/n'                                                 
_shelx_refln_list_code          4                                               
_shelx_F_calc_maximum      365.74                                               
_exptl_crystal_F_000       808.00                                               
_reflns_d_resolution_high  0.6923                                               
                                                                                
loop_                                                                           
 _space_group_symop_operation_xyz                                               
 'x, y, z'                                                                      
 '-x+1/2, y+1/2, -z+1/2'                                                        
 '-x, -y, -z'                                                                   
 'x-1/2, -y-1/2, z-1/2'                                                         
                                                                                
_cell_length_a     8.0589                                                       
_cell_length_b    11.1342                                                       
_cell_length_c    15.0596                                                       
_cell_angle_alpha  90.000                                                       
_cell_angle_beta   97.004                                                       
_cell_angle_gamma  90.000                                                       
                                                                                
_shelx_F_squared_multiplier     1.000                                           
                                                                                
loop_                                                                           
 _refln_index_h                                                                 
 _refln_index_k                                                                 
 _refln_index_l                                                                 
 _refln_F_squared_calc                                                          
 _refln_F_squared_meas                                                          
 _refln_F_squared_sigma                                                         
 _refln_observed_status                                                         
   2   0   0      39547.96      39321.52       178.76 o                         
   4   0   0      70496.02      67979.47       369.27 o                         
   6   0   0      35448.38      35429.02       254.88 o                         
   8   0   0       8940.54       9185.58       150.30 o                         
  10   0   0      18544.89      19019.75       290.70 o                         
   1   1   0      82610.90      84335.77       349.08 o                         
   2   1   0        867.17        966.15         9.03 o                         
   3   1   0      43860.44      43509.69       167.22 o                         
   4   1   0        499.75        493.98        10.83 o                         
   5   1   0      65095.95      63738.05       261.06 o                         
   6   1   0        538.02        539.58        18.28 o                         
   7   1   0      17670.29      17659.81       143.36 o                         
   8   1   0        505.43        513.47        24.08 o                         
   9   1   0      14141.05      14352.17       147.01 o                         
  10   1   0         50.81         32.29        18.15 o                         
  11   1   0       9466.40       9774.50       212.91 o                         
   0   2   0      57579.85      60408.81       391.12 o                         
   1   2   0       4546.73       4737.49        24.80 o                         
   2   2   0      37193.41      37397.32       130.79 o                         
   3   2   0       1756.40       1819.31        19.74 o                         
   4   2   0      51567.82      51259.34       241.01 o                         
   5   2   0        117.85        137.00         8.02 o                         
   6   2   0      44225.05      43342.09       222.05 o                         
   7   2   0         40.82         41.05         9.97 o                         
   8   2   0      10916.11      11008.80       118.26 o                         
   9   2   0        181.83        150.97        21.36 o                         
  10   2   0      11882.25      12173.15       159.47 o                         
  11   2   0        145.12        137.91        30.37 o                         
   1   3   0     125120.39     127404.55       646.40 o                         
   2   3   0       6003.91       6406.15        44.64 o                         
   3   3   0      19202.18      18674.73       100.40 o                         
   4   3   0       1658.44       1644.65        22.62 o                         
   5   3   0      65689.68      64689.69       274.60 o                         
   6   3   0       1369.67       1351.32        26.34 o                         
   7   3   0       8543.36       8636.22        95.86 o                         
   8   3   0        150.91        111.92        13.36 o                         
   9   3   0      17687.35      17962.16       171.81 o                         
  10   3   0         20.16          9.62        15.66 o                         
  11   3   0       7773.80       7828.01       240.25 o                         
   0   4   0     133766.44     136731.14       899.11 o                         
   1   4   0       1638.54       1781.77        22.89 o                         
   2   4   0      35257.60      34673.86       181.14 o                         
   3   4   0         13.13         56.65         8.89 o                         
   4   4   0      47290.88      46726.69       217.77 o                         
   5   4   0        405.56        398.77        12.85 o                         
   6   4   0      31406.00      31086.55       198.64 o                         
   7   4   0         12.33          2.57        11.06 o                         
   8   4   0      10127.37      10429.83       119.01 o                         
   9   4   0        189.70        179.75        20.92 o                         
  10   4   0      15383.97      15774.45       201.41 o                         
  11   4   0         13.22         -4.23        60.53 o                         
   1   5   0      50484.36      49300.18       331.17 o                         
   2   5   0        514.99        561.56        15.86 o                         
   3   5   0      41565.66      41280.96       206.28 o                         
   4   5   0       3860.45       3781.30        38.08 o                         
   5   5   0      42025.88      41359.16       219.49 o                         
   6   5   0        460.94        523.03        22.72 o                         
   7   5   0      21070.58      21157.45       184.38 o                         
   8   5   0        256.72        243.94        19.89 o                         
   9   5   0       7823.67       7760.88       131.24 o                         
  10   5   0         15.78         19.23        20.46 o                         
   0   6   0      87708.25      86782.79       526.81 o                         
   1   6   0       8010.10       8001.35        69.21 o                         
   2   6   0      28527.12      28335.06       164.39 o                         
   3   6   0        736.87        682.07        17.00 o                         
   4   6   0      43748.94      42299.89       263.32 o                         
   5   6   0        181.98        130.15        11.09 o                         
   6   6   0      23378.54      22917.90       165.87 o                         
   7   6   0        629.77        612.56        32.02 o                         
   8   6   0       9933.45       9873.23       136.27 o                         
   9   6   0        891.07        888.65        46.10 o                         
  10   6   0      11262.34      11583.40       257.37 o                         
   1   7   0      61196.86      60333.64       287.70 o                         
   2   7   0        363.86        352.28        15.37 o                         
   3   7   0      18731.38      18072.52       121.60 o                         
   4   7   0        366.81        335.52        14.86 o                         
   5   7   0      36812.74      36464.03       234.59 o                         
   6   7   0        136.87        101.62        14.38 o                         
   7   7   0      10290.80      10309.14       128.66 o                         
   8   7   0          5.92         12.07        15.77 o                         
   9   7   0      12417.83      12403.88       181.06 o                         
  10   7   0        116.25         77.95        87.09 o                         
   0   8   0      27220.96      26935.46       216.62 o                         
   1   8   0       1249.18       1167.38        23.87 o                         
   2   8   0      35860.84      35525.55       276.85 o                         
   3   8   0        855.01        822.63        24.07 o                         
   4   8   0      25106.69      25009.89       171.24 o                         
   5   8   0        206.92        153.87        14.31 o                         
   6   8   0      19788.84      19352.57       185.81 o                         
   7   8   0        231.46        236.58        21.33 o                         
   8   8   0       9022.74       9034.89       140.18 o                         
   9   8   0        243.22        198.17        27.58 o                         
   1   9   0      24620.93      24756.09       166.87 o                         
   2   9   0       1551.82       1654.25        41.54 o                         
   3   9   0      18850.74      18684.55       152.58 o                         
   4   9   0       3051.50       3037.16        57.33 o                         
   5   9   0      24262.01      24069.72       201.78 o                         
   6   9   0       2344.05       2272.41        60.45 o                         
   7   9   0      10925.40      10712.91       136.94 o                         
   8   9   0       1032.46       1068.23        49.37 o                         
   9   9   0       7869.33       8307.71       474.49 o                         
   0  10   0      42675.32      43650.25       399.73 o                         
   1  10   0       1159.89       1198.35        34.37 o                         
   2  10   0      17052.02      17255.97       158.43 o                         
   3  10   0        167.33        171.28        14.68 o                         
   4  10   0      21076.39      20804.14       194.27 o                         
   5  10   0        322.23        306.44        22.30 o                         
   6  10   0      11745.89      11642.56       150.21 o                         
   7  10   0        297.51        269.79        22.84 o                         
   8  10   0       7749.61       7865.16       164.44 o                         
   1  11   0      24092.91      24552.07       234.09 o                         
   2  11   0         74.25         46.88        14.99 o                         
   3  11   0      22881.45      23143.83       201.75 o                         
   4  11   0        534.50        505.46        29.33 o                         
   5  11   0      11708.46      11392.32       141.34 o                         
   6  11   0        124.15        121.71        20.05 o                         
   7  11   0      10288.87      10064.74       163.26 o                         
   0  12   0      12645.36      13230.35       239.57 o                         
   1  12   0       3108.80       3399.42       100.28 o                         
   2  12   0      16192.71      17030.08       222.64 o                         
   3  12   0       1306.91       1302.76        47.59 o                         
   4  12   0      14266.00      14427.52       200.57 o                         
   5  12   0          1.62         14.66        19.84 o                         
   6  12   0      11282.81      11147.53       196.87 o                         
   7  12   0        194.42         95.64        40.30 o                         
   1  13   0      13683.63      14418.91       264.73 o                         
   2  13   0        349.13        363.70        30.38 o                         
   3  13   0      11231.23      11700.21       216.96 o                         
   4  13   0        622.55        634.36        40.33 o                         
   5  13   0      10722.28      10721.94       254.79 o                         
   6  13   0        357.76        415.80       151.87 o                         
   0  14   0      11201.36      11984.57       478.99 o                         
   1  14   0        111.03        151.85        22.94 o                         
   2  14   0      14107.93      14800.96       200.95 o                         
   3  14   0          3.89         11.19        21.05 o                         
   4  14   0       6896.87       7176.14       174.23 o                         
   5  14   0         51.12         79.18        70.71 o                         
   1  15   0       7153.41       7702.11       186.06 o                         
   2  15   0        211.19        217.78        39.31 o                         
   3  15   0      11837.27      12259.67       514.26 o                         
   4  15   0       1095.36       1234.35       124.84 o                         
 -11   0   1        183.01        224.02        45.17 o                         
  -9   0   1         60.63         89.91        21.49 o                         
  -7   0   1       4801.66       4673.16        94.57 o                         
  -5   0   1       1159.40       1176.37        25.70 o                         
  -3   0   1       4767.56       4763.49        47.76 o                         
  -1   0   1       1000.65       1217.39        13.46 o                         
   1   0   1      10432.18      10412.21        49.07 o                         
   3   0   1       7004.25       7251.53        58.38 o                         
   5   0   1       7649.72       7614.46        80.92 o                         
   7   0   1       5622.76       5647.77        96.59 o                         
   9   0   1       2689.66       2706.91        94.21 o                         
  11   0   1       3405.31       3655.73       141.28 o                         
 -11   1   1         26.32         30.86        22.73 o                         
 -10   1   1        339.10        358.44        27.19 o                         
  -9   1   1        459.35        426.36        25.87 o                         
  -8   1   1         41.09         38.38        12.62 o                         
  -7   1   1         45.88         41.67         9.36 o                         
  -6   1   1       1467.51       1466.02        21.78 o                         
  -5   1   1         40.80         59.93         5.32 o                         
  -4   1   1       1359.74       1345.34        15.21 o                         
  -2   1   1       4798.09       4940.67        23.30 o                         
  -1   1   1       5135.60       5355.95        22.93 o                         
   0   1   1      14617.26      14867.88       130.88 o                         
   1   1   1       7876.30       7943.73        30.21 o                         
   2   1   1       2064.24       2204.91        14.00 o                         
   3   1   1       1444.26       1392.58        17.68 o                         
   4   1   1      17897.68      18104.80        99.33 o                         
   5   1   1        132.40        136.90         7.62 o                         
   6   1   1       3387.67       3389.48        41.91 o                         
   7   1   1       1681.35       1648.12        34.43 o                         
   8   1   1       3658.44       3796.58        71.32 o                         
   9   1   1        129.41        125.97        19.18 o                         
  10   1   1       3644.52       3693.23        84.82 o                         
  11   1   1         24.27        -25.71        25.71 o                         
 -11   2   1        193.59        179.87        29.11 o                         
 -10   2   1         14.89         19.07        15.45 o                         
  -9   2   1         91.99        121.54        24.05 o                         
  -8   2   1        279.87        296.29        19.55 o                         
  -7   2   1         24.77         51.17        10.62 o                         
  -6   2   1        293.91        329.09        12.53 o                         
  -5   2   1       5818.00       5655.00        44.82 o                         
  -4   2   1       1289.48       1369.30        18.20 o                         
  -3   2   1        123.22        216.81         7.05 o                         
  -2   2   1        468.15        521.83         7.27 o                         
  -1   2   1      28486.67      28946.41       143.24 o                         
   0   2   1        697.52        789.61         9.24 o                         
   1   2   1       4833.56       4931.49        25.06 o                         
   2   2   1       3592.75       3933.52        22.49 o                         
   3   2   1       3400.50       3244.33        25.97 o                         
   4   2   1         57.92         78.88         6.01 o                         
   5   2   1      10451.01      10468.32        75.82 o                         
   6   2   1         53.86         66.51         6.99 o                         
   7   2   1       1489.28       1541.59        33.89 o                         
   8   2   1         23.97          3.90        12.42 o                         
   9   2   1       5977.70       6121.14        92.47 o                         
  10   2   1        109.87         73.97        20.64 o                         
  11   2   1        898.10        789.43        66.21 o                         
 -11   3   1          9.18         79.53        33.14 o                         
 -10   3   1         34.12         25.03        18.35 o                         
  -9   3   1        463.90        464.90        24.62 o                         
  -8   3   1       1523.87       1599.62        42.56 o                         
  -7   3   1        450.71        464.27        20.01 o                         
  -6   3   1       2636.46       2583.30        34.34 o                         
  -5   3   1          2.76         14.49         6.07 o                         
  -4   3   1       2629.16       2706.88        26.13 o                         
  -3   3   1          5.08         43.18         4.23 o                         
  -2   3   1      13318.14      13335.69        65.88 o                         
   0   3   1       5114.42       5284.57        32.09 o                         
   1   3   1        717.40        790.33        11.41 o                         
   2   3   1      12859.75      13161.08        61.02 o                         
   3   3   1        155.87        204.76         6.21 o                         
   4   3   1       6587.02       6599.63        50.23 o                         
   5   3   1        356.92        360.41        13.97 o                         
   6   3   1       7892.68       7828.61        66.10 o                         
   7   3   1         26.52         15.01         9.84 o                         
   8   3   1       2385.89       2454.88        53.97 o                         
   9   3   1          4.62          7.61        14.21 o                         
  10   3   1       4067.74       4150.03        86.95 o                         
  11   3   1         21.86         37.71        36.58 o                         
 -11   4   1         63.19         -6.97        59.01 o                         
 -10   4   1        142.29        178.28        24.90 o                         
  -9   4   1        374.99        455.39        29.56 o                         
  -8   4   1         39.91         28.96        12.96 o                         
  -7   4   1        791.56        837.09        28.17 o                         
  -6   4   1       1322.08       1272.25        28.23 o                         
  -5   4   1       2430.23       2512.86        31.42 o                         
  -4   4   1          4.61         23.34         5.76 o                         
  -3   4   1       1834.02       1859.66        21.55 o                         
  -2   4   1       9039.96       9438.90        60.23 o                         
  -1   4   1       9088.48       9014.00        59.23 o                         
   0   4   1        897.47       1032.25        16.04 o                         
   1   4   1      14220.70      14813.03       111.49 o                         
   2   4   1        335.29        297.98         7.80 o                         
   3   4   1      11387.09      11775.31        68.60 o                         
   4   4   1         87.58         88.59         5.39 o                         
   5   4   1      10675.84      10828.52        87.26 o                         
   6   4   1        135.02        147.59        12.02 o                         
   7   4   1       2976.48       3002.33        55.81 o                         
   8   4   1       2156.84       2125.04        57.63 o                         
   9   4   1       3360.66       3399.45        78.32 o                         
  10   4   1        110.32        136.62        21.06 o                         
  11   4   1       1709.51       1355.24       178.79 o                         
 -10   5   1        493.90        549.44        37.59 o                         
  -9   5   1         49.92         52.17        17.00 o                         
  -8   5   1        183.61        146.38        17.15 o                         
  -7   5   1        360.26        373.49        20.89 o                         
  -6   5   1       1484.26       1582.32        36.89 o                         
  -5   5   1         34.83         41.84         5.75 o                         
  -4   5   1       2188.13       2125.33        26.96 o                         
  -3   5   1       2423.49       2419.26        25.44 o                         
  -2   5   1        648.59        741.15        23.99 o                         
  -1   5   1        971.45       1099.06        19.86 o                         
   0   5   1      14965.26      15076.02        93.93 o                         
   1   5   1        172.14        188.05         9.69 o                         
   2   5   1        123.83        201.57         8.96 o                         
   3   5   1        441.22        426.72        13.00 o                         
   4   5   1       9206.75       8984.04        66.83 o                         
   5   5   1        160.29        152.12         7.24 o                         
   6   5   1       2194.08       2304.48        43.72 o                         
   7   5   1        229.86        213.33        17.45 o                         
   8   5   1       3664.89       3748.06        73.99 o                         
   9   5   1        201.68        220.68        25.04 o                         
  10   5   1       2592.58       2701.35        81.33 o                         
 -10   6   1         91.43        126.72        34.39 o                         
  -9   6   1         64.58         49.31        17.73 o                         
  -8   6   1       1431.13       1534.33        51.66 o                         
  -7   6   1        700.13        734.32        31.14 o                         
  -6   6   1          9.45         14.05        10.11 o                         
  -5   6   1        323.53        340.27        23.21 o                         
  -4   6   1        706.80        716.05        15.25 o                         
  -3   6   1       3535.47       3475.61        41.14 o                         
  -2   6   1        245.40        315.84        13.64 o                         
  -1   6   1       2951.19       2937.03        36.16 o                         
   0   6   1        170.36        182.80         8.64 o                         
   1   6   1       2577.19       2559.25        57.58 o                         
   2   6   1       3178.51       3306.00        44.35 o                         
   3   6   1       3811.92       3726.12        49.94 o                         
   4   6   1       1022.52        941.27        21.89 o                         
   5   6   1       5213.27       5103.42        65.11 o                         
   6   6   1        385.18        400.29        21.54 o                         
   7   6   1       2921.99       2912.41        62.76 o                         
   8   6   1         62.87         23.46        20.64 o                         
   9   6   1       2651.43       2731.65        79.45 o                         
  10   6   1        227.03        198.85        36.21 o                         
 -10   7   1         92.75         49.28        37.10 o                         
  -9   7   1          9.06         -0.82        19.61 o                         
  -8   7   1        648.66        670.79        36.59 o                         
  -7   7   1        782.41        775.73        31.34 o                         
  -6   7   1       1232.07       1227.55        38.99 o                         
  -5   7   1        104.38        103.34        11.94 o                         
  -4   7   1       1917.41       1929.97        30.40 o                         
  -3   7   1        449.93        435.21        16.52 o                         
  -2   7   1       1170.39       1126.43        28.33 o                         
  -1   7   1       4150.40       4082.91        45.59 o                         
   0   7   1       6720.52       6613.07        58.61 o                         
   1   7   1         71.94         75.41         8.38 o                         
   2   7   1       8850.38       8848.48        85.39 o                         
   3   7   1       4071.21       3932.19        47.88 o                         
   4   7   1       4226.99       4239.92        49.74 o                         
   5   7   1         59.11         51.02        11.81 o                         
   6   7   1       6686.67       6596.80        92.17 o                         
   7   7   1       1141.49       1160.51        41.93 o                         
   8   7   1       1832.03       1859.94        59.92 o                         
   9   7   1        304.34        296.23        30.99 o                         
  10   7   1       2176.21       2173.32       216.94 o                         
 -10   8   1         10.30        -44.80        76.89 o                         
  -9   8   1        722.80        766.36        48.12 o                         
  -8   8   1        204.05        188.14        21.91 o                         
  -7   8   1         50.93         80.03        14.87 o                         
  -6   8   1        349.09        355.29        22.61 o                         
  -5   8   1       5100.64       4966.69        72.04 o                         
  -4   8   1        321.96        299.53        14.88 o                         
  -3   8   1        608.00        566.16        22.01 o                         
  -2   8   1       4103.70       4175.54        56.99 o                         
  -1   8   1       6707.94       6618.49        58.45 o                         
   0   8   1        202.11        192.92        10.58 o                         
   1   8   1       4067.67       4269.62        59.20 o                         
   2   8   1        681.17        677.57        25.26 o                         
   3   8   1       2560.42       2541.02        41.86 o                         
   4   8   1        909.39        929.97        29.09 o                         
   5   8   1       7057.70       7132.38       128.81 o                         
   6   8   1        316.51        272.20        20.67 o                         
   7   8   1       1033.60       1099.43        42.85 o                         
   8   8   1       1691.60       1691.83        59.91 o                         
   9   8   1       3386.51       3335.69       113.65 o                         
  -9   9   1        761.68        674.24        93.63 o                         
  -8   9   1         20.68         32.65        22.21 o                         
  -7   9   1        544.57        536.78        30.33 o                         
  -6   9   1        362.46        385.45        26.97 o                         
  -5   9   1        391.95        434.30        24.61 o                         
  -4   9   1       1550.54       1514.84        40.56 o                         
  -3   9   1       1480.24       1489.02        36.22 o                         
  -2   9   1       2039.88       1961.36        39.35 o                         
  -1   9   1         58.47         58.65         9.40 o                         
   0   9   1       4643.00       4783.98        56.69 o                         
   1   9   1       2146.39       2195.81        44.37 o                         
   2   9   1       2685.13       2700.13        53.16 o                         
   3   9   1       1220.23       1219.82        34.03 o                         
   4   9   1       2481.53       2472.82        51.64 o                         
   5   9   1       1121.35       1149.44        38.79 o                         
   6   9   1       4111.70       4133.39        79.13 o                         
   7   9   1        121.61         85.07        15.24 o                         
   8   9   1       1656.05       1717.23        62.71 o                         
   9   9   1        598.10        600.50       123.34 o                         
  -9  10   1        223.41         31.61        60.91 o                         
  -8  10   1        401.00        318.45        37.88 o                         
  -7  10   1        720.05        681.94        36.64 o                         
  -6  10   1       1918.70       1931.46        58.43 o                         
  -5  10   1        297.90        299.57        22.60 o                         
  -4  10   1         27.47         10.31        13.02 o                         
  -3  10   1       2071.60       2141.23        51.35 o                         
  -2  10   1       3126.53       3130.89        60.56 o                         
  -1  10   1        602.14        679.59        30.33 o                         
   0  10   1        842.82        829.86        28.82 o                         
   1  10   1       4943.15       5106.56        73.36 o                         
   2  10   1        699.15        671.69        28.59 o                         
   3  10   1       2595.74       2749.02        54.56 o                         
   4  10   1       1476.92       1488.40        50.96 o                         
   5  10   1       3062.15       3090.71        67.07 o                         
   6  10   1         25.71         12.78        16.02 o                         
   7  10   1       3212.97       3189.10        79.29 o                         
   8  10   1        463.96        411.99        41.53 o                         
  -8  11   1         89.84        193.81       219.32 o                         
  -7  11   1        604.79        613.17        39.32 o                         
  -6  11   1        400.48        430.20        29.76 o                         
  -5  11   1        503.49        491.25        29.64 o                         
  -4  11   1       2451.33       2473.96        61.42 o                         
  -3  11   1       1228.11       1242.87        41.13 o                         
  -2  11   1         65.88         69.10        17.73 o                         
  -1  11   1       2689.00       2985.69        72.55 o                         
   0  11   1       4789.57       5049.51        89.98 o                         
   1  11   1         37.17         37.01        13.71 o                         
   2  11   1        950.65       1037.36        37.46 o                         
   3  11   1       2081.34       2261.18        55.68 o                         
   4  11   1       3648.17       3612.57        75.87 o                         
   5  11   1         61.99         62.03        14.72 o                         
   6  11   1       2263.29       2389.85        68.87 o                         
   7  11   1       1050.92       1011.07        47.44 o                         
   8  11   1       1551.28       1367.63       187.27 o                         
  -7  12   1         33.38         98.96        31.55 o                         
  -6  12   1        181.68        143.45        21.70 o                         
  -5  12   1        873.04        848.54        44.93 o                         
  -4  12   1       1199.07       1177.16        49.18 o                         
  -3  12   1        579.59        580.04        33.34 o                         
  -2  12   1        559.06        591.60        36.33 o                         
  -1  12   1       1472.46       1502.29        55.01 o                         
   0  12   1        981.43       1041.24        51.63 o                         
   1  12   1       3055.39       3206.55        74.66 o                         
   2  12   1        893.19        881.50        39.37 o                         
   3  12   1        917.62        944.17        40.81 o                         
   4  12   1       1612.49       1664.69        56.61 o                         
   5  12   1       2635.71       2693.67        78.46 o                         
   6  12   1       1027.26        997.00        47.46 o                         
   7  12   1       1605.22       1756.69       163.50 o                         
  -6  13   1         45.73         47.70        41.81 o                         
  -5  13   1        601.56        594.48        39.08 o                         
  -4  13   1        733.50        704.61        42.22 o                         
  -3  13   1        250.02        247.28        26.83 o                         
  -2  13   1       1503.52       1576.65        58.81 o                         
  -1  13   1       1837.58       1872.24        64.31 o                         
   0  13   1        540.54        650.55        35.76 o                         
   1  13   1        623.20        653.04        38.95 o                         
   2  13   1       3186.62       3308.25        85.45 o                         
   3  13   1       2459.20       2458.32        78.95 o                         
   4  13   1        602.22        613.49        37.49 o                         
   5  13   1        682.83        659.11        43.70 o                         
   6  13   1       2731.66       2635.82       158.89 o                         
  -4  14   1         61.37          4.20        24.03 o                         
  -3  14   1        268.42        281.74        31.75 o                         
  -2  14   1       2499.50       2675.92        81.11 o                         
  -1  14   1        762.45        769.48        44.08 o                         
   0  14   1        789.76        868.73        47.68 o                         
   1  14   1       2968.63       3221.09        80.42 o                         
   2  14   1        353.51        423.29        34.48 o                         
   3  14   1        960.89       1045.10        56.51 o                         
   4  14   1       1452.87       1382.79        83.42 o                         
   5  14   1       2211.89       2021.13       245.35 o                         
  -4  15   1       1059.31       1022.53       148.01 o                         
  -3  15   1       1158.14       1243.74        90.36 o                         
  -2  15   1        300.84        298.66        41.37 o                         
  -1  15   1       1088.01       1179.61        78.17 o                         
   0  15   1       1947.75       2078.29       142.12 o                         
   1  15   1        732.29        762.25        54.70 o                         
   2  15   1       1043.35       1043.20        82.31 o                         
   3  15   1        368.90        421.47        78.26 o                         
   4  15   1       1774.58       1638.18       185.28 o                         
 -10   0   2       5039.25       5352.36       141.34 o                         
  -8   0   2      14530.08      14646.00       181.90 o                         
  -6   0   2      31426.60      31206.06       226.48 o                         
  -4   0   2      16107.77      15946.22       111.27 o                         
  -2   0   2      82382.98      82897.23       545.69 o                         
   0   0   2      28928.31      30295.27       177.06 o                         
   2   0   2       9639.33       9448.33        69.01 o                         
   4   0   2      35881.21      35280.04       225.13 o                         
   6   0   2      13060.97      12795.38       112.70 o                         
   8   0   2       5836.90       5981.56       108.71 o                         
  10   0   2       7158.89       7192.05       171.18 o                         
 -11   1   2      10296.09      10935.86       188.87 o                         
 -10   1   2         49.12         39.41        16.12 o                         
  -9   1   2       6853.83       6981.19       101.81 o                         
  -8   1   2        100.22         77.84        12.65 o                         
  -7   1   2      23120.06      23286.57       142.93 o                         
  -6   1   2        994.19        968.42        17.83 o                         
  -5   1   2      33867.40      33566.24       140.73 o                         
  -4   1   2        176.56        137.85         5.31 o                         
  -3   1   2      17526.99      17453.97        74.02 o                         
  -2   1   2        136.88        164.47         3.93 o                         
  -1   1   2      89499.00      92803.98       357.91 o                         
   0   1   2       7520.49       7696.76        32.23 o                         
   1   1   2      26453.53      26565.76       114.69 o                         
   2   1   2         97.41        101.27         3.38 o                         
   3   1   2      50842.12      49882.35       197.85 o                         
   4   1   2         92.88        102.12         4.80 o                         
   5   1   2      21844.27      21378.20       121.68 o                         
   6   1   2          0.49         -5.03         5.03 o                         
   7   1   2       7637.88       7638.95        84.86 o                         
   8   1   2         87.14         96.48        15.43 o                         
   9   1   2      11157.57      11363.47       138.63 o                         
  10   1   2        273.82        268.30        25.49 o                         
  11   1   2       1333.89       1271.95        83.19 o                         
 -11   2   2        226.74        183.05        40.47 o                         
 -10   2   2      10473.03      10742.58       139.97 o                         
  -9   2   2          4.80         10.58        14.81 o                         
  -8   2   2      10058.67      10348.10       114.05 o                         
  -7   2   2        165.32        143.43        10.76 o                         
  -6   2   2      42276.25      41810.38       191.94 o                         
  -5   2   2        838.75        851.93        14.73 o                         
  -4   2   2      21358.75      21326.18       101.74 o                         
  -3   2   2         38.80         64.60         5.94 o                         
  -2   2   2      87750.95      88977.27       403.13 o                         
  -1   2   2        324.64        347.48         6.79 o                         
   0   2   2      75811.56      77278.41       367.22 o                         
   1   2   2       1203.63       1249.61        11.64 o                         
   2   2   2      31252.49      31237.55       117.33 o                         
   3   2   2         17.71         27.39         3.02 o                         
   4   2   2      56043.50      55359.03       292.18 o                         
   5   2   2         94.61        105.56         6.98 o                         
   6   2   2       4652.52       4781.69        53.40 o                         
   7   2   2        107.95         82.15        12.25 o                         
   8   2   2      12993.62      13284.01       134.73 o                         
   9   2   2        123.45        120.15        16.48 o                         
  10   2   2       3599.83       3584.21        84.82 o                         
  11   2   2         77.70         36.25        92.34 o                         
 -11   3   2       8361.62       8665.88       255.46 o                         
 -10   3   2         50.71         80.64        19.61 o                         
  -9   3   2       5189.63       5219.13        89.32 o                         
  -8   3   2        102.73         95.53        11.90 o                         
  -7   3   2      29588.04      30005.52       184.69 o                         
  -6   3   2       1004.20        983.53        18.82 o                         
  -5   3   2      22039.81      21952.78       103.04 o                         
  -4   3   2         63.09         87.30         5.51 o                         
  -3   3   2      44562.64      44759.84       184.50 o                         
  -2   3   2        441.10        455.46         9.22 o                         
  -1   3   2      79515.72      81090.82       439.96 o                         
   0   3   2       1908.33       1981.04        21.32 o                         
   1   3   2      25170.64      24899.93       115.82 o                         
   2   3   2         94.65        113.82         4.64 o                         
   3   3   2      30680.41      30295.25       125.40 o                         
   4   3   2          3.25          9.48         4.62 o                         
   5   3   2      22062.69      21626.47       118.56 o                         
   6   3   2        566.66        582.52        18.28 o                         
   7   3   2       7579.64       7532.13        87.18 o                         
   8   3   2        164.94        151.51        15.99 o                         
   9   3   2       6597.20       6702.69       100.35 o                         
  10   3   2         14.01          7.21        17.76 o                         
 -11   4   2          4.33        -65.76        65.76 o                         
 -10   4   2       7912.40       8127.78       147.40 o                         
  -9   4   2       1041.73       1047.98        45.21 o                         
  -8   4   2      10188.36      10240.62       116.92 o                         
  -7   4   2       1182.79       1184.11        35.07 o                         
  -6   4   2      30733.49      30697.31       187.93 o                         
  -5   4   2        547.25        590.54        13.84 o                         
  -4   4   2      14908.71      14835.33        90.94 o                         
  -3   4   2         40.31         55.50         4.29 o                         
  -2   4   2      44431.84      44096.84       191.53 o                         
  -1   4   2          2.97         13.57         3.43 o                         
   0   4   2      41121.20      40768.46       211.08 o                         
   1   4   2       4504.68       4573.10        37.53 o                         
   2   4   2      21946.50      21665.75       103.12 o                         
   3   4   2        467.40        493.43        11.46 o                         
   4   4   2      37281.29      36010.14       173.81 o                         
   5   4   2       2568.83       2525.56        35.56 o                         
   6   4   2       9088.06       8810.12        89.59 o                         
   7   4   2        475.86        457.11        22.54 o                         
   8   4   2       9449.38       9470.75       127.80 o                         
   9   4   2        916.00        898.35        41.37 o                         
  10   4   2       4209.28       4289.23       101.14 o                         
 -11   5   2       7095.61       6958.56       392.49 o                         
 -10   5   2        330.59        377.89        34.31 o                         
  -9   5   2       7946.70       7991.60       140.46 o                         
  -8   5   2        115.78        108.08        16.15 o                         
  -7   5   2      16198.62      16346.26       145.82 o                         
  -6   5   2        672.83        657.54        22.59 o                         
  -5   5   2      28193.43      27823.48       159.33 o                         
  -4   5   2         42.61         59.29         5.92 o                         
  -3   5   2      16930.10      16521.85        96.52 o                         
  -2   5   2          4.46         14.72         4.21 o                         
  -1   5   2      71724.85      72184.48       365.45 o                         
   0   5   2       3663.79       3815.57        39.83 o                         
   1   5   2      16071.20      16151.91        94.83 o                         
   2   5   2        147.74        176.84         7.31 o                         
   3   5   2      42795.35      41749.57       204.34 o                         
   4   5   2        192.55        202.39         8.53 o                         
   5   5   2      13250.25      13231.49       104.41 o                         
   6   5   2        770.54        787.77        25.96 o                         
   7   5   2       5305.18       5145.44        82.95 o                         
   8   5   2          1.02        -11.33        14.97 o                         
   9   5   2       9219.48       9076.03       145.56 o                         
  10   5   2        260.43        259.78        34.01 o                         
 -10   6   2       4634.00       4852.76       148.95 o                         
  -9   6   2          5.96         11.98        19.89 o                         
  -8   6   2      10757.66      10860.05       141.64 o                         
  -7   6   2         24.55         18.37        13.64 o                         
  -6   6   2      21292.10      21120.73       168.36 o                         
  -5   6   2       2591.59       2448.06        40.19 o                         
  -4   6   2      17775.28      17622.93       103.92 o                         
  -3   6   2         53.91         54.65         5.09 o                         
  -2   6   2      40128.70      39551.34       221.26 o                         
  -1   6   2        376.21        349.45        14.78 o                         
   0   6   2      23096.03      22871.48       136.16 o                         
   1   6   2        369.88        348.26        11.69 o                         
   2   6   2      24294.52      24179.27       141.71 o                         
   3   6   2          9.57         14.10         5.33 o                         
   4   6   2      18489.42      18295.44       121.58 o                         
   5   6   2        299.41        327.39        16.67 o                         
   6   6   2      10046.75      10185.08       111.45 o                         
   7   6   2         57.15         73.71        15.38 o                         
   8   6   2       6882.40       6878.03       113.58 o                         
   9   6   2        287.85        342.91        31.57 o                         
  10   6   2       3654.29       3504.11       160.60 o                         
 -10   7   2        875.92        834.29        96.41 o                         
  -9   7   2       5773.30       5814.50       128.12 o                         
  -8   7   2        168.50        172.67        20.28 o                         
  -7   7   2      17579.69      17582.52       204.31 o                         
  -6   7   2         50.79         58.80        14.22 o                         
  -5   7   2      12858.59      12703.54       123.07 o                         
  -4   7   2       3358.95       3304.10        45.44 o                         
  -3   7   2      22069.90      21201.02       210.09 o                         
  -2   7   2       1983.51       1992.14        32.30 o                         
  -1   7   2      30167.43      30058.03       195.94 o                         
   0   7   2       4903.51       4892.62        50.01 o                         
   1   7   2      13776.59      13621.66       102.44 o                         
   2   7   2        879.37        832.08        19.70 o                         
   3   7   2      21207.37      20607.61       152.78 o                         
   4   7   2        181.68        164.42        10.98 o                         
   5   7   2      15297.68      14795.87       132.14 o                         
   6   7   2        303.29        300.40        19.97 o                         
   7   7   2       6415.89       6214.75        99.05 o                         
   8   7   2        465.00        471.25        31.80 o                         
   9   7   2       4783.45       4607.44       108.16 o                         
  10   7   2        592.30        458.59       101.15 o                         
  -9   8   2        356.38        314.91        33.95 o                         
  -8   8   2       6018.20       6031.32       119.07 o                         
  -7   8   2         36.09         40.26        14.56 o                         
  -6   8   2      21033.73      20731.30       190.10 o                         
  -5   8   2       1319.62       1322.11        37.80 o                         
  -4   8   2      14796.15      14445.06       127.14 o                         
  -3   8   2        185.35        172.40        13.41 o                         
  -2   8   2      24579.65      24496.27       155.90 o                         
  -1   8   2       1543.42       1550.27        33.42 o                         
   0   8   2      30394.99      29952.82       185.23 o                         
   1   8   2       1293.93       1353.13        33.17 o                         
   2   8   2      15467.93      15114.91       120.26 o                         
   3   8   2        437.66        439.53        19.36 o                         
   4   8   2      20601.15      20188.48       171.34 o                         
   5   8   2       1578.62       1534.91        41.87 o                         
   6   8   2       2717.78       2589.06        59.55 o                         
   7   8   2         21.63         23.89        15.74 o                         
   8   8   2       8594.54       8464.74       137.40 o                         
   9   8   2        187.72        147.77        39.79 o                         
  -9   9   2       5736.73       5819.52       258.18 o                         
  -8   9   2        503.09        544.33        38.24 o                         
  -7   9   2      13752.09      13450.59       160.99 o                         
  -6   9   2       1538.90       1437.82        47.87 o                         
  -5   9   2      11169.21      11029.57       118.29 o                         
  -4   9   2        111.08         82.40        12.16 o                         
  -3   9   2      22758.47      22443.69       197.38 o                         
  -2   9   2        163.08        150.09        13.13 o                         
  -1   9   2      23302.51      23510.08       220.76 o                         
   0   9   2       1278.67       1328.69        29.10 o                         
   1   9   2      15996.87      15884.97       188.25 o                         
   2   9   2        159.42        147.92        12.37 o                         
   3   9   2      19796.21      19936.10       159.92 o                         
   4   9   2        358.15        328.07        19.43 o                         
   5   9   2       8489.87       8349.97       108.30 o                         
   6   9   2        543.84        533.76        29.14 o                         
   7   9   2       6290.22       6307.30       109.00 o                         
   8   9   2          3.68          4.22        19.42 o                         
   9   9   2       3651.78       3610.11       292.19 o                         
  -9  10   2        569.58        472.12        79.89 o                         
  -8  10   2       8835.73       8909.01       186.93 o                         
  -7  10   2         15.02         27.87        18.49 o                         
  -6  10   2      10057.08       9922.65       137.01 o                         
  -5  10   2       3178.87       3223.34        68.62 o                         
  -4  10   2      12434.52      12359.82       185.51 o                         
  -3  10   2        108.15        109.00        14.50 o                         
  -2  10   2      19692.28      19593.46       171.86 o                         
  -1  10   2        217.64        235.75        18.74 o                         
   0  10   2       9873.84       9852.41       116.32 o                         
   1  10   2       1498.46       1618.40        40.99 o                         
   2  10   2      14997.40      15290.26       133.71 o                         
   3  10   2        826.03        826.69        30.40 o                         
   4  10   2       8567.43       8384.01       114.62 o                         
   5  10   2       3088.14       3114.44        67.73 o                         
   6  10   2       8936.63       8854.99       130.99 o                         
   7  10   2         81.52         77.43        18.35 o                         
   8  10   2       3707.75       3398.29       141.45 o                         
  -8  11   2         36.76         31.92        35.08 o                         
  -7  11   2       5994.50       5866.90       117.53 o                         
  -6  11   2        124.91         76.90        19.32 o                         
  -5  11   2      12335.44      12120.58       206.42 o                         
  -4  11   2       1036.00       1123.85        41.56 o                         
  -3  11   2       7543.34       7610.61       117.44 o                         
  -2  11   2        116.32        105.56        17.48 o                         
  -1  11   2      16100.08      16312.71       207.42 o                         
   0  11   2       3514.95       3642.68        87.75 o                         
   1  11   2       8597.91       8676.48       115.01 o                         
   2  11   2         38.47         14.81        13.46 o                         
   3  11   2      11786.54      11942.28       136.01 o                         
   4  11   2        662.06        641.56        31.88 o                         
   5  11   2       4729.39       4698.85        87.84 o                         
   6  11   2        250.47        189.77        22.50 o                         
   7  11   2       3879.57       3895.55        91.94 o                         
   8  11   2         13.98         13.48        53.19 o                         
  -7  12   2        192.92        197.48        39.86 o                         
  -6  12   2       6477.42       6596.29       131.11 o                         
  -5  12   2       1132.84       1184.05        49.07 o                         
  -4  12   2       8192.21       7902.86       140.17 o                         
  -3  12   2         93.79         95.21        17.60 o                         
  -2  12   2      12084.80      12348.95       164.67 o                         
  -1  12   2       2316.97       2455.02        70.07 o                         
   0  12   2       9185.36       9810.75       209.21 o                         
   1  12   2        163.10        120.29        17.41 o                         
   2  12   2      11370.09      11616.22       151.55 o                         
   3  12   2         72.77         47.43        17.62 o                         
   4  12   2       7379.29       7432.33       126.98 o                         
   5  12   2        368.92        388.48        34.28 o                         
   6  12   2       3648.47       3568.82        88.74 o                         
   7  12   2         94.58        -25.64        67.78 o                         
  -6  13   2        824.01        786.54        70.52 o                         
  -5  13   2       5481.71       5539.35       124.37 o                         
  -4  13   2       1217.79       1227.44        55.47 o                         
  -3  13   2      15564.53      15897.60       245.39 o                         
  -2  13   2         69.52         74.08        21.25 o                         
  -1  13   2       5893.35       6106.65       117.31 o                         
   0  13   2       1461.58       1525.40        78.93 o                         
   1  13   2      10739.38      10974.77       178.67 o                         
   2  13   2        103.14        101.67        19.46 o                         
   3  13   2       6542.45       6646.45       136.74 o                         
   4  13   2        420.08        489.13        35.55 o                         
   5  13   2       4031.07       3903.50       111.01 o                         
   6  13   2        293.43        219.49        45.41 o                         
  -5  14   2       1290.12       1181.54       193.97 o                         
  -4  14   2       7275.42       7765.36       197.89 o                         
  -3  14   2         15.09          5.98        23.36 o                         
  -2  14   2       7974.42       8277.87       151.19 o                         
  -1  14   2        476.19        466.95        50.21 o                         
   0  14   2       7310.71       7798.11       195.45 o                         
   1  14   2        985.84       1047.86        48.13 o                         
   2  14   2       5689.49       5848.34       119.46 o                         
   3  14   2         56.44         10.11        23.27 o                         
   4  14   2       5502.57       5238.54       180.20 o                         
  -4  15   2         20.69        -71.37        71.37 o                         
  -3  15   2       4803.34       4677.26       233.02 o                         
  -2  15   2        505.05        581.48        55.02 o                         
  -1  15   2       5542.68       6012.02       258.34 o                         
   0  15   2       1093.35       1243.57        68.03 o                         
   1  15   2       7060.84       7470.28       210.08 o                         
   2  15   2         37.66          4.25        29.73 o                         
   3  15   2       5646.58       5324.38       339.83 o                         
 -11   0   3       5186.41       5468.67       199.58 o                         
  -9   0   3       4879.96       4943.19       115.91 o                         
  -7   0   3      18667.39      18824.37       148.06 o                         
  -5   0   3      17670.50      17450.71       122.51 o                         
  -3   0   3      35655.75      35559.23       206.94 o                         
  -1   0   3      81744.20      83350.30       450.64 o                         
   1   0   3      10152.95      10301.07        56.20 o                         
   3   0   3      82129.35      80359.21       451.77 o                         
   5   0   3      16938.32      16566.98       114.86 o                         
   7   0   3      20190.53      20460.79       213.15 o                         
   9   0   3      14765.69      15077.93       245.58 o                         
  11   0   3       2319.30       2310.39       225.62 o                         
 -11   1   3        125.92        145.99        29.94 o                         
 -10   1   3       2510.55       2558.06        72.84 o                         
  -9   1   3        719.12        778.84        30.90 o                         
  -8   1   3      12345.38      12648.87       107.79 o                         
  -7   1   3        288.37        293.71        13.38 o                         
  -6   1   3      21236.32      21347.88       110.12 o                         
  -5   1   3        283.42        286.33         9.08 o                         
  -4   1   3      19488.99      19528.99        89.89 o                         
  -3   1   3        679.90        774.82        11.08 o                         
  -2   1   3      89225.64      91035.92       331.96 o                         
  -1   1   3       3011.83       3163.25        19.66 o                         
   0   1   3      39300.91      39920.55       180.24 o                         
   1   1   3       2437.56       2586.16        17.22 o                         
   2   1   3      65224.93      65558.23       324.80 o                         
   3   1   3         26.64         28.30         3.38 o                         
   4   1   3      45141.92      44408.55       187.87 o                         
   5   1   3        266.78        257.43        11.15 o                         
   6   1   3      13011.14      13066.50       100.25 o                         
   7   1   3        318.15        287.31        16.66 o                         
   8   1   3      19474.96      19703.92       172.08 o                         
   9   1   3         75.73         92.67        17.35 o                         
  10   1   3       6493.54       6515.16       116.46 o                         
  11   1   3        345.30        345.61        53.08 o                         
 -11   2   3       3244.47       3249.35       133.29 o                         
 -10   2   3          5.41        -13.68        16.81 o                         
  -9   2   3       4123.00       4176.51        71.00 o                         
  -8   2   3         71.71         75.89        10.78 o                         
  -7   2   3      27540.45      27522.44       161.51 o                         
  -6   2   3        232.28        234.81         9.78 o                         
  -5   2   3      10439.34      10246.88        61.95 o                         
  -4   2   3          1.03          8.56         3.35 o                         
  -3   2   3      45174.24      44844.21       164.52 o                         
  -2   2   3        600.31        633.03         9.93 o                         
  -1   2   3      77877.16      79645.02       376.07 o                         
   0   2   3          5.87         16.88         2.54 o                         
   1   2   3      25267.69      25449.66       146.07 o                         
   2   2   3        760.73        763.67        10.85 o                         
   3   2   3      62473.18      62710.67       255.86 o                         
   4   2   3       2344.05       2557.13        27.20 o                         
   5   2   3      23442.88      23031.12       131.45 o                         
   6   2   3         89.56         84.48         8.81 o                         
   7   2   3      14207.88      14435.09       126.97 o                         
   8   2   3         17.60         11.31        12.92 o                         
   9   2   3      14072.72      14100.01       159.12 o                         
  10   2   3         40.58         13.41        21.73 o                         
  11   2   3       4859.35       4919.62       232.53 o                         
 -11   3   3          0.76        -16.04        45.39 o                         
 -10   3   3       5429.19       5790.08       120.61 o                         
  -9   3   3         23.45          6.31        13.52 o                         
  -8   3   3       5773.14       5782.92        74.88 o                         
  -7   3   3          7.80          1.26         8.53 o                         
  -6   3   3      22840.52      22641.51       119.96 o                         
  -5   3   3        627.99        623.05        14.34 o                         
  -4   3   3      11879.30      11614.22        73.74 o                         
  -3   3   3        507.20        460.19        10.15 o                         
  -2   3   3      56922.04      56468.11       281.92 o                         
  -1   3   3        152.32        171.66         6.65 o                         
   0   3   3      20048.47      20022.88       128.37 o                         
   1   3   3       2283.20       2380.52        24.05 o                         
   2   3   3      37304.52      37233.83       152.39 o                         
   3   3   3       1424.60       1481.82        18.26 o                         
   4   3   3      47676.25      46729.88       250.94 o                         
   5   3   3        100.96        105.19         7.09 o                         
   6   3   3       8239.78       8116.69        81.27 o                         
   7   3   3        856.19        866.14        29.21 o                         
   8   3   3      27290.75      27082.35       214.84 o                         
   9   3   3         13.05        -17.83        17.83 o                         
  10   3   3       4065.35       4068.79        93.51 o                         
 -11   4   3       3434.85       3580.55       295.15 o                         
 -10   4   3         11.44         -2.96        22.16 o                         
  -9   4   3       3382.92       3451.88        77.00 o                         
  -8   4   3        472.49        489.27        24.65 o                         
  -7   4   3      14461.22      14593.08       116.72 o                         
  -6   4   3        653.32        654.81        16.84 o                         
  -5   4   3      12844.75      12682.60        85.79 o                         
  -4   4   3       2648.98       2711.47        31.70 o                         
  -3   4   3      31493.58      31028.99       145.02 o                         
  -2   4   3        494.54        523.15        13.56 o                         
  -1   4   3      50034.52      50200.91       264.56 o                         
   0   4   3         73.10         69.16         6.49 o                         
   1   4   3      23336.21      22635.88       158.41 o                         
   2   4   3        406.11        427.46        10.63 o                         
   3   4   3      50794.70      49735.63       223.06 o                         
   4   4   3        523.94        532.95        12.38 o                         
   5   4   3      16251.79      15939.21       116.09 o                         
   6   4   3        427.21        447.26        19.74 o                         
   7   4   3      15231.57      15108.78       170.64 o                         
   8   4   3        246.58        200.05        19.59 o                         
   9   4   3      11527.78      11726.58       155.81 o                         
  10   4   3         16.46         21.28        20.42 o                         
 -11   5   3         18.81        -35.03        62.81 o                         
 -10   5   3       1701.60       1793.16        81.25 o                         
  -9   5   3        114.81        120.89        21.68 o                         
  -8   5   3      15309.59      15580.91       159.26 o                         
  -7   5   3        201.30        201.81        15.54 o                         
  -6   5   3      17155.72      17191.87       122.53 o                         
  -5   5   3         75.06         81.06         8.54 o                         
  -4   5   3      15914.27      15611.89        93.58 o                         
  -3   5   3       4627.08       4654.56        42.13 o                         
  -2   5   3      52958.06      52115.98       262.14 o                         
  -1   5   3        717.16        751.32        18.16 o                         
   0   5   3      28769.36      28973.12       187.58 o                         
   1   5   3        354.41        309.26         9.68 o                         
   2   5   3      34307.41      33678.47       149.08 o                         
   3   5   3        765.32        775.10        15.16 o                         
   4   5   3      32565.55      32375.92       160.21 o                         
   5   5   3        527.36        575.61        18.16 o                         
   6   5   3      15795.08      15864.42       133.43 o                         
   7   5   3       1673.96       1717.38        47.76 o                         
   8   5   3      11147.20      11180.33       155.45 o                         
   9   5   3         47.36         27.87        18.41 o                         
  10   5   3       8409.28       8324.89       248.50 o                         
 -10   6   3          2.52        -29.04        29.04 o                         
  -9   6   3       4129.04       4111.95       103.03 o                         
  -8   6   3        333.16        394.58        27.39 o                         
  -7   6   3      12682.57      12777.21       137.45 o                         
  -6   6   3         19.24         26.33        10.79 o                         
  -5   6   3      18418.77      18064.85       134.11 o                         
  -4   6   3          5.49          4.79         4.75 o                         
  -3   6   3      22319.77      21633.35       123.40 o                         
  -2   6   3        956.05        931.75        24.32 o                         
  -1   6   3      48650.14      47944.39       262.02 o                         
   0   6   3         34.09         31.76         6.77 o                         
   1   6   3      18186.44      17986.20       146.86 o                         
   2   6   3       6908.21       6876.16        54.80 o                         
   3   6   3      47905.45      46542.39       262.41 o                         
   4   6   3       1171.11       1081.25        21.37 o                         
   5   6   3      12773.76      12711.55       110.37 o                         
   6   6   3        839.90        756.86        29.38 o                         
   7   6   3      13392.63      13303.68       157.72 o                         
   8   6   3        284.21        235.28        23.88 o                         
   9   6   3      11414.92      11802.32       174.94 o                         
  10   6   3         12.52         -3.58        35.05 o                         
 -10   7   3       3508.61       3502.92       272.54 o                         
  -9   7   3       1228.57       1253.27        58.86 o                         
  -8   7   3       4508.43       4482.97        97.04 o                         
  -7   7   3         18.41         33.80        13.90 o                         
  -6   7   3      12651.32      12433.21       134.12 o                         
  -5   7   3        190.37        197.00        13.49 o                         
  -4   7   3      10402.79      10176.62        97.26 o                         
  -3   7   3       2102.84       2010.28        32.68 o                         
  -2   7   3      33515.22      32848.04       207.34 o                         
  -1   7   3        526.11        531.93        18.77 o                         
   0   7   3      24530.64      24316.44       225.63 o                         
   1   7   3       1094.40       1085.67        22.49 o                         
   2   7   3      21778.26      21308.85       127.87 o                         
   3   7   3        146.35        115.72         9.10 o                         
   4   7   3      27412.01      26872.83       186.92 o                         
   5   7   3         85.02         88.03        12.40 o                         
   6   7   3       9461.53       9447.02       120.11 o                         
   7   7   3        229.40        230.06        22.97 o                         
   8   7   3      13039.47      12962.37       169.20 o                         
   9   7   3         50.54         27.66        20.59 o                         
  -9   8   3       3363.01       3365.07        92.42 o                         
  -8   8   3        941.26        903.93        45.59 o                         
  -7   8   3      11666.19      11628.23       140.32 o                         
  -6   8   3        235.12        241.50        20.58 o                         
  -5   8   3       8594.08       8325.12       104.99 o                         
  -4   8   3       1933.75       1906.55        42.05 o                         
  -3   8   3      20002.45      19601.75       145.87 o                         
  -2   8   3        684.93        648.24        29.91 o                         
  -1   8   3      15076.27      14991.91       137.49 o                         
   0   8   3        812.36        817.59        28.38 o                         
   1   8   3      23057.39      22887.17       207.66 o                         
   2   8   3       2434.86       2387.37        40.00 o                         
   3   8   3      18521.53      18362.63       133.16 o                         
   4   8   3         99.42         76.37         9.13 o                         
   5   8   3      17631.46      17438.88       153.91 o                         
   6   8   3        439.27        423.35        24.96 o                         
   7   8   3      10156.28      10049.35       144.93 o                         
   8   8   3        442.49        434.45        32.90 o                         
   9   8   3       8273.04       8326.25       262.13 o                         
  -9   9   3          4.15        -30.87        32.34 o                         
  -8   9   3       4417.48       4444.79       100.58 o                         
  -7   9   3        671.60        721.59        40.12 o                         
  -6   9   3      12352.66      11775.59       151.08 o                         
  -5   9   3        517.26        508.82        25.57 o                         
  -4   9   3       8462.23       8151.57        95.98 o                         
  -3   9   3       2236.02       2184.85        47.64 o                         
  -2   9   3      22402.55      22512.45       170.77 o                         
  -1   9   3         80.70         63.81        10.97 o                         
   0   9   3      19571.88      19613.81       148.74 o                         
   1   9   3       2059.03       2067.84        42.33 o                         
   2   9   3      16044.06      16026.06       136.77 o                         
   3   9   3       1288.70       1296.79        35.98 o                         
   4   9   3      21537.91      21370.47       205.37 o                         
   5   9   3        665.82        670.92        29.23 o                         
   6   9   3       7628.83       7678.88       117.46 o                         
   7   9   3       3855.08       3819.56        84.98 o                         
   8   9   3       9473.39       9730.86       154.53 o                         
  -9  10   3       2919.69       3626.96       286.27 o                         
  -8  10   3        800.80        806.84        57.29 o                         
  -7  10   3       4258.46       4104.28        94.04 o                         
  -6  10   3        347.64        361.02        28.24 o                         
  -5  10   3      11298.11      10885.91       144.53 o                         
  -4  10   3       1659.51       1592.80        45.97 o                         
  -3  10   3       9329.06       8961.47       117.31 o                         
  -2  10   3        261.96        237.16        17.82 o                         
  -1  10   3      24122.48      24120.72       216.53 o                         
   0  10   3        150.34        154.05        16.20 o                         
   1  10   3      11692.11      12021.51       190.46 o                         
   2  10   3       2436.68       2518.26        47.98 o                         
   3  10   3      19009.48      19242.34       164.35 o                         
   4  10   3        191.12        168.37        23.80 o                         
   5  10   3       9118.80       9243.82       122.03 o                         
   6  10   3        333.18        333.40        27.35 o                         
   7  10   3       8274.52       7891.30       137.86 o                         
   8  10   3        494.51        439.51        63.65 o                         
  -8  11   3       4958.82       4981.58       205.49 o                         
  -7  11   3         93.82         66.32        18.41 o                         
  -6  11   3       5974.86       5755.32       112.84 o                         
  -5  11   3         42.39         42.97        14.16 o                         
  -4  11   3      11269.99      10977.65       213.87 o                         
  -3  11   3       1814.78       1786.47        53.71 o                         
  -2  11   3       9937.24      10003.69       159.62 o                         
  -1  11   3        164.38        164.17        19.82 o                         
   0  11   3      13426.49      13858.16       214.76 o                         
   1  11   3        896.21        960.83        34.06 o                         
   2  11   3      13228.26      13605.46       167.49 o                         
   3  11   3        764.98        776.07        33.53 o                         
   4  11   3       9873.03       9941.08       165.09 o                         
   5  11   3        143.46        123.64        20.49 o                         
   6  11   3      11688.41      11578.24       189.31 o                         
   7  11   3       1299.00       1205.93        70.43 o                         
  -7  12   3       5333.89       5322.78       158.54 o                         
  -6  12   3         16.05         -2.00        21.50 o                         
  -5  12   3       7702.21       7447.75       130.60 o                         
  -4  12   3        186.45        147.46        19.98 o                         
  -3  12   3       8117.32       8014.31       121.96 o                         
  -2  12   3       2209.34       2233.90        67.33 o                         
  -1  12   3      13538.07      13810.88       277.10 o                         
   0  12   3        808.30        823.41        44.12 o                         
   1  12   3      11677.19      12046.03       157.98 o                         
   2  12   3       3988.77       4107.88        78.97 o                         
   3  12   3      10489.29      10894.74       152.40 o                         
   4  12   3        407.11        334.26        28.61 o                         
   5  12   3      10503.51      10663.67       162.19 o                         
   6  12   3        524.70        485.39        36.44 o                         
   7  12   3       5170.55       4889.71       348.32 o                         
  -6  13   3       6330.19       6391.96       199.84 o                         
  -5  13   3         23.44        -17.38        22.88 o                         
  -4  13   3       5601.99       5354.12       121.70 o                         
  -3  13   3       1252.57       1301.96        54.52 o                         
  -2  13   3       8078.65       8267.24       193.54 o                         
  -1  13   3         46.15         51.79        19.40 o                         
   0  13   3      11776.01      12357.92       347.58 o                         
   1  13   3        997.41       1096.84        48.67 o                         
   2  13   3       7961.75       8495.00       152.76 o                         
   3  13   3        419.52        410.83        35.70 o                         
   4  13   3       9707.18       9791.60       192.91 o                         
   5  13   3         21.56         37.73        25.11 o                         
   6  13   3       4201.51       4612.37       328.40 o                         
  -5  14   3       4314.92       4159.06       365.16 o                         
  -4  14   3        744.23        702.76        70.63 o                         
  -3  14   3       5957.75       6016.83       147.44 o                         
  -2  14   3        126.11        104.14        20.83 o                         
  -1  14   3       5873.72       6184.93       148.79 o                         
   0  14   3        125.32        148.20        25.84 o                         
   1  14   3       9326.84       9653.14       279.63 o                         
   2  14   3       1129.42       1169.10        86.10 o                         
   3  14   3       4287.41       4371.80       117.25 o                         
   4  14   3        532.80        406.16        52.11 o                         
  -4  15   3       5756.03       5982.33       365.16 o                         
  -3  15   3       1895.51       1889.84       149.04 o                         
  -2  15   3       3396.84       3677.54       251.95 o                         
  -1  15   3         19.48          2.11        26.59 o                         
   0  15   3       7108.71       7392.75       250.41 o                         
   1  15   3        236.20        276.79        91.26 o                         
   2  15   3       6259.43       5929.37       415.07 o                         
 -10   0   4       3754.68       4068.22       139.56 o                         
  -8   0   4       3759.24       3827.59        78.85 o                         
  -6   0   4      12835.44      12903.19       106.11 o                         
  -4   0   4       5050.35       5331.18        55.03 o                         
  -2   0   4      18379.84      18950.77       143.87 o                         
   0   0   4        964.04       1064.28        14.38 o                         
   2   0   4      11948.08      12485.91        84.44 o                         
   4   0   4       5095.34       5231.96        62.45 o                         
   6   0   4        105.17        106.61         9.44 o                         
   8   0   4        695.29        708.72        47.50 o                         
  10   0   4        258.40        284.79        46.98 o                         
 -11   1   4       1305.95       1163.12        80.87 o                         
 -10   1   4         88.76         56.08        21.90 o                         
  -9   1   4       2348.34       2419.69        49.65 o                         
  -8   1   4         10.21         15.42         8.92 o                         
  -7   1   4       5843.08       5992.09        53.93 o                         
  -6   1   4          2.09          5.71         4.72 o                         
  -5   1   4       1987.06       2020.94        26.48 o                         
  -4   1   4          3.46         15.64         4.09 o                         
  -3   1   4       9873.49      10081.66        54.63 o                         
  -2   1   4       5393.16       5815.68        31.80 o                         
  -1   1   4       9221.41       9445.49        52.40 o                         
   1   1   4       6246.54       6300.83        40.84 o                         
   2   1   4       1766.56       1841.59        18.69 o                         
   3   1   4       2230.20       2193.19        23.85 o                         
   4   1   4        681.05        694.36        15.13 o                         
   5   1   4       1386.30       1426.32        20.95 o                         
   6   1   4        124.22        120.12         9.51 o                         
   7   1   4        468.56        499.62        22.17 o                         
   8   1   4         47.79         46.65        15.91 o                         
   9   1   4         65.49         86.31        19.58 o                         
  10   1   4          6.67         -2.52        16.77 o                         
 -11   2   4          0.79        -29.10        33.61 o                         
 -10   2   4        698.82        704.34        53.16 o                         
  -9   2   4        253.59        262.68        18.79 o                         
  -8   2   4       5008.63       5095.57        62.76 o                         
  -7   2   4         24.52         34.05         7.77 o                         
  -6   2   4        915.48        954.61        19.08 o                         
  -5   2   4        876.74        920.14        16.32 o                         
  -4   2   4       6837.89       6688.36        47.18 o                         
  -3   2   4       1713.57       1811.57        18.32 o                         
  -2   2   4       6212.60       6439.12        41.66 o                         
  -1   2   4        332.46        356.33         8.61 o                         
   0   2   4       1371.89       1465.40        16.54 o                         
   1   2   4        266.71        315.46         8.98 o                         
   2   2   4       2674.46       2617.65        27.00 o                         
   3   2   4         79.64        127.58         5.66 o                         
   4   2   4         74.13         90.11         8.94 o                         
   5   2   4       1182.69       1172.35        21.64 o                         
   6   2   4       1328.31       1311.32        30.52 o                         
   7   2   4          0.78         15.85        11.26 o                         
   8   2   4        403.74        426.81        24.72 o                         
   9   2   4        441.91        427.65        27.88 o                         
  10   2   4        404.27        404.09        32.20 o                         
  11   2   4         15.92         28.15        55.36 o                         
 -11   3   4       2234.01       1929.30       148.93 o                         
 -10   3   4        115.97        111.78        23.30 o                         
  -9   3   4       1886.22       1895.42        51.13 o                         
  -8   3   4         57.62         51.14        12.57 o                         
  -7   3   4       6391.36       6436.81        64.83 o                         
  -6   3   4        243.63        237.58        10.85 o                         
  -5   3   4       4268.59       4230.05        42.52 o                         
  -4   3   4        374.37        414.51        11.61 o                         
  -3   3   4       4374.18       4384.25        37.49 o                         
  -2   3   4        106.58        161.17         9.75 o                         
  -1   3   4       6906.46       7005.18        49.79 o                         
   0   3   4       1396.38       1434.53        21.95 o                         
   1   3   4        270.17        347.10        16.51 o                         
   2   3   4         49.65         72.53         5.08 o                         
   3   3   4       9481.04       9755.10        62.05 o                         
   4   3   4       1772.19       1790.37        27.07 o                         
   5   3   4         28.25         81.01        10.02 o                         
   6   3   4         25.60         19.52         8.69 o                         
   7   3   4        790.89        829.75        29.28 o                         
   8   3   4         29.64         24.39        13.47 o                         
   9   3   4         16.24         27.87        19.68 o                         
  10   3   4        114.14        111.76        20.92 o                         
 -11   4   4        773.88       1010.97       161.53 o                         
 -10   4   4       1558.91       1607.82        70.22 o                         
  -9   4   4        290.56        303.65        25.15 o                         
  -8   4   4       4279.30       4499.72        67.75 o                         
  -7   4   4        798.48        773.80        25.40 o                         
  -6   4   4       4057.33       4090.18        48.38 o                         
  -5   4   4         15.24          6.25         6.65 o                         
  -4   4   4       3433.14       3425.75        42.12 o                         
  -3   4   4       1004.34        992.59        19.06 o                         
  -2   4   4       5711.51       5563.81        48.45 o                         
  -1   4   4         99.04        108.95         7.42 o                         
   0   4   4       3575.10       3707.26        39.59 o                         
   1   4   4        467.61        442.50        12.94 o                         
   2   4   4       5909.01       5894.70        44.90 o                         
   3   4   4         16.44         37.14         4.45 o                         
   4   4   4       2259.54       2258.52        27.63 o                         
   5   4   4        186.94        176.62        12.04 o                         
   6   4   4        562.20        622.17        23.52 o                         
   7   4   4        435.64        428.20        22.91 o                         
   8   4   4         59.46         72.43        21.27 o                         
   9   4   4        117.40         78.17        22.88 o                         
  10   4   4          8.27         22.53        33.32 o                         
 -10   5   4        462.66        452.94        43.34 o                         
  -9   5   4       2948.23       3120.72        80.41 o                         
  -8   5   4        118.74         94.16        15.52 o                         
  -7   5   4       3326.76       3340.93        59.44 o                         
  -6   5   4        479.99        489.42        17.59 o                         
  -5   5   4       2380.57       2431.88        37.27 o                         
  -4   5   4         60.90         68.89         7.00 o                         
  -3   5   4      14074.03      13912.40        87.45 o                         
  -2   5   4        262.53        285.61        12.48 o                         
  -1   5   4       1366.37       1491.94        27.74 o                         
   0   5   4        642.86        665.05        19.82 o                         
   1   5   4       5939.91       5736.98        56.54 o                         
   2   5   4        231.22        252.21        10.16 o                         
   3   5   4         41.70        126.57        17.84 o                         
   4   5   4       1086.70       1071.19        21.27 o                         
   5   5   4        713.91        701.44        21.12 o                         
   6   5   4         15.50         23.31        11.63 o                         
   7   5   4        434.34        472.25        26.62 o                         
   8   5   4         57.42         65.88        17.64 o                         
   9   5   4        242.19        221.71        25.30 o                         
 -10   6   4       1698.82       1652.49       115.44 o                         
  -9   6   4        374.13        383.51        31.07 o                         
  -8   6   4       2699.76       2622.57        71.52 o                         
  -7   6   4         41.67         41.61        16.95 o                         
  -6   6   4       4393.66       4374.50        57.06 o                         
  -5   6   4       2228.11       2165.04        40.11 o                         
  -4   6   4       2654.42       2601.60        40.57 o                         
  -3   6   4        139.46        137.49        10.12 o                         
  -2   6   4       9063.40       8865.39        92.50 o                         
  -1   6   4       2563.97       2517.69        37.49 o                         
   0   6   4       1608.82       1598.50        32.79 o                         
   1   6   4        791.38        819.17        18.43 o                         
   2   6   4       3055.59       2905.50        32.83 o                         
   3   6   4        512.56        501.28        13.16 o                         
   4   6   4        823.94        843.67        19.85 o                         
   5   6   4       1972.88       1955.52        42.20 o                         
   6   6   4        210.00        198.50        16.93 o                         
   7   6   4          7.28          8.33        16.80 o                         
   8   6   4        541.14        512.82        34.76 o                         
   9   6   4        605.48        649.80        41.98 o                         
  10   6   4         43.89        154.87        68.41 o                         
  -9   7   4       2444.57       2523.37        81.87 o                         
  -8   7   4         60.09         67.96        19.97 o                         
  -7   7   4       3243.81       3317.62        73.14 o                         
  -6   7   4        872.38        860.62        33.05 o                         
  -5   7   4       3298.73       3262.26        52.93 o                         
  -4   7   4        150.32        147.12        12.63 o                         
  -3   7   4       3516.07       3467.89        49.73 o                         
  -2   7   4       1899.41       1791.64        37.06 o                         
  -1   7   4       2105.30       2047.13        39.64 o                         
   0   7   4        228.85        276.59        16.14 o                         
   1   7   4       3432.03       3452.47        43.66 o                         
   2   7   4       2207.38       2169.04        33.37 o                         
   3   7   4       5772.30       5553.72        60.46 o                         
   4   7   4        153.62        150.16        11.47 o                         
   5   7   4        238.26        251.94        16.82 o                         
   6   7   4       1613.06       1505.66        47.05 o                         
   7   7   4        299.18        367.17        27.74 o                         
   8   7   4        218.75        193.37        26.32 o                         
   9   7   4         26.74         40.57        26.53 o                         
  -9   8   4         79.99         38.68        21.30 o                         
  -8   8   4       4951.28       5118.40       107.93 o                         
  -7   8   4        511.07        561.83        32.81 o                         
  -6   8   4        826.33        848.14        34.61 o                         
  -5   8   4        400.46        395.00        21.94 o                         
  -4   8   4       6256.13       6161.78        79.26 o                         
  -3   8   4        542.81        503.93        23.95 o                         
  -2   8   4       1470.07       1588.89        40.43 o                         
  -1   8   4       2243.80       2118.65        50.39 o                         
   0   8   4       2817.59       2818.15        52.22 o                         
   1   8   4        160.24        133.69        13.22 o                         
   2   8   4       1115.91       1149.87        28.01 o                         
   3   8   4        726.03        683.81        22.01 o                         
   4   8   4         24.22         40.37         9.84 o                         
   5   8   4        439.15        458.04        23.60 o                         
   6   8   4       1983.77       1934.86        55.83 o                         
   7   8   4         93.85         85.84        19.87 o                         
   8   8   4         14.06         57.41        19.29 o                         
   9   8   4        295.70        162.53        77.28 o                         
  -9   9   4       1387.94       1531.43       104.92 o                         
  -8   9   4        202.07        196.46        30.32 o                         
  -7   9   4       1178.22       1127.16        49.73 o                         
  -6   9   4       1483.44       1449.40        51.06 o                         
  -5   9   4       1330.85       1293.31        42.32 o                         
  -4   9   4        516.74        502.98        23.86 o                         
  -3   9   4       4356.08       4466.87        75.64 o                         
  -2   9   4        139.14        176.81        15.19 o                         
  -1   9   4       1158.84       1139.00        39.19 o                         
   0   9   4       3346.01       3357.76        62.12 o                         
   1   9   4       1338.46       1368.01        33.07 o                         
   2   9   4         31.47         29.65         9.25 o                         
   3   9   4        847.58        872.40        29.25 o                         
   4   9   4       2287.69       2299.46        51.94 o                         
   5   9   4         16.90         29.45        14.54 o                         
   6   9   4         18.99         -3.35        18.18 o                         
   7   9   4        999.92        993.57        47.04 o                         
   8   9   4        382.21        309.25        33.18 o                         
  -8  10   4       1487.32       1482.90        76.97 o                         
  -7  10   4       1326.50       1333.45        57.02 o                         
  -6  10   4       2589.59       2569.53        75.65 o                         
  -5  10   4        242.98        260.39        21.17 o                         
  -4  10   4       1553.21       1479.79        44.92 o                         
  -3  10   4       1077.63       1034.54        38.17 o                         
  -2  10   4       2463.17       2465.58        57.26 o                         
  -1  10   4        465.84        444.80        25.29 o                         
   0  10   4        824.65        869.81        32.18 o                         
   1  10   4        333.78        350.57        18.73 o                         
   2  10   4       3139.33       3125.92        59.47 o                         
   3  10   4       1152.18       1233.26        37.66 o                         
   4  10   4        721.44        690.99        32.72 o                         
   5  10   4        569.65        578.68        31.26 o                         
   6  10   4         91.37         79.74        21.79 o                         
   7  10   4        722.49        753.83        43.78 o                         
   8  10   4         82.18        192.39        76.55 o                         
  -8  11   4        122.78        140.42        52.20 o                         
  -7  11   4       2180.10       2079.19        69.51 o                         
  -6  11   4       1053.73       1060.32        48.32 o                         
  -5  11   4       2357.68       2340.10        64.96 o                         
  -4  11   4        373.15        330.67        25.06 o                         
  -3  11   4       3885.07       3872.60        79.45 o                         
  -2  11   4       2342.34       2307.74        60.18 o                         
  -1  11   4        383.03        349.31        24.28 o                         
   0  11   4        584.83        550.29        30.03 o                         
   1  11   4       4485.57       4562.26       110.01 o                         
   2  11   4       1137.25       1159.43        39.93 o                         
   3  11   4         27.97         33.46        14.77 o                         
   4  11   4        265.09        281.29        23.80 o                         
   5  11   4       1107.27       1019.12        45.20 o                         
   6  11   4        472.00        482.78        33.48 o                         
   7  11   4         51.41          2.76        31.33 o                         
  -7  12   4        314.69        279.77        45.22 o                         
  -6  12   4        572.52        521.53        37.41 o                         
  -5  12   4        973.85        971.66        47.30 o                         
  -4  12   4       3415.42       3369.67        85.24 o                         
  -3  12   4        155.98        130.07        21.71 o                         
  -2  12   4       1558.63       1608.48        57.47 o                         
  -1  12   4       3233.36       3387.46        84.80 o                         
   0  12   4       1005.80       1080.06        42.51 o                         
   1  12   4        204.36        173.84        20.65 o                         
   2  12   4       1245.84       1178.07        44.27 o                         
   3  12   4       1414.41       1331.54        54.76 o                         
   4  12   4         15.82         30.45        16.95 o                         
   5  12   4        830.14        849.21        45.76 o                         
   6  12   4        478.60        539.74        42.37 o                         
  -6  13   4       1105.80       1170.95        85.02 o                         
  -5  13   4       1101.18       1275.38        88.18 o                         
  -4  13   4        297.84        271.56        29.94 o                         
  -3  13   4       1035.98       1050.08        60.50 o                         
  -2  13   4       1091.99       1125.01        47.75 o                         
  -1  13   4       1200.38       1223.57        47.73 o                         
   0  13   4        423.68        443.85        32.34 o                         
   1  13   4        377.70        437.48        31.77 o                         
   2  13   4       1405.59       1398.46        61.38 o                         
   3  13   4       1024.90       1011.91        54.18 o                         
   4  13   4        987.76        986.86        46.57 o                         
   5  13   4         10.54         53.36        39.44 o                         
  -4  14   4       2364.64       2412.94       123.43 o                         
  -3  14   4       2121.40       2222.96        78.83 o                         
  -2  14   4        155.98        186.68        24.84 o                         
  -1  14   4        811.70        816.42        45.95 o                         
   0  14   4        856.22        852.14        49.33 o                         
   1  14   4        601.39        598.50        37.98 o                         
   2  14   4       1100.07       1109.66        62.77 o                         
   3  14   4       1300.10       1287.39        98.78 o                         
   4  14   4        103.96         73.00        32.06 o                         
  -3  15   4       1372.59       1518.73       192.86 o                         
  -2  15   4       1342.89       1591.95       187.03 o                         
  -1  15   4        353.02        342.22        55.21 o                         
   0  15   4        871.09        811.07        95.72 o                         
   1  15   4       1342.28       1147.19       155.27 o                         
   2  15   4        193.79        110.45        62.53 o                         
 -11   0   5       2751.59       3014.42       263.33 o                         
  -9   0   5      20134.13      20869.35       242.03 o                         
  -7   0   5      19771.68      19934.90       174.40 o                         
  -5   0   5      34367.23      34313.34       244.20 o                         
  -3   0   5     109633.92     110193.57       561.80 o                         
  -1   0   5      13553.94      13302.77        85.35 o                         
   1   0   5      90324.08      90445.15       496.06 o                         
   3   0   5      37112.36      35844.05       301.66 o                         
   5   0   5      29954.61      29616.11       249.98 o                         
   7   0   5      30466.03      30667.46       288.57 o                         
   9   0   5       8876.00       8903.12       187.73 o                         
 -11   1   5          9.10        -44.09        62.10 o                         
 -10   1   5       6794.55       7099.68       126.96 o                         
  -9   1   5         97.49         91.16        13.74 o                         
  -8   1   5      26461.11      27053.66       175.47 o                         
  -7   1   5          6.36          5.44         7.10 o                         
  -6   1   5      19511.36      19653.20       115.38 o                         
  -5   1   5        887.45        896.22        19.36 o                         
  -4   1   5      46445.61      46265.25       203.80 o                         
  -3   1   5       3444.54       3574.52        29.45 o                         
  -2   1   5      87735.38      88429.87       461.77 o                         
  -1   1   5        636.42        722.76        10.79 o                         
   0   1   5      35833.78      35969.00       147.18 o                         
   1   1   5      12513.73      13332.04        83.03 o                         
   2   1   5     104275.32     104645.84       428.38 o                         
   3   1   5         36.82         40.84         6.05 o                         
   4   1   5      20584.20      20418.95       125.45 o                         
   5   1   5        193.50        192.43        10.05 o                         
   6   1   5      25591.85      25617.25       167.34 o                         
   7   1   5        299.14        276.15        19.57 o                         
   8   1   5      18465.69      18715.59       181.47 o                         
   9   1   5         50.43         69.80        16.60 o                         
  10   1   5       3934.57       3912.35        97.29 o                         
 -11   2   5       6582.53       6720.28       384.15 o                         
 -10   2   5        187.10        148.69        29.00 o                         
  -9   2   5      15503.21      16119.66       160.94 o                         
  -8   2   5         30.75         22.55         9.12 o                         
  -7   2   5      26639.16      27017.63       153.58 o                         
  -6   2   5         75.30         74.82         7.12 o                         
  -5   2   5      13781.45      13668.97        84.18 o                         
  -4   2   5        114.44        128.38         5.78 o                         
  -3   2   5      79468.00      78324.23       308.41 o                         
  -2   2   5        445.12        484.60        12.42 o                         
  -1   2   5      42395.18      42788.59       222.05 o                         
   0   2   5        690.48        759.06        12.72 o                         
   1   2   5      60887.95      61505.54       297.89 o                         
   2   2   5       2109.38       2227.08        27.91 o                         
   3   2   5      82455.56      81059.92       387.28 o                         
   4   2   5        787.65        802.04        18.80 o                         
   5   2   5       9643.68       9776.38        88.89 o                         
   6   2   5         76.41         68.07        10.03 o                         
   7   2   5      30057.91      30077.47       233.16 o                         
   8   2   5          3.07          4.88        12.89 o                         
   9   2   5       6103.15       6163.37       103.95 o                         
  10   2   5          0.17        -18.98        19.60 o                         
 -11   3   5          0.09         32.39        52.07 o                         
 -10   3   5       6060.16       6098.51       118.42 o                         
  -9   3   5        101.57         92.31        16.78 o                         
  -8   3   5      29345.34      30229.40       187.40 o                         
  -7   3   5        535.82        551.17        18.67 o                         
  -6   3   5      15461.13      15536.57       101.77 o                         
  -5   3   5       1467.40       1464.33        22.16 o                         
  -4   3   5      75369.72      74763.40       298.84 o                         
  -3   3   5        892.37        951.73        16.76 o                         
  -2   3   5      45900.57      45359.18       239.70 o                         
  -1   3   5        204.32        284.52         9.92 o                         
   0   3   5      46610.10      46382.32       317.00 o                         
   1   3   5        224.83        224.91        10.39 o                         
   2   3   5      73363.14      71851.05       339.26 o                         
   3   3   5        592.15        590.52        14.03 o                         
   4   3   5      22836.73      22570.70       132.53 o                         
   5   3   5        538.60        519.83        22.56 o                         
   6   3   5      33204.81      32861.82       215.23 o                         
   7   3   5          0.16        -10.80        11.92 o                         
   8   3   5      13527.25      13399.73       150.09 o                         
   9   3   5         60.39         40.54        18.27 o                         
  10   3   5       5134.57       5280.13       172.03 o                         
 -11   4   5       3966.64       3722.72       213.58 o                         
 -10   4   5         21.89          6.70        23.95 o                         
  -9   4   5      14162.12      14479.10       171.27 o                         
  -8   4   5        195.87        218.08        17.52 o                         
  -7   4   5      23136.81      23344.77       169.93 o                         
  -6   4   5       1216.55       1183.72        25.58 o                         
  -5   4   5      29175.99      28630.32       167.02 o                         
  -4   4   5        915.11        898.55        18.83 o                         
  -3   4   5      84303.31      83932.73       377.79 o                         
  -2   4   5        388.10        394.07        12.31 o                         
  -1   4   5      33948.02      33562.23       208.13 o                         
   0   4   5          1.85         29.25         9.42 o                         
   1   4   5      62752.82      61729.13       349.93 o                         
   2   4   5       1668.22       1728.93        26.37 o                         
   3   4   5      39883.88      39332.23       177.56 o                         
   4   4   5       3803.76       3814.34        41.19 o                         
   5   4   5      17148.44      16968.70       119.25 o                         
   6   4   5        961.13       1014.82        31.08 o                         
   7   4   5      26565.85      26533.24       208.47 o                         
   8   4   5        787.85        839.50        39.78 o                         
   9   4   5       5847.55       5875.79       110.41 o                         
  10   4   5        320.25        290.01        83.79 o                         
 -10   5   5       8235.09       8250.99       166.87 o                         
  -9   5   5        281.20        265.26        25.92 o                         
  -8   5   5      18243.57      18425.84       171.72 o                         
  -7   5   5        914.22        940.33        28.37 o                         
  -6   5   5      14534.06      14389.02       112.40 o                         
  -5   5   5        838.14        886.19        22.86 o                         
  -4   5   5      20655.80      20077.22       119.42 o                         
  -3   5   5        142.48        127.83         8.76 o                         
  -2   5   5      61497.59      60766.30       297.66 o                         
  -1   5   5        402.19        412.60        13.46 o                         
   0   5   5      21636.28      22084.34       148.50 o                         
   1   5   5       1415.45       1424.70        26.98 o                         
   2   5   5      77653.06      76506.90       375.26 o                         
   3   5   5       1172.21       1178.33        23.84 o                         
   4   5   5      22215.80      21811.11       129.65 o                         
   5   5   5         60.97         66.63         9.79 o                         
   6   5   5      15819.15      15622.31       146.46 o                         
   7   5   5         50.06         65.00        15.22 o                         
   8   5   5      17101.73      17219.30       206.50 o                         
   9   5   5         13.70         -3.50        20.38 o                         
 -10   6   5        306.96        335.68        45.26 o                         
  -9   6   5      12327.73      12611.25       186.32 o                         
  -8   6   5        339.81        349.52        27.67 o                         
  -7   6   5      16337.15      16487.57       156.86 o                         
  -6   6   5          2.52         13.50         8.78 o                         
  -5   6   5      18667.24      18646.21       130.66 o                         
  -4   6   5        667.78        641.47        20.26 o                         
  -3   6   5      41950.36      41009.45       251.02 o                         
  -2   6   5       2059.49       2031.23        39.40 o                         
  -1   6   5      24159.49      23767.46       171.72 o                         
   0   6   5       1942.20       1904.73        31.35 o                         
   1   6   5      51629.87      51453.29       298.28 o                         
   2   6   5        756.79        729.86        17.45 o                         
   3   6   5      27864.19      27070.38       146.64 o                         
   4   6   5        300.15        261.04        11.38 o                         
   5   6   5      20898.56      20759.78       154.08 o                         
   6   6   5        788.69        729.28        30.28 o                         
   7   6   5      18329.64      18186.39       193.88 o                         
   8   6   5        182.31        192.53        24.07 o                         
   9   6   5       6818.10       6900.02       133.93 o                         
  10   6   5          6.04         25.61        50.15 o                         
 -10   7   5       5079.31       5152.09       338.17 o                         
  -9   7   5        119.87        126.22        25.48 o                         
  -8   7   5      16014.40      15918.18       193.23 o                         
  -7   7   5        244.65        271.91        22.17 o                         
  -6   7   5      14800.16      14513.19       133.92 o                         
  -5   7   5         52.25         61.49        11.47 o                         
  -4   7   5      48350.00      47017.20       307.94 o                         
  -3   7   5        396.25        356.88        17.88 o                         
  -2   7   5      34594.16      34084.66       225.17 o                         
  -1   7   5       2492.64       2508.34        47.70 o                         
   0   7   5      27157.13      26705.28       248.40 o                         
   1   7   5       4558.89       4620.34        51.85 o                         
   2   7   5      38941.54      38317.90       216.82 o                         
   3   7   5       1406.71       1332.52        29.15 o                         
   4   7   5      16320.06      16114.27       118.80 o                         
   5   7   5        287.01        280.63        19.59 o                         
   6   7   5      20716.04      20292.78       193.84 o                         
   7   7   5        272.17        248.46        25.19 o                         
   8   7   5      10038.10       9944.17       149.31 o                         
   9   7   5        319.47        323.79        65.76 o                         
  -9   8   5       8108.35       8243.64       153.64 o                         
  -8   8   5         31.53         38.71        17.08 o                         
  -7   8   5      18318.96      18109.86       194.99 o                         
  -6   8   5        507.90        462.22        28.24 o                         
  -5   8   5      13317.61      12877.11       120.71 o                         
  -4   8   5       1523.77       1526.25        39.19 o                         
  -3   8   5      32455.63      32033.14       285.54 o                         
  -2   8   5       1180.50       1124.36        34.20 o                         
  -1   8   5      30794.26      30293.08       317.50 o                         
   0   8   5       1224.56       1200.81        33.05 o                         
   1   8   5      27386.55      27401.87       190.62 o                         
   2   8   5        496.55        509.94        18.60 o                         
   3   8   5      34597.43      34142.88       211.18 o                         
   4   8   5        965.73        985.70        30.84 o                         
   5   8   5       9495.01       9302.42       114.96 o                         
   6   8   5        953.39        949.34        40.06 o                         
   7   8   5      17524.73      17319.58       201.64 o                         
   8   8   5         97.72         78.10        27.47 o                         
  -9   9   5        408.55        233.10        57.68 o                         
  -8   9   5      12657.09      12518.98       255.49 o                         
  -7   9   5       1428.38       1398.95        52.16 o                         
  -6   9   5      10861.69      10750.61       143.85 o                         
  -5   9   5       1261.25       1256.65        42.45 o                         
  -4   9   5      20032.79      19531.54       207.03 o                         
  -3   9   5        739.08        737.05        30.88 o                         
  -2   9   5      24425.39      24539.35       264.14 o                         
  -1   9   5         25.07         21.76        12.93 o                         
   0   9   5      25030.06      25152.93       338.81 o                         
   1   9   5        311.24        330.19        18.26 o                         
   2   9   5      29474.18      29560.29       233.26 o                         
   3   9   5        823.58        892.01        28.80 o                         
   4   9   5      15889.11      15719.71       157.63 o                         
   5   9   5       1310.98       1240.44        42.47 o                         
   6   9   5      11219.89      11007.49       146.31 o                         
   7   9   5          6.47          3.42        20.14 o                         
   8   9   5       7192.42       7037.96       194.12 o                         
  -8  10   5          0.18         16.58        32.20 o                         
  -7  10   5       9380.45       8933.24       213.05 o                         
  -6  10   5         91.89         75.11        19.73 o                         
  -5  10   5      18424.80      17546.53       194.40 o                         
  -4  10   5       1312.09       1262.89        40.56 o                         
  -3  10   5      23063.73      22261.85       210.98 o                         
  -2  10   5       2601.95       2567.71        60.42 o                         
  -1  10   5      15932.36      16208.55       243.41 o                         
   0  10   5         51.77         53.54        12.86 o                         
   1  10   5      25718.94      25914.11       227.64 o                         
   2  10   5         46.35         35.26        11.90 o                         
   3  10   5      12293.66      12293.61       124.45 o                         
   4  10   5       1365.88       1288.99        43.80 o                         
   5  10   5      17051.53      16674.72       186.04 o                         
   6  10   5       1606.14       1597.19        56.09 o                         
   7  10   5       9200.40       9032.37       157.12 o                         
   8  10   5        533.59        427.23        95.44 o                         
  -8  11   5       6432.95       5500.14       386.34 o                         
  -7  11   5        428.00        456.47        39.09 o                         
  -6  11   5      12915.95      12313.69       181.89 o                         
  -5  11   5         10.93        -17.65        17.65 o                         
  -4  11   5      11966.21      11656.18       153.55 o                         
  -3  11   5        148.75         98.56        18.57 o                         
  -2  11   5      21949.52      21937.20       291.03 o                         
  -1  11   5        564.41        540.98        29.78 o                         
   0  11   5      13552.14      13461.54       149.84 o                         
   1  11   5       2428.71       2425.02        58.49 o                         
   2  11   5      18977.36      19037.36       242.47 o                         
   3  11   5        835.09        877.47        37.90 o                         
   4  11   5      11919.48      11956.65       146.03 o                         
   5  11   5        110.09         74.80        18.93 o                         
   6  11   5      10669.57      10456.84       184.88 o                         
   7  11   5         21.89        -40.28        88.76 o                         
  -7  12   5       7674.40       7392.79       188.32 o                         
  -6  12   5         81.14         81.09        20.27 o                         
  -5  12   5       8461.09       8091.38       133.11 o                         
  -4  12   5        551.94        549.76        33.27 o                         
  -3  12   5      12704.38      12441.87       167.04 o                         
  -2  12   5        869.46        884.48        51.03 o                         
  -1  12   5      16918.22      17163.16       307.73 o                         
   0  12   5       1824.80       1812.63        54.19 o                         
   1  12   5      14986.72      15151.95       331.30 o                         
   2  12   5         53.97         21.65        15.96 o                         
   3  12   5      14259.09      14118.26       171.09 o                         
   4  12   5         28.56         39.35        16.71 o                         
   5  12   5       8062.73       7920.37       142.74 o                         
   6  12   5        295.67        232.55        50.27 o                         
  -6  13   5       7486.58       7361.90       404.30 o                         
  -5  13   5        300.16        189.07        40.74 o                         
  -4  13   5      12175.27      12072.35       193.80 o                         
  -3  13   5          2.76        -20.61        20.61 o                         
  -2  13   5       7812.80       8033.04       189.86 o                         
  -1  13   5        385.47        441.15        30.35 o                         
   0  13   5      17808.94      17967.90       426.79 o                         
   1  13   5        662.54        618.90        37.97 o                         
   2  13   5       8535.58       8554.22       166.51 o                         
   3  13   5        548.14        490.59        38.19 o                         
   4  13   5       9781.48       9638.15       146.56 o                         
   5  13   5        771.91        705.87        64.48 o                         
  -4  14   5        449.88        483.54        64.83 o                         
  -3  14   5      10169.91      10320.46       267.59 o                         
  -2  14   5        440.45        462.89        33.48 o                         
  -1  14   5      11362.77      11307.71       189.33 o                         
   0  14   5        111.10        130.58        37.53 o                         
   1  14   5       7936.76       7830.08       151.51 o                         
   2  14   5        269.23        268.69        33.72 o                         
   3  14   5       9671.95       9292.80       237.88 o                         
   4  14   5        473.70        431.42        59.37 o                         
  -3  15   5        136.46        379.66       101.41 o                         
  -2  15   5      10281.81      10864.87       501.47 o                         
  -1  15   5          5.44        -52.10        52.10 o                         
   0  15   5      10123.04       9961.19       335.67 o                         
   1  15   5        283.00        268.84        85.21 o                         
 -10   0   6        413.67        551.99        71.66 o                         
  -8   0   6       1360.76       1437.76        54.91 o                         
  -6   0   6       1061.03       1029.20        33.14 o                         
  -4   0   6       4512.22       4476.30        56.05 o                         
  -2   0   6      26076.29      26838.23       214.54 o                         
   0   0   6       3205.68       3317.94        43.31 o                         
   2   0   6      31384.41      32646.64       212.69 o                         
   4   0   6       2892.45       2951.82        57.37 o                         
   6   0   6       6100.55       6409.46       117.80 o                         
   8   0   6       2016.62       2026.84        82.32 o                         
  10   0   6        868.61        892.76        71.02 o                         
 -11   1   6         43.30         63.29        51.50 o                         
 -10   1   6        202.61        175.13        25.94 o                         
  -9   1   6       1197.74       1216.39        42.63 o                         
  -8   1   6         38.99         43.20        10.86 o                         
  -7   1   6        489.14        518.22        17.26 o                         
  -6   1   6       2326.27       2238.48        33.44 o                         
  -5   1   6       4340.17       4383.36        45.63 o                         
  -4   1   6        894.79        939.95        15.78 o                         
  -3   1   6       3604.86       3475.34        29.80 o                         
  -2   1   6        437.35        563.10        12.61 o                         
  -1   1   6       2020.74       2036.76        19.50 o                         
   0   1   6          9.84         23.01         4.89 o                         
   1   1   6      17030.25      17147.59        95.33 o                         
   2   1   6        191.84        171.25         7.75 o                         
   3   1   6       2878.13       2826.08        34.22 o                         
   4   1   6       2046.42       2044.09        32.08 o                         
   5   1   6       6437.00       6538.08        69.16 o                         
   6   1   6        535.08        511.05        22.36 o                         
   7   1   6       6141.96       6037.53        95.20 o                         
   8   1   6        109.81         90.26        15.73 o                         
   9   1   6       1950.04       2007.89        59.40 o                         
  10   1   6         87.24         52.33        23.27 o                         
 -11   2   6         30.61         -6.18        53.49 o                         
 -10   2   6        240.93        246.68        28.22 o                         
  -9   2   6         10.27         17.97        15.38 o                         
  -8   2   6        658.15        663.55        25.28 o                         
  -7   2   6          3.85          1.39         7.57 o                         
  -6   2   6        271.00        295.75        17.17 o                         
  -5   2   6        253.52        295.33        11.32 o                         
  -4   2   6       8544.84       8596.87        53.72 o                         
  -3   2   6        668.84        692.78        12.82 o                         
  -2   2   6        114.36        182.76        10.99 o                         
  -1   2   6        125.75        170.24         7.99 o                         
   0   2   6       9932.17       9968.79        62.03 o                         
   1   2   6        843.02        868.92        17.88 o                         
   2   2   6       4594.48       4420.59        50.18 o                         
   3   2   6        692.56        806.47        18.43 o                         
   4   2   6       4625.59       4508.81        52.09 o                         
   5   2   6        361.98        365.19        15.71 o                         
   6   2   6       8312.39       8164.34        90.79 o                         
   7   2   6          3.62         -4.66        13.30 o                         
   8   2   6       3462.85       3516.49        69.84 o                         
   9   2   6          3.95         25.51        17.47 o                         
  10   2   6       3082.30       3087.98       130.21 o                         
 -10   3   6         49.68         47.43        17.84 o                         
  -9   3   6         80.94        107.21        16.76 o                         
  -8   3   6          3.50          6.06        11.54 o                         
  -7   3   6       1473.33       1487.32        32.45 o                         
  -6   3   6         13.98         20.46         6.61 o                         
  -5   3   6        210.75        246.49        14.01 o                         
  -4   3   6       1602.21       1607.70        23.07 o                         
  -3   3   6       9264.60       9276.86        72.37 o                         
  -2   3   6        145.76        191.78        10.80 o                         
  -1   3   6       3881.55       4022.72        36.80 o                         
   0   3   6        488.76        554.86        14.35 o                         
   1   3   6       9959.46      10138.26        83.42 o                         
   2   3   6          5.43         10.53         6.22 o                         
   3   3   6      11675.23      11657.70        84.00 o                         
   4   3   6        438.93        428.24        16.21 o                         
   5   3   6       2253.23       2301.60        45.69 o                         
   6   3   6        261.37        236.07        16.97 o                         
   7   3   6       8670.88       8684.19       110.55 o                         
   8   3   6          2.48        -18.59        18.59 o                         
   9   3   6        602.69        570.11        39.95 o                         
  10   3   6        299.11        243.04        61.64 o                         
 -11   4   6         51.33        -33.32        55.81 o                         
 -10   4   6        362.63        406.86        44.99 o                         
  -9   4   6         31.27         26.98        18.17 o                         
  -8   4   6       1338.22       1326.24        39.50 o                         
  -7   4   6        495.40        455.46        21.92 o                         
  -6   4   6        814.65        841.46        21.52 o                         
  -5   4   6       1804.62       1843.85        29.84 o                         
  -4   4   6       4184.82       4158.17        43.68 o                         
  -3   4   6       1946.71       1930.86        30.42 o                         
  -2   4   6       4145.48       4021.52        45.78 o                         
  -1   4   6       5435.66       5513.05        57.84 o                         
   0   4   6       4799.10       4893.13        53.95 o                         
   1   4   6        126.89        116.65         8.08 o                         
   2   4   6      11118.74      11215.08        88.30 o                         
   3   4   6       1944.96       2005.77        30.91 o                         
   4   4   6       2785.44       2771.18        40.87 o                         
   5   4   6       1538.93       1591.44        37.35 o                         
   6   4   6       6083.39       6167.82        80.45 o                         
   7   4   6          4.85         14.25        14.85 o                         
   8   4   6       3165.09       3164.92        76.93 o                         
   9   4   6        146.03        172.03        23.07 o                         
  10   4   6       1512.13       1537.39       181.28 o                         
 -10   5   6        125.66        121.46        29.53 o                         
  -9   5   6       1305.12       1387.72        60.18 o                         
  -8   5   6         84.44         79.62        14.13 o                         
  -7   5   6         85.88        130.27        15.91 o                         
  -6   5   6        328.95        331.82        15.53 o                         
  -5   5   6       4693.54       4682.85        55.93 o                         
  -4   5   6        489.28        484.57        16.01 o                         
  -3   5   6       3580.39       3546.83        42.23 o                         
  -2   5   6         32.25         34.18         6.49 o                         
  -1   5   6       3006.00       3136.07        40.42 o                         
   0   5   6       1623.65       1591.80        31.14 o                         
   1   5   6      10515.97      10568.65        84.43 o                         
   2   5   6       1017.09       1021.74        21.89 o                         
   3   5   6       2199.12       2228.95        33.45 o                         
   4   5   6       1197.46       1150.37        27.66 o                         
   5   5   6       6677.83       6792.42        78.14 o                         
   6   5   6        840.84        855.19        32.49 o                         
   7   5   6       2751.26       2734.11        64.02 o                         
   8   5   6         13.00         19.86        17.29 o                         
   9   5   6       2970.36       2913.20        84.56 o                         
 -10   6   6         75.78         23.42        30.67 o                         
  -9   6   6         91.46         85.89        24.69 o                         
  -8   6   6        584.12        664.74        35.30 o                         
  -7   6   6         12.91          4.22        12.28 o                         
  -6   6   6       1583.00       1573.25        37.22 o                         
  -5   6   6        357.49        366.75        15.91 o                         
  -4   6   6       1687.42       1710.19        39.00 o                         
  -3   6   6       2007.76       1990.32        35.85 o                         
  -2   6   6       6418.10       6341.70        59.62 o                         
  -1   6   6        333.05        304.19        13.98 o                         
   0   6   6       2206.63       2337.47        39.36 o                         
   1   6   6       1695.61       1712.39        34.01 o                         
   2   6   6      10179.84      10041.65        88.87 o                         
   3   6   6       1035.44       1016.05        24.80 o                         
   4   6   6       2294.22       2345.85        38.77 o                         
   5   6   6        565.82        542.60        22.43 o                         
   6   6   6       5359.71       5407.75        84.52 o                         
   7   6   6         62.82         53.22        18.24 o                         
   8   6   6       2665.67       2748.53        79.78 o                         
   9   6   6        187.28        168.14        42.75 o                         
 -10   7   6        733.79        767.80       133.77 o                         
  -9   7   6        451.49        424.00        33.71 o                         
  -8   7   6         44.31         42.00        21.41 o                         
  -7   7   6       1540.93       1542.15        46.05 o                         
  -6   7   6       1918.68       1863.51        42.36 o                         
  -5   7   6        209.66        223.04        15.30 o                         
  -4   7   6         14.60         14.21         9.80 o                         
  -3   7   6       6269.95       6125.93        77.82 o                         
  -2   7   6         65.15         67.52         8.53 o                         
  -1   7   6       2502.97       2437.04        41.50 o                         
   0   7   6       2183.86       2145.57        33.41 o                         
   1   7   6       4047.10       4025.63        49.13 o                         
   2   7   6        187.03        177.69        12.36 o                         
   3   7   6       9006.88       8922.24        82.26 o                         
   4   7   6       1830.56       1797.11        46.27 o                         
   5   7   6       1901.56       1999.24        49.70 o                         
   6   7   6         81.43         75.67        19.63 o                         
   7   7   6       4804.09       4887.62        98.48 o                         
   8   7   6        213.23        214.34        26.28 o                         
   9   7   6       1139.03       1072.57       157.38 o                         
  -9   8   6        236.19        193.12        36.12 o                         
  -8   8   6        478.60        476.40        34.31 o                         
  -7   8   6        540.18        544.05        30.57 o                         
  -6   8   6        316.80        297.99        22.05 o                         
  -5   8   6       1385.20       1334.08        38.70 o                         
  -4   8   6       3517.22       3421.11        57.27 o                         
  -3   8   6         26.79         28.52        12.43 o                         
  -2   8   6        832.35        825.62        32.04 o                         
  -1   8   6        810.33        849.85        26.60 o                         
   0   8   6       7359.11       7446.92        79.07 o                         
   1   8   6       1021.48       1060.69        29.77 o                         
   2   8   6       3386.88       3492.81        53.96 o                         
   3   8   6        981.72        970.22        28.54 o                         
   4   8   6       3162.18       3200.28        60.00 o                         
   5   8   6       1892.62       1887.64        50.51 o                         
   6   8   6       3336.62       3240.27        78.14 o                         
   7   8   6         39.78         58.81        19.99 o                         
   8   8   6       2760.07       2817.14        80.47 o                         
  -9   9   6         54.37         73.19       123.57 o                         
  -8   9   6        420.94        333.39        33.57 o                         
  -7   9   6        841.00        853.68        39.62 o                         
  -6   9   6         43.50         39.51        16.05 o                         
  -5   9   6        375.59        335.74        24.51 o                         
  -4   9   6       2237.06       2169.58        50.53 o                         
  -3   9   6       2345.09       2331.65        54.63 o                         
  -2   9   6        720.93        706.45        28.81 o                         
  -1   9   6       1713.78       1773.68        45.81 o                         
   0   9   6       2312.21       2339.09        46.67 o                         
   1   9   6       1924.47       2044.94        50.99 o                         
   2   9   6        602.98        632.64        24.63 o                         
   3   9   6       4570.09       4766.85        71.23 o                         
   4   9   6         40.37         10.47        13.57 o                         
   5   9   6       2304.20       2368.59        59.12 o                         
   6   9   6       2028.46       1997.93        60.90 o                         
   7   9   6       3843.08       4028.28        96.23 o                         
   8   9   6         19.65         44.00        35.03 o                         
  -8  10   6        520.71        579.74        69.21 o                         
  -7  10   6         19.33         14.83        18.75 o                         
  -6  10   6        873.33        854.71        42.28 o                         
  -5  10   6       1964.14       1802.90        55.41 o                         
  -4  10   6        334.79        327.66        27.95 o                         
  -3  10   6        116.43         91.27        14.92 o                         
  -2  10   6       5896.04       5698.68        95.82 o                         
  -1  10   6       2187.03       2244.36        52.02 o                         
   0  10   6        376.31        414.64        24.05 o                         
   1  10   6       1019.21       1093.01        31.50 o                         
   2  10   6       6540.49       6625.51        93.35 o                         
   3  10   6        321.64        307.99        21.00 o                         
   4  10   6       2558.52       2664.80        63.72 o                         
   5  10   6       1023.85        952.70        45.70 o                         
   6  10   6       2389.67       2438.61        70.00 o                         
   7  10   6        436.49        474.13        41.90 o                         
  -8  11   6        322.57        159.77        67.44 o                         
  -7  11   6        347.50        339.99        32.77 o                         
  -6  11   6       1846.48       1781.16        62.97 o                         
  -5  11   6       1040.68       1012.22        44.03 o                         
  -4  11   6        321.44        317.59        24.06 o                         
  -3  11   6       2034.50       1985.18        65.04 o                         
  -2  11   6        198.93        207.28        21.46 o                         
  -1  11   6       2675.05       2718.53        66.36 o                         
   0  11   6       1927.38       2033.92        53.68 o                         
   1  11   6       3969.02       4022.04        72.57 o                         
   2  11   6        225.34        206.88        19.73 o                         
   3  11   6       2480.25       2514.76        65.41 o                         
   4  11   6       2203.60       2369.25        62.68 o                         
   5  11   6       2074.08       2183.82        66.40 o                         
   6  11   6        716.08        714.82        39.87 o                         
  -7  12   6        359.30        309.01        56.29 o                         
  -6  12   6        602.59        607.49        53.38 o                         
  -5  12   6        529.63        459.19        35.31 o                         
  -4  12   6        800.23        750.96        44.53 o                         
  -3  12   6       1681.10       1748.58        61.89 o                         
  -2  12   6       1985.31       2075.02        61.19 o                         
  -1  12   6         64.64         45.04        16.59 o                         
   0  12   6       1134.75       1173.25        45.81 o                         
   1  12   6       3214.25       3245.34        80.16 o                         
   2  12   6       1892.92       1985.56        57.14 o                         
   3  12   6         94.99         73.40        17.67 o                         
   4  12   6       2237.28       2325.88        70.71 o                         
   5  12   6       1297.23       1310.45        56.67 o                         
   6  12   6       1454.39       1406.51       148.75 o                         
  -6  13   6        234.01        276.21        91.69 o                         
  -5  13   6         49.93         22.98        29.14 o                         
  -4  13   6       1048.54       1034.46        51.46 o                         
  -3  13   6       1366.93       1354.14        51.20 o                         
  -2  13   6        528.83        549.00        33.01 o                         
  -1  13   6       1488.96       1496.85        57.57 o                         
   0  13   6       1818.18       1920.01        65.41 o                         
   1  13   6        645.80        721.15        50.07 o                         
   2  13   6        322.66        292.51        28.83 o                         
   3  13   6       4251.72       4361.86       105.68 o                         
   4  13   6        267.28        285.74        33.15 o                         
   5  13   6        874.73       1125.82       113.57 o                         
  -4  14   6        543.13        573.68        99.22 o                         
  -3  14   6        141.93         83.59        25.58 o                         
  -2  14   6       1383.74       1433.67        61.67 o                         
  -1  14   6       1213.34       1237.65        59.20 o                         
   0  14   6       1239.68       1298.88        56.48 o                         
   1  14   6        633.96        639.55        54.11 o                         
   2  14   6       1721.82       1735.52       138.21 o                         
   3  14   6        532.66        481.96        77.35 o                         
   4  14   6       2507.00       2569.46       256.92 o                         
  -2  15   6        213.05        208.40        86.40 o                         
   0  15   6        902.13        877.86        99.27 o                         
   1  15   6       1148.40       1174.67       158.76 o                         
  -9   0   7      11225.58      11137.12       233.37 o                         
  -7   0   7      11841.46      12068.56       154.42 o                         
  -5   0   7      18176.88      18291.53       170.73 o                         
  -3   0   7      30647.31      30703.85       308.88 o                         
  -1   0   7      18496.34      18897.10       125.01 o                         
   1   0   7      70283.08      71212.73       471.35 o                         
   3   0   7      13305.20      13391.69       123.92 o                         
   5   0   7      12655.24      12867.15       147.98 o                         
   7   0   7      10514.05      10499.51       170.92 o                         
   9   0   7        816.52        779.67        62.03 o                         
 -11   1   7        175.54        189.12        77.63 o                         
 -10   1   7      10684.05      11022.60       187.70 o                         
  -9   1   7         32.92         33.83        15.24 o                         
  -8   1   7      13036.97      13481.60       132.46 o                         
  -7   1   7          0.84          3.22         7.91 o                         
  -6   1   7      14631.45      14686.71       100.93 o                         
  -5   1   7         20.66         20.62         4.66 o                         
  -4   1   7      49444.77      48648.08       208.29 o                         
  -3   1   7       2131.05       2202.81        26.39 o                         
  -2   1   7      16891.53      16927.08       103.87 o                         
  -1   1   7        384.39        376.26         7.60 o                         
   0   1   7      43903.04      43726.67       224.05 o                         
   1   1   7        920.52        897.57        15.39 o                         
   2   1   7      19750.47      19679.59       120.92 o                         
   3   1   7          0.10          0.49         6.32 o                         
   4   1   7      12462.75      12281.36        94.74 o                         
   5   1   7        929.23        933.25        25.80 o                         
   6   1   7      14466.57      14417.58       143.45 o                         
   7   1   7         16.08         34.00        17.31 o                         
   8   1   7       3054.97       3115.06        70.70 o                         
   9   1   7         45.62         49.34        16.24 o                         
  10   1   7       3462.94       3437.16       137.91 o                         
 -11   2   7       3893.20       3888.96       294.11 o                         
 -10   2   7          8.48         -2.80        22.21 o                         
  -9   2   7      15174.06      15607.37       168.52 o                         
  -8   2   7          2.84          0.48        12.87 o                         
  -7   2   7       6843.60       7057.44        79.59 o                         
  -6   2   7        305.56        309.27        12.83 o                         
  -5   2   7      41742.81      41317.96       184.04 o                         
  -4   2   7        152.74        138.09         5.85 o                         
  -3   2   7      25982.14      26021.38       154.61 o                         
  -2   2   7       1417.85       1441.43        21.53 o                         
  -1   2   7      22306.42      21868.01       111.83 o                         
   0   2   7         56.64         67.93         6.09 o                         
   1   2   7      41605.07      40525.51       208.22 o                         
   2   2   7        374.91        398.58        14.67 o                         
   3   2   7      10152.11      10187.23        83.55 o                         
   4   2   7         11.02          8.44         8.50 o                         
   5   2   7      20064.34      19608.13       148.46 o                         
   6   2   7         34.53         51.31        11.37 o                         
   7   2   7       7095.94       7074.74       102.13 o                         
   8   2   7        264.75        278.35        23.12 o                         
   9   2   7       3860.58       3973.54        95.70 o                         
  10   2   7        232.20        279.42        52.47 o                         
 -10   3   7       7276.76       7602.37       135.37 o                         
  -9   3   7        175.58        120.04        18.27 o                         
  -8   3   7      11585.73      11698.32       133.65 o                         
  -7   3   7         56.34         50.61         9.86 o                         
  -6   3   7      10285.70      10563.29        89.92 o                         
  -5   3   7        237.46        240.40         9.88 o                         
  -4   3   7      25065.44      24875.96       132.91 o                         
  -3   3   7         49.54         45.13         9.09 o                         
  -2   3   7      20022.48      20164.01       131.87 o                         
  -1   3   7        220.55        280.10         9.21 o                         
   0   3   7      32682.92      32685.84       168.81 o                         
   1   3   7         52.53         50.20         7.84 o                         
   2   3   7      35913.74      35960.68       206.90 o                         
   3   3   7        696.00        662.19        18.38 o                         
   4   3   7       7339.34       7262.33        70.68 o                         
   5   3   7        777.98        779.29        28.93 o                         
   6   3   7      18668.23      18274.82       175.51 o                         
   7   3   7        368.93        387.08        27.69 o                         
   8   3   7       2082.68       2014.57        69.36 o                         
   9   3   7          1.77        -19.92        19.92 o                         
  10   3   7       3790.62       3394.57       264.91 o                         
 -10   4   7        364.43        415.39        35.77 o                         
  -9   4   7      12224.63      12345.34       169.93 o                         
  -8   4   7       1299.69       1319.34        48.58 o                         
  -7   4   7       8097.10       8175.79       102.27 o                         
  -6   4   7        541.93        573.03        20.95 o                         
  -5   4   7      23757.05      23675.38       147.94 o                         
  -4   4   7       1242.84       1253.41        25.24 o                         
  -3   4   7      23540.88      23432.82       153.92 o                         
  -2   4   7         32.57         22.26         6.54 o                         
  -1   4   7      18621.71      18632.84       120.84 o                         
   0   4   7         75.44         86.73         8.51 o                         
   1   4   7      37286.38      37194.38       224.50 o                         
   2   4   7        453.11        431.17        16.26 o                         
   3   4   7       8139.02       7944.24        79.67 o                         
   4   4   7        143.79        150.31        11.60 o                         
   5   4   7      13868.46      13611.86       128.34 o                         
   6   4   7        376.85        400.82        22.76 o                         
   7   4   7       6713.77       6595.01       106.16 o                         
   8   4   7        110.53         74.28        18.33 o                         
   9   4   7       2628.26       2717.72        86.57 o                         
 -10   5   7       9363.91       9161.88       209.13 o                         
  -9   5   7         11.07         -1.78        19.88 o                         
  -8   5   7       8326.12       8475.94       130.75 o                         
  -7   5   7        128.65        122.85        14.45 o                         
  -6   5   7      14868.45      14493.29       117.96 o                         
  -5   5   7          5.74          4.19         6.69 o                         
  -4   5   7      40745.54      39860.94       230.60 o                         
  -3   5   7       1249.68       1273.67        26.89 o                         
  -2   5   7      11320.33      11154.25        92.25 o                         
  -1   5   7          2.64          3.17         7.12 o                         
   0   5   7      39230.72      39975.36       259.87 o                         
   1   5   7          4.93         14.02         9.45 o                         
   2   5   7      11829.46      11720.66       101.01 o                         
   3   5   7        917.45        906.50        24.96 o                         
   4   5   7      14215.43      14053.01       121.64 o                         
   5   5   7        391.41        404.26        21.50 o                         
   6   5   7       9648.23       9693.35       115.30 o                         
   7   5   7        355.26        374.19        25.55 o                         
   8   5   7       3687.07       3718.40        91.67 o                         
   9   5   7          5.34        -12.19        42.39 o                         
 -10   6   7        140.51         65.96        37.17 o                         
  -9   6   7       9439.06       9517.85       145.11 o                         
  -8   6   7        385.45        345.67        27.04 o                         
  -7   6   7      12564.63      12567.08       135.72 o                         
  -6   6   7         42.29         34.77         9.80 o                         
  -5   6   7      16102.09      15634.89       128.33 o                         
  -4   6   7        183.14        163.45        12.33 o                         
  -3   6   7      23845.92      23043.33       140.15 o                         
  -2   6   7       1048.29       1041.21        26.53 o                         
  -1   6   7      17393.38      17671.56       121.58 o                         
   0   6   7        432.35        421.58        18.08 o                         
   1   6   7      25992.93      26358.73       165.29 o                         
   2   6   7       1406.36       1430.74        27.96 o                         
   3   6   7      11298.23      11196.29        96.02 o                         
   4   6   7         14.48         -4.12         9.07 o                         
   5   6   7      10841.26      10527.80       112.39 o                         
   6   6   7          1.44         -1.82        12.46 o                         
   7   6   7       5191.22       5142.01        98.83 o                         
   8   6   7        866.12        886.38        46.76 o                         
   9   6   7       1269.94       1243.20       162.73 o                         
  -9   7   7        403.41        381.09        35.92 o                         
  -8   7   7       7995.94       7894.71       128.65 o                         
  -7   7   7        278.13        248.47        19.99 o                         
  -6   7   7      10778.44      10879.90       107.78 o                         
  -5   7   7        225.27        216.00        15.54 o                         
  -4   7   7      17440.85      17386.05       135.25 o                         
  -3   7   7       4171.13       4081.27        62.64 o                         
  -2   7   7      12173.93      12135.98       112.39 o                         
  -1   7   7        699.26        684.32        22.18 o                         
   0   7   7      22452.72      22694.29       194.83 o                         
   1   7   7       1843.70       1845.42        37.84 o                         
   2   7   7      17324.12      17283.85       132.89 o                         
   3   7   7        102.75         74.91        10.50 o                         
   4   7   7       5496.48       5380.86        74.67 o                         
   5   7   7          4.19         27.60        13.73 o                         
   6   7   7       9797.07       9599.17       129.24 o                         
   7   7   7        157.14        133.39        21.32 o                         
   8   7   7       2178.44       2131.75        73.66 o                         
   9   7   7          1.27        -18.24        54.58 o                         
  -9   8   7       8450.01       8295.77       216.30 o                         
  -8   8   7        560.48        572.93        38.74 o                         
  -7   8   7       3368.75       3268.12        71.30 o                         
  -6   8   7          5.96         -1.53        15.86 o                         
  -5   8   7      19621.46      19383.25       204.49 o                         
  -4   8   7       1195.28       1170.87        35.32 o                         
  -3   8   7      10806.18      10620.74       111.84 o                         
  -2   8   7        955.83        969.82        34.61 o                         
  -1   8   7      17342.86      17771.19       151.16 o                         
   0   8   7        100.09         56.83         9.94 o                         
   1   8   7      16095.53      16462.43       126.27 o                         
   2   8   7       1917.42       1906.65        42.68 o                         
   3   8   7       7098.05       7011.56        88.15 o                         
   4   8   7          9.03         15.55        12.34 o                         
   5   8   7      13767.48      13656.29       147.59 o                         
   6   8   7        176.33        151.41        20.27 o                         
   7   8   7       3067.24       2991.32        80.79 o                         
   8   8   7        176.65         50.34        57.33 o                         
  -9   9   7        180.08        191.75        89.37 o                         
  -8   9   7       6591.99       6443.08       128.90 o                         
  -7   9   7        574.17        557.68        32.86 o                         
  -6   9   7      11314.17      11022.51       130.98 o                         
  -5   9   7         14.62          8.30        13.28 o                         
  -4   9   7      13942.50      13565.19       138.24 o                         
  -3   9   7        316.08        305.23        21.43 o                         
  -2   9   7      12119.82      11987.19       123.15 o                         
  -1   9   7        146.56        124.32        14.03 o                         
   0   9   7      13951.29      14126.95       119.24 o                         
   1   9   7         22.79         31.90        10.48 o                         
   2   9   7      10029.13       9956.60       107.79 o                         
   3   9   7       1180.54       1252.60        38.03 o                         
   4   9   7       7665.45       7526.19       110.57 o                         
   5   9   7        393.69        394.91        28.07 o                         
   6   9   7       6833.80       6850.49       115.99 o                         
   7   9   7       1470.98       1532.43        60.13 o                         
   8   9   7       2320.54       1834.25       206.52 o                         
  -8  10   7       1419.93       1414.87       104.74 o                         
  -7  10   7       9051.17       8844.40       151.84 o                         
  -6  10   7        580.78        550.20        35.44 o                         
  -5  10   7       7828.96       7634.08       121.34 o                         
  -4  10   7       1099.31       1135.34        41.08 o                         
  -3  10   7      11114.67      11080.21       140.32 o                         
  -2  10   7        193.33        173.65        19.27 o                         
  -1  10   7      11060.51      10871.23       158.00 o                         
   0  10   7        197.89        225.99        16.73 o                         
   1  10   7      12988.25      13008.38       143.69 o                         
   2  10   7       2002.93       1999.56        50.77 o                         
   3  10   7       7334.22       7269.03        97.94 o                         
   4  10   7        417.17        374.86        26.31 o                         
   5  10   7       5281.37       5046.55       103.33 o                         
   6  10   7         60.92         29.32        18.31 o                         
   7  10   7       3067.90       2957.69       153.89 o                         
  -7  11   7        315.42        322.67        51.78 o                         
  -6  11   7       6367.45       6089.85       119.11 o                         
  -5  11   7         14.46          2.49        17.14 o                         
  -4  11   7      11198.46      10837.43       137.92 o                         
  -3  11   7       1976.78       2026.92        60.44 o                         
  -2  11   7       6427.39       6351.06       127.75 o                         
  -1  11   7        192.75        218.32        22.28 o                         
   0  11   7      15818.89      15892.01       241.22 o                         
   1  11   7        894.36        902.88        36.27 o                         
   2  11   7       4298.76       4351.58        94.18 o                         
   3  11   7         95.58         91.06        16.29 o                         
   4  11   7       8089.56       8068.41       124.35 o                         
   5  11   7         20.49          2.25        18.54 o                         
   6  11   7       3038.41       2915.52        98.22 o                         
  -7  12   7       5474.64       4276.64       353.91 o                         
  -6  12   7        301.57        301.73        59.36 o                         
  -5  12   7       9916.30       9523.14       153.98 o                         
  -4  12   7        256.48        222.15        26.84 o                         
  -3  12   7       7591.07       7639.64       124.77 o                         
  -2  12   7       1031.00       1094.85        48.67 o                         
  -1  12   7       9207.89       9022.29       154.11 o                         
   0  12   7         21.05         -1.42        17.54 o                         
   1  12   7       6107.29       6029.78       117.76 o                         
   2  12   7       1291.65       1298.15        46.60 o                         
   3  12   7       4648.02       4642.51        98.79 o                         
   4  12   7         66.19         51.41        18.02 o                         
   5  12   7       5116.97       4919.65       150.37 o                         
  -5  13   7         11.54        -24.94        50.29 o                         
  -4  13   7       3864.46       3857.26        98.25 o                         
  -3  13   7       1600.85       1614.13        56.02 o                         
  -2  13   7       9670.25      10110.99       155.65 o                         
  -1  13   7         22.12         33.19        18.54 o                         
   0  13   7       5031.32       5002.53       134.08 o                         
   1  13   7       1058.61        989.17        50.01 o                         
   2  13   7       6920.53       6892.41       253.98 o                         
   3  13   7        194.55        191.42        32.42 o                         
   4  13   7       4379.52       4479.55       139.02 o                         
  -4  14   7       1037.83       1030.06       112.72 o                         
  -3  14   7       3208.93       3353.87       125.97 o                         
  -2  14   7         64.29         42.24        21.12 o                         
  -1  14   7       6911.04       6834.32       152.80 o                         
   0  14   7         18.54         49.18        26.93 o                         
   1  14   7       5556.43       5386.20       153.86 o                         
   2  14   7       1146.25        846.44       131.81 o                         
   3  14   7       3684.82       3507.19       263.91 o                         
 -10   0   8       8667.74       9112.72       224.48 o                         
  -8   0   8       3130.15       3171.82        94.71 o                         
  -6   0   8      17497.81      17563.73       193.84 o                         
  -4   0   8      30667.27      30151.44       236.82 o                         
  -2   0   8      10964.67      10632.53        94.00 o                         
   0   0   8      66113.71      65426.71       512.75 o                         
   2   0   8      21068.35      21181.39       166.74 o                         
   4   0   8      28373.57      27916.37       232.78 o                         
   6   0   8      14047.09      13737.08       192.75 o                         
   8   0   8       8567.05       8350.31       180.31 o                         
  10   0   8       8811.42       8729.15       314.63 o                         
 -10   1   8         23.91         24.59        20.15 o                         
  -9   1   8       6929.65       7092.04       137.26 o                         
  -8   1   8        443.97        455.65        24.80 o                         
  -7   1   8       7834.51       7930.06        87.54 o                         
  -6   1   8        122.12        106.70         9.08 o                         
  -5   1   8      24902.48      24564.05       139.36 o                         
  -4   1   8         26.18         21.26         4.20 o                         
  -3   1   8      17603.75      17229.91       134.32 o                         
  -2   1   8         24.98         32.57         5.44 o                         
  -1   1   8      35864.08      35909.73       154.95 o                         
   0   1   8        360.43        376.76        12.46 o                         
   1   1   8      44043.50      43413.23       209.13 o                         
   2   1   8        224.34        231.25         9.90 o                         
   3   1   8      12664.11      12666.35       100.35 o                         
   4   1   8        160.19        176.69        11.12 o                         
   5   1   8      36117.70      36261.33       247.75 o                         
   6   1   8         22.84          0.46        13.19 o                         
   7   1   8       9757.20       9715.42       130.56 o                         
   8   1   8         58.70         13.84        14.34 o                         
   9   1   8       6395.96       6540.64       119.08 o                         
  10   1   8        285.05        214.65        91.39 o                         
 -11   2   8        148.17        243.65        90.78 o                         
 -10   2   8       6727.50       6770.21       146.96 o                         
  -9   2   8        246.74        212.76        27.31 o                         
  -8   2   8       6441.78       6687.09       103.37 o                         
  -7   2   8        103.26        115.43        14.35 o                         
  -6   2   8      17982.22      18176.57       122.14 o                         
  -5   2   8         99.35        126.72         8.11 o                         
  -4   2   8      31115.52      30301.86       158.70 o                         
  -3   2   8         14.44         24.32         5.26 o                         
  -2   2   8      19445.97      19060.55       123.21 o                         
  -1   2   8       1206.12       1179.79        18.15 o                         
   0   2   8      53390.47      52928.77       260.27 o                         
   1   2   8        204.41        220.00        10.07 o                         
   2   2   8      19458.39      19243.04       128.22 o                         
   3   2   8       1764.79       1817.35        30.15 o                         
   4   2   8      17640.76      17841.40       135.59 o                         
   5   2   8          0.61         -1.67         8.76 o                         
   6   2   8      27058.61      26848.59       223.39 o                         
   7   2   8        143.23        147.65        17.96 o                         
   8   2   8       3424.83       3368.93        79.17 o                         
   9   2   8          3.12        -18.56        19.11 o                         
  10   2   8       8243.89       7950.38       307.43 o                         
 -10   3   8         16.36         32.62        19.02 o                         
  -9   3   8       9305.87       9593.64       154.83 o                         
  -8   3   8         65.78         29.98        15.53 o                         
  -7   3   8       4927.28       4974.05        76.80 o                         
  -6   3   8       1411.58       1316.88        30.46 o                         
  -5   3   8      37302.73      37208.00       201.16 o                         
  -4   3   8        178.54        176.69         9.09 o                         
  -3   3   8      12885.15      12756.53        82.90 o                         
  -2   3   8        633.83        574.97        14.51 o                         
  -1   3   8      37217.21      36858.01       172.23 o                         
   0   3   8        161.78        171.68         8.78 o                         
   1   3   8      36702.55      36704.60       208.03 o                         
   2   3   8         19.54         21.46         8.29 o                         
   3   3   8      14844.45      14949.60       128.73 o                         
   4   3   8        376.82        337.30        16.82 o                         
   5   3   8      24067.29      23610.33       192.60 o                         
   6   3   8         27.38         29.25        12.67 o                         
   7   3   8       5665.11       5541.42       103.38 o                         
   8   3   8        249.03        249.95        26.97 o                         
   9   3   8       8505.90       8523.33       157.98 o                         
  10   3   8          2.68        -72.83        72.83 o                         
 -10   4   8       6252.59       6144.76       167.24 o                         
  -9   4   8        117.88         75.27        18.90 o                         
  -8   4   8       5856.65       5928.39       111.69 o                         
  -7   4   8         18.74         19.58        13.25 o                         
  -6   4   8      12246.39      11943.70       105.71 o                         
  -5   4   8         64.19         58.94         9.60 o                         
  -4   4   8      20504.75      19996.41       136.39 o                         
  -3   4   8          2.19          8.44         7.84 o                         
  -2   4   8      12891.11      13018.03       113.06 o                         
  -1   4   8        565.32        571.10        15.49 o                         
   0   4   8      42352.39      42147.25       291.20 o                         
   1   4   8         33.12         49.38        10.47 o                         
   2   4   8      20646.27      20450.04       138.61 o                         
   3   4   8          3.11          6.14         8.19 o                         
   4   4   8      21090.55      20876.52       149.82 o                         
   5   4   8        648.68        655.92        26.52 o                         
   6   4   8      18418.70      18414.99       174.77 o                         
   7   4   8       1165.64       1154.91        44.22 o                         
   8   4   8       5342.88       5157.06       108.91 o                         
   9   4   8       1123.94       1050.64       108.98 o                         
 -10   5   8          1.92         33.97        26.83 o                         
  -9   5   8       4267.88       4219.44       130.47 o                         
  -8   5   8         91.39         48.99        22.22 o                         
  -7   5   8       8393.33       8390.59       116.54 o                         
  -6   5   8       1168.73       1196.44        31.97 o                         
  -5   5   8      17311.82      17431.40       134.44 o                         
  -4   5   8       1332.29       1310.86        32.48 o                         
  -3   5   8      21336.32      20814.49       150.46 o                         
  -2   5   8        804.24        808.07        19.72 o                         
  -1   5   8      22216.63      22023.70       144.69 o                         
   0   5   8         62.71         69.18         9.61 o                         
   1   5   8      37165.29      36009.81       235.66 o                         
   2   5   8         97.13         96.58        10.43 o                         
   3   5   8      10104.86      10092.07        94.06 o                         
   4   5   8       1249.81       1240.24        31.58 o                         
   5   5   8      25462.49      25391.54       198.41 o                         
   6   5   8        196.80        184.65        19.27 o                         
   7   5   8      10674.76      10548.93       143.78 o                         
   8   5   8        180.29        165.56        24.06 o                         
   9   5   8       4541.64       4137.81       283.63 o                         
 -10   6   8       5612.55       5625.32       284.41 o                         
  -9   6   8        219.28        233.27        26.73 o                         
  -8   6   8       4069.62       4016.82        96.30 o                         
  -7   6   8        878.96        892.52        35.99 o                         
  -6   6   8      11915.39      11972.24       120.13 o                         
  -5   6   8        690.04        673.89        25.55 o                         
  -4   6   8      20118.80      19914.89       160.09 o                         
  -3   6   8         33.71         27.55         8.95 o                         
  -2   6   8      13190.22      12795.82       123.06 o                         
  -1   6   8       2742.57       2802.09        44.84 o                         
   0   6   8      36699.56      37305.30       227.86 o                         
   1   6   8        942.73        932.34        23.83 o                         
   2   6   8      11670.27      11774.38       101.64 o                         
   3   6   8       1799.52       1769.39        41.68 o                         
   4   6   8      21439.96      21178.82       174.12 o                         
   5   6   8        144.74        141.93        16.09 o                         
   6   6   8      12656.21      12575.43       154.53 o                         
   7   6   8        230.69        251.69        25.61 o                         
   8   6   8       6465.84       6409.42       135.55 o                         
   9   6   8        321.12        234.70        79.97 o                         
  -9   7   8       6241.43       6339.95       133.83 o                         
  -8   7   8        103.49         89.34        19.77 o                         
  -7   7   8       4503.79       4514.82        84.39 o                         
  -6   7   8        146.55        118.91        14.28 o                         
  -5   7   8      17205.84      17202.45       151.22 o                         
  -4   7   8         82.53         78.36        12.77 o                         
  -3   7   8      10393.96      10281.45       108.67 o                         
  -2   7   8        781.56        763.25        25.72 o                         
  -1   7   8      17546.04      17866.10       130.99 o                         
   0   7   8       2437.72       2514.51        46.19 o                         
   1   7   8      24780.92      25572.07       175.85 o                         
   2   7   8        113.37         98.65        11.94 o                         
   3   7   8      14727.70      14758.85       138.31 o                         
   4   7   8       2726.05       2675.86        56.75 o                         
   5   7   8      14622.13      14646.30       174.96 o                         
   6   7   8         13.19         22.82        17.00 o                         
   7   7   8       7171.81       7131.40       130.65 o                         
   8   7   8         68.34        148.30        55.61 o                         
  -9   8   8         54.22         97.67        32.13 o                         
  -8   8   8       7035.15       6965.71       132.16 o                         
  -7   8   8        694.94        668.28        33.73 o                         
  -6   8   8       7870.90       7644.56       105.68 o                         
  -5   8   8         39.73         33.11        14.11 o                         
  -4   8   8      14257.59      14143.46       156.04 o                         
  -3   8   8        114.53        103.99        17.11 o                         
  -2   8   8      16774.68      16731.82       190.70 o                         
  -1   8   8       3079.33       3162.55        63.63 o                         
   0   8   8      18361.17      18674.35       151.45 o                         
   1   8   8        153.95        149.90        14.51 o                         
   2   8   8      17425.39      17758.18       155.18 o                         
   3   8   8        904.70        903.22        31.73 o                         
   4   8   8       8491.44       8434.89       108.62 o                         
   5   8   8        446.81        471.30        29.27 o                         
   6   8   8      15280.13      15059.37       183.30 o                         
   7   8   8        124.71        118.06        21.49 o                         
   8   8   8       2794.20       2690.96       235.30 o                         
  -8   9   8         93.52         56.30        26.53 o                         
  -7   9   8       4543.79       4579.87        93.27 o                         
  -6   9   8       3088.31       3082.35        77.51 o                         
  -5   9   8      13742.76      13354.99       158.28 o                         
  -4   9   8        594.90        561.56        27.53 o                         
  -3   9   8      11217.38      11094.39       128.85 o                         
  -2   9   8       1701.40       1646.19        48.03 o                         
  -1   9   8      15804.61      15870.38       183.61 o                         
   0   9   8         33.86         27.31        10.11 o                         
   1   9   8      15801.22      16133.41       133.74 o                         
   2   9   8         15.29         27.56        11.80 o                         
   3   9   8      10021.37      10022.49       114.19 o                         
   4   9   8       2147.25       2173.54        58.93 o                         
   5   9   8      12322.22      12248.69       162.51 o                         
   6   9   8         41.50         38.64        19.02 o                         
   7   9   8       6421.09       6412.94       185.96 o                         
  -7  10   8        175.74        135.10        23.25 o                         
  -6  10   8       6436.32       6116.52       136.20 o                         
  -5  10   8        319.70        299.92        21.60 o                         
  -4  10   8      11050.92      10827.28       145.74 o                         
  -3  10   8         11.07         15.02        14.96 o                         
  -2  10   8       8405.24       8452.89       113.95 o                         
  -1  10   8       2169.58       2213.61        51.66 o                         
   0  10   8      15272.06      15521.57       202.60 o                         
   1  10   8         68.44         48.19        13.23 o                         
   2  10   8      10563.51      10680.75       125.24 o                         
   3  10   8        143.32        115.51        16.72 o                         
   4  10   8      12276.37      12368.19       153.28 o                         
   5  10   8       1394.89       1389.68        54.43 o                         
   6  10   8       5756.43       5642.46       144.47 o                         
   7  10   8         62.12         92.91        93.30 o                         
  -7  11   8       5619.25       5806.06       244.93 o                         
  -6  11   8        293.21        242.08        28.69 o                         
  -5  11   8       3688.89       3552.66        78.65 o                         
  -4  11   8         22.93        -18.34        18.60 o                         
  -3  11   8      12633.45      12642.73       159.52 o                         
  -2  11   8        803.28        809.58        38.72 o                         
  -1  11   8       7319.55       7437.03       121.94 o                         
   0  11   8        993.39       1035.08        40.70 o                         
   1  11   8      14449.29      14503.14       222.63 o                         
   2  11   8         47.40         51.17        15.61 o                         
   3  11   8       8876.40       9095.12       130.38 o                         
   4  11   8       1893.46       1833.21        58.65 o                         
   5  11   8       7544.55       7706.51       134.82 o                         
   6  11   8         91.78         30.02        24.65 o                         
  -6  12   8       3945.15       3817.36       346.66 o                         
  -5  12   8        426.62        359.01        31.20 o                         
  -4  12   8       7268.82       7100.56       129.91 o                         
  -3  12   8         83.29         52.86        18.50 o                         
  -2  12   8       8244.48       8282.00       175.50 o                         
  -1  12   8       2576.62       2511.13        86.67 o                         
   0  12   8       8577.08       8553.32       162.71 o                         
   1  12   8        319.16        311.15        27.93 o                         
   2  12   8       9788.92       9900.95       150.26 o                         
   3  12   8       1803.57       1767.68        60.62 o                         
   4  12   8       6968.06       7016.44       125.80 o                         
   5  12   8        197.40        254.84        37.70 o                         
  -5  13   8       6722.31       6269.24       456.11 o                         
  -4  13   8        128.89         89.94        35.61 o                         
  -3  13   8       6172.91       6407.13       114.31 o                         
  -2  13   8        530.04        591.01        38.48 o                         
  -1  13   8       9014.87       9065.74       217.56 o                         
   0  13   8        920.41        894.29        48.03 o                         
   1  13   8       5835.94       5829.07       150.36 o                         
   2  13   8         27.82         43.96        30.51 o                         
   3  13   8       7669.66       7329.02       236.27 o                         
   4  13   8       1826.50       1911.59       183.64 o                         
  -4  14   8       5235.75       4892.81       353.63 o                         
  -3  14   8         91.26         68.50        31.97 o                         
  -2  14   8       6627.79       6371.14       217.43 o                         
  -1  14   8       1357.74       1412.23        91.82 o                         
   0  14   8       4284.05       4274.66       156.06 o                         
   1  14   8        261.10        324.15        59.87 o                         
  -9   0   9       1992.07       1944.82       111.74 o                         
  -7   0   9        426.58        478.88        29.81 o                         
  -5   0   9       6088.11       6156.05        99.96 o                         
  -3   0   9       2070.12       2132.52        41.79 o                         
  -1   0   9      14027.03      14083.04       136.45 o                         
   1   0   9        908.08        878.79        32.15 o                         
   3   0   9        871.63        930.13        31.90 o                         
   5   0   9        128.11        107.94        23.87 o                         
   7   0   9         64.92         61.68        22.18 o                         
   9   0   9        341.21        446.87        53.79 o                         
 -10   1   9       1785.27       1728.55        74.26 o                         
  -9   1   9        223.80        182.63        24.46 o                         
  -8   1   9       1944.01       1981.19        57.95 o                         
  -7   1   9        144.68        161.34        15.58 o                         
  -6   1   9       3083.44       3076.76        47.63 o                         
  -5   1   9        160.67        138.48        11.68 o                         
  -4   1   9       3413.78       3263.35        46.17 o                         
  -3   1   9         80.01         98.66         8.95 o                         
  -2   1   9       1113.29       1073.98        19.37 o                         
  -1   1   9        191.71        185.86         7.77 o                         
   0   1   9       2166.04       2203.31        33.68 o                         
   1   1   9        394.14        378.09        14.26 o                         
   2   1   9       1374.89       1399.80        23.81 o                         
   3   1   9         22.11         20.79         8.18 o                         
   4   1   9        576.63        611.68        22.11 o                         
   5   1   9        626.14        660.76        23.80 o                         
   6   1   9        560.65        594.62        29.04 o                         
   7   1   9        654.45        677.10        35.05 o                         
   8   1   9         13.67         29.78        23.85 o                         
   9   1   9         40.85         42.72        23.93 o                         
 -11   2   9       1026.85       1254.82       177.20 o                         
 -10   2   9          5.63         16.98        22.15 o                         
  -9   2   9       1358.70       1215.50        57.75 o                         
  -8   2   9        252.96        254.44        26.51 o                         
  -7   2   9       4339.73       4323.17        72.16 o                         
  -6   2   9        123.58        155.88        14.04 o                         
  -5   2   9       2645.19       2599.38        35.57 o                         
  -4   2   9        772.11        774.32        22.56 o                         
  -3   2   9       1937.83       1911.83        32.99 o                         
  -2   2   9         12.69         11.57         4.28 o                         
  -1   2   9        773.84        821.44        16.26 o                         
   0   2   9        270.83        265.21         8.47 o                         
   1   2   9       2882.65       2925.34        35.61 o                         
   2   2   9        127.82        136.43         9.89 o                         
   3   2   9        553.53        605.18        21.32 o                         
   4   2   9        125.62        152.28        13.07 o                         
   5   2   9       1536.06       1571.32        44.80 o                         
   6   2   9          6.90        -17.11        17.11 o                         
   7   2   9         21.08         49.95        16.39 o                         
   8   2   9          8.97         20.17        16.72 o                         
   9   2   9         60.46         43.89        35.95 o                         
 -10   3   9       3820.21       3826.82       118.35 o                         
  -9   3   9        200.40        175.54        29.62 o                         
  -8   3   9        451.65        445.09        28.32 o                         
  -7   3   9          2.07          2.35        11.61 o                         
  -6   3   9       4287.00       4361.98        65.17 o                         
  -5   3   9         98.87         78.99        11.46 o                         
  -4   3   9       2981.87       3004.22        44.34 o                         
  -3   3   9        178.31        200.11         8.81 o                         
  -2   3   9       4088.64       4066.17        45.72 o                         
  -1   3   9         48.88         59.62         5.48 o                         
   0   3   9       4237.30       4262.28        47.68 o                         
   1   3   9       1310.37       1375.81        28.20 o                         
   2   3   9         66.56        124.87        11.31 o                         
   3   3   9        170.26        177.21        13.38 o                         
   4   3   9       1136.68       1154.07        31.18 o                         
   5   3   9        330.10        320.69        20.16 o                         
   6   3   9        316.69        356.50        23.34 o                         
   7   3   9         20.35         -5.10        21.18 o                         
   8   3   9        437.06        412.87        34.25 o                         
   9   3   9         12.20        -40.93        43.63 o                         
 -10   4   9         86.39        106.98        37.95 o                         
  -9   4   9       2239.32       2254.28        80.79 o                         
  -8   4   9         74.80         53.44        18.39 o                         
  -7   4   9       1787.81       1828.90        54.14 o                         
  -6   4   9        450.57        486.46        24.81 o                         
  -5   4   9       3671.09       3623.75        49.79 o                         
  -4   4   9         15.82         20.46         8.27 o                         
  -3   4   9       1865.34       1936.08        33.07 o                         
  -2   4   9       1602.06       1547.57        32.87 o                         
  -1   4   9       3350.00       3290.54        39.91 o                         
   0   4   9        278.08        241.02        11.44 o                         
   1   4   9       1101.21       1136.21        27.98 o                         
   2   4   9       1552.37       1528.84        34.70 o                         
   3   4   9        280.37        327.91        16.83 o                         
   4   4   9         13.61         13.59        10.25 o                         
   5   4   9        171.83        219.77        17.76 o                         
   6   4   9        183.13        225.97        19.51 o                         
   7   4   9         51.07         51.11        17.25 o                         
   8   4   9        275.38        328.27        30.73 o                         
 -10   5   9        334.57        454.92       104.80 o                         
  -9   5   9        264.83        261.99        34.04 o                         
  -8   5   9       2572.90       2613.24        76.31 o                         
  -7   5   9         59.91         28.07        21.33 o                         
  -6   5   9       2361.61       2329.77        47.99 o                         
  -5   5   9        647.16        659.11        24.03 o                         
  -4   5   9       1591.43       1587.20        36.05 o                         
  -3   5   9        488.35        500.97        20.16 o                         
  -2   5   9       1259.52       1206.70        25.27 o                         
  -1   5   9        155.73        163.35        10.20 o                         
   0   5   9       1518.99       1538.66        30.20 o                         
   1   5   9        547.09        520.21        20.85 o                         
   2   5   9       1963.61       1882.34        46.89 o                         
   3   5   9          7.09         19.04         9.72 o                         
   4   5   9        754.24        788.54        26.56 o                         
   5   5   9        239.69        265.42        19.92 o                         
   6   5   9       1164.95       1189.71        45.32 o                         
   7   5   9         96.79         65.26        16.58 o                         
   8   5   9        147.59        149.56        23.96 o                         
 -10   6   9         94.82        -99.91        99.91 o                         
  -9   6   9        994.73       1011.26        61.66 o                         
  -8   6   9        540.58        515.44        35.85 o                         
  -7   6   9        912.53        901.71        39.42 o                         
  -6   6   9        150.11        170.34        17.46 o                         
  -5   6   9       3575.96       3554.76        57.70 o                         
  -4   6   9       1290.54       1264.32        35.80 o                         
  -3   6   9        730.40        744.81        25.99 o                         
  -2   6   9         13.78         16.86         8.01 o                         
  -1   6   9       4113.12       4075.48        56.07 o                         
   0   6   9       1178.99       1182.01        29.62 o                         
   1   6   9        123.43        190.60        15.31 o                         
   2   6   9        360.85        361.30        18.60 o                         
   3   6   9       2362.63       2373.95        46.93 o                         
   4   6   9        838.71        861.99        33.93 o                         
   5   6   9        176.27        187.69        18.78 o                         
   6   6   9        214.23        220.32        23.04 o                         
   7   6   9         70.02         90.43        19.84 o                         
   8   6   9         26.55         61.36        49.44 o                         
  -9   7   9         78.15         61.40        26.58 o                         
  -8   7   9        959.45       1014.57        48.42 o                         
  -7   7   9        690.83        685.36        35.71 o                         
  -6   7   9       2780.02       2756.18        60.59 o                         
  -5   7   9         60.39         62.89        11.54 o                         
  -4   7   9       1259.15       1277.49        36.06 o                         
  -3   7   9        835.60        822.47        28.47 o                         
  -2   7   9       3266.23       3268.14        51.12 o                         
  -1   7   9         78.84         76.07         9.90 o                         
   0   7   9       2322.79       2409.92        46.17 o                         
   1   7   9        333.63        372.75        18.68 o                         
   2   7   9         24.59         45.99        14.49 o                         
   3   7   9        936.24        964.66        33.34 o                         
   4   7   9        512.45        565.44        28.69 o                         
   5   7   9         78.27         76.98        18.08 o                         
   6   7   9         16.40         51.96        18.42 o                         
   7   7   9        989.06        942.71        47.85 o                         
   8   7   9        318.30        463.44        98.29 o                         
  -9   8   9        893.30        920.15        84.43 o                         
  -8   8   9        180.87        162.39        30.40 o                         
  -7   8   9       2975.19       3031.92        82.11 o                         
  -6   8   9        283.31        246.96        18.95 o                         
  -5   8   9       1131.96       1160.83        38.36 o                         
  -4   8   9        585.15        571.18        29.48 o                         
  -3   8   9       2605.57       2578.94        59.65 o                         
  -2   8   9        204.68        229.37        19.55 o                         
  -1   8   9        531.07        538.40        29.82 o                         
   0   8   9        368.31        406.72        21.18 o                         
   1   8   9       1998.70       2013.55        44.80 o                         
   2   8   9        225.63        239.77        20.67 o                         
   3   8   9        260.33        259.41        26.29 o                         
   4   8   9         41.82         29.18        12.75 o                         
   5   8   9        223.22        236.94        23.73 o                         
   6   8   9        322.00        336.04        27.87 o                         
   7   8   9         12.57        -14.13        19.39 o                         
  -8   9   9       1053.83        994.49        63.27 o                         
  -7   9   9         20.91         26.53        19.43 o                         
  -6   9   9       3092.40       3054.54        78.33 o                         
  -5   9   9        654.38        608.51        31.43 o                         
  -4   9   9        434.30        447.74        26.25 o                         
  -3   9   9        691.98        656.19        31.45 o                         
  -2   9   9       1568.26       1560.19        49.80 o                         
  -1   9   9        440.18        458.30        26.44 o                         
   0   9   9        459.22        482.43        25.10 o                         
   1   9   9       1232.52       1321.03        37.15 o                         
   2   9   9        181.90        205.94        18.44 o                         
   3   9   9        151.75        165.83        17.10 o                         
   4   9   9       1542.52       1550.14        50.78 o                         
   5   9   9       1695.48       1682.85        58.90 o                         
   6   9   9         19.08         39.17        21.74 o                         
   7   9   9         14.41         14.30        35.80 o                         
  -7  10   9        792.48        813.88        56.04 o                         
  -6  10   9        849.83        776.72        45.10 o                         
  -5  10   9       1869.31       1874.54        55.69 o                         
  -4  10   9        744.99        739.84        33.65 o                         
  -3  10   9        598.74        612.79        31.28 o                         
  -2  10   9       1108.73       1141.94        42.89 o                         
  -1  10   9       3805.34       3899.66        72.68 o                         
   0  10   9        558.10        583.16        28.33 o                         
   1  10   9         29.06         43.54        14.29 o                         
   2  10   9       2193.43       2218.09        55.21 o                         
   3  10   9        920.12        948.54        38.00 o                         
   4  10   9        150.52        120.93        17.80 o                         
   5  10   9          8.90         35.48        17.97 o                         
   6  10   9        577.78        646.33        47.39 o                         
   7  10   9         42.13        -63.64        63.64 o                         
  -7  11   9        457.20        458.13        74.21 o                         
  -6  11   9        744.83        725.15        44.12 o                         
  -5  11   9        473.98        429.41        33.18 o                         
  -4  11   9        979.42        955.18        43.38 o                         
  -3  11   9        681.33        756.82        37.92 o                         
  -2  11   9       1524.92       1511.25        54.14 o                         
  -1  11   9        532.87        567.72        34.04 o                         
   0  11   9        833.36        830.80        37.91 o                         
   1  11   9        573.40        544.90        32.80 o                         
   2  11   9        790.11        794.19        39.67 o                         
   3  11   9        627.80        660.81        38.71 o                         
   4  11   9         39.99         40.94        17.67 o                         
   5  11   9        279.77        241.18        29.43 o                         
   6  11   9        108.02         71.82        46.28 o                         
  -5  12   9        638.79        668.96        57.03 o                         
  -4  12   9       1392.61       1414.80        57.41 o                         
  -3  12   9        387.80        386.76        28.38 o                         
  -2  12   9         27.32         18.74        18.60 o                         
  -1  12   9        733.69        779.35        41.03 o                         
   0  12   9       2033.59       2040.56        68.42 o                         
   1  12   9         66.04         78.90        23.46 o                         
   2  12   9         31.05         47.73        20.17 o                         
   3  12   9        768.08        700.93        44.59 o                         
   4  12   9        732.34        649.01        47.58 o                         
   5  12   9        214.53        200.50        57.45 o                         
  -5  13   9        608.84        927.52       186.19 o                         
  -4  13   9        353.56        287.98        66.19 o                         
  -3  13   9        596.74        641.71        46.65 o                         
  -2  13   9       1447.47       1468.51        55.11 o                         
  -1  13   9        544.00        560.16        36.44 o                         
   0  13   9        251.88        274.62        28.56 o                         
   1  13   9        714.16        676.27        48.73 o                         
   2  13   9         28.81         19.26        37.89 o                         
   3  13   9        459.08        412.24        57.56 o                         
   4  13   9        835.13        683.24        92.00 o                         
  -3  14   9       1095.37       1196.56       100.75 o                         
  -2  14   9        696.45        682.60        77.66 o                         
  -1  14   9        829.38        884.88       106.44 o                         
   0  14   9        544.16        448.46        72.75 o                         
   1  14   9        319.54        335.69        54.77 o                         
 -10   0  10       8293.78       8935.59       315.51 o                         
  -8   0  10      17354.24      17507.95       258.72 o                         
  -6   0  10      29719.63      29724.62       322.05 o                         
  -4   0  10      21462.68      20989.94       198.25 o                         
  -2   0  10      30710.37      30412.58       294.69 o                         
   0   0  10      44597.47      45081.93       388.60 o                         
   2   0  10      18732.22      18221.01       194.48 o                         
   4   0  10      27207.78      27286.49       322.69 o                         
   6   0  10      11835.88      11734.05       203.23 o                         
   8   0  10       5885.59       5729.02       180.66 o                         
 -10   1  10        165.55         79.58        39.90 o                         
  -9   1  10       6052.37       6042.05       131.52 o                         
  -8   1  10         37.23         31.18        14.82 o                         
  -7   1  10      19005.78      19409.54       190.83 o                         
  -6   1  10         46.96         40.12        12.05 o                         
  -5   1  10      28172.50      27935.88       201.32 o                         
  -4   1  10         90.11        120.00        11.31 o                         
  -3   1  10      18905.41      18565.78       140.62 o                         
  -2   1  10       1299.88       1275.56        21.82 o                         
  -1   1  10      65465.83      64297.52       321.36 o                         
   0   1  10       4526.18       4618.92        54.13 o                         
   1   1  10      15018.62      15170.11       115.50 o                         
   2   1  10        312.25        304.18        11.63 o                         
   3   1  10      36525.40      36707.70       231.06 o                         
   4   1  10        124.98        149.03        12.26 o                         
   5   1  10      20003.39      19853.96       161.93 o                         
   6   1  10        339.49        322.98        23.30 o                         
   7   1  10       5987.09       5865.50       109.33 o                         
   8   1  10        221.60        151.74        29.41 o                         
   9   1  10      10925.85      11037.67       395.57 o                         
 -10   2  10       7590.24       7811.30       241.70 o                         
  -9   2  10         10.51        -14.16        20.92 o                         
  -8   2  10       5043.27       5053.68       112.20 o                         
  -7   2  10         90.89        105.10        15.54 o                         
  -6   2  10      36218.17      36410.14       251.94 o                         
  -5   2  10          2.12          2.19         9.94 o                         
  -4   2  10      12707.62      12664.35       109.60 o                         
  -3   2  10        227.73        235.92        12.11 o                         
  -2   2  10      51214.13      49189.94       292.40 o                         
  -1   2  10        192.25        192.63        10.25 o                         
   0   2  10      41133.62      40808.47       240.50 o                         
   1   2  10         14.67         12.75         6.65 o                         
   2   2  10      13657.27      14144.28       105.20 o                         
   3   2  10          3.64         -2.42         9.69 o                         
   4   2  10      42893.84      42157.37       261.03 o                         
   5   2  10         57.29         50.98        13.74 o                         
   6   2  10       6946.19       6782.89       121.17 o                         
   7   2  10        201.74        155.50        20.80 o                         
   8   2  10      12530.20      12585.49       209.92 o                         
   9   2  10         86.32        106.36        82.40 o                         
 -10   3  10          0.12        -27.64        30.84 o                         
  -9   3  10       8165.87       8439.71       191.05 o                         
  -8   3  10        114.72        109.61        23.08 o                         
  -7   3  10      19908.20      20126.81       190.14 o                         
  -6   3  10        200.23        217.99        18.25 o                         
  -5   3  10      22813.07      22328.16       178.66 o                         
  -4   3  10        367.24        326.42        17.03 o                         
  -3   3  10      23040.97      22578.61       151.91 o                         
  -2   3  10          4.81         17.96         5.57 o                         
  -1   3  10      40833.36      40370.86       202.65 o                         
   0   3  10          7.51          3.92        14.13 o                         
   1   3  10      28699.57      28860.28       195.66 o                         
   2   3  10          0.22         -6.28         7.99 o                         
   3   3  10      22250.91      22256.32       170.42 o                         
   4   3  10        116.51         94.54        11.74 o                         
   5   3  10      24577.51      24134.39       225.87 o                         
   6   3  10        367.49        336.53        26.65 o                         
   7   3  10       6408.89       6410.77       117.88 o                         
   8   3  10         13.52        -18.09        23.61 o                         
   9   3  10       9730.70       9596.99       520.30 o                         
 -10   4  10       8093.00       8525.46       311.22 o                         
  -9   4  10        471.79        512.26        48.66 o                         
  -8   4  10       9848.18       9994.30       153.97 o                         
  -7   4  10       1388.73       1433.97        56.34 o                         
  -6   4  10      24938.06      24892.07       205.59 o                         
  -5   4  10        530.55        528.87        25.10 o                         
  -4   4  10      15273.17      14937.99       133.88 o                         
  -3   4  10       2823.57       2745.58        43.84 o                         
  -2   4  10      34098.99      33943.37       261.54 o                         
  -1   4  10        203.15        227.23        10.89 o                         
   0   4  10      34208.36      33868.69       217.63 o                         
   1   4  10        430.41        420.55        17.72 o                         
   2   4  10      20346.26      20140.57       148.34 o                         
   3   4  10       1831.18       1790.90        38.00 o                         
   4   4  10      31457.27      31227.00       200.02 o                         
   5   4  10        675.42        660.73        27.44 o                         
   6   4  10       8388.84       8247.03       120.12 o                         
   7   4  10       1553.40       1589.61        64.70 o                         
   8   4  10       8138.35       8165.74       157.18 o                         
  -9   5  10       4531.78       4611.56       127.95 o                         
  -8   5  10        183.59        174.22        24.45 o                         
  -7   5  10      16933.77      17179.19       182.94 o                         
  -6   5  10          8.84         17.54        13.56 o                         
  -5   5  10      25529.71      25554.53       187.95 o                         
  -4   5  10          0.31          7.48         9.73 o                         
  -3   5  10      15180.77      15001.07       136.74 o                         
  -2   5  10       1646.95       1601.90        38.59 o                         
  -1   5  10      55172.91      55069.24       389.94 o                         
   0   5  10        270.73        254.14        14.37 o                         
   1   5  10       8604.54       8745.74        86.63 o                         
   2   5  10        115.55        122.85        13.40 o                         
   3   5  10      27397.19      27276.52       200.57 o                         
   4   5  10        390.24        404.20        19.97 o                         
   5   5  10      13394.86      13070.41       145.42 o                         
   6   5  10        185.01        171.20        20.35 o                         
   7   5  10       6222.17       6227.12       130.98 o                         
   8   5  10        391.43        541.97       114.24 o                         
  -9   6  10         63.35         65.51        23.49 o                         
  -8   6  10       9370.26       9244.04       154.84 o                         
  -7   6  10          1.56         -2.49        15.78 o                         
  -6   6  10      17596.96      17502.46       173.59 o                         
  -5   6  10        563.46        538.96        24.73 o                         
  -4   6  10      18743.28      18764.82       158.85 o                         
  -3   6  10        194.00        188.49        13.47 o                         
  -2   6  10      25218.94      25192.04       229.95 o                         
  -1   6  10         47.81         43.33         9.84 o                         
   0   6  10      28095.00      28697.62       195.62 o                         
   1   6  10         17.76         17.92         9.81 o                         
   2   6  10      15406.31      15317.41       132.57 o                         
   3   6  10        444.03        427.84        22.23 o                         
   4   6  10      20238.42      20102.08       185.40 o                         
   5   6  10        209.46        222.33        19.83 o                         
   6   6  10       8622.21       8655.00       129.98 o                         
   7   6  10         56.48         34.65        21.00 o                         
  -9   7  10       7381.77       7477.55       167.57 o                         
  -8   7  10        146.50        144.00        30.64 o                         
  -7   7  10      14065.64      14251.63       172.96 o                         
  -6   7  10         29.04         19.24        15.10 o                         
  -5   7  10      14449.36      14278.29       138.91 o                         
  -4   7  10        530.56        552.39        24.51 o                         
  -3   7  10      15628.93      15492.15       149.15 o                         
  -2   7  10       2003.22       1941.04        42.57 o                         
  -1   7  10      25888.03      26441.24       209.58 o                         
   0   7  10       3483.56       3528.60        57.29 o                         
   1   7  10      21393.11      21812.41       162.18 o                         
   2   7  10       1495.55       1500.10        38.59 o                         
   3   7  10      18212.78      18089.66       163.22 o                         
   4   7  10        188.08        160.83        22.25 o                         
   5   7  10      14957.50      15081.26       176.21 o                         
   6   7  10         26.32         12.26        17.62 o                         
   7   7  10       6028.96       6061.06       136.19 o                         
  -9   8  10        176.10        135.69        71.53 o                         
  -8   8  10       5374.98       5420.43       142.74 o                         
  -7   8  10        593.17        657.76        41.26 o                         
  -6   8  10      19524.68      19602.99       196.70 o                         
  -5   8  10        576.84        518.30        29.71 o                         
  -4   8  10      10950.30      10605.24       128.87 o                         
  -3   8  10       1327.41       1302.81        41.99 o                         
  -2   8  10      26357.42      26432.19       218.31 o                         
  -1   8  10          0.39          3.73        12.80 o                         
   0   8  10      16648.93      16854.13       156.54 o                         
   1   8  10       1055.01       1135.91        34.61 o                         
   2   8  10      12655.22      12767.87       133.25 o                         
   3   8  10       1456.26       1437.74        45.55 o                         
   4   8  10      20878.86      20682.37       199.97 o                         
   5   8  10        258.03        280.88        24.96 o                         
   6   8  10       4572.36       4589.81       106.06 o                         
   7   8  10        530.14        451.53        71.82 o                         
  -8   9  10        146.37        114.13        32.81 o                         
  -7   9  10       8666.05       8864.89       150.47 o                         
  -6   9  10         17.36         10.77        19.29 o                         
  -5   9  10      12781.99      12524.42       147.29 o                         
  -4   9  10         87.09         61.32        15.71 o                         
  -3   9  10      14662.93      14585.12       161.30 o                         
  -2   9  10        154.56        173.19        20.97 o                         
  -1   9  10      21346.77      21795.71       213.97 o                         
   0   9  10          1.77          3.52        12.92 o                         
   1   9  10      14348.03      14676.55       172.31 o                         
   2   9  10        127.69        121.92        16.78 o                         
   3   9  10      12628.30      12648.56       142.23 o                         
   4   9  10        342.74        332.10        24.90 o                         
   5   9  10      11749.47      11493.12       160.88 o                         
   6   9  10        476.38        507.29        39.28 o                         
   7   9  10       5812.72       6062.68       354.21 o                         
  -7  10  10        525.45        447.19        61.64 o                         
  -6  10  10       7711.97       7753.29       140.51 o                         
  -5  10  10       1336.46       1321.54        47.58 o                         
  -4  10  10      12855.86      12724.86       164.73 o                         
  -3  10  10        977.63        933.74        36.99 o                         
  -2  10  10      12151.30      12238.99       139.05 o                         
  -1  10  10          0.79          2.40        14.51 o                         
   0  10  10      15990.44      16470.53       185.95 o                         
   1  10  10         28.56         12.65        14.10 o                         
   2  10  10      14037.95      14300.09       157.56 o                         
   3  10  10       1403.43       1449.70        47.34 o                         
   4  10  10       9458.59       9680.34       136.99 o                         
   5  10  10        813.97        841.94        43.71 o                         
   6  10  10       7781.63       7636.42       261.82 o                         
  -6  11  10          4.31        -24.54        40.29 o                         
  -5  11  10      10851.61      10552.89       150.72 o                         
  -4  11  10         43.54         32.10        19.90 o                         
  -3  11  10      10157.10      10185.73       143.30 o                         
  -2  11  10       1349.19       1355.65        48.69 o                         
  -1  11  10      14579.36      14815.50       283.32 o                         
   0  11  10       1950.25       2000.84        58.11 o                         
   1  11  10       7369.62       7405.19       148.27 o                         
   2  11  10        757.23        781.39        38.64 o                         
   3  11  10      13773.66      14045.39       229.54 o                         
   4  11  10          1.44         -6.91        17.85 o                         
   5  11  10       4927.15       4917.41       223.49 o                         
  -5  12  10         92.01         98.89        44.45 o                         
  -4  12  10       8948.79       8841.15       183.63 o                         
  -3  12  10         54.67         73.62        18.88 o                         
  -2  12  10      11476.92      11593.78       255.17 o                         
  -1  12  10         79.00         49.45        18.37 o                         
   0  12  10      10326.93      10116.89       172.49 o                         
   1  12  10        266.99        218.84        24.54 o                         
   2  12  10       8213.50       8300.74       141.15 o                         
   3  12  10        527.67        555.22        46.54 o                         
   4  12  10       7395.69       7309.60       416.15 o                         
  -4  13  10        211.78        147.76        41.82 o                         
  -3  13  10      10550.81      10241.15       243.50 o                         
  -2  13  10        388.73        381.50        40.80 o                         
  -1  13  10       6064.19       5720.12       155.09 o                         
   0  13  10        230.20        246.42        31.52 o                         
   1  13  10      12315.73      12355.11       236.25 o                         
   2  13  10        733.26        709.19       117.41 o                         
   3  13  10       5421.63       5167.31       193.22 o                         
   0  14  10       6723.43       6726.05       382.50 o                         
  -9   0  11         24.47         56.68        25.35 o                         
  -7   0  11       3347.70       3479.91        95.85 o                         
  -5   0  11        593.71        663.72        46.38 o                         
  -3   0  11       3135.40       3066.74        61.09 o                         
  -1   0  11      14427.78      14196.22       185.87 o                         
   1   0  11        245.11        288.22        20.81 o                         
   3   0  11      12800.21      12828.28       190.59 o                         
   5   0  11       1237.85       1098.10        60.14 o                         
   7   0  11       4686.10       4809.97       162.08 o                         
   9   0  11       3427.54       3010.76       283.42 o                         
 -10   1  11         89.08        145.23        48.08 o                         
  -9   1  11         62.61         35.56        20.87 o                         
  -8   1  11       1156.93       1246.45        47.79 o                         
  -7   1  11        391.46        426.88        26.45 o                         
  -6   1  11       1276.82       1328.52        40.13 o                         
  -5   1  11        600.32        581.37        23.96 o                         
  -4   1  11       2743.62       2794.45        49.62 o                         
  -3   1  11         94.60         78.25        11.05 o                         
  -2   1  11       5834.03       5707.01        56.27 o                         
  -1   1  11       3990.15       3932.27        50.28 o                         
   0   1  11       4228.62       4144.52        56.57 o                         
   1   1  11        107.52         79.65         8.76 o                         
   2   1  11       4886.15       4955.90        58.33 o                         
   3   1  11          3.46         13.23         9.61 o                         
   4   1  11       7343.78       7365.79        90.40 o                         
   5   1  11        124.09         93.91        16.98 o                         
   6   1  11       1845.78       1856.76        66.24 o                         
   7   1  11         87.02        101.38        29.59 o                         
   8   1  11       3183.44       3135.39       112.95 o                         
 -10   2  11          7.93        -18.68        35.09 o                         
  -9   2  11        634.24        635.43        44.20 o                         
  -8   2  11        529.26        559.75        35.34 o                         
  -7   2  11       1164.93       1244.14        43.03 o                         
  -6   2  11         13.79          9.99        11.66 o                         
  -5   2  11       1542.99       1534.81        41.19 o                         
  -4   2  11        397.85        358.52        18.99 o                         
  -3   2  11       2409.25       2542.74        76.44 o                         
  -2   2  11         62.80         78.75         8.26 o                         
  -1   2  11       2641.40       2496.43        34.73 o                         
   0   2  11        787.73        813.81        24.51 o                         
   1   2  11       6464.73       6449.13        74.67 o                         
   2   2  11       1596.18       1624.29        32.53 o                         
   3   2  11       5081.80       5166.52        69.23 o                         
   4   2  11        255.89        298.53        17.89 o                         
   5   2  11       5607.62       5563.91        95.52 o                         
   6   2  11        292.99        290.70        30.73 o                         
   7   2  11       1617.96       1574.38        65.12 o                         
   8   2  11          7.29         13.09        24.25 o                         
 -10   3  11        376.33        299.72        84.93 o                         
  -9   3  11         41.64          4.26        22.72 o                         
  -8   3  11        474.12        526.95        37.61 o                         
  -7   3  11        289.65        346.94        24.37 o                         
  -6   3  11       3539.35       3503.21        66.85 o                         
  -5   3  11        112.96        106.76        14.31 o                         
  -4   3  11        103.86         98.31        12.81 o                         
  -3   3  11        772.15        777.38        25.93 o                         
  -2   3  11      12205.43      11960.68       104.11 o                         
  -1   3  11        651.75        675.75        18.58 o                         
   0   3  11       1348.57       1362.91        27.34 o                         
   1   3  11        211.88        219.15        15.54 o                         
   2   3  11       3543.87       3732.28        54.77 o                         
   3   3  11        323.59        303.43        17.57 o                         
   4   3  11       6077.95       5877.79        81.75 o                         
   5   3  11          5.39        -14.36        14.36 o                         
   6   3  11        685.83        657.90        45.99 o                         
   7   3  11        391.06        429.97        39.09 o                         
   8   3  11       4804.80       4807.67       154.46 o                         
   9   3  11         51.38         28.09        61.99 o                         
 -10   4  11        398.90        391.29        95.80 o                         
  -9   4  11        183.91        281.29        40.65 o                         
  -8   4  11         81.06         82.15        19.95 o                         
  -7   4  11       1899.22       1966.15        59.52 o                         
  -6   4  11          3.64         -4.96        13.25 o                         
  -5   4  11       1561.36       1638.28        44.66 o                         
  -4   4  11        219.17        240.75        17.72 o                         
  -3   4  11       3902.08       3845.96        63.85 o                         
  -2   4  11         16.54         28.02         9.41 o                         
  -1   4  11       7026.50       6997.44        90.69 o                         
   0   4  11       1521.50       1497.34        36.98 o                         
   1   4  11       1453.88       1524.76        33.84 o                         
   2   4  11         20.94         28.93         9.91 o                         
   3   4  11       5536.11       5589.53        73.74 o                         
   4   4  11        260.61        268.53        17.13 o                         
   5   4  11       2042.89       1980.23        54.50 o                         
   6   4  11         11.41         -1.34        18.41 o                         
   7   4  11       1892.45       1868.46        71.83 o                         
   8   4  11        491.77        407.84       109.12 o                         
  -9   5  11        171.56        224.55        32.74 o                         
  -8   5  11        917.85        938.01        48.53 o                         
  -7   5  11        208.38        219.65        22.44 o                         
  -6   5  11        526.03        529.22        27.83 o                         
  -5   5  11          9.54         30.22        14.31 o                         
  -4   5  11       2982.91       2940.12        56.01 o                         
  -3   5  11       1283.93       1303.76        37.63 o                         
  -2   5  11        740.34        811.14        31.47 o                         
  -1   5  11          6.90         18.48        10.50 o                         
   0   5  11       6040.51       6180.54        77.29 o                         
   1   5  11        578.08        577.83        22.47 o                         
   2   5  11       4412.92       4348.47        62.11 o                         
   3   5  11        142.11        149.64        14.30 o                         
   4   5  11       6099.02       6206.34        82.65 o                         
   5   5  11          8.31         -4.91        15.44 o                         
   6   5  11       3981.33       3897.69        91.52 o                         
   7   5  11        527.57        476.84        46.80 o                         
  -9   6  11        136.46        135.61        34.03 o                         
  -8   6  11        989.20       1028.30        51.96 o                         
  -7   6  11       1130.59       1249.13        55.01 o                         
  -6   6  11          6.98         26.95        14.64 o                         
  -5   6  11        863.68        839.59        39.58 o                         
  -4   6  11        947.39        956.58        35.28 o                         
  -3   6  11       1843.36       1839.32        44.72 o                         
  -2   6  11        381.02        400.40        22.03 o                         
  -1   6  11       6386.80       6508.37        99.30 o                         
   0   6  11        518.40        495.60        21.31 o                         
   1   6  11       1454.71       1539.42        37.45 o                         
   2   6  11       4152.50       4182.20        65.49 o                         
   3   6  11       8199.72       8328.27       101.35 o                         
   4   6  11         59.02         74.09        17.69 o                         
   5   6  11       2580.31       2617.26        68.68 o                         
   6   6  11        746.10        796.79        42.98 o                         
   7   6  11       2612.56       2635.35        93.95 o                         
  -9   7  11        595.01        611.46        79.82 o                         
  -8   7  11        226.71        218.26        27.08 o                         
  -7   7  11         18.43         37.56        16.70 o                         
  -6   7  11       2633.52       2733.73        69.59 o                         
  -5   7  11        846.58        896.00        35.10 o                         
  -4   7  11        778.25        840.84        34.13 o                         
  -3   7  11        303.78        291.63        19.36 o                         
  -2   7  11       6407.50       6352.23        81.36 o                         
  -1   7  11        642.46        656.46        28.71 o                         
   0   7  11       3147.52       3253.14        59.73 o                         
   1   7  11        438.51        431.55        20.93 o                         
   2   7  11       1818.85       1875.79        43.28 o                         
   3   7  11        518.40        572.28        28.87 o                         
   4   7  11       3251.07       3358.30        83.43 o                         
   5   7  11        127.53         92.02        22.07 o                         
   6   7  11       1105.92       1100.49        63.93 o                         
   7   7  11        353.12        381.46        76.29 o                         
  -8   8  11        301.85        355.10        59.48 o                         
  -7   8  11        332.48        338.41        31.20 o                         
  -6   8  11         58.46         52.02        18.48 o                         
  -5   8  11       1787.63       1749.08        60.01 o                         
  -4   8  11        728.70        729.00        37.35 o                         
  -3   8  11       1554.35       1540.92        47.50 o                         
  -2   8  11       1303.14       1366.25        43.25 o                         
  -1   8  11       1196.25       1266.46        42.93 o                         
   0   8  11        764.56        762.32        32.57 o                         
   1   8  11       4188.18       4299.17        77.26 o                         
   2   8  11        993.17       1000.91        34.90 o                         
   3   8  11       1617.15       1657.98        49.49 o                         
   4   8  11         98.82         84.33        18.63 o                         
   5   8  11       4806.94       4904.68       107.18 o                         
   6   8  11        340.47        266.77        31.60 o                         
   7   8  11        811.08        889.61       137.68 o                         
  -8   9  11        222.23        332.49       103.67 o                         
  -7   9  11        730.02        716.43        52.44 o                         
  -6   9  11       1415.54       1424.88        58.73 o                         
  -5   9  11         21.45          3.97        16.26 o                         
  -4   9  11        805.61        826.26        42.09 o                         
  -3   9  11       2917.13       2903.28        76.61 o                         
  -2   9  11       1453.05       1547.79        52.77 o                         
  -1   9  11        291.85        287.37        24.75 o                         
   0   9  11       3022.02       3161.57        70.93 o                         
   1   9  11       1390.80       1350.14        48.55 o                         
   2   9  11       2342.99       2452.45        62.17 o                         
   3   9  11       1232.81       1215.89        44.89 o                         
   4   9  11       3287.85       3531.28        88.94 o                         
   5   9  11         17.46         15.71        20.86 o                         
   6   9  11       1883.71       1897.94        91.74 o                         
  -7  10  11        592.43        647.95       163.79 o                         
  -6  10  11        196.90        134.39        22.47 o                         
  -5  10  11       1003.71       1012.17        44.84 o                         
  -4  10  11        443.78        452.00        31.31 o                         
  -3  10  11       1037.45       1088.98        44.21 o                         
  -2  10  11        195.16        178.46        22.85 o                         
  -1  10  11       5041.25       5166.88       114.87 o                         
   0  10  11         77.84        101.06        19.07 o                         
   1  10  11       1020.40       1117.82        41.06 o                         
   2  10  11        464.90        442.02        27.78 o                         
   3  10  11       3095.55       3112.12        83.56 o                         
   4  10  11        483.72        479.95        35.26 o                         
   5  10  11       1319.54       1358.43        66.01 o                         
   6  10  11        274.90        380.07       103.94 o                         
  -6  11  11        330.54        312.60        96.14 o                         
  -5  11  11        403.23        385.14        36.06 o                         
  -4  11  11       2212.22       2176.47        65.66 o                         
  -3  11  11        688.99        735.97        43.64 o                         
  -2  11  11        535.90        561.54        33.67 o                         
  -1  11  11       1002.17       1031.79        45.60 o                         
   0  11  11       3464.29       3542.29        78.41 o                         
   1  11  11        799.03        804.14        40.81 o                         
   2  11  11       1230.02       1292.77        55.61 o                         
   3  11  11        699.97        795.52        52.23 o                         
   4  11  11       2421.40       2559.52       105.93 o                         
   5  11  11        126.54        133.16        50.15 o                         
  -5  12  11       1516.34       1346.65       126.01 o                         
  -4  12  11        615.76        616.97        55.27 o                         
  -3  12  11        477.42        502.16        37.44 o                         
  -2  12  11       1991.23       2163.21        86.65 o                         
  -1  12  11       1248.66       1299.65        56.81 o                         
   0  12  11         83.16         93.55        22.20 o                         
   1  12  11       2681.34       2666.85        75.28 o                         
   2  12  11       2697.30       2686.87        98.49 o                         
   3  12  11       1283.60       1073.96        86.42 o                         
  -3  13  11        869.93        804.70       107.81 o                         
  -2  13  11       1658.77       1603.76       134.42 o                         
  -1  13  11        201.76        312.66        66.40 o                         
   0  13  11       1487.46       1479.71        89.72 o                         
   1  13  11        392.09        384.66        48.69 o                         
   2  13  11       1273.64       1331.75       171.43 o                         
 -10   0  12       2334.37       2380.33       162.80 o                         
  -8   0  12       8539.90       8457.14       217.38 o                         
  -6   0  12      14048.23      14051.52       208.43 o                         
  -4   0  12       7486.86       7204.85       138.70 o                         
  -2   0  12      38264.61      38140.50       555.24 o                         
   0   0  12       3204.44       3271.19        73.14 o                         
   2   0  12      17996.10      18331.01       203.65 o                         
   4   0  12       9114.23       8928.85       168.97 o                         
   6   0  12       4962.05       4593.24       179.70 o                         
   8   0  12       6302.34       6159.24       323.84 o                         
 -10   1  12         39.41         12.48        36.32 o                         
  -9   1  12       5357.66       5296.64       127.53 o                         
  -8   1  12        362.77        427.25        30.12 o                         
  -7   1  12      12251.96      12224.52       151.27 o                         
  -6   1  12         63.95         39.96        11.82 o                         
  -5   1  12       8792.11       8857.45       111.96 o                         
  -4   1  12        119.79         88.20        14.48 o                         
  -3   1  12      18560.18      18350.05       158.77 o                         
  -2   1  12          3.58          1.49         6.11 o                         
  -1   1  12      16426.44      16378.68       135.81 o                         
   0   1  12         41.98         37.10         8.32 o                         
   1   1  12      12316.30      12554.36       112.03 o                         
   2   1  12         42.63          7.40         9.70 o                         
   3   1  12      15362.56      15520.20       139.66 o                         
   4   1  12        245.88        246.82        18.82 o                         
   5   1  12       4117.08       4187.94        88.04 o                         
   6   1  12        432.72        407.90        44.90 o                         
   7   1  12       4177.60       4104.17       128.49 o                         
   8   1  12         90.68        179.32        61.68 o                         
 -10   2  12       4788.00       4894.20       319.74 o                         
  -9   2  12         19.22         -4.51        21.75 o                         
  -8   2  12      12039.14      12273.14       176.23 o                         
  -7   2  12        149.72        187.21        20.83 o                         
  -6   2  12       8726.38       8508.52       121.44 o                         
  -5   2  12        148.30        154.52        15.28 o                         
  -4   2  12      11449.21      11546.26       125.26 o                         
  -3   2  12        970.69        911.48        30.79 o                         
  -2   2  12      16865.16      16761.20       139.34 o                         
  -1   2  12        494.62        467.88        23.27 o                         
   0   2  12      12210.62      12202.22       111.05 o                         
   1   2  12        216.75        213.98        15.31 o                         
   2   2  12      12353.07      12481.43       120.49 o                         
   3   2  12        246.17        254.09        18.67 o                         
   4   2  12       8825.06       8825.26       108.14 o                         
   5   2  12          7.36         10.46        14.93 o                         
   6   2  12       1944.56       1888.88        75.46 o                         
   7   2  12         21.98         30.97        28.42 o                         
   8   2  12       3330.83       3486.86       261.13 o                         
 -10   3  12         19.08        -26.59        63.58 o                         
  -9   3  12       3112.90       3067.87       117.21 o                         
  -8   3  12        128.72        116.38        22.62 o                         
  -7   3  12      16706.53      16710.60       187.97 o                         
  -6   3  12        509.90        543.29        28.89 o                         
  -5   3  12       6031.14       5957.48        88.43 o                         
  -4   3  12        124.64         86.46        13.07 o                         
  -3   3  12      20111.67      19592.30       176.19 o                         
  -2   3  12         72.26         57.32        10.69 o                         
  -1   3  12      14279.23      14265.11       122.14 o                         
   0   3  12        267.80        277.02        18.34 o                         
   1   3  12       4478.71       4680.09        74.68 o                         
   2   3  12        411.81        359.30        20.60 o                         
   3   3  12      16434.70      16615.97       154.06 o                         
   4   3  12        298.17        306.49        22.10 o                         
   5   3  12       1779.13       1719.28        51.94 o                         
   6   3  12        128.20        157.61        22.60 o                         
   7   3  12       7102.61       6958.95       168.59 o                         
   8   3  12         11.47         31.19        53.52 o                         
  -9   4  12         25.62         33.04        25.83 o                         
  -8   4  12       7670.21       7902.30       151.10 o                         
  -7   4  12        331.21        326.99        28.59 o                         
  -6   4  12       9453.44       9595.54       121.25 o                         
  -5   4  12         14.73          9.24        11.73 o                         
  -4   4  12      10766.97      10785.50       127.16 o                         
  -3   4  12        776.28        788.77        32.28 o                         
  -2   4  12      21505.97      21577.85       181.30 o                         
  -1   4  12          4.50         -2.55         8.29 o                         
   0   4  12       7080.05       7120.97        90.03 o                         
   1   4  12        315.04        314.70        18.45 o                         
   2   4  12      13974.79      14004.77       133.08 o                         
   3   4  12         31.69         22.20        13.09 o                         
   4   4  12       6852.78       6755.50        97.99 o                         
   5   4  12        224.61        214.20        21.06 o                         
   6   4  12       3440.41       3440.28        94.39 o                         
   7   4  12          2.75         -4.70        22.86 o                         
  -9   5  12       7970.84       8039.25       210.34 o                         
  -8   5  12         14.81         18.87        19.88 o                         
  -7   5  12       8296.28       8256.54       125.63 o                         
  -6   5  12        832.18        892.97        39.94 o                         
  -5   5  12       7694.15       7721.37       110.12 o                         
  -4   5  12         40.68         23.27        12.85 o                         
  -3   5  12      12592.24      12530.00       158.42 o                         
  -2   5  12         72.94         60.40        13.64 o                         
  -1   5  12      10772.29      10895.53       157.92 o                         
   0   5  12        951.40        966.59        36.61 o                         
   1   5  12      12235.75      12219.44       141.29 o                         
   2   5  12        113.65        109.64        14.43 o                         
   3   5  12      10051.69      10024.00       120.50 o                         
   4   5  12        803.88        821.46        34.26 o                         
   5   5  12       5205.91       5191.49        98.34 o                         
   6   5  12          6.58          0.30        19.33 o                         
   7   5  12       2243.42       2289.89        87.98 o                         
  -9   6  12         42.40         44.99        35.99 o                         
  -8   6  12       6700.00       6853.51       144.75 o                         
  -7   6  12          4.01         24.24        18.66 o                         
  -6   6  12      10177.55      10066.88       168.69 o                         
  -5   6  12        736.04        742.64        34.52 o                         
  -4   6  12       6522.85       6465.03        91.05 o                         
  -3   6  12        809.09        818.01        32.30 o                         
  -2   6  12      19379.47      19426.58       259.84 o                         
  -1   6  12       1742.77       1726.02        44.14 o                         
   0   6  12       5706.48       5708.10        84.79 o                         
   1   6  12        507.60        527.40        24.58 o                         
   2   6  12      13313.45      13178.57       130.23 o                         
   3   6  12        203.69        211.77        18.41 o                         
   4   6  12       5010.59       5067.27        94.59 o                         
   5   6  12         33.16         38.99        16.95 o                         
   6   6  12       3454.53       3401.82       104.49 o                         
   7   6  12        127.55         55.23        52.25 o                         
  -9   7  12       2799.47       2806.56       240.83 o                         
  -8   7  12         19.03         -3.87        21.27 o                         
  -7   7  12       8552.45       8523.44       142.84 o                         
  -6   7  12         28.06         22.97        15.38 o                         
  -5   7  12       5669.73       5759.06        94.08 o                         
  -4   7  12         13.27          6.23        12.42 o                         
  -3   7  12      16459.89      16462.30       162.11 o                         
  -2   7  12        133.62        136.61        16.05 o                         
  -1   7  12       9622.87       9850.61       111.83 o                         
   0   7  12         17.19         22.91        13.31 o                         
   1   7  12       5535.72       5673.26        77.97 o                         
   2   7  12          3.61         10.28        13.89 o                         
   3   7  12      10296.17      10314.18       144.61 o                         
   4   7  12         98.37        116.60        19.89 o                         
   5   7  12       2417.08       2285.67        76.77 o                         
   6   7  12        155.60        102.49        24.82 o                         
  -8   8  12       7436.33       7376.06       211.82 o                         
  -7   8  12        233.32        190.17        24.32 o                         
  -6   8  12       4914.78       4742.19        98.62 o                         
  -5   8  12        257.14        249.52        27.34 o                         
  -4   8  12      10652.17      10577.57       135.34 o                         
  -3   8  12         64.86         57.48        15.69 o                         
  -2   8  12       5505.52       5503.67        91.34 o                         
  -1   8  12        878.43        900.21        37.81 o                         
   0   8  12       8594.33       8629.09       118.13 o                         
   1   8  12          2.75          0.78        14.80 o                         
   2   8  12       7263.65       7460.56       110.36 o                         
   3   8  12         41.17         20.36        19.53 o                         
   4   8  12       4335.15       4252.95        96.39 o                         
   5   8  12        362.46        337.46        30.50 o                         
   6   8  12       2680.17       2600.16       103.69 o                         
  -7   9  12       6831.99       6692.17       255.02 o                         
  -6   9  12       1675.02       1703.98        60.78 o                         
  -5   9  12       4617.16       4522.62        96.79 o                         
  -4   9  12         22.59         31.13        18.62 o                         
  -3   9  12       8635.37       8633.40       144.10 o                         
  -2   9  12        216.21        232.43        23.87 o                         
  -1   9  12       7430.18       7556.39       124.18 o                         
   0   9  12        851.31        899.05        41.87 o                         
   1   9  12       6263.50       6289.09       108.50 o                         
   2   9  12        237.27        232.13        24.26 o                         
   3   9  12       6406.42       6507.07       122.80 o                         
   4   9  12       1340.25       1393.52        61.83 o                         
   5   9  12       1792.22       1743.09        69.84 o                         
   6   9  12        463.74        455.46        72.66 o                         
  -7  10  12        370.17        474.38       105.76 o                         
  -6  10  12       5702.86       5693.91       181.90 o                         
  -5  10  12         15.24         14.46        20.81 o                         
  -4  10  12       5502.76       5487.45       106.21 o                         
  -3  10  12         61.30         30.59        18.69 o                         
  -2  10  12      11128.13      11240.87       262.57 o                         
  -1  10  12        622.48        636.29        35.04 o                         
   0  10  12       3232.37       3199.82        76.53 o                         
   1  10  12          4.65          1.11        16.36 o                         
   2  10  12       7190.17       7240.45       127.14 o                         
   3  10  12         92.24         79.82        18.98 o                         
   4  10  12       2432.64       2438.20        97.76 o                         
   5  10  12        263.24        389.53        60.18 o                         
  -5  11  12       5825.91       5693.53       176.49 o                         
  -4  11  12         29.16          8.49        20.22 o                         
  -3  11  12       6753.38       6598.18       126.09 o                         
  -2  11  12        373.50        378.92        31.48 o                         
  -1  11  12       3521.91       3675.12        92.37 o                         
   0  11  12        105.19        115.91        22.63 o                         
   1  11  12       7085.17       7107.89       157.76 o                         
   2  11  12          5.31          6.19        21.14 o                         
   3  11  12       3290.55       3200.59       109.66 o                         
   4  11  12        255.21        342.96       116.40 o                         
  -5  12  12        673.14        796.90       130.37 o                         
  -4  12  12       4813.90       4552.32       178.62 o                         
  -3  12  12        372.31        279.61        40.61 o                         
  -2  12  12       4559.73       4343.35       116.19 o                         
  -1  12  12       1832.69       1907.57        72.19 o                         
   0  12  12       5185.32       5208.34       141.03 o                         
   1  12  12        129.50         91.76        22.22 o                         
   2  12  12       5189.31       4806.99       142.50 o                         
   3  12  12        437.01        368.86        67.87 o                         
  -2  13  12        307.23        364.93        97.25 o                         
  -1  13  12       4025.22       4349.27       346.20 o                         
   0  13  12         74.19         96.23        91.99 o                         
  -9   0  13       7308.73       7331.20       226.06 o                         
  -7   0  13       5133.15       5091.43       145.25 o                         
  -5   0  13       7262.98       7335.14       150.92 o                         
  -3   0  13      23772.08      23370.95       360.36 o                         
  -1   0  13      12344.24      12414.51       144.71 o                         
   1   0  13      15288.40      15491.31       231.39 o                         
   3   0  13      18093.95      18628.88       255.63 o                         
   5   0  13       7373.34       7162.98       224.83 o                         
   7   0  13       9171.61       9109.72       278.53 o                         
 -10   1  13       2400.19       1921.80       227.53 o                         
  -9   1  13          1.87         -7.84        23.06 o                         
  -8   1  13       9879.42      10368.32       151.21 o                         
  -7   1  13         11.57          5.07        14.43 o                         
  -6   1  13       7155.71       7231.12       103.17 o                         
  -5   1  13         86.34         70.11        17.26 o                         
  -4   1  13      14470.56      14146.65       187.39 o                         
  -3   1  13        100.33         92.27        17.35 o                         
  -2   1  13      21085.28      20637.90       192.31 o                         
  -1   1  13        560.12        542.53        21.72 o                         
   0   1  13       7456.21       7434.43        88.43 o                         
   1   1  13        209.32        234.64        16.74 o                         
   2   1  13      28222.57      28531.92       233.63 o                         
   3   1  13        364.41        355.77        23.48 o                         
   4   1  13       5857.93       5784.74        93.26 o                         
   5   1  13        380.72        354.39        34.19 o                         
   6   1  13       8798.69       8657.58       254.32 o                         
   7   1  13         60.68        100.84        33.18 o                         
   8   1  13       7422.17       6396.33       422.88 o                         
  -9   2  13       4426.12       4571.42       158.44 o                         
  -8   2  13         90.92        118.05        20.18 o                         
  -7   2  13      12191.78      12455.13       168.97 o                         
  -6   2  13         42.88         21.87        13.94 o                         
  -5   2  13       5416.37       5350.41        89.38 o                         
  -4   2  13         20.97          5.50        16.10 o                         
  -3   2  13      24997.02      24747.25       224.20 o                         
  -2   2  13         63.07         52.13        14.23 o                         
  -1   2  13       9995.47       9915.73       115.93 o                         
   0   2  13        111.25        138.09        13.02 o                         
   1   2  13      19300.07      19491.01       155.93 o                         
   2   2  13         17.94          4.46        12.52 o                         
   3   2  13      19779.60      19974.68       188.82 o                         
   4   2  13          1.83          7.59        15.18 o                         
   5   2  13       4412.33       4343.89        90.39 o                         
   6   2  13         58.45         25.20        22.91 o                         
   7   2  13      12241.83      11778.25       210.50 o                         
  -9   3  13        169.21        145.57        43.57 o                         
  -8   3  13       7560.89       7857.61       166.94 o                         
  -7   3  13         69.14         50.14        16.32 o                         
  -6   3  13       4045.95       4024.96        88.56 o                         
  -5   3  13        471.75        443.76        26.27 o                         
  -4   3  13      17428.36      17428.13       236.08 o                         
  -3   3  13        204.96        244.52        21.39 o                         
  -2   3  13      16647.09      16710.07       178.06 o                         
  -1   3  13         40.79         31.96        12.64 o                         
   0   3  13      12919.24      12836.35       131.43 o                         
   1   3  13        499.32        494.59        24.35 o                         
   2   3  13      20713.57      20858.57       189.87 o                         
   3   3  13         13.75          6.99        12.06 o                         
   4   3  13      12442.77      12260.70       147.45 o                         
   5   3  13          2.25          1.42        14.12 o                         
   6   3  13       7652.92       7485.26       145.83 o                         
   7   3  13        121.66         86.11        25.09 o                         
   8   3  13       8756.32       9010.44       516.28 o                         
  -9   4  13       4588.32       4517.88       182.80 o                         
  -8   4  13        375.00        362.67        35.87 o                         
  -7   4  13       7974.52       8113.73       139.16 o                         
  -6   4  13         75.96         57.60        15.93 o                         
  -5   4  13       6888.76       6912.17       108.47 o                         
  -4   4  13       1420.78       1388.81        46.07 o                         
  -3   4  13      22278.46      21989.11       219.36 o                         
  -2   4  13        298.80        345.91        25.95 o                         
  -1   4  13      11140.88      11108.22       134.26 o                         
   0   4  13        454.40        444.01        25.06 o                         
   1   4  13      14091.82      14263.81       140.17 o                         
   2   4  13         83.80         74.28        15.30 o                         
   3   4  13      16301.95      16363.57       155.60 o                         
   4   4  13        153.62        150.37        17.59 o                         
   5   4  13       5337.90       5203.34        95.48 o                         
   6   4  13       1206.53       1173.26        57.46 o                         
   7   4  13      10712.44      10803.70       292.03 o                         
  -9   5  13        257.60        180.41        70.35 o                         
  -8   5  13       7757.57       8009.58       172.87 o                         
  -7   5  13         84.40        109.25        20.55 o                         
  -6   5  13       7200.98       7194.64       108.47 o                         
  -5   5  13        469.56        446.31        27.28 o                         
  -4   5  13       8212.53       8152.08       127.50 o                         
  -3   5  13          3.24         -5.96        16.68 o                         
  -2   5  13      18993.72      18616.39       217.53 o                         
  -1   5  13          3.47        -16.03        16.03 o                         
   0   5  13       6550.22       6593.44       100.91 o                         
   1   5  13        674.76        678.46        30.15 o                         
   2   5  13      23799.73      24167.35       205.35 o                         
   3   5  13          5.30         -7.87        13.19 o                         
   4   5  13       4851.96       4897.60        98.24 o                         
   5   5  13        159.54        145.21        20.25 o                         
   6   5  13       7988.08       7717.25       149.62 o                         
   7   5  13        158.52         28.82        60.32 o                         
  -8   6  13         40.89         66.74        32.12 o                         
  -7   6  13       5058.66       5090.68       114.36 o                         
  -6   6  13         40.44         61.97        17.22 o                         
  -5   6  13       8290.05       8271.68       121.51 o                         
  -4   6  13        635.30        671.52        35.52 o                         
  -3   6  13      12805.48      12985.90       167.79 o                         
  -2   6  13          7.79         15.64        18.55 o                         
  -1   6  13       8707.45       8950.54       190.75 o                         
   0   6  13        945.14        991.80        39.76 o                         
   1   6  13      12910.70      13077.47       142.43 o                         
   2   6  13        423.43        415.08        24.36 o                         
   3   6  13      11661.24      11606.01       132.66 o                         
   4   6  13         32.81         16.14        17.67 o                         
   5   6  13       5781.41       5648.90       121.19 o                         
   6   6  13        397.92        413.56        38.79 o                         
  -8   7  13       5511.03       5585.90       316.59 o                         
  -7   7  13         29.64         17.98        23.64 o                         
  -6   7  13       4710.29       4504.14       108.95 o                         
  -5   7  13        170.21        148.36        19.77 o                         
  -4   7  13      10526.10      10313.13       146.64 o                         
  -3   7  13        635.17        636.64        35.41 o                         
  -2   7  13      13580.53      13510.92       166.25 o                         
  -1   7  13        715.94        721.97        34.65 o                         
   0   7  13       8529.14       8580.16       117.10 o                         
   1   7  13       2519.77       2631.42        65.93 o                         
   2   7  13      10853.93      11107.69       136.40 o                         
   3   7  13        486.50        503.69        34.62 o                         
   4   7  13       8858.94       8747.62       133.40 o                         
   5   7  13       1148.79       1159.55        55.75 o                         
   6   7  13       5925.33       5695.87       201.63 o                         
  -7   8  13       7150.30       7131.93       265.94 o                         
  -6   8  13          6.00         -9.65        20.95 o                         
  -5   8  13       3963.38       3912.90        93.60 o                         
  -4   8  13        868.49        883.11        43.35 o                         
  -3   8  13      12658.69      12842.36       167.78 o                         
  -2   8  13        267.60        264.54        25.02 o                         
  -1   8  13       9253.10       9508.91       140.95 o                         
   0   8  13        513.12        549.97        30.36 o                         
   1   8  13      11864.55      12165.34       140.12 o                         
   2   8  13        197.02        225.64        30.63 o                         
   3   8  13      12342.51      12675.14       166.01 o                         
   4   8  13          9.29         29.14        19.87 o                         
   5   8  13       4031.49       3992.35        95.39 o                         
   6   8  13        967.88        864.47       172.28 o                         
  -7   9  13         96.65         71.23        70.78 o                         
  -6   9  13       5371.30       5462.27       142.85 o                         
  -5   9  13        990.00        966.16        46.66 o                         
  -4   9  13       7611.78       7549.63       150.63 o                         
  -3   9  13         15.95         31.80        22.16 o                         
  -2   9  13       8038.37       7990.01       139.43 o                         
  -1   9  13        414.75        437.77        31.13 o                         
   0   9  13       9180.36       9244.50       143.86 o                         
   1   9  13       1252.56       1216.35        48.38 o                         
   2   9  13       9485.34       9927.77       202.62 o                         
   3   9  13         23.47        -15.91        22.37 o                         
   4   9  13       7267.19       7439.76       146.44 o                         
   5   9  13         44.64         45.58        29.11 o                         
  -6  10  13         47.76        101.78        59.74 o                         
  -5  10  13       6455.40       6598.32       145.80 o                         
  -4  10  13       2306.95       2344.11        79.32 o                         
  -3  10  13       6885.29       6882.33       135.31 o                         
  -2  10  13         53.62         49.02        22.23 o                         
  -1  10  13       7912.50       7993.03       145.72 o                         
   0  10  13        626.69        698.65        40.89 o                         
   1  10  13       6492.41       6644.07       125.28 o                         
   2  10  13        791.07        815.43        41.55 o                         
   3  10  13       6649.94       6911.77       134.13 o                         
   4  10  13         33.55         10.15        43.31 o                         
  -5  11  13        547.84        530.00        65.53 o                         
  -4  11  13       3522.76       3545.65       138.00 o                         
  -3  11  13        431.33        406.53        33.99 o                         
  -2  11  13       9503.12       9625.68       154.09 o                         
  -1  11  13         42.12         40.45        27.21 o                         
   0  11  13       4864.76       4884.78       108.40 o                         
   1  11  13       1663.71       1686.86        63.90 o                         
   2  11  13       7939.07       8324.15       191.18 o                         
   3  11  13        109.57         83.65        43.93 o                         
  -3  12  13       4350.26       4338.07       288.75 o                         
  -2  12  13         12.88         27.62        50.41 o                         
  -1  12  13       6402.27       6622.31       366.02 o                         
   0  12  13        664.45        812.32        78.20 o                         
   1  12  13       5505.13       5293.94       195.18 o                         
   2  12  13        331.02        339.51        60.56 o                         
  -8   0  14       1523.65       1428.94        97.02 o                         
  -6   0  14        941.92        946.35        61.79 o                         
  -4   0  14       1844.69       1709.17       122.93 o                         
  -2   0  14         70.01         65.25        22.52 o                         
   0   0  14        158.15        288.94        29.90 o                         
   2   0  14         26.50         60.04        19.36 o                         
   4   0  14        875.47        906.94        56.27 o                         
   6   0  14         93.45         85.14        44.73 o                         
  -9   1  14        774.92        758.68        77.74 o                         
  -8   1  14         97.39         75.60        24.93 o                         
  -7   1  14       1850.97       1865.76        68.84 o                         
  -6   1  14        493.54        475.36        31.03 o                         
  -5   1  14        542.69        541.82        35.24 o                         
  -4   1  14         90.08        111.96        21.56 o                         
  -3   1  14       2273.02       2354.85        70.58 o                         
  -2   1  14         12.70         24.47        15.09 o                         
  -1   1  14        703.21        752.56        32.53 o                         
   0   1  14        270.89        238.26        17.10 o                         
   1   1  14        642.31        672.07        32.52 o                         
   2   1  14         66.12         75.33        16.33 o                         
   3   1  14         76.88         74.37        15.03 o                         
   4   1  14         73.93         52.11        14.65 o                         
   5   1  14         14.98         58.36        22.56 o                         
   6   1  14         20.71          5.86        25.92 o                         
   7   1  14         28.38         60.21        35.93 o                         
  -9   2  14         29.05         75.57        65.34 o                         
  -8   2  14       1204.68       1240.99        60.38 o                         
  -7   2  14         29.77         35.52        18.37 o                         
  -6   2  14        671.61        687.56        42.36 o                         
  -5   2  14         18.16         37.26        17.06 o                         
  -4   2  14       1029.08       1019.83        45.36 o                         
  -3   2  14        136.35        129.75        19.50 o                         
  -2   2  14       2236.30       2287.84        58.36 o                         
  -1   2  14        131.56        150.87        18.21 o                         
   0   2  14        743.25        774.89        32.39 o                         
   1   2  14        396.99        410.73        25.27 o                         
   2   2  14       1550.87       1621.76        44.50 o                         
   3   2  14        118.09         90.75        14.95 o                         
   4   2  14         25.36         34.06        18.16 o                         
   5   2  14        200.62        203.58        26.06 o                         
   6   2  14        273.42        211.06        43.64 o                         
   7   2  14         50.94         40.83        36.66 o                         
  -9   3  14       1945.16       1963.22       144.96 o                         
  -8   3  14        207.17        164.31        34.42 o                         
  -7   3  14        597.07        539.72        36.16 o                         
  -6   3  14         11.07        -15.03        20.15 o                         
  -5   3  14       2037.77       2053.98        62.62 o                         
  -4   3  14        101.71        135.64        21.17 o                         
  -3   3  14        558.49        586.87        32.84 o                         
  -2   3  14        253.06        249.19        21.85 o                         
  -1   3  14        804.95        861.60        37.87 o                         
   0   3  14        187.32        217.90        18.53 o                         
   1   3  14        311.98        343.05        22.75 o                         
   2   3  14          9.08         23.16        13.87 o                         
   3   3  14        786.25        915.79        38.47 o                         
   4   3  14         53.72         50.91        16.32 o                         
   5   3  14        436.54        469.43        31.84 o                         
   6   3  14         10.80         34.01        25.55 o                         
   7   3  14          5.41        144.06        75.11 o                         
  -9   4  14         97.92         24.33        51.44 o                         
  -8   4  14       1535.16       1526.13        75.39 o                         
  -7   4  14         67.76         29.17        19.93 o                         
  -6   4  14       1053.75       1012.23        45.81 o                         
  -5   4  14        162.85        186.30        23.28 o                         
  -4   4  14       1992.42       1962.74        60.93 o                         
  -3   4  14        172.08        160.81        21.02 o                         
  -2   4  14        914.50        957.16        41.79 o                         
  -1   4  14        252.85        239.94        23.12 o                         
   0   4  14        328.26        354.47        26.48 o                         
   1   4  14         71.38         61.18        18.51 o                         
   2   4  14        320.75        364.25        22.85 o                         
   3   4  14        909.10        952.01        37.06 o                         
   4   4  14         55.42         58.14        17.87 o                         
   5   4  14          3.84         29.57        16.40 o                         
   6   4  14         70.67        117.83        26.06 o                         
   7   4  14        314.44        266.49        96.89 o                         
  -8   5  14         32.69         41.80        31.04 o                         
  -7   5  14       1263.39       1273.94        57.53 o                         
  -6   5  14         15.47         -6.44        17.56 o                         
  -5   5  14        168.02        162.74        22.31 o                         
  -4   5  14         60.66         96.35        19.59 o                         
  -3   5  14       1965.01       2021.60        67.47 o                         
  -2   5  14         25.09         71.36        19.06 o                         
  -1   5  14        245.90        205.04        23.30 o                         
   0   5  14        221.81        211.30        22.07 o                         
   1   5  14       1270.79       1351.86        45.24 o                         
   2   5  14         41.78         43.44        15.34 o                         
   3   5  14          7.96         32.15        12.98 o                         
   4   5  14        347.40        347.39        28.79 o                         
   5   5  14          3.13         32.18        16.82 o                         
   6   5  14        134.46         94.65        32.23 o                         
  -8   6  14        931.83        871.62       208.08 o                         
  -7   6  14        411.51        373.57        33.94 o                         
  -6   6  14        712.20        761.53        45.15 o                         
  -5   6  14        135.27        131.00        21.54 o                         
  -4   6  14        979.43        912.97        41.70 o                         
  -3   6  14        433.71        434.52        32.50 o                         
  -2   6  14        212.28        229.28        25.65 o                         
  -1   6  14        435.02        442.66        33.61 o                         
   0   6  14       1039.61       1108.14        47.46 o                         
   1   6  14        322.75        382.56        27.26 o                         
   2   6  14         16.18         21.18        14.31 o                         
   3   6  14         44.85         13.27        16.04 o                         
   4   6  14        371.03        429.73        34.13 o                         
   5   6  14        335.34        264.38        29.31 o                         
   6   6  14         10.64         35.69        29.22 o                         
  -7   7  14        521.02        482.06        64.01 o                         
  -6   7  14       1113.99       1125.90        56.00 o                         
  -5   7  14       1943.58       2007.12        74.24 o                         
  -4   7  14          8.55          5.81        18.02 o                         
  -3   7  14        774.15        708.41        40.25 o                         
  -2   7  14       1253.63       1216.56        51.74 o                         
  -1   7  14        137.89        109.63        21.43 o                         
   0   7  14        109.29        103.52        19.72 o                         
   1   7  14        331.83        372.12        27.59 o                         
   2   7  14        398.44        398.81        28.78 o                         
   3   7  14        104.92         62.35        18.62 o                         
   4   7  14        278.13        267.24        26.67 o                         
   5   7  14         97.93         65.56        24.23 o                         
   6   7  14          6.31        -25.94        56.34 o                         
  -6   8  14        410.12        434.75        40.45 o                         
  -5   8  14        257.42        193.36        28.49 o                         
  -4   8  14        750.52        666.20        43.84 o                         
  -3   8  14         96.53         74.60        18.25 o                         
  -2   8  14        884.24        883.18        43.51 o                         
  -1   8  14        212.35        209.01        23.74 o                         
   0   8  14        296.23        336.93        29.86 o                         
   1   8  14        147.16        120.18        20.83 o                         
   2   8  14        762.93        777.52        41.65 o                         
   3   8  14        428.45        396.77        35.04 o                         
   4   8  14        127.24        122.45        29.13 o                         
   5   8  14        347.16        381.46        67.28 o                         
  -6   9  14         72.92         25.18        34.91 o                         
  -5   9  14       1143.99       1106.16        59.04 o                         
  -4   9  14        445.49        441.57        39.35 o                         
  -3   9  14        416.70        454.34        36.15 o                         
  -2   9  14         79.81         50.29        18.72 o                         
  -1   9  14        804.06        822.70        45.09 o                         
   0   9  14        709.17        749.31        41.39 o                         
   1   9  14        796.63        834.50        47.91 o                         
   2   9  14         50.19         74.63        21.66 o                         
   3   9  14         31.58         50.07        19.61 o                         
   4   9  14        176.68        119.33        42.92 o                         
  -6  10  14        637.34        791.10       148.69 o                         
  -5  10  14        103.55        117.90        43.01 o                         
  -4  10  14       1207.26       1229.02        74.18 o                         
  -3  10  14        409.65        416.46        38.97 o                         
  -2  10  14         24.98         26.13        26.47 o                         
  -1  10  14       1015.62       1024.59        57.30 o                         
   0  10  14        653.27        585.04        43.61 o                         
   1  10  14         75.83         33.04        25.94 o                         
   2  10  14         12.18         16.08        23.75 o                         
   3  10  14        912.51        985.84        79.44 o                         
  -4  11  14        120.61         17.37        70.45 o                         
  -3  11  14        803.87        869.89        80.39 o                         
  -2  11  14        397.91        322.31        66.15 o                         
  -1  11  14         19.02         59.85        26.01 o                         
   0  11  14        143.65        125.43        30.22 o                         
   1  11  14        436.54        420.54        50.06 o                         
   2  11  14        515.37        506.99        75.70 o                         
   3  11  14         55.41        -12.47        60.54 o                         
  -7   0  15       6713.56       6475.99       212.00 o                         
  -5   0  15      12255.15      12315.24       265.88 o                         
  -3   0  15      26609.16      25993.73       456.01 o                         
  -1   0  15       8042.15       7803.87       199.60 o                         
   1   0  15      36004.81      36174.08       432.11 o                         
   3   0  15       6799.32       6798.65       152.32 o                         
   5   0  15       8479.50       8564.40       304.79 o                         
   7   0  15       6963.60       6377.45       456.88 o                         
  -9   1  15          1.48         66.67        65.29 o                         
  -8   1  15       8273.48       8282.70       175.37 o                         
  -7   1  15        397.60        381.35        34.38 o                         
  -6   1  15       8858.15       8697.00       154.42 o                         
  -5   1  15          0.09        -20.22        20.22 o                         
  -4   1  15      21788.99      21780.31       262.08 o                         
  -3   1  15         64.53         76.73        18.07 o                         
  -2   1  15       9579.10       9533.06       142.15 o                         
  -1   1  15        175.66        159.97        20.42 o                         
   0   1  15      20657.79      21061.62       228.92 o                         
   1   1  15          0.09        -15.86        15.86 o                         
   2   1  15      14546.64      14504.42       167.52 o                         
   3   1  15        564.15        585.35        31.59 o                         
   4   1  15       7487.08       7611.44       116.31 o                         
   5   1  15        311.29        258.29        43.81 o                         
   6   1  15      11713.78      10845.17       329.30 o                         
   7   1  15          5.64         35.52        67.81 o                         
  -8   2  15          6.37         15.29        22.02 o                         
  -7   2  15       5181.60       5056.22       119.84 o                         
  -6   2  15         29.41         15.99        16.46 o                         
  -5   2  15      19215.93      18906.02       230.19 o                         
  -4   2  15        213.29        232.50        25.59 o                         
  -3   2  15      13484.26      13091.90       175.98 o                         
  -2   2  15        209.35        212.25        22.52 o                         
  -1   2  15      11727.73      11763.08       147.73 o                         
   0   2  15        450.46        416.31        27.04 o                         
   1   2  15      19251.02      19736.67       209.37 o                         
   2   2  15        541.47        539.42        31.84 o                         
   3   2  15       7921.42       7978.32       135.53 o                         
   4   2  15         67.72         48.06        25.09 o                         
   5   2  15      11029.83      11317.03       282.64 o                         
   6   2  15         52.89        -23.73        30.11 o                         
  -8   3  15       8851.95       9102.61       265.62 o                         
  -7   3  15        197.52        148.83        26.30 o                         
  -6   3  15       5788.15       5750.40       133.82 o                         
  -5   3  15        409.34        367.44        28.98 o                         
  -4   3  15      21648.20      21163.01       242.66 o                         
  -3   3  15         26.75          4.66        18.11 o                         
  -2   3  15       9692.05       9595.91       135.20 o                         
  -1   3  15          6.21          0.72        14.05 o                         
   0   3  15      16174.72      16213.33       186.58 o                         
   1   3  15          3.73          4.53        21.26 o                         
   2   3  15      18566.06      19164.20       201.66 o                         
   3   3  15        669.65        700.15        35.36 o                         
   4   3  15       2940.79       2926.39        72.32 o                         
   5   3  15        343.16        384.75        32.14 o                         
   6   3  15      11799.36      11705.04       218.70 o                         
  -8   4  15        120.42        121.60        37.57 o                         
  -7   4  15       6156.49       5943.29       135.68 o                         
  -6   4  15        298.22        276.88        27.79 o                         
  -5   4  15      12455.41      12488.95       171.44 o                         
  -4   4  15        732.05        701.50        40.99 o                         
  -3   4  15      14755.95      14367.55       193.79 o                         
  -2   4  15         53.65         51.11        17.15 o                         
  -1   4  15       9275.98       9473.28       139.25 o                         
   0   4  15         21.88         22.09        21.26 o                         
   1   4  15      19971.40      20142.92       219.20 o                         
   2   4  15        100.18         54.80        15.94 o                         
   3   4  15       6435.11       6652.27       108.09 o                         
   4   4  15        189.79        176.62        21.84 o                         
   5   4  15       7905.97       7965.61       141.49 o                         
   6   4  15         10.86        -32.97        32.97 o                         
  -8   5  15       5642.28       5847.96       249.57 o                         
  -7   5  15         65.97         51.79        21.47 o                         
  -6   5  15       9030.65       8916.43       154.68 o                         
  -5   5  15        281.35        276.91        30.65 o                         
  -4   5  15      17398.34      17375.45       225.79 o                         
  -3   5  15        746.35        716.80        41.92 o                         
  -2   5  15       9339.01       9419.57       153.23 o                         
  -1   5  15        204.05        206.90        24.41 o                         
   0   5  15      18336.30      18195.09       225.72 o                         
   1   5  15        164.01        135.19        25.39 o                         
   2   5  15      10334.75      10397.23       138.62 o                         
   3   5  15         85.78         63.00        20.38 o                         
   4   5  15       9934.46       9885.20       151.81 o                         
   5   5  15        701.78        684.02        41.63 o                         
   6   5  15       7891.04       7570.00       282.92 o                         
  -8   6  15        145.75        119.62        62.97 o                         
  -7   6  15       6623.09       6708.15       172.31 o                         
  -6   6  15         34.69         35.82        19.21 o                         
  -5   6  15      10973.32      11073.50       168.74 o                         
  -4   6  15        621.88        708.28        41.16 o                         
  -3   6  15      15420.17      15437.77       210.97 o                         
  -2   6  15        261.36        247.24        26.52 o                         
  -1   6  15       8241.22       8120.94       145.42 o                         
   0   6  15        874.54        926.67        48.40 o                         
   1   6  15      21104.29      21577.56       247.05 o                         
   2   6  15       1618.07       1576.78        53.30 o                         
   3   6  15       5834.93       5931.72       122.51 o                         
   4   6  15         50.93         -2.06        19.61 o                         
   5   6  15       9023.06       9042.28       200.25 o                         
   6   6  15        138.60         52.96        45.98 o                         
  -6   7  15       5731.30       5780.12       138.20 o                         
  -5   7  15        126.60        105.58        22.46 o                         
  -4   7  15      13428.78      13335.07       203.08 o                         
  -3   7  15        250.52        241.18        26.60 o                         
  -2   7  15       8732.02       8900.82       146.09 o                         
  -1   7  15        423.73        355.95        32.24 o                         
   0   7  15      11293.14      11506.05       202.18 o                         
   1   7  15          6.15          1.66        20.05 o                         
   2   7  15      12115.96      12340.62       173.17 o                         
   3   7  15         23.15         18.37        19.25 o                         
   4   7  15       4241.20       4250.07       108.60 o                         
   5   7  15         31.90        113.98        35.75 o                         
  -6   8  15        355.56        238.20        62.98 o                         
  -5   8  15      10636.57      10589.03       202.91 o                         
  -4   8  15         93.19        100.52        21.49 o                         
  -3   8  15       6857.88       6897.48       137.67 o                         
  -2   8  15        153.19        131.64        27.25 o                         
  -1   8  15      12152.98      12314.63       189.93 o                         
   0   8  15       1081.46       1064.11        58.78 o                         
   1   8  15       8310.71       8242.35       145.52 o                         
   2   8  15         65.59         36.33        18.73 o                         
   3   8  15       6386.69       6300.56       144.02 o                         
   4   8  15        432.53        474.49        54.96 o                         
  -6   9  15       5895.23       5878.83       363.21 o                         
  -5   9  15        787.46        736.71       128.69 o                         
  -4   9  15       9890.04       9937.85       196.73 o                         
  -3   9  15        225.64        198.69        27.10 o                         
  -2   9  15       6308.33       6431.64       138.16 o                         
  -1   9  15        240.98        231.83        30.82 o                         
   0   9  15       8844.77       8913.13       165.60 o                         
   1   9  15         18.36         67.02        25.30 o                         
   2   9  15       7604.44       7863.15       167.99 o                         
   3   9  15        739.36        721.59        69.67 o                         
   4   9  15       4807.49       4798.33       308.38 o                         
  -5  10  15       5796.89       5555.07       397.38 o                         
  -4  10  15         32.99         43.18        35.51 o                         
  -3  10  15       9532.19       9563.15       265.54 o                         
  -2  10  15          3.24         13.38        24.89 o                         
  -1  10  15       5898.48       5962.27       148.47 o                         
   0  10  15        155.60        161.11        32.76 o                         
   1  10  15      10521.71      10706.10       257.62 o                         
   2  10  15        123.04        103.55        31.46 o                         
  -3  11  15        438.34        367.12        88.63 o                         
  -2  11  15       7642.10       8121.43       428.64 o                         
  -1  11  15        432.14        300.96        87.92 o                         
   0  11  15       8734.44       9179.25       460.94 o                         
   1  11  15          6.02        -35.70        35.70 o                         
  -8   0  16        146.43         88.94        43.05 o                         
  -6   0  16       3879.33       4056.34       171.16 o                         
  -4   0  16        759.00        858.18        71.49 o                         
  -2   0  16        783.71        749.22        66.48 o                         
   0   0  16       2458.13       2544.20       117.08 o                         
   2   0  16        463.18        442.63        43.00 o                         
   4   0  16       4823.66       4930.70       218.74 o                         
   6   0  16       1688.04       1573.00       149.25 o                         
  -8   1  16          1.24          3.60        28.02 o                         
  -7   1  16        292.43        312.59        32.49 o                         
  -6   1  16         77.37         78.63        21.20 o                         
  -5   1  16       1845.09       1870.01        72.33 o                         
  -4   1  16        343.82        328.87        40.28 o                         
  -3   1  16       1402.72       1443.48        55.80 o                         
  -2   1  16        589.25        580.46        36.50 o                         
  -1   1  16       2051.08       2079.60        74.23 o                         
   0   1  16        579.77        669.30        65.13 o                         
   1   1  16       5690.95       5923.18       116.03 o                         
   2   1  16        401.52        455.03        30.54 o                         
   3   1  16        690.14        667.08        36.70 o                         
   4   1  16        251.37        205.86        23.86 o                         
   5   1  16       3606.86       3761.96       124.82 o                         
   6   1  16         33.39         22.14        37.02 o                         
  -8   2  16        470.65        503.98        53.84 o                         
  -7   2  16        142.77         48.37        21.98 o                         
  -6   2  16        215.67        175.46        27.27 o                         
  -5   2  16        230.98        243.32        28.32 o                         
  -4   2  16       4135.09       4096.56        97.95 o                         
  -3   2  16        178.88        165.28        25.74 o                         
  -2   2  16       1550.63       1494.26        56.97 o                         
  -1   2  16        171.84        147.47        24.68 o                         
   0   2  16       6066.90       6178.81       121.44 o                         
   1   2  16         17.89         40.59        23.70 o                         
   2   2  16       3486.44       3506.17        95.58 o                         
   3   2  16        371.49        399.12        30.70 o                         
   4   2  16        824.96        864.47        47.48 o                         
   5   2  16         13.67         18.66        41.70 o                         
   6   2  16       3664.56       3292.48       396.64 o                         
  -8   3  16          8.70         -0.90        50.61 o                         
  -7   3  16        878.64        825.78        50.42 o                         
  -6   3  16         25.30          2.70        21.75 o                         
  -5   3  16       3773.23       3871.98        92.93 o                         
  -4   3  16        208.50        207.47        25.07 o                         
  -3   3  16        366.10        357.09        30.75 o                         
  -2   3  16        403.11        433.25        33.27 o                         
  -1   3  16       4400.77       4446.85       101.15 o                         
   0   3  16         13.92         18.26        24.86 o                         
   1   3  16       1470.72       1403.05        61.81 o                         
   2   3  16        183.12        154.67        22.86 o                         
   3   3  16       2845.63       2794.81        71.79 o                         
   4   3  16        102.41        102.18        21.35 o                         
   5   3  16       3694.09       3722.22       105.55 o                         
   6   3  16          9.43         10.33        73.28 o                         
  -7   4  16         58.69         43.90        32.55 o                         
  -6   4  16       1389.83       1362.92        59.64 o                         
  -5   4  16       1118.92       1071.77        49.81 o                         
  -4   4  16       1474.31       1488.45        61.29 o                         
  -3   4  16         52.30         52.65        20.48 o                         
  -2   4  16        841.05        840.49        50.23 o                         
  -1   4  16        659.90        712.64        41.68 o                         
   0   4  16       3724.92       3758.62        93.97 o                         
   1   4  16         11.32          7.16        21.66 o                         
   2   4  16       1906.26       1941.75        66.37 o                         
   3   4  16         34.74         49.00        17.00 o                         
   4   4  16       2826.42       2828.76        87.70 o                         
   5   4  16        654.33        680.26        54.38 o                         
   6   4  16       2670.77       2514.93       171.56 o                         
  -8   5  16         28.62         15.48        55.13 o                         
  -7   5  16        190.32        195.49        41.24 o                         
  -6   5  16        598.95        623.59        39.22 o                         
  -5   5  16        805.53        837.75        49.28 o                         
  -4   5  16         54.63         60.87        20.51 o                         
  -3   5  16       3295.71       3337.86       101.11 o                         
  -2   5  16        627.93        612.00        43.76 o                         
  -1   5  16        791.17        811.21        50.30 o                         
   0   5  16         74.55         70.60        21.12 o                         
   1   5  16       6156.11       6228.30       138.32 o                         
   2   5  16         43.63         49.61        19.83 o                         
   3   5  16        331.44        322.79        32.64 o                         
   4   5  16        229.05        209.68        28.87 o                         
   5   5  16       1995.57       1917.43       117.29 o                         
  -7   6  16        428.70        371.85       101.78 o                         
  -6   6  16       1303.31       1242.74        75.48 o                         
  -5   6  16        259.59        268.74        31.77 o                         
  -4   6  16       1013.85       1090.33        56.17 o                         
  -3   6  16        102.69         63.19        28.09 o                         
  -2   6  16       1512.01       1625.27        65.61 o                         
  -1   6  16        571.99        542.97        39.64 o                         
   0   6  16       2580.09       2722.83        84.68 o                         
   1   6  16         26.47         14.77        27.44 o                         
   2   6  16       1316.35       1346.33        58.61 o                         
   3   6  16       1090.50       1165.38        66.75 o                         
   4   6  16       1955.70       1951.64        91.42 o                         
   5   6  16         30.76        -17.39        39.28 o                         
  -6   7  16        281.39        383.58        99.54 o                         
  -5   7  16       1488.74       1513.15        68.09 o                         
  -4   7  16         73.32         76.88        23.93 o                         
  -3   7  16        584.69        598.19        43.39 o                         
  -2   7  16         54.34         28.56        20.30 o                         
  -1   7  16       1706.74       1786.79        70.32 o                         
   0   7  16       1243.57       1302.37        60.76 o                         
   1   7  16       1319.25       1337.91        66.07 o                         
   2   7  16         72.01         87.50        22.46 o                         
   3   7  16       2574.76       2629.48       101.51 o                         
   4   7  16       1176.27       1247.93        81.84 o                         
  -5   8  16        697.86        569.53       119.14 o                         
  -4   8  16       2465.09       2486.38        94.98 o                         
  -3   8  16         83.78         89.18        21.77 o                         
  -2   8  16        965.71        901.93        48.49 o                         
  -1   8  16        748.72        780.04        47.89 o                         
   0   8  16       2414.53       2410.07        89.88 o                         
   1   8  16         54.46         11.58        21.04 o                         
   2   8  16       2829.24       2806.75       104.69 o                         
   3   8  16        212.61        139.97        43.77 o                         
  -4   9  16         44.19         33.85        58.43 o                         
  -3   9  16       1997.89       2013.32       123.20 o                         
  -2   9  16       1545.28       1582.86        68.77 o                         
  -1   9  16       1978.16       1833.87        88.20 o                         
   0   9  16         19.45         30.31        29.17 o                         
   1   9  16       2384.12       2345.52       101.31 o                         
   2   9  16        352.84        311.35        67.10 o                         
   3   9  16       1756.37       1807.85       145.82 o                         
  -3  10  16         41.95        118.56        48.06 o                         
  -2  10  16       1226.42       1358.87       123.12 o                         
  -1  10  16       1168.53       1057.90       141.01 o                         
   0  10  16        923.55        996.15       110.58 o                         
  -7   0  17       5315.60       5458.75       207.42 o                         
  -5   0  17       8173.60       8122.94       226.80 o                         
  -3   0  17       2182.39       2136.90       111.44 o                         
  -1   0  17      11192.66      11374.61       267.65 o                         
   1   0  17       3479.85       3734.40       149.92 o                         
   3   0  17       4551.89       4786.63       198.03 o                         
   5   0  17       2604.75       2337.91       233.47 o                         
  -8   1  17       2960.99       2974.09       178.67 o                         
  -7   1  17        167.16        151.13        32.09 o                         
  -6   1  17       5028.63       4869.95       112.14 o                         
  -5   1  17        301.02        334.42        34.68 o                         
  -4   1  17       7523.27       7418.60       150.81 o                         
  -3   1  17        557.21        589.50        42.21 o                         
  -2   1  17       3619.09       3340.31        98.33 o                         
  -1   1  17        158.75        129.76        25.85 o                         
   0   1  17       9024.84       9156.50       169.81 o                         
   1   1  17        196.73        194.63        33.40 o                         
   2   1  17       2543.95       2664.07        81.20 o                         
   3   1  17         57.70         54.65        25.77 o                         
   4   1  17       4020.58       4064.24       104.55 o                         
   5   1  17        138.28         47.06        32.51 o                         
  -8   2  17          2.31        -33.12        52.85 o                         
  -7   2  17       2497.97       2239.78        94.79 o                         
  -6   2  17         30.20         38.10        24.00 o                         
  -5   2  17       9756.12       9581.72       166.52 o                         
  -4   2  17        121.22        111.19        23.81 o                         
  -3   2  17       5637.11       5600.88       117.39 o                         
  -2   2  17         99.15        114.02        24.88 o                         
  -1   2  17       5916.43       5791.83       132.86 o                         
   0   2  17        108.12        111.39        25.70 o                         
   1   2  17       7700.52       7642.49       156.35 o                         
   2   2  17        271.74        229.48        28.33 o                         
   3   2  17       1257.45       1314.60        55.47 o                         
   4   2  17          4.10        -13.19        22.07 o                         
   5   2  17       5392.54       5293.87       182.26 o                         
  -7   3  17        105.86         64.70        27.26 o                         
  -6   3  17       9392.43       9368.90       184.45 o                         
  -5   3  17        126.67        109.97        21.42 o                         
  -4   3  17       3817.66       3772.31        98.52 o                         
  -3   3  17          0.65        -21.41        21.41 o                         
  -2   3  17       7380.30       7385.50       137.89 o                         
  -1   3  17          0.26          1.20        21.41 o                         
   0   3  17       8340.17       8249.46       163.45 o                         
   1   3  17         31.59         -2.36        22.45 o                         
   2   3  17       3174.14       3184.00       118.15 o                         
   3   3  17          5.87          2.05        16.81 o                         
   4   3  17       5065.58       5343.63       125.80 o                         
   5   3  17         29.62        -20.94        34.00 o                         
  -7   4  17       3918.22       3856.91       166.62 o                         
  -6   4  17        117.88         96.08        25.38 o                         
  -5   4  17       6462.18       6520.00       127.73 o                         
  -4   4  17          5.47          0.01        20.28 o                         
  -3   4  17       3304.18       3300.46        92.65 o                         
  -2   4  17        125.72        122.56        22.53 o                         
  -1   4  17       7491.58       7446.12       171.02 o                         
   0   4  17        143.89        141.70        26.27 o                         
   1   4  17       5220.25       5164.66       126.66 o                         
   2   4  17       1150.74       1272.27        60.61 o                         
   3   4  17       3611.41       3850.27       110.09 o                         
   4   4  17        141.82        189.64        36.20 o                         
   5   4  17       3765.12       3734.91       165.36 o                         
  -7   5  17         21.81         -4.47        39.82 o                         
  -6   5  17       3591.75       3566.33       122.56 o                         
  -5   5  17        107.04         67.24        25.87 o                         
  -4   5  17       8804.17       8804.57       162.48 o                         
  -3   5  17         69.03         72.32        23.91 o                         
  -2   5  17       2662.99       2694.83        92.48 o                         
  -1   5  17         38.37         50.56        22.95 o                         
   0   5  17       7536.81       7539.03       156.76 o                         
   1   5  17        221.48        189.88        27.81 o                         
   2   5  17       1817.03       1778.26        72.39 o                         
   3   5  17          2.97         14.67        26.66 o                         
   4   5  17       2423.08       2427.41       113.76 o                         
   5   5  17          5.46          0.96        42.54 o                         
  -6   6  17          0.99         27.59        44.72 o                         
  -5   6  17       5655.67       5695.84       157.97 o                         
  -4   6  17        410.24        422.58        40.12 o                         
  -3   6  17       2687.46       2569.58        93.86 o                         
  -2   6  17         62.26         65.30        23.83 o                         
  -1   6  17       7102.24       7249.61       144.10 o                         
   0   6  17        325.50        341.21        33.59 o                         
   1   6  17       2083.55       2269.89       101.41 o                         
   2   6  17         60.50         43.04        21.65 o                         
   3   6  17       2917.48       2872.27       128.35 o                         
   4   6  17          3.95         33.72        34.87 o                         
  -5   7  17         35.70        -36.09        36.09 o                         
  -4   7  17       2293.00       2370.86        93.07 o                         
  -3   7  17        539.19        513.98        41.84 o                         
  -2   7  17       4345.77       4249.75       112.27 o                         
  -1   7  17        272.69        261.78        46.41 o                         
   0   7  17       5334.43       5480.51       127.25 o                         
   1   7  17        312.66        339.36        38.67 o                         
   2   7  17       2801.39       2810.78       161.90 o                         
   3   7  17          4.79        -30.31        43.13 o                         
  -4   8  17        388.72        300.27        63.91 o                         
  -3   8  17       5173.50       5233.18       170.90 o                         
  -2   8  17          3.13         30.18        24.43 o                         
  -1   8  17       3979.51       3913.22       128.69 o                         
   0   8  17         32.37         87.01        42.40 o                         
   1   8  17       4844.70       5055.92       135.85 o                         
   2   8  17        384.20        332.22       115.37 o                         
  -3   9  17          4.94         11.31        50.57 o                         
  -2   9  17       4107.91       4087.90       170.76 o                         
  -1   9  17         61.54        -32.51        34.39 o                         
   0   9  17       3934.82       3970.31       133.35 o                         
   1   9  17        235.01        292.25        63.96 o                         
  -6   0  18       7142.86       6908.79       232.05 o                         
  -4   0  18       6427.85       6403.50       205.12 o                         
  -2   0  18       6407.01       6336.16       201.64 o                         
   0   0  18      13860.91      14156.65       332.22 o                         
   2   0  18       3575.88       3632.82       156.64 o                         
   4   0  18      11601.16      12770.08       458.93 o                         
  -7   1  18       5360.03       5326.55       343.95 o                         
  -6   1  18        124.12        136.36        24.67 o                         
  -5   1  18       6639.98       6574.60       148.82 o                         
  -4   1  18         18.05         75.15        25.45 o                         
  -3   1  18       4691.32       4742.83       130.66 o                         
  -2   1  18         70.58         31.35        28.30 o                         
  -1   1  18      14612.83      14568.00       227.05 o                         
   0   1  18         24.11         18.47        25.50 o                         
   1   1  18       4370.83       4447.50       121.74 o                         
   2   1  18         61.95         38.06        33.07 o                         
   3   1  18       7531.29       7503.77       178.80 o                         
   4   1  18        143.02        159.32        35.07 o                         
   5   1  18       6053.07       5902.93       340.13 o                         
  -7   2  18         25.46         -5.04        34.30 o                         
  -6   2  18       8288.10       8465.55       179.39 o                         
  -5   2  18        177.81        117.69        27.06 o                         
  -4   2  18       2900.69       2934.31        97.42 o                         
  -3   2  18          3.48          1.66        25.13 o                         
  -2   2  18       9375.28       9451.80       178.46 o                         
  -1   2  18         85.51         91.75        25.36 o                         
   0   2  18       7363.60       7420.47       158.25 o                         
   1   2  18        162.62        133.29        28.47 o                         
   2   2  18       3933.68       4082.83       164.71 o                         
   3   2  18        167.86        149.39        30.55 o                         
   4   2  18       7366.97       7398.23       217.59 o                         
  -7   3  18       3719.62       3438.87       187.28 o                         
  -6   3  18         78.43        151.12        37.05 o                         
  -5   3  18       6456.97       6583.39       140.93 o                         
  -4   3  18         15.08         10.67        21.40 o                         
  -3   3  18       3726.23       3633.16       109.04 o                         
  -2   3  18        170.46        174.63        27.88 o                         
  -1   3  18       9776.11       9701.52       183.51 o                         
   0   3  18         13.57         13.14        24.53 o                         
   1   3  18       5551.12       5398.78       156.51 o                         
   2   3  18         83.13         49.03        25.44 o                         
   3   3  18       5004.20       4993.70       131.32 o                         
   4   3  18        197.32        131.23        35.51 o                         
  -6   4  18       6829.37       6946.38       227.05 o                         
  -5   4  18        630.78        653.51        45.62 o                         
  -4   4  18       4108.75       4067.87       108.44 o                         
  -3   4  18        669.98        675.31        45.43 o                         
  -2   4  18       7977.56       7866.95       165.72 o                         
  -1   4  18          8.80          0.91        27.61 o                         
   0   4  18       9374.09       9386.28       201.63 o                         
   1   4  18         84.21         69.50        26.27 o                         
   2   4  18       3894.83       3868.29       114.09 o                         
   3   4  18        196.61        151.84        34.01 o                         
   4   4  18       8560.65       8242.41       500.41 o                         
  -6   5  18         55.76        -44.73        44.73 o                         
  -5   5  18       5533.38       5391.97       153.44 o                         
  -4   5  18          2.29         14.32        21.50 o                         
  -3   5  18       4355.64       4253.21       121.86 o                         
  -2   5  18        431.27        389.58        43.52 o                         
  -1   5  18      10439.70      10344.45       232.56 o                         
   0   5  18          3.57         22.31        24.63 o                         
   1   5  18       3607.74       3619.07       110.95 o                         
   2   5  18         72.64         50.70        22.03 o                         
   3   5  18       6699.87       6431.87       215.80 o                         
   4   5  18        178.48        174.89        71.23 o                         
  -5   6  18         30.65         10.17        55.17 o                         
  -4   6  18       5448.86       5495.62       247.61 o                         
  -3   6  18         84.71         60.83        23.80 o                         
  -2   6  18       5607.77       5396.35       139.71 o                         
  -1   6  18        231.98        266.10        52.30 o                         
   0   6  18       8759.39       8784.44       199.00 o                         
   1   6  18        117.43         67.18        29.73 o                         
   2   6  18       3575.63       3687.20       166.71 o                         
   3   6  18       1136.97       1164.25       156.92 o                         
  -5   7  18       5075.72       4904.53       327.37 o                         
  -4   7  18          3.72        -40.11        44.78 o                         
  -3   7  18       3979.58       4006.51       172.68 o                         
  -2   7  18       1012.19       1015.95        95.17 o                         
  -1   7  18       7580.29       7604.32       206.68 o                         
   0   7  18        222.23        261.11        58.91 o                         
   1   7  18       5587.59       5525.36       195.69 o                         
   2   7  18        574.40        561.34       113.94 o                         
  -4   8  18       2311.16       2134.60       218.85 o                         
  -3   8  18        343.28        424.80       112.55 o                         
  -2   8  18       6315.62       6157.75       259.39 o                         
  -1   8  18        194.58        195.34        51.50 o                         
   0   8  18       3648.55       3667.28       160.67 o                         
   1   8  18          5.86         -3.05        88.47 o                         
  -5   0  19        766.21        823.84        96.57 o                         
  -3   0  19        207.40        190.05        42.47 o                         
  -1   0  19        572.41        651.05        69.52 o                         
   1   0  19         96.44         93.28        35.78 o                         
   3   0  19          5.50        119.10        49.92 o                         
  -6   1  19        816.98        852.37       133.49 o                         
  -5   1  19         19.56         51.09        33.98 o                         
  -4   1  19        266.48        291.93        32.11 o                         
  -3   1  19         17.76          5.05        22.10 o                         
  -2   1  19        378.52        491.43        44.64 o                         
  -1   1  19        272.02        266.08        39.94 o                         
   0   1  19        207.35        226.76        36.65 o                         
   1   1  19          3.98          4.00        23.42 o                         
   2   1  19        202.15        219.46        29.21 o                         
   3   1  19        119.27        122.62        43.99 o                         
  -6   2  19         16.04         10.71        53.77 o                         
  -5   2  19        486.02        467.11        57.95 o                         
  -4   2  19         58.92         62.28        26.56 o                         
  -3   2  19        229.38        220.91        35.79 o                         
  -2   2  19          8.50         87.32        28.51 o                         
  -1   2  19        240.94        275.84        44.00 o                         
   0   2  19          0.65         22.90        23.31 o                         
   1   2  19         83.00        119.80        34.11 o                         
   2   2  19         80.25         83.09        29.08 o                         
   3   2  19         32.13         73.82        44.35 o                         
   4   2  19         15.02        -63.48        73.15 o                         
  -5   3  19         86.78         65.94        29.40 o                         
  -4   3  19        494.92        412.79        54.53 o                         
  -3   3  19        100.58        137.33        31.39 o                         
  -2   3  19         37.57         75.42        28.72 o                         
  -1   3  19          7.73         14.17        24.91 o                         
   0   3  19        370.29        341.99        41.63 o                         
   1   3  19         65.27         -8.51        27.98 o                         
   2   3  19         56.12         58.46        37.10 o                         
   3   3  19          3.36        -39.29        41.45 o                         
  -5   4  19        191.85         90.83        73.69 o                         
  -4   4  19         37.94         11.49        37.64 o                         
  -3   4  19        159.11        149.39        29.04 o                         
  -2   4  19         80.31         56.09        29.01 o                         
  -1   4  19        235.59        256.74        37.55 o                         
   0   4  19         48.98        107.75        32.25 o                         
   1   4  19         77.73         68.47        31.73 o                         
   2   4  19         26.97         12.66        28.31 o                         
   3   4  19        100.99         72.60        78.22 o                         
  -5   5  19          7.26         41.69        51.07 o                         
  -4   5  19        149.96         87.29        41.22 o                         
  -3   5  19        109.90        182.54        78.93 o                         
  -2   5  19        704.71        908.07        90.28 o                         
  -1   5  19          7.39         79.15        47.31 o                         
   0   5  19         16.05         -1.45        46.74 o                         
   1   5  19        331.04        336.94        64.24 o                         
   2   5  19        295.72        101.36        68.23 o                         
   3   5  19          2.79         72.32        51.92 o                         
  -4   6  19        391.94        438.65       105.56 o                         
  -1   6  19        364.62        546.10       126.34 o                         
   0   6  19         53.10        108.12        47.67 o                         
   1   6  19        119.94         54.25        36.17 o                         
  -3   7  19         17.18        -34.24        58.70 o                         
  -2   7  19        281.40        260.93        81.65 o                         
  -4   0  20       3274.31       3110.31       254.34 o                         
  -2   0  20      11884.53      11810.47       305.16 o                         
   0   0  20       2038.93       2129.57       155.12 o                         
   2   0  20       6973.99       6443.24       354.70 o                         
  -5   1  20       4270.68       4382.44       298.13 o                         
  -4   1  20          0.01        -45.39        47.09 o                         
  -3   1  20       7442.66       7293.71       281.20 o                         
  -2   1  20        348.62        351.98        39.31 o                         
  -1   1  20       8181.88       8412.20       179.90 o                         
   0   1  20          1.40         -5.99        36.36 o                         
   1   1  20       3703.68       3512.63       159.43 o                         
   2   1  20          5.32          6.27        39.24 o                         
   3   1  20       8091.36       7968.49       395.86 o                         
  -5   2  20         20.45          8.98        53.03 o                         
  -4   2  20       4633.60       4375.79       299.30 o                         
  -3   2  20         26.70         65.90        52.79 o                         
  -2   2  20       9483.86       9751.27       332.18 o                         
  -1   2  20        194.87        151.57        31.99 o                         
   0   2  20       6153.43       6185.10       214.52 o                         
   1   2  20        236.43         94.64        35.96 o                         
   2   2  20       6272.18       6151.21       342.29 o                         
  -4   3  20         17.41         83.37        66.11 o                         
  -3   3  20       9620.48       9041.04       445.86 o                         
  -2   3  20         22.51        -24.69        64.77 o                         
  -1   3  20       6247.31       6595.70       372.64 o                         
   0   3  20         23.68         -5.96        42.44 o                         
   1   3  20       3914.93       3598.66       264.31 o                         
   2   3  20        195.85        249.06        72.79 o                         
   0   4  20       3539.87       3269.76       255.55 o                         
   1   4  20         76.99        124.72        65.60 o                         
                                                                                
