# Supplementary material for: Crystal structures of sixteen phosphane chalcogenide complexes of gold(I) chloride, bromide and iodide
Source: Acta Crystallogr E Crystallogr Commun. 2024 Jan 1;80(Pt 1):34–49. doi: 10.1107/S2056989023010459 (PMC10833370; doi:10.1107/S2056989023010459)
Supplement: Supplementary file 3 [file e-80-00034-3asup3.hkl]

data_3a                                                                         
_shelx_title ' Emma in C2/c'                                                    
_shelx_refln_list_code          4                                               
_shelx_F_calc_maximum      751.67                                               
_exptl_crystal_F_000      1744.00                                               
_reflns_d_resolution_high  0.6925                                               
                                                                                
loop_                                                                           
 _space_group_symop_operation_xyz                                               
 'x, y, z'                                                                      
 '-x, y, -z+1/2'                                                                
 'x+1/2, y+1/2, z'                                                              
 '-x+1/2, y+1/2, -z+1/2'                                                        
 '-x, -y, -z'                                                                   
 'x, -y, z-1/2'                                                                 
 '-x+1/2, -y+1/2, -z'                                                           
 'x+1/2, -y+1/2, z-1/2'                                                         
                                                                                
_cell_length_a    26.9526                                                       
_cell_length_b     8.1226                                                       
_cell_length_c    18.6897                                                       
_cell_angle_alpha  90.000                                                       
_cell_angle_beta  132.035                                                       
_cell_angle_gamma  90.000                                                       
                                                                                
_shelx_F_squared_multiplier     1.000                                           
                                                                                
loop_                                                                           
 _refln_index_h                                                                 
 _refln_index_k                                                                 
 _refln_index_l                                                                 
 _refln_F_squared_calc                                                          
 _refln_F_squared_meas                                                          
 _refln_F_squared_sigma                                                         
 _refln_observed_status                                                         
   4   0   0     159563.00     159211.08      1317.69 o                         
   6   0   0     189803.69     190458.75      1646.34 o                         
   8   0   0     144048.91     147650.14      2022.88 o                         
  10   0   0      40778.91      41830.87      1256.84 o                         
  12   0   0     293345.81     313425.22     11650.30 o                         
  14   0   0      71763.03      76356.09      2123.81 o                         
  16   0   0        560.53        847.15       151.38 o                         
  18   0   0      42937.22      45304.61       968.91 o                         
  20   0   0      64096.79      67255.67      1427.59 o                         
  22   0   0       1576.16       2558.46       448.97 o                         
  24   0   0      36162.40      39258.27      1195.63 o                         
  26   0   0      16492.63      18583.50       977.92 o                         
  28   0   0       1595.85       1761.96       666.11 o                         
   1   1   0      34041.82      35702.54       200.32 o                         
   3   1   0     111503.58     114420.34       494.69 o                         
   5   1   0      26718.78      27387.20       228.16 o                         
   7   1   0        972.80       1068.96        65.28 o                         
   9   1   0     148465.69     142644.64      2660.26 o                         
  11   1   0     126238.56     122965.64      2432.08 o                         
  13   1   0       3253.60       3256.42       161.49 o                         
  15   1   0      65216.43      65135.46      1277.45 o                         
  17   1   0      60377.25      62232.20       819.29 o                         
  19   1   0       3079.16       3700.04       216.95 o                         
  21   1   0      42055.01      44631.54       855.78 o                         
  23   1   0      46062.92      48132.79      1008.58 o                         
  25   1   0        878.73       1055.97       169.78 o                         
  27   1   0       8981.75      10211.67       724.98 o                         
   0   2   0     172834.42     177314.02       960.36 o                         
   2   2   0      57867.55      59044.01       274.77 o                         
   4   2   0     121980.59     126534.40       557.69 o                         
   6   2   0     327764.94     327400.72      1606.43 o                         
   8   2   0      92548.34      90921.30       761.16 o                         
  10   2   0       8911.97       9134.46       263.01 o                         
  12   2   0      81367.85      79690.09      1072.81 o                         
  14   2   0      31534.45      30741.24       663.56 o                         
  16   2   0       4845.86       4894.35       325.73 o                         
  18   2   0      67613.46      66109.70      1740.51 o                         
  20   2   0      38562.58      38264.81       771.02 o                         
  22   2   0          5.19        209.70       180.65 o                         
  24   2   0      20228.82      20700.47       720.98 o                         
  26   2   0      16408.96      18821.84       709.06 o                         
  28   2   0        549.51        476.90       391.08 o                         
   1   3   0      19579.71      18792.04       186.50 o                         
   3   3   0      92171.54      88552.74       476.85 o                         
   5   3   0      62118.92      64205.79       395.38 o                         
   7   3   0      15063.07      14662.57       177.12 o                         
   9   3   0      57974.20      57384.58       544.61 o                         
  11   3   0      14743.12      14573.32       299.88 o                         
  13   3   0       1039.56       1055.90        95.02 o                         
  15   3   0      48323.41      46254.21       593.40 o                         
  17   3   0      25197.91      25761.75       611.49 o                         
  19   3   0        415.20        311.02       109.07 o                         
  21   3   0      12173.96      12534.34       557.05 o                         
  23   3   0       7595.74       7946.18       397.44 o                         
  25   3   0         12.00        345.38       226.65 o                         
  27   3   0      10711.26      12305.58       814.44 o                         
   0   4   0      16285.59      16124.66       344.58 o                         
   2   4   0      35213.68      35420.68       318.27 o                         
   4   4   0        899.50        884.33        39.67 o                         
   6   4   0      33420.30      33096.03       287.08 o                         
   8   4   0       2151.39       2240.31        85.00 o                         
  10   4   0       4123.66       3910.46       100.59 o                         
  12   4   0      21235.98      21308.84       393.01 o                         
  14   4   0      32639.46      31896.61       522.25 o                         
  16   4   0        283.54        225.81        78.55 o                         
  18   4   0      10985.00      11145.60       535.53 o                         
  20   4   0       2040.29       1550.44       205.58 o                         
  22   4   0        758.47        504.72       181.73 o                         
  24   4   0       3522.90       3897.38       319.04 o                         
  26   4   0       8569.45       9556.50      1023.81 o                         
   1   5   0         22.71         36.42        17.32 o                         
   3   5   0      11534.32      11241.61       187.56 o                         
   5   5   0       1840.63       1817.09        80.33 o                         
   7   5   0      13882.21      13792.41       209.49 o                         
   9   5   0       8124.09       8277.33       200.14 o                         
  11   5   0         10.49        106.44        69.40 o                         
  13   5   0       1664.74       1858.82       134.02 o                         
  15   5   0       2209.97       2065.41       150.24 o                         
  17   5   0        372.67        161.97       108.92 o                         
  19   5   0      14967.20      14712.33       561.35 o                         
  21   5   0       3292.71       2609.65       285.37 o                         
  23   5   0         41.12        -52.82       155.98 o                         
  25   5   0        303.02        104.06       242.84 o                         
   0   6   0      19437.19      19708.27       375.93 o                         
   2   6   0       3883.06       3650.20       100.52 o                         
   4   6   0       1304.19       1298.66        72.51 o                         
   6   6   0        403.61        425.50        57.59 o                         
   8   6   0        432.54        439.97        59.19 o                         
  10   6   0         47.81         17.58        66.90 o                         
  12   6   0       2853.68       2914.80       172.88 o                         
  14   6   0        763.68        533.95       120.23 o                         
  16   6   0        191.90         84.31       105.77 o                         
  18   6   0          2.01       -160.54       160.54 o                         
  20   6   0        382.38        433.73       173.37 o                         
  22   6   0        647.01        934.90       237.27 o                         
  24   6   0          4.89        511.96       385.41 o                         
   1   7   0        896.74        920.96        68.32 o                         
   3   7   0       6436.65       6675.42       196.66 o                         
   5   7   0       3010.66       2813.07       133.62 o                         
   7   7   0        190.91        139.65        60.84 o                         
   9   7   0       7872.64       8039.67       264.83 o                         
  11   7   0      11499.69      11491.72       350.97 o                         
  13   7   0       2759.75       3137.08       211.44 o                         
  15   7   0        768.44        602.18       136.43 o                         
  17   7   0       5769.10       5892.04       473.78 o                         
  19   7   0        507.28        266.16       183.98 o                         
  21   7   0       2475.18       2952.93       454.23 o                         
   0   8   0      10173.94      10319.62       473.56 o                         
   2   8   0       7040.72       6773.43       288.86 o                         
   4   8   0        687.12        557.95        86.83 o                         
   6   8   0      26661.27      26871.01       497.25 o                         
   8   8   0       6727.91       7145.66       263.38 o                         
  10   8   0        501.84        365.84       117.86 o                         
  12   8   0       6131.66       6680.22       335.03 o                         
  14   8   0      13958.34      14199.38       505.68 o                         
  16   8   0        499.25        374.14       155.27 o                         
  18   8   0       4430.24       4420.25       372.07 o                         
  20   8   0       6861.97       5637.04      1104.39 o                         
   1   9   0       4769.59       4709.48       262.09 o                         
   3   9   0      38686.07      39622.02       799.14 o                         
   5   9   0      22264.49      22214.47       639.96 o                         
   7   9   0       2889.24       2668.52       193.33 o                         
   9   9   0      19707.19      19788.13       556.23 o                         
  11   9   0       8261.25       8057.35       414.13 o                         
  13   9   0        145.12        429.38       141.88 o                         
  15   9   0      17886.03      18490.81      1099.43 o                         
   0  10   0       6928.63       8036.77       689.75 o                         
   2  10   0       4455.98       4637.20       304.89 o                         
   4  10   0       1567.21       1605.64       184.59 o                         
   6  10   0      14728.09      14510.36       559.51 o                         
   8  10   0       8571.84       8860.60       443.74 o                         
  10  10   0         42.14       -152.75       152.75 o                         
  12  10   0       8015.88       7735.95       693.59 o                         
   1  11   0       5325.40       5158.04      1077.16 o                         
   3  11   0      21679.14      19826.88      2125.65 o                         
   5  11   0       7127.79       7139.10       700.47 o                         
   7  11   0       4753.84       5052.18       933.64 o                         
 -27   1   1       3989.88       4252.24       334.55 o                         
 -25   1   1      10639.22      11399.00       490.14 o                         
 -23   1   1       2033.33       2026.52       203.40 o                         
 -21   1   1        293.49        169.27       127.45 o                         
 -19   1   1       7315.56       8114.19       311.48 o                         
 -17   1   1       6556.89       6894.72       243.81 o                         
 -15   1   1      25556.66      25044.17       642.21 o                         
 -13   1   1      30733.64      29805.66       881.93 o                         
 -11   1   1      19850.99      19386.61       496.35 o                         
  -9   1   1      17552.22      18784.60       299.92 o                         
  -7   1   1       2074.88       2232.95        90.22 o                         
  -5   1   1      13008.96      13268.30       137.19 o                         
  -3   1   1      24371.56      26540.48       153.40 o                         
  -1   1   1      38985.55      39999.91       252.19 o                         
   1   1   1       9226.39       9853.37        75.86 o                         
   3   1   1      26604.46      28757.06       188.81 o                         
   5   1   1      10770.55      10775.64       144.10 o                         
   7   1   1       1824.22       2105.23        84.96 o                         
   9   1   1        188.89         86.76        41.72 o                         
  11   1   1       2822.93       2894.11       133.13 o                         
  13   1   1       6435.12       6514.08       211.45 o                         
  15   1   1       1802.25       2209.65       144.47 o                         
  17   1   1        780.35        725.13        92.60 o                         
  19   1   1       2274.00       2415.47       190.32 o                         
  21   1   1       1426.30       1675.59       177.81 o                         
  23   1   1        787.69        531.42       151.42 o                         
  25   1   1        856.40        734.22       276.78 o                         
  27   1   1        296.83        104.04       377.14 o                         
 -28   2   1       6829.27       7097.68       538.47 o                         
 -26   2   1         54.33        188.27       162.41 o                         
 -24   2   1       5715.13       6309.48       376.07 o                         
 -22   2   1       3865.10       4231.34       263.29 o                         
 -20   2   1       2892.05       2569.34       190.68 o                         
 -18   2   1        455.27        601.52       105.25 o                         
 -16   2   1      18234.16      17818.69       576.17 o                         
 -14   2   1      10916.56       9992.26       329.10 o                         
 -12   2   1        201.98        199.28        66.20 o                         
 -10   2   1      12363.25      12466.16       264.01 o                         
  -8   2   1      93867.62      93346.81       723.70 o                         
  -6   2   1       1735.81       2053.91        61.49 o                         
  -4   2   1     171096.97     177483.23       712.25 o                         
  -2   2   1      64518.73      67113.88       302.91 o                         
   0   2   1       5508.00       5842.52        56.73 o                         
   2   2   1        890.36        919.91        23.54 o                         
   4   2   1      86212.62      88446.55       478.71 o                         
   6   2   1      37830.84      39073.74       338.77 o                         
   8   2   1      28486.30      29291.97       362.22 o                         
  10   2   1      43567.92      42249.33       476.49 o                         
  12   2   1      47066.84      45915.39       706.59 o                         
  14   2   1       1365.25       1493.04       118.87 o                         
  16   2   1      53619.71      51885.51      1295.23 o                         
  18   2   1       5303.76       5580.26       293.79 o                         
  20   2   1       2353.89       2158.11       200.19 o                         
  22   2   1      13262.88      12606.03       527.24 o                         
  24   2   1      17595.92      17837.57       677.65 o                         
  26   2   1         10.16        286.38       242.48 o                         
 -27   3   1       5646.56       5401.91       472.58 o                         
 -25   3   1      24022.25      25625.11       794.93 o                         
 -23   3   1       3483.72       3175.00       254.28 o                         
 -21   3   1       9792.40      10478.24       428.42 o                         
 -19   3   1      76195.21      71364.43      2124.00 o                         
 -17   3   1      46749.76      44921.87       867.77 o                         
 -15   3   1      10598.53      10407.55       304.35 o                         
 -13   3   1      54024.09      53757.86       651.49 o                         
 -11   3   1      21030.85      21260.36       354.30 o                         
  -9   3   1       5822.98       6141.36       162.42 o                         
  -7   3   1     205781.22     204712.81      1043.17 o                         
  -5   3   1     112838.05     111773.07       608.48 o                         
  -3   3   1       4227.79       4327.90        94.03 o                         
  -1   3   1      37199.21      37346.87       279.31 o                         
   1   3   1      88726.28      90099.50       451.76 o                         
   3   3   1        507.46        541.81        27.29 o                         
   5   3   1     139111.30     139259.30       728.32 o                         
   7   3   1      94270.66      92042.06       644.90 o                         
   9   3   1       7250.95       7192.40       139.21 o                         
  11   3   1       5638.19       5209.21       168.01 o                         
  13   3   1      64579.61      62815.60       943.12 o                         
  15   3   1      21109.89      20532.62       448.98 o                         
  17   3   1       7724.62       7265.04       289.65 o                         
  19   3   1      12303.62      12174.22       490.09 o                         
  21   3   1       8061.28       7676.83       460.16 o                         
  23   3   1        303.93        405.65       143.33 o                         
  25   3   1      10057.64      11891.38       721.45 o                         
 -26   4   1       2578.43       2593.92       320.12 o                         
 -24   4   1       7289.06       6788.02       476.80 o                         
 -22   4   1      20027.39      18762.10       714.64 o                         
 -20   4   1      12029.19      11865.77       490.34 o                         
 -18   4   1       4271.35       4199.29       208.54 o                         
 -16   4   1      55524.17      54866.96       741.82 o                         
 -14   4   1      28473.12      27470.71       452.98 o                         
 -12   4   1        168.54        394.89        58.87 o                         
 -10   4   1      83371.61      82142.59       670.19 o                         
  -8   4   1     133734.30     134140.34       869.67 o                         
  -6   4   1       2431.18       2201.89        73.69 o                         
  -4   4   1      92504.09      95407.67       699.51 o                         
  -2   4   1     107029.10     106925.95       707.89 o                         
   0   4   1       9267.73       8942.45       132.30 o                         
   2   4   1      65516.78      64408.53       394.34 o                         
   4   4   1     203185.61     202155.89       982.99 o                         
   6   4   1      24675.86      24628.97       241.70 o                         
   8   4   1      12187.94      11695.25       194.44 o                         
  10   4   1      75045.16      72839.66       568.27 o                         
  12   4   1      28555.62      28767.44       468.68 o                         
  14   4   1      19229.44      18966.77       399.76 o                         
  16   4   1      80131.42      78677.33      1155.52 o                         
  18   4   1      30958.47      30779.59      1528.41 o                         
  20   4   1        762.43        883.44       180.86 o                         
  22   4   1      23332.52      23490.30       843.58 o                         
  24   4   1      17383.98      17698.65       768.59 o                         
 -25   5   1      27966.45      27468.52      1035.94 o                         
 -23   5   1      14140.49      13146.84       746.79 o                         
 -21   5   1       6069.83       6090.94       407.07 o                         
 -19   5   1      45328.66      43657.94      1305.69 o                         
 -17   5   1      19325.35      18868.95       459.02 o                         
 -15   5   1       6606.21       6390.48       250.85 o                         
 -13   5   1     104061.20     104087.34      1038.77 o                         
 -11   5   1      80214.80      81023.20       752.17 o                         
  -9   5   1         90.90        146.85        44.70 o                         
  -7   5   1      66262.77      64468.93       535.33 o                         
  -5   5   1      86284.49      86091.56       682.71 o                         
  -3   5   1        983.30       1046.48        60.46 o                         
  -1   5   1     112459.60     111189.23       817.11 o                         
   1   5   1     136631.17     136344.33       826.61 o                         
   3   5   1      14996.36      15020.05       201.77 o                         
   5   5   1      25935.12      26864.17       278.58 o                         
   7   5   1     114669.77     114352.48       720.53 o                         
   9   5   1      21380.58      20971.99       355.67 o                         
  11   5   1      28554.43      28238.28       497.90 o                         
  13   5   1      64261.93      63619.73       827.03 o                         
  15   5   1      16882.34      16721.12       463.09 o                         
  17   5   1       5537.51       5705.95       315.67 o                         
  19   5   1      41264.46      39643.50      1416.87 o                         
  21   5   1      17346.91      15827.59       675.55 o                         
  23   5   1        869.51       1234.19       257.25 o                         
 -24   6   1       3493.23       3361.58       492.12 o                         
 -22   6   1      39304.35      39001.56      1396.79 o                         
 -20   6   1      16868.00      18047.26       741.64 o                         
 -18   6   1       3689.38       3808.52       279.99 o                         
 -16   6   1      40629.85      40377.66       750.72 o                         
 -14   6   1      48614.02      48385.22       742.24 o                         
 -12   6   1       2149.31       2016.65       130.59 o                         
 -10   6   1      77374.33      77579.62       711.35 o                         
  -8   6   1      43254.35      44076.27       495.70 o                         
  -6   6   1        863.80        936.81        74.49 o                         
  -4   6   1      71199.23      69828.70       593.10 o                         
  -2   6   1     128930.56     127943.70       990.58 o                         
   0   6   1       3134.63       2950.41       106.09 o                         
   2   6   1      70296.37      69525.45       533.36 o                         
   4   6   1      48892.40      49407.33       504.95 o                         
   6   6   1       3500.61       3738.10       131.28 o                         
   8   6   1      49101.65      50552.79       625.09 o                         
  10   6   1     102234.08     102142.12      1156.97 o                         
  12   6   1      14797.11      13803.03       402.33 o                         
  14   6   1       4450.62       3942.47       246.17 o                         
  16   6   1      22311.38      21613.01       662.39 o                         
  18   6   1      15334.75      15527.66       646.86 o                         
  20   6   1       4001.32       3907.45       351.75 o                         
  22   6   1      34040.66      37686.18      1572.12 o                         
 -23   7   1       8511.69       8636.34      1378.35 o                         
 -21   7   1       4067.58       3752.18       341.22 o                         
 -19   7   1      16205.74      15557.85       659.58 o                         
 -17   7   1      10145.48      10176.63       459.69 o                         
 -15   7   1        884.77        730.14       130.51 o                         
 -13   7   1      26093.99      26606.56       557.91 o                         
 -11   7   1      37844.88      37569.21       623.68 o                         
  -9   7   1       2123.76       2072.27       119.71 o                         
  -7   7   1      26142.68      26203.57       418.99 o                         
  -5   7   1      51516.32      52090.16       584.03 o                         
  -3   7   1      18392.68      18405.04       321.99 o                         
  -1   7   1      34458.39      34217.25       409.58 o                         
   1   7   1      69326.54      68213.95       808.71 o                         
   3   7   1       7479.16       7166.63       216.15 o                         
   5   7   1      16300.19      16424.87       323.52 o                         
   7   7   1      63691.42      64316.54       742.90 o                         
   9   7   1      20111.81      20285.42       439.29 o                         
  11   7   1      18367.84      18264.74       483.01 o                         
  13   7   1      42753.05      43610.68       861.79 o                         
  15   7   1      12038.90      11115.59       484.51 o                         
  17   7   1       2986.76       3189.22       299.80 o                         
  19   7   1      31010.23      31330.78       982.86 o                         
 -20   8   1       9248.50      10736.87      1467.19 o                         
 -18   8   1       1094.15       1058.14       227.13 o                         
 -16   8   1      23255.69      23915.68       722.72 o                         
 -14   8   1      24305.46      25556.39       761.72 o                         
 -12   8   1        745.29        517.78       104.13 o                         
 -10   8   1      35968.75      37051.78       624.10 o                         
  -8   8   1      18258.37      18787.96       467.98 o                         
  -6   8   1         65.78         55.28        74.32 o                         
  -4   8   1      15152.12      15923.12       404.20 o                         
  -2   8   1      24014.32      23274.52       514.84 o                         
   0   8   1        997.71        971.67       113.01 o                         
   2   8   1      36698.60      36759.38       699.08 o                         
   4   8   1      27865.33      28869.26       537.06 o                         
   6   8   1       1874.44       1770.09       136.61 o                         
   8   8   1       7806.34       8592.12       302.72 o                         
  10   8   1      11903.75      12150.40       390.47 o                         
  12   8   1        479.21        611.82       123.69 o                         
  14   8   1      11186.30      11637.71       508.32 o                         
  16   8   1      13664.62      14301.56       638.55 o                         
  18   8   1       5039.23       3759.95       886.78 o                         
 -15   9   1        253.84        101.51       140.26 o                         
 -13   9   1       3098.31       3622.71       290.07 o                         
 -11   9   1       5430.62       4820.66       297.56 o                         
  -9   9   1       2641.41       2437.24       192.49 o                         
  -7   9   1       4859.40       5001.16       255.27 o                         
  -5   9   1      13501.92      13742.11       435.63 o                         
  -3   9   1       1884.81       1846.42       168.83 o                         
  -1   9   1       3711.53       3508.70       224.86 o                         
   1   9   1      15022.95      15447.66       471.52 o                         
   3   9   1       1797.86       1653.11       174.25 o                         
   5   9   1       4166.16       4594.95       274.90 o                         
   7   9   1      14983.50      14854.78       507.41 o                         
   9   9   1       2700.72       2385.11       218.37 o                         
  11   9   1       3176.82       3447.41       280.40 o                         
  13   9   1       9021.85       9120.77       503.57 o                         
 -14  10   1        959.51       1405.64       397.63 o                         
 -12  10   1         20.07        104.94       200.92 o                         
 -10  10   1        799.52        797.11       144.41 o                         
  -8  10   1       1996.31       2144.72       221.64 o                         
  -6  10   1         82.88          0.53       135.74 o                         
  -4  10   1       4738.02       5281.29       315.13 o                         
  -2  10   1       2328.45       2321.54       245.11 o                         
   0  10   1        188.53        118.50       135.27 o                         
   2  10   1        347.39        410.84       135.18 o                         
   4  10   1       1715.42       2028.13       236.89 o                         
   6  10   1       1167.97        636.91       198.23 o                         
   8  10   1       6938.12       7026.99       397.88 o                         
  10  10   1       3858.65       4027.56       514.24 o                         
  12  10   1        205.52        -55.48       417.66 o                         
  -9  11   1       1848.78       1107.45       507.83 o                         
  -7  11   1          1.77        131.84       360.78 o                         
  -5  11   1         82.66         94.67       257.58 o                         
  -3  11   1        252.56       1016.04       503.79 o                         
  -1  11   1         15.61       -355.17       430.54 o                         
   1  11   1         70.90        626.37       331.28 o                         
   3  11   1         54.10        -93.10       279.77 o                         
   5  11   1        517.25        664.25       579.92 o                         
 -30   0   2       9724.67      11617.76      1501.53 o                         
 -28   0   2         47.34       -176.34       309.08 o                         
 -26   0   2      24479.79      25264.72      1089.36 o                         
 -24   0   2      74326.69      80670.13      1962.48 o                         
 -22   0   2       8346.93       9757.94       518.10 o                         
 -20   0   2      29494.90      32206.47       783.95 o                         
 -18   0   2      49826.50      51738.13      1295.74 o                         
 -16   0   2      17579.42      19014.36       789.25 o                         
 -14   0   2      70415.98      72690.72      2746.56 o                         
 -12   0   2     313643.62     304154.78      4109.48 o                         
 -10   0   2      30894.29      30679.71       693.71 o                         
  -8   0   2      15908.97      17024.35       492.95 o                         
  -6   0   2     177462.48     178345.58      2432.21 o                         
  -4   0   2      53453.22      55342.98       638.17 o                         
  -2   0   2      12813.11      12703.21       412.37 o                         
   0   0   2      93903.18     101967.18       735.95 o                         
   2   0   2     136514.61     135046.38       937.00 o                         
   4   0   2       3022.55       3243.64        94.24 o                         
   6   0   2     119473.20     116823.75      1734.14 o                         
   8   0   2     170807.12     166980.31      2857.93 o                         
  10   0   2       2084.07       2769.13       210.27 o                         
  12   0   2      29519.99      30633.17       935.28 o                         
  14   0   2      64625.91      66774.12      1111.33 o                         
  16   0   2      18526.80      18854.00       541.14 o                         
  18   0   2      25841.43      27256.79       925.22 o                         
  20   0   2      86807.58      94025.33      1888.56 o                         
  22   0   2      19374.85      21937.34      1056.07 o                         
  24   0   2       2494.10       3187.24       446.38 o                         
  26   0   2      17593.14      18061.24      1969.64 o                         
 -29   1   2      11400.24      11816.21       842.60 o                         
 -27   1   2      23792.92      25520.73       747.74 o                         
 -25   1   2       5821.69       6115.71       381.56 o                         
 -23   1   2      25952.58      27693.84       705.18 o                         
 -21   1   2      64978.75      68141.46       944.45 o                         
 -19   1   2       9819.64      10801.62       353.51 o                         
 -17   1   2      16777.95      17214.24       380.53 o                         
 -15   1   2     135145.89     134545.27      1522.08 o                         
 -13   1   2      90050.84      86461.04      1648.91 o                         
 -11   1   2      31192.17      30326.31       622.27 o                         
  -9   1   2     223559.75     218828.11      1431.63 o                         
  -7   1   2      87669.40      88960.36       549.19 o                         
  -5   1   2       3519.91       3922.41        63.53 o                         
  -3   1   2     451582.06     442973.97      1873.73 o                         
  -1   1   2     339119.75     340229.19      1333.10 o                         
   1   1   2      16771.52      17012.12       119.30 o                         
   3   1   2     249642.52     250926.20      1016.58 o                         
   5   1   2     276028.97     283404.19      1659.28 o                         
   7   1   2       2293.16       2371.57        85.54 o                         
   9   1   2     225103.38     224298.27      1812.15 o                         
  11   1   2     157326.56     154496.28      3266.55 o                         
  13   1   2        337.70        524.28       138.90 o                         
  15   1   2      38844.11      39157.50       734.08 o                         
  17   1   2      74322.68      76030.60      1040.70 o                         
  19   1   2       5985.38       6428.04       278.11 o                         
  21   1   2      27591.43      29257.51       783.90 o                         
  23   1   2      27605.04      29478.62       808.24 o                         
  25   1   2       5059.24       4674.04       522.50 o                         
 -30   2   2      16862.88      17661.53      1779.86 o                         
 -28   2   2       1705.97       1682.68       294.09 o                         
 -26   2   2       8535.57       9840.11       448.64 o                         
 -24   2   2      24419.53      26126.33       758.52 o                         
 -22   2   2        968.42       1316.42       163.02 o                         
 -20   2   2      30730.17      30622.71       683.74 o                         
 -18   2   2      89712.21      86709.67      2339.08 o                         
 -16   2   2      37828.21      35499.12      1079.05 o                         
 -14   2   2      14487.54      13516.08       318.54 o                         
 -12   2   2     125637.09     123641.80      1092.32 o                         
 -10   2   2      34037.21      32370.75       409.44 o                         
  -8   2   2      57262.23      59380.28       480.83 o                         
  -6   2   2     165165.38     163542.84       762.98 o                         
  -4   2   2     184591.98     187741.23       760.00 o                         
  -2   2   2       1018.72        940.48        25.30 o                         
   0   2   2     168476.08     170912.44       637.49 o                         
   2   2   2      78439.82      78475.09       383.77 o                         
   4   2   2       1324.25       1600.77        50.58 o                         
   6   2   2      40251.69      37070.86       377.73 o                         
   8   2   2      88815.16      88779.99      1005.61 o                         
  10   2   2       4616.31       5207.00       166.85 o                         
  12   2   2      57093.64      54945.71       725.47 o                         
  14   2   2      60089.39      57489.60      1481.77 o                         
  16   2   2      13335.70      13204.72       609.30 o                         
  18   2   2       5927.22       6443.76       328.33 o                         
  20   2   2      28409.79      29806.22       763.78 o                         
  22   2   2       3109.00       3219.90       298.65 o                         
  24   2   2       7913.52       8778.71       491.83 o                         
 -29   3   2       5756.24       7540.24      1322.12 o                         
 -27   3   2      13567.05      13872.87       612.54 o                         
 -25   3   2        484.58        836.76       175.89 o                         
 -23   3   2       7076.60       6492.92       313.85 o                         
 -21   3   2      27484.58      26305.55       920.19 o                         
 -19   3   2       9224.36       8903.01       527.20 o                         
 -17   3   2      13329.55      12809.47       350.65 o                         
 -15   3   2      41071.27      41475.96       587.47 o                         
 -13   3   2       5687.71       5935.50       195.39 o                         
 -11   3   2      14607.62      13908.95       263.79 o                         
  -9   3   2      75549.80      73331.98       618.89 o                         
  -7   3   2      74842.48      75163.93       570.89 o                         
  -5   3   2       5318.03       5636.44        97.77 o                         
  -3   3   2      38953.52      39480.20       341.82 o                         
  -1   3   2      48275.31      47647.76       325.83 o                         
   1   3   2        282.89        388.28        24.60 o                         
   3   3   2     143721.94     145270.75       689.52 o                         
   5   3   2      83418.34      82070.50       669.68 o                         
   7   3   2        319.08        312.96        39.41 o                         
   9   3   2      29936.44      30903.32       398.52 o                         
  11   3   2      36700.74      37035.55       451.92 o                         
  13   3   2       1479.95       1331.39       111.22 o                         
  15   3   2      39274.69      39259.80       724.78 o                         
  17   3   2      32708.00      31987.88      1176.46 o                         
  19   3   2       3693.45       3911.74       288.31 o                         
  21   3   2       3999.70       3875.88       406.21 o                         
  23   3   2      19983.57      21103.10       810.10 o                         
  25   3   2       2079.54       2519.58       448.70 o                         
 -28   4   2       1172.93       1245.62       326.09 o                         
 -26   4   2       2387.01       2817.61       351.55 o                         
 -24   4   2       8260.32       7807.15       505.50 o                         
 -22   4   2      17044.67      16000.62       906.81 o                         
 -20   4   2        326.85        474.72        96.14 o                         
 -18   4   2      16654.30      15610.07       393.94 o                         
 -16   4   2       3111.39       3077.15       158.30 o                         
 -14   4   2        448.83        529.77        79.38 o                         
 -12   4   2      14875.42      15081.94       303.26 o                         
 -10   4   2      66061.71      66224.73       610.34 o                         
  -8   4   2        194.31        296.69        41.09 o                         
  -6   4   2      56710.06      55103.12       398.01 o                         
  -4   4   2       5736.22       5557.24       138.09 o                         
  -2   4   2       5629.56       5223.12       107.76 o                         
   0   4   2      35969.38      34355.03       271.62 o                         
   2   4   2      42589.88      41999.77       296.74 o                         
   4   4   2       6605.06       6466.18       115.01 o                         
   6   4   2      48490.42      47298.98       421.79 o                         
   8   4   2      11026.50      10220.73       204.76 o                         
  10   4   2        673.20        680.33        74.99 o                         
  12   4   2       9810.81       9159.12       259.34 o                         
  14   4   2      16679.58      16636.77       405.93 o                         
  16   4   2       2784.86       2691.02       201.84 o                         
  18   4   2      17001.53      17763.91       642.63 o                         
  20   4   2       4254.93       4381.56       318.27 o                         
  22   4   2        361.95        524.75       174.87 o                         
  24   4   2       1357.63       1149.95       570.32 o                         
 -27   5   2       1362.26       1141.16       380.42 o                         
 -25   5   2         68.83        174.88       183.03 o                         
 -23   5   2         53.45        106.42       167.94 o                         
 -21   5   2        192.11        161.53       136.88 o                         
 -19   5   2        541.75        357.61       121.18 o                         
 -17   5   2       7405.34       7463.82       268.57 o                         
 -15   5   2       4475.98       4138.78       190.22 o                         
 -13   5   2        651.73        699.97        90.47 o                         
 -11   5   2       1810.60       2075.60       102.51 o                         
  -9   5   2        504.76        520.33        52.07 o                         
  -7   5   2        127.42        127.86        43.81 o                         
  -5   5   2       9387.38       9571.68       204.48 o                         
  -3   5   2       2559.50       2635.39        86.74 o                         
  -1   5   2       1097.19       1008.66        51.76 o                         
   1   5   2      14287.83      13984.25       180.79 o                         
   3   5   2        410.89        372.87        35.72 o                         
   5   5   2        349.43        348.39        35.66 o                         
   7   5   2       8755.33       8967.38       169.82 o                         
   9   5   2        395.06        341.45        63.11 o                         
  11   5   2       4383.87       4291.08       187.62 o                         
  13   5   2       5892.79       5793.85       261.84 o                         
  15   5   2       1180.57       1048.25       136.81 o                         
  17   5   2        343.38        187.88       153.24 o                         
  19   5   2        501.87        323.40       160.79 o                         
  21   5   2        795.28        572.81       183.84 o                         
  23   5   2       3810.97       4363.88       616.21 o                         
 -26   6   2       1788.91        675.85       442.27 o                         
 -24   6   2        347.93         12.88       200.60 o                         
 -22   6   2       1802.14       1489.75       248.59 o                         
 -20   6   2       3521.49       3796.38       325.37 o                         
 -18   6   2        448.95        597.25       120.39 o                         
 -16   6   2       4794.86       5022.89       236.76 o                         
 -14   6   2       6024.52       6043.23       232.49 o                         
 -12   6   2       4135.17       4018.40       177.70 o                         
 -10   6   2       1496.16       1446.13        91.80 o                         
  -8   6   2       5296.99       4878.95       155.47 o                         
  -6   6   2       1592.35       1568.11        92.70 o                         
  -4   6   2       1013.43        808.59        56.44 o                         
  -2   6   2         54.43         84.81        42.03 o                         
   0   6   2        145.76        163.63        37.94 o                         
   2   6   2        330.95        266.26        41.80 o                         
   4   6   2       1686.63       1667.64        90.78 o                         
   6   6   2        532.83        516.19        56.93 o                         
   8   6   2       1867.64       2017.66       124.68 o                         
  10   6   2       3226.92       3192.34       179.21 o                         
  12   6   2       1049.19        852.41       105.87 o                         
  14   6   2         42.03        212.05       122.59 o                         
  16   6   2       5499.64       5178.66       337.90 o                         
  18   6   2        241.55        206.35       165.62 o                         
  20   6   2       4679.09       3656.56       341.05 o                         
  22   6   2       3314.86       3274.80       829.97 o                         
 -23   7   2       3659.57       2084.07       971.25 o                         
 -21   7   2       2607.00       2491.79       306.73 o                         
 -19   7   2         62.06         48.38       132.38 o                         
 -17   7   2       6766.11       7010.95       322.65 o                         
 -15   7   2      14573.43      14575.98       419.53 o                         
 -13   7   2       2918.96       2743.29       174.29 o                         
 -11   7   2        279.86        347.35        73.79 o                         
  -9   7   2       6928.26       6312.53       205.13 o                         
  -7   7   2       3532.70       3083.06       135.30 o                         
  -5   7   2       4789.07       4558.13       167.07 o                         
  -3   7   2      27170.23      27237.48       403.45 o                         
  -1   7   2      22659.92      22953.96       380.53 o                         
   1   7   2       4570.81       4391.42       180.93 o                         
   3   7   2       5340.78       5627.42       193.09 o                         
   5   7   2       7964.82       8052.42       242.58 o                         
   7   7   2       1147.31       1152.15       110.82 o                         
   9   7   2       8472.02       8500.00       304.95 o                         
  11   7   2      14545.25      14231.18       466.98 o                         
  13   7   2       4239.63       4191.28       324.88 o                         
  15   7   2        124.37        177.27       115.34 o                         
  17   7   2        982.76        650.77       222.33 o                         
  19   7   2        680.33        952.32       340.84 o                         
 -22   8   2         52.21        143.39       369.77 o                         
 -20   8   2       4825.34       4818.53       507.10 o                         
 -18   8   2      13266.99      12848.90       537.71 o                         
 -16   8   2        695.38        880.31       149.11 o                         
 -14   8   2       7391.42       6952.57       321.81 o                         
 -12   8   2      10909.59      11255.86       375.33 o                         
 -10   8   2       3180.50       3555.01       207.14 o                         
  -8   8   2       3437.38       3549.37       179.99 o                         
  -6   8   2      28797.88      30123.04       545.73 o                         
  -4   8   2       5725.11       5606.94       244.36 o                         
  -2   8   2       1370.69       1119.48       128.21 o                         
   0   8   2      15843.28      15829.28       360.62 o                         
   2   8   2      17583.32      17332.22       415.80 o                         
   4   8   2          6.02        -40.59        85.17 o                         
   6   8   2       9208.81       9295.18       323.11 o                         
   8   8   2      13743.00      13729.07       407.59 o                         
  10   8   2       2814.80       2845.04       212.35 o                         
  12   8   2       4875.08       5213.98       368.14 o                         
  14   8   2      21143.30      22453.52       726.46 o                         
  16   8   2       2653.88       2490.26       342.57 o                         
  18   8   2        971.18       1625.78       573.69 o                         
 -17   9   2       8925.75       8954.01       730.39 o                         
 -15   9   2      11639.40      11542.28       511.57 o                         
 -13   9   2        132.10       -107.06       137.45 o                         
 -11   9   2       5595.01       5378.85       290.00 o                         
  -9   9   2      23923.40      23700.34       565.60 o                         
  -7   9   2      15736.14      15757.24       475.54 o                         
  -5   9   2        852.41        715.95       111.28 o                         
  -3   9   2       8590.90       7999.25       339.95 o                         
  -1   9   2       4516.61       4554.07       255.93 o                         
   1   9   2        236.93         87.20       137.62 o                         
   3   9   2      24331.76      24411.26       632.10 o                         
   5   9   2      21960.94      22480.20       648.31 o                         
   7   9   2       1234.86       1014.65       164.87 o                         
   9   9   2       1217.29       1158.79       191.92 o                         
  11   9   2       9303.55       9298.25       491.67 o                         
  13   9   2       2132.08       2511.48       449.92 o                         
 -14  10   2       2975.17       2307.90       393.66 o                         
 -12  10   2      14341.66      15611.11       603.25 o                         
 -10  10   2      13641.33      14018.45       551.93 o                         
  -8  10   2       2742.25       2851.60       224.91 o                         
  -6  10   2      31508.95      32088.12       818.11 o                         
  -4  10   2      13737.77      14640.26       547.19 o                         
  -2  10   2       1131.24        796.22       150.33 o                         
   0  10   2      22541.83      23943.91       762.37 o                         
   2  10   2      23871.58      23783.90       762.81 o                         
   4  10   2        125.39        346.93       143.77 o                         
   6  10   2      24585.15      25607.79       835.45 o                         
   8  10   2      15973.08      16164.84       607.31 o                         
  10  10   2       1027.36        876.79       593.74 o                         
  12  10   2       9129.67      10799.76      1575.46 o                         
  -9  11   2       9870.79       8985.26      1185.35 o                         
  -7  11   2       2989.38       3593.02       616.89 o                         
  -5  11   2       2917.64       3262.54       562.13 o                         
  -3  11   2      13801.51      15532.95      1856.69 o                         
  -1  11   2      11503.33      13991.06      1653.08 o                         
   1  11   2        241.00        -79.90       266.55 o                         
   3  11   2       4114.77       3780.17       495.12 o                         
   5  11   2       4284.36       3720.84       608.20 o                         
 -31   1   3        561.79        124.83       366.75 o                         
 -29   1   3         41.94         87.17       186.54 o                         
 -27   1   3       3389.29       3826.24       340.78 o                         
 -25   1   3       2685.62       2812.18       240.47 o                         
 -23   1   3       1975.38       2388.85       189.14 o                         
 -21   1   3        685.73        828.85       113.04 o                         
 -19   1   3       1547.49       1762.18       154.34 o                         
 -17   1   3       1863.45       1786.99       114.04 o                         
 -15   1   3       1000.99        975.53        94.31 o                         
 -13   1   3       2010.64       2128.65       126.14 o                         
 -11   1   3      12191.34      12504.94       209.28 o                         
  -9   1   3       2985.81       2898.25        88.71 o                         
  -7   1   3      34216.11      34746.06       240.91 o                         
  -5   1   3      10719.31      11651.41       109.31 o                         
  -3   1   3      41325.24      43080.23       215.40 o                         
  -1   1   3       1146.59       1220.65        32.12 o                         
   1   1   3      48751.96      51200.96       266.27 o                         
   3   1   3      29651.84      30872.38       254.92 o                         
   5   1   3      24038.87      26095.36       304.60 o                         
   7   1   3      24228.29      24100.32       282.49 o                         
   9   1   3      27806.44      28462.63       358.14 o                         
  11   1   3      15732.42      15500.11       292.12 o                         
  13   1   3       7722.65       7829.11       352.70 o                         
  15   1   3       2336.28       2372.70       178.00 o                         
  17   1   3       1374.84       1551.30       154.00 o                         
  19   1   3       3859.88       4191.55       346.68 o                         
  21   1   3       9635.05      10312.11       468.70 o                         
  23   1   3       3640.52       4338.50       348.82 o                         
 -30   2   3        100.82       -264.39       264.39 o                         
 -28   2   3      17762.78      19792.01       707.77 o                         
 -26   2   3       7800.31       8194.98       406.83 o                         
 -24   2   3         50.79        274.85       117.30 o                         
 -22   2   3      12518.41      12840.01       429.43 o                         
 -20   2   3      46733.79      42718.43      1379.92 o                         
 -18   2   3       2559.20       2213.15       141.40 o                         
 -16   2   3      81320.54      76466.13      1811.60 o                         
 -14   2   3      28449.58      28085.81       452.71 o                         
 -12   2   3       8511.82       8354.11       209.00 o                         
 -10   2   3      21330.77      21643.55       285.54 o                         
  -8   2   3     151469.73     153417.97       927.43 o                         
  -6   2   3        169.01        274.51        26.07 o                         
  -4   2   3      60749.01      61750.04       304.01 o                         
  -2   2   3      27252.38      28081.67       180.64 o                         
   0   2   3      70936.49      72997.12       392.29 o                         
   2   2   3      37421.79      37861.01       258.27 o                         
   4   2   3      55261.27      54473.04       411.64 o                         
   6   2   3       2081.68       2160.13        82.63 o                         
   8   2   3        867.83        746.88        65.73 o                         
  10   2   3      18220.48      17695.21       440.02 o                         
  12   2   3      32828.50      33186.95       655.24 o                         
  14   2   3        778.05        542.89       114.83 o                         
  16   2   3      14340.05      15016.14       511.97 o                         
  18   2   3       3500.00       2981.92       227.09 o                         
  20   2   3       2668.37       3320.67       299.42 o                         
  22   2   3       2796.51       3068.58       300.77 o                         
  24   2   3       7935.28       8549.29      1354.52 o                         
 -29   3   3       5913.81       5753.46       538.18 o                         
 -27   3   3       2837.11       2668.10       271.54 o                         
 -25   3   3       6823.74       6038.61       374.17 o                         
 -23   3   3       6752.54       6288.28       318.28 o                         
 -21   3   3        320.54        397.34       139.17 o                         
 -19   3   3      34119.27      32926.09       680.73 o                         
 -17   3   3      37328.23      36449.74       570.01 o                         
 -15   3   3       1470.06       1320.78       104.44 o                         
 -13   3   3       6277.87       6211.81       185.65 o                         
 -11   3   3      53447.06      52518.35       571.96 o                         
  -9   3   3      41063.97      42682.73       395.54 o                         
  -7   3   3      20774.53      21310.31       253.29 o                         
  -5   3   3     100803.77     103606.13       613.30 o                         
  -3   3   3      26954.14      27477.20       209.89 o                         
  -1   3   3       5687.72       5967.36        88.69 o                         
   1   3   3     192788.33     195046.58       886.74 o                         
   3   3   3     127562.67     130823.29       741.86 o                         
   5   3   3       3845.32       4258.40       115.35 o                         
   7   3   3      57009.02      56179.48       525.96 o                         
   9   3   3      35340.12      34844.96       409.13 o                         
  11   3   3         28.96         81.36        90.44 o                         
  13   3   3      62650.52      61871.05      1395.70 o                         
  15   3   3      62913.87      62774.05      1158.06 o                         
  17   3   3       1903.50       1870.08       200.65 o                         
  19   3   3       9819.58       9315.05       445.56 o                         
  21   3   3      22115.47      23779.35       846.69 o                         
  23   3   3        775.75        803.14       329.99 o                         
 -28   4   3      16479.57      17488.49       826.00 o                         
 -26   4   3      14849.41      14856.58       582.70 o                         
 -24   4   3        677.16       1029.87       182.49 o                         
 -22   4   3      53360.15      50216.92      1599.23 o                         
 -20   4   3      59411.36      57261.53       932.88 o                         
 -18   4   3        439.96        402.75        78.68 o                         
 -16   4   3      66727.70      64895.64       821.13 o                         
 -14   4   3      69695.17      70414.88       776.70 o                         
 -12   4   3        155.05        273.69        60.73 o                         
 -10   4   3     103341.29     103548.96       813.89 o                         
  -8   4   3     178623.89     176627.20      1061.48 o                         
  -6   4   3      26772.50      26994.04       254.78 o                         
  -4   4   3      37428.45      37113.11       319.31 o                         
  -2   4   3     135967.30     134658.30       766.67 o                         
   0   4   3      20898.12      20803.19       225.06 o                         
   2   4   3      30839.43      30366.22       254.18 o                         
   4   4   3     142548.48     140617.97       894.43 o                         
   6   4   3      57325.09      57995.05       551.04 o                         
   8   4   3       3950.76       4160.02       137.02 o                         
  10   4   3      50048.77      49578.35       615.88 o                         
  12   4   3      40026.95      38658.84       612.05 o                         
  14   4   3        500.91        508.19       118.25 o                         
  16   4   3      30571.59      30444.04       755.98 o                         
  18   4   3      28297.06      28398.20       793.82 o                         
  20   4   3        887.91        975.87       177.10 o                         
  22   4   3       7638.10       7181.39       902.18 o                         
 -27   5   3        883.66       1177.82       276.47 o                         
 -25   5   3      30645.33      30736.84      1012.92 o                         
 -23   5   3      25634.13      24618.34       874.07 o                         
 -21   5   3         45.59       -113.34       113.34 o                         
 -19   5   3      24349.87      23624.36       539.54 o                         
 -17   5   3      40214.62      38870.19       623.97 o                         
 -15   5   3       4192.56       4082.46       186.52 o                         
 -13   5   3      49027.94      47305.54       597.59 o                         
 -11   5   3     104963.34     103647.20       804.70 o                         
  -9   5   3      13858.90      13994.50       195.70 o                         
  -7   5   3      34510.32      34125.65       396.26 o                         
  -5   5   3     143374.84     141406.92       906.28 o                         
  -3   5   3      57125.40      56982.58       471.94 o                         
  -1   5   3      26935.46      27036.26       295.29 o                         
   1   5   3     131325.16     130873.51       826.27 o                         
   3   5   3      32986.14      33380.93       327.27 o                         
   5   5   3      12026.17      12144.11       206.89 o                         
   7   5   3     100992.50     103014.49       915.25 o                         
   9   5   3      71980.13      73730.44       765.95 o                         
  11   5   3         25.80        136.74        92.23 o                         
  13   5   3      34999.57      34043.61       736.88 o                         
  15   5   3      34095.41      33650.31       833.22 o                         
  17   5   3        106.27        136.96       155.06 o                         
  19   5   3      27654.06      27149.75      1357.05 o                         
  21   5   3      30780.68      30052.91      1221.02 o                         
 -26   6   3      20305.77      20599.00      1433.10 o                         
 -24   6   3        127.61        333.16       233.13 o                         
 -22   6   3      21190.10      20300.51       772.04 o                         
 -20   6   3      18356.31      18774.93       600.55 o                         
 -18   6   3        202.40        233.20       113.85 o                         
 -16   6   3      29533.69      29891.24       599.65 o                         
 -14   6   3      99245.90      99829.45      1013.79 o                         
 -12   6   3       9972.37       9929.37       258.30 o                         
 -10   6   3      24717.86      25381.52       382.74 o                         
  -8   6   3      38346.85      38733.88       462.85 o                         
  -6   6   3      15588.27      15631.17       291.97 o                         
  -4   6   3      34169.51      33001.25       360.63 o                         
  -2   6   3     141694.61     135968.97      1427.50 o                         
   0   6   3      45012.52      44990.21       441.41 o                         
   2   6   3       2846.31       2804.27       125.53 o                         
   4   6   3      56959.20      57156.68       568.33 o                         
   6   6   3      54848.40      55134.20       611.60 o                         
   8   6   3       7251.68       7485.93       266.55 o                         
  10   6   3      85028.18      85144.42      1103.93 o                         
  12   6   3      31161.15      29650.88       746.29 o                         
  14   6   3        124.52         -1.08       144.80 o                         
  16   6   3      28273.46      27778.81       870.27 o                         
  18   6   3      27458.95      25622.18      1260.83 o                         
  20   6   3         11.88       -135.74       267.54 o                         
 -25   7   3      14158.57      16161.11      1849.83 o                         
 -23   7   3      19565.89      19901.30       785.33 o                         
 -21   7   3         65.19       -134.23       172.05 o                         
 -19   7   3      21302.20      20132.97       604.81 o                         
 -17   7   3      43958.66      43406.11       765.40 o                         
 -15   7   3       4274.92       4712.73       227.10 o                         
 -13   7   3      31707.27      31825.89       540.93 o                         
 -11   7   3      56501.18      58013.56       736.88 o                         
  -9   7   3       6070.23       6109.43       195.27 o                         
  -7   7   3      22871.44      22857.31       377.07 o                         
  -5   7   3      71681.04      71565.94       812.86 o                         
  -3   7   3      11681.00      11828.61       282.58 o                         
  -1   7   3      33373.37      33344.97       474.04 o                         
   1   7   3      42110.62      43093.07       556.26 o                         
   3   7   3      13560.95      13625.08       349.24 o                         
   5   7   3       2271.79       2400.31       146.92 o                         
   7   7   3      44164.05      43800.24       702.88 o                         
   9   7   3      12399.82      11580.57       389.07 o                         
  11   7   3       8061.34       8452.71       407.20 o                         
  13   7   3      22903.29      22699.58       696.76 o                         
  15   7   3      13165.78      12894.51       549.44 o                         
  17   7   3        387.35        -91.51       309.56 o                         
 -20   8   3      10232.45      11071.99       616.49 o                         
 -18   8   3       4754.36       5045.43       363.44 o                         
 -16   8   3       1106.33        895.29       144.73 o                         
 -14   8   3      12388.22      11962.19       394.05 o                         
 -12   8   3       1255.77        987.11       119.26 o                         
 -10   8   3      13042.52      12903.99       366.61 o                         
  -8   8   3      36589.20      36543.03       587.54 o                         
  -6   8   3      21064.32      21039.88       472.89 o                         
  -4   8   3       1134.44       1060.52       112.45 o                         
  -2   8   3      26878.49      27555.94       473.12 o                         
   0   8   3       7665.06       6928.71       238.92 o                         
   2   8   3       4858.67       4841.88       229.84 o                         
   4   8   3      41532.00      42187.38       708.33 o                         
   6   8   3      36498.47      37344.79       722.77 o                         
   8   8   3        247.52        115.58       100.68 o                         
  10   8   3      23922.87      24791.81       622.58 o                         
  12   8   3      11166.96      11261.21       503.41 o                         
  14   8   3        319.32        480.17       148.44 o                         
  16   8   3      13896.31      13636.59      1683.08 o                         
 -17   9   3       8838.91      10328.15       570.92 o                         
 -15   9   3       2372.69       2683.35       275.52 o                         
 -13   9   3       7492.15       7882.13       352.43 o                         
 -11   9   3      14837.03      15195.07       478.24 o                         
  -9   9   3        595.71        584.66       153.94 o                         
  -7   9   3       4044.66       4339.25       233.40 o                         
  -5   9   3      11011.21      10705.72       358.05 o                         
  -3   9   3       1036.00        943.07       164.20 o                         
  -1   9   3       3865.92       3579.57       255.33 o                         
   1   9   3       9887.45      10177.39       435.79 o                         
   3   9   3        971.64       1229.77       185.22 o                         
   5   9   3       2957.21       2798.39       237.60 o                         
   7   9   3       8632.81       9937.92       422.22 o                         
   9   9   3       1974.34       2226.26       211.59 o                         
  11   9   3       2518.31       3509.54       327.78 o                         
  13   9   3       6600.52       5873.42      1130.37 o                         
  15   9   3       1655.96       2539.42       778.10 o                         
 -16  10   3        750.88        708.88       347.97 o                         
 -14  10   3       3756.32       3369.35       396.09 o                         
 -12  10   3       5830.80       6088.05       353.25 o                         
 -10  10   3        721.26        877.97       146.94 o                         
  -8  10   3       1797.18       2072.33       193.36 o                         
  -6  10   3        120.31         53.92       144.43 o                         
  -4  10   3       1266.74       1060.17       163.08 o                         
  -2  10   3       4877.42       4607.93       317.11 o                         
   0  10   3       4043.62       3950.56       294.18 o                         
   2  10   3         56.80         82.25       164.53 o                         
   4  10   3       1441.71       1845.55       255.88 o                         
   6  10   3        125.16         50.52       138.56 o                         
   8  10   3       1068.69        776.64       247.66 o                         
  10  10   3       2263.77       1664.59       720.18 o                         
 -11  11   3         19.84         84.98       314.05 o                         
  -9  11   3        570.63       1175.73       528.64 o                         
  -7  11   3         35.78        451.90       660.66 o                         
  -5  11   3          2.66        161.52       514.79 o                         
  -3  11   3          5.93       -430.82       493.57 o                         
  -1  11   3        251.75       -224.16       283.19 o                         
   1  11   3         37.06        -62.87       236.37 o                         
   3  11   3        164.49        179.45       210.93 o                         
   5  11   3        669.27        196.80       349.16 o                         
 -32   0   4       3528.83       3710.50       849.95 o                         
 -30   0   4      16859.41      18097.92      1111.19 o                         
 -28   0   4      12642.16      13960.46      1026.55 o                         
 -26   0   4       7429.46       7751.98       740.58 o                         
 -24   0   4      70792.93      74975.60      1928.64 o                         
 -22   0   4      29745.97      31813.41       925.53 o                         
 -20   0   4       4269.01       5191.57       297.07 o                         
 -18   0   4     102221.12     101847.73      3611.68 o                         
 -16   0   4     167539.39     175671.19      6437.39 o                         
 -14   0   4       2311.40       2502.85       207.08 o                         
 -12   0   4     219443.27     217456.36      3158.30 o                         
 -10   0   4     155948.70     154108.47      2757.23 o                         
  -8   0   4        260.50        458.09        64.63 o                         
  -6   0   4     167783.61     174339.36      2649.48 o                         
  -4   0   4     565015.19     566207.12      5312.82 o                         
  -2   0   4      19887.75      21535.36       210.99 o                         
   0   0   4     105319.86     105760.62       755.07 o                         
   2   0   4     103462.55     106118.92       830.55 o                         
   4   0   4      23582.44      23652.42       321.09 o                         
   6   0   4     105200.54     102010.42      1209.63 o                         
   8   0   4     398758.88     382915.44      5565.30 o                         
  10   0   4      27322.62      27436.20       622.71 o                         
  12   0   4      30349.75      29614.53       663.25 o                         
  14   0   4      48588.95      51020.05       942.75 o                         
  16   0   4      23916.13      24381.16       755.55 o                         
  18   0   4      18543.17      20429.59       831.49 o                         
  20   0   4      53212.66      55529.77      1737.00 o                         
  22   0   4      12445.36      12049.55       814.69 o                         
 -31   1   4       2287.66       2677.04       550.41 o                         
 -29   1   4       6142.83       6696.28       445.00 o                         
 -27   1   4      44352.98      48566.76      1037.22 o                         
 -25   1   4      22713.25      25425.04       666.37 o                         
 -23   1   4      15460.37      16073.01       433.00 o                         
 -21   1   4      58539.34      60753.32       999.47 o                         
 -19   1   4      29883.64      31615.92       542.93 o                         
 -17   1   4       1530.73       1835.41       124.76 o                         
 -15   1   4     146963.58     142559.39      2245.41 o                         
 -13   1   4     106313.42     103512.77      2298.10 o                         
 -11   1   4       2695.68       2997.58       125.00 o                         
  -9   1   4     109189.67     107540.14       768.74 o                         
  -7   1   4     268312.75     267909.75      1265.27 o                         
  -5   1   4      17351.35      19049.11       142.28 o                         
  -3   1   4     291295.78     300800.12      1221.23 o                         
  -1   1   4     252267.64     257396.56       993.75 o                         
   1   1   4      12793.95      12722.20       125.96 o                         
   3   1   4      22496.32      20870.30       205.51 o                         
   5   1   4     170405.08     170265.42      1207.18 o                         
   7   1   4      52292.30      54040.71      1294.56 o                         
   9   1   4      18550.38      17860.73       390.29 o                         
  11   1   4      76789.34      76668.71      1498.81 o                         
  13   1   4      45387.19      44347.75       845.51 o                         
  15   1   4       1062.61       1052.28       124.41 o                         
  17   1   4      62863.40      66843.34      1101.96 o                         
  19   1   4      32315.69      33685.29       853.21 o                         
  21   1   4        857.47       1219.35       205.42 o                         
  23   1   4      17543.32      19427.06      1187.63 o                         
 -30   2   4      16372.34      17213.19       937.29 o                         
 -28   2   4      11256.28      12393.12       574.39 o                         
 -26   2   4       2084.96       2028.61       228.33 o                         
 -24   2   4      39020.79      41137.59       805.32 o                         
 -22   2   4      19845.31      20059.87       534.37 o                         
 -20   2   4       3117.79       2912.25       191.47 o                         
 -18   2   4      52535.62      49112.84      1503.24 o                         
 -16   2   4      52749.08      50171.91       654.02 o                         
 -14   2   4       4390.72       4447.34       166.85 o                         
 -12   2   4     117915.09     115873.45       835.00 o                         
 -10   2   4     140189.36     139190.38       890.47 o                         
  -8   2   4       2179.67       1780.45        60.72 o                         
  -6   2   4     108091.14     107892.67       563.87 o                         
  -4   2   4      83756.70      81919.50       396.85 o                         
  -2   2   4       1656.33       1832.50        46.43 o                         
   0   2   4     162914.23     165507.31       863.32 o                         
   2   2   4     235568.73     241080.61      1358.35 o                         
   4   2   4      46831.32      47456.41       407.07 o                         
   6   2   4      53582.55      54662.15       491.98 o                         
   8   2   4      79420.30      77026.47      1303.49 o                         
  10   2   4       7400.15       7430.41       202.48 o                         
  12   2   4      28137.72      28450.95       520.17 o                         
  14   2   4      92040.02      95492.25      1370.52 o                         
  16   2   4      26022.15      26625.41       699.27 o                         
  18   2   4       2953.97       3173.06       279.34 o                         
  20   2   4      22310.66      22560.64       764.07 o                         
  22   2   4       7467.11       7348.95       491.94 o                         
 -29   3   4       1379.77       1698.32       226.27 o                         
 -27   3   4      11213.48      12285.15       584.94 o                         
 -25   3   4       5166.06       5268.52       307.96 o                         
 -23   3   4        406.81        197.22       119.39 o                         
 -21   3   4      36917.06      34759.82      1071.25 o                         
 -19   3   4      48685.20      48473.94       851.62 o                         
 -17   3   4         14.29         33.29        77.80 o                         
 -15   3   4      28845.66      28634.32       475.49 o                         
 -13   3   4      62879.57      62847.22       667.24 o                         
 -11   3   4       2894.24       2807.88       107.13 o                         
  -9   3   4      86115.70      85384.78       656.61 o                         
  -7   3   4     131968.25     133433.09       771.91 o                         
  -5   3   4      11537.15      12892.59       146.53 o                         
  -3   3   4      30222.77      30978.84       270.04 o                         
  -1   3   4      92156.07      92347.17       520.07 o                         
   1   3   4      23546.07      23484.68       207.04 o                         
   3   3   4      56494.84      55955.84       406.32 o                         
   5   3   4      71323.78      68788.04       552.04 o                         
   7   3   4      13120.87      13267.85       242.59 o                         
   9   3   4      13412.39      13002.89       219.47 o                         
  11   3   4      54319.91      53156.76      1135.89 o                         
  13   3   4      11108.84      10072.51       509.88 o                         
  15   3   4       6306.51       6283.77       346.29 o                         
  17   3   4      19626.71      19559.18       681.95 o                         
  19   3   4       4773.95       4357.60       313.64 o                         
  21   3   4        992.10       1618.09       274.46 o                         
  23   3   4      13339.22      12802.35      1074.38 o                         
 -30   4   4       6708.72       6108.68      1002.31 o                         
 -28   4   4       1298.17       1595.41       221.62 o                         
 -26   4   4       1916.45       1300.67       182.13 o                         
 -24   4   4       4885.63       4632.99       274.20 o                         
 -22   4   4       8459.43       8023.01       367.37 o                         
 -20   4   4        450.96        386.81       139.57 o                         
 -18   4   4      24384.84      23943.86       488.94 o                         
 -16   4   4       3696.72       3421.50       173.28 o                         
 -14   4   4       1910.26       1664.26       109.04 o                         
 -12   4   4       3660.85       3727.86       132.16 o                         
 -10   4   4       9885.11       9869.36       194.45 o                         
  -8   4   4       2522.03       2535.63        87.08 o                         
  -6   4   4      39036.08      38955.47       326.94 o                         
  -4   4   4      17125.69      16975.69       192.35 o                         
  -2   4   4       9541.61       9554.15       140.34 o                         
   0   4   4       1485.86       1540.18        60.80 o                         
   2   4   4      15238.47      14385.30       186.35 o                         
   4   4   4       2462.44       2399.22        78.02 o                         
   6   4   4       9121.24       9369.07       197.63 o                         
   8   4   4       8932.95       8997.67       221.02 o                         
  10   4   4      15626.30      15393.93       364.81 o                         
  12   4   4        418.80        440.02       132.97 o                         
  14   4   4       6964.72       7166.82       404.98 o                         
  16   4   4         96.71         32.61       118.89 o                         
  18   4   4        676.55        455.62       161.82 o                         
  20   4   4       7801.88       7954.60       478.42 o                         
  22   4   4       7487.09       7369.90      1192.54 o                         
 -27   5   4        230.22         92.00       257.52 o                         
 -25   5   4       3852.67       3599.11       357.04 o                         
 -23   5   4      12313.86      12118.84       450.95 o                         
 -21   5   4        321.47        324.29       103.99 o                         
 -19   5   4       6164.71       6262.36       270.99 o                         
 -17   5   4         48.46          6.81        80.73 o                         
 -15   5   4       2033.28       2147.09       130.53 o                         
 -13   5   4      19613.70      19387.34       327.79 o                         
 -11   5   4      22392.74      22127.67       310.67 o                         
  -9   5   4       4158.05       3919.55       108.09 o                         
  -7   5   4       3799.59       3782.79       126.08 o                         
  -5   5   4          7.43         51.52        36.31 o                         
  -3   5   4        569.18        625.60        44.45 o                         
  -1   5   4      33685.46      33596.95       344.16 o                         
   1   5   4       4141.08       4091.47       109.85 o                         
   3   5   4      18579.05      17452.45       246.80 o                         
   5   5   4      10149.45       9641.40       226.00 o                         
   7   5   4        356.82        394.81        61.20 o                         
   9   5   4       5640.47       5612.63       230.48 o                         
  11   5   4      10559.09      10495.32       392.02 o                         
  13   5   4        558.24        618.22       155.29 o                         
  15   5   4      11152.17      11022.54       614.49 o                         
  17   5   4        959.09       1114.26       217.53 o                         
  19   5   4         61.32       -181.06       181.06 o                         
  21   5   4        846.49        757.97       319.66 o                         
 -26   6   4       1685.96       1106.77       291.58 o                         
 -24   6   4       1441.26        919.93       204.05 o                         
 -22   6   4         90.39         69.90       141.66 o                         
 -20   6   4         88.38         81.62        99.99 o                         
 -18   6   4        980.22        929.81       111.99 o                         
 -16   6   4       5000.29       5095.30       211.39 o                         
 -14   6   4        125.80         69.24        72.07 o                         
 -12   6   4       1082.27       1237.21        91.51 o                         
 -10   6   4       1854.00       1965.56       110.35 o                         
  -8   6   4       2738.17       2657.11       114.96 o                         
  -6   6   4       4774.36       5001.02       144.18 o                         
  -4   6   4      20754.67      20149.45       280.51 o                         
  -2   6   4       1560.63       1431.76        73.27 o                         
   0   6   4        955.13        907.64        60.95 o                         
   2   6   4       1108.03       1075.12        75.36 o                         
   4   6   4       2876.99       2719.03       147.22 o                         
   6   6   4       3555.45       3488.62       170.42 o                         
   8   6   4      11188.77      10577.49       351.54 o                         
  10   6   4       1395.07       1475.11       175.61 o                         
  12   6   4         17.12         51.09       125.24 o                         
  14   6   4        291.54        465.87       146.09 o                         
  16   6   4        423.90        175.28       165.40 o                         
  18   6   4         44.30        180.55       198.40 o                         
 -25   7   4          1.20         54.57       261.32 o                         
 -23   7   4       1194.15        959.64       198.33 o                         
 -21   7   4       1877.34       1605.34       224.54 o                         
 -19   7   4        403.38        486.12       120.76 o                         
 -17   7   4       9708.15       9244.70       324.90 o                         
 -15   7   4      11602.79      11612.62       353.84 o                         
 -13   7   4       3420.15       3491.17       170.32 o                         
 -11   7   4        275.97        240.74        64.10 o                         
  -9   7   4       6578.63       6591.24       205.65 o                         
  -7   7   4        486.50        420.88        76.97 o                         
  -5   7   4       4253.57       4019.48       176.06 o                         
  -3   7   4       8246.33       7938.50       233.80 o                         
  -1   7   4       7054.45       6862.65       230.04 o                         
   1   7   4        184.75        192.50        57.34 o                         
   3   7   4        525.32        421.68        85.73 o                         
   5   7   4       2962.28       2999.03       183.84 o                         
   7   7   4       3978.07       3955.30       224.68 o                         
   9   7   4        121.20         24.92       120.16 o                         
  11   7   4       4137.30       4063.13       286.22 o                         
  13   7   4       4335.89       3874.92       304.16 o                         
  15   7   4        108.76         25.64       165.39 o                         
  17   7   4       3034.29       1991.78       484.88 o                         
 -22   8   4       2722.01       1865.85       666.77 o                         
 -20   8   4       4365.70       4693.51       374.99 o                         
 -18   8   4      16752.57      16148.93       586.86 o                         
 -16   8   4       2408.97       2296.42       185.50 o                         
 -14   8   4        330.67        348.21        98.69 o                         
 -12   8   4      11876.09      11917.85       374.25 o                         
 -10   8   4      17356.96      18237.05       453.74 o                         
  -8   8   4         17.84        -82.62        82.62 o                         
  -6   8   4      13293.46      13657.58       382.39 o                         
  -4   8   4      13605.00      13819.92       334.83 o                         
  -2   8   4       4871.01       4835.58       199.09 o                         
   0   8   4       6652.82       6940.93       263.69 o                         
   2   8   4      38628.54      39720.68       684.35 o                         
   4   8   4       2854.44       2864.12       201.27 o                         
   6   8   4       2459.57       2173.27       182.47 o                         
   8   8   4      10557.54      10563.24       393.34 o                         
  10   8   4      10963.54      11600.50       466.55 o                         
  12   8   4        330.74        179.14       154.16 o                         
  14   8   4      10635.20      10186.70       830.38 o                         
 -19   9   4      11073.20      13472.42      1539.19 o                         
 -17   9   4        575.56        576.25       157.55 o                         
 -15   9   4       8973.83       8921.68       383.86 o                         
 -13   9   4      10467.29      10745.53       411.07 o                         
 -11   9   4        101.06        142.55       105.50 o                         
  -9   9   4      34700.10      35512.41       686.19 o                         
  -7   9   4      24780.96      25687.75       541.85 o                         
  -5   9   4        354.72        423.21        93.68 o                         
  -3   9   4       5846.25       5791.78       298.00 o                         
  -1   9   4      22732.47      22329.92       589.49 o                         
   1   9   4       2622.18       2518.25       241.67 o                         
   3   9   4      15612.39      15854.03       545.30 o                         
   5   9   4      18177.86      18117.08       561.64 o                         
   7   9   4       2668.25       3095.92       234.32 o                         
   9   9   4       2477.19       2649.70       249.09 o                         
  11   9   4      18340.58      18139.69      1066.73 o                         
  13   9   4       6924.62       6173.12       942.62 o                         
 -16  10   4       4001.30       4862.96       698.76 o                         
 -14  10   4       2839.63       2546.77       264.69 o                         
 -12  10   4      12975.48      13018.45       502.57 o                         
 -10  10   4      10961.79      12103.06       474.35 o                         
  -8  10   4         14.64        154.02       117.52 o                         
  -6  10   4      10048.74      10356.62       430.04 o                         
  -4  10   4      11758.40      11131.90       471.60 o                         
  -2  10   4       1975.19       1431.59       205.70 o                         
   0  10   4       8105.11       7886.97       472.72 o                         
   2  10   4      19331.84      20156.51       762.06 o                         
   4  10   4       4756.79       5240.46       393.55 o                         
   6  10   4       1681.23       2312.81       251.65 o                         
   8  10   4      10038.55      11023.13      1621.91 o                         
 -11  11   4        244.35       1146.97       534.19 o                         
  -9  11   4       7604.62       8026.73       823.41 o                         
  -7  11   4      12458.30      12546.39      1664.82 o                         
  -5  11   4        116.55        216.19       450.01 o                         
  -3  11   4      13841.84      14649.87      1394.94 o                         
  -1  11   4      18671.18      20707.89      1103.87 o                         
   1  11   4       2185.99       2080.72       442.62 o                         
   3  11   4      10004.87       9669.61      1328.14 o                         
 -33   1   5        351.70       1155.46       567.40 o                         
 -31   1   5       3241.35       2680.08       424.84 o                         
 -29   1   5       4495.78       5212.58       418.16 o                         
 -27   1   5        208.30        338.38       142.26 o                         
 -25   1   5         83.08         13.51       114.86 o                         
 -23   1   5       5461.24       5311.96       246.68 o                         
 -21   1   5       1354.39       1056.89       132.93 o                         
 -19   1   5      16881.91      16679.10       328.49 o                         
 -17   1   5      21666.31      21538.44       364.86 o                         
 -15   1   5       8660.06       8249.11       249.55 o                         
 -13   1   5        349.96        405.16        65.15 o                         
 -11   1   5      16910.13      17255.26       262.43 o                         
  -9   1   5        577.52        642.00        43.94 o                         
  -7   1   5     106043.02     111267.85       679.33 o                         
  -5   1   5      30376.16      31904.62       207.41 o                         
  -3   1   5      16931.70      17770.51       151.20 o                         
  -1   1   5      10120.41      11089.80       119.81 o                         
   1   1   5       5285.86       4911.98        93.94 o                         
   3   1   5        292.27        394.51        33.41 o                         
   5   1   5       4008.29       4023.83       100.29 o                         
   7   1   5      13386.06      13335.85       263.31 o                         
   9   1   5      12713.39      11981.33       308.04 o                         
  11   1   5       1853.76       1969.63       172.98 o                         
  13   1   5       3077.22       3338.12       207.92 o                         
  15   1   5        679.60        609.55       127.43 o                         
  17   1   5        244.43        256.76       153.16 o                         
  19   1   5         80.66        149.63       160.96 o                         
  21   1   5       3755.70       4537.87       367.47 o                         
 -32   2   5       4130.68       3538.56       852.39 o                         
 -30   2   5       2286.66       2217.29       262.39 o                         
 -28   2   5       8663.00       9274.38       459.06 o                         
 -26   2   5       3886.28       3853.63       271.64 o                         
 -24   2   5       1659.80       1419.58       149.88 o                         
 -22   2   5       6352.94       5972.65       273.39 o                         
 -20   2   5      21696.14      21130.36       864.91 o                         
 -18   2   5        393.24        443.39       108.58 o                         
 -16   2   5       2745.90       2322.32       108.29 o                         
 -14   2   5      19369.13      19168.15       285.38 o                         
 -12   2   5      43090.69      43849.75       404.02 o                         
 -10   2   5       1730.66       1774.36        77.99 o                         
  -8   2   5      19633.59      19120.82       188.66 o                         
  -6   2   5      35669.02      36798.57       261.81 o                         
  -4   2   5      14244.75      15362.48       145.91 o                         
  -2   2   5      42437.30      44611.84       327.22 o                         
   0   2   5     102760.70     105429.01       722.33 o                         
   2   2   5        254.35        354.70        36.76 o                         
   4   2   5      58267.02      57678.24       521.55 o                         
   6   2   5      43676.44      41105.59       871.27 o                         
   8   2   5      16655.93      16147.51       460.91 o                         
  10   2   5      14109.92      14036.37       327.72 o                         
  12   2   5      38612.42      37856.25       921.71 o                         
  14   2   5       3125.54       3443.70       247.32 o                         
  16   2   5       4720.48       4556.84       302.86 o                         
  18   2   5      17675.16      17838.08       612.84 o                         
  20   2   5      10370.54      11523.35       555.47 o                         
  22   2   5       1114.33       1794.95       698.18 o                         
 -31   3   5       9919.93      10838.67       965.49 o                         
 -29   3   5      18039.00      19722.02       750.96 o                         
 -27   3   5        119.94        253.75       131.10 o                         
 -25   3   5      15990.49      14129.37       478.22 o                         
 -23   3   5      44608.29      41776.92      1707.93 o                         
 -21   3   5      16126.13      16104.72       508.06 o                         
 -19   3   5      26459.54      25679.47       470.96 o                         
 -17   3   5      68658.75      66681.51       806.64 o                         
 -15   3   5       9406.42       9765.77       248.13 o                         
 -13   3   5      47648.80      48741.50       533.47 o                         
 -11   3   5     272627.22     271365.69      1709.05 o                         
  -9   3   5      62570.99      61076.81       455.03 o                         
  -7   3   5      40839.15      42462.76       340.32 o                         
  -5   3   5      59531.07      59767.61       416.52 o                         
  -3   3   5      35927.24      36293.90       314.09 o                         
  -1   3   5       1194.48       1035.03        44.81 o                         
   1   3   5     153803.17     154849.45       864.44 o                         
   3   3   5      75378.82      76106.65       601.06 o                         
   5   3   5        788.66        735.33        74.26 o                         
   7   3   5       7592.37       7036.17       178.45 o                         
   9   3   5      45821.38      43095.37      1000.27 o                         
  11   3   5       1611.19       1444.50       164.65 o                         
  13   3   5      29626.09      27143.81       875.65 o                         
  15   3   5      15158.18      15734.21       556.37 o                         
  17   3   5       3967.54       4102.94       298.55 o                         
  19   3   5        370.54        394.91       177.45 o                         
  21   3   5      15363.01      14944.06       993.11 o                         
 -30   4   5        132.54         43.45       244.93 o                         
 -28   4   5      13423.36      12787.10       611.26 o                         
 -26   4   5      13250.50      11003.57       478.82 o                         
 -24   4   5       1271.25        855.02       148.46 o                         
 -22   4   5      16426.41      15254.05       472.97 o                         
 -20   4   5      54084.02      52295.57       855.85 o                         
 -18   4   5      13171.46      13268.85       353.71 o                         
 -16   4   5       8013.38       8328.08       248.06 o                         
 -14   4   5      51970.60      50739.79       621.42 o                         
 -12   4   5      45223.97      45357.48       468.50 o                         
 -10   4   5       2877.56       2752.55        98.77 o                         
  -8   4   5     110333.42     107876.56       756.69 o                         
  -6   4   5      57316.48      57386.89       452.61 o                         
  -4   4   5        234.00        272.79        36.15 o                         
  -2   4   5      90141.31      91455.16       665.76 o                         
   0   4   5     140804.38     141545.78       848.22 o                         
   2   4   5        801.32        740.86        40.84 o                         
   4   4   5      63860.34      62609.40       548.69 o                         
   6   4   5      78532.00      78201.07       827.07 o                         
   8   4   5       5069.89       5319.58       217.83 o                         
  10   4   5      37530.98      37448.65       786.23 o                         
  12   4   5      88397.51      85355.95      2449.57 o                         
  14   4   5      10544.85       9603.96       506.56 o                         
  16   4   5       7166.99       7136.44       432.24 o                         
  18   4   5      24364.04      23810.85       813.66 o                         
  20   4   5       9897.67       9789.68       810.80 o                         
 -29   5   5      16695.06      17546.06      1296.35 o                         
 -27   5   5       2852.87       2665.61       453.38 o                         
 -25   5   5      13939.58      13125.34       586.46 o                         
 -23   5   5      43568.46      43098.16       812.34 o                         
 -21   5   5       6825.22       7293.66       320.57 o                         
 -19   5   5      23493.67      22469.64       533.62 o                         
 -17   5   5      91291.73      90538.62      1193.33 o                         
 -15   5   5      35142.11      34852.94       539.36 o                         
 -13   5   5      13133.82      13001.19       265.42 o                         
 -11   5   5      82880.03      83515.38       674.61 o                         
  -9   5   5      37353.22      38551.02       402.77 o                         
  -7   5   5      14206.57      14160.79       214.84 o                         
  -5   5   5     157118.00     154414.50      1001.10 o                         
  -3   5   5      80969.75      80583.38       660.08 o                         
  -1   5   5        186.64        219.08        42.55 o                         
   1   5   5      53303.05      52844.39       484.43 o                         
   3   5   5      77881.84      77080.99       784.54 o                         
   5   5   5        176.19        264.50        73.14 o                         
   7   5   5      72663.74      71962.03       815.00 o                         
   9   5   5      62770.87      61824.36       901.77 o                         
  11   5   5       4257.48       3804.43       271.67 o                         
  13   5   5      14720.62      13255.82       519.92 o                         
  15   5   5      46849.03      45616.07      1645.72 o                         
  17   5   5       7021.53       6448.40       435.91 o                         
  19   5   5       9292.21       9380.07       683.78 o                         
 -28   6   5      10611.15      10078.88      1375.77 o                         
 -26   6   5      38077.22      37180.21      1476.52 o                         
 -24   6   5       3981.95       3805.79       280.80 o                         
 -22   6   5      11070.12      10444.38       410.67 o                         
 -20   6   5      32066.79      31209.60       643.57 o                         
 -18   6   5      13541.56      13677.05       358.48 o                         
 -16   6   5      20745.99      20367.70       422.02 o                         
 -14   6   5      95114.75      95353.31       926.48 o                         
 -12   6   5      28833.40      27858.42       414.68 o                         
 -10   6   5       8024.96       7793.38       215.27 o                         
  -8   6   5      85691.77      85098.95       750.32 o                         
  -6   6   5      81815.77      80505.72       754.24 o                         
  -4   6   5       5481.70       5593.02       155.31 o                         
  -2   6   5      84450.71      85160.06       735.49 o                         
   0   6   5      38241.74      38088.68       400.85 o                         
   2   6   5        311.69        376.32        59.53 o                         
   4   6   5      53905.10      54318.46       783.76 o                         
   6   6   5      72184.26      71775.20       885.89 o                         
   8   6   5       2615.69       2565.21       178.41 o                         
  10   6   5      17304.71      17367.61       573.75 o                         
  12   6   5      19272.62      18620.82       627.81 o                         
  14   6   5       3561.74       3169.22       287.91 o                         
  16   6   5      13713.74      14199.13       881.23 o                         
  18   6   5      31367.58      30491.54      1683.16 o                         
 -27   7   5       2525.51       3679.95       935.02 o                         
 -25   7   5       8195.75       8139.87       794.10 o                         
 -23   7   5      19063.75      20540.88       702.78 o                         
 -21   7   5       2923.94       2636.95       215.13 o                         
 -19   7   5       1530.97       1400.79       155.52 o                         
 -17   7   5      29853.27      30069.77       589.85 o                         
 -15   7   5      20095.53      20695.18       417.24 o                         
 -13   7   5       8744.15       8196.23       253.82 o                         
 -11   7   5      29409.52      29567.86       461.01 o                         
  -9   7   5      30475.17      30689.51       460.25 o                         
  -7   7   5       2291.54       2268.60       142.07 o                         
  -5   7   5      51277.24      51395.05       681.98 o                         
  -3   7   5      49967.87      49390.98       630.71 o                         
  -1   7   5       2049.38       1952.10       117.09 o                         
   1   7   5      39872.76      40105.07       598.47 o                         
   3   7   5      51507.71      52923.11       774.66 o                         
   5   7   5       5213.45       4635.28       240.52 o                         
   7   7   5      39784.14      41798.71       761.61 o                         
   9   7   5      38054.03      38128.38       817.47 o                         
  11   7   5       3343.64       2794.50       252.32 o                         
  13   7   5      11464.65      11793.28       533.54 o                         
  15   7   5      34498.87      34806.78      1212.14 o                         
 -22   8   5       5920.77       5987.19       417.97 o                         
 -20   8   5      21753.99      23000.91       723.64 o                         
 -18   8   5      13796.63      13595.89       466.56 o                         
 -16   8   5       3041.75       2983.44       207.23 o                         
 -14   8   5      29358.79      29695.66       610.52 o                         
 -12   8   5       5991.81       6399.19       276.00 o                         
 -10   8   5       4386.41       4612.93       243.37 o                         
  -8   8   5      29349.32      29222.91       549.84 o                         
  -6   8   5      19158.86      19231.86       425.80 o                         
  -4   8   5       5122.05       4925.90       202.96 o                         
  -2   8   5      34926.61      35799.95       617.82 o                         
   0   8   5      10490.25      10558.63       379.75 o                         
   2   8   5        201.78        231.33        93.29 o                         
   4   8   5      10473.06      11226.65       388.50 o                         
   6   8   5       8471.26       8027.51       340.79 o                         
   8   8   5       2298.32       2271.88       213.12 o                         
  10   8   5      14848.72      14229.01       564.62 o                         
  12   8   5      11001.21      11657.15       539.79 o                         
  14   8   5       1281.25       1063.21       599.24 o                         
 -21   9   5       4229.69       5321.19      1028.16 o                         
 -19   9   5        111.85        184.79       201.94 o                         
 -17   9   5       4589.72       4219.43       313.17 o                         
 -15   9   5       2905.73       3183.53       234.20 o                         
 -13   9   5        518.85        562.18       127.89 o                         
 -11   9   5       6142.50       6388.62       304.46 o                         
  -9   9   5      12167.03      12457.22       424.91 o                         
  -7   9   5        154.36        152.20        94.46 o                         
  -5   9   5       8773.16       9050.27       433.38 o                         
  -3   9   5       8885.29       8812.13       392.51 o                         
  -1   9   5        249.61        136.88       152.66 o                         
   1   9   5      10035.02       9953.30       501.95 o                         
   3   9   5      13834.43      14685.39       499.22 o                         
   5   9   5         16.18        -55.50       118.92 o                         
   7   9   5       5626.41       6134.15       344.08 o                         
   9   9   5       8776.44       9637.33       447.46 o                         
  11   9   5         29.76       -488.58       488.58 o                         
 -16  10   5        239.11         18.45       257.20 o                         
 -14  10   5       2638.97       3075.38       256.34 o                         
 -12  10   5       3659.36       3426.53       314.56 o                         
 -10  10   5         25.54        197.45       119.17 o                         
  -8  10   5       3364.40       3161.43       241.88 o                         
  -6  10   5        594.84        438.05       138.08 o                         
  -4  10   5          8.00          5.93       169.11 o                         
  -2  10   5       1018.07       1067.65       185.66 o                         
   0  10   5       1145.08       1328.64       221.18 o                         
   2  10   5       1119.16       1616.70       244.79 o                         
   4  10   5       3558.03       3753.47       323.66 o                         
   6  10   5       1267.25        863.38       376.97 o                         
 -11  11   5         73.66        918.54       472.11 o                         
  -9  11   5         66.52        155.68       231.31 o                         
  -7  11   5        345.91       -108.78       491.95 o                         
  -5  11   5         31.94        449.79       506.92 o                         
  -3  11   5        550.93        229.21       531.45 o                         
  -1  11   5        108.97       -104.19       334.22 o                         
   1  11   5        591.01         99.38       336.50 o                         
 -32   0   6       4899.20       6278.97      1020.33 o                         
 -30   0   6      31313.14      35756.21      1518.19 o                         
 -28   0   6      48310.72      51413.62      2297.62 o                         
 -26   0   6       1238.52       1305.06       207.62 o                         
 -24   0   6      62056.03      64904.89      1359.96 o                         
 -22   0   6      18684.98      20094.24       603.10 o                         
 -20   0   6        153.95        407.71       157.26 o                         
 -18   0   6      99003.30     105995.20      4197.29 o                         
 -16   0   6     218255.80     213993.77      3317.40 o                         
 -14   0   6       2870.92       3661.17       313.95 o                         
 -12   0   6      45782.26      44352.37       813.19 o                         
 -10   0   6      74164.02      74393.25      1081.30 o                         
  -8   0   6      43082.67      43484.98       710.17 o                         
  -6   0   6     158307.38     161308.84      1228.16 o                         
  -4   0   6     435778.38     441611.03      2758.18 o                         
  -2   0   6      29693.32      30854.13       303.27 o                         
   0   0   6        770.17        819.51        41.18 o                         
   2   0   6     145469.31     152843.11      1343.76 o                         
   4   0   6     131240.98     134726.91      1337.69 o                         
   6   0   6       7617.40       7526.78       267.33 o                         
   8   0   6      67233.76      66356.55      1239.34 o                         
  10   0   6      72086.80      71813.80      2684.84 o                         
  12   0   6      11182.70      11697.62       504.04 o                         
  14   0   6      44340.41      44322.57      1061.14 o                         
  16   0   6      79947.17      85842.96      2173.39 o                         
  18   0   6       2712.53       2147.92       471.05 o                         
  20   0   6       8207.67       8783.84       722.16 o                         
 -33   1   6       8378.77       8072.08      1169.78 o                         
 -31   1   6      13768.22      16246.35       685.80 o                         
 -29   1   6       1063.03       1269.44       200.92 o                         
 -27   1   6      28092.04      30699.89       768.73 o                         
 -25   1   6      43988.50      47158.45       810.09 o                         
 -23   1   6       1941.55       2022.47       196.68 o                         
 -21   1   6      36134.78      36625.56       625.60 o                         
 -19   1   6     122600.67     123862.45      1846.13 o                         
 -17   1   6      18826.45      18344.24       523.36 o                         
 -15   1   6     106392.40     105890.55      1995.36 o                         
 -13   1   6     168902.62     163867.77      2003.53 o                         
 -11   1   6      27588.63      25977.30       308.30 o                         
  -9   1   6      27842.11      27653.70       289.19 o                         
  -7   1   6     348558.03     351410.28      1816.95 o                         
  -5   1   6     150219.81     155932.30       770.86 o                         
  -3   1   6      58870.67      60775.28       374.40 o                         
  -1   1   6     234710.72     237550.55      1085.90 o                         
   1   1   6      84855.30      83104.09       751.48 o                         
   3   1   6      15598.10      15353.33       207.95 o                         
   5   1   6     214360.20     208343.05      2948.38 o                         
   7   1   6      69319.73      68246.82       619.56 o                         
   9   1   6      12413.85      11874.28       342.27 o                         
  11   1   6      57382.58      58341.57      1094.86 o                         
  13   1   6      48533.39      49798.57      1023.93 o                         
  15   1   6        301.52        292.28       131.92 o                         
  17   1   6      47560.26      50648.55      1172.07 o                         
  19   1   6      23070.73      24409.80       826.32 o                         
  21   1   6        136.89        336.49       526.04 o                         
 -32   2   6        277.89        619.72       386.29 o                         
 -30   2   6      19606.49      21240.55       789.84 o                         
 -28   2   6      14124.11      14712.67       529.62 o                         
 -26   2   6       1896.35       2066.73       191.05 o                         
 -24   2   6      43330.84      42706.12       767.03 o                         
 -22   2   6      66090.68      64705.25      1655.57 o                         
 -20   2   6       6585.37       6241.49       276.28 o                         
 -18   2   6      30927.46      29769.90       477.62 o                         
 -16   2   6      66097.28      62856.09       948.16 o                         
 -14   2   6       1927.18       2141.90        94.37 o                         
 -12   2   6      70383.90      69212.60       626.52 o                         
 -10   2   6     169200.98     171778.55      1086.16 o                         
  -8   2   6      87718.87      91451.87       594.90 o                         
  -6   2   6      15378.53      16068.13       177.12 o                         
  -4   2   6     109876.49     110552.30       677.33 o                         
  -2   2   6      38262.12      38547.11       320.25 o                         
   0   2   6      26002.30      25282.64       265.56 o                         
   2   2   6     114284.39     112146.30       846.61 o                         
   4   2   6      74366.74      73204.59       707.10 o                         
   6   2   6        446.08        398.44        79.56 o                         
   8   2   6      73808.43      72219.63       907.55 o                         
  10   2   6      42000.22      40943.50       821.51 o                         
  12   2   6        549.19        605.75       140.86 o                         
  14   2   6      23369.81      23175.02       713.73 o                         
  16   2   6      30248.54      30311.26       830.45 o                         
  18   2   6        879.01        702.00       170.15 o                         
  20   2   6      18507.26      19801.94      1085.44 o                         
 -31   3   6       9002.15      10251.52       713.23 o                         
 -29   3   6          0.91        106.28       174.29 o                         
 -27   3   6       8461.70       8238.65       358.13 o                         
 -25   3   6      18481.58      17351.77       556.28 o                         
 -23   3   6        972.50        798.13       127.20 o                         
 -21   3   6      21674.12      20497.74       696.18 o                         
 -19   3   6      31507.06      31049.26       531.25 o                         
 -17   3   6       1419.18       1481.15       107.14 o                         
 -15   3   6      15346.94      15672.88       290.69 o                         
 -13   3   6      71306.26      70857.46       666.01 o                         
 -11   3   6      16523.82      15311.59       234.61 o                         
  -9   3   6      42914.29      42771.35       400.33 o                         
  -7   3   6      50156.73      49150.15       375.53 o                         
  -5   3   6       7993.91       7448.22       123.99 o                         
  -3   3   6      23057.01      22372.19       221.39 o                         
  -1   3   6      97658.19      96080.85       605.52 o                         
   1   3   6      36787.37      35690.56       316.33 o                         
   3   3   6       4250.23       4023.43       124.59 o                         
   5   3   6      27732.12      28018.21       433.15 o                         
   7   3   6      18719.68      19037.93       375.63 o                         
   9   3   6        711.80        547.53       121.64 o                         
  11   3   6      50222.79      49956.12      1052.23 o                         
  13   3   6      19346.09      19836.96       611.93 o                         
  15   3   6         45.85        -52.25       135.51 o                         
  17   3   6       6927.35       6849.93       472.71 o                         
  19   3   6       9683.19       9743.20       556.91 o                         
 -30   4   6       3405.20       3720.27       401.72 o                         
 -28   4   6       4121.84       3854.44       318.08 o                         
 -26   4   6       5032.29       4579.02       283.75 o                         
 -24   4   6        521.41        591.80       133.40 o                         
 -22   4   6      14817.87      14696.63       459.19 o                         
 -20   4   6        153.87         72.22        94.86 o                         
 -18   4   6      12669.76      12294.55       314.54 o                         
 -16   4   6      22720.54      22136.05       406.41 o                         
 -14   4   6      37677.82      38690.64       504.18 o                         
 -12   4   6       6831.46       6413.21       167.36 o                         
 -10   4   6      54202.09      55576.72       521.94 o                         
  -8   4   6        159.81        255.75        34.02 o                         
  -6   4   6       4639.29       4316.15       102.84 o                         
  -4   4   6      39549.03      38597.63       384.78 o                         
  -2   4   6      68532.50      68289.45       515.71 o                         
   0   4   6       5936.11       5919.85       114.51 o                         
   2   4   6      51699.36      51247.44       472.66 o                         
   4   4   6       4360.45       4208.17       149.00 o                         
   6   4   6       1283.99       1294.06       100.13 o                         
   8   4   6      22704.00      22552.98       529.53 o                         
  10   4   6      16228.38      14628.92       524.36 o                         
  12   4   6       6187.41       6092.08       340.97 o                         
  14   4   6      15984.19      16231.82       582.38 o                         
  16   4   6       4224.94       4559.87       379.32 o                         
  18   4   6         60.58         45.27       161.49 o                         
  20   4   6       4268.27       4427.60       952.63 o                         
 -29   5   6         56.44       -220.46       220.46 o                         
 -27   5   6        649.43        367.96       204.38 o                         
 -25   5   6       2586.27       2468.56       212.51 o                         
 -23   5   6        900.25        870.98       137.21 o                         
 -21   5   6       1339.77       1422.02       150.95 o                         
 -19   5   6        150.61        322.14        83.39 o                         
 -17   5   6        837.32        679.44        80.92 o                         
 -15   5   6       2331.90       2070.99       131.71 o                         
 -13   5   6        784.97        795.79        69.54 o                         
 -11   5   6         89.53         78.72        41.61 o                         
  -9   5   6       6822.30       6601.17       143.66 o                         
  -7   5   6        458.79        440.84        59.27 o                         
  -5   5   6       1038.07       1024.00        61.83 o                         
  -3   5   6       2691.14       2867.78       102.88 o                         
  -1   5   6        430.05        498.52        45.70 o                         
   1   5   6       3460.07       3423.39       118.60 o                         
   3   5   6       5070.51       5159.32       186.33 o                         
   5   5   6         80.43        155.21       103.74 o                         
   7   5   6       2529.81       2732.44       182.03 o                         
   9   5   6       2249.82       2379.00       188.46 o                         
  11   5   6        137.39         79.20       115.07 o                         
  13   5   6        381.24        248.66       128.60 o                         
  15   5   6       3138.30       2887.82       289.04 o                         
  17   5   6        277.03        151.59       173.57 o                         
  19   5   6       1511.75        317.36       416.98 o                         
 -28   6   6          2.32        -10.83       208.68 o                         
 -26   6   6       2085.18       1858.03       230.30 o                         
 -24   6   6       1809.88       1515.58       173.71 o                         
 -22   6   6        697.08        905.95       132.89 o                         
 -20   6   6       5830.99       5930.22       258.30 o                         
 -18   6   6       2174.64       2162.46       143.32 o                         
 -16   6   6         94.91        104.86        76.77 o                         
 -14   6   6       1137.26       1217.79        93.54 o                         
 -12   6   6        778.86        673.41        75.98 o                         
 -10   6   6       1536.58       1535.17        95.31 o                         
  -8   6   6       2990.20       2706.54       119.96 o                         
  -6   6   6       2047.13       2089.65       118.86 o                         
  -4   6   6        151.59        281.21        53.99 o                         
  -2   6   6         65.85         82.29        40.30 o                         
   0   6   6          0.85         26.92        48.07 o                         
   2   6   6        170.38         63.13        60.17 o                         
   4   6   6        124.36         64.26        71.74 o                         
   6   6   6       1046.37       1163.27       156.50 o                         
   8   6   6        980.26       1123.27       165.94 o                         
  10   6   6         86.56         17.69       116.47 o                         
  12   6   6       4262.94       4278.98       319.61 o                         
  14   6   6        297.96        347.03       176.77 o                         
  16   6   6       1976.79       1404.54       309.45 o                         
 -27   7   6       4892.32       2879.39       807.39 o                         
 -25   7   6       2834.62       2517.82       254.48 o                         
 -23   7   6        317.18        197.33       134.99 o                         
 -21   7   6       6807.67       6435.22       370.43 o                         
 -19   7   6       5858.86       5772.44       280.35 o                         
 -17   7   6        100.83        104.42        85.27 o                         
 -15   7   6       5560.64       5603.63       217.51 o                         
 -13   7   6       7379.24       7516.43       247.12 o                         
 -11   7   6        379.41        369.90        66.41 o                         
  -9   7   6       6149.25       6145.58       208.82 o                         
  -7   7   6      18579.93      18981.97       403.89 o                         
  -5   7   6       9054.50       9028.96       280.01 o                         
  -3   7   6        414.67        306.67        64.65 o                         
  -1   7   6       7051.58       6976.71       240.35 o                         
   1   7   6       4811.00       4763.27       245.74 o                         
   3   7   6       2804.49       2650.98       183.91 o                         
   5   7   6      16123.32      15957.95       451.97 o                         
   7   7   6      15287.72      15646.81       506.35 o                         
   9   7   6       2291.45       2417.73       210.69 o                         
  11   7   6       1729.24       1752.14       221.44 o                         
  13   7   6       3859.74       3804.89       320.66 o                         
  15   7   6        126.82        185.67       466.20 o                         
 -24   8   6       5040.02       3793.25       600.09 o                         
 -22   8   6       5955.33       6576.91       402.80 o                         
 -20   8   6        155.17        140.86       120.17 o                         
 -18   8   6      10893.63      10686.96       411.40 o                         
 -16   8   6       6573.06       6471.82       311.65 o                         
 -14   8   6        710.98        456.74       102.42 o                         
 -12   8   6       8184.66       8216.65       311.64 o                         
 -10   8   6      25504.80      25869.21       508.92 o                         
  -8   8   6       1742.99       1664.52       135.83 o                         
  -6   8   6       4565.45       4282.90       202.24 o                         
  -4   8   6      17964.29      18225.04       436.84 o                         
  -2   8   6       7634.30       8056.69       274.35 o                         
   0   8   6       2402.45       2148.29       172.63 o                         
   2   8   6      13432.40      13673.80       425.47 o                         
   4   8   6       4469.55       4712.63       262.19 o                         
   6   8   6         68.21        -35.95       123.42 o                         
   8   8   6       7503.72       7149.41       366.67 o                         
  10   8   6       9924.78       9202.08       467.46 o                         
  12   8   6         86.61        -45.71       275.23 o                         
 -21   9   6      15738.84      14658.42      1292.13 o                         
 -19   9   6       8119.69       7953.56       433.48 o                         
 -17   9   6        445.57        366.54       124.21 o                         
 -15   9   6       9750.90      10056.20       404.31 o                         
 -13   9   6      18103.89      18617.08       537.75 o                         
 -11   9   6       1750.39       1498.55       164.57 o                         
  -9   9   6       9450.84       9621.98       370.50 o                         
  -7   9   6      10654.19       9885.18       379.11 o                         
  -5   9   6        969.76        818.65       132.02 o                         
  -3   9   6       4102.35       4534.34       296.94 o                         
  -1   9   6      28811.43      30111.50       688.30 o                         
   1   9   6      18411.21      18111.24       537.93 o                         
   3   9   6        111.34         96.46       120.43 o                         
   5   9   6       6468.27       7072.75       385.88 o                         
   7   9   6      11938.78      11446.11       507.55 o                         
   9   9   6        105.41         -5.78       215.26 o                         
  11   9   6      15907.56      16593.44      2672.08 o                         
 -18  10   6       4937.01       4686.65       916.78 o                         
 -16  10   6      12909.32      12299.86       595.36 o                         
 -14  10   6       4818.75       5070.79       328.78 o                         
 -12  10   6       9022.72       9626.27       428.20 o                         
 -10  10   6      31502.13      32800.00       855.47 o                         
  -8  10   6       5043.09       5183.04       330.76 o                         
  -6  10   6       4937.86       4911.88       349.67 o                         
  -4  10   6      19059.11      19584.17       684.00 o                         
  -2  10   6      11224.81      11170.04       558.95 o                         
   0  10   6       4809.55       5080.98       392.56 o                         
   2  10   6      24201.88      24146.49       852.97 o                         
   4  10   6       7149.53       7023.14       739.17 o                         
 -11  11   6        617.12        413.40       240.03 o                         
  -9  11   6       7326.17       7385.68       783.62 o                         
  -7  11   6      10834.11       9437.85      1593.91 o                         
  -5  11   6       4436.34       4123.29       634.71 o                         
  -3  11   6        522.64        405.02       252.00 o                         
  -1  11   6       6911.27       8388.01      1256.30 o                         
   1  11   6       2919.26       2690.70       699.27 o                         
 -33   1   7         47.76        433.47       406.37 o                         
 -31   1   7       4055.21       4267.99       345.44 o                         
 -29   1   7       4804.96       5751.63       379.67 o                         
 -27   1   7        974.55        973.43       166.99 o                         
 -25   1   7         28.04         78.86       103.39 o                         
 -23   1   7       3138.48       3254.65       202.67 o                         
 -21   1   7         87.07        189.80        97.26 o                         
 -19   1   7       7591.64       7676.93       314.28 o                         
 -17   1   7       5697.60       5525.72       247.32 o                         
 -15   1   7      21784.13      21890.38       484.08 o                         
 -13   1   7      10481.85      10109.55       197.33 o                         
 -11   1   7       4777.62       4237.81       126.33 o                         
  -9   1   7      14822.83      14746.04       207.62 o                         
  -7   1   7      10990.22      12525.87       174.84 o                         
  -5   1   7        870.99        961.61        46.53 o                         
  -3   1   7      25172.23      25417.98       227.07 o                         
  -1   1   7       7187.40       7346.53       120.52 o                         
   1   1   7      11676.68      12007.14       163.77 o                         
   3   1   7       5927.73       5887.37       129.62 o                         
   5   1   7      16073.68      15722.44       314.51 o                         
   7   1   7       1499.24       1685.42       147.11 o                         
   9   1   7      12646.66      12689.60       487.33 o                         
  11   1   7       1351.23       1452.93       166.41 o                         
  13   1   7       4062.44       3978.83       263.25 o                         
  15   1   7       7575.39       8139.59       385.28 o                         
  17   1   7       6101.28       7060.75       452.63 o                         
  19   1   7       1292.84       1241.16       265.91 o                         
 -32   2   7      12412.17      13515.41       621.99 o                         
 -30   2   7       2230.90       1978.60       224.88 o                         
 -28   2   7       1590.90       1594.98       206.47 o                         
 -26   2   7      12465.01      12635.56       416.57 o                         
 -24   2   7      19108.46      18579.82       510.61 o                         
 -22   2   7       3241.65       3068.63       204.81 o                         
 -20   2   7      52885.00      51699.29       742.25 o                         
 -18   2   7      17272.53      15554.54       350.25 o                         
 -16   2   7        303.28        446.75        70.16 o                         
 -14   2   7      32018.14      31364.88       381.94 o                         
 -12   2   7      65680.60      66241.91       612.92 o                         
 -10   2   7      22168.28      22388.12       273.50 o                         
  -8   2   7     136967.14     144411.62       845.16 o                         
  -6   2   7      22121.10      22863.98       239.80 o                         
  -4   2   7       4472.86       4529.97       104.06 o                         
  -2   2   7      39032.84      39171.68       331.60 o                         
   0   2   7      58958.32      59588.46       488.36 o                         
   2   2   7       1109.86       1009.77        57.80 o                         
   4   2   7      13941.08      13041.56       292.46 o                         
   6   2   7      18242.54      17613.65       401.99 o                         
   8   2   7      21099.98      21576.36       457.38 o                         
  10   2   7       3101.37       3166.63       219.67 o                         
  12   2   7      12891.93      13219.39       481.92 o                         
  14   2   7        714.79        690.38       155.04 o                         
  16   2   7        349.16        585.47       156.75 o                         
  18   2   7       5953.64       6056.14       455.84 o                         
  20   2   7       8234.14       8331.97      1305.69 o                         
 -33   3   7       2311.68       2500.13       483.57 o                         
 -31   3   7       5683.35       6219.10       461.92 o                         
 -29   3   7       5367.71       6095.60       387.18 o                         
 -27   3   7       1555.31       1277.92       155.85 o                         
 -25   3   7       4664.94       4232.72       246.44 o                         
 -23   3   7      52260.81      48125.28      1712.99 o                         
 -21   3   7      13451.43      13484.20       413.66 o                         
 -19   3   7       4379.59       4415.81       205.70 o                         
 -17   3   7       7849.55       7940.49       228.77 o                         
 -15   3   7      29026.10      28692.42       424.63 o                         
 -13   3   7       7877.02       8210.16       216.88 o                         
 -11   3   7      69897.59      68523.91       599.84 o                         
  -9   3   7      92312.14      92422.28       695.48 o                         
  -7   3   7      12262.75      12467.46       179.48 o                         
  -5   3   7      15614.64      16053.52       220.02 o                         
  -3   3   7     121660.97     122390.25       733.73 o                         
  -1   3   7      28078.98      28508.84       285.44 o                         
   1   3   7      22495.72      21438.04       274.11 o                         
   3   3   7      64212.26      64403.24       664.98 o                         
   5   3   7      24427.45      24557.14       444.71 o                         
   7   3   7       9429.01       9432.70       369.52 o                         
   9   3   7      91795.23      91962.83      1441.62 o                         
  11   3   7      37928.17      38211.90       843.59 o                         
  13   3   7       1210.07        858.92       153.67 o                         
  15   3   7      19829.62      20061.80       728.14 o                         
  17   3   7      15628.39      15846.69       651.54 o                         
  19   3   7        745.74        822.66       578.86 o                         
 -32   4   7      17296.86      15537.78      1188.46 o                         
 -30   4   7       4551.55       4605.45       497.62 o                         
 -28   4   7       5428.22       4722.98       295.13 o                         
 -26   4   7      41208.31      39121.86      1246.57 o                         
 -24   4   7      29808.56      27739.85       665.27 o                         
 -22   4   7       4169.59       4138.90       240.53 o                         
 -20   4   7      57626.39      55580.54       799.69 o                         
 -18   4   7      37219.14      37453.66       602.34 o                         
 -16   4   7       1190.97       1178.87       103.03 o                         
 -14   4   7     132618.52     132259.78      1106.24 o                         
 -12   4   7     121450.00     121488.24      1046.85 o                         
 -10   4   7        164.24        199.41        42.49 o                         
  -8   4   7      76628.55      77258.09       651.68 o                         
  -6   4   7      87557.55      86991.07       706.32 o                         
  -4   4   7        351.22        409.49        50.64 o                         
  -2   4   7      91931.49      90507.26       608.47 o                         
   0   4   7     125831.16     122206.16       908.27 o                         
   2   4   7      12871.39      12842.09       254.87 o                         
   4   4   7       8608.25       8369.03       233.86 o                         
   6   4   7      48041.46      46858.41       718.53 o                         
   8   4   7      13672.21      12987.26       417.36 o                         
  10   4   7      10443.80       9978.81       672.86 o                         
  12   4   7      36888.42      35507.17      1463.79 o                         
  14   4   7      21260.28      20684.43       920.44 o                         
  16   4   7        209.36        238.92       257.95 o                         
  18   4   7      13987.29      13458.23       944.04 o                         
 -31   5   7       4418.38       3146.86       839.59 o                         
 -29   5   7      30851.78      31437.34      1022.83 o                         
 -27   5   7      13621.78      12794.01       624.57 o                         
 -25   5   7       4749.94       4098.12       261.55 o                         
 -23   5   7      28933.78      27693.07       652.97 o                         
 -21   5   7      21793.75      21385.11       501.03 o                         
 -19   5   7       1494.02       1385.51       122.55 o                         
 -17   5   7      83750.77      83773.63       922.43 o                         
 -15   5   7      64832.64      65463.59       690.95 o                         
 -13   5   7          1.88         51.88        55.02 o                         
 -11   5   7      48502.84      49465.21       540.89 o                         
  -9   5   7      87185.91      86430.43       733.42 o                         
  -7   5   7       9813.44       9521.47       190.88 o                         
  -5   5   7      57748.39      57350.81       553.39 o                         
  -3   5   7     114155.26     113777.98       817.24 o                         
  -1   5   7      14516.41      14277.81       208.05 o                         
   1   5   7      30606.10      30831.33       403.61 o                         
   3   5   7     102636.07     103346.26      1090.24 o                         
   5   5   7      29474.22      29498.17       528.66 o                         
   7   5   7       8849.49       8649.22       321.21 o                         
   9   5   7      47986.75      46471.47      1216.11 o                         
  11   5   7      15947.11      14675.31       631.02 o                         
  13   5   7       5039.36       5037.27       313.31 o                         
  15   5   7      32095.07      31259.18      1099.81 o                         
  17   5   7      18992.41      19288.01       978.04 o                         
 -30   6   7       6312.19       6239.37      1081.14 o                         
 -28   6   7       2642.14       1649.46       278.46 o                         
 -26   6   7      22035.54      21623.95       646.23 o                         
 -24   6   7       5960.61       6271.76       311.83 o                         
 -22   6   7       2083.97       1813.12       167.99 o                         
 -20   6   7      33685.19      32395.29       631.84 o                         
 -18   6   7      53532.00      54490.93       763.89 o                         
 -16   6   7          6.10        239.21        88.54 o                         
 -14   6   7      36275.66      36317.17       510.48 o                         
 -12   6   7      30666.51      31155.49       446.22 o                         
 -10   6   7       1042.83       1098.87        83.49 o                         
  -8   6   7      59069.36      57564.62       662.84 o                         
  -6   6   7     123300.23     122337.08      1017.89 o                         
  -4   6   7      10133.31       9970.39       221.43 o                         
  -2   6   7      21570.75      22315.18       313.33 o                         
   0   6   7      42188.71      43925.28       505.33 o                         
   2   6   7      13559.93      13040.12       309.68 o                         
   4   6   7      34361.84      34655.02       594.61 o                         
   6   6   7      85774.22      85610.92      1413.99 o                         
   8   6   7      19185.14      19642.00       566.49 o                         
  10   6   7       1864.78       1821.39       211.86 o                         
  12   6   7      35886.72      35816.77       933.14 o                         
  14   6   7      16930.12      15547.47       981.30 o                         
  16   6   7       4745.86       6447.74      1062.88 o                         
 -27   7   7      11309.24      11510.08       894.38 o                         
 -25   7   7       1769.78       1308.95       196.72 o                         
 -23   7   7      22380.19      23493.27       647.53 o                         
 -21   7   7      33453.05      34224.44       713.02 o                         
 -19   7   7         99.43        230.39        97.65 o                         
 -17   7   7      47888.45      49006.80       753.19 o                         
 -15   7   7      29028.82      28821.03       543.62 o                         
 -13   7   7       1424.51       1249.84       103.36 o                         
 -11   7   7      34550.57      34212.18       507.69 o                         
  -9   7   7      56091.20      56035.04       737.99 o                         
  -7   7   7        272.62        247.54        79.99 o                         
  -5   7   7      51056.68      51534.04       740.21 o                         
  -3   7   7      35316.80      35414.26       536.86 o                         
  -1   7   7       5114.66       5157.54       229.04 o                         
   1   7   7      17127.10      17363.73       478.17 o                         
   3   7   7      50766.91      51692.62       879.86 o                         
   5   7   7       2119.65       2075.12       177.53 o                         
   7   7   7      17900.49      18404.62       562.67 o                         
   9   7   7      17629.18      18654.63       590.69 o                         
  11   7   7       7303.05       7055.31       417.98 o                         
  13   7   7        447.08        283.03       235.72 o                         
 -24   8   7       5286.55       5453.36       517.43 o                         
 -22   8   7        209.38        450.86       143.67 o                         
 -20   8   7       6260.36       6486.04       332.28 o                         
 -18   8   7       9944.11      10287.36       420.44 o                         
 -16   8   7         93.45         23.50        89.03 o                         
 -14   8   7      14487.01      15344.22       435.24 o                         
 -12   8   7      25545.51      26278.11       555.90 o                         
 -10   8   7      12200.35      12459.52       353.35 o                         
  -8   8   7       2950.59       2789.11       178.95 o                         
  -6   8   7      18305.00      18701.67       501.93 o                         
  -4   8   7       1603.42       1565.40       124.74 o                         
  -2   8   7       9290.44       9168.44       340.18 o                         
   0   8   7      39606.20      40598.30       752.54 o                         
   2   8   7      20226.35      20688.74       565.09 o                         
   4   8   7       3255.51       3663.03       272.93 o                         
   6   8   7      19827.05      19813.26       637.57 o                         
   8   8   7       2333.83       1992.83       235.36 o                         
  10   8   7       5554.27       5475.79       477.71 o                         
  12   8   7      21208.48      22492.98      2209.03 o                         
 -21   9   7       8092.10       8657.74       572.29 o                         
 -19   9   7        254.64        387.79       143.07 o                         
 -17   9   7       9478.29       9229.81       392.23 o                         
 -15   9   7      12055.44      13005.22       457.70 o                         
 -13   9   7         36.28        251.71       117.71 o                         
 -11   9   7      11355.39      11216.95       424.67 o                         
  -9   9   7       8440.72       8771.59       371.90 o                         
  -7   9   7         82.30         92.87       110.80 o                         
  -5   9   7       8358.72       9237.27       419.98 o                         
  -3   9   7      11434.85      11753.37       406.32 o                         
  -1   9   7        211.53        260.90       107.41 o                         
   1   9   7       6284.48       7035.38       345.28 o                         
   3   9   7       6785.01       6812.77       373.78 o                         
   5   9   7        238.12        216.97       165.51 o                         
   7   9   7       3201.92       2799.89       372.36 o                         
   9   9   7       3890.89       4459.98      1833.87 o                         
 -18  10   7       1744.16       2437.48       830.56 o                         
 -16  10   7       1974.28       2018.13       269.67 o                         
 -14  10   7        130.56         70.04       118.84 o                         
 -12  10   7        549.21        985.70       187.66 o                         
 -10  10   7         63.77         15.95       120.58 o                         
  -8  10   7       1420.25       1302.23       182.39 o                         
  -6  10   7       3287.44       3435.11       297.19 o                         
  -4  10   7       2990.03       2492.57       269.76 o                         
  -2  10   7         71.73        191.30       156.01 o                         
   0  10   7       1519.41       1459.31       213.69 o                         
   2  10   7        319.41        407.61       201.17 o                         
   4  10   7       2879.20       3162.31       808.76 o                         
 -11  11   7         54.96        518.47       366.13 o                         
  -7  11   7          6.77        184.66       228.46 o                         
  -5  11   7         50.98         70.00       363.76 o                         
  -3  11   7         48.58        402.54       403.90 o                         
 -32   0   8       4970.20       6351.40       846.82 o                         
 -30   0   8      14706.53      16864.29       818.99 o                         
 -28   0   8      50907.67      54622.87      1474.46 o                         
 -26   0   8      16833.62      18513.75       822.54 o                         
 -24   0   8       3442.67       3536.83       262.47 o                         
 -22   0   8      73419.84      78695.23      2439.89 o                         
 -20   0   8      68808.44      69292.16      1309.91 o                         
 -18   0   8      20251.92      19303.32       662.94 o                         
 -16   0   8     157036.09     147759.94      3943.82 o                         
 -14   0   8      68803.71      66974.32      1341.11 o                         
 -12   0   8        604.76        626.11        73.10 o                         
 -10   0   8     269515.88     261449.77      3349.15 o                         
  -8   0   8     251745.33     247806.97      2079.42 o                         
  -6   0   8        725.75        711.72        73.46 o                         
  -4   0   8     157539.53     158362.95      1247.25 o                         
  -2   0   8     131673.42     131159.09       981.40 o                         
   0   0   8        673.49        913.79        57.64 o                         
   2   0   8     160343.34     159860.81      1556.72 o                         
   4   0   8     238633.42     236979.56      3847.60 o                         
   6   0   8       5227.61       5346.15       286.18 o                         
   8   0   8      38942.96      39166.24       921.71 o                         
  10   0   8      54803.52      55174.93      1299.60 o                         
  12   0   8       3385.46       3710.73       435.29 o                         
  14   0   8      44154.51      45616.67      1562.89 o                         
  16   0   8      59012.17      66833.62      1973.44 o                         
  18   0   8       5755.33       5385.96       792.64 o                         
 -35   1   8         18.25        582.51       545.29 o                         
 -33   1   8      15598.51      16588.89       952.44 o                         
 -31   1   8      31779.46      32570.30      1004.36 o                         
 -29   1   8       1512.70       1761.49       199.81 o                         
 -27   1   8      40727.25      42214.27       914.60 o                         
 -25   1   8      46234.73      48236.89       774.34 o                         
 -23   1   8       3990.87       4543.60       221.39 o                         
 -21   1   8      24095.96      24432.32       678.34 o                         
 -19   1   8     137916.89     131774.80      1953.23 o                         
 -17   1   8      42011.47      40774.39       817.00 o                         
 -15   1   8      40397.38      39203.98       533.92 o                         
 -13   1   8     139438.62     140192.98      1189.00 o                         
 -11   1   8      66167.24      68281.70       644.81 o                         
  -9   1   8      15243.83      16109.05       223.38 o                         
  -7   1   8     212403.80     216406.62      1394.22 o                         
  -5   1   8      73331.63      73751.12       492.49 o                         
  -3   1   8       1376.17       1555.61        55.06 o                         
  -1   1   8      62469.38      62025.99       540.42 o                         
   1   1   8     134103.03     134313.47       858.38 o                         
   3   1   8       2137.91       2170.79        89.34 o                         
   5   1   8      78285.05      75460.79       907.54 o                         
   7   1   8      67751.92      68035.86      1009.46 o                         
   9   1   8       9736.02      10317.93       358.11 o                         
  11   1   8      11848.50      11555.42       436.03 o                         
  13   1   8      59729.82      61891.59      1330.03 o                         
  15   1   8      12713.57      12787.77       588.44 o                         
  17   1   8       5504.53       6542.22       479.33 o                         
 -34   2   8      11027.41      11534.37      1146.32 o                         
 -32   2   8       3513.02       3984.99       321.58 o                         
 -30   2   8       3434.32       4205.51       316.78 o                         
 -28   2   8      26482.05      27924.67       687.75 o                         
 -26   2   8       5200.22       5625.46       291.99 o                         
 -24   2   8      12601.61      11934.01       456.74 o                         
 -22   2   8      57086.87      56271.63      1509.27 o                         
 -20   2   8      34837.85      33936.16       654.48 o                         
 -18   2   8       7794.37       7959.51       248.68 o                         
 -16   2   8     111931.12     107994.48       932.14 o                         
 -14   2   8      70706.58      69580.42       687.50 o                         
 -12   2   8       4381.81       4341.91       120.19 o                         
 -10   2   8     104522.81     103043.80       718.99 o                         
  -8   2   8      98953.98      99603.32       708.96 o                         
  -6   2   8       1853.12       1742.66        62.97 o                         
  -4   2   8     141921.64     139630.61       848.81 o                         
  -2   2   8     153102.06     153778.11       979.01 o                         
   0   2   8      13148.39      13470.87       200.62 o                         
   2   2   8      53403.35      51238.17       720.97 o                         
   4   2   8      64026.41      64071.80       687.92 o                         
   6   2   8        479.82        472.16        76.64 o                         
   8   2   8      48782.69      49528.65      1395.17 o                         
  10   2   8      74795.34      75334.34      1450.75 o                         
  12   2   8      12477.96      12519.29       536.93 o                         
  14   2   8      11023.41       9735.05       450.78 o                         
  16   2   8      19098.42      19252.62       787.31 o                         
  18   2   8        846.65        517.60       386.31 o                         
 -33   3   8       3595.19       3992.62       463.32 o                         
 -31   3   8      10449.45      11797.25       546.80 o                         
 -29   3   8       1574.41       1785.95       186.23 o                         
 -27   3   8       4544.80       3918.23       263.04 o                         
 -25   3   8      34974.73      33644.60       995.92 o                         
 -23   3   8      13853.18      12687.58       409.97 o                         
 -21   3   8       6474.94       6284.19       250.51 o                         
 -19   3   8      26660.18      25967.58       494.86 o                         
 -17   3   8      13147.69      12758.25       263.81 o                         
 -15   3   8       8361.43       8508.96       243.92 o                         
 -13   3   8      94383.90      93589.44       805.44 o                         
 -11   3   8      50257.93      49369.93       491.11 o                         
  -9   3   8       3945.48       3865.38       119.89 o                         
  -7   3   8      49449.06      50026.54       450.27 o                         
  -5   3   8      52758.09      52426.58       469.40 o                         
  -3   3   8       2879.93       2808.84        75.82 o                         
  -1   3   8      99447.60      98484.40       785.50 o                         
   1   3   8      41288.12      39393.45       421.33 o                         
   3   3   8        497.81        482.57        88.92 o                         
   5   3   8      22790.06      21435.98       549.47 o                         
   7   3   8      34825.36      32989.72      1372.83 o                         
   9   3   8        897.01       1002.41       171.98 o                         
  11   3   8      19077.50      18648.99       658.65 o                         
  13   3   8      18219.64      18539.04       686.35 o                         
  15   3   8       2537.38       2862.75       296.12 o                         
  17   3   8       4594.39       4486.18      1043.96 o                         
 -32   4   8         64.99       -177.50       260.55 o                         
 -30   4   8       3020.00       2289.77       243.60 o                         
 -28   4   8       5294.02       4738.21       297.11 o                         
 -26   4   8       7156.98       6974.27       343.93 o                         
 -24   4   8       1275.79        745.88       135.68 o                         
 -22   4   8      14381.11      14830.17       410.61 o                         
 -20   4   8       1957.48       2106.75       152.58 o                         
 -18   4   8        801.39        679.78        99.43 o                         
 -16   4   8       9205.99       9565.85       265.38 o                         
 -14   4   8      13202.22      12880.19       290.98 o                         
 -12   4   8        248.38        149.29        44.00 o                         
 -10   4   8      12887.30      12051.24       228.83 o                         
  -8   4   8       8983.09       9028.49       173.20 o                         
  -6   4   8       3151.98       2820.84        96.39 o                         
  -4   4   8       3736.77       3574.84       104.19 o                         
  -2   4   8       6514.15       6110.42       128.53 o                         
   0   4   8       2917.17       2982.52        86.99 o                         
   2   4   8      10616.89      10598.05       277.58 o                         
   4   4   8      13324.98      13007.53       349.01 o                         
   6   4   8       6409.24       6496.88       282.74 o                         
   8   4   8       3707.28       3395.56       221.82 o                         
  10   4   8       5209.28       4781.71       303.82 o                         
  12   4   8        484.52        273.38       141.80 o                         
  14   4   8       2689.83       2527.86       288.65 o                         
  16   4   8       7864.71       6743.02       566.82 o                         
 -31   5   8        791.66       1354.92       306.13 o                         
 -29   5   8       3631.57       3242.73       254.77 o                         
 -27   5   8       4658.43       4252.97       286.69 o                         
 -25   5   8       1157.93       1045.58       138.84 o                         
 -23   5   8       4674.89       4685.78       266.45 o                         
 -21   5   8       2933.13       2496.59       172.45 o                         
 -19   5   8       3874.28       3573.68       197.98 o                         
 -17   5   8       6572.50       7204.27       244.38 o                         
 -15   5   8       6966.80       7012.75       225.27 o                         
 -13   5   8       7830.78       8175.73       212.74 o                         
 -11   5   8       2221.73       2127.29       115.30 o                         
  -9   5   8       5419.02       5440.76       151.41 o                         
  -7   5   8      12540.20      12237.53       256.50 o                         
  -5   5   8      26470.44      26635.69       333.54 o                         
  -3   5   8        981.09        995.55        65.64 o                         
  -1   5   8      15260.38      15165.25       270.58 o                         
   1   5   8        581.99        643.43        74.37 o                         
   3   5   8       3245.20       3116.29       181.55 o                         
   5   5   8       2097.03       2095.73       176.25 o                         
   7   5   8      10600.16      10267.20       505.22 o                         
   9   5   8        380.21        154.42       159.70 o                         
  11   5   8       7478.42       7204.28       373.63 o                         
  13   5   8        196.48         14.66       144.45 o                         
  15   5   8        324.96       -139.64       341.67 o                         
 -30   6   8        848.29        940.18       298.61 o                         
 -28   6   8        648.10        286.00       166.06 o                         
 -26   6   8        205.59        417.42       149.77 o                         
 -24   6   8         74.53        -53.94       117.24 o                         
 -22   6   8        276.11        180.07        96.33 o                         
 -20   6   8       1126.97       1026.98       125.32 o                         
 -18   6   8       3177.66       2953.75       177.35 o                         
 -16   6   8       4942.32       4937.65       220.29 o                         
 -14   6   8          2.90          4.33        64.74 o                         
 -12   6   8        492.00        473.71        75.68 o                         
 -10   6   8       5480.79       5462.55       192.27 o                         
  -8   6   8       7232.94       6897.03       212.89 o                         
  -6   6   8       1615.65       1479.73        92.58 o                         
  -4   6   8       2026.73       1955.56        96.19 o                         
  -2   6   8         46.83        104.89        51.50 o                         
   0   6   8        805.80        908.48        88.19 o                         
   2   6   8       3855.53       3883.49       178.00 o                         
   4   6   8       9945.22      10746.61       351.22 o                         
   6   6   8        499.74        709.84       141.25 o                         
   8   6   8        359.28         41.12       112.67 o                         
  10   6   8        269.50       -151.83       165.72 o                         
  12   6   8        335.13        450.20       178.46 o                         
  14   6   8        767.79       1476.84       754.16 o                         
 -27   7   8       2796.59       1816.34       309.43 o                         
 -25   7   8        592.86        268.36       140.95 o                         
 -23   7   8        920.69        827.48       155.82 o                         
 -21   7   8      11506.59      11331.78       396.18 o                         
 -19   7   8       7953.37       7590.58       311.10 o                         
 -17   7   8        750.44        487.45        95.20 o                         
 -15   7   8        107.47         94.87        79.76 o                         
 -13   7   8       2628.48       2380.13       141.43 o                         
 -11   7   8        294.26        284.58        76.97 o                         
  -9   7   8       3971.49       3878.87       208.96 o                         
  -7   7   8      10940.66      11186.32       348.90 o                         
  -5   7   8      11848.42      12369.67       376.73 o                         
  -3   7   8       1748.95       1501.41       112.11 o                         
  -1   7   8       1747.90       1982.56       162.23 o                         
   1   7   8       2605.03       2625.41       197.16 o                         
   3   7   8        241.43        316.24       110.71 o                         
   5   7   8        790.11        556.42       124.12 o                         
   7   7   8       7110.03       6843.71       340.04 o                         
   9   7   8       3045.83       2740.20       275.95 o                         
  11   7   8         84.89        -79.77       171.99 o                         
  13   7   8       1493.93       -601.19       733.13 o                         
 -26   8   8        244.29       -507.92       508.95 o                         
 -24   8   8       8647.51       7624.85       496.78 o                         
 -22   8   8      13586.28      12576.57       474.00 o                         
 -20   8   8        321.86        328.90       178.29 o                         
 -18   8   8       4497.48       4209.01       247.64 o                         
 -16   8   8      15892.91      15745.89       470.91 o                         
 -14   8   8       6018.10       6289.18       270.77 o                         
 -12   8   8       6999.33       7505.60       289.35 o                         
 -10   8   8      19100.18      19142.88       456.43 o                         
  -8   8   8       2510.02       2438.81       186.64 o                         
  -6   8   8         90.12        219.84       104.12 o                         
  -4   8   8      11692.50      11566.36       385.90 o                         
  -2   8   8      18484.66      18628.91       466.77 o                         
   0   8   8         12.53        110.60       122.26 o                         
   2   8   8       5485.39       5549.65       324.85 o                         
   4   8   8      10489.30      10309.10       453.83 o                         
   6   8   8       3628.32       3720.73       290.21 o                         
   8   8   8       3900.35       3943.65       308.93 o                         
  10   8   8      15861.27      15074.15      1319.60 o                         
 -23   9   8       3765.03       1969.92       670.80 o                         
 -21   9   8       2571.58       2375.52       279.44 o                         
 -19   9   8       5399.85       5452.52       333.65 o                         
 -17   9   8       1845.55       1906.12       200.76 o                         
 -15   9   8       1682.73       1284.24       159.34 o                         
 -13   9   8      29163.96      28812.40       702.91 o                         
 -11   9   8      18353.96      18936.78       600.72 o                         
  -9   9   8         47.39          3.71       111.00 o                         
  -7   9   8       9301.71       9368.04       381.64 o                         
  -5   9   8      16791.62      17585.54       502.17 o                         
  -3   9   8        123.99        101.66       107.88 o                         
  -1   9   8      29987.60      30091.30       811.05 o                         
   1   9   8      16107.90      16276.02       573.43 o                         
   3   9   8        524.19        474.42       136.54 o                         
   5   9   8       3452.12       3305.73       360.42 o                         
   7   9   8      13778.25      13666.23      1108.71 o                         
 -18  10   8       6654.91       6219.09       612.97 o                         
 -16  10   8      13787.54      13678.34       785.64 o                         
 -14  10   8       4434.65       4291.74       340.67 o                         
 -12  10   8       3313.14       3279.59       269.46 o                         
 -10  10   8      12447.92      12387.66       505.05 o                         
  -8  10   8       5665.36       6162.85       395.96 o                         
  -6  10   8        355.29        407.17       138.47 o                         
  -4  10   8      11632.24      11066.46       606.70 o                         
  -2  10   8       9879.30       9649.00       588.45 o                         
   0  10   8         58.58        -44.24       226.69 o                         
   2  10   8       5840.64       5694.95      1008.50 o                         
  -9  11   8        524.84        760.86       418.85 o                         
  -7  11   8      20417.70      19842.94      1412.10 o                         
  -5  11   8      18719.98      16899.41      1833.08 o                         
 -35   1   9       2372.62       3196.27       964.80 o                         
 -33   1   9        329.99        408.26       175.44 o                         
 -31   1   9        318.53        230.70       182.51 o                         
 -29   1   9        768.76       1177.71       191.96 o                         
 -27   1   9       6386.55       6513.16       302.99 o                         
 -25   1   9        126.04         54.36       102.11 o                         
 -23   1   9      16781.00      16299.46       491.43 o                         
 -21   1   9      11171.49      10904.25       390.20 o                         
 -19   1   9        355.55        318.78        64.27 o                         
 -17   1   9        500.60        415.62        64.65 o                         
 -15   1   9      12498.73      13004.57       270.62 o                         
 -13   1   9        111.16        143.59        42.46 o                         
 -11   1   9      49340.64      51047.80       433.10 o                         
  -9   1   9      17802.89      18063.10       236.58 o                         
  -7   1   9      13429.80      13675.55       202.66 o                         
  -5   1   9         35.55        115.94        31.09 o                         
  -3   1   9      14109.27      14611.19       187.52 o                         
  -1   1   9        328.21        278.66        35.58 o                         
   1   1   9      23698.12      23434.98       311.28 o                         
   3   1   9      14220.61      13432.57       329.26 o                         
   5   1   9       9098.83       9249.42       288.36 o                         
   7   1   9       2358.74       2326.70       170.85 o                         
   9   1   9       1528.72       1146.77       160.72 o                         
  11   1   9        143.05        331.28       130.02 o                         
  13   1   9         21.85        124.24       176.75 o                         
  15   1   9       1108.89       1052.81       227.87 o                         
  17   1   9       4939.39       4683.55       624.75 o                         
 -34   2   9       2687.06       2706.25       392.24 o                         
 -32   2   9       8853.69       9286.76       709.58 o                         
 -30   2   9       1036.46       1158.35       237.87 o                         
 -28   2   9        376.84        555.00       146.09 o                         
 -26   2   9       5642.45       6260.77       316.71 o                         
 -24   2   9      13579.06      13628.12       537.95 o                         
 -22   2   9       3999.53       3991.65       230.09 o                         
 -20   2   9       8649.68       8308.76       274.62 o                         
 -18   2   9      13356.29      13653.61       269.99 o                         
 -16   2   9      19258.95      18705.54       284.31 o                         
 -14   2   9      21456.35      22276.73       375.43 o                         
 -12   2   9      39467.93      38628.23       457.35 o                         
 -10   2   9       1982.19       2042.97        73.80 o                         
  -8   2   9       1149.85       1341.77        62.22 o                         
  -6   2   9      38948.66      38089.36       363.57 o                         
  -4   2   9      83364.20      83532.44       553.83 o                         
  -2   2   9       2112.98       1869.72        78.67 o                         
   0   2   9      30704.47      30579.49       356.99 o                         
   2   2   9      27949.62      27464.50       429.64 o                         
   4   2   9       6712.20       6423.41       196.89 o                         
   6   2   9      33983.62      33921.02       681.57 o                         
   8   2   9      31527.37      33334.98       990.06 o                         
  10   2   9        277.31        389.60       150.91 o                         
  12   2   9      11019.78      11458.82       502.50 o                         
  14   2   9      14786.42      15155.59       632.83 o                         
  16   2   9       3485.74       3213.67       434.19 o                         
 -33   3   9       7986.88       9667.11       666.13 o                         
 -31   3   9        623.31        656.03       137.46 o                         
 -29   3   9      17055.68      16984.90       551.01 o                         
 -27   3   9      29148.38      27974.81       685.85 o                         
 -25   3   9       1068.27       1016.59       135.03 o                         
 -23   3   9      40612.82      40656.89       740.99 o                         
 -21   3   9      51704.14      48828.76       899.50 o                         
 -19   3   9       1764.10       1667.00       124.92 o                         
 -17   3   9      51294.55      50633.80       622.95 o                         
 -15   3   9     120485.34     119412.65       986.09 o                         
 -13   3   9      14171.25      13793.02       252.86 o                         
 -11   3   9      27196.26      27080.12       347.57 o                         
  -9   3   9      50669.44      50894.95       455.68 o                         
  -7   3   9      10735.38      11046.89       198.83 o                         
  -5   3   9      39891.72      40271.12       389.46 o                         
  -3   3   9     162750.66     162258.73       993.78 o                         
  -1   3   9      20640.02      20418.99       297.18 o                         
   1   3   9       9976.38       9165.76       292.83 o                         
   3   3   9      14088.88      13365.43       331.31 o                         
   5   3   9      14063.41      13503.78       368.70 o                         
   7   3   9       1680.09       1557.44       171.10 o                         
   9   3   9      34566.29      35654.17       859.29 o                         
  11   3   9      15572.58      14931.20       556.41 o                         
  13   3   9       1497.90       1115.79       231.50 o                         
  15   3   9       1659.98       1327.29       303.64 o                         
  17   3   9      13635.69      13073.02      1789.61 o                         
 -32   4   9      10330.78       9547.09       549.88 o                         
 -30   4   9       7933.95       7033.43       366.20 o                         
 -28   4   9        756.41        915.99       171.40 o                         
 -26   4   9      27138.80      25734.81       652.55 o                         
 -24   4   9      31697.56      30915.09       681.78 o                         
 -22   4   9       1451.77       1570.73       135.77 o                         
 -20   4   9      26616.49      26372.18       535.69 o                         
 -18   4   9      38708.56      38545.67       584.98 o                         
 -16   4   9       3065.69       3330.07       147.01 o                         
 -14   4   9      34605.70      35519.71       490.96 o                         
 -12   4   9      96520.78      98286.24       853.58 o                         
 -10   4   9      26930.94      26403.20       370.82 o                         
  -8   4   9       6282.58       6525.67       155.88 o                         
  -6   4   9      89240.76      86946.17       615.28 o                         
  -4   4   9      63540.93      63674.39       530.92 o                         
  -2   4   9       2151.11       2263.87        83.26 o                         
   0   4   9      90947.95      92218.60       722.42 o                         
   2   4   9      63087.21      62963.48       740.91 o                         
   4   4   9        162.20        201.41        77.30 o                         
   6   4   9      52661.00      49238.89      1786.91 o                         
   8   4   9      60125.19      61903.88      1350.34 o                         
  10   4   9        335.59        619.21       157.64 o                         
  12   4   9      20564.90      21053.23       755.20 o                         
  14   4   9      25942.03      26386.69       882.71 o                         
  16   4   9       1697.84        866.54       296.28 o                         
 -33   5   9       7939.43       7979.43      1288.42 o                         
 -31   5   9        313.09        280.85       169.70 o                         
 -29   5   9      20112.79      18870.44       808.23 o                         
 -27   5   9      22701.06      21718.27       701.51 o                         
 -25   5   9        107.56        196.92       117.01 o                         
 -23   5   9      29298.35      28715.18       602.05 o                         
 -21   5   9      49060.42      49462.50       769.75 o                         
 -19   5   9       4609.87       4955.00       215.34 o                         
 -17   5   9      31362.34      31507.72       523.84 o                         
 -15   5   9      69773.02      68136.49       713.43 o                         
 -13   5   9       9542.16       9412.51       245.28 o                         
 -11   5   9      42161.57      41240.51       565.55 o                         
  -9   5   9     137386.12     136004.70      1180.40 o                         
  -7   5   9      31115.39      30939.20       443.98 o                         
  -5   5   9      15430.79      15917.95       258.12 o                         
  -3   5   9      61963.76      62486.56       613.41 o                         
  -1   5   9      29630.51      29633.74       436.67 o                         
   1   5   9       7845.67       7882.85       269.73 o                         
   3   5   9      84424.10      83229.84      1019.72 o                         
   5   5   9      41176.81      41123.12       818.50 o                         
   7   5   9          8.10         91.48       129.89 o                         
   9   5   9      20028.21      19140.34      1248.76 o                         
  11   5   9      30212.71      29470.94      1567.64 o                         
  13   5   9        357.59        211.79       196.31 o                         
  15   5   9      18795.33      18318.90      2220.85 o                         
 -30   6   9      26320.81      25615.60      1151.17 o                         
 -28   6   9        355.19        385.67       188.85 o                         
 -26   6   9      18833.79      18247.55       569.38 o                         
 -24   6   9      26132.57      25998.45       647.37 o                         
 -22   6   9       1831.61       2033.01       158.03 o                         
 -20   6   9      38044.76      38271.60       678.90 o                         
 -18   6   9      83930.02      84985.34      1022.30 o                         
 -16   6   9       7881.25       8036.06       250.59 o                         
 -14   6   9      13112.83      13023.87       332.97 o                         
 -12   6   9      55369.41      57199.88       779.63 o                         
 -10   6   9      23563.19      23116.99       419.13 o                         
  -8   6   9      30219.19      30090.05       445.43 o                         
  -6   6   9      80801.05      79709.08       739.97 o                         
  -4   6   9      20803.13      20989.55       338.03 o                         
  -2   6   9       3743.13       3625.14       158.81 o                         
   0   6   9      62192.28      62706.62       769.25 o                         
   2   6   9      37026.43      37347.89       623.07 o                         
   4   6   9       3851.95       4037.76       227.19 o                         
   6   6   9      32110.14      32178.07       734.90 o                         
   8   6   9      15925.33      15382.37       635.53 o                         
  10   6   9        152.04        274.98       246.50 o                         
  12   6   9      23428.95      22931.55      1091.96 o                         
 -29   7   9      10345.79       8614.49       944.29 o                         
 -27   7   9       8004.19       7243.18       464.57 o                         
 -25   7   9         35.36         12.41       133.15 o                         
 -23   7   9       5372.20       4997.50       273.51 o                         
 -21   7   9      20802.92      21543.33       571.17 o                         
 -19   7   9       3681.61       3793.92       222.43 o                         
 -17   7   9      14209.20      14528.53       386.38 o                         
 -15   7   9      31425.06      31860.60       564.48 o                         
 -13   7   9      11745.95      11316.02       327.23 o                         
 -11   7   9       3382.35       3163.79       173.36 o                         
  -9   7   9      47839.85      48343.93       780.53 o                         
  -7   7   9      19908.31      20582.77       534.31 o                         
  -5   7   9       7910.26       8333.63       285.41 o                         
  -3   7   9      32627.74      33003.55       602.51 o                         
  -1   7   9      30908.18      30038.98       653.16 o                         
   1   7   9        445.56        398.91       119.43 o                         
   3   7   9      35865.64      35090.24       812.13 o                         
   5   7   9      22267.20      21831.47       660.99 o                         
   7   7   9        349.74        193.43       189.49 o                         
   9   7   9      22226.90      22678.64       819.93 o                         
  11   7   9      20626.57      18373.39      3227.06 o                         
 -26   8   9      10187.73      10406.80       844.92 o                         
 -24   8   9      19404.09      19344.55       695.58 o                         
 -22   8   9       6445.87       6966.87       372.02 o                         
 -20   8   9       5914.52       5772.12       326.76 o                         
 -18   8   9      22381.69      23006.97       590.76 o                         
 -16   8   9       1208.72       1314.74       135.92 o                         
 -14   8   9      14765.17      15196.40       450.24 o                         
 -12   8   9      35958.33      37039.43       664.44 o                         
 -10   8   9       9681.11       9088.13       360.49 o                         
  -8   8   9      12114.96      13126.14       446.99 o                         
  -6   8   9      30691.37      30921.29       667.97 o                         
  -4   8   9       1954.67       1900.74       177.30 o                         
  -2   8   9       7861.60       7700.19       322.24 o                         
   0   8   9      21704.03      22094.16       636.80 o                         
   2   8   9       6910.78       6820.27       361.55 o                         
   4   8   9       4327.86       4728.56       318.88 o                         
   6   8   9      15990.46      16916.38       622.53 o                         
   8   8   9       7243.53       8608.37      1024.21 o                         
 -23   9   9        615.51        830.55       274.95 o                         
 -21   9   9       3438.84       3828.93       370.66 o                         
 -19   9   9       1249.37        881.95       148.09 o                         
 -17   9   9        514.89        587.05       127.29 o                         
 -15   9   9       4479.65       4668.51       293.94 o                         
 -13   9   9       4587.04       4895.61       317.64 o                         
 -11   9   9        229.04        273.83       130.03 o                         
  -9   9   9       7734.89       7591.65       378.45 o                         
  -7   9   9       2696.52       2838.77       200.43 o                         
  -5   9   9         57.90        -68.41       103.24 o                         
  -3   9   9       6217.05       6218.08       333.86 o                         
  -1   9   9       7560.84       7480.69       359.00 o                         
   1   9   9        175.81        206.58       173.30 o                         
   3   9   9       7153.63       7606.02       445.93 o                         
   5   9   9       4189.93       3970.47       518.73 o                         
 -18  10   9       4224.77       3736.39       870.76 o                         
 -16  10   9       5388.97       6117.62       532.66 o                         
 -14  10   9         50.96        -80.06       157.78 o                         
 -12  10   9       3748.34       4163.59       307.67 o                         
 -10  10   9        194.09        392.16       154.66 o                         
  -8  10   9        806.28        677.01       138.40 o                         
  -6  10   9       3416.87       3074.35       287.44 o                         
  -4  10   9       1257.06       1417.76       288.96 o                         
  -2  10   9       1118.47        575.80       427.05 o                         
   0  10   9       2097.35       2914.13       693.27 o                         
   2  10   9        133.70        -38.04       351.63 o                         
 -34   0  10      20512.05      22405.02      1570.58 o                         
 -32   0  10      16184.29      16943.82      1378.29 o                         
 -30   0  10       8572.74       8593.33       742.77 o                         
 -28   0  10      56840.93      57409.33      1858.31 o                         
 -26   0  10       7514.38       8234.61       433.56 o                         
 -24   0  10      17195.35      16096.59       677.98 o                         
 -22   0  10     101956.75      98734.55      2304.55 o                         
 -20   0  10      92466.66      92793.62      2011.26 o                         
 -18   0  10       4139.72       4787.74       288.60 o                         
 -16   0  10      94200.51      97038.48      2426.39 o                         
 -14   0  10      39080.55      38459.59       741.85 o                         
 -12   0  10       1129.98       1252.80        86.29 o                         
 -10   0  10     127210.87     126132.11      2392.36 o                         
  -8   0  10     291321.72     297245.00      2480.82 o                         
  -6   0  10      14115.04      14706.17       254.36 o                         
  -4   0  10      24204.36      25292.11       374.64 o                         
  -2   0  10      86913.52      85991.36       780.45 o                         
   0   0  10      24493.40      24114.90       516.91 o                         
   2   0  10      50812.73      49854.32       908.87 o                         
   4   0  10      96795.45      97784.44      1418.66 o                         
   6   0  10      20046.87      20965.33       663.34 o                         
   8   0  10        410.95        637.81       392.81 o                         
  10   0  10      44476.26      47233.41      3404.33 o                         
  12   0  10      36556.78      37265.73      1415.41 o                         
  14   0  10       3548.38       3010.24       450.10 o                         
  16   0  10      17210.16      18581.94      1666.75 o                         
 -35   1  10       5141.74       6329.56       935.12 o                         
 -33   1  10       1206.43       1575.42       262.29 o                         
 -31   1  10      34870.99      38622.20      1108.68 o                         
 -29   1  10      21781.48      23566.81       741.66 o                         
 -27   1  10       1779.12       2181.99       243.35 o                         
 -25   1  10      37741.07      40118.89       859.69 o                         
 -23   1  10      65804.31      65591.09      1065.66 o                         
 -21   1  10       1265.67       1388.32       104.82 o                         
 -19   1  10      99568.30      93070.26      2007.53 o                         
 -17   1  10     102292.50      99124.86      1102.46 o                         
 -15   1  10       5340.51       5299.94       180.88 o                         
 -13   1  10      73286.71      71740.02       672.97 o                         
 -11   1  10     222917.88     222216.05      1418.94 o                         
  -9   1  10      10649.17      10904.28       180.94 o                         
  -7   1  10     118081.09     119255.76       805.81 o                         
  -5   1  10     137498.36     136377.25       806.34 o                         
  -3   1  10      23341.96      23519.94       256.56 o                         
  -1   1  10      36076.89      34897.10       390.40 o                         
   1   1  10     170909.66     168407.75      1413.36 o                         
   3   1  10      35691.53      35757.46       529.43 o                         
   5   1  10      18495.59      18089.87       395.79 o                         
   7   1  10      69458.85      68517.40      1301.18 o                         
   9   1  10      34995.34      34800.00       874.33 o                         
  11   1  10       5630.90       5767.90       361.15 o                         
  13   1  10      51685.62      54448.29      1249.79 o                         
  15   1  10      15784.12      16922.87       962.54 o                         
 -34   2  10      16144.61      16368.28       747.30 o                         
 -32   2  10       5870.49       6272.18       393.06 o                         
 -30   2  10       5358.35       5779.41       344.90 o                         
 -28   2  10      32140.03      33384.23       777.15 o                         
 -26   2  10      23443.01      23034.28       582.13 o                         
 -24   2  10        200.38        196.78       106.81 o                         
 -22   2  10      40475.61      40529.84       773.44 o                         
 -20   2  10      24920.70      25586.20       455.14 o                         
 -18   2  10       8689.81       8906.36       217.29 o                         
 -16   2  10      69539.82      69233.47       833.06 o                         
 -14   2  10      98182.77      95644.15       922.08 o                         
 -12   2  10      13792.76      14501.67       244.17 o                         
 -10   2  10      51180.98      51627.97       451.16 o                         
  -8   2  10      78276.45      79790.98       598.62 o                         
  -6   2  10        243.66        309.20        44.19 o                         
  -4   2  10      72558.51      72147.40       514.12 o                         
  -2   2  10     114409.89     111671.91       800.38 o                         
   0   2  10      26626.39      25968.46       320.85 o                         
   2   2  10      18987.61      17831.54       378.53 o                         
   4   2  10      52772.92      51894.95       797.59 o                         
   6   2  10       9875.11      10432.57       382.52 o                         
   8   2  10       9173.35       8924.07       403.11 o                         
  10   2  10      41210.47      41807.65       899.65 o                         
  12   2  10      15980.81      15548.94       633.28 o                         
  14   2  10        806.86        532.34       193.79 o                         
  16   2  10      20940.24      22768.99      2319.58 o                         
 -35   3  10       4108.15       3962.59      1102.93 o                         
 -33   3  10       1328.38       1341.02       253.58 o                         
 -31   3  10       9642.85       9941.60       465.98 o                         
 -29   3  10       7188.47       7260.05       362.27 o                         
 -27   3  10        447.42        423.29       141.63 o                         
 -25   3  10      31554.67      30711.84       980.19 o                         
 -23   3  10      24154.67      23541.16       530.60 o                         
 -21   3  10        574.17        573.29        87.18 o                         
 -19   3  10      25842.71      25240.85       479.37 o                         
 -17   3  10      45088.78      45168.30       584.00 o                         
 -15   3  10        620.59        566.05        61.11 o                         
 -13   3  10      43447.31      43461.74       492.57 o                         
 -11   3  10      44534.93      44952.10       478.54 o                         
  -9   3  10       4634.77       4813.40       138.70 o                         
  -7   3  10      14793.02      14549.75       240.65 o                         
  -5   3  10      64127.52      63301.59       512.74 o                         
  -3   3  10      18904.26      18862.92       268.26 o                         
  -1   3  10      12510.34      12394.01       257.86 o                         
   1   3  10      28797.81      28571.90       467.30 o                         
   3   3  10      10558.29      10347.08       289.35 o                         
   5   3  10       5525.39       5669.49       281.72 o                         
   7   3  10      37291.03      37159.52       828.27 o                         
   9   3  10      11998.18      10943.78       465.07 o                         
  11   3  10        338.08        252.27       135.20 o                         
  13   3  10      10427.85      10617.52       542.27 o                         
  15   3  10       6449.67       6441.80      1162.94 o                         
 -34   4  10       2598.31       2616.52       466.56 o                         
 -32   4  10       2364.97       2593.24       400.61 o                         
 -30   4  10        676.72        418.44       160.18 o                         
 -28   4  10       2200.65       1998.96       194.81 o                         
 -26   4  10       9982.21       9523.35       388.87 o                         
 -24   4  10         59.35        -10.56       105.55 o                         
 -22   4  10      10043.81      10682.84       348.80 o                         
 -20   4  10      16799.84      16996.88       416.01 o                         
 -18   4  10      17325.92      17053.80       376.22 o                         
 -16   4  10       7263.82       7214.96       224.13 o                         
 -14   4  10      34466.50      35034.17       455.18 o                         
 -12   4  10       3041.92       2935.87       142.01 o                         
 -10   4  10      26723.98      26853.32       394.29 o                         
  -8   4  10      30989.36      30837.12       362.72 o                         
  -6   4  10      19085.19      18954.95       227.20 o                         
  -4   4  10      17724.87      17144.20       239.48 o                         
  -2   4  10      30358.46      29051.97       356.48 o                         
   0   4  10        994.28       1201.12        90.45 o                         
   2   4  10       9030.25       8640.55       263.15 o                         
   4   4  10      22412.41      21138.72       640.17 o                         
   6   4  10       8694.53       7359.17       617.88 o                         
   8   4  10      10730.04      11304.51       537.41 o                         
  10   4  10      10950.12      10701.33       523.50 o                         
  12   4  10        121.13        223.01       243.84 o                         
  14   4  10       1289.85       1600.81       309.08 o                         
 -33   5  10        607.72       1627.78       594.41 o                         
 -31   5  10        300.69        321.79       144.89 o                         
 -29   5  10       2976.97       2614.69       220.55 o                         
 -27   5  10        561.13        574.73       135.99 o                         
 -25   5  10       2058.00       1771.91       169.55 o                         
 -23   5  10        217.74         76.06        89.50 o                         
 -21   5  10        489.83        430.26        90.04 o                         
 -19   5  10        208.69        147.59       119.65 o                         
 -17   5  10       2292.22       2131.19       128.35 o                         
 -15   5  10        302.83        167.04        73.64 o                         
 -13   5  10       1869.22       1730.60       110.36 o                         
 -11   5  10       2267.70       2571.99       150.26 o                         
  -9   5  10        856.29        825.19        79.91 o                         
  -7   5  10       4770.48       4719.29       152.31 o                         
  -5   5  10       1173.36       1051.79        71.60 o                         
  -3   5  10        158.97        144.14        55.19 o                         
  -1   5  10        817.63        752.74        81.86 o                         
   1   5  10         98.92        185.41        78.77 o                         
   3   5  10       1403.15       1412.13       137.83 o                         
   5   5  10        710.57        629.51       123.66 o                         
   7   5  10        102.99         78.50       139.96 o                         
   9   5  10        526.67        311.39       144.76 o                         
  11   5  10       1039.41        820.14       201.57 o                         
  13   5  10        401.34        798.82       354.88 o                         
 -32   6  10        142.79       -317.44       391.83 o                         
 -30   6  10       4268.36       4017.11       320.29 o                         
 -28   6  10       1530.73       1370.84       181.06 o                         
 -26   6  10       1901.59       1816.67       192.88 o                         
 -24   6  10       6496.43       7238.37       336.50 o                         
 -22   6  10       3185.82       2848.53       192.61 o                         
 -20   6  10        192.00        217.06       100.64 o                         
 -18   6  10       3768.60       3973.69       200.09 o                         
 -16   6  10         63.77         51.44        79.32 o                         
 -14   6  10       1127.98       1250.44       112.71 o                         
 -12   6  10       1045.55        930.80        95.27 o                         
 -10   6  10        816.64        865.62        88.03 o                         
  -8   6  10        245.36        225.22        64.73 o                         
  -6   6  10       1029.88       1059.57        85.87 o                         
  -4   6  10       1624.13       1549.36        97.12 o                         
  -2   6  10        114.10        152.07        63.90 o                         
   0   6  10        314.58        265.19        78.23 o                         
   2   6  10        390.91        590.10        94.73 o                         
   4   6  10        568.60        545.22       122.24 o                         
   6   6  10       1548.59       1808.08       215.25 o                         
   8   6  10       4525.99       4060.42       314.89 o                         
  10   6  10         48.26       -107.80       152.74 o                         
  12   6  10       2104.91       1731.77       506.06 o                         
 -29   7  10        908.22        738.02       224.59 o                         
 -27   7  10        321.56        169.06       156.88 o                         
 -25   7  10       2830.92       2698.17       243.40 o                         
 -23   7  10        422.84        455.59       129.54 o                         
 -21   7  10        894.09        887.03       128.71 o                         
 -19   7  10       6226.75       6229.11       265.53 o                         
 -17   7  10       6457.42       6018.86       249.52 o                         
 -15   7  10         92.36         19.19        87.03 o                         
 -13   7  10       9819.08       9726.75       308.25 o                         
 -11   7  10       7505.19       7627.05       280.39 o                         
  -9   7  10        216.16        393.81       157.90 o                         
  -7   7  10       5014.42       4871.20       245.31 o                         
  -5   7  10       8674.58       8778.96       316.13 o                         
  -3   7  10         70.46         22.28        91.46 o                         
  -1   7  10       6498.81       6247.30       304.59 o                         
   1   7  10      13148.26      12972.70       477.96 o                         
   3   7  10       5342.01       4970.36       321.73 o                         
   5   7  10         24.85        -67.03       164.66 o                         
   7   7  10       3248.70       3342.52       316.17 o                         
   9   7  10       1582.34       1617.32      1621.65 o                         
 -26   8  10       2361.40       1417.91       284.66 o                         
 -24   8  10       2541.46       2897.48       270.17 o                         
 -22   8  10      10383.71      10483.92       452.22 o                         
 -20   8  10       2514.68       2484.29       228.94 o                         
 -18   8  10         88.36        -12.43       130.73 o                         
 -16   8  10       9526.14       9333.76       364.77 o                         
 -14   8  10      11744.53      11644.42       398.63 o                         
 -12   8  10         16.79         15.06        93.18 o                         
 -10   8  10       6516.85       7122.07       336.33 o                         
  -8   8  10      11823.09      11747.88       403.66 o                         
  -6   8  10       2420.94       2311.33       190.97 o                         
  -4   8  10       6113.17       6393.07       292.09 o                         
  -2   8  10      15461.15      15106.90       460.43 o                         
   0   8  10       2309.73       2266.72       213.34 o                         
   2   8  10        694.44        376.33       129.57 o                         
   4   8  10      12234.56      11776.02       509.93 o                         
   6   8  10       7612.83       7079.99       536.54 o                         
 -23   9  10       3701.52       3635.70       437.25 o                         
 -21   9  10       1963.51       1731.32       217.49 o                         
 -19   9  10      10796.50      10478.93       451.92 o                         
 -17   9  10      10319.33       9877.37       445.60 o                         
 -15   9  10        685.03        711.19       145.96 o                         
 -13   9  10      18630.11      19676.73       629.82 o                         
 -11   9  10       8757.79       8964.21       390.28 o                         
  -9   9  10        111.18        122.15       107.00 o                         
  -7   9  10       6658.41       6739.21       321.63 o                         
  -5   9  10      21016.59      21774.39       586.34 o                         
  -3   9  10       3868.33       3611.68       287.44 o                         
  -1   9  10       1948.01       1785.07       189.22 o                         
   1   9  10       6141.72       6335.69       403.66 o                         
   3   9  10       3399.01       2942.15       412.36 o                         
   5   9  10       1531.57       1056.79       513.33 o                         
 -16  10  10      12922.09      14674.72      1147.11 o                         
 -14  10  10      18794.45      19969.63       839.52 o                         
 -12  10  10        176.16        138.86       191.32 o                         
 -10  10  10       7718.90       7277.25       574.15 o                         
  -8  10  10      14922.75      15057.75       727.17 o                         
  -6  10  10       3885.60       3817.95       430.12 o                         
  -4  10  10      10553.30      10476.81       944.29 o                         
  -2  10  10      24666.54      22760.35      1876.00 o                         
 -35   1  11       3550.74       4261.32       481.77 o                         
 -33   1  11       2794.44       3089.10       315.20 o                         
 -31   1  11        281.26        221.71       189.94 o                         
 -29   1  11         99.49         31.63       181.99 o                         
 -27   1  11       1135.24       1244.78       184.16 o                         
 -25   1  11        138.31        -51.57       123.70 o                         
 -23   1  11       3515.01       3577.58       225.72 o                         
 -21   1  11       6036.06       5824.06       253.01 o                         
 -19   1  11      12004.82      11867.72       275.73 o                         
 -17   1  11        446.16        382.37        60.87 o                         
 -15   1  11       2171.74       2200.20       100.50 o                         
 -13   1  11        299.24        318.65        36.93 o                         
 -11   1  11       1853.32       1833.40        76.10 o                         
  -9   1  11       4289.54       4652.13       141.89 o                         
  -7   1  11      25151.98      25004.26       277.95 o                         
  -5   1  11       2594.97       2823.68        84.08 o                         
  -3   1  11       5678.25       5799.49       120.98 o                         
  -1   1  11       3750.33       3952.78       134.54 o                         
   1   1  11       5888.66       5504.71       169.65 o                         
   3   1  11       2063.51       1982.45       140.10 o                         
   5   1  11      15243.10      14288.42       382.51 o                         
   7   1  11        380.18        477.08       112.33 o                         
   9   1  11       4459.46       4399.53       314.67 o                         
  11   1  11       4180.31       3961.07       316.35 o                         
  13   1  11       3608.07       3863.65       325.01 o                         
  15   1  11         13.29       -213.93       269.24 o                         
 -36   2  11       6070.92       6013.26       770.46 o                         
 -34   2  11         13.50       -168.34       168.34 o                         
 -32   2  11       3932.32       4943.84       365.02 o                         
 -30   2  11      13269.85      13247.67       601.31 o                         
 -28   2  11       2592.94       2773.52       212.09 o                         
 -26   2  11      15326.62      14541.14       512.28 o                         
 -24   2  11      29324.89      26791.56       910.52 o                         
 -22   2  11       3900.86       3949.88       182.44 o                         
 -20   2  11       4362.33       4358.51       174.49 o                         
 -18   2  11      48434.98      47270.77       670.32 o                         
 -16   2  11      33360.08      32986.06       492.48 o                         
 -14   2  11      14872.59      14357.79       273.16 o                         
 -12   2  11      67241.68      67209.70       652.21 o                         
 -10   2  11      29690.26      29534.51       303.90 o                         
  -8   2  11        534.37        560.58        45.30 o                         
  -6   2  11      44270.89      44549.69       425.31 o                         
  -4   2  11      19373.11      18799.70       232.77 o                         
  -2   2  11       7125.41       6751.43       156.19 o                         
   0   2  11      22556.42      22038.12       351.84 o                         
   2   2  11      14287.83      13932.49       366.52 o                         
   4   2  11       3649.24       3768.87       206.06 o                         
   6   2  11       9773.53       9704.84       386.38 o                         
   8   2  11       8900.97       8470.97       393.45 o                         
  10   2  11        135.73       -110.81       131.25 o                         
  12   2  11        809.04        747.44       211.52 o                         
  14   2  11       6713.62       6705.13       896.94 o                         
 -35   3  11       8402.34       8950.86       718.84 o                         
 -33   3  11       3595.12       3038.28       296.70 o                         
 -31   3  11        130.71        257.30       179.47 o                         
 -29   3  11       7130.76       6525.28       340.90 o                         
 -27   3  11      30640.56      29283.43       735.42 o                         
 -25   3  11       6578.30       6178.34       299.24 o                         
 -23   3  11       7599.05       7268.45       308.02 o                         
 -21   3  11       9048.81       9071.74       279.22 o                         
 -19   3  11       8517.06       8230.57       248.53 o                         
 -17   3  11       5029.68       5619.69       205.94 o                         
 -15   3  11      96937.63      95249.18       930.13 o                         
 -13   3  11      28042.32      27556.90       404.01 o                         
 -11   3  11        849.90       1058.70        77.92 o                         
  -9   3  11      16845.31      17126.97       260.57 o                         
  -7   3  11      59952.35      59653.95       568.89 o                         
  -5   3  11       4995.77       4817.55       120.93 o                         
  -3   3  11      51179.91      51493.86       537.09 o                         
  -1   3  11      64656.91      63873.85       672.66 o                         
   1   3  11      14389.72      14678.05       342.14 o                         
   3   3  11      14718.78      13805.60       381.45 o                         
   5   3  11      74967.00      74794.41      1091.94 o                         
   7   3  11      10993.68      11716.37       556.51 o                         
   9   3  11       7517.18       6932.71       420.16 o                         
  11   3  11      20851.58      20961.41       752.70 o                         
  13   3  11       8882.46       8559.72       673.36 o                         
 -34   4  11        630.60        491.30       193.01 o                         
 -32   4  11      10212.03       9360.62       462.95 o                         
 -30   4  11      22779.71      22340.63       777.44 o                         
 -28   4  11       7089.56       6104.35       338.66 o                         
 -26   4  11      17266.79      15248.32       485.71 o                         
 -24   4  11      48623.41      46774.83      1180.86 o                         
 -22   4  11      10809.50      10996.77       318.68 o                         
 -20   4  11       9067.07       8712.99       282.07 o                         
 -18   4  11      86823.70      85305.19       901.00 o                         
 -16   4  11      57271.48      55941.28       692.61 o                         
 -14   4  11       6819.11       6333.92       206.28 o                         
 -12   4  11      84315.79      83561.80       819.05 o                         
 -10   4  11      35601.92      35706.24       431.43 o                         
  -8   4  11       3927.49       3736.54       131.18 o                         
  -6   4  11      95940.47      94913.42       757.66 o                         
  -4   4  11      71622.54      72160.16       642.48 o                         
  -2   4  11        107.53         94.15        51.40 o                         
   0   4  11      26076.12      26641.50       473.65 o                         
   2   4  11      32966.58      32745.54       785.28 o                         
   4   4  11        453.90        418.55       121.47 o                         
   6   4  11      29311.75      29169.01       789.48 o                         
   8   4  11      36559.98      35583.62      1000.72 o                         
  10   4  11       4972.36       5080.81       457.11 o                         
  12   4  11       2330.72       1786.87       532.35 o                         
 -33   5  11      18109.45      17721.07       782.63 o                         
 -31   5  11       3173.52       3197.45       259.49 o                         
 -29   5  11      10847.45      10903.53       452.41 o                         
 -27   5  11      22934.60      22828.27       624.49 o                         
 -25   5  11       5272.57       5308.18       266.80 o                         
 -23   5  11      10862.50      10836.20       347.45 o                         
 -21   5  11      71833.43      71562.63       958.79 o                         
 -19   5  11      28280.59      28089.25       518.37 o                         
 -17   5  11       6311.63       6461.71       233.55 o                         
 -15   5  11      47398.13      48491.77       604.00 o                         
 -13   5  11      36801.15      37644.24       543.96 o                         
 -11   5  11       1296.57       1537.29       104.19 o                         
  -9   5  11      80393.59      80672.52       789.11 o                         
  -7   5  11      60645.08      61237.21       621.52 o                         
  -5   5  11        221.01        182.74        56.29 o                         
  -3   5  11      37263.87      36786.58       523.00 o                         
  -1   5  11      60621.24      60462.51       722.63 o                         
   1   5  11       3894.75       3571.40       200.38 o                         
   3   5  11      24314.34      24866.39       557.42 o                         
   5   5  11      44347.23      41731.43      1234.58 o                         
   7   5  11       5977.23       5556.86       412.54 o                         
   9   5  11      15213.66      15136.41       834.41 o                         
  11   5  11      36771.95      35842.66      1327.18 o                         
 -32   6  11       8234.62       5953.08       523.40 o                         
 -30   6  11      19414.03      18870.79       655.10 o                         
 -28   6  11       1695.00       1526.45       174.60 o                         
 -26   6  11       4421.80       3702.72       250.39 o                         
 -24   6  11      30221.80      30369.48       685.94 o                         
 -22   6  11      18544.07      18666.11       503.05 o                         
 -20   6  11       7147.65       6802.82       304.86 o                         
 -18   6  11      38969.37      38194.77       675.48 o                         
 -16   6  11      13836.48      13791.60       358.75 o                         
 -14   6  11       2535.72       2701.72       175.36 o                         
 -12   6  11      62247.23      64134.53       843.84 o                         
 -10   6  11      68785.18      68398.84       813.25 o                         
  -8   6  11         12.45         37.31        55.85 o                         
  -6   6  11      35225.73      34972.25       469.22 o                         
  -4   6  11      36331.59      36137.43       517.30 o                         
  -2   6  11       1125.74       1174.31       104.13 o                         
   0   6  11      54171.79      54539.54       793.29 o                         
   2   6  11      65858.91      67295.57       962.06 o                         
   4   6  11       5258.82       4709.61       309.42 o                         
   6   6  11       8084.06       7796.11       424.13 o                         
   8   6  11      22586.21      21676.82       779.20 o                         
  10   6  11       4421.86       3493.81      1645.97 o                         
 -29   7  11       6536.18       5974.45       893.38 o                         
 -27   7  11      21753.58      20405.66       676.45 o                         
 -25   7  11       8505.71       8616.03       437.83 o                         
 -23   7  11       3628.68       3603.81       240.22 o                         
 -21   7  11      42857.33      43041.09       803.16 o                         
 -19   7  11      11206.37      11687.17       374.68 o                         
 -17   7  11       8816.99       8789.79       325.63 o                         
 -15   7  11      34921.93      36257.83       632.47 o                         
 -13   7  11      37834.48      39385.07       650.14 o                         
 -11   7  11       1314.60       1487.07       142.25 o                         
  -9   7  11      55099.44      56131.59       887.63 o                         
  -7   7  11      18317.67      18340.89       490.15 o                         
  -5   7  11        602.14        643.67        98.34 o                         
  -3   7  11      23666.78      24203.40       563.24 o                         
  -1   7  11      31713.15      32210.56       754.45 o                         
   1   7  11        207.59         81.06       130.09 o                         
   3   7  11      25143.21      24913.93       718.88 o                         
   5   7  11      12645.95      12642.66       639.56 o                         
   7   7  11       2824.44       2818.27       480.71 o                         
 -26   8  11        259.63        274.06       221.83 o                         
 -24   8  11       8153.21       8875.16       464.37 o                         
 -22   8  11       7186.30       7393.80       381.61 o                         
 -20   8  11       1099.49       1064.05       136.72 o                         
 -18   8  11      10300.71      10410.13       396.49 o                         
 -16   8  11       9273.89       9978.71       377.54 o                         
 -14   8  11       1711.74       1761.74       168.82 o                         
 -12   8  11       6970.03       6753.71       314.33 o                         
 -10   8  11      11299.97      11507.25       437.74 o                         
  -8   8  11        119.41        211.62       118.10 o                         
  -6   8  11      15191.73      14504.53       471.34 o                         
  -4   8  11      27087.17      26983.40       625.09 o                         
  -2   8  11       5834.61       5499.90       305.10 o                         
   0   8  11       7217.04       7203.21       408.65 o                         
   2   8  11      10961.27      10266.75       509.59 o                         
   4   8  11         24.84        235.70       231.21 o                         
 -23   9  11        728.95        818.58       247.90 o                         
 -21   9  11       8346.37       8920.99       529.38 o                         
 -19   9  11       4943.44       5472.56       328.86 o                         
 -17   9  11        267.04        375.72       144.73 o                         
 -15   9  11      11136.28      12157.77       504.23 o                         
 -13   9  11       5924.26       6223.11       359.01 o                         
 -11   9  11        165.67        -17.92       119.89 o                         
  -9   9  11       8726.73       8528.56       361.91 o                         
  -7   9  11       6875.67       7509.35       369.61 o                         
  -5   9  11       1024.10        824.19       198.80 o                         
  -3   9  11      10500.63      11767.78       528.71 o                         
  -1   9  11       4196.56       4659.22       360.74 o                         
   1   9  11        229.68        -59.15       192.66 o                         
   3   9  11       4102.98       2305.51       629.32 o                         
 -16  10  11       1064.53       1148.90       367.80 o                         
 -14  10  11        104.61        403.33       384.09 o                         
 -12  10  11       1759.37       1668.45       331.54 o                         
 -10  10  11       2389.42       1676.60       342.67 o                         
  -8  10  11       1353.84        930.35       444.05 o                         
  -6  10  11        238.99        473.26       454.28 o                         
 -36   0  12         37.76        215.79       308.25 o                         
 -34   0  12      20722.10      22957.98      3511.16 o                         
 -32   0  12      28840.14      30162.77      1708.47 o                         
 -30   0  12        141.66       1060.76       389.10 o                         
 -28   0  12      10276.42      11729.21      1742.01 o                         
 -26   0  12      41956.61      44076.47      1853.85 o                         
 -24   0  12      22671.55      22558.49      1352.82 o                         
 -22   0  12      73485.40      73382.04      1639.61 o                         
 -20   0  12     167350.09     164268.03      2808.89 o                         
 -18   0  12      24886.46      24729.36       835.16 o                         
 -16   0  12      17208.23      16197.61       450.49 o                         
 -14   0  12     212977.88     207066.88      2226.47 o                         
 -12   0  12      83830.15      82378.67      1201.56 o                         
 -10   0  12      70540.44      70353.62       893.61 o                         
  -8   0  12     165741.05     163827.44      1442.39 o                         
  -6   0  12      47609.88      47925.36       540.17 o                         
  -4   0  12       5135.71       5177.69       172.71 o                         
  -2   0  12     197548.41     195392.30      1736.33 o                         
   0   0  12     107423.09     105971.82      1415.14 o                         
   2   0  12       8369.18       7371.54       389.05 o                         
   4   0  12      55989.12      55391.53      1053.80 o                         
   6   0  12      41296.64      42073.22      1212.64 o                         
   8   0  12        157.27        161.32       170.21 o                         
  10   0  12      52950.62      52085.54      1946.54 o                         
  12   0  12      45883.18      46217.28      1885.39 o                         
 -37   1  12      12766.50      11399.12      1035.22 o                         
 -35   1  12      16592.09      18654.28       969.23 o                         
 -33   1  12         65.08        318.20       175.07 o                         
 -31   1  12      31300.91      33641.12       957.30 o                         
 -29   1  12      25467.52      25758.54       858.45 o                         
 -27   1  12         66.50        346.62       192.05 o                         
 -25   1  12      35246.75      32601.57       947.35 o                         
 -23   1  12      69137.94      67573.56      1251.35 o                         
 -21   1  12        828.48       1041.78       100.44 o                         
 -19   1  12      54558.16      53169.90       829.76 o                         
 -17   1  12      47435.49      46943.89       589.41 o                         
 -15   1  12       9262.55       8944.46       202.71 o                         
 -13   1  12      20515.45      20805.56       288.76 o                         
 -11   1  12     128882.11     126950.42       848.22 o                         
  -9   1  12      32101.19      32220.97       346.58 o                         
  -7   1  12      10861.13      10894.77       179.10 o                         
  -5   1  12      67049.60      66816.11       531.68 o                         
  -3   1  12      61181.78      61086.17       514.97 o                         
  -1   1  12       2090.30       1977.36       110.83 o                         
   1   1  12      78143.50      78638.06       886.26 o                         
   3   1  12      36058.93      36791.79       636.52 o                         
   5   1  12        282.08        155.46        88.57 o                         
   7   1  12      20600.34      20646.62       606.53 o                         
   9   1  12      42320.20      44589.91       950.40 o                         
  11   1  12        608.00        675.45       166.78 o                         
  13   1  12      16955.09      18013.46      1297.09 o                         
 -36   2  12         74.16       -233.18       291.01 o                         
 -34   2  12       8713.06       9359.80       548.92 o                         
 -32   2  12      14565.13      16567.91       641.05 o                         
 -30   2  12          9.64        124.42       134.01 o                         
 -28   2  12      27584.71      27284.02       733.35 o                         
 -26   2  12      50473.32      49621.82       952.09 o                         
 -24   2  12      10251.46       9555.43       396.27 o                         
 -22   2  12      16306.15      16717.06       403.60 o                         
 -20   2  12      85158.75      85293.50      1008.06 o                         
 -18   2  12      16688.05      16681.07       368.92 o                         
 -16   2  12      41679.49      41430.90       559.84 o                         
 -14   2  12     120009.76     117983.62      1089.83 o                         
 -12   2  12      37222.34      35459.02       436.81 o                         
 -10   2  12      18256.03      18389.41       327.45 o                         
  -8   2  12     111421.94     110946.03       764.77 o                         
  -6   2  12      57089.93      57566.34       523.64 o                         
  -4   2  12       6384.18       5941.59       148.85 o                         
  -2   2  12      68709.59      67730.30       685.35 o                         
   0   2  12      31803.83      30627.12       493.11 o                         
   2   2  12       3569.13       3622.02       198.86 o                         
   4   2  12      57193.73      56529.52       853.49 o                         
   6   2  12      41871.57      42985.71       788.81 o                         
   8   2  12       1522.64       1644.98       182.26 o                         
  10   2  12      16567.64      16843.67       580.35 o                         
  12   2  12      14359.92      13741.51      1199.12 o                         
 -35   3  12       4042.10       5091.06       502.32 o                         
 -33   3  12         50.74          6.54       158.43 o                         
 -31   3  12       4986.31       4906.48       330.10 o                         
 -29   3  12      16898.08      16845.62       531.76 o                         
 -27   3  12       1633.48       1472.96       186.33 o                         
 -25   3  12       8770.38       8918.71       380.05 o                         
 -23   3  12      16862.40      17406.86       489.57 o                         
 -21   3  12       3383.82       3034.50       180.59 o                         
 -19   3  12       9940.34       9733.25       290.66 o                         
 -17   3  12      62065.91      62171.52       726.28 o                         
 -15   3  12      16068.33      17302.26       331.63 o                         
 -13   3  12       7493.10       7100.58       185.69 o                         
 -11   3  12      23879.31      24194.88       326.08 o                         
  -9   3  12      17815.60      17964.69       265.36 o                         
  -7   3  12       9215.52       9609.56       199.11 o                         
  -5   3  12      68962.89      67313.80       597.03 o                         
  -3   3  12      23595.34      22641.94       352.19 o                         
  -1   3  12        967.53        882.15        87.46 o                         
   1   3  12      23096.79      22663.71       483.55 o                         
   3   3  12      19570.68      19700.28       489.97 o                         
   5   3  12       1781.50       1659.22       165.28 o                         
   7   3  12      32655.70      32974.73       832.33 o                         
   9   3  12      10832.52      10025.86       506.45 o                         
  11   3  12         66.57         83.66       310.00 o                         
 -34   4  12       4499.04       4181.09       372.24 o                         
 -32   4  12       6183.11       6341.06       382.44 o                         
 -30   4  12       3842.31       3863.34       272.29 o                         
 -28   4  12       4724.14       5379.92       370.19 o                         
 -26   4  12       9531.65       8992.12       387.26 o                         
 -24   4  12       1529.39       1383.97       133.55 o                         
 -22   4  12       5562.23       5402.17       247.31 o                         
 -20   4  12       8915.64       8923.80       294.34 o                         
 -18   4  12       4985.70       4755.19       196.33 o                         
 -16   4  12       9904.93      10488.11       275.85 o                         
 -14   4  12      12860.42      12626.49       323.42 o                         
 -12   4  12        659.03        732.54        87.03 o                         
 -10   4  12       1723.44       1678.65        96.18 o                         
  -8   4  12      20703.24      20564.77       305.09 o                         
  -6   4  12       4670.44       4537.87       142.64 o                         
  -4   4  12       7123.97       7568.84       187.12 o                         
  -2   4  12       8004.19       8187.59       243.70 o                         
   0   4  12       8254.77       7765.57       274.28 o                         
   2   4  12       2380.13       2303.96       182.29 o                         
   4   4  12       5796.65       5349.33       296.06 o                         
   6   4  12       3198.20       3202.08       261.30 o                         
   8   4  12        788.56        769.14       152.40 o                         
  10   4  12       3454.98       3087.23       345.65 o                         
 -33   5  12       1543.96       1213.05       226.76 o                         
 -31   5  12        882.61        831.01       195.54 o                         
 -29   5  12        909.44        796.78       150.16 o                         
 -27   5  12       2376.52       2327.28       258.94 o                         
 -25   5  12        120.20        147.71       100.20 o                         
 -23   5  12       2567.35       2739.91       185.45 o                         
 -21   5  12      13079.88      13672.05       388.79 o                         
 -19   5  12       4980.58       5100.18       218.72 o                         
 -17   5  12       4538.22       4737.83       194.90 o                         
 -15   5  12       3947.57       3871.16       175.47 o                         
 -13   5  12       1386.47       1588.57       115.57 o                         
 -11   5  12       6401.17       6480.43       229.52 o                         
  -9   5  12      10016.92      10014.14       243.65 o                         
  -7   5  12       1391.78       1268.76        90.13 o                         
  -5   5  12       4027.10       3778.94       161.07 o                         
  -3   5  12        266.90        368.25        71.56 o                         
  -1   5  12       5309.04       5500.73       223.28 o                         
   1   5  12       4714.77       4788.59       234.97 o                         
   3   5  12       5670.10       5598.40       299.68 o                         
   5   5  12       1073.38       1024.40       251.75 o                         
   7   5  12       3846.60       4096.27       322.41 o                         
   9   5  12        223.44        -10.97       206.50 o                         
 -32   6  12        134.72         12.75       342.65 o                         
 -30   6  12        278.45       -124.48       149.89 o                         
 -28   6  12        230.23         63.40       124.93 o                         
 -26   6  12         28.20         27.58       119.17 o                         
 -24   6  12         51.87        -58.78       113.46 o                         
 -22   6  12        856.55        583.46       119.99 o                         
 -20   6  12       1867.95       1855.97       159.59 o                         
 -18   6  12         94.91         13.68        86.82 o                         
 -16   6  12         40.21          8.85        85.00 o                         
 -14   6  12       1037.29       1145.45       125.56 o                         
 -12   6  12       2246.63       2531.58       166.71 o                         
 -10   6  12        827.45        903.64       100.75 o                         
  -8   6  12       1680.62       1678.81       111.64 o                         
  -6   6  12        197.88        154.47        60.66 o                         
  -4   6  12         70.32         47.43        69.04 o                         
  -2   6  12       4605.88       4655.90       212.86 o                         
   0   6  12       4439.89       4426.55       229.12 o                         
   2   6  12        124.82        206.21       122.98 o                         
   4   6  12        697.45        248.90       195.98 o                         
   6   6  12         45.13         55.39       162.24 o                         
   8   6  12        146.38        -44.60       270.10 o                         
 -29   7  12        818.86        610.98       656.63 o                         
 -27   7  12       1737.18       1671.63       276.90 o                         
 -25   7  12      11209.19      11245.90       503.61 o                         
 -23   7  12       6457.38       6403.49       314.62 o                         
 -21   7  12         51.53        -47.38        96.45 o                         
 -19   7  12       3653.50       3606.22       218.23 o                         
 -17   7  12       1962.30       1934.81       166.17 o                         
 -15   7  12        402.56        346.78        88.65 o                         
 -13   7  12       9104.21       9407.64       332.20 o                         
 -11   7  12       9953.67       9545.62       387.15 o                         
  -9   7  12       3508.32       3301.84       214.04 o                         
  -7   7  12        694.08        457.37        96.02 o                         
  -5   7  12       1249.75       1073.99       122.54 o                         
  -3   7  12       1112.00       1066.04       135.37 o                         
  -1   7  12        342.41        273.12       149.51 o                         
   1   7  12       4121.30       4210.96       315.16 o                         
   3   7  12       7723.08       7337.52       483.26 o                         
   5   7  12       1739.14       1508.43       350.08 o                         
 -26   8  12       4250.80       4248.98       494.17 o                         
 -24   8  12        316.30          2.88       162.02 o                         
 -22   8  12       4112.88       3951.39       309.66 o                         
 -20   8  12       5712.91       5561.18       395.96 o                         
 -18   8  12       1322.28       1483.62       168.88 o                         
 -16   8  12       7962.47       8634.33       397.36 o                         
 -14   8  12      12097.48      12458.21       439.51 o                         
 -12   8  12        773.41        832.78       135.74 o                         
 -10   8  12       1118.96        968.88       151.73 o                         
  -8   8  12      14732.03      15156.47       483.34 o                         
  -6   8  12       8589.62       8950.39       470.05 o                         
  -4   8  12       1424.48       1623.95       240.26 o                         
  -2   8  12       6987.35       6801.26       371.66 o                         
   0   8  12       3951.21       3854.29       308.94 o                         
   2   8  12        251.63        -15.25       166.70 o                         
 -23   9  12       5677.46       5399.59       699.90 o                         
 -21   9  12        170.55        162.07       186.49 o                         
 -19   9  12       7913.75       7988.12       425.38 o                         
 -17   9  12      26433.77      27093.87       779.33 o                         
 -15   9  12       5346.02       5789.67       356.29 o                         
 -13   9  12       3461.24       2823.23       244.14 o                         
 -11   9  12       9842.19       9586.20       466.70 o                         
  -9   9  12       3899.54       3784.44       281.98 o                         
  -7   9  12       4731.35       4588.65       309.00 o                         
  -5   9  12      30567.25      31111.86       879.09 o                         
  -3   9  12      11489.91      10295.81       582.67 o                         
  -1   9  12        109.46        227.59       208.94 o                         
   1   9  12       7702.91       5969.02       979.16 o                         
 -18  10  12        420.40        352.79       342.70 o                         
 -16  10  12       5637.23       6336.14       733.13 o                         
 -14  10  12      10419.57       8536.92      1175.29 o                         
 -12  10  12       1689.97        -96.61       470.01 o                         
 -10  10  12       2506.93       1835.84       696.13 o                         
  -8  10  12      10109.34       9803.80      1061.94 o                         
 -37   1  13         29.48        284.13       434.74 o                         
 -35   1  13       1081.70       1264.33       275.75 o                         
 -33   1  13       2330.71       2486.19       331.12 o                         
 -31   1  13       3698.69       4121.08       432.84 o                         
 -29   1  13         69.18        149.43       151.32 o                         
 -27   1  13      10154.53      10627.68       518.95 o                         
 -25   1  13       1173.92       1457.99       204.53 o                         
 -23   1  13       1779.90       1884.31       179.04 o                         
 -21   1  13       2981.10       2850.95       198.45 o                         
 -19   1  13      13323.11      12570.49       350.53 o                         
 -17   1  13        305.35        291.59        52.09 o                         
 -15   1  13      30576.24      29921.88       423.80 o                         
 -13   1  13      14898.25      14454.21       218.44 o                         
 -11   1  13       1804.44       1894.98        75.62 o                         
  -9   1  13       1439.01       1655.54        78.68 o                         
  -7   1  13       7678.01       7749.60       155.85 o                         
  -5   1  13        228.22        183.07        40.69 o                         
  -3   1  13      15486.11      15507.04       280.54 o                         
  -1   1  13       8903.95       8671.53       280.48 o                         
   1   1  13       6190.18       6282.55       264.69 o                         
   3   1  13        355.79        287.11        94.75 o                         
   5   1  13       1013.50        845.22       129.11 o                         
   7   1  13        337.00        327.32       143.87 o                         
   9   1  13        997.85        745.07       177.64 o                         
  11   1  13       2752.80       2420.80       389.60 o                         
 -36   2  13       4447.72       4070.09       605.50 o                         
 -34   2  13         71.30        254.88       191.46 o                         
 -32   2  13        257.36        114.31       217.80 o                         
 -30   2  13       6020.64       6086.17       393.86 o                         
 -28   2  13       7653.82       8082.28       534.76 o                         
 -26   2  13       5766.82       6003.95       332.27 o                         
 -24   2  13      14715.91      14541.80       457.19 o                         
 -22   2  13       5605.76       5458.27       302.07 o                         
 -20   2  13       3155.41       3167.54       169.31 o                         
 -18   2  13       7684.47       7627.75       244.04 o                         
 -16   2  13      18718.17      18565.38       384.59 o                         
 -14   2  13        371.83        403.33        64.59 o                         
 -12   2  13       3833.31       3788.72       137.44 o                         
 -10   2  13      24690.90      24684.50       361.00 o                         
  -8   2  13      26836.60      26950.42       303.97 o                         
  -6   2  13      14853.62      15035.53       236.13 o                         
  -4   2  13      25409.42      25620.10       373.67 o                         
  -2   2  13       3817.22       4020.55       155.95 o                         
   0   2  13        167.81         56.75        85.33 o                         
   2   2  13      28641.13      27979.42       571.61 o                         
   4   2  13      23131.97      23326.34       534.95 o                         
   6   2  13       1669.85       1508.74       181.30 o                         
   8   2  13      12535.16      12982.34       564.37 o                         
  10   2  13      10308.78       8728.20       762.42 o                         
 -35   3  13       1584.25       2207.41       343.52 o                         
 -33   3  13      11134.40      11010.18       537.44 o                         
 -31   3  13      12058.63      12062.43       502.65 o                         
 -29   3  13       2884.00       2471.88       229.48 o                         
 -27   3  13      38158.91      34710.85      1272.26 o                         
 -25   3  13      14047.13      13328.30       513.48 o                         
 -23   3  13        834.12        690.72       103.87 o                         
 -21   3  13      38859.84      38618.58       631.09 o                         
 -19   3  13      55217.19      55474.77       736.41 o                         
 -17   3  13         55.41         70.53        58.58 o                         
 -15   3  13      51894.81      51998.11       733.64 o                         
 -13   3  13      38349.02      39689.72       454.01 o                         
 -11   3  13       1562.19       1445.18        86.20 o                         
  -9   3  13      54634.08      55966.05       546.50 o                         
  -7   3  13      97744.74      97616.59       727.38 o                         
  -5   3  13       3443.78       3581.38       141.18 o                         
  -3   3  13      12934.81      12895.24       274.05 o                         
  -1   3  13      18307.82      18463.56       358.25 o                         
   1   3  13       4730.79       4769.78       229.96 o                         
   3   3  13      14007.62      13270.99       449.29 o                         
   5   3  13      38619.84      37484.02       860.95 o                         
   7   3  13       6998.64       7367.65       422.77 o                         
   9   3  13        115.35         86.64       232.84 o                         
  11   3  13       3797.15       3353.09       633.81 o                         
 -34   4  13       1815.43        564.95       191.19 o                         
 -32   4  13       4308.91       3641.21       298.82 o                         
 -30   4  13      26202.63      24864.03      1077.43 o                         
 -28   4  13      14985.97      13763.11       463.65 o                         
 -26   4  13        920.91        655.03       120.82 o                         
 -24   4  13      24438.04      23859.28       592.43 o                         
 -22   4  13      21174.04      21169.73       478.60 o                         
 -20   4  13        404.30        408.64       101.60 o                         
 -18   4  13      52058.71      52753.99       694.98 o                         
 -16   4  13      52427.43      52333.04       732.70 o                         
 -14   4  13       6232.08       5691.52       208.10 o                         
 -12   4  13      18902.85      19202.69       340.33 o                         
 -10   4  13      59964.17      60853.21       644.94 o                         
  -8   4  13       6636.91       6870.56       179.93 o                         
  -6   4  13      26059.87      25583.16       420.80 o                         
  -4   4  13      66574.38      66033.96       750.88 o                         
  -2   4  13      22965.17      22449.09       427.79 o                         
   0   4  13       2908.76       2472.19       184.11 o                         
   2   4  13      46652.64      44673.71       896.02 o                         
   4   4  13      25238.40      24750.47       684.73 o                         
   6   4  13       1576.20       1430.47       274.06 o                         
   8   4  13      27936.28      26700.94       854.05 o                         
  10   4  13      21609.42      19833.39      1402.86 o                         
 -33   5  13      21274.46      20632.60      1308.96 o                         
 -31   5  13      10526.63      10976.38       539.50 o                         
 -29   5  13       2216.37       1910.90       209.81 o                         
 -27   5  13      28990.73      28785.33       790.11 o                         
 -25   5  13      22775.19      22923.97       606.20 o                         
 -23   5  13        816.37        700.95       107.66 o                         
 -21   5  13      42446.66      42511.71       681.97 o                         
 -19   5  13      39571.72      40343.81       611.50 o                         
 -17   5  13        584.13        475.26        89.05 o                         
 -15   5  13      43969.09      43888.10       657.37 o                         
 -13   5  13      78553.76      78753.98       871.42 o                         
 -11   5  13       7188.42       6972.56       214.59 o                         
  -9   5  13      25653.31      25955.93       414.65 o                         
  -7   5  13      58943.93      59296.20       660.46 o                         
  -5   5  13      10226.88      10163.22       275.10 o                         
  -3   5  13      26090.34      26946.03       496.01 o                         
  -1   5  13      75343.99      76287.41      1010.71 o                         
   1   5  13      15801.25      15122.94       499.76 o                         
   3   5  13       4372.06       4223.88       283.47 o                         
   5   5  13      22548.43      21145.90       781.60 o                         
   7   5  13      11942.45      10643.11       567.64 o                         
 -32   6  13        780.94        701.88       497.30 o                         
 -30   6  13      14604.81      12728.11       615.28 o                         
 -28   6  13       7811.63       7133.01       452.22 o                         
 -26   6  13        440.47        309.37       139.51 o                         
 -24   6  13      35479.37      35194.52       827.47 o                         
 -22   6  13      45211.21      46435.66       930.24 o                         
 -20   6  13         16.99         42.16        96.31 o                         
 -18   6  13      25437.33      24787.78       588.80 o                         
 -16   6  13      32040.38      31379.21       614.30 o                         
 -14   6  13        205.34        193.88        89.76 o                         
 -12   6  13      58159.68      59494.89       746.35 o                         
 -10   6  13      59863.84      61532.38       724.26 o                         
  -8   6  13       2882.60       2866.49       151.74 o                         
  -6   6  13      10444.88      11144.24       292.28 o                         
  -4   6  13      36506.48      36702.59       583.39 o                         
  -2   6  13       9397.17       9152.77       321.11 o                         
   0   6  13      18047.55      16886.56       476.45 o                         
   2   6  13      32603.75      32695.66       893.31 o                         
   4   6  13       8692.28       8184.46       465.45 o                         
   6   6  13       1514.05       1438.42       248.97 o                         
 -29   7  13        464.00        395.51       207.96 o                         
 -27   7  13       8122.08       8206.35       449.59 o                         
 -25   7  13      19976.42      21288.48       692.29 o                         
 -23   7  13        160.04        459.25       129.66 o                         
 -21   7  13      16563.86      17154.02       527.87 o                         
 -19   7  13      15831.52      16267.11       498.45 o                         
 -17   7  13       2567.53       2440.45       184.71 o                         
 -15   7  13       6489.36       6847.83       292.19 o                         
 -13   7  13      32439.46      32542.75       644.38 o                         
 -11   7  13       3730.43       3548.90       250.15 o                         
  -9   7  13      13290.21      12718.31       502.44 o                         
  -7   7  13      29008.47      28748.30       663.97 o                         
  -5   7  13      14064.64      14257.67       444.54 o                         
  -3   7  13       5104.95       5274.60       298.14 o                         
  -1   7  13      33390.74      33488.52       880.90 o                         
   1   7  13       8167.53       7008.72       461.85 o                         
   3   7  13       4372.22       3981.83       534.05 o                         
 -26   8  13        504.71        203.43       252.60 o                         
 -24   8  13       9745.66      10429.57       655.90 o                         
 -22   8  13      11097.68      10719.62       457.60 o                         
 -20   8  13        848.51        827.62       148.87 o                         
 -18   8  13      23365.12      24172.80       688.11 o                         
 -16   8  13      27454.31      28614.17       738.09 o                         
 -14   8  13       1860.92       1945.68       186.64 o                         
 -12   8  13      14184.44      14474.07       557.58 o                         
 -10   8  13      14765.71      15487.51       580.87 o                         
  -8   8  13         86.10         92.05       118.60 o                         
  -6   8  13      11192.96      12142.09       492.16 o                         
  -4   8  13      21215.36      21016.31       608.25 o                         
  -2   8  13       3012.67       3087.13       256.26 o                         
   0   8  13       6386.04       6658.18       617.06 o                         
   2   8  13      10314.00      10459.32      1398.76 o                         
 -23   9  13       1000.34        901.27       298.34 o                         
 -21   9  13       1505.39       1273.58       392.77 o                         
 -19   9  13       5677.50       6939.31       499.23 o                         
 -17   9  13       1519.43       1737.93       208.38 o                         
 -15   9  13       1890.87       2088.06       208.01 o                         
 -13   9  13       5581.19       6026.62       349.27 o                         
 -11   9  13       1146.94        876.60       178.38 o                         
  -9   9  13        896.68        825.62       149.95 o                         
  -7   9  13       5141.88       5053.64       377.39 o                         
  -5   9  13       2626.57       2488.35       347.23 o                         
  -3   9  13        589.66        410.96       211.50 o                         
  -1   9  13       7507.96       5686.02       962.19 o                         
 -18  10  13         80.06        699.96       567.00 o                         
 -10  10  13       2553.85       2156.15       532.31 o                         
 -36   0  14       3556.61       3600.36       913.78 o                         
 -34   0  14      21273.11      22349.37      1489.14 o                         
 -32   0  14      41127.18      43915.95      3101.97 o                         
 -30   0  14       3387.96       3562.97       553.69 o                         
 -28   0  14      21199.43      24880.30      1391.21 o                         
 -26   0  14      64582.76      65658.58      3641.37 o                         
 -24   0  14      27050.08      27951.26      1057.46 o                         
 -22   0  14       9808.29      10154.46       585.10 o                         
 -20   0  14      57281.34      55161.77      1314.12 o                         
 -18   0  14      15933.44      15545.60       354.90 o                         
 -16   0  14      11894.31      11203.50       311.35 o                         
 -14   0  14     110422.11     111553.21      1555.10 o                         
 -12   0  14      58550.06      59800.43      1018.77 o                         
 -10   0  14         66.00        126.82        80.63 o                         
  -8   0  14      24987.29      24989.30       413.17 o                         
  -6   0  14      30701.91      31852.46       467.90 o                         
  -4   0  14        598.49        806.57        89.91 o                         
  -2   0  14      46425.82      47022.21       886.99 o                         
   0   0  14      75709.19      77121.65      1241.61 o                         
   2   0  14      13295.26      13556.65       581.63 o                         
   4   0  14       3739.78       3530.43       319.82 o                         
   6   0  14      37377.22      38819.84      1234.20 o                         
   8   0  14       8900.67       9311.47       625.07 o                         
  10   0  14      11912.25      10080.58      1425.88 o                         
 -37   1  14       4340.62       3707.10       690.72 o                         
 -35   1  14      19222.74      20614.27       850.64 o                         
 -33   1  14       3574.88       3529.66       428.12 o                         
 -31   1  14       8575.43       8510.88       555.34 o                         
 -29   1  14      23329.65      24434.34       811.54 o                         
 -27   1  14      17573.37      18067.20       669.30 o                         
 -25   1  14       5541.50       5582.40       297.80 o                         
 -23   1  14      87116.20      87452.55      1129.11 o                         
 -21   1  14      42384.54      42825.44       722.52 o                         
 -19   1  14       2719.22       2549.02       141.14 o                         
 -17   1  14      94003.09      92425.22      1202.32 o                         
 -15   1  14     121227.24     118025.34       989.31 o                         
 -13   1  14        546.51        557.30        63.72 o                         
 -11   1  14     141722.19     141637.50      1024.77 o                         
  -9   1  14      98074.11      97540.52       786.01 o                         
  -7   1  14       1337.45       1335.56        71.64 o                         
  -5   1  14      79615.56      79259.56       617.26 o                         
  -3   1  14     118762.98     119212.61       994.81 o                         
  -1   1  14        578.07        586.82        97.37 o                         
   1   1  14      49291.16      49847.03       896.94 o                         
   3   1  14      54051.39      54782.09       861.62 o                         
   5   1  14       6809.76       6861.21       334.16 o                         
   7   1  14      21955.19      21076.38       690.36 o                         
   9   1  14      44632.27      45022.62      2010.20 o                         
 -36   2  14       1691.43       1652.45       403.16 o                         
 -34   2  14       7640.89       7752.51       535.01 o                         
 -32   2  14      22856.48      24804.40       926.33 o                         
 -30   2  14       5114.17       5322.72       402.28 o                         
 -28   2  14       5209.46       5213.84       378.92 o                         
 -26   2  14      37700.05      36245.49       847.31 o                         
 -24   2  14       9892.94       9130.71       359.58 o                         
 -22   2  14      17517.12      16317.13       403.94 o                         
 -20   2  14      56560.92      56431.73       741.05 o                         
 -18   2  14      35543.56      35835.79       661.95 o                         
 -16   2  14        382.45        514.59        80.66 o                         
 -14   2  14      43167.79      42955.02       498.06 o                         
 -12   2  14      24139.42      24986.08       362.01 o                         
 -10   2  14       7745.60       7710.61       201.89 o                         
  -8   2  14      51282.14      51470.49       531.73 o                         
  -6   2  14      60571.66      60797.78       657.31 o                         
  -4   2  14      11158.00      10982.39       262.39 o                         
  -2   2  14      18610.93      17872.22       424.87 o                         
   0   2  14      30592.45      31165.99       649.16 o                         
   2   2  14       1164.23       1001.94       134.50 o                         
   4   2  14      16805.96      16350.59       528.30 o                         
   6   2  14      34796.10      34690.60      1197.03 o                         
   8   2  14       9163.72       9434.02       719.65 o                         
  10   2  14       2991.30       2456.31       836.64 o                         
 -35   3  14       7193.03       7543.33       594.48 o                         
 -33   3  14       1470.63       1268.27       249.38 o                         
 -31   3  14       3581.04       3284.71       290.99 o                         
 -29   3  14      25283.62      23888.79      1046.04 o                         
 -27   3  14       7710.64       7654.44       509.49 o                         
 -25   3  14       2370.02       2273.71       183.83 o                         
 -23   3  14      18014.87      18542.15       443.36 o                         
 -21   3  14      16160.32      16495.30       392.54 o                         
 -19   3  14       2298.75       2729.54       176.76 o                         
 -17   3  14      41367.86      40334.59       662.08 o                         
 -15   3  14      27899.01      27217.55       484.81 o                         
 -13   3  14        169.41        119.73        56.48 o                         
 -11   3  14      31044.29      30276.29       445.82 o                         
  -9   3  14      37264.73      37838.61       452.56 o                         
  -7   3  14        141.76        148.65        62.97 o                         
  -5   3  14      30607.79      30280.06       443.31 o                         
  -3   3  14      21816.36      21855.09       383.96 o                         
  -1   3  14       1826.29       1828.06       154.92 o                         
   1   3  14      16410.68      15988.10       487.99 o                         
   3   3  14      27697.49      27974.76       727.04 o                         
   5   3  14       2315.46       1972.09       225.13 o                         
   7   3  14       5311.60       5067.80       387.82 o                         
   9   3  14      11888.54      11366.18      1609.10 o                         
 -34   4  14        168.62        222.86       254.56 o                         
 -32   4  14       3222.90       3609.35       313.91 o                         
 -30   4  14       6112.59       5972.00       445.47 o                         
 -28   4  14        372.17        511.91       153.97 o                         
 -26   4  14       7719.38       7952.39       374.59 o                         
 -24   4  14       9535.69       9614.55       366.01 o                         
 -22   4  14       1246.75       1098.67       123.09 o                         
 -20   4  14      11157.26      11463.94       364.99 o                         
 -18   4  14      10462.90      11533.62       338.70 o                         
 -16   4  14       1963.18       1863.17       138.56 o                         
 -14   4  14      11990.67      11973.28       308.61 o                         
 -12   4  14      20129.19      20245.79       375.77 o                         
 -10   4  14      11044.14      10530.09       270.88 o                         
  -8   4  14       9021.82       8894.80       259.12 o                         
  -6   4  14      12020.73      11720.94       294.03 o                         
  -4   4  14       2722.95       2667.22       155.51 o                         
  -2   4  14      10992.95      10695.59       351.56 o                         
   0   4  14      11696.99      11740.77       414.01 o                         
   2   4  14       1574.41       1153.31       163.50 o                         
   4   4  14       6890.98       6815.14       374.42 o                         
   6   4  14       3563.47       3222.68       305.20 o                         
   8   4  14        497.01         51.05       363.70 o                         
 -33   5  14       1839.51       1237.42       224.25 o                         
 -31   5  14        101.46       -200.01       200.01 o                         
 -29   5  14       2637.04       2183.52       257.47 o                         
 -27   5  14         61.70       -122.18       138.38 o                         
 -25   5  14       2716.54       2329.52       218.02 o                         
 -23   5  14        384.45        525.52       103.66 o                         
 -21   5  14       2408.48       2571.49       179.72 o                         
 -19   5  14          8.65        -85.33        85.33 o                         
 -17   5  14       2168.10       2376.38       159.49 o                         
 -15   5  14       2886.08       2879.76       180.31 o                         
 -13   5  14        506.82        393.80        88.88 o                         
 -11   5  14        111.70         61.11        68.14 o                         
  -9   5  14       2423.61       2414.02       143.42 o                         
  -7   5  14        913.31       1047.83       118.09 o                         
  -5   5  14       1763.57       1637.82       121.45 o                         
  -3   5  14         61.39        152.31        78.90 o                         
  -1   5  14        730.37        516.90       119.37 o                         
   1   5  14         49.32        -63.71       121.70 o                         
   3   5  14       2076.05       1594.08       188.89 o                         
   5   5  14        473.84       -162.90       207.18 o                         
   7   5  14        840.34        287.71       384.95 o                         
 -32   6  14       1074.72       1269.29       451.56 o                         
 -30   6  14       2211.23       1582.28       260.01 o                         
 -28   6  14       2858.54       2156.41       237.37 o                         
 -26   6  14       1080.95        817.12       177.32 o                         
 -24   6  14        206.98        173.67       123.78 o                         
 -22   6  14       3540.63       3851.84       263.02 o                         
 -20   6  14        126.80         29.18        94.90 o                         
 -18   6  14       1489.46       1315.97       170.84 o                         
 -16   6  14       2624.27       2313.69       164.90 o                         
 -14   6  14       1846.20       2067.43       167.01 o                         
 -12   6  14         37.95        145.77        81.07 o                         
 -10   6  14        561.64        451.06        83.68 o                         
  -8   6  14        692.15        630.76        85.87 o                         
  -6   6  14        269.99        120.54        75.87 o                         
  -4   6  14         77.66         82.19        72.83 o                         
  -2   6  14        237.30        101.51       136.60 o                         
   0   6  14        324.40         94.63       137.88 o                         
   2   6  14       1860.24       1641.95       223.84 o                         
   4   6  14        923.25        668.08       276.98 o                         
 -29   7  14        790.16         -8.84       313.04 o                         
 -27   7  14        117.72        325.95       201.87 o                         
 -25   7  14       3562.68       3651.85       289.95 o                         
 -23   7  14       3914.80       3371.47       270.02 o                         
 -21   7  14       3192.93       3560.04       248.02 o                         
 -19   7  14         86.02       -122.84       122.84 o                         
 -17   7  14       5971.81       5584.02       269.40 o                         
 -15   7  14       2001.46       1845.48       159.53 o                         
 -13   7  14        332.48        367.50       131.78 o                         
 -11   7  14       7033.75       6931.49       381.02 o                         
  -9   7  14       8017.58       8191.55       414.09 o                         
  -7   7  14          1.93       -112.42       112.42 o                         
  -5   7  14       4719.40       4644.80       265.20 o                         
  -3   7  14       4863.04       4523.98       283.21 o                         
  -1   7  14       1460.64       1235.71       274.38 o                         
   1   7  14        433.67        241.66       249.38 o                         
   3   7  14       3910.90       3370.73       578.24 o                         
 -26   8  14       7858.25       7114.01       886.73 o                         
 -24   8  14        326.89        519.32       163.59 o                         
 -22   8  14       3312.29       3534.56       253.21 o                         
 -20   8  14      11329.44      11870.04       493.56 o                         
 -18   8  14       3708.79       3436.65       357.79 o                         
 -16   8  14       2157.07       2029.88       208.26 o                         
 -14   8  14      10535.95      10722.29       447.24 o                         
 -12   8  14       5636.12       5396.96       351.62 o                         
 -10   8  14          3.53       -149.48       149.48 o                         
  -8   8  14      11068.73      11636.16       486.94 o                         
  -6   8  14      11178.61      11268.63       487.41 o                         
  -4   8  14        165.98        -27.93       129.13 o                         
  -2   8  14       3568.77       3042.81       361.42 o                         
   0   8  14      11097.60      10457.24       993.58 o                         
 -23   9  14       4921.15       4978.79      1009.58 o                         
 -21   9  14       2131.50       1523.16       267.74 o                         
 -19   9  14       2294.61       2310.43       332.51 o                         
 -17   9  14      14100.90      14870.01       654.54 o                         
 -15   9  14       3526.46       2678.78       336.12 o                         
 -13   9  14        146.80         52.56       149.40 o                         
 -11   9  14       5136.37       5268.37       413.33 o                         
  -9   9  14       8383.59       7195.52       547.76 o                         
  -7   9  14          7.07         84.10       202.23 o                         
  -5   9  14       5144.92       4998.75       656.40 o                         
  -3   9  14       4402.56       3333.95       770.39 o                         
 -37   1  15        220.36        895.84       421.59 o                         
 -35   1  15         22.79        471.65       239.44 o                         
 -33   1  15        132.72        -36.23       205.55 o                         
 -31   1  15        337.29        389.57       173.70 o                         
 -29   1  15       1537.01       1425.28       227.96 o                         
 -27   1  15       3973.07       4344.39       311.73 o                         
 -25   1  15       3794.75       3993.51       282.81 o                         
 -23   1  15       3540.86       4043.77       236.03 o                         
 -21   1  15         78.94        129.87       109.50 o                         
 -19   1  15       2418.08       2861.52       211.85 o                         
 -17   1  15        595.34        693.31       120.99 o                         
 -15   1  15       3626.99       3844.13       133.12 o                         
 -13   1  15       7214.73       7082.78       194.98 o                         
 -11   1  15      19616.14      19525.99       331.72 o                         
  -9   1  15         38.86         30.94        45.82 o                         
  -7   1  15       3342.41       3120.83       113.20 o                         
  -5   1  15        128.12        134.31        63.43 o                         
  -3   1  15          4.47        105.76        66.31 o                         
  -1   1  15       4750.50       4770.98       236.09 o                         
   1   1  15      13941.28      13409.98       404.79 o                         
   3   1  15        129.82        -13.62       129.28 o                         
   5   1  15       4054.58       4023.19       325.76 o                         
   7   1  15       1717.53       1563.23       397.63 o                         
 -36   2  15       4931.39       5285.07       926.84 o                         
 -34   2  15       7376.64       7912.51       498.63 o                         
 -32   2  15       1505.12       1771.19       285.92 o                         
 -30   2  15      12922.15      12500.94       615.93 o                         
 -28   2  15      16676.79      15683.47       652.45 o                         
 -26   2  15         76.67          2.01       151.18 o                         
 -24   2  15       6326.26       5735.41       324.35 o                         
 -22   2  15      37041.62      36429.26       725.44 o                         
 -20   2  15       3569.96       3899.08       225.45 o                         
 -18   2  15      35512.86      35838.49       665.30 o                         
 -16   2  15      21250.64      21747.53       401.22 o                         
 -14   2  15       3012.58       3171.31       139.78 o                         
 -12   2  15       2895.07       3009.99       120.05 o                         
 -10   2  15      40136.62      41248.18       479.33 o                         
  -8   2  15      10041.62      10318.02       249.66 o                         
  -6   2  15      10857.65      10862.57       255.85 o                         
  -4   2  15      19266.81      19471.54       393.41 o                         
  -2   2  15      13843.47      14301.63       411.68 o                         
   0   2  15          0.87        -77.40        94.09 o                         
   2   2  15      15883.29      16119.48       486.56 o                         
   4   2  15       2781.19       2542.14       267.26 o                         
   6   2  15        539.03        203.43       203.34 o                         
 -37   3  15        986.58       1083.74       643.91 o                         
 -35   3  15       1327.41       1769.98       382.38 o                         
 -33   3  15       8582.09       9666.66       499.42 o                         
 -31   3  15      12080.05      12367.53       552.23 o                         
 -29   3  15         55.09         -2.42       153.85 o                         
 -27   3  15      11205.81      10463.06       456.93 o                         
 -25   3  15       8196.30       7111.40       486.80 o                         
 -23   3  15       1614.19       1820.70       159.11 o                         
 -21   3  15      13163.85      13567.11       404.73 o                         
 -19   3  15      63651.88      64242.72       860.63 o                         
 -17   3  15      16410.83      15783.93       401.25 o                         
 -15   3  15       2878.91       2854.16       156.37 o                         
 -13   3  15      17825.51      17784.79       348.45 o                         
 -11   3  15      18611.92      18555.07       332.26 o                         
  -9   3  15       1707.28       1493.91        99.55 o                         
  -7   3  15      52535.25      53106.84       630.43 o                         
  -5   3  15      27363.72      27454.86       436.45 o                         
  -3   3  15       1058.48        930.08       118.82 o                         
  -1   3  15      13898.70      13676.32       443.24 o                         
   1   3  15      33369.73      31468.22       719.86 o                         
   3   3  15        430.10        400.12       156.52 o                         
   5   3  15      16208.86      15695.01       662.65 o                         
 -36   4  15      10242.81      11325.26      1798.38 o                         
 -34   4  15      11975.48      11531.81       601.10 o                         
 -32   4  15         86.19        103.82       168.17 o                         
 -30   4  15      21254.01      20534.18      1331.01 o                         
 -28   4  15      30528.69      29791.87       760.16 o                         
 -26   4  15       1568.89       1518.67       178.38 o                         
 -24   4  15      23829.04      25221.47       602.11 o                         
 -22   4  15      44026.08      45249.48       794.92 o                         
 -20   4  15       6349.45       6502.68       266.84 o                         
 -18   4  15      26320.55      27630.23       539.05 o                         
 -16   4  15      58546.70      59169.18       811.33 o                         
 -14   4  15       8514.89       8666.12       296.56 o                         
 -12   4  15      12691.16      12801.26       346.21 o                         
 -10   4  15      72272.15      72726.83       867.78 o                         
  -8   4  15      32221.84      31991.90       520.83 o                         
  -6   4  15       4554.42       5092.37       202.72 o                         
  -4   4  15      43418.85      44156.92       701.05 o                         
  -2   4  15      18770.38      18210.62       512.69 o                         
   0   4  15       2284.67       2030.92       186.59 o                         
   2   4  15      33225.86      31595.81       798.75 o                         
   4   4  15      24872.76      23961.35      1190.84 o                         
   6   4  15        157.94          7.27       252.24 o                         
 -33   5  15      10748.15      11045.40      1042.16 o                         
 -31   5  15      11531.20      11072.80       586.47 o                         
 -29   5  15        429.24        133.20       188.82 o                         
 -27   5  15      14773.64      14648.16       555.47 o                         
 -25   5  15      40649.53      40564.89       840.28 o                         
 -23   5  15       6601.87       6354.01       289.61 o                         
 -21   5  15      15243.83      15553.67       419.06 o                         
 -19   5  15      33998.81      33779.99       613.11 o                         
 -17   5  15       7084.72       6980.10       281.55 o                         
 -15   5  15      15683.45      16182.25       397.33 o                         
 -13   5  15      71496.02      72500.09       922.59 o                         
 -11   5  15      20836.28      20295.00       434.54 o                         
  -9   5  15       4879.38       4751.23       203.92 o                         
  -7   5  15      35548.31      35450.64       559.41 o                         
  -5   5  15      25463.62      26122.99       487.34 o                         
  -3   5  15       1033.51        873.36       129.06 o                         
  -1   5  15      38863.21      39364.84       804.07 o                         
   1   5  15      27736.12      27504.54       737.76 o                         
   3   5  15        107.73        178.05       138.94 o                         
   5   5  15      17767.74      17660.01      1001.59 o                         
 -32   6  15         22.64       -396.78       396.78 o                         
 -30   6  15       9236.03       8842.06       672.65 o                         
 -28   6  15      18030.63      18397.29       860.89 o                         
 -26   6  15       1404.29       1342.45       219.64 o                         
 -24   6  15      18251.62      18630.76       599.21 o                         
 -22   6  15      30453.37      31011.38       711.48 o                         
 -20   6  15       4988.41       4749.27       267.36 o                         
 -18   6  15       4544.23       4229.99       250.47 o                         
 -16   6  15      48369.35      49464.39       876.41 o                         
 -14   6  15      27653.75      27568.14       552.35 o                         
 -12   6  15       5728.66       5963.36       251.86 o                         
 -10   6  15      31810.64      32624.86       603.26 o                         
  -8   6  15      18235.02      18090.51       410.41 o                         
  -6   6  15       1042.71       1037.22       109.62 o                         
  -4   6  15      43957.74      43520.66       687.81 o                         
  -2   6  15      31985.62      31007.59       778.43 o                         
   0   6  15         62.57        241.77       137.52 o                         
   2   6  15      13498.09      14684.98       793.43 o                         
   4   6  15      15707.43      14492.96      1779.78 o                         
 -29   7  15       1778.99       1644.30       323.07 o                         
 -27   7  15       7192.34       7855.28       438.77 o                         
 -25   7  15      24851.30      25927.34       813.65 o                         
 -23   7  15       2388.52       2403.73       229.39 o                         
 -21   7  15      12270.57      12429.28       456.62 o                         
 -19   7  15      29634.71      30438.75       707.39 o                         
 -17   7  15       9820.48       9734.84       538.96 o                         
 -15   7  15       9533.61       9611.34       362.69 o                         
 -13   7  15      37810.17      38076.16       914.97 o                         
 -11   7  15       5427.75       5033.09       331.58 o                         
  -9   7  15       7240.93       7259.31       370.22 o                         
  -7   7  15      25556.13      25807.62       715.62 o                         
  -5   7  15      16372.45      16795.78       541.58 o                         
  -3   7  15       3294.15       3782.57       350.54 o                         
  -1   7  15      23591.03      24517.19      2341.46 o                         
   1   7  15       5573.88       4739.78       645.26 o                         
 -26   8  15       1972.62       1704.62       620.55 o                         
 -24   8  15       2110.14       1774.83       314.42 o                         
 -22   8  15       7104.85       7632.61       410.10 o                         
 -20   8  15       3418.37       3014.30       256.48 o                         
 -18   8  15        334.93         31.71       117.14 o                         
 -16   8  15      11542.57      11993.32       453.01 o                         
 -14   8  15       7020.26       7204.31       374.90 o                         
 -12   8  15       1915.30       1817.50       224.76 o                         
 -10   8  15      13459.17      14127.63       541.85 o                         
  -8   8  15      10032.34      10372.37       470.99 o                         
  -6   8  15        295.85        275.24       193.86 o                         
  -4   8  15       8541.86       8896.32       798.00 o                         
  -2   8  15       6428.58       4819.85       862.15 o                         
 -21   9  15       1583.49       1122.62       372.34 o                         
 -19   9  15       6117.45       5826.24       571.89 o                         
 -17   9  15       2650.96       3379.10       696.08 o                         
 -15   9  15       1355.05        944.86       440.33 o                         
 -13   9  15       8359.16       9352.85       697.93 o                         
 -11   9  15       1971.31       2074.03       362.33 o                         
  -9   9  15       1997.50       2542.09       476.19 o                         
 -36   0  16      13173.25      15697.19      1990.22 o                         
 -34   0  16       1050.99       1324.35       532.39 o                         
 -32   0  16      14333.18      12521.93      1521.69 o                         
 -30   0  16      12784.36      12291.70       993.86 o                         
 -28   0  16         23.28         31.18       235.74 o                         
 -26   0  16      61504.22      57351.41      2568.16 o                         
 -24   0  16      53501.73      53673.15      1374.77 o                         
 -22   0  16         35.59         43.48       146.15 o                         
 -20   0  16      19253.71      19159.27       713.40 o                         
 -18   0  16      65976.59      64399.45      1335.96 o                         
 -16   0  16      19674.52      18964.22       587.31 o                         
 -14   0  16      91775.43      90599.98      1764.51 o                         
 -12   0  16     145919.50     147658.84      1616.96 o                         
 -10   0  16      13659.05      13716.74       358.21 o                         
  -8   0  16      19336.89      19212.40       421.27 o                         
  -6   0  16     135380.17     134509.00      1721.56 o                         
  -4   0  16      30400.69      30969.15       821.88 o                         
  -2   0  16      33126.04      32596.49      1013.05 o                         
   0   0  16      54306.69      56397.92      1410.51 o                         
   2   0  16      15239.71      16295.13       768.30 o                         
   4   0  16       3591.99       3172.95       374.73 o                         
   6   0  16      50914.12      52143.32      2517.54 o                         
 -35   1  16      25771.16      27774.58      1251.66 o                         
 -33   1  16      10284.13      11790.59       799.68 o                         
 -31   1  16       1935.47       2249.56       266.54 o                         
 -29   1  16      37259.38      37830.10       946.83 o                         
 -27   1  16      43494.61      41088.53      1025.77 o                         
 -25   1  16       1032.55       1198.36       172.16 o                         
 -23   1  16      63033.91      61691.84      1168.78 o                         
 -21   1  16      40725.57      39753.99       874.43 o                         
 -19   1  16        563.02        683.82       109.25 o                         
 -17   1  16      45596.92      45195.89       679.84 o                         
 -15   1  16      76510.98      77403.16       793.60 o                         
 -13   1  16       1559.75       1783.98       104.31 o                         
 -11   1  16      26319.12      27253.65       408.32 o                         
  -9   1  16      41493.30      42794.59       530.28 o                         
  -7   1  16      13408.82      13372.30       303.20 o                         
  -5   1  16      12495.27      12405.04       337.83 o                         
  -3   1  16      58586.87      59148.35       880.18 o                         
  -1   1  16      14084.92      13750.81       433.16 o                         
   1   1  16       2053.10       1948.93       201.65 o                         
   3   1  16      24510.85      25507.63       697.97 o                         
   5   1  16      21880.27      22521.05       891.05 o                         
 -36   2  16       4148.17       4316.11       696.79 o                         
 -34   2  16       1737.40       1686.98       248.83 o                         
 -32   2  16      20388.98      21073.32       878.37 o                         
 -30   2  16      19164.35      18739.25       681.10 o                         
 -28   2  16        163.62        216.53       132.35 o                         
 -26   2  16      15747.96      15881.52       565.99 o                         
 -24   2  16      21612.26      20978.70       533.33 o                         
 -22   2  16         58.39        114.13       107.45 o                         
 -20   2  16      35161.20      34654.10       758.44 o                         
 -18   2  16      60121.66      58969.36       987.15 o                         
 -16   2  16       7006.58       6763.36       225.04 o                         
 -14   2  16      20379.99      20617.98       378.76 o                         
 -12   2  16      56771.34      55761.72       613.20 o                         
 -10   2  16       9810.55       9757.16       273.21 o                         
  -8   2  16      27871.07      27760.54       456.89 o                         
  -6   2  16      62537.96      63440.89       765.69 o                         
  -4   2  16       9933.13      10176.44       326.25 o                         
  -2   2  16      12810.10      12885.29       414.94 o                         
   0   2  16      42631.54      43476.13       874.03 o                         
   2   2  16      16620.73      16999.06       655.16 o                         
   4   2  16       2853.14       2705.80       301.61 o                         
 -35   3  16       6375.74       6709.60       617.21 o                         
 -33   3  16      10020.67      10169.25       514.17 o                         
 -31   3  16         18.87         61.65       154.83 o                         
 -29   3  16      13576.55      13071.32       536.84 o                         
 -27   3  16      13210.05      11790.44       543.89 o                         
 -25   3  16        165.60        157.77       116.78 o                         
 -23   3  16      14352.72      14319.94       433.83 o                         
 -21   3  16      40115.77      41079.56       731.97 o                         
 -19   3  16       1875.86       1991.44       157.11 o                         
 -17   3  16      17869.68      18091.01       455.90 o                         
 -15   3  16      26050.46      26329.84       515.96 o                         
 -13   3  16       3887.17       3819.92       167.65 o                         
 -11   3  16      18505.23      18368.29       420.83 o                         
  -9   3  16      51561.20      52456.77       631.11 o                         
  -7   3  16       8874.50       8594.71       239.03 o                         
  -5   3  16       6456.60       6947.46       294.08 o                         
  -3   3  16      16464.88      16447.78       509.15 o                         
  -1   3  16       6602.59       5976.74       357.26 o                         
   1   3  16       4906.75       4461.85       311.34 o                         
   3   3  16      23117.23      21912.30       760.94 o                         
   5   3  16       5914.23       6599.30      1339.14 o                         
 -34   4  16         21.95        127.82       171.86 o                         
 -32   4  16       3143.21       2755.41       268.31 o                         
 -30   4  16       2685.96       2236.36       224.44 o                         
 -28   4  16       3322.77       2646.93       242.11 o                         
 -26   4  16       7253.94       7148.30       364.46 o                         
 -24   4  16       6709.54       7126.56       321.78 o                         
 -22   4  16       2087.84       2435.22       184.79 o                         
 -20   4  16       8490.50       8751.59       311.17 o                         
 -18   4  16       5122.02       5455.61       238.94 o                         
 -16   4  16       1820.63       1820.26       138.79 o                         
 -14   4  16       2800.97       2846.33       157.54 o                         
 -12   4  16       6864.63       6838.22       280.88 o                         
 -10   4  16       1820.27       1793.85       154.19 o                         
  -8   4  16       4228.13       3851.06       183.47 o                         
  -6   4  16       3382.12       3115.84       165.46 o                         
  -4   4  16       1753.75       1559.39       135.23 o                         
  -2   4  16         95.12        146.53       121.84 o                         
   0   4  16       9254.87       8583.91       412.91 o                         
   2   4  16       1309.24       1402.34       206.85 o                         
   4   4  16       2669.27       2434.28       417.12 o                         
 -33   5  16       4211.54       4319.06       743.10 o                         
 -31   5  16       1535.48       1098.47       187.05 o                         
 -29   5  16         35.94        -82.54       178.48 o                         
 -27   5  16       1099.24       1053.87       176.62 o                         
 -25   5  16       8302.49       7919.67       360.64 o                         
 -23   5  16        341.85        216.73        99.13 o                         
 -21   5  16       4841.66       4960.61       252.35 o                         
 -19   5  16       1154.97        904.18       116.15 o                         
 -17   5  16       1870.92       1943.40       162.19 o                         
 -15   5  16       7000.98       6850.68       274.62 o                         
 -13   5  16       8041.49       8386.49       326.74 o                         
 -11   5  16        247.37        176.74        80.54 o                         
  -9   5  16       4966.10       4859.87       222.28 o                         
  -7   5  16        294.75         99.33        80.33 o                         
  -5   5  16       2956.55       3115.16       186.08 o                         
  -3   5  16       5354.02       5325.60       289.54 o                         
  -1   5  16       2344.19       2387.55       245.98 o                         
   1   5  16        859.77        545.77       270.09 o                         
   3   5  16       1034.80        873.75       333.47 o                         
 -32   6  16         50.78       -541.12      1384.44 o                         
 -30   6  16         11.00         -4.05       193.93 o                         
 -28   6  16        304.40        242.21       164.09 o                         
 -26   6  16       1323.86       1221.28       209.24 o                         
 -24   6  16        275.93        225.42       123.48 o                         
 -22   6  16         45.07        127.28       109.01 o                         
 -20   6  16         58.79        130.99       106.93 o                         
 -18   6  16       2290.65       2170.84       190.39 o                         
 -16   6  16        773.41        808.69       130.72 o                         
 -14   6  16       2804.45       2987.06       208.31 o                         
 -12   6  16       4316.26       4029.10       225.20 o                         
 -10   6  16       1138.79        857.94       114.55 o                         
  -8   6  16        397.48        257.66        96.77 o                         
  -6   6  16       3815.48       3698.27       203.22 o                         
  -4   6  16       1677.23       1812.07       169.98 o                         
  -2   6  16        195.24        217.80       155.20 o                         
   0   6  16        354.95        -97.56       217.21 o                         
   2   6  16        155.75        101.35       249.78 o                         
 -29   7  16       4650.97       4826.91       552.86 o                         
 -27   7  16        491.74        593.46       204.33 o                         
 -25   7  16       1245.17       1385.35       207.86 o                         
 -23   7  16       3583.83       3178.30       249.09 o                         
 -21   7  16        214.14        -30.86       119.10 o                         
 -19   7  16       2439.06       2573.23       218.02 o                         
 -17   7  16       5665.03       6124.44       318.67 o                         
 -15   7  16       2490.00       2438.56       219.92 o                         
 -13   7  16        172.24        251.05       141.40 o                         
 -11   7  16        286.55        202.01       144.89 o                         
  -9   7  16        638.13        431.76       141.67 o                         
  -7   7  16        124.84        258.69       134.04 o                         
  -5   7  16       2244.45       2496.91       260.27 o                         
 -26   8  16       4574.19       3984.49       617.34 o                         
 -24   8  16       3783.90       4463.27       465.80 o                         
 -22   8  16        121.45         45.95       163.51 o                         
 -20   8  16      10193.70      10725.71       483.66 o                         
 -18   8  16       7404.27       8037.32       406.09 o                         
 -16   8  16         16.54        -43.40       154.20 o                         
 -14   8  16       2712.12       2878.35       244.71 o                         
 -12   8  16      10116.18      10640.80       514.70 o                         
 -10   8  16       2598.77       2283.76       231.73 o                         
  -8   8  16       3505.26       3804.61       380.28 o                         
  -6   8  16       6991.89       7037.44      1066.22 o                         
 -21   9  16      11191.42      11672.78      1039.13 o                         
 -19   9  16          4.40         12.69       247.68 o                         
 -17   9  16       6618.87       7011.37       742.84 o                         
 -15   9  16       6717.71       5989.21       951.85 o                         
 -13   9  16        477.08        617.06       512.15 o                         
 -35   1  17       2071.28       1863.34       297.18 o                         
 -33   1  17        331.90        -50.70       183.77 o                         
 -31   1  17       7021.68       6844.94       457.40 o                         
 -29   1  17         97.00        102.17       259.87 o                         
 -27   1  17       2859.17       2971.27       273.63 o                         
 -25   1  17       6363.87       6476.11       386.43 o                         
 -23   1  17       7826.00       8267.71       437.73 o                         
 -21   1  17        766.01        784.57       136.40 o                         
 -19   1  17       8639.46       8530.79       330.66 o                         
 -17   1  17       2246.66       1862.14       177.23 o                         
 -15   1  17        180.25        210.84        65.81 o                         
 -13   1  17       2841.66       2990.55       145.17 o                         
 -11   1  17       4849.61       4997.88       184.95 o                         
  -9   1  17       1190.18       1276.42       118.42 o                         
  -7   1  17       9031.36       9384.67       280.36 o                         
  -5   1  17       4074.71       3557.87       201.85 o                         
  -3   1  17       1104.74       1158.02       146.59 o                         
  -1   1  17        663.00       1028.11       176.01 o                         
   1   1  17        567.83        656.49       154.36 o                         
   3   1  17        310.44        326.68       207.19 o                         
 -36   2  17       1586.61       1362.77       608.08 o                         
 -34   2  17       3695.06       3230.10       321.92 o                         
 -32   2  17         45.56       -131.26       167.02 o                         
 -30   2  17       4727.73       4550.97       343.69 o                         
 -28   2  17       3574.85       3569.61       288.20 o                         
 -26   2  17       1151.58       1102.52       176.33 o                         
 -24   2  17        110.03         -7.19       113.57 o                         
 -22   2  17       8932.89       8156.21       379.79 o                         
 -20   2  17       9871.61      10296.70       406.14 o                         
 -18   2  17       2276.04       2291.77       160.61 o                         
 -16   2  17      14258.82      14582.56       327.58 o                         
 -14   2  17      18532.59      18543.86       366.04 o                         
 -12   2  17       2897.29       2608.27       153.00 o                         
 -10   2  17      11227.01      11675.22       309.91 o                         
  -8   2  17      13433.11      13536.85       334.47 o                         
  -6   2  17        912.68        960.16       109.54 o                         
  -4   2  17       2924.13       2946.83       199.84 o                         
  -2   2  17      21114.63      21385.96       597.66 o                         
   0   2  17       9518.56       9686.41       493.20 o                         
   2   2  17       4509.90       4188.93       323.65 o                         
   4   2  17       9633.18      10690.32      1663.87 o                         
 -35   3  17       2250.94       2170.59       492.20 o                         
 -33   3  17       7686.94       7642.92       483.90 o                         
 -31   3  17      34359.85      33075.58       957.15 o                         
 -29   3  17       6094.06       6716.15       406.52 o                         
 -27   3  17       6297.52       6062.91       370.41 o                         
 -25   3  17      27842.58      28218.27       767.27 o                         
 -23   3  17      16617.64      16206.66       504.55 o                         
 -21   3  17       8790.61       9373.11       374.71 o                         
 -19   3  17      47493.49      47316.13       852.64 o                         
 -17   3  17      12299.56      12725.55       388.08 o                         
 -15   3  17        727.33        744.61        95.78 o                         
 -13   3  17      43928.85      43837.95       695.23 o                         
 -11   3  17      40500.54      41780.14       674.34 o                         
  -9   3  17       1768.08       1496.38       131.28 o                         
  -7   3  17      22654.80      22560.79       512.90 o                         
  -5   3  17      13403.84      13801.65       441.17 o                         
  -3   3  17        685.72        819.98       154.06 o                         
  -1   3  17      20249.94      20230.12       683.63 o                         
   1   3  17      31012.41      30167.55       829.00 o                         
   3   3  17       1764.56       1697.97       795.42 o                         
 -34   4  17      12767.92      13742.60       916.83 o                         
 -32   4  17       2823.89       2877.75       276.60 o                         
 -30   4  17       5722.12       5620.69       361.10 o                         
 -28   4  17      12067.90      11774.42       530.61 o                         
 -26   4  17       4955.62       5151.37       362.12 o                         
 -24   4  17       2430.40       2376.30       207.56 o                         
 -22   4  17      39890.04      40586.61       821.48 o                         
 -20   4  17      25892.97      26519.29       603.61 o                         
 -18   4  17         57.75         88.62       101.21 o                         
 -16   4  17      23234.17      23845.39       584.62 o                         
 -14   4  17      27104.96      26589.90       581.19 o                         
 -12   4  17         45.53          4.85        96.84 o                         
 -10   4  17      36869.04      37255.37       698.47 o                         
  -8   4  17      39884.40      39426.58       696.12 o                         
  -6   4  17       4986.67       5016.18       243.64 o                         
  -4   4  17       6991.23       7404.21       339.60 o                         
  -2   4  17      31098.18      31141.32       793.82 o                         
   0   4  17       3950.79       3961.80       298.27 o                         
   2   4  17       9332.03       8567.12       627.05 o                         
 -33   5  17       5980.24       5450.14      1058.79 o                         
 -31   5  17      19475.33      19720.08       898.76 o                         
 -29   5  17       6283.52       5966.40       414.74 o                         
 -27   5  17       7048.11       6280.23       360.83 o                         
 -25   5  17      38632.79      38794.93       949.43 o                         
 -23   5  17      15822.42      15618.08       530.28 o                         
 -21   5  17       2303.16       2438.34       211.82 o                         
 -19   5  17      40612.67      41847.70       841.29 o                         
 -17   5  17      30656.72      31557.29       719.19 o                         
 -15   5  17        907.54        761.98       115.45 o                         
 -13   5  17      34566.70      36372.30       705.32 o                         
 -11   5  17      28661.13      28920.59       600.55 o                         
  -9   5  17        291.79        288.30        90.12 o                         
  -7   5  17      30308.25      29448.16       634.53 o                         
  -5   5  17      42817.02      42553.12       845.86 o                         
  -3   5  17       2347.64       2255.60       232.55 o                         
  -1   5  17      10055.76      10320.35       577.21 o                         
   1   5  17      21166.59      20344.34       847.59 o                         
 -30   6  17       3300.57       3545.67       602.34 o                         
 -28   6  17      29695.75      29604.92       995.25 o                         
 -26   6  17      16030.19      16553.04       714.22 o                         
 -24   6  17       2858.78       2957.55       263.51 o                         
 -22   6  17      20984.70      20487.26       636.26 o                         
 -20   6  17      11942.80      11998.97       479.43 o                         
 -18   6  17       1995.88       1742.64       197.63 o                         
 -16   6  17      43530.72      42954.51       900.88 o                         
 -14   6  17      33910.73      34250.88       841.93 o                         
 -12   6  17          5.64         53.94        97.17 o                         
 -10   6  17      16406.41      15782.86       423.23 o                         
  -8   6  17      22105.45      22493.31       517.58 o                         
  -6   6  17         51.89        114.15       119.77 o                         
  -4   6  17      30275.52      31251.04       824.03 o                         
  -2   6  17      23503.28      23032.35      1860.18 o                         
   0   6  17       2302.58       2233.27       640.37 o                         
 -29   7  17       6502.21       7300.36       808.57 o                         
 -27   7  17       1028.14        654.39       343.16 o                         
 -25   7  17      17245.10      18116.50       749.82 o                         
 -23   7  17       4224.53       4717.07       326.62 o                         
 -21   7  17        695.50        726.03       151.21 o                         
 -19   7  17      11575.30      11811.35       485.55 o                         
 -17   7  17      21373.17      21953.85       719.08 o                         
 -15   7  17        100.09         65.25       164.85 o                         
 -13   7  17      18550.69      19755.57       677.81 o                         
 -11   7  17      17170.53      18004.13       609.29 o                         
  -9   7  17       3253.53       2376.92       221.11 o                         
  -7   7  17       9395.54      10315.21       543.78 o                         
 -26   8  17       6120.07       5950.81      1035.05 o                         
 -24   8  17       2326.99       2544.37       409.77 o                         
 -22   8  17      14583.02      15736.92      1146.88 o                         
 -20   8  17      12320.64      13067.21       763.54 o                         
 -18   8  17        181.85       -295.80       295.80 o                         
 -16   8  17       9433.34       9615.94       551.10 o                         
 -14   8  17       5007.57       5380.56       445.29 o                         
 -12   8  17       1293.66       1458.55       258.45 o                         
 -10   8  17      12716.52      12766.49      1428.12 o                         
  -8   8  17      13072.20      12491.56      1394.69 o                         
 -15   9  17        276.74        542.19       378.80 o                         
 -36   0  18      13878.48      14286.95      1713.99 o                         
 -34   0  18         32.42         33.93       342.54 o                         
 -32   0  18      12383.81      11920.63       760.37 o                         
 -30   0  18      34213.38      33661.15      1231.42 o                         
 -28   0  18       3892.22       3727.65       408.09 o                         
 -26   0  18      39035.80      38862.68      1397.59 o                         
 -24   0  18      45770.98      44862.85      1247.10 o                         
 -22   0  18       4209.46       2949.32       298.89 o                         
 -20   0  18      24026.86      23904.06       814.25 o                         
 -18   0  18      90773.04      90769.37      1509.83 o                         
 -16   0  18      17858.54      17790.41       616.19 o                         
 -14   0  18       6534.94       6734.63       317.45 o                         
 -12   0  18      32246.37      33370.89       642.52 o                         
 -10   0  18      20750.33      21298.56       664.34 o                         
  -8   0  18       3718.09       3852.30       266.27 o                         
  -6   0  18      64452.41      65357.37      1316.45 o                         
  -4   0  18      34812.20      35614.77       976.65 o                         
  -2   0  18        875.25       1014.57       281.36 o                         
   0   0  18      10484.46      10701.75       645.46 o                         
   2   0  18      26364.86      27243.71      1683.43 o                         
 -35   1  18      12132.52      12408.53       665.10 o                         
 -33   1  18      15310.01      16193.55       733.33 o                         
 -31   1  18       3068.12       3524.62       344.21 o                         
 -29   1  18      12207.46      12340.03       571.28 o                         
 -27   1  18      44370.49      44369.88      1067.90 o                         
 -25   1  18       8121.44       8262.39       416.72 o                         
 -23   1  18      10230.18       9640.14       386.09 o                         
 -21   1  18      46605.43      46443.06       845.77 o                         
 -19   1  18      25412.54      25364.19       557.28 o                         
 -17   1  18      13756.26      14060.95       360.08 o                         
 -15   1  18      81115.09      81929.52       853.38 o                         
 -13   1  18      23069.42      23156.90       434.35 o                         
 -11   1  18       3003.64       3189.03       171.46 o                         
  -9   1  18      58780.02      59192.84       795.80 o                         
  -7   1  18      48251.57      47738.30       774.11 o                         
  -5   1  18       3324.14       3357.75       212.64 o                         
  -3   1  18      49718.46      50627.26       925.33 o                         
  -1   1  18      27286.07      28099.88       704.58 o                         
   1   1  18         25.07        -64.73       153.06 o                         
 -36   2  18       9419.27       9167.54      1311.59 o                         
 -34   2  18        122.33        446.12       177.93 o                         
 -32   2  18      11433.27      12400.71       594.28 o                         
 -30   2  18      25605.46      25881.00       814.36 o                         
 -28   2  18       2173.72       1900.19       195.87 o                         
 -26   2  18      17097.81      16274.74       588.31 o                         
 -24   2  18      42545.09      41480.28       919.04 o                         
 -22   2  18      10620.54      10505.59       434.03 o                         
 -20   2  18       7547.24       7532.72       311.83 o                         
 -18   2  18      44942.98      43876.97       677.41 o                         
 -16   2  18      14576.38      14575.10       349.35 o                         
 -14   2  18      13512.79      13588.36       360.50 o                         
 -12   2  18      50298.56      51321.82       737.76 o                         
 -10   2  18      32476.66      32858.22       582.91 o                         
  -8   2  18        136.95        310.71        86.81 o                         
  -6   2  18      22775.80      23022.80       531.53 o                         
  -4   2  18      17008.35      16545.64       532.43 o                         
  -2   2  18        950.30        466.79       167.50 o                         
   0   2  18      23549.94      23247.42       754.99 o                         
   2   2  18      23704.54      22765.44      2153.25 o                         
 -35   3  18       4256.87       3319.02      1359.97 o                         
 -33   3  18      13153.33      12877.89       620.25 o                         
 -31   3  18        713.63        565.10       174.95 o                         
 -29   3  18       4915.15       4159.81       318.82 o                         
 -27   3  18      10394.40      10026.79       470.02 o                         
 -25   3  18       1502.49       1652.27       192.79 o                         
 -23   3  18       9922.57      10526.73       410.74 o                         
 -21   3  18      27392.53      28991.14       723.29 o                         
 -19   3  18       3735.24       4075.57       248.13 o                         
 -17   3  18       3065.02       3099.59       174.90 o                         
 -15   3  18      12979.99      13274.12       381.17 o                         
 -13   3  18       9612.79       9647.67       323.80 o                         
 -11   3  18       4702.17       4894.90       248.99 o                         
  -9   3  18      21359.66      21330.58       535.52 o                         
  -7   3  18       8450.09       8696.00       374.01 o                         
  -5   3  18         67.62        -56.42       117.17 o                         
  -3   3  18      13006.93      13492.05       529.27 o                         
  -1   3  18      10176.59       9867.41       468.51 o                         
   1   3  18        315.24        766.52       505.02 o                         
 -36   4  18       4853.31       4953.66      1003.53 o                         
 -34   4  18       2621.83       1314.11       400.43 o                         
 -32   4  18       1987.88       1967.89       243.61 o                         
 -30   4  18       3697.19       3843.40       324.87 o                         
 -28   4  18       2984.77       3126.89       290.66 o                         
 -26   4  18        396.14        326.99       144.48 o                         
 -24   4  18       9987.98      10731.50       429.27 o                         
 -22   4  18       6852.82       6989.48       337.51 o                         
 -20   4  18       1989.67       1631.44       158.89 o                         
 -18   4  18       9655.52       9223.30       371.94 o                         
 -16   4  18      13510.41      13936.28       455.04 o                         
 -14   4  18        264.60        379.64       104.43 o                         
 -12   4  18      18489.91      18876.44       498.37 o                         
 -10   4  18       4261.42       4370.76       239.92 o                         
  -8   4  18       5332.85       5631.42       285.31 o                         
  -6   4  18      12526.45      13257.55       479.54 o                         
  -4   4  18      12158.24      11650.90       501.43 o                         
  -2   4  18        373.98        450.69       161.39 o                         
   0   4  18       8512.62       7654.36       588.69 o                         
 -31   5  18         51.20        -10.34       249.40 o                         
 -29   5  18       2417.93       2095.39       307.88 o                         
 -27   5  18        859.10        927.46       251.11 o                         
 -25   5  18        646.94        405.19       126.94 o                         
 -23   5  18        205.82        160.49       117.29 o                         
 -21   5  18        439.67        389.53       123.98 o                         
 -19   5  18       1872.84       1898.33       188.36 o                         
 -17   5  18        820.59        858.93       128.51 o                         
 -15   5  18        165.53        133.07       101.46 o                         
 -13   5  18        820.40        605.59       122.28 o                         
 -11   5  18          2.94        -88.66        94.43 o                         
  -9   5  18         53.86        -45.56       113.50 o                         
  -7   5  18       2257.58       2427.23       192.11 o                         
  -5   5  18         10.62        -24.29       116.14 o                         
  -3   5  18        187.58        111.22       165.10 o                         
  -1   5  18        191.82       -167.20       221.15 o                         
 -30   6  18          8.05        384.13       684.20 o                         
 -28   6  18        939.07        547.82       324.87 o                         
 -26   6  18       2605.60       2649.99       306.68 o                         
 -24   6  18        177.10         80.30       138.53 o                         
 -22   6  18       2786.27       2615.36       240.75 o                         
 -20   6  18       2844.36       2980.21       279.05 o                         
 -18   6  18        123.71        199.24       150.95 o                         
 -16   6  18        661.67       1067.82       177.23 o                         
 -14   6  18        593.05        766.86       142.06 o                         
 -12   6  18        898.16        853.79       135.43 o                         
 -10   6  18       1094.35        912.85       124.00 o                         
  -8   6  18        149.39         -7.11       112.22 o                         
  -6   6  18         16.44        -37.03       157.47 o                         
  -4   6  18         26.37       -445.26       445.26 o                         
  -2   6  18        656.37        942.34       436.14 o                         
 -29   7  18       4380.78       4127.49       844.20 o                         
 -27   7  18       3514.65       3552.32       998.34 o                         
 -25   7  18        708.45        378.02       253.33 o                         
 -23   7  18        529.93        553.36       137.76 o                         
 -21   7  18       2909.99       2424.29       276.25 o                         
 -19   7  18        388.13        434.92       130.93 o                         
 -17   7  18       1935.65       2085.19       262.92 o                         
 -15   7  18       7233.61       6928.70       442.46 o                         
 -13   7  18       6788.84       7288.14       424.84 o                         
 -11   7  18        146.87         66.29       122.52 o                         
  -9   7  18       5283.62       6386.73       713.88 o                         
 -24   8  18       5320.32       4352.65      1043.99 o                         
 -22   8  18        673.90        416.25       263.83 o                         
 -20   8  18       3967.02       3953.91       616.80 o                         
 -18   8  18       6700.49       6086.12      1008.32 o                         
 -16   8  18        631.20       1002.31       520.49 o                         
 -14   8  18       1897.26       1614.44       417.00 o                         
 -12   8  18       8249.65       8929.92      1221.39 o                         
 -10   8  18       1775.67        504.59       435.78 o                         
 -35   1  19        184.34       -162.53       162.53 o                         
 -33   1  19        647.25        384.34       192.55 o                         
 -31   1  19       2253.64       2339.73       275.11 o                         
 -29   1  19       1110.64        844.22       182.82 o                         
 -27   1  19        224.49        222.54       137.44 o                         
 -25   1  19        196.70         24.38       131.92 o                         
 -23   1  19        886.95        701.20       127.56 o                         
 -21   1  19       1884.08       1946.34       173.54 o                         
 -19   1  19       3341.75       3440.58       189.88 o                         
 -17   1  19       5211.34       5829.40       237.44 o                         
 -15   1  19       7405.46       7527.46       266.63 o                         
 -13   1  19        100.07        178.22        78.69 o                         
 -11   1  19       2707.93       2426.03       170.68 o                         
  -9   1  19         55.35        152.26        93.31 o                         
  -7   1  19       1510.02       1453.10       147.72 o                         
  -5   1  19       6724.57       6310.77       302.64 o                         
  -3   1  19       9995.72      10607.79       405.16 o                         
  -1   1  19         12.91         29.20       250.73 o                         
   1   1  19       1762.10       2849.77       868.84 o                         
 -36   2  19        142.80       -541.63       560.85 o                         
 -34   2  19       9904.93      10723.46       571.03 o                         
 -32   2  19       7390.06       7474.54       465.56 o                         
 -30   2  19       2990.43       3247.87       293.55 o                         
 -28   2  19      11405.48      11110.96       510.32 o                         
 -26   2  19      15975.57      15505.32       576.64 o                         
 -24   2  19        236.85        324.39       117.66 o                         
 -22   2  19      24989.63      25139.47       601.04 o                         
 -20   2  19      14292.72      14421.05       433.45 o                         
 -18   2  19         34.03        -27.67        76.68 o                         
 -16   2  19       6536.58       6948.46       277.85 o                         
 -14   2  19      26242.72      25894.51       519.09 o                         
 -12   2  19       1444.58       1169.79       127.48 o                         
 -10   2  19      16952.83      17609.38       445.28 o                         
  -8   2  19       7152.16       6847.64       301.88 o                         
  -6   2  19       1858.90       1554.85       187.68 o                         
  -4   2  19       1196.10        725.08       145.57 o                         
  -2   2  19      12395.91      11689.14       537.96 o                         
   0   2  19       1280.80       1548.90       406.50 o                         
 -35   3  19       4983.74       4787.76       672.97 o                         
 -33   3  19       1340.71       1033.40       206.77 o                         
 -31   3  19       7830.70       7251.38       449.51 o                         
 -29   3  19       2702.24       2937.69       279.01 o                         
 -27   3  19          7.63        -56.36       134.16 o                         
 -25   3  19      12304.95      12288.99       462.48 o                         
 -23   3  19      20305.37      21244.47       597.50 o                         
 -21   3  19        937.18        565.49       126.18 o                         
 -19   3  19       4161.38       4368.94       230.91 o                         
 -17   3  19       8949.14       8874.37       322.84 o                         
 -15   3  19       4451.57       4750.56       232.96 o                         
 -13   3  19       9317.75       9196.59       332.79 o                         
 -11   3  19      42570.57      42686.10       802.94 o                         
  -9   3  19      12701.00      12181.39       433.91 o                         
  -7   3  19        891.64        781.41       187.95 o                         
  -5   3  19      16171.50      15904.20       566.85 o                         
  -3   3  19       9328.80       8894.48       439.47 o                         
 -34   4  19      18298.43      19701.78      1352.40 o                         
 -32   4  19      13161.75      12970.01       609.00 o                         
 -30   4  19        138.38         96.23       154.60 o                         
 -28   4  19      23815.62      24274.21       767.57 o                         
 -26   4  19      22848.11      22397.67       709.12 o                         
 -24   4  19        123.98        176.64       132.74 o                         
 -22   4  19      36398.48      37037.64       870.83 o                         
 -20   4  19      34157.13      34227.95       774.58 o                         
 -18   4  19       1217.34       1060.97       149.51 o                         
 -16   4  19      22174.74      22849.60       568.43 o                         
 -14   4  19      39681.02      39838.08       761.17 o                         
 -12   4  19       3161.65       2983.70       206.22 o                         
 -10   4  19      13129.45      13024.15       458.48 o                         
  -8   4  19      32230.62      32684.88       772.94 o                         
  -6   4  19       6076.79       6096.17       368.61 o                         
  -4   4  19       6116.68       6352.47       389.19 o                         
  -2   4  19      27414.79      26173.11      1116.32 o                         
 -31   5  19      15089.42      16796.46      1248.60 o                         
 -29   5  19      15375.98      16103.68       731.28 o                         
 -27   5  19         29.82        -28.83       149.72 o                         
 -25   5  19      17543.67      18068.15       625.97 o                         
 -23   5  19      16160.12      16177.38       544.47 o                         
 -21   5  19        486.84        391.52       123.57 o                         
 -19   5  19      18921.90      20162.70       598.54 o                         
 -17   5  19      45167.51      45806.07       856.99 o                         
 -15   5  19       6628.45       7133.12       341.44 o                         
 -13   5  19      11095.07      11043.13       403.57 o                         
 -11   5  19      27660.19      28012.42       663.74 o                         
  -9   5  19       5801.05       5548.63       299.23 o                         
  -7   5  19       7612.50       7664.24       386.88 o                         
  -5   5  19      31882.05      31597.25      1009.02 o                         
  -3   5  19      11055.61      11404.83       973.85 o                         
 -30   6  19          4.29        342.89       493.67 o                         
 -28   6  19      17431.79      16987.99      1038.31 o                         
 -26   6  19      18295.70      18863.68       773.46 o                         
 -24   6  19        148.96        361.19       168.42 o                         
 -22   6  19       7951.01       8282.21       416.77 o                         
 -20   6  19      23059.50      22641.18       723.43 o                         
 -18   6  19       1767.11       1825.68       206.78 o                         
 -16   6  19      16370.47      16768.76       610.76 o                         
 -14   6  19      21531.17      21172.94       688.39 o                         
 -12   6  19       4906.47       4411.09       273.40 o                         
 -10   6  19       4823.22       5122.03       325.64 o                         
  -8   6  19      32453.08      32792.21      1105.47 o                         
 -29   7  19      12445.97       9790.54      1302.92 o                         
 -27   7  19         41.92         70.08       315.63 o                         
 -25   7  19      11241.16      12354.76       878.89 o                         
 -23   7  19      19937.80      20407.16       945.52 o                         
 -21   7  19       2181.21       1745.84       256.58 o                         
 -19   7  19      13721.78      14190.35       643.03 o                         
 -17   7  19      21497.91      21735.45       875.15 o                         
 -15   7  19        324.07        313.22       150.37 o                         
 -13   7  19       9529.59      10809.68       938.98 o                         
 -11   7  19      16618.21      15987.30      1602.65 o                         
  -9   7  19       3899.13       4147.74       828.88 o                         
 -34   0  20       5423.31       6849.55       606.52 o                         
 -32   0  20       4177.98       4612.25       684.59 o                         
 -30   0  20      41203.60      41899.61      1379.22 o                         
 -28   0  20      28379.12      28281.12      1069.55 o                         
 -26   0  20        240.23        245.03       151.80 o                         
 -24   0  20      27355.45      27078.31       952.63 o                         
 -22   0  20      34031.88      33259.54      1061.22 o                         
 -20   0  20        114.83        188.66       135.12 o                         
 -18   0  20      72064.02      73485.66      1257.05 o                         
 -16   0  20      59752.03      60868.02      1093.54 o                         
 -14   0  20       1512.27       1830.44       300.28 o                         
 -12   0  20      20083.29      20520.21       951.72 o                         
 -10   0  20      51472.27      52078.57      1888.88 o                         
  -8   0  20       2890.89       3157.14       323.49 o                         
  -6   0  20      38958.49      39217.98      1063.59 o                         
  -4   0  20      44344.07      46213.31      1201.42 o                         
  -2   0  20       2888.45       2553.48       379.11 o                         
 -35   1  20       6968.88       7413.97       488.19 o                         
 -33   1  20      21207.18      20846.40       723.68 o                         
 -31   1  20       7963.33       8465.83       444.60 o                         
 -29   1  20      10051.24      10112.90       465.09 o                         
 -27   1  20      35040.16      35695.39       839.30 o                         
 -25   1  20       7922.22       7708.89       364.27 o                         
 -23   1  20       2830.45       2963.77       215.07 o                         
 -21   1  20      40421.45      40806.37       763.12 o                         
 -19   1  20      31646.51      31629.84       583.98 o                         
 -17   1  20       2323.36       2809.98       180.47 o                         
 -15   1  20      37691.50      38488.79       676.77 o                         
 -13   1  20      26290.43      26167.71       599.95 o                         
 -11   1  20        438.58        378.32        94.87 o                         
  -9   1  20      25708.44      26187.45       607.03 o                         
  -7   1  20      32766.18      32851.95       722.05 o                         
  -5   1  20       1664.01       1604.36       172.84 o                         
  -3   1  20       6064.62       6511.92       574.21 o                         
  -1   1  20      21456.10      24913.18      1800.85 o                         
 -36   2  20      12898.69      11958.05      1505.36 o                         
 -34   2  20       6257.33       6341.48       444.26 o                         
 -32   2  20        484.39        319.63       234.08 o                         
 -30   2  20      15029.28      14993.51       617.00 o                         
 -28   2  20       8666.23       8938.35       460.34 o                         
 -26   2  20       2956.92       3235.54       251.49 o                         
 -24   2  20      30486.37      30475.15       697.09 o                         
 -22   2  20      30363.07      30129.02       664.41 o                         
 -20   2  20        139.17        246.97        86.32 o                         
 -18   2  20      19573.49      19679.70       490.19 o                         
 -16   2  20      22409.41      23158.76       544.00 o                         
 -14   2  20         28.45        283.47        92.98 o                         
 -12   2  20      30887.58      32305.24       648.12 o                         
 -10   2  20      39629.77      40205.96       873.88 o                         
  -8   2  20       1780.75       1517.21       190.38 o                         
  -6   2  20      15463.28      15495.80       607.17 o                         
  -4   2  20      22257.95      21023.59       700.90 o                         
  -2   2  20       2838.29       2575.49       858.16 o                         
 -35   3  20       1561.98       1187.90       372.23 o                         
 -33   3  20      10411.40       9949.01       533.01 o                         
 -31   3  20       4003.13       3835.91       325.75 o                         
 -29   3  20        732.91        895.92       201.45 o                         
 -27   3  20      13776.29      14532.04       604.32 o                         
 -25   3  20      13663.29      14303.29       507.57 o                         
 -23   3  20        746.07        853.92       148.36 o                         
 -21   3  20      16215.44      16170.95       478.91 o                         
 -19   3  20      13243.94      12437.33       415.50 o                         
 -17   3  20          3.82         61.98        84.77 o                         
 -15   3  20      16493.32      15852.35       469.42 o                         
 -13   3  20      22014.94      21463.89       588.90 o                         
 -11   3  20        547.22        522.95       121.18 o                         
  -9   3  20       8823.99       8488.91       409.64 o                         
  -7   3  20      12370.07      12762.12       510.20 o                         
  -5   3  20       1206.32       1283.33       191.57 o                         
  -3   3  20      10177.12      11967.38      1876.09 o                         
 -34   4  20       2206.03       2080.56       678.58 o                         
 -32   4  20       1285.86       1419.60       308.51 o                         
 -30   4  20       5222.59       5122.15       370.34 o                         
 -28   4  20       3358.85       3776.73       304.41 o                         
 -26   4  20        122.49        131.19       142.60 o                         
 -24   4  20       3645.46       4047.52       301.22 o                         
 -22   4  20       1631.17       2024.29       204.18 o                         
 -20   4  20       1513.10       1555.58       186.42 o                         
 -18   4  20       5031.53       4980.24       289.72 o                         
 -16   4  20       6172.44       6076.71       300.49 o                         
 -14   4  20        566.82        655.60       115.09 o                         
 -12   4  20       3580.31       3795.88       260.42 o                         
 -10   4  20       1516.49       1573.55       210.34 o                         
  -8   4  20         18.65       -122.75       140.50 o                         
  -6   4  20       1091.28        523.50       176.80 o                         
  -4   4  20       3944.54       4163.86       679.92 o                         
 -31   5  20        407.76        919.55       542.44 o                         
 -29   5  20       1067.95        929.40       222.80 o                         
 -27   5  20        366.74        508.56       169.07 o                         
 -25   5  20       4866.94       5510.70       352.03 o                         
 -23   5  20         22.66        -44.79       112.79 o                         
 -21   5  20       1413.18       1599.31       180.90 o                         
 -19   5  20        676.94        849.39       142.51 o                         
 -17   5  20       2957.61       3314.78       234.87 o                         
 -15   5  20        344.20        435.30       122.32 o                         
 -13   5  20       2693.84       2824.79       232.35 o                         
 -11   5  20        163.14        146.80       113.26 o                         
  -9   5  20       2157.30       1446.42       209.77 o                         
  -7   5  20       4833.72       4600.82       426.43 o                         
 -28   6  20          3.07        422.37       601.67 o                         
 -26   6  20        228.96        291.25       241.85 o                         
 -24   6  20         44.25        -53.47       134.97 o                         
 -22   6  20        452.39        450.70       241.87 o                         
 -20   6  20         18.29       -133.25       133.25 o                         
 -18   6  20       1662.16       1684.05       216.58 o                         
 -16   6  20        845.62        979.29       186.26 o                         
 -14   6  20        267.03        249.01       131.50 o                         
 -12   6  20         36.00        223.71       153.72 o                         
 -10   6  20       2237.99       2336.17       306.48 o                         
  -8   6  20        419.70        -25.51       292.49 o                         
 -27   7  20       1636.13       1151.71       470.72 o                         
 -25   7  20        389.26        128.01       924.28 o                         
 -23   7  20       1301.57       1171.40       401.28 o                         
 -21   7  20       4657.23       3940.31       918.15 o                         
 -19   7  20       1038.37        791.52       932.05 o                         
 -17   7  20        190.45        372.22       333.52 o                         
 -15   7  20       2174.60       1094.65       493.46 o                         
 -35   1  21       1410.91       1626.28       345.05 o                         
 -33   1  21        362.09        411.05       145.71 o                         
 -31   1  21       1328.19       1016.82       162.62 o                         
 -29   1  21       3583.93       3967.65       295.40 o                         
 -27   1  21       3444.18       3589.99       272.07 o                         
 -25   1  21       1296.86       1146.59       189.16 o                         
 -23   1  21       5280.03       5151.55       278.42 o                         
 -21   1  21         59.89        -64.30        99.01 o                         
 -19   1  21       3173.50       3690.93       255.32 o                         
 -17   1  21       4710.02       4807.05       257.85 o                         
 -15   1  21       2615.83       3034.80       241.04 o                         
 -13   1  21       2289.57       1953.32       189.20 o                         
 -11   1  21       2800.71       2727.21       200.00 o                         
  -9   1  21        591.55        336.17       121.70 o                         
  -7   1  21          5.16        -67.25       135.56 o                         
  -5   1  21       1738.17       1080.78       326.66 o                         
 -34   2  21       6225.50       5371.61       607.17 o                         
 -32   2  21       2454.25       1599.59       235.32 o                         
 -30   2  21        216.45        242.45       159.06 o                         
 -28   2  21       1059.46       1233.00       161.93 o                         
 -26   2  21       8481.88       8267.46       377.24 o                         
 -24   2  21        591.53        346.28       109.85 o                         
 -22   2  21       2350.56       2258.41       200.35 o                         
 -20   2  21       3921.90       4228.70       264.45 o                         
 -18   2  21       8804.43       9058.47       338.42 o                         
 -16   2  21        154.29         47.97        90.81 o                         
 -14   2  21       9839.27       9413.81       394.64 o                         
 -12   2  21       5809.77       5745.29       347.02 o                         
 -10   2  21         77.43        136.50       148.41 o                         
  -8   2  21       6975.25       6363.84       395.62 o                         
  -6   2  21      14940.87      14618.00       873.06 o                         
  -4   2  21       1007.72        914.11       470.95 o                         
 -35   3  21      11476.59      11151.28      1052.83 o                         
 -33   3  21        926.52        580.84       452.54 o                         
 -31   3  21       5639.66       6069.79       408.90 o                         
 -29   3  21      13716.08      13366.57       646.01 o                         
 -27   3  21       2858.67       2942.55       270.06 o                         
 -25   3  21      16953.73      17473.70       535.73 o                         
 -23   3  21      40096.94      39966.41       804.15 o                         
 -21   3  21       4341.81       3928.66       280.49 o                         
 -19   3  21       7101.92       6906.75       341.34 o                         
 -17   3  21      29368.24      29742.10       670.98 o                         
 -15   3  21       9282.34      10101.08       412.93 o                         
 -13   3  21       6705.71       6989.58       381.92 o                         
 -11   3  21      18483.02      19951.81       663.90 o                         
  -9   3  21       6032.54       6248.54       402.78 o                         
  -7   3  21          6.01        -18.40       155.80 o                         
  -5   3  21      15356.26      17335.65      2226.92 o                         
 -34   4  21       8474.47       8555.60      1733.35 o                         
 -32   4  21       9102.05       9987.74       931.29 o                         
 -30   4  21        406.85        543.53       178.42 o                         
 -28   4  21       7023.55       7268.45       464.46 o                         
 -26   4  21      18549.70      18350.15       707.14 o                         
 -24   4  21       5993.02       6130.23       369.65 o                         
 -22   4  21       2811.81       3045.43       248.30 o                         
 -20   4  21      16164.46      16370.52       579.55 o                         
 -18   4  21       7142.49       6844.66       347.66 o                         
 -16   4  21       1867.21       1928.30       181.05 o                         
 -14   4  21      30981.31      30837.44       750.89 o                         
 -12   4  21      18221.47      19271.66       606.01 o                         
 -10   4  21         32.00         86.95       131.62 o                         
  -8   4  21      13198.44      12905.71       615.70 o                         
  -6   4  21      15363.95      16179.26      1330.25 o                         
 -29   5  21      21754.24      24480.65      1571.91 o                         
 -27   5  21       3865.09       4064.45       397.63 o                         
 -25   5  21       6528.87       6648.97       398.29 o                         
 -23   5  21      24153.93      24300.15       700.45 o                         
 -21   5  21       6449.42       6042.96       346.15 o                         
 -19   5  21       7496.10       7732.78       360.70 o                         
 -17   5  21      27365.54      27557.89       686.20 o                         
 -15   5  21       9559.65       9015.44       408.54 o                         
 -13   5  21       1216.02       1257.78       168.18 o                         
 -11   5  21      25251.82      25650.56       816.44 o                         
  -9   5  21      17442.43      17128.55       830.00 o                         
 -28   6  21       7039.24       6488.37      1051.43 o                         
 -26   6  21      15710.20      15483.44      1254.41 o                         
 -24   6  21       3593.61       2964.42       391.71 o                         
 -22   6  21       7019.69       6757.22       479.99 o                         
 -20   6  21      35115.54      36458.01      1120.42 o                         
 -18   6  21      12291.35      12000.65       630.71 o                         
 -16   6  21       2765.25       3180.84       401.26 o                         
 -14   6  21      15666.07      15686.21       894.40 o                         
 -12   6  21      10024.19       9661.89       607.68 o                         
 -25   7  21       2086.18       2363.52       940.98 o                         
 -34   0  22      10109.50       8741.52       673.75 o                         
 -32   0  22        386.97       1309.68       322.79 o                         
 -30   0  22      35171.56      34076.42      1231.27 o                         
 -28   0  22      16939.51      17715.06       842.43 o                         
 -26   0  22        271.55        484.98       192.82 o                         
 -24   0  22      19425.19      18507.94       794.61 o                         
 -22   0  22      35764.11      36684.59      1003.92 o                         
 -20   0  22        573.70        642.26       216.56 o                         
 -18   0  22      28434.71      29509.68      1190.80 o                         
 -16   0  22      23486.36      24113.12      1078.78 o                         
 -14   0  22       1835.69       1885.00       337.42 o                         
 -12   0  22      13411.79      13760.04       719.13 o                         
 -10   0  22      46552.61      47255.43      1390.88 o                         
  -8   0  22       7014.30       6940.01       737.59 o                         
  -6   0  22       2147.72       1927.38       423.92 o                         
 -33   1  22      13430.80      14621.00       603.06 o                         
 -31   1  22      23512.05      23989.63       827.02 o                         
 -29   1  22        202.91        187.15       146.20 o                         
 -27   1  22      16964.83      16375.10       539.59 o                         
 -25   1  22      26108.29      26136.56       653.65 o                         
 -23   1  22       5197.26       4770.34       264.29 o                         
 -21   1  22      16513.45      16641.16       489.53 o                         
 -19   1  22      45798.95      46416.50       843.10 o                         
 -17   1  22       8988.04       8656.84       455.09 o                         
 -15   1  22       6111.25       6177.46       391.32 o                         
 -13   1  22      41104.04      42614.06       912.88 o                         
 -11   1  22      18304.46      17659.76       581.58 o                         
  -9   1  22       8087.32       8130.19       453.00 o                         
  -7   1  22      38414.58      36329.24      1517.44 o                         
 -34   2  22      11575.14      12342.94       805.06 o                         
 -32   2  22        107.67        -95.65       152.14 o                         
 -30   2  22      13001.23      12028.62       491.62 o                         
 -28   2  22      14272.44      13532.76       503.33 o                         
 -26   2  22         95.98        161.32       125.36 o                         
 -24   2  22      14859.58      14564.03       479.59 o                         
 -22   2  22      23992.95      24791.40       707.63 o                         
 -20   2  22        520.90        299.82       114.64 o                         
 -18   2  22      16574.73      17283.42       501.16 o                         
 -16   2  22      24138.24      24137.46       651.31 o                         
 -14   2  22       4513.36       4538.29       337.54 o                         
 -12   2  22       5527.17       5974.10       369.70 o                         
 -10   2  22      17303.36      16869.79       684.07 o                         
  -8   2  22       3256.40       3356.36       480.56 o                         
  -6   2  22       6765.96       7457.34      1412.24 o                         
 -35   3  22         12.88       -373.79       402.03 o                         
 -33   3  22       5133.52       5671.59       719.13 o                         
 -31   3  22       5098.99       5124.57       374.44 o                         
 -29   3  22        165.68         69.55       187.84 o                         
 -27   3  22       6412.41       6947.13       380.64 o                         
 -25   3  22      16355.03      17329.92       619.35 o                         
 -23   3  22       1232.94        745.76       170.13 o                         
 -21   3  22       3624.65       3419.97       290.46 o                         
 -19   3  22       9757.05       9694.80       389.91 o                         
 -17   3  22       2865.09       2905.46       233.43 o                         
 -15   3  22       6921.94       7932.39       414.07 o                         
 -13   3  22      17367.82      16621.46       617.95 o                         
 -11   3  22       4163.25       3857.59       304.26 o                         
  -9   3  22        986.38       1537.04       563.89 o                         
  -7   3  22       8327.40       7078.54      1374.32 o                         
 -34   4  22       1135.44       2455.24       718.46 o                         
 -32   4  22         34.51        191.43       292.49 o                         
 -30   4  22        824.53        681.95       261.77 o                         
 -28   4  22       7847.77       7881.85       483.83 o                         
 -26   4  22        741.22        658.75       179.52 o                         
 -24   4  22       6763.64       7239.25       410.97 o                         
 -22   4  22       4343.74       4541.55       318.48 o                         
 -20   4  22       1340.01       1080.85       144.08 o                         
 -18   4  22        772.18        726.59       155.14 o                         
 -16   4  22      11681.07      11541.13       463.61 o                         
 -14   4  22        778.14        972.34       173.06 o                         
 -12   4  22       5758.83       5185.41       415.97 o                         
 -10   4  22       6390.47       7014.23      1128.74 o                         
 -27   5  22         12.52       -338.49       398.31 o                         
 -25   5  22         69.40        162.62       223.30 o                         
 -23   5  22         42.69        128.53       135.09 o                         
 -21   5  22        116.57        326.71       129.21 o                         
 -19   5  22        741.93        693.78       142.51 o                         
 -17   5  22        692.12        292.42       177.89 o                         
 -15   5  22          9.31       -154.70       154.70 o                         
 -13   5  22        107.49        166.28       243.79 o                         
 -11   5  22        948.49        -75.63       307.21 o                         
 -26   6  22        733.88        170.07       397.91 o                         
 -24   6  22        420.37       1020.63       337.44 o                         
 -22   6  22          6.04        393.51       255.69 o                         
 -20   6  22        254.93        448.95       219.57 o                         
 -18   6  22         98.72        401.13       226.57 o                         
 -16   6  22         40.74       -195.29       209.67 o                         
 -14   6  22         24.65       -269.36       321.83 o                         
 -33   1  23         23.47       -161.60       167.06 o                         
 -31   1  23        395.18        502.59       145.35 o                         
 -29   1  23        852.03        489.65       195.95 o                         
 -27   1  23        392.30        137.84       112.30 o                         
 -25   1  23        540.51        382.14       112.59 o                         
 -23   1  23       1362.63       1532.80       191.89 o                         
 -21   1  23       4037.88       4106.16       281.07 o                         
 -19   1  23       1949.37       1602.38       213.79 o                         
 -17   1  23        369.36        564.53       163.41 o                         
 -15   1  23       1096.08        997.46       172.80 o                         
 -13   1  23         58.41        288.59       161.38 o                         
 -11   1  23       1288.73       1461.33       371.76 o                         
  -9   1  23       4036.19       3609.73       581.10 o                         
 -34   2  23       1537.85       1041.30       371.42 o                         
 -32   2  23       6780.70       6860.73       448.68 o                         
 -30   2  23       5217.23       4981.13       323.96 o                         
 -28   2  23        267.13        312.14       157.94 o                         
 -26   2  23      12357.77      13217.51       479.39 o                         
 -24   2  23       4615.68       4446.27       310.34 o                         
 -22   2  23       2651.60       2849.47       252.83 o                         
 -20   2  23      10061.84      10767.60       438.27 o                         
 -18   2  23      10111.16      10213.31       563.71 o                         
 -16   2  23        178.33        445.21       155.58 o                         
 -14   2  23      13116.98      13679.66       565.17 o                         
 -12   2  23       4553.12       4270.05       627.71 o                         
 -33   3  23        150.76       -291.73       291.73 o                         
 -31   3  23       1702.10       1543.36       248.71 o                         
 -29   3  23       8415.06       8307.25       408.86 o                         
 -27   3  23       6394.95       6141.05       417.01 o                         
 -25   3  23        500.92        805.15       185.83 o                         
 -23   3  23       5917.88       6079.04       391.87 o                         
 -21   3  23       4981.67       5124.90       326.00 o                         
 -19   3  23        504.25        381.82       127.61 o                         
 -17   3  23      12256.90      12434.17       528.26 o                         
 -15   3  23      19968.86      20561.79       750.20 o                         
 -13   3  23       1753.79       2429.06       365.75 o                         
 -11   3  23       2696.53       1597.17       556.66 o                         
 -32   4  23      11571.26      13720.68      1492.49 o                         
 -30   4  23       7138.89       7070.45      1058.38 o                         
 -28   4  23       2302.35       3350.60       365.76 o                         
 -26   4  23      26702.34      27609.41       965.78 o                         
 -24   4  23      12804.04      13122.02       552.54 o                         
 -22   4  23        176.11         49.68       129.82 o                         
 -20   4  23      19185.91      18982.61       608.19 o                         
 -18   4  23      17446.63      18375.70       636.71 o                         
 -16   4  23        234.05        -28.62       217.15 o                         
 -14   4  23      20053.28      21729.40      1161.53 o                         
 -25   5  23        687.39        688.07       225.92 o                         
 -23   5  23      17005.63      16891.84       828.63 o                         
 -21   5  23      17287.54      17851.92       695.85 o                         
 -19   5  23         81.51        189.93       177.18 o                         
 -17   5  23      11902.36      12438.66       691.35 o                         
 -15   5  23      13643.04      13363.54       841.77 o                         
 -32   0  24       4442.15       3992.30       538.64 o                         
 -30   0  24       3942.70       3409.26       506.90 o                         
 -28   0  24      15769.71      16238.28       810.24 o                         
 -26   0  24       9531.90       9044.96       733.98 o                         
 -24   0  24       6243.62       7031.11       520.76 o                         
 -22   0  24      48981.82      47943.80      1996.39 o                         
 -20   0  24      17241.45      17152.97       956.69 o                         
 -18   0  24        541.13        934.79       286.72 o                         
 -16   0  24      21931.94      21674.25       932.87 o                         
 -14   0  24      20137.77      20181.79      1258.12 o                         
 -12   0  24        891.37       1040.87       332.36 o                         
 -33   1  24      10351.26       7177.77       867.59 o                         
 -31   1  24      18226.78      18538.35       665.14 o                         
 -29   1  24       1935.60       1631.91       185.84 o                         
 -27   1  24       5622.01       5730.75       323.36 o                         
 -25   1  24      24980.44      24606.61       741.79 o                         
 -23   1  24       8006.60       7526.86       441.57 o                         
 -21   1  24       7594.36       7723.74       452.04 o                         
 -19   1  24      23102.72      23695.86       797.39 o                         
 -17   1  24       7150.92       7167.53       442.39 o                         
 -15   1  24        904.07        530.74       261.55 o                         
 -13   1  24      22041.49      23152.91      2273.29 o                         
 -32   2  24       1766.14       1766.04       473.93 o                         
 -30   2  24       6979.58       7023.42       433.13 o                         
 -28   2  24      22303.84      23503.38       709.97 o                         
 -26   2  24       7804.26       8088.10       578.44 o                         
 -24   2  24       2032.67       2184.93       220.18 o                         
 -22   2  24      16920.15      17907.56       741.58 o                         
 -20   2  24       7804.39       7956.20       502.10 o                         
 -18   2  24       3415.27       3264.11       352.41 o                         
 -16   2  24      24871.47      24672.74      1623.05 o                         
 -33   3  24        925.17        784.47       329.69 o                         
 -31   3  24       6282.26       5941.92       607.87 o                         
 -29   3  24       2599.56       2776.70       373.84 o                         
 -27   3  24       2276.59       2404.35       328.02 o                         
 -25   3  24       9055.82       9273.39       502.07 o                         
 -23   3  24       4184.55       3713.52       319.33 o                         
 -21   3  24        573.33        238.81       176.32 o                         
 -19   3  24      12124.36      12407.00       628.71 o                         
 -17   3  24       7946.22       7785.00       669.67 o                         
 -15   3  24       1522.96       1293.30       590.76 o                         
 -13   3  24       9340.88       9366.78      1290.84 o                         
 -30   4  24        496.60        149.08       324.12 o                         
 -28   4  24       3675.87       3994.39       865.33 o                         
 -26   4  24        293.71        519.66       270.03 o                         
 -24   4  24       1689.78       2144.92       284.53 o                         
 -22   4  24       3429.58       3200.53       368.35 o                         
 -20   4  24       2446.71       1900.24       338.95 o                         
 -18   4  24         10.85         30.06       204.23 o                         
 -25   5  24        649.20        742.49       525.25 o                         
 -23   5  24        463.70        109.83       376.62 o                         
 -21   5  24        327.36        185.43       431.95 o                         
 -19   5  24       1644.50       2833.26       737.63 o                         
 -33   1  25       2001.48       1497.43       450.63 o                         
 -31   1  25        641.94       1259.83       248.08 o                         
 -29   1  25       1142.30        731.12       194.30 o                         
 -27   1  25       1758.76       1752.54       247.91 o                         
 -25   1  25        791.11        766.84       207.89 o                         
 -23   1  25       2454.11       2625.85       399.28 o                         
 -21   1  25       3054.93       3669.95       550.46 o                         
 -19   1  25       1463.67       1546.25       372.97 o                         
 -17   1  25       1575.22       1975.96       575.96 o                         
 -32   2  25       1214.26        861.92       260.92 o                         
 -30   2  25       4090.10       4033.83       510.18 o                         
 -28   2  25         72.90        443.49       210.89 o                         
 -26   2  25       4667.28       4136.87       378.24 o                         
 -24   2  25       2111.52       1464.95       381.40 o                         
 -27   3  25      14934.18      14557.04       916.36 o                         
 -25   3  25        916.61         -6.91       190.00 o                         
 -23   3  25       4782.32       4398.73       841.35 o                         
 -24   4  25       9216.57       7900.28       809.90 o                         
 -22   4  25        664.14        779.10       454.37 o                         
 -20   4  25       5402.96       7175.68      1095.92 o                         
 -30   0  26       2954.73       4555.68       966.27 o                         
 -28   0  26      12938.91      12228.89      1574.25 o                         
 -26   0  26       7950.09       6795.00      1140.90 o                         
 -24   0  26        245.74       -360.22       454.94 o                         
 -22   0  26      16921.42      14998.89      1610.20 o                         
 -20   0  26      12810.91      14257.58      1549.26 o                         
 -29   1  26      11791.77      12462.63       746.82 o                         
 -27   1  26         44.66         46.49       225.47 o                         
 -25   1  26      20878.11      21225.17      1901.10 o                         
 -23   1  26      21326.58      23164.84      1984.55 o                         
 -28   2  26       9100.88       8506.63       700.41 o                         
 -26   2  26       9114.58       7802.24      1117.96 o                         
 -25   3  26       6993.16       5713.85       982.93 o                         
                                                                                
