# Supplementary material for: Crystal structures of sixteen phosphane chalcogenide complexes of gold(I) chloride, bromide and iodide
Source: Acta Crystallogr E Crystallogr Commun. 2024 Jan 1;80(Pt 1):34–49. doi: 10.1107/S2056989023010459 (PMC10833370; doi:10.1107/S2056989023010459)
Supplement: Supplementary file 4 [file e-80-00034-4asup4.hkl]

data_4a                                                                         
_shelx_title ' Strauss in P2(1)'                                                
_shelx_refln_list_code          4                                               
_shelx_F_calc_maximum      206.60                                               
_exptl_crystal_F_000       452.00                                               
_reflns_d_resolution_high  0.6946                                               
                                                                                
loop_                                                                           
 _space_group_symop_operation_xyz                                               
 'x, y, z'                                                                      
 '-x, y+1/2, -z'                                                                
                                                                                
_cell_length_a     8.4532                                                       
_cell_length_b    10.9040                                                       
_cell_length_c     8.7166                                                       
_cell_angle_alpha  90.000                                                       
_cell_angle_beta   93.583                                                       
_cell_angle_gamma  90.000                                                       
                                                                                
_shelx_F_squared_multiplier     1.000                                           
                                                                                
loop_                                                                           
 _refln_index_h                                                                 
 _refln_index_k                                                                 
 _refln_index_l                                                                 
 _refln_F_squared_calc                                                          
 _refln_F_squared_meas                                                          
 _refln_F_squared_sigma                                                         
 _refln_observed_status                                                         
   0 -14   0       4106.74       4533.33       380.68 o                         
   1 -14   0        383.63        521.54        57.51 o                         
   2 -14   0       1695.38       1676.52        94.79 o                         
   3 -14   0       1304.64       1465.79        90.80 o                         
   4 -14   0        107.41         38.23        59.41 o                         
   5 -14   0       1834.85       1739.40       185.26 o                         
   1 -13   0       2331.05       2383.08       106.81 o                         
   2 -13   0       1136.64       1017.65        80.83 o                         
   3 -13   0        353.49        427.81        53.91 o                         
   4 -13   0       1307.51       1248.59        82.06 o                         
   5 -13   0        348.86        371.95        53.62 o                         
   6 -13   0       1073.54       1052.11       136.94 o                         
   0 -12   0       8253.54       8385.50       392.24 o                         
   1 -12   0        819.01        839.87        63.42 o                         
   2 -12   0       2436.76       2434.54       120.53 o                         
   3 -12   0       2499.28       2515.96       106.27 o                         
   4 -12   0         42.91         54.65        30.19 o                         
   5 -12   0       3027.80       2904.50       151.50 o                         
   6 -12   0       1608.75       1751.86       120.56 o                         
   7 -12   0        528.99        688.39       127.62 o                         
   1 -11   0       3758.87       3751.19       121.55 o                         
   2 -11   0       1226.05       1328.92        73.73 o                         
   3 -11   0        309.10        395.65        46.64 o                         
   4 -11   0       1665.57       1839.00        84.08 o                         
   5 -11   0        538.00        565.67        67.39 o                         
   6 -11   0       1649.05       1590.34        95.24 o                         
   7 -11   0       2205.87       2297.50       119.71 o                         
   8 -11   0         28.49         37.96        42.38 o                         
   0 -10   0       9460.29       9558.40       271.96 o                         
   1 -10   0       1402.23       1452.08        95.85 o                         
   2 -10   0       3276.04       3171.78        87.11 o                         
   3 -10   0       3546.27       3549.05       107.65 o                         
   4 -10   0         11.74         -9.15        26.25 o                         
   5 -10   0       3674.58       3596.44       131.75 o                         
   6 -10   0       3693.75       3540.66       139.37 o                         
   7 -10   0       1012.71        946.80        76.77 o                         
   8 -10   0       4616.68       4380.23       167.62 o                         
   9 -10   0        405.40        333.67        80.82 o                         
   1  -9   0       6339.58       6256.04       116.84 o                         
   2  -9   0       1682.90       1772.18        69.46 o                         
   3  -9   0        265.38        271.48        25.13 o                         
   4  -9   0       2773.14       2917.37       109.07 o                         
   5  -9   0        423.30        466.25        39.69 o                         
   6  -9   0       2739.67       2666.57        94.24 o                         
   7  -9   0       2565.20       2581.96        98.78 o                         
   8  -9   0         48.83         32.81        23.86 o                         
   9  -9   0       1226.70       1277.11        87.34 o                         
   0  -8   0      20213.85      20073.29       286.91 o                         
   1  -8   0       1814.35       1752.26        55.70 o                         
   2  -8   0       6050.64       5719.39        98.96 o                         
   3  -8   0       5255.08       5146.55       106.70 o                         
   4  -8   0         68.60         37.83        16.42 o                         
   5  -8   0       5594.88       5430.83       128.98 o                         
   6  -8   0       3912.51       3870.94       137.50 o                         
   7  -8   0       1354.89       1366.61        67.30 o                         
   8  -8   0       5283.66       5193.56       152.15 o                         
   9  -8   0        448.17        463.37        49.42 o                         
  10  -8   0        837.17        841.73       128.03 o                         
   1  -7   0       6786.65       6666.94       107.14 o                         
   2  -7   0       3887.65       3834.18        50.41 o                         
   3  -7   0        209.07        197.72        20.28 o                         
   4  -7   0       2985.46       3060.05        75.70 o                         
   5  -7   0       1317.55       1286.08        49.89 o                         
   6  -7   0       3372.80       3330.56        83.44 o                         
   7  -7   0       5151.77       5230.30       117.94 o                         
   8  -7   0        133.30        153.07        28.69 o                         
   9  -7   0       1592.13       1503.30        93.27 o                         
  10  -7   0        565.48        522.24       103.10 o                         
   0  -6   0      28711.64      28267.43       503.16 o                         
   1  -6   0       1641.78       1581.14        39.88 o                         
   2  -6   0       6010.73       5866.88        99.64 o                         
   3  -6   0       5498.16       5474.80        85.24 o                         
   4  -6   0         82.15         83.38        14.17 o                         
   5  -6   0       7499.69       7379.51       103.04 o                         
   6  -6   0       4416.30       4380.76        92.93 o                         
   7  -6   0       1417.74       1330.58        49.97 o                         
   8  -6   0       6727.22       6648.07       136.53 o                         
   9  -6   0        745.99        735.89        50.20 o                         
  10  -6   0       1228.64       1300.87        79.84 o                         
   1  -5   0      14261.73      14002.51       165.83 o                         
   2  -5   0       4640.17       4539.74        81.34 o                         
   3  -5   0       1605.88       1670.87        46.67 o                         
   4  -5   0       4703.47       4543.35        76.57 o                         
   5  -5   0        696.12        709.58        27.34 o                         
   6  -5   0       5772.88       5729.68        82.13 o                         
   7  -5   0       6183.18       6133.36       106.41 o                         
   8  -5   0        117.36        121.26        24.44 o                         
   9  -5   0       1990.66       2038.53        78.19 o                         
  10  -5   0        698.45        716.86        59.51 o                         
   0  -4   0      34767.35      33739.10       928.97 o                         
   1  -4   0       4567.77       4723.92        61.60 o                         
   2  -4   0       6433.59       6381.06        96.19 o                         
   3  -4   0       8439.72       8205.92       102.43 o                         
   4  -4   0        139.10        133.59        14.41 o                         
   5  -4   0       7406.75       7398.60        89.28 o                         
   6  -4   0       7961.02       7779.55        76.77 o                         
   7  -4   0       1993.59       1973.22        50.23 o                         
   8  -4   0       8229.66       8041.44       132.71 o                         
   9  -4   0        584.15        601.23        38.96 o                         
  10  -4   0       1106.56       1092.17        69.82 o                         
   1  -3   0      27558.46      27647.48       161.53 o                         
   2  -3   0       4489.54       4564.03        64.62 o                         
   3  -3   0        438.71        446.71        16.06 o                         
   4  -3   0       5908.48       5912.49        65.97 o                         
   5  -3   0        828.14        850.13        19.98 o                         
   6  -3   0       6099.23       5981.35        63.24 o                         
   7  -3   0       5162.69       5201.54        64.25 o                         
   8  -3   0          8.12         36.90        16.00 o                         
   9  -3   0       2209.64       2185.79        68.27 o                         
  10  -3   0        488.18        542.69        66.13 o                         
  11  -3   0        132.45         47.50        47.83 o                         
   0  -2   0      42680.09      37253.00      1221.45 o                         
   1  -2   0       3016.22       3100.68        26.60 o                         
   2  -2   0       9879.87       9966.17        67.13 o                         
   3  -2   0       8887.20       8923.86        71.68 o                         
   4  -2   0        168.64        216.15         9.93 o                         
   5  -2   0      10152.77      10052.36        83.73 o                         
   6  -2   0       9059.43       8845.58        78.09 o                         
   7  -2   0       3116.58       3161.84        48.17 o                         
   8  -2   0      11028.29      11076.96       127.59 o                         
   9  -2   0        983.87        942.31        53.18 o                         
  10  -2   0       1458.86       1555.90        80.68 o                         
  11  -2   0       2622.93       2627.54       111.03 o                         
   1  -1   0       6572.60       6963.08        46.09 o                         
   2  -1   0       5739.09       5879.07        38.80 o                         
   3  -1   0        282.08        256.13         8.14 o                         
   4  -1   0       3466.44       3423.67        36.80 o                         
   5  -1   0       2020.99       2062.32        29.87 o                         
   6  -1   0       6087.88       5961.69        65.31 o                         
   7  -1   0       8217.88       8265.71        89.43 o                         
   8  -1   0         49.73         72.74        14.84 o                         
   9  -1   0       2123.02       2024.04        72.88 o                         
  10  -1   0        827.99        897.07        69.49 o                         
  11  -1   0         87.07        131.42        35.82 o                         
   1   0   0       4544.37       4658.71        54.35 o                         
   2   0   0      22461.29      22654.44       107.45 o                         
   3   0   0      17093.95      17283.88        92.51 o                         
   4   0   0        112.81        145.93         8.78 o                         
   5   0   0      13273.34      13281.77       111.29 o                         
   6   0   0       5802.61       5808.63        76.07 o                         
   7   0   0       2574.47       2572.77        46.45 o                         
   8   0   0       8498.05       8616.02       117.73 o                         
   9   0   0        568.49        603.27        41.44 o                         
  10   0   0       1682.45       1573.81        80.34 o                         
  11   0   0       1625.51       1735.48        89.86 o                         
   1   1   0       6574.96       7011.90        46.47 o                         
   2   1   0       5739.12       5822.97        44.06 o                         
   3   1   0        283.88        267.38        11.26 o                         
   4   1   0       3468.05       3497.44        41.25 o                         
   5   1   0       2019.58       2127.74        36.85 o                         
   6   1   0       6089.35       6000.05        71.50 o                         
   7   1   0       8213.77       8220.63       104.19 o                         
   8   1   0         49.87         37.35        17.40 o                         
   9   1   0       2121.53       2185.81        75.52 o                         
  10   1   0        826.69        758.90        57.63 o                         
  11   1   0         86.89         81.55        32.23 o                         
   0   2   0      42681.72      40669.23      1066.39 o                         
   1   2   0       3014.39       3112.26        30.57 o                         
   2   2   0       9891.44      10027.36        75.15 o                         
   3   2   0       8883.00       8933.66        80.89 o                         
   4   2   0        168.68        207.57        12.31 o                         
   5   2   0      10153.24      10095.74       101.83 o                         
   6   2   0       9060.77       8983.98       106.06 o                         
   7   2   0       3115.97       3219.76        61.03 o                         
   8   2   0      11030.85      11372.97       176.27 o                         
   9   2   0        984.23        968.87        51.48 o                         
  10   2   0       1459.29       1344.26        63.93 o                         
  11   2   0       2624.89       2689.85       110.68 o                         
  12   2   0         22.97        -19.86        55.64 o                         
   1   3   0      27553.30      27793.20       192.42 o                         
   2   3   0       4486.35       4580.73        55.03 o                         
   3   3   0        435.14        449.26        21.88 o                         
   4   3   0       5913.27       6060.88        74.73 o                         
   5   3   0        830.69        844.02        28.08 o                         
   6   3   0       6096.45       6235.56       122.76 o                         
   7   3   0       5162.23       5306.12       140.16 o                         
   8   3   0          8.18         13.71        20.03 o                         
   9   3   0       2209.70       2256.74        78.48 o                         
  10   3   0        487.95        479.32        41.02 o                         
  11   3   0        132.60         65.76        31.05 o                         
   0   4   0      34756.09      35066.87       663.63 o                         
   1   4   0       4568.79       4692.52        51.55 o                         
   2   4   0       6435.24       6400.72        73.81 o                         
   3   4   0       8438.64       8522.98        96.27 o                         
   4   4   0        139.01        145.05        14.02 o                         
   5   4   0       7401.92       7533.78       101.62 o                         
   6   4   0       7961.59       8013.69       112.31 o                         
   7   4   0       1992.73       2080.15        55.57 o                         
   8   4   0       8226.53       8417.31       149.74 o                         
   9   4   0        583.29        656.27        44.17 o                         
  10   4   0       1106.78       1080.78        59.97 o                         
  11   4   0       2052.94       1856.48       126.43 o                         
   1   5   0      14272.64      14388.08       120.53 o                         
   2   5   0       4634.95       4684.33        55.44 o                         
   3   5   0       1611.05       1645.74        35.38 o                         
   4   5   0       4711.26       4733.64        72.73 o                         
   5   5   0        696.19        730.12        30.26 o                         
   6   5   0       5774.04       5937.58        95.42 o                         
   7   5   0       6185.36       6522.19       125.51 o                         
   8   5   0        117.51         94.50        30.20 o                         
   9   5   0       1992.90       2093.48        90.81 o                         
  10   5   0        699.63        724.82        59.39 o                         
  11   5   0         93.73        103.25        41.97 o                         
   0   6   0      28697.79      28670.37       309.67 o                         
   1   6   0       1637.60       1631.41        32.87 o                         
   2   6   0       6010.16       6088.69        72.00 o                         
   3   6   0       5491.79       5247.65        83.63 o                         
   4   6   0         82.09         88.65        12.80 o                         
   5   6   0       7497.42       7709.08       107.26 o                         
   6   6   0       4415.49       4461.57        82.96 o                         
   7   6   0       1416.64       1460.69        48.96 o                         
   8   6   0       6723.89       7030.67       163.13 o                         
   9   6   0        745.23        745.68        57.55 o                         
  10   6   0       1228.29       1295.57       106.06 o                         
  11   6   0       1614.47       1551.12       163.29 o                         
   1   7   0       6795.56       6796.59        79.46 o                         
   2   7   0       3891.57       3916.80        55.74 o                         
   3   7   0        210.17        242.26        21.29 o                         
   4   7   0       2993.04       2969.60        73.12 o                         
   5   7   0       1320.60       1331.45        54.53 o                         
   6   7   0       3369.88       3369.56       115.76 o                         
   7   7   0       5152.27       5290.50       134.81 o                         
   8   7   0        133.45        166.98        35.97 o                         
   9   7   0       1592.70       1742.09        86.05 o                         
  10   7   0        566.02        651.27       114.19 o                         
   0   8   0      20201.69      20229.02       254.81 o                         
   1   8   0       1811.29       1742.18        38.43 o                         
   2   8   0       6053.45       5978.93        92.77 o                         
   3   8   0       5248.33       5347.98        77.61 o                         
   4   8   0         68.60         88.75        16.36 o                         
   5   8   0       5589.76       5830.57       122.39 o                         
   6   8   0       3912.42       4244.90       108.61 o                         
   7   8   0       1353.63       1437.42       110.78 o                         
   8   8   0       5281.55       5584.65       224.49 o                         
   9   8   0        447.32        481.06       164.51 o                         
   1   9   0       6339.46       6379.44        89.11 o                         
   2   9   0       1677.58       1696.08        49.38 o                         
   3   9   0        266.16        311.45        32.34 o                         
   4   9   0       2781.69       2772.27        89.35 o                         
   5   9   0        425.17        469.00        43.27 o                         
   6   9   0       2740.89       2792.85        98.66 o                         
   7   9   0       2567.50       2976.93       161.66 o                         
   8   9   0         48.94         64.01        43.20 o                         
   0  10   0       9462.93       9190.49       164.18 o                         
   1  10   0       1401.62       1451.70        42.59 o                         
   2  10   0       3285.03       3402.67        98.21 o                         
   3  10   0       3545.74       3660.21       114.16 o                         
   4  10   0         11.71         23.63        22.92 o                         
   5  10   0       3671.38       3608.13       127.99 o                         
   6  10   0       3692.18       3577.33       130.98 o                         
   7  10   0       1012.74       1077.41        85.54 o                         
   8  10   0       4611.36       4617.30       181.44 o                         
   1  11   0       3757.49       3871.95        74.02 o                         
   2  11   0       1224.71       1207.12        54.92 o                         
   3  11   0        307.97        272.03        36.15 o                         
   4  11   0       1668.33       1668.59        76.98 o                         
   5  11   0        541.22        457.77        51.58 o                         
   6  11   0       1645.06       1794.25        96.96 o                         
   7  11   0       2207.02       2324.92       204.86 o                         
   0  12   0       8247.36       8617.23       170.85 o                         
   1  12   0        816.11        788.81        42.42 o                         
   2  12   0       2438.63       2577.78        83.20 o                         
   3  12   0       2496.17       2672.26        97.78 o                         
   4  12   0         42.86         47.17        38.86 o                         
   5  12   0       3028.58       3060.26       155.07 o                         
   6  12   0       1609.15       1456.27       163.87 o                         
   1  13   0       2335.14       2230.10        78.45 o                         
   2  13   0       1135.62       1072.45        75.27 o                         
   3  13   0        356.06        419.75        51.81 o                         
   4  13   0       1310.67       1217.26       100.41 o                         
   5  13   0        349.46        384.81        62.59 o                         
   1  14   0        382.54        287.22        55.82 o                         
   2  14   0       1695.41       1719.00        96.68 o                         
   3  14   0       1303.13       1189.70        83.80 o                         
   4  14   0        107.39         95.05        43.24 o                         
   5  14   0       1831.01       1829.09       183.04 o                         
   3  15   0         70.20        110.58        56.73 o                         
  -4 -14   1       1017.07        952.95       141.47 o                         
  -3 -14   1         95.07        143.78        39.28 o                         
  -2 -14   1       2084.27       2515.55       116.29 o                         
  -1 -14   1       1296.15       1470.52        88.95 o                         
   0 -14   1        472.38        480.56        55.34 o                         
   1 -14   1       1407.14       1309.57        84.38 o                         
   2 -14   1        267.12        216.93        44.14 o                         
   3 -14   1        725.03        803.04        78.17 o                         
   4 -14   1       1471.71       1644.99       136.19 o                         
   5 -14   1         18.94        -32.07        52.06 o                         
  -5 -13   1        707.08        661.72        75.99 o                         
  -4 -13   1        646.39        626.66        70.62 o                         
  -3 -13   1       3738.33       3832.23       139.14 o                         
  -2 -13   1        240.16        336.61        45.24 o                         
  -1 -13   1       3202.03       3314.66       126.38 o                         
   0 -13   1       3015.21       3132.31       121.84 o                         
   1 -13   1        227.23        234.90        53.03 o                         
   2 -13   1       2231.85       2386.04       107.18 o                         
   3 -13   1       1034.55        976.28        83.40 o                         
   4 -13   1        829.15        768.15        64.42 o                         
   5 -13   1       3995.45       4072.39       166.08 o                         
  -7 -12   1       2045.66       2273.80       200.93 o                         
  -6 -12   1        165.66         91.43        42.85 o                         
  -5 -12   1        827.41        852.48       124.47 o                         
  -4 -12   1       1256.50       1495.56       103.56 o                         
  -3 -12   1         45.32         27.62        34.47 o                         
  -2 -12   1       3392.23       3232.83       120.08 o                         
  -1 -12   1       1521.79       1501.83        81.78 o                         
   0 -12   1        845.24        763.85        59.76 o                         
   1 -12   1       1533.67       1463.99        80.41 o                         
   2 -12   1        368.51        335.88        44.21 o                         
   3 -12   1       1311.36       1334.76        79.12 o                         
   4 -12   1       2155.68       2084.37        98.76 o                         
   5 -12   1         49.83         46.04        32.14 o                         
   6 -12   1       2532.70       2637.27       115.67 o                         
   7 -12   1        748.47        974.89       146.23 o                         
  -8 -11   1       3053.95       2935.19       137.38 o                         
  -7 -11   1         66.89         72.33        44.45 o                         
  -6 -11   1       2957.78       2922.63       144.46 o                         
  -5 -11   1       1068.66       1076.88        69.58 o                         
  -4 -11   1       1218.45       1175.30        70.31 o                         
  -3 -11   1       5929.22       6047.89       182.87 o                         
  -2 -11   1        781.07        902.94        73.63 o                         
  -1 -11   1       5030.28       5204.93       144.45 o                         
   0 -11   1       4434.52       4441.21       132.30 o                         
   1 -11   1        198.37        214.72        35.73 o                         
   2 -11   1       2775.90       2719.33       139.40 o                         
   3 -11   1       1436.33       1527.20        79.42 o                         
   4 -11   1       1172.77       1189.30        60.35 o                         
   5 -11   1       5247.76       5244.21       131.21 o                         
   6 -11   1        287.84        263.45        53.44 o                         
   7 -11   1       1915.42       1806.35       107.26 o                         
   8 -11   1       1470.86       1378.11       177.27 o                         
  -9 -10   1       1153.75       1087.40       151.82 o                         
  -8 -10   1        510.60        561.58        48.68 o                         
  -7 -10   1       2265.18       2251.44        97.57 o                         
  -6 -10   1        225.65        233.03        43.97 o                         
  -5 -10   1        873.59        817.11        66.21 o                         
  -4 -10   1       2219.07       2152.35        88.85 o                         
  -3 -10   1         51.50         43.62        32.30 o                         
  -2 -10   1       5657.35       5636.12       149.84 o                         
  -1 -10   1       2890.50       2840.76        82.11 o                         
   0 -10   1       1443.15       1382.48       109.99 o                         
   1 -10   1       3837.00       3949.30       118.70 o                         
   2 -10   1        103.33         68.40        19.88 o                         
   3 -10   1       1889.41       1792.08        67.41 o                         
   4 -10   1       3621.73       3600.49        99.32 o                         
   5 -10   1        184.34         85.50        31.22 o                         
   6 -10   1       3794.22       3635.87       138.27 o                         
   7 -10   1        453.04        442.53        57.68 o                         
   8 -10   1        206.29        180.07        43.62 o                         
  -9  -9   1       2224.69       1969.45       109.33 o                         
  -8  -9   1       4208.99       4235.61       123.79 o                         
  -7  -9   1         82.90         63.31        24.40 o                         
  -6  -9   1       3945.18       3927.92       115.86 o                         
  -5  -9   1       1194.24       1169.35        59.97 o                         
  -4  -9   1        945.97        925.41        50.80 o                         
  -3  -9   1       8591.83       8619.23       143.01 o                         
  -2  -9   1       1284.85       1298.86        52.11 o                         
  -1  -9   1       8611.10       8587.87       161.68 o                         
   0  -9   1       6248.19       6300.48        80.80 o                         
   1  -9   1         37.37         63.84        24.34 o                         
   2  -9   1       4086.13       4056.04        97.75 o                         
   3  -9   1       3005.82       2928.20        67.97 o                         
   4  -9   1       1833.84       1853.30        68.00 o                         
   5  -9   1       8177.58       8062.01       356.65 o                         
   6  -9   1        894.26        927.42        55.77 o                         
   7  -9   1       2966.09       2889.04       103.29 o                         
   8  -9   1       2288.80       2251.83        96.65 o                         
   9  -9   1         43.83        -11.37        59.58 o                         
 -10  -8   1       1868.77       2085.26       196.66 o                         
  -9  -8   1       1726.02       1695.41        77.43 o                         
  -8  -8   1       1015.09       1061.06        52.66 o                         
  -7  -8   1       4164.40       4127.46        98.14 o                         
  -6  -8   1         87.93        101.72        43.82 o                         
  -5  -8   1       1971.03       1910.43        92.80 o                         
  -4  -8   1       2064.40       2000.07        97.77 o                         
  -3  -8   1        319.20        324.62        29.67 o                         
  -2  -8   1       7047.10       7178.31       114.83 o                         
  -1  -8   1       3268.38       3352.05        66.91 o                         
   0  -8   1       1068.49       1059.04        34.75 o                         
   1  -8   1       3199.31       3264.16        63.28 o                         
   2  -8   1        299.43        337.81        29.49 o                         
   3  -8   1       1841.78       1778.54        59.31 o                         
   4  -8   1       4059.30       4010.84        84.58 o                         
   5  -8   1        245.24        292.23        28.42 o                         
   6  -8   1       4529.93       4431.62       103.29 o                         
   7  -8   1       1016.89        981.01        59.16 o                         
   8  -8   1        252.55        277.50        38.85 o                         
   9  -8   1       1275.86       1430.12        93.98 o                         
  10  -8   1        241.46        200.46        75.00 o                         
 -10  -7   1        253.95        147.43        53.82 o                         
  -9  -7   1       2811.47       2729.94        94.21 o                         
  -8  -7   1       5245.35       5310.56       113.29 o                         
  -7  -7   1         45.27         72.80        21.41 o                         
  -6  -7   1       3361.19       3355.53       100.72 o                         
  -5  -7   1       2998.18       2916.70        87.98 o                         
  -4  -7   1       1113.65       1156.91        52.08 o                         
  -3  -7   1      13656.48      13247.62       155.97 o                         
  -2  -7   1       2293.67       2224.70        43.95 o                         
  -1  -7   1      12123.67      12152.73       225.13 o                         
   0  -7   1      12350.45      12404.99       140.44 o                         
   1  -7   1       1013.14       1007.07        25.19 o                         
   2  -7   1       7242.63       7312.56       102.46 o                         
   3  -7   1       3256.42       3246.29        61.60 o                         
   4  -7   1       2855.10       2866.89        68.23 o                         
   5  -7   1      14044.48      13856.74       164.58 o                         
   6  -7   1        517.60        499.42        35.28 o                         
   7  -7   1       4576.54       4600.24       108.32 o                         
   8  -7   1       2431.65       2414.64        85.45 o                         
   9  -7   1         53.46         56.73        34.31 o                         
  10  -7   1       2611.31       2305.38       203.00 o                         
 -10  -6   1       2157.34       2304.93       104.86 o                         
  -9  -6   1       2120.66       2151.65        74.81 o                         
  -8  -6   1        561.55        561.38        36.74 o                         
  -7  -6   1       5762.82       5640.22       108.24 o                         
  -6  -6   1        199.33        197.43        23.17 o                         
  -5  -6   1       2421.59       2310.37        67.83 o                         
  -4  -6   1       2397.81       2394.96        71.58 o                         
  -3  -6   1        184.99        170.03        13.40 o                         
  -2  -6   1      14066.19      13848.86       154.07 o                         
  -1  -6   1       4497.48       4453.69       108.35 o                         
   0  -6   1       1956.15       1903.68        38.06 o                         
   1  -6   1       4919.02       4858.19        81.05 o                         
   2  -6   1        809.40        806.32        22.01 o                         
   3  -6   1       3126.23       3203.62        56.00 o                         
   4  -6   1       5904.09       5828.68        97.86 o                         
   5  -6   1        161.42        177.34        19.07 o                         
   6  -6   1       5033.47       5061.95        88.77 o                         
   7  -6   1       1709.78       1774.04        63.75 o                         
   8  -6   1        283.40        332.01        40.49 o                         
   9  -6   1        999.63        995.27        66.40 o                         
  10  -6   1        264.13        249.14        44.02 o                         
 -10  -5   1        281.68        349.84        55.44 o                         
  -9  -5   1       4184.49       4165.83       102.12 o                         
  -8  -5   1       6895.10       6743.69       120.58 o                         
  -7  -5   1        447.01        442.75        34.64 o                         
  -6  -5   1       5719.61       5698.22        84.58 o                         
  -5  -5   1       2307.31       2339.02        80.55 o                         
  -4  -5   1       2943.41       3013.63        85.37 o                         
  -3  -5   1      16627.69      16141.37       204.46 o                         
  -2  -5   1       2278.68       2181.71        43.46 o                         
  -1  -5   1      18938.66      18899.84       175.11 o                         
   0  -5   1      15925.50      15582.04       172.46 o                         
   1  -5   1        299.77        315.35        14.60 o                         
   2  -5   1       7183.99       7176.09        82.20 o                         
   3  -5   1       4027.30       4007.57        62.93 o                         
   4  -5   1       3455.91       3301.15        61.67 o                         
   5  -5   1      16232.09      15732.71       170.43 o                         
   6  -5   1        633.63        705.67        29.15 o                         
   7  -5   1       5245.05       5043.85        84.01 o                         
   8  -5   1       2912.77       2930.73        77.33 o                         
   9  -5   1         69.83         68.40        32.06 o                         
  10  -5   1       3489.39       3523.61       126.28 o                         
 -10  -4   1       2112.42       2165.70        84.56 o                         
  -9  -4   1       2605.94       2618.61        78.48 o                         
  -8  -4   1        886.12        938.09        48.70 o                         
  -7  -4   1       5215.14       5255.18        96.69 o                         
  -6  -4   1        685.22        662.76        35.05 o                         
  -5  -4   1       1422.38       1431.16        36.02 o                         
  -4  -4   1       4650.09       4755.21        93.93 o                         
  -3  -4   1         28.70         64.86        16.45 o                         
  -2  -4   1      14121.05      13423.06       137.15 o                         
  -1  -4   1       8338.21       8384.83        68.97 o                         
   0  -4   1       2099.55       2070.83        32.44 o                         
   1  -4   1       6650.63       6817.08        92.99 o                         
   2  -4   1        222.14        255.24        15.13 o                         
   3  -4   1       2776.75       2856.10        67.59 o                         
   4  -4   1       9396.96       9271.47       110.69 o                         
   5  -4   1        396.94        403.16        20.89 o                         
   6  -4   1       8947.09       8887.06       103.09 o                         
   7  -4   1       1744.41       1793.43        42.38 o                         
   8  -4   1        312.21        322.15        28.72 o                         
   9  -4   1       1748.86       1710.95        81.52 o                         
  10  -4   1        218.46        260.93        41.16 o                         
 -11  -3   1       3520.80       3689.42       132.99 o                         
 -10  -3   1        335.67        338.98        36.19 o                         
  -9  -3   1       5189.50       5023.27       108.15 o                         
  -8  -3   1       9777.11       9629.33       147.47 o                         
  -7  -3   1        149.25        119.15        15.09 o                         
  -6  -3   1       8689.90       8639.08        92.95 o                         
  -5  -3   1       1971.00       1922.19        36.92 o                         
  -4  -3   1       3510.98       3561.40        47.39 o                         
  -3  -3   1      18825.98      18435.37       213.15 o                         
  -2  -3   1       3916.14       3977.96        50.81 o                         
  -1  -3   1      31990.33      32587.02       186.67 o                         
   0  -3   1      11120.04      10961.99       135.64 o                         
   1  -3   1        361.86        379.40        11.31 o                         
   2  -3   1      11141.00      11021.15       116.56 o                         
   3  -3   1       5425.06       5387.48        68.24 o                         
   4  -3   1       5605.54       5384.52        64.64 o                         
   5  -3   1      17801.61      17672.86       135.72 o                         
   6  -3   1       1694.73       1647.82        28.29 o                         
   7  -3   1       5810.52       5657.58        73.71 o                         
   8  -3   1       3772.86       3809.24        75.52 o                         
   9  -3   1         20.59         28.66        28.30 o                         
  10  -3   1       3025.18       3105.76       115.38 o                         
 -11  -2   1          8.16         30.42        32.42 o                         
 -10  -2   1       1909.62       1986.09        90.25 o                         
  -9  -2   1       2516.16       2552.79        88.52 o                         
  -8  -2   1       1139.22       1249.17        43.36 o                         
  -7  -2   1       5736.09       5568.49        71.13 o                         
  -6  -2   1        507.40        506.93        19.15 o                         
  -5  -2   1       2677.53       2639.91        41.70 o                         
  -4  -2   1       5246.84       5090.86        57.15 o                         
  -3  -2   1        242.17        246.34         9.99 o                         
  -2  -2   1      29011.50      28960.89       187.28 o                         
  -1  -2   1      17079.61      17471.16       100.35 o                         
   0  -2   1       2093.79       2181.63        24.70 o                         
   1  -2   1      15783.20      16173.42        91.67 o                         
   2  -2   1        392.04        395.13        12.84 o                         
   3  -2   1       3027.22       3012.21        40.03 o                         
   4  -2   1      11370.65      11396.23        98.54 o                         
   5  -2   1        668.43        681.45        17.94 o                         
   6  -2   1       8612.47       8561.61        76.63 o                         
   7  -2   1       1379.19       1378.06        34.46 o                         
   8  -2   1        402.18        432.17        26.09 o                         
   9  -2   1       1418.42       1416.11        61.06 o                         
  10  -2   1        129.11        152.89        35.36 o                         
  11  -2   1       1873.92       1936.73       150.24 o                         
 -11  -1   1       2526.40       2416.68       105.37 o                         
 -10  -1   1        362.61        340.91        36.15 o                         
  -9  -1   1       4643.82       4608.89       111.80 o                         
  -8  -1   1       9134.28       9249.36       138.34 o                         
  -7  -1   1        132.95        123.94        21.08 o                         
  -6  -1   1       6019.17       6013.18        70.45 o                         
  -5  -1   1       4435.19       4518.84        55.28 o                         
  -4  -1   1       2981.96       2929.19        34.33 o                         
  -3  -1   1      29205.05      29558.13       180.71 o                         
  -2  -1   1       4495.90       4625.61        36.78 o                         
  -1  -1   1      31805.12      32452.17       170.92 o                         
   0  -1   1      28700.75      27456.96       264.00 o                         
   1  -1   1        831.26        855.42        11.77 o                         
   2  -1   1       7634.09       7638.18        50.93 o                         
   3  -1   1       5821.87       5783.58        51.05 o                         
   4  -1   1       4208.66       4233.49        41.52 o                         
   5  -1   1      23319.27      23282.62       148.81 o                         
   6  -1   1       1177.63       1167.08        22.45 o                         
   7  -1   1       6463.99       6360.50        85.86 o                         
   8  -1   1       3525.35       3506.52        65.35 o                         
   9  -1   1         21.28         28.09        21.18 o                         
  10  -1   1       3884.72       4079.84       129.83 o                         
  11  -1   1       1055.54       1174.81        86.23 o                         
 -11   0   1         17.30         41.00        34.44 o                         
 -10   0   1       3854.30       3913.16       124.72 o                         
  -9   0   1       3082.33       3193.29        82.17 o                         
  -8   0   1       1240.25       1253.16        55.28 o                         
  -7   0   1       9023.60       8921.29       112.57 o                         
  -6   0   1        292.02        254.18        16.24 o                         
  -5   0   1       3944.67       4114.53        50.91 o                         
  -4   0   1        964.47        883.43        18.08 o                         
  -3   0   1         47.30         39.28         5.62 o                         
  -2   0   1      19758.46      20089.30        99.51 o                         
  -1   0   1       2585.59       2722.95        21.30 o                         
   0   0   1       1556.18       1671.54        27.44 o                         
   1   0   1       3989.95       4114.03        29.11 o                         
   2   0   1        717.57        732.14        10.36 o                         
   3   0   1       7472.68       7512.00        59.84 o                         
   4   0   1      10433.04      10281.38        82.76 o                         
   5   0   1        582.85        595.11        20.14 o                         
   6   0   1       9248.75       9123.96        81.09 o                         
   7   0   1       3325.53       3417.15        66.90 o                         
   8   0   1        493.35        490.23        29.34 o                         
   9   0   1       1757.04       1704.74        59.83 o                         
  10   0   1        388.29        414.14        49.32 o                         
  11   0   1       1933.61       1923.36       118.37 o                         
 -11   1   1       2526.28       2639.11       108.62 o                         
 -10   1   1        362.93        339.55        36.27 o                         
  -9   1   1       4642.58       4580.50       110.73 o                         
  -8   1   1       9132.11       9594.75       149.21 o                         
  -7   1   1        132.82        126.76        22.64 o                         
  -6   1   1       6015.90       6074.71        75.85 o                         
  -5   1   1       4434.50       4523.46        58.80 o                         
  -4   1   1       2980.83       2918.50        40.73 o                         
  -3   1   1      29199.48      29720.10       181.84 o                         
  -2   1   1       4494.41       4701.64        35.11 o                         
  -1   1   1      31804.48      32244.69       163.32 o                         
   0   1   1      28696.61      27555.58       471.39 o                         
   1   1   1        830.70        863.79        13.88 o                         
   2   1   1       7624.23       7651.94        53.96 o                         
   3   1   1       5833.98       5960.26        65.71 o                         
   4   1   1       4201.70       4200.38        63.24 o                         
   5   1   1      23324.98      23365.23       195.10 o                         
   6   1   1       1179.98       1134.89        28.61 o                         
   7   1   1       6461.92       6444.90        97.07 o                         
   8   1   1       3529.32       3544.41        74.08 o                         
   9   1   1         21.28         12.62        16.47 o                         
  10   1   1       3885.15       4006.55       128.02 o                         
  11   1   1       1054.96       1088.63        72.83 o                         
 -12   2   1        477.05        456.05       101.63 o                         
 -11   2   1          8.16        -31.57        31.57 o                         
 -10   2   1       1911.01       1805.97        73.73 o                         
  -9   2   1       2516.32       2732.03        85.57 o                         
  -8   2   1       1142.23       1231.37        53.75 o                         
  -7   2   1       5740.51       5606.58        94.82 o                         
  -6   2   1        504.42        497.92        26.43 o                         
  -5   2   1       2685.13       2671.38        47.78 o                         
  -4   2   1       5247.35       5359.51        59.97 o                         
  -3   2   1        243.21        275.84        11.27 o                         
  -2   2   1      29009.27      29049.82       186.58 o                         
  -1   2   1      17075.65      17612.60       117.35 o                         
   0   2   1       2096.45       2127.94        27.70 o                         
   1   2   1      15784.14      16162.33        95.87 o                         
   2   2   1        390.93        419.90        12.87 o                         
   3   2   1       3031.34       3116.50        43.24 o                         
   4   2   1      11361.78      11646.81       121.44 o                         
   5   2   1        668.81        693.14        23.26 o                         
   6   2   1       8611.48       8582.29       100.33 o                         
   7   2   1       1374.12       1384.43        44.28 o                         
   8   2   1        402.60        400.10        27.33 o                         
   9   2   1       1417.91       1405.88        54.93 o                         
  10   2   1        129.65         88.75        25.66 o                         
  11   2   1       1874.01       2045.64        97.79 o                         
 -11   3   1       3518.60       3676.60       113.79 o                         
 -10   3   1        336.16        322.95        36.17 o                         
  -9   3   1       5185.43       5261.31       121.43 o                         
  -8   3   1       9773.84       9904.32       163.09 o                         
  -7   3   1        148.65        162.18        18.33 o                         
  -6   3   1       8687.66       8688.46       117.55 o                         
  -5   3   1       1974.97       1976.42        35.95 o                         
  -4   3   1       3501.64       3635.24        46.02 o                         
  -3   3   1      18831.91      18813.40       153.94 o                         
  -2   3   1       3922.80       3960.70        43.99 o                         
  -1   3   1      31986.46      32646.26       220.78 o                         
   0   3   1      11123.06      11202.58       144.01 o                         
   1   3   1        361.68        428.48        10.92 o                         
   2   3   1      11142.76      11248.80       105.37 o                         
   3   3   1       5428.04       5462.13        67.53 o                         
   4   3   1       5605.16       5616.35        78.72 o                         
   5   3   1      17802.49      18122.60       222.16 o                         
   6   3   1       1693.90       1717.67        42.18 o                         
   7   3   1       5813.24       5968.74        96.20 o                         
   8   3   1       3774.11       3910.27        87.67 o                         
   9   3   1         20.77         -2.40        18.96 o                         
  10   3   1       3024.16       3015.54        98.57 o                         
  11   3   1       1461.54       1509.12       112.14 o                         
 -11   4   1         32.64         68.07        58.28 o                         
 -10   4   1       2113.33       2188.20        95.97 o                         
  -9   4   1       2608.03       2569.94        84.17 o                         
  -8   4   1        887.11        856.55        46.22 o                         
  -7   4   1       5218.40       5430.41        95.90 o                         
  -6   4   1        684.77        651.31        31.37 o                         
  -5   4   1       1424.88       1415.10        33.22 o                         
  -4   4   1       4654.15       4660.55        60.85 o                         
  -3   4   1         29.09         56.37         8.62 o                         
  -2   4   1      14115.47      14047.31       146.10 o                         
  -1   4   1       8328.56       8548.45        87.07 o                         
   0   4   1       2113.00       2130.18        36.19 o                         
   1   4   1       6645.32       6850.60        81.17 o                         
   2   4   1        220.44        235.11        10.76 o                         
   3   4   1       2777.78       2799.26        49.82 o                         
   4   4   1       9399.47       9440.12       116.71 o                         
   5   4   1        396.62        389.09        21.92 o                         
   6   4   1       8947.70       9069.38       105.27 o                         
   7   4   1       1743.24       1776.45        59.92 o                         
   8   4   1        311.95        359.36        33.12 o                         
   9   4   1       1750.91       1829.75        72.07 o                         
  10   4   1        218.88        163.19        41.70 o                         
  11   4   1       1593.36       1542.81       116.09 o                         
 -11   5   1       2247.30       2244.93       213.04 o                         
 -10   5   1        282.25        332.32        42.95 o                         
  -9   5   1       4183.52       4262.77       129.22 o                         
  -8   5   1       6889.60       7084.67       137.07 o                         
  -7   5   1        447.62        455.54        28.94 o                         
  -6   5   1       5721.43       5832.70        95.94 o                         
  -5   5   1       2302.22       2255.11        62.64 o                         
  -4   5   1       2941.77       2997.41        60.83 o                         
  -3   5   1      16626.21      16332.46       177.12 o                         
  -2   5   1       2278.94       2322.65        41.74 o                         
  -1   5   1      18932.67      19275.97       180.22 o                         
   0   5   1      15930.89      15928.56       151.29 o                         
   1   5   1        299.13        329.41        14.24 o                         
   2   5   1       7185.81       7126.61        73.90 o                         
   3   5   1       4031.65       4003.76        75.87 o                         
   4   5   1       3451.49       3476.37        78.21 o                         
   5   5   1      16228.34      16248.47       195.49 o                         
   6   5   1        632.28        661.41        30.66 o                         
   7   5   1       5244.40       5191.37       109.02 o                         
   8   5   1       2910.11       2812.45        85.47 o                         
   9   5   1         69.80         57.32        30.89 o                         
  10   5   1       3488.55       3626.26       126.77 o                         
  11   5   1        992.73       1112.95       106.42 o                         
 -11   6   1          6.05         34.05        52.12 o                         
 -10   6   1       2155.74       2043.71        96.50 o                         
  -9   6   1       2120.48       2105.79        93.12 o                         
  -8   6   1        561.12        620.48        49.42 o                         
  -7   6   1       5764.41       5698.18       117.02 o                         
  -6   6   1        199.04        235.95        21.41 o                         
  -5   6   1       2423.66       2403.28        54.92 o                         
  -4   6   1       2404.91       2443.42        41.49 o                         
  -3   6   1        184.08        201.27        19.77 o                         
  -2   6   1      14067.41      13895.66       155.24 o                         
  -1   6   1       4497.53       4470.14        57.19 o                         
   0   6   1       1959.99       1894.23        54.77 o                         
   1   6   1       4917.14       4869.56        54.77 o                         
   2   6   1        811.83        808.53        23.18 o                         
   3   6   1       3126.03       3026.44        59.43 o                         
   4   6   1       5907.11       5958.76       118.66 o                         
   5   6   1        160.93        146.66        23.36 o                         
   6   6   1       5035.70       5277.76        91.28 o                         
   7   6   1       1708.93       1798.39        63.24 o                         
   8   6   1        285.82        349.09        40.23 o                         
   9   6   1       1003.56       1048.69        67.36 o                         
  10   6   1        264.62        350.31        76.36 o                         
  11   6   1       1132.46        906.90       131.63 o                         
 -10   7   1        255.02        206.52        56.38 o                         
  -9   7   1       2811.71       2918.99       112.42 o                         
  -8   7   1       5244.71       5255.10       142.43 o                         
  -7   7   1         45.57         63.41        21.34 o                         
  -6   7   1       3363.95       3499.94        95.99 o                         
  -5   7   1       2998.13       3016.63        83.78 o                         
  -4   7   1       1110.99       1189.03        31.44 o                         
  -3   7   1      13651.59      13828.07       227.74 o                         
  -2   7   1       2291.83       2327.78        69.02 o                         
  -1   7   1      12121.53      12257.92       145.10 o                         
   0   7   1      12339.12      12356.24       112.30 o                         
   1   7   1       1015.00       1022.23        23.57 o                         
   2   7   1       7240.86       7202.34        80.03 o                         
   3   7   1       3255.33       3144.44        45.37 o                         
   4   7   1       2852.57       2869.83        70.23 o                         
   5   7   1      14042.77      14040.32       174.15 o                         
   6   7   1        516.07        557.12        38.81 o                         
   7   7   1       4575.64       4530.74       124.80 o                         
   8   7   1       2432.09       2410.51        96.01 o                         
   9   7   1         53.24         76.97        29.27 o                         
  10   7   1       2609.75       2539.21       146.76 o                         
  -9   8   1       1727.13       2005.61       141.01 o                         
  -8   8   1       1014.93       1106.02       117.07 o                         
  -7   8   1       4165.06       4485.12       143.76 o                         
  -6   8   1         87.23        144.15        45.79 o                         
  -5   8   1       1971.01       2016.90        63.86 o                         
  -4   8   1       2071.32       2131.55        65.25 o                         
  -3   8   1        318.30        304.20        17.46 o                         
  -2   8   1       7045.41       7205.40       114.26 o                         
  -1   8   1       3272.83       3270.69        58.42 o                         
   0   8   1       1071.92       1064.77        25.63 o                         
   1   8   1       3209.42       3160.78        41.85 o                         
   2   8   1        301.57        306.68        20.14 o                         
   3   8   1       1845.71       1857.91        38.88 o                         
   4   8   1       4063.82       4127.86        89.54 o                         
   5   8   1        245.20        262.85        28.20 o                         
   6   8   1       4532.58       4684.32       114.06 o                         
   7   8   1       1012.86       1180.80        73.89 o                         
   8   8   1        253.82        321.86        62.02 o                         
   9   8   1       1276.41       1528.71       264.91 o                         
  -8   9   1       4202.63       4397.96       206.38 o                         
  -7   9   1         83.31        107.03        34.96 o                         
  -6   9   1       3948.50       4096.44       122.34 o                         
  -5   9   1       1191.77       1277.65        75.11 o                         
  -4   9   1        944.58       1007.21        64.84 o                         
  -3   9   1       8593.26       8654.20       163.38 o                         
  -2   9   1       1284.51       1283.10        47.52 o                         
  -1   9   1       8613.40       8713.99       150.77 o                         
   0   9   1       6240.29       6358.47        92.01 o                         
   1   9   1         37.66         50.68        13.40 o                         
   2   9   1       4080.81       4183.33        74.59 o                         
   3   9   1       3008.40       3087.31        81.56 o                         
   4   9   1       1828.00       1955.31        82.19 o                         
   5   9   1       8170.87       8420.46       171.10 o                         
   6   9   1        893.72        875.30        55.48 o                         
   7   9   1       2965.88       3093.25       309.07 o                         
   8   9   1       2288.52       2389.50       162.86 o                         
  -9  10   1       1156.39       1548.19       193.67 o                         
  -8  10   1        512.44        583.24        68.53 o                         
  -7  10   1       2269.09       1973.25       127.12 o                         
  -6  10   1        224.41        249.11        41.17 o                         
  -5  10   1        876.48        952.58        68.36 o                         
  -4  10   1       2221.93       2214.27        98.40 o                         
  -3  10   1         51.36         38.58        22.43 o                         
  -2  10   1       5650.12       5653.64       108.88 o                         
  -1  10   1       2888.01       2940.19        64.73 o                         
   0  10   1       1447.01       1392.75        48.65 o                         
   1  10   1       3837.84       3996.33        71.49 o                         
   2  10   1        103.72        109.03        18.69 o                         
   3  10   1       1890.21       1862.31        66.55 o                         
   4  10   1       3626.55       3683.32       108.49 o                         
   5  10   1        184.16        172.98        35.82 o                         
   6  10   1       3797.29       4017.54       225.70 o                         
   7  10   1        451.81        462.36       134.58 o                         
   8  10   1        206.67        187.69        58.42 o                         
  -8  11   1       3050.90       3644.65       286.37 o                         
  -7  11   1         66.85         54.13        43.79 o                         
  -6  11   1       2956.27       3054.27       128.86 o                         
  -5  11   1       1069.77       1151.92        77.85 o                         
  -4  11   1       1213.14       1377.89        82.37 o                         
  -3  11   1       5927.48       6277.84       148.32 o                         
  -2  11   1        782.13        770.06        50.38 o                         
  -1  11   1       5027.81       5132.40       125.43 o                         
   0  11   1       4430.82       4438.49        84.18 o                         
   1  11   1        198.98        180.52        20.58 o                         
   2  11   1       2777.32       2897.32        71.12 o                         
   3  11   1       1437.55       1528.59        70.51 o                         
   4  11   1       1170.60       1285.86       164.20 o                         
   5  11   1       5246.21       5332.02       196.66 o                         
   6  11   1        286.62        293.61        77.17 o                         
   7  11   1       1915.88       1771.77       179.23 o                         
  -6  12   1        164.65        218.66        52.22 o                         
  -5  12   1        831.94        796.46        69.26 o                         
  -4  12   1       1261.31       1367.95        86.03 o                         
  -3  12   1         44.97         55.24        32.75 o                         
  -2  12   1       3396.79       3301.17        95.35 o                         
  -1  12   1       1522.06       1527.46        81.87 o                         
   0  12   1        849.80        838.62        41.65 o                         
   1  12   1       1535.98       1512.43        62.72 o                         
   2  12   1        369.70        388.93        41.00 o                         
   3  12   1       1312.69       1293.58        80.59 o                         
   4  12   1       2156.81       2369.42       217.46 o                         
   5  12   1         49.81         76.57        38.04 o                         
   6  12   1       2533.23       2397.90       209.54 o                         
  -6  13   1       1621.71       1843.27       173.99 o                         
  -5  13   1        705.89        834.58        89.06 o                         
  -4  13   1        645.07        659.67        65.00 o                         
  -3  13   1       3735.05       3707.37       141.97 o                         
  -2  13   1        239.73        244.07        31.70 o                         
  -1  13   1       3198.93       3362.80        97.95 o                         
   0  13   1       3011.80       2956.18       124.31 o                         
   1  13   1        227.52        216.32        35.94 o                         
   2  13   1       2228.72       2084.28       124.17 o                         
   3  13   1       1036.46        962.05        89.73 o                         
   4  13   1        824.88        760.87        67.47 o                         
   5  13   1       3993.19       3906.31       266.10 o                         
  -5  14   1        652.67        626.68       113.08 o                         
  -4  14   1       1019.95       1035.03        99.62 o                         
  -3  14   1         94.61         45.97        37.93 o                         
  -2  14   1       2082.77       1991.39       155.62 o                         
  -1  14   1       1295.57       1390.56       115.26 o                         
   0  14   1        474.95        460.16        76.91 o                         
   1  14   1       1410.12       1382.47       139.05 o                         
   2  14   1        267.49        327.49       113.93 o                         
   3  14   1        727.63        635.75        78.72 o                         
   4  14   1       1475.20       1730.15       127.99 o                         
   1  15   1        110.21         47.15        53.24 o                         
   2  15   1       1511.22       1240.95       153.92 o                         
   3  15   1        640.78        747.09       120.90 o                         
  -3 -14   2       2301.42       2419.13       158.50 o                         
  -2 -14   2        343.85        334.81        60.13 o                         
  -1 -14   2       2191.33       2236.87       138.41 o                         
   0 -14   2        590.46        640.56        91.14 o                         
   1 -14   2        555.76        565.05        58.84 o                         
   2 -14   2       2987.14       3280.78       130.94 o                         
   3 -14   2        221.21        262.34        78.27 o                         
   4 -14   2       2710.49       2823.97       171.58 o                         
  -5 -13   2       1745.34       1813.71       201.19 o                         
  -4 -13   2        896.82        847.18        82.23 o                         
  -3 -13   2        621.66        575.41        69.03 o                         
  -2 -13   2       2687.62       2724.61       115.50 o                         
  -1 -13   2         88.09        116.66        33.80 o                         
   0 -13   2       1098.52       1090.93        75.21 o                         
   1 -13   2        757.79        748.46        62.91 o                         
   2 -13   2        153.17        153.12        37.15 o                         
   3 -13   2       2566.81       2705.43       115.02 o                         
   4 -13   2        406.09        513.27        57.33 o                         
   5 -13   2        923.73       1027.79       108.87 o                         
  -7 -12   2        729.63        711.03       100.07 o                         
  -6 -12   2       1823.39       1896.30       151.94 o                         
  -5 -12   2        247.68        295.44        54.14 o                         
  -4 -12   2       3731.42       3878.69       160.92 o                         
  -3 -12   2       4385.11       4277.56       190.62 o                         
  -2 -12   2        577.85        479.49        60.76 o                         
  -1 -12   2       3793.06       3863.52       130.56 o                         
   0 -12   2        997.84        992.50        67.87 o                         
   1 -12   2       1208.03       1170.42        72.23 o                         
   2 -12   2       4066.82       4084.86       134.06 o                         
   3 -12   2        185.31        183.88        37.29 o                         
   4 -12   2       3469.31       3450.80       125.96 o                         
   5 -12   2       2461.03       2510.85        95.81 o                         
   6 -12   2        221.50        244.49        62.32 o                         
   7 -12   2       1505.22       1464.32       172.88 o                         
  -8 -11   2       1170.18       1070.80        85.58 o                         
  -7 -11   2        774.70        741.66        71.67 o                         
  -6 -11   2         90.41        112.48        33.76 o                         
  -5 -11   2       2069.99       1997.85        94.00 o                         
  -4 -11   2       1141.90       1065.66        67.47 o                         
  -3 -11   2       1282.06       1297.91        71.39 o                         
  -2 -11   2       3952.93       3851.10       191.31 o                         
  -1 -11   2        269.08        315.57        49.46 o                         
   0 -11   2       1306.99       1281.74        72.24 o                         
   1 -11   2       2168.44       2210.18       134.19 o                         
   2 -11   2         67.11         44.55        29.94 o                         
   3 -11   2       4398.11       4309.59       132.85 o                         
   4 -11   2       1441.84       1464.52        78.24 o                         
   5 -11   2        903.79        874.00        48.95 o                         
   6 -11   2       1594.05       1562.11       108.12 o                         
   7 -11   2         63.06        114.48        63.95 o                         
   8 -11   2        730.22        670.40       116.28 o                         
  -9 -10   2       3222.39       2972.95       239.75 o                         
  -8 -10   2        717.51        651.39        54.71 o                         
  -7 -10   2        822.23        811.73        62.33 o                         
  -6 -10   2       3205.45       3147.01       111.82 o                         
  -5 -10   2        185.79        201.19        41.61 o                         
  -4 -10   2       5143.99       4866.15       136.19 o                         
  -3 -10   2       5441.64       5443.84       159.11 o                         
  -2 -10   2        456.36        449.74        42.93 o                         
  -1 -10   2       5272.96       5335.70       131.48 o                         
   0 -10   2        443.88        352.30        93.21 o                         
   1 -10   2       1406.60       1432.51        72.06 o                         
   2 -10   2       4557.01       4507.88       103.67 o                         
   3 -10   2        330.03        346.46        33.72 o                         
   4 -10   2       5885.10       5787.85       151.27 o                         
   5 -10   2       3053.49       3178.40        94.66 o                         
   6 -10   2        200.83        246.22        37.34 o                         
   7 -10   2       2288.78       2303.60       115.72 o                         
   8 -10   2        817.76        757.28       120.45 o                         
  -9  -9   2        291.07        264.71        38.20 o                         
  -8  -9   2       1723.96       1735.53        70.74 o                         
  -7  -9   2       1069.41       1025.12        52.83 o                         
  -6  -9   2         85.81         53.30        22.17 o                         
  -5  -9   2       2635.31       2651.40        91.25 o                         
  -4  -9   2       2902.26       2899.71        91.22 o                         
  -3  -9   2       1906.87       1951.88        66.66 o                         
  -2  -9   2       5644.36       5668.79        95.99 o                         
  -1  -9   2        637.29        630.95        33.78 o                         
   0  -9   2       2140.51       2150.37        66.15 o                         
   1  -9   2       2767.88       2730.69        77.67 o                         
   2  -9   2        396.88        406.02        27.09 o                         
   3  -9   2       6030.67       6134.35       128.97 o                         
   4  -9   2       1707.11       1733.35        83.35 o                         
   5  -9   2       1590.98       1601.59        55.30 o                         
   6  -9   2       2265.41       2341.60        69.99 o                         
   7  -9   2         69.44         31.81        25.59 o                         
   8  -9   2        815.44        916.21        96.21 o                         
 -10  -8   2         85.70        121.73        50.16 o                         
  -9  -8   2       3477.05       3470.52       112.34 o                         
  -8  -8   2        989.43       1003.75        56.96 o                         
  -7  -8   2        930.31        967.77        49.80 o                         
  -6  -8   2       3623.04       3647.69        97.75 o                         
  -5  -8   2        189.69        202.73        30.09 o                         
  -4  -8   2       7913.82       7858.86       151.96 o                         
  -3  -8   2       9096.40       8885.85       157.13 o                         
  -2  -8   2       1150.48       1202.99        42.17 o                         
  -1  -8   2       9205.32       9283.39       141.69 o                         
   0  -8   2       1422.32       1418.60        38.42 o                         
   1  -8   2       2072.38       1999.16        33.02 o                         
   2  -8   2      10138.66      10238.66       176.37 o                         
   3  -8   2        701.57        680.12        31.66 o                         
   4  -8   2       8702.81       8754.59       172.69 o                         
   5  -8   2       5127.34       5081.18        95.70 o                         
   6  -8   2        402.48        392.20        38.65 o                         
   7  -8   2       2643.14       2594.65        94.99 o                         
   8  -8   2        509.13        533.51        61.46 o                         
   9  -8   2       1281.69       1169.80        85.50 o                         
  10  -8   2       2484.23       2257.44       202.32 o                         
 -10  -7   2       3488.91       3197.67       181.88 o                         
  -9  -7   2        233.43        255.62        35.50 o                         
  -8  -7   2       1808.47       1763.94        87.21 o                         
  -7  -7   2       1333.56       1319.26        55.24 o                         
  -6  -7   2        207.44        253.09        41.77 o                         
  -5  -7   2       4120.97       4171.69       108.06 o                         
  -4  -7   2       2447.65       2405.84        96.41 o                         
  -3  -7   2       2427.71       2389.58        96.18 o                         
  -2  -7   2       9118.28       9004.19       119.88 o                         
  -1  -7   2        349.21        366.25        38.06 o                         
   0  -7   2       2513.67       2653.50        52.43 o                         
   1  -7   2       2125.54       2116.37        43.31 o                         
   2  -7   2        282.57        284.84        18.45 o                         
   3  -7   2       7760.97       7755.33       110.69 o                         
   4  -7   2       1995.64       2069.18        47.00 o                         
   5  -7   2       1403.14       1352.25        46.74 o                         
   6  -7   2       1931.63       1992.36        62.15 o                         
   7  -7   2        457.90        474.33        51.79 o                         
   8  -7   2       1130.66       1144.03        69.17 o                         
   9  -7   2       1950.92       1839.17        90.20 o                         
  10  -7   2        128.27        148.06        74.00 o                         
 -10  -6   2        152.97        170.14        29.75 o                         
  -9  -6   2       5827.11       5612.76       179.91 o                         
  -8  -6   2       1533.13       1426.17        57.55 o                         
  -7  -6   2       1787.26       1763.45        65.84 o                         
  -6  -6   2       4561.51       4449.91        92.82 o                         
  -5  -6   2        762.46        741.72        37.17 o                         
  -4  -6   2      11204.03      11123.79       176.12 o                         
  -3  -6   2      13001.42      12925.58       185.89 o                         
  -2  -6   2       1283.70       1273.34        30.06 o                         
  -1  -6   2       8920.95       8535.08       144.35 o                         
   0  -6   2       2275.74       2237.55        61.95 o                         
   1  -6   2       2619.58       2546.58        68.58 o                         
   2  -6   2      12607.03      12565.92       199.54 o                         
   3  -6   2        292.98        313.69        19.34 o                         
   4  -6   2      12266.08      12088.23       158.19 o                         
   5  -6   2       8683.21       8587.37       164.63 o                         
   6  -6   2        923.54        929.71        39.03 o                         
   7  -6   2       4321.90       4335.90       101.26 o                         
   8  -6   2        845.57        881.30        67.41 o                         
   9  -6   2       1654.05       1712.57        85.78 o                         
  10  -6   2       4274.36       3951.53       192.37 o                         
 -10  -5   2       3748.06       3740.59       103.69 o                         
  -9  -5   2        288.82        302.08        42.33 o                         
  -8  -5   2       1547.23       1564.99        58.13 o                         
  -7  -5   2       1396.01       1343.31        51.08 o                         
  -6  -5   2        228.62        197.87        23.70 o                         
  -5  -5   2       3784.11       3750.68        54.73 o                         
  -4  -5   2       3107.34       3075.15        58.07 o                         
  -3  -5   2       2787.60       2710.11        57.45 o                         
  -2  -5   2      10106.91       9762.05        90.72 o                         
  -1  -5   2        581.10        600.44        15.77 o                         
   0  -5   2       2931.03       2959.71        46.40 o                         
   1  -5   2       3777.42       3809.67        69.47 o                         
   2  -5   2        209.54        219.36        13.60 o                         
   3  -5   2      12969.32      12625.03       176.48 o                         
   4  -5   2       3303.26       3285.00        64.49 o                         
   5  -5   2       2216.78       2250.46        51.65 o                         
   6  -5   2       2811.79       2774.25        58.69 o                         
   7  -5   2        274.33        316.39        22.47 o                         
   8  -5   2       1256.70       1311.53        69.46 o                         
   9  -5   2       1673.36       1696.99        83.33 o                         
  10  -5   2        212.37        188.36        38.29 o                         
 -11  -4   2       3243.21       3228.61       250.35 o                         
 -10  -4   2        128.58         94.62        25.09 o                         
  -9  -4   2       6604.64       6536.68       129.78 o                         
  -8  -4   2       1750.92       1707.84        54.79 o                         
  -7  -4   2       1633.01       1564.51        53.31 o                         
  -6  -4   2       7439.62       7461.90       115.60 o                         
  -5  -4   2        369.35        357.27        25.07 o                         
  -4  -4   2      17909.01      17487.77       152.36 o                         
  -3  -4   2      20843.09      20691.72       173.63 o                         
  -2  -4   2       2177.45       2262.27        39.62 o                         
  -1  -4   2      25754.86      25828.25       172.53 o                         
   0  -4   2       1136.99       1097.45        23.61 o                         
   1  -4   2       4226.50       4156.33        72.99 o                         
   2  -4   2      16053.61      15982.57       150.81 o                         
   3  -4   2        351.14        372.04        18.69 o                         
   4  -4   2      14305.75      13683.08       127.64 o                         
   5  -4   2       7704.27       7328.81        74.14 o                         
   6  -4   2        377.82        419.62        21.97 o                         
   7  -4   2       3424.98       3415.06        64.08 o                         
   8  -4   2       1260.56       1275.47        50.09 o                         
   9  -4   2       1914.32       1900.19        86.49 o                         
  10  -4   2       4593.91       4800.75       147.28 o                         
 -11  -3   2        709.54        759.81        63.70 o                         
 -10  -3   2       3797.82       3874.02       112.98 o                         
  -9  -3   2        358.04        366.58        33.34 o                         
  -8  -3   2       2717.07       2658.29        66.73 o                         
  -7  -3   2       1440.20       1446.45        41.57 o                         
  -6  -3   2        308.27        312.41        21.36 o                         
  -5  -3   2       4249.02       4212.22        68.08 o                         
  -4  -3   2       6222.63       6225.25       113.97 o                         
  -3  -3   2       5064.34       4911.10        58.76 o                         
  -2  -3   2      10438.54      10208.04        89.14 o                         
  -1  -3   2       2097.59       2267.35        31.25 o                         
   0  -3   2       1226.04       1149.54        22.96 o                         
   1  -3   2       6695.48       6928.72        76.52 o                         
   2  -3   2        833.24        885.00        20.15 o                         
   3  -3   2      14661.01      14644.03       128.10 o                         
   4  -3   2       4388.48       4296.57        63.19 o                         
   5  -3   2       3532.91       3413.81        40.61 o                         
   6  -3   2       4363.24       4366.83        73.82 o                         
   7  -3   2         46.47         32.69        11.26 o                         
   8  -3   2       1563.13       1512.59        53.59 o                         
   9  -3   2       2159.02       2033.12        88.64 o                         
  10  -3   2        279.44        287.67        53.08 o                         
 -11  -2   2       3391.06       3541.00       113.30 o                         
 -10  -2   2        234.76        221.16        32.09 o                         
  -9  -2   2       7382.79       7433.32       149.41 o                         
  -8  -2   2       1757.12       1806.00        48.80 o                         
  -7  -2   2       1604.95       1551.67        46.90 o                         
  -6  -2   2       6400.42       6294.30        89.69 o                         
  -5  -2   2        230.68        250.55        20.75 o                         
  -4  -2   2      16138.59      15989.03       148.83 o                         
  -3  -2   2      17579.51      17453.99       164.97 o                         
  -2  -2   2       1619.30       1670.42        23.87 o                         
  -1  -2   2      17571.67      17627.83       111.23 o                         
   0  -2   2        569.49        546.13        12.91 o                         
   1  -2   2       2356.71       2386.09        27.73 o                         
   2  -2   2      21036.28      21412.53       134.29 o                         
   3  -2   2       1120.79       1174.62        35.10 o                         
   4  -2   2      17840.00      17496.79       152.84 o                         
   5  -2   2      11448.11      11565.67        99.34 o                         
   6  -2   2        375.25        358.03        13.87 o                         
   7  -2   2       4955.57       4877.09        67.60 o                         
   8  -2   2       1632.07       1725.03        57.46 o                         
   9  -2   2       2335.63       2312.89        79.97 o                         
  10  -2   2       5267.19       5350.40       152.73 o                         
 -11  -1   2        552.79        605.94        50.91 o                         
 -10  -1   2       5956.65       5990.99       139.76 o                         
  -9  -1   2        473.57        449.66        33.51 o                         
  -8  -1   2       2439.42       2386.71        59.30 o                         
  -7  -1   2       2624.10       2595.27        62.71 o                         
  -6  -1   2        298.97        326.28        22.26 o                         
  -5  -1   2       7447.95       7355.24        78.86 o                         
  -4  -1   2       5872.91       5750.18        66.86 o                         
  -3  -1   2       7131.11       7134.76        79.08 o                         
  -2  -1   2      23248.05      23387.44       158.88 o                         
  -1  -1   2        531.92        527.61        11.36 o                         
   0  -1   2       9466.65       9317.60        68.82 o                         
   1  -1   2       3339.87       3388.87        24.64 o                         
   2  -1   2       1075.46       1111.76        18.14 o                         
   3  -1   2      19309.52      19194.94       143.01 o                         
   4  -1   2       3702.32       3617.73        36.91 o                         
   5  -1   2       2806.00       2814.18        41.73 o                         
   6  -1   2       2955.94       3002.56        50.89 o                         
   7  -1   2        537.51        564.41        30.73 o                         
   8  -1   2       1472.57       1478.93        47.01 o                         
   9  -1   2       2411.88       2356.28        71.31 o                         
  10  -1   2        198.62        184.30        32.89 o                         
  11  -1   2       3399.44       3391.65       180.65 o                         
 -11   0   2       1948.29       1809.84        91.98 o                         
 -10   0   2        204.69        257.38        34.95 o                         
  -9   0   2       6176.40       6073.24       117.90 o                         
  -8   0   2       1434.79       1479.30        53.58 o                         
  -7   0   2       2304.19       2256.74        54.24 o                         
  -6   0   2       4959.32       5022.66        75.62 o                         
  -5   0   2        870.31        927.64        25.55 o                         
  -4   0   2      17347.87      16912.77       137.99 o                         
  -3   0   2      25701.98      25991.76       190.84 o                         
  -2   0   2       1387.40       1372.07        20.12 o                         
  -1   0   2      12180.65      12212.00        68.76 o                         
   0   0   2       6141.12       6175.46        48.38 o                         
   1   0   2       1355.56       1343.39        13.85 o                         
   2   0   2      24116.26      24999.63       163.66 o                         
   3   0   2        450.88        494.58        17.65 o                         
   4   0   2      18117.75      17858.22       150.95 o                         
   5   0   2      13767.24      13841.74       131.39 o                         
   6   0   2       1647.89       1601.38        79.26 o                         
   7   0   2       4942.20       4982.22        97.47 o                         
   8   0   2        657.26        677.99        34.15 o                         
   9   0   2       2405.68       2418.87        72.63 o                         
  10   0   2       5228.64       5098.70       128.36 o                         
  11   0   2          7.32        -28.85        53.08 o                         
 -11   1   2        553.53        586.03        55.92 o                         
 -10   1   2       5957.17       6363.07       141.92 o                         
  -9   1   2        473.44        419.96        51.44 o                         
  -8   1   2       2440.78       2436.43        60.98 o                         
  -7   1   2       2627.24       2552.59        58.60 o                         
  -6   1   2        297.98        287.68        15.92 o                         
  -5   1   2       7445.26       7442.92        92.78 o                         
  -4   1   2       5880.42       5816.45        67.01 o                         
  -3   1   2       7121.44       7329.71        79.49 o                         
  -2   1   2      23262.68      23276.63       146.64 o                         
  -1   1   2        532.29        564.95        10.88 o                         
   0   1   2       9469.03       9336.95       122.29 o                         
   1   1   2       3339.46       3286.88        26.27 o                         
   2   1   2       1079.18       1108.84        24.35 o                         
   3   1   2      19318.09      19467.87       171.66 o                         
   4   1   2       3695.65       3688.45        58.40 o                         
   5   1   2       2809.54       2899.95        71.01 o                         
   6   1   2       2959.70       2987.42        71.84 o                         
   7   1   2        537.33        516.98        30.89 o                         
   8   1   2       1474.14       1525.29        49.77 o                         
   9   1   2       2414.13       2384.73        66.31 o                         
  10   1   2        197.86        110.81        44.74 o                         
  11   1   2       3399.82       3283.58       171.94 o                         
 -12   2   2       2115.58       1948.15       188.74 o                         
 -11   2   2       3390.29       3533.27       126.78 o                         
 -10   2   2        234.26        242.88        39.65 o                         
  -9   2   2       7380.54       7557.53       148.63 o                         
  -8   2   2       1756.71       1773.27        56.64 o                         
  -7   2   2       1603.73       1586.91        50.47 o                         
  -6   2   2       6400.57       6478.72        92.80 o                         
  -5   2   2        230.66        238.52        14.99 o                         
  -4   2   2      16141.43      16114.67       135.25 o                         
  -3   2   2      17567.38      17480.70       128.24 o                         
  -2   2   2       1622.67       1638.55        24.47 o                         
  -1   2   2      17565.46      17584.37       106.94 o                         
   0   2   2        565.06        578.58        15.27 o                         
   1   2   2       2358.52       2396.43        28.63 o                         
   2   2   2      21027.02      21186.33       169.05 o                         
   3   2   2       1122.61       1216.47        29.03 o                         
   4   2   2      17840.13      17706.38       194.53 o                         
   5   2   2      11444.77      11775.81       175.07 o                         
   6   2   2        375.82        414.55        32.16 o                         
   7   2   2       4951.95       4926.17        94.26 o                         
   8   2   2       1631.14       1607.03        52.41 o                         
   9   2   2       2335.17       2272.99        81.09 o                         
  10   2   2       5263.72       5416.80       120.18 o                         
  11   2   2         75.56        202.23        53.51 o                         
 -11   3   2        709.72        705.34       110.62 o                         
 -10   3   2       3798.17       3980.47       112.61 o                         
  -9   3   2        357.60        389.55        36.86 o                         
  -8   3   2       2721.76       2758.04        97.48 o                         
  -7   3   2       1437.57       1505.44        49.53 o                         
  -6   3   2        308.82        284.72        22.88 o                         
  -5   3   2       4249.24       4387.80        64.50 o                         
  -4   3   2       6221.98       6367.86        86.95 o                         
  -3   3   2       5065.67       4926.74        62.99 o                         
  -2   3   2      10445.27      10368.87        98.62 o                         
  -1   3   2       2098.00       2271.77        33.00 o                         
   0   3   2       1228.69       1152.50        29.72 o                         
   1   3   2       6713.58       6839.37        64.69 o                         
   2   3   2        830.10        822.99        23.07 o                         
   3   3   2      14659.88      14894.38       138.51 o                         
   4   3   2       4391.08       4385.58        93.13 o                         
   5   3   2       3530.48       3441.45        87.92 o                         
   6   3   2       4366.03       4315.92        93.54 o                         
   7   3   2         46.87         35.94        18.34 o                         
   8   3   2       1563.09       1527.38        51.92 o                         
   9   3   2       2162.73       2131.95        64.82 o                         
  10   3   2        279.62        329.94        43.97 o                         
  11   3   2       3110.03       3009.36       218.97 o                         
 -11   4   2       3242.32       3398.84       144.61 o                         
 -10   4   2        128.96        176.59        38.76 o                         
  -9   4   2       6603.33       6712.29       141.35 o                         
  -8   4   2       1749.18       1727.28        57.19 o                         
  -7   4   2       1633.96       1679.43        52.68 o                         
  -6   4   2       7442.06       7379.99       110.59 o                         
  -5   4   2        370.27        380.87        23.75 o                         
  -4   4   2      17901.71      17855.74       172.26 o                         
  -3   4   2      20846.00      20766.14       175.59 o                         
  -2   4   2       2177.77       2431.93        44.53 o                         
  -1   4   2      25749.16      26116.39       273.39 o                         
   0   4   2       1134.48       1034.73        21.95 o                         
   1   4   2       4224.37       4177.40        46.64 o                         
   2   4   2      16047.60      15841.59       145.09 o                         
   3   4   2        350.88        357.64        22.42 o                         
   4   4   2      14306.44      14325.51       160.54 o                         
   5   4   2       7697.28       7831.08       144.70 o                         
   6   4   2        378.58        405.88        32.44 o                         
   7   4   2       3427.60       3380.04        81.26 o                         
   8   4   2       1260.34       1259.98        48.00 o                         
   9   4   2       1912.69       1983.41        68.56 o                         
  10   4   2       4592.58       4700.88       125.55 o                         
  11   4   2         99.72         55.08        50.67 o                         
 -11   5   2        511.56        522.29        75.26 o                         
 -10   5   2       3748.04       4117.25       135.74 o                         
  -9   5   2        289.06        332.67        40.99 o                         
  -8   5   2       1550.22       1628.56        56.60 o                         
  -7   5   2       1397.82       1566.57        52.24 o                         
  -6   5   2        227.45        251.06        22.62 o                         
  -5   5   2       3786.59       3857.65        72.23 o                         
  -4   5   2       3106.63       3042.04        52.15 o                         
  -3   5   2       2785.89       2762.52        54.37 o                         
  -2   5   2      10102.04       9902.57       140.00 o                         
  -1   5   2        579.42        607.29        35.66 o                         
   0   5   2       2933.42       2886.48        38.28 o                         
   1   5   2       3779.80       3894.55        44.79 o                         
   2   5   2        208.45        207.99        15.50 o                         
   3   5   2      12970.26      12966.08       164.39 o                         
   4   5   2       3303.42       3377.37        62.47 o                         
   5   5   2       2221.31       2174.39        56.14 o                         
   6   5   2       2813.73       2974.63        83.69 o                         
   7   5   2        274.25        316.31        29.18 o                         
   8   5   2       1257.25       1248.11        52.54 o                         
   9   5   2       1676.61       1784.82        73.09 o                         
  10   5   2        212.45        267.48        40.61 o                         
  11   5   2       2523.79       2776.56       222.99 o                         
 -11   6   2       2137.09       1877.43       181.99 o                         
 -10   6   2        152.71        256.83        47.46 o                         
  -9   6   2       5826.19       6126.34       160.41 o                         
  -8   6   2       1532.52       1450.28        62.04 o                         
  -7   6   2       1788.07       1918.43        67.42 o                         
  -6   6   2       4560.78       4571.28        86.27 o                         
  -5   6   2        763.94        749.42        32.28 o                         
  -4   6   2      11200.77      11085.29       163.45 o                         
  -3   6   2      13002.73      12922.84       164.09 o                         
  -2   6   2       1286.57       1280.85        43.08 o                         
  -1   6   2       8926.95       8764.24       135.38 o                         
   0   6   2       2275.95       2269.21        57.10 o                         
   1   6   2       2622.84       2640.96        71.69 o                         
   2   6   2      12606.41      12566.12       166.97 o                         
   3   6   2        293.59        287.26        23.23 o                         
   4   6   2      12262.74      12393.11       152.75 o                         
   5   6   2       8677.69       8766.18       128.66 o                         
   6   6   2        923.51        895.29        42.82 o                         
   7   6   2       4320.09       4268.54       119.97 o                         
   8   6   2        846.11        949.56        61.50 o                         
   9   6   2       1650.88       1619.45       113.87 o                         
  10   6   2       4273.89       4185.83       210.98 o                         
 -10   7   2       3486.17       3668.03       190.06 o                         
  -9   7   2        232.22        239.34        64.70 o                         
  -8   7   2       1812.47       1777.88       122.54 o                         
  -7   7   2       1331.75       1337.97        58.55 o                         
  -6   7   2        207.57        223.19        30.28 o                         
  -5   7   2       4121.81       4304.39       104.12 o                         
  -4   7   2       2447.34       2373.93        70.43 o                         
  -3   7   2       2424.79       2539.17        83.99 o                         
  -2   7   2       9121.23       9040.29       187.71 o                         
  -1   7   2        348.62        374.90        19.00 o                         
   0   7   2       2512.25       2499.35        55.98 o                         
   1   7   2       2133.30       2175.97        48.78 o                         
   2   7   2        280.42        306.00        23.36 o                         
   3   7   2       7761.56       7587.68       123.34 o                         
   4   7   2       1993.45       1987.49        74.70 o                         
   5   7   2       1406.20       1441.36        61.42 o                         
   6   7   2       1932.37       1853.08       225.48 o                         
   7   7   2        457.44        492.14        55.45 o                         
   8   7   2       1132.77       1106.02        67.22 o                         
   9   7   2       1952.38       1965.55       107.40 o                         
  10   7   2        128.45         93.83        51.91 o                         
  -9   8   2       3477.30       3385.24       183.60 o                         
  -8   8   2        988.44       1177.64       106.11 o                         
  -7   8   2        931.32        935.44        69.09 o                         
  -6   8   2       3625.05       3740.42       129.08 o                         
  -5   8   2        190.66        214.09        33.24 o                         
  -4   8   2       7910.02       7816.23       184.94 o                         
  -3   8   2       9090.26       8763.03       190.06 o                         
  -2   8   2       1151.63       1211.28        53.30 o                         
  -1   8   2       9199.72       8721.22       127.92 o                         
   0   8   2       1421.28       1425.49        44.74 o                         
   1   8   2       2068.56       2039.19        50.56 o                         
   2   8   2      10134.27      10077.40       141.85 o                         
   3   8   2        703.51        659.76        37.21 o                         
   4   8   2       8701.01       8663.41       131.73 o                         
   5   8   2       5125.64       5152.87       112.22 o                         
   6   8   2        402.64        392.55        88.30 o                         
   7   8   2       2645.66       2760.30       185.73 o                         
   8   8   2        511.92        517.29        85.10 o                         
   9   8   2       1280.22       1450.46       121.02 o                         
  -8   9   2       1728.39       1853.14       138.61 o                         
  -7   9   2       1070.50       1180.16        70.56 o                         
  -6   9   2         84.98        105.66        30.27 o                         
  -5   9   2       2635.10       2596.99       108.69 o                         
  -4   9   2       2905.15       2917.71       167.05 o                         
  -3   9   2       1907.77       1938.69        88.43 o                         
  -2   9   2       5647.99       5523.15       122.86 o                         
  -1   9   2        635.27        691.60        49.38 o                         
   0   9   2       2150.32       2092.79        54.75 o                         
   1   9   2       2773.47       2805.59        63.06 o                         
   2   9   2        397.89        396.24        23.12 o                         
   3   9   2       6031.74       5882.14       130.18 o                         
   4   9   2       1703.62       1825.20        73.51 o                         
   5   9   2       1593.80       1567.77        74.26 o                         
   6   9   2       2264.64       2245.80       137.21 o                         
   7   9   2         69.10         82.77        45.78 o                         
   8   9   2        813.18        812.10        95.75 o                         
  -8  10   2        714.84        823.99        82.76 o                         
  -7  10   2        821.81        733.53        66.79 o                         
  -6  10   2       3204.62       3427.66       134.41 o                         
  -5  10   2        186.79        207.81        40.37 o                         
  -4  10   2       5136.28       5131.63       156.58 o                         
  -3  10   2       5439.63       5285.31       180.83 o                         
  -2  10   2        456.52        517.38        33.46 o                         
  -1  10   2       5270.40       5330.11       110.18 o                         
   0  10   2        444.82        451.59        33.42 o                         
   1  10   2       1401.28       1402.30        43.40 o                         
   2  10   2       4556.55       4568.07       116.77 o                         
   3  10   2        331.45        276.46        39.35 o                         
   4  10   2       5885.19       5951.74       168.96 o                         
   5  10   2       3048.58       2874.07       149.58 o                         
   6  10   2        201.61        187.04        65.95 o                         
   7  10   2       2290.99       2535.38       156.97 o                         
  -8  11   2       1176.24       1362.13       182.75 o                         
  -7  11   2        776.84        733.86        67.94 o                         
  -6  11   2         90.50        100.78        34.37 o                         
  -5  11   2       2076.50       2179.05       109.12 o                         
  -4  11   2       1142.78       1080.63        80.56 o                         
  -3  11   2       1284.42       1342.18        81.70 o                         
  -2  11   2       3956.08       4071.49       113.82 o                         
  -1  11   2        267.90        256.56        24.70 o                         
   0  11   2       1312.08       1289.72        48.90 o                         
   1  11   2       2172.09       2082.40        97.20 o                         
   2  11   2         66.13         89.17        26.89 o                         
   3  11   2       4396.59       4306.25       144.53 o                         
   4  11   2       1441.18       1513.62       146.83 o                         
   5  11   2        905.69        938.30        91.97 o                         
   6  11   2       1594.22       1428.76       157.85 o                         
   7  11   2         63.15         49.65        63.96 o                         
  -7  12   2        729.72        729.90       135.65 o                         
  -6  12   2       1818.80       1845.16       107.48 o                         
  -5  12   2        248.54        167.35        45.25 o                         
  -4  12   2       3724.47       3864.93       146.88 o                         
  -3  12   2       4380.89       4502.57       155.05 o                         
  -2  12   2        578.99        480.44        52.42 o                         
  -1  12   2       3788.41       3795.20       117.76 o                         
   0  12   2        997.31       1020.82        61.27 o                         
   1  12   2       1206.64       1324.38        69.90 o                         
   2  12   2       4064.99       4151.63       126.22 o                         
   3  12   2        185.97        148.20        43.74 o                         
   4  12   2       3466.05       3573.34       174.36 o                         
   5  12   2       2458.13       2700.11       157.03 o                         
   6  12   2        221.69        236.92        91.35 o                         
  -6  13   2         29.45        -20.21        61.20 o                         
  -5  13   2       1746.65       1769.03       106.07 o                         
  -4  13   2        898.02       1010.66        79.73 o                         
  -3  13   2        620.18        555.14        61.23 o                         
  -2  13   2       2689.72       2758.82       127.33 o                         
  -1  13   2         87.41        139.61        38.54 o                         
   0  13   2       1101.49       1071.53        80.04 o                         
   1  13   2        762.31        766.64        77.79 o                         
   2  13   2        152.26        122.86        34.82 o                         
   3  13   2       2571.76       2542.24       175.93 o                         
   4  13   2        405.47        332.65       124.51 o                         
   5  13   2        927.36       1029.21       106.05 o                         
  -4  14   2       1845.10       1599.83       171.22 o                         
  -3  14   2       2300.72       2300.06       102.74 o                         
  -2  14   2        344.86        300.83        53.60 o                         
  -1  14   2       2191.53       2146.58       115.22 o                         
   0  14   2        589.15        568.50        80.46 o                         
   1  14   2        554.91        502.66        96.33 o                         
   2  14   2       2982.21       2837.47       128.79 o                         
   3  14   2        221.46        189.84        53.34 o                         
   4  14   2       2707.35       2684.88       223.25 o                         
  -2  15   2       1484.24       1458.96       169.53 o                         
  -1  15   2         58.47         93.68        64.80 o                         
   0  15   2        707.37        582.55       109.77 o                         
   1  15   2       1046.42        904.33        95.23 o                         
   0 -15   3         13.16        -70.01        81.74 o                         
   1 -15   3       1852.37       1714.29       200.41 o                         
  -3 -14   3       1531.79       1772.03       192.68 o                         
  -2 -14   3        704.54        842.61       141.62 o                         
  -1 -14   3        151.59        198.32        40.95 o                         
   0 -14   3       1471.53       1472.26        89.66 o                         
   1 -14   3        473.58        468.02        53.44 o                         
   2 -14   3        994.43        879.68        94.63 o                         
   3 -14   3       1358.74       1198.83       111.88 o                         
   4 -14   3         52.86        329.48       110.15 o                         
  -5 -13   3        354.83        265.27        79.96 o                         
  -4 -13   3       3615.86       3663.99       201.80 o                         
  -3 -13   3        645.41        603.52        70.83 o                         
  -2 -13   3       1224.46       1326.00        96.80 o                         
  -1 -13   3       1979.67       1916.83        97.30 o                         
   0 -13   3        247.52        287.82        44.56 o                         
   1 -13   3       2860.94       2878.20       117.08 o                         
   2 -13   3       3182.34       2946.06       119.27 o                         
   3 -13   3        475.69        432.96        59.98 o                         
   4 -13   3       2516.18       2595.40       163.35 o                         
   5 -13   3        313.01        189.91        43.55 o                         
  -7 -12   3        325.51        337.93        95.26 o                         
  -6 -12   3        618.47        555.54        62.97 o                         
  -5 -12   3       2555.43       2548.51       112.51 o                         
  -4 -12   3         49.86         47.89        33.27 o                         
  -3 -12   3       1311.71       1198.20        90.59 o                         
  -2 -12   3        921.32       1005.59        80.99 o                         
  -1 -12   3         80.09         80.43        39.67 o                         
   0 -12   3       1853.29       1827.12        89.02 o                         
   1 -12   3        605.30        556.69        72.74 o                         
   2 -12   3       1176.28       1033.18        68.46 o                         
   3 -12   3       2678.45       2643.74       108.82 o                         
   4 -12   3         99.64        122.56        33.27 o                         
   5 -12   3        918.96        825.67        67.45 o                         
   6 -12   3        749.95        703.02        89.60 o                         
   7 -12   3         87.22        188.01        96.81 o                         
  -8 -11   3         45.27         49.29        47.90 o                         
  -7 -11   3       2007.85       1995.62        98.07 o                         
  -6 -11   3       2965.04       2823.02       112.52 o                         
  -5 -11   3        414.14        380.62        46.82 o                         
  -4 -11   3       6703.17       6639.03       170.69 o                         
  -3 -11   3        730.06        761.88        95.98 o                         
  -2 -11   3       2159.50       2002.12       106.42 o                         
  -1 -11   3       2588.86       2569.83       118.65 o                         
   0 -11   3         82.24         86.36        33.35 o                         
   1 -11   3       5675.98       5543.27       239.46 o                         
   2 -11   3       3202.81       3183.16       112.39 o                         
   3 -11   3       1334.45       1388.84        76.06 o                         
   4 -11   3       4263.22       4220.86       165.20 o                         
   5 -11   3        337.53        279.57        41.73 o                         
   6 -11   3       1139.42       1018.22        68.51 o                         
   7 -11   3       1989.35       1811.79       173.98 o                         
  -8 -10   3       1028.17       1140.50        74.27 o                         
  -7 -10   3        274.34        304.39        38.55 o                         
  -6 -10   3        966.21        830.54        60.82 o                         
  -5 -10   3       3404.69       3555.37       116.97 o                         
  -4 -10   3        283.48        280.36        74.24 o                         
  -3 -10   3       2857.62       2633.78        97.67 o                         
  -2 -10   3       1820.56       1807.16        79.68 o                         
  -1 -10   3         83.93         44.39        29.08 o                         
   0 -10   3       2983.71       2976.60        97.15 o                         
   1 -10   3       2086.19       2085.71        90.56 o                         
   2 -10   3       2078.18       2092.05        87.47 o                         
   3 -10   3       4043.04       4109.68        90.54 o                         
   4 -10   3         70.34         70.97        20.16 o                         
   5 -10   3        857.20        792.91        50.83 o                         
   6 -10   3        972.24        924.84        62.52 o                         
   7 -10   3        196.43         97.45        50.16 o                         
   8 -10   3       1889.59       1785.94       180.74 o                         
  -9  -9   3       1790.57       1777.06        93.52 o                         
  -8  -9   3         19.07         45.20        25.53 o                         
  -7  -9   3       2760.33       2746.27        86.47 o                         
  -6  -9   3       3525.64       3406.49       100.82 o                         
  -5  -9   3       1447.63       1516.75        65.01 o                         
  -4  -9   3       8765.63       8636.69       171.38 o                         
  -3  -9   3        912.92        934.46        43.31 o                         
  -2  -9   3       2494.31       2448.07        73.82 o                         
  -1  -9   3       4150.54       4199.71        94.75 o                         
   0  -9   3        194.66        266.79        26.05 o                         
   1  -9   3       6849.57       6939.05       117.86 o                         
   2  -9   3       5601.11       5581.41       122.80 o                         
   3  -9   3        969.08        937.84        41.91 o                         
   4  -9   3       5909.13       5838.29       113.51 o                         
   5  -9   3        369.15        421.57        31.48 o                         
   6  -9   3       1195.56       1021.89        61.93 o                         
   7  -9   3       2674.98       2620.06       149.91 o                         
   8  -9   3         52.59        144.33        55.73 o                         
 -10  -8   3       1348.32        984.76       140.76 o                         
  -9  -8   3        143.95        115.87        29.93 o                         
  -8  -8   3       1505.67       1429.58        62.81 o                         
  -7  -8   3        764.69        797.21        46.83 o                         
  -6  -8   3        862.68        839.74        49.44 o                         
  -5  -8   3       6382.72       6405.34       130.45 o                         
  -4  -8   3        464.69        478.64        36.67 o                         
  -3  -8   3       3661.07       3805.50        93.98 o                         
  -2  -8   3       1671.56       1761.32        54.32 o                         
  -1  -8   3        257.57        263.90        25.04 o                         
   0  -8   3       3880.18       3964.00        87.92 o                         
   1  -8   3       1181.11       1185.26        53.69 o                         
   2  -8   3       3551.31       3575.70        71.59 o                         
   3  -8   3       5649.94       5584.31       130.74 o                         
   4  -8   3        165.84        189.89        22.93 o                         
   5  -8   3       1549.57       1510.81        45.05 o                         
   6  -8   3       1624.03       1648.01        83.45 o                         
   7  -8   3        114.17         91.56        36.26 o                         
   8  -8   3       3116.08       2952.11       112.14 o                         
   9  -8   3        644.43        630.08        64.95 o                         
 -10  -7   3       1382.41       1372.68        83.13 o                         
  -9  -7   3       2239.26       2273.02        92.88 o                         
  -8  -7   3         84.10         66.64        22.44 o                         
  -7  -7   3       3854.10       3902.50       120.27 o                         
  -6  -7   3       3354.51       3418.41        85.88 o                         
  -5  -7   3       1343.57       1359.11        62.84 o                         
  -4  -7   3      10140.88      10178.51       158.96 o                         
  -3  -7   3       1683.84       1628.41        62.78 o                         
  -2  -7   3       3004.90       2952.39        50.37 o                         
  -1  -7   3       4025.59       3824.10       105.46 o                         
   0  -7   3        358.69        355.17        20.96 o                         
   1  -7   3      10896.06      10934.40       173.61 o                         
   2  -7   3       9905.14       9638.99       179.45 o                         
   3  -7   3       1906.58       1921.05        65.83 o                         
   4  -7   3       8039.96       8002.03       125.65 o                         
   5  -7   3        822.84        844.31        32.66 o                         
   6  -7   3       1985.69       1959.18        56.15 o                         
   7  -7   3       3589.12       3484.83       144.63 o                         
   8  -7   3         45.54         70.60        30.71 o                         
   9  -7   3       3853.98       4000.01       133.95 o                         
  10  -7   3       1734.90       1570.99       172.33 o                         
 -11  -6   3       1391.06       1127.66       106.75 o                         
 -10  -6   3       1627.24       1593.69        71.54 o                         
  -9  -6   3        259.49        285.93        38.30 o                         
  -8  -6   3       1347.42       1311.93        56.55 o                         
  -7  -6   3        746.39        722.09        42.07 o                         
  -6  -6   3       1841.90       1763.29        59.66 o                         
  -5  -6   3      10420.19      10104.21       159.85 o                         
  -4  -6   3        173.17        186.60        24.96 o                         
  -3  -6   3       6555.40       6360.20        91.04 o                         
  -2  -6   3       4014.53       4033.04        55.68 o                         
  -1  -6   3        861.77        872.75        24.86 o                         
   0  -6   3       8000.06       7867.98       106.41 o                         
   1  -6   3       1317.43       1298.30        50.92 o                         
   2  -6   3       4153.27       4178.71        93.24 o                         
   3  -6   3       7789.13       7765.27       115.52 o                         
   4  -6   3         76.23         79.62        16.59 o                         
   5  -6   3       1504.65       1512.00        43.77 o                         
   6  -6   3        969.16        918.95        38.25 o                         
   7  -6   3        164.66        172.55        25.98 o                         
   8  -6   3       3771.19       3837.32       121.40 o                         
   9  -6   3        470.03        429.59        47.11 o                         
  10  -6   3       1333.90       1474.14       164.99 o                         
 -11  -5   3        869.18        944.91       136.38 o                         
 -10  -5   3       1472.69       1410.80        65.56 o                         
  -9  -5   3       3015.69       3084.89        91.04 o                         
  -8  -5   3          3.18         33.53        20.23 o                         
  -7  -5   3       4574.34       4555.21        97.87 o                         
  -6  -5   3       5962.75       5744.49       117.39 o                         
  -5  -5   3       1361.08       1333.16        55.70 o                         
  -4  -5   3      15914.97      15573.11       166.16 o                         
  -3  -5   3       2088.29       2030.08        41.43 o                         
  -2  -5   3       3962.82       4019.17        60.02 o                         
  -1  -5   3       4635.37       4515.38        69.71 o                         
   0  -5   3        338.21        350.08        23.41 o                         
   1  -5   3      13623.08      13616.12       197.42 o                         
   2  -5   3      11276.88      11232.52       202.50 o                         
   3  -5   3       2133.48       2115.37        43.34 o                         
   4  -5   3       9907.49       9775.58       118.80 o                         
   5  -5   3       1154.91       1154.14        33.92 o                         
   6  -5   3       2079.64       1970.11        56.64 o                         
   7  -5   3       4524.07       4513.60        95.20 o                         
   8  -5   3         18.04          5.13        23.04 o                         
   9  -5   3       4770.30       4762.43       234.10 o                         
  10  -5   3       2133.87       2257.97       103.32 o                         
 -11  -4   3       2776.30       2716.36       174.99 o                         
 -10  -4   3       1632.83       1531.10        78.71 o                         
  -9  -4   3        228.30        264.13        31.88 o                         
  -8  -4   3       2036.17       1975.62        60.86 o                         
  -7  -4   3        340.80        370.24        30.20 o                         
  -6  -4   3       2106.16       2030.52        59.25 o                         
  -5  -4   3       7616.16       7419.58       125.47 o                         
  -4  -4   3        623.33        622.68        57.74 o                         
  -3  -4   3       4959.67       4755.46        71.74 o                         
  -2  -4   3       2699.96       2712.50        46.62 o                         
  -1  -4   3         43.39         35.62         6.59 o                         
   0  -4   3       7475.05       7487.40       107.11 o                         
   1  -4   3       4369.29       4376.33        84.10 o                         
   2  -4   3       7335.89       7331.81       126.51 o                         
   3  -4   3      12767.61      12754.31       115.87 o                         
   4  -4   3         76.78         90.48        11.81 o                         
   5  -4   3       2398.67       2359.16        40.20 o                         
   6  -4   3       2590.94       2591.76        51.23 o                         
   7  -4   3        476.62        457.54        34.34 o                         
   8  -4   3       4938.56       4867.50       103.10 o                         
   9  -4   3        775.59        826.73        60.53 o                         
  10  -4   3       1576.89       1544.51       113.59 o                         
 -11  -3   3       1382.48       1338.38        99.06 o                         
 -10  -3   3       1365.21       1435.11        69.96 o                         
  -9  -3   3       3276.67       3305.83        90.11 o                         
  -8  -3   3          5.39         11.96        16.62 o                         
  -7  -3   3       4354.69       4358.70        76.61 o                         
  -6  -3   3       9215.83       9166.88       119.10 o                         
  -5  -3   3       2727.19       2667.76        56.40 o                         
  -4  -3   3      23008.74      22434.04       298.49 o                         
  -3  -3   3       2494.92       2500.20        45.35 o                         
  -2  -3   3       6939.28       7045.23        78.80 o                         
  -1  -3   3       9366.96       9123.25       115.57 o                         
   0  -3   3        168.89        184.78        10.74 o                         
   1  -3   3      18628.47      18485.25       185.33 o                         
   2  -3   3      12649.01      12693.47       127.07 o                         
   3  -3   3       2148.43       2119.04        32.36 o                         
   4  -3   3      11645.25      11544.64        88.82 o                         
   5  -3   3        595.44        613.61        14.17 o                         
   6  -3   3       1893.47       1913.70        39.05 o                         
   7  -3   3       4363.47       4320.08        98.22 o                         
   8  -3   3         51.68         55.05        19.34 o                         
   9  -3   3       6261.52       6070.43       136.19 o                         
  10  -3   3       2040.60       2099.32        98.05 o                         
 -11  -2   3       2383.43       2308.33       102.40 o                         
 -10  -2   3       1743.70       1809.28        91.07 o                         
  -9  -2   3        137.56        119.09        27.98 o                         
  -8  -2   3       2105.96       2014.79        69.37 o                         
  -7  -2   3        743.41        710.70        31.55 o                         
  -6  -2   3       2410.36       2357.56        52.58 o                         
  -5  -2   3      11634.29      11519.12       129.47 o                         
  -4  -2   3        920.21        915.74        30.47 o                         
  -3  -2   3       8317.93       8180.98       104.13 o                         
  -2  -2   3       4057.27       4156.87        50.47 o                         
  -1  -2   3        198.58        193.98        10.50 o                         
   0  -2   3       8566.55       8501.17        70.19 o                         
   1  -2   3       3499.00       3507.30        42.74 o                         
   2  -2   3       7840.52       7987.51        72.91 o                         
   3  -2   3      12821.91      12801.49       118.79 o                         
   4  -2   3         57.69         59.44         5.34 o                         
   5  -2   3       1646.18       1638.63        40.71 o                         
   6  -2   3       2330.82       2319.56        54.09 o                         
   7  -2   3        337.73        353.43        28.20 o                         
   8  -2   3       4481.63       4405.83       104.61 o                         
   9  -2   3        953.12        987.12        51.23 o                         
  10  -2   3       1397.63       1399.76        80.13 o                         
 -11  -1   3        964.01        907.33        73.84 o                         
 -10  -1   3       1964.27       1928.48        86.18 o                         
  -9  -1   3       3572.25       3616.71        92.54 o                         
  -8  -1   3         99.96         97.38        19.22 o                         
  -7  -1   3       5991.26       6013.01        95.98 o                         
  -6  -1   3       7198.76       7179.97        94.20 o                         
  -5  -1   3       2365.21       2312.43        41.83 o                         
  -4  -1   3      20114.03      19771.75       179.22 o                         
  -3  -1   3       4036.41       4035.24        59.72 o                         
  -2  -1   3       7160.89       7117.05        71.95 o                         
  -1  -1   3       7073.59       7003.39        68.12 o                         
   0  -1   3       1383.10       1462.84        20.63 o                         
   1  -1   3      28761.70      29305.62       155.42 o                         
   2  -1   3      21670.98      22494.77       147.36 o                         
   3  -1   3       4839.80       4776.67        66.59 o                         
   4  -1   3      16205.81      16064.25       129.12 o                         
   5  -1   3       1102.83       1121.68        35.40 o                         
   6  -1   3       3716.59       3521.76        82.09 o                         
   7  -1   3       5639.90       5656.44       118.46 o                         
   8  -1   3         24.60         32.20        18.00 o                         
   9  -1   3       6652.65       6539.92       126.74 o                         
  10  -1   3       2391.03       2355.25        88.45 o                         
 -11   0   3       2152.26       2195.90        90.10 o                         
 -10   0   3       2476.72       2644.82        92.48 o                         
  -9   0   3        125.62        129.67        21.18 o                         
  -8   0   3       1667.52       1682.83        51.78 o                         
  -7   0   3        861.64        840.61        35.01 o                         
  -6   0   3       2302.49       2248.79        42.96 o                         
  -5   0   3      14623.71      14590.99       144.77 o                         
  -4   0   3        109.77        110.43        13.88 o                         
  -3   0   3       7321.61       7256.75        82.61 o                         
  -2   0   3       2663.30       2738.22        37.70 o                         
  -1   0   3        235.49        228.51        15.86 o                         
   0   0   3       8197.04       7921.28        79.70 o                         
   1   0   3        853.68        822.38        12.15 o                         
   2   0   3       2878.30       2787.78        31.56 o                         
   3   0   3      11562.25      11209.61       109.48 o                         
   4   0   3        261.52        257.90        17.87 o                         
   5   0   3       1124.84       1182.41        44.34 o                         
   6   0   3       2234.45       2280.39        65.38 o                         
   7   0   3         38.44         13.78        19.54 o                         
   8   0   3       5539.22       5532.15       106.10 o                         
   9   0   3       1212.76       1147.45        53.06 o                         
  10   0   3       1541.08       1509.50        71.76 o                         
  11   0   3       1311.56       1516.57       114.39 o                         
 -11   1   3        963.59        949.01        68.47 o                         
 -10   1   3       1964.85       2027.11        79.14 o                         
  -9   1   3       3571.72       3527.22        90.15 o                         
  -8   1   3         99.32         85.01        19.34 o                         
  -7   1   3       5994.88       5983.39        96.34 o                         
  -6   1   3       7192.48       7265.61       100.89 o                         
  -5   1   3       2367.55       2359.82        50.74 o                         
  -4   1   3      20119.02      19852.02       177.54 o                         
  -3   1   3       4030.75       4054.15        49.72 o                         
  -2   1   3       7159.36       7223.78        65.44 o                         
  -1   1   3       7079.75       7027.92        69.30 o                         
   0   1   3       1384.94       1452.10        25.97 o                         
   1   1   3      28755.65      29146.86       243.44 o                         
   2   1   3      21672.52      22242.16       175.46 o                         
   3   1   3       4835.71       4742.91        61.54 o                         
   4   1   3      16198.65      16068.70       157.68 o                         
   5   1   3       1103.10       1018.88        42.00 o                         
   6   1   3       3715.58       3703.64        85.11 o                         
   7   1   3       5636.51       5743.52       112.95 o                         
   8   1   3         24.63         30.38        18.72 o                         
   9   1   3       6654.68       6597.75       116.70 o                         
  10   1   3       2391.80       2488.83        98.44 o                         
  11   1   3        420.99        280.30        74.80 o                         
 -11   2   3       2383.50       2470.20       131.80 o                         
 -10   2   3       1743.42       1731.91        74.40 o                         
  -9   2   3        137.26        137.50        26.81 o                         
  -8   2   3       2104.79       2185.90        65.11 o                         
  -7   2   3        747.61        725.06        34.09 o                         
  -6   2   3       2406.99       2332.71        55.97 o                         
  -5   2   3      11635.84      11576.96       139.03 o                         
  -4   2   3        920.88        958.77        30.65 o                         
  -3   2   3       8317.65       8027.76       112.95 o                         
  -2   2   3       4062.46       4124.69        43.72 o                         
  -1   2   3        200.84        217.18        11.83 o                         
   0   2   3       8558.50       8357.76        86.77 o                         
   1   2   3       3499.46       3486.24        39.59 o                         
   2   2   3       7841.05       7852.73        86.02 o                         
   3   2   3      12824.44      12949.40       115.27 o                         
   4   2   3         57.46         55.35        12.05 o                         
   5   2   3       1648.02       1725.05        54.26 o                         
   6   2   3       2334.34       2339.21        80.85 o                         
   7   2   3        337.37        286.05        30.51 o                         
   8   2   3       4483.63       4485.01        98.09 o                         
   9   2   3        952.07        966.23        45.83 o                         
  10   2   3       1396.37       1494.04        64.25 o                         
  11   2   3       1284.93       1368.57       110.27 o                         
 -11   3   3       1382.08       1297.86       109.56 o                         
 -10   3   3       1367.24       1345.92        66.25 o                         
  -9   3   3       3278.19       3347.38        97.86 o                         
  -8   3   3          5.40         15.85        19.50 o                         
  -7   3   3       4354.32       4544.05        90.45 o                         
  -6   3   3       9215.04       9383.88       129.80 o                         
  -5   3   3       2726.17       2706.08        48.43 o                         
  -4   3   3      23003.14      22548.14       205.95 o                         
  -3   3   3       2489.48       2455.79        40.45 o                         
  -2   3   3       6936.19       6983.55        71.93 o                         
  -1   3   3       9361.76       9415.43       102.21 o                         
   0   3   3        168.28        190.07        15.10 o                         
   1   3   3      18628.22      18174.73       145.62 o                         
   2   3   3      12644.37      12547.83       104.09 o                         
   3   3   3       2151.68       2134.76        38.14 o                         
   4   3   3      11648.03      11616.17       125.18 o                         
   5   3   3        594.07        644.10        35.54 o                         
   6   3   3       1894.05       1953.85        72.48 o                         
   7   3   3       4364.94       4408.65       103.24 o                         
   8   3   3         51.87         58.14        20.46 o                         
   9   3   3       6259.76       6487.79       119.17 o                         
  10   3   3       2040.77       2089.19        96.00 o                         
  11   3   3        184.28        187.12        73.48 o                         
 -11   4   3       2774.35       2630.51       160.25 o                         
 -10   4   3       1633.17       1596.12        84.36 o                         
  -9   4   3        228.28        323.92        44.75 o                         
  -8   4   3       2037.63       2039.83        64.30 o                         
  -7   4   3        341.88        368.89        27.78 o                         
  -6   4   3       2104.46       2213.67        59.12 o                         
  -5   4   3       7620.00       7789.95       111.11 o                         
  -4   4   3        623.15        622.33        28.09 o                         
  -3   4   3       4972.49       4801.87        98.22 o                         
  -2   4   3       2704.41       2727.93        47.42 o                         
  -1   4   3         43.79         42.14        11.89 o                         
   0   4   3       7487.66       7492.60        92.39 o                         
   1   4   3       4374.12       4353.60       104.72 o                         
   2   4   3       7337.23       7206.60        88.52 o                         
   3   4   3      12761.73      12668.18       131.83 o                         
   4   4   3         76.64         90.96        15.32 o                         
   5   4   3       2401.32       2403.02        78.60 o                         
   6   4   3       2589.03       2665.56       114.19 o                         
   7   4   3        475.95        438.00        37.70 o                         
   8   4   3       4937.18       4992.30       108.83 o                         
   9   4   3        775.14        759.13        42.71 o                         
  10   4   3       1578.19       1613.76        62.75 o                         
 -11   5   3        868.06        888.54        95.76 o                         
 -10   5   3       1474.48       1542.05        83.93 o                         
  -9   5   3       3012.13       3046.58       110.19 o                         
  -8   5   3          3.23        -20.47        20.47 o                         
  -7   5   3       4573.14       4633.15        94.02 o                         
  -6   5   3       5961.64       6121.66       103.62 o                         
  -5   5   3       1360.42       1352.57        44.08 o                         
  -4   5   3      15911.15      15748.59       186.49 o                         
  -3   5   3       2085.53       2049.82        48.88 o                         
  -2   5   3       3963.04       3870.96        66.49 o                         
  -1   5   3       4634.84       4385.82        85.61 o                         
   0   5   3        338.91        332.42        19.11 o                         
   1   5   3      13608.11      13436.04       117.57 o                         
   2   5   3      11279.88      11091.18       111.01 o                         
   3   5   3       2132.94       2099.27        47.92 o                         
   4   5   3       9903.65       9635.54       132.69 o                         
   5   5   3       1155.10       1153.21        44.42 o                         
   6   5   3       2076.98       2082.35        71.19 o                         
   7   5   3       4527.51       4679.42       113.35 o                         
   8   5   3         18.05         33.02        21.99 o                         
   9   5   3       4768.34       4851.51       105.16 o                         
  10   5   3       2132.26       2249.22        90.73 o                         
 -10   6   3       1628.07       1671.20       109.08 o                         
  -9   6   3        261.47        314.08        41.29 o                         
  -8   6   3       1351.42       1437.96        63.48 o                         
  -7   6   3        747.35        719.18        44.55 o                         
  -6   6   3       1840.52       1970.42        66.59 o                         
  -5   6   3      10417.93      10182.40       146.73 o                         
  -4   6   3        172.62        204.42        19.35 o                         
  -3   6   3       6554.17       6410.13       121.65 o                         
  -2   6   3       4013.89       4081.19       133.35 o                         
  -1   6   3        861.35        857.44        37.99 o                         
   0   6   3       8001.64       8021.53       109.29 o                         
   1   6   3       1319.34       1268.43        24.11 o                         
   2   6   3       4156.41       4101.99        51.28 o                         
   3   6   3       7789.60       7589.34       116.64 o                         
   4   6   3         75.87         69.98        20.07 o                         
   5   6   3       1513.65       1603.20        59.49 o                         
   6   6   3        971.59       1033.76        53.08 o                         
   7   6   3        163.61        159.30        33.78 o                         
   8   6   3       3775.50       3896.08       100.50 o                         
   9   6   3        470.08        459.58        42.80 o                         
  10   6   3       1335.49       1358.59       111.50 o                         
 -10   7   3       1380.90       1461.57       176.89 o                         
  -9   7   3       2239.07       2400.84       122.93 o                         
  -8   7   3         84.63        111.10        26.03 o                         
  -7   7   3       3850.83       3893.95       112.55 o                         
  -6   7   3       3356.23       3421.45       100.23 o                         
  -5   7   3       1340.97       1326.95        54.90 o                         
  -4   7   3      10143.94      10006.94       169.27 o                         
  -3   7   3       1680.29       1651.05        77.26 o                         
  -2   7   3       3007.33       2921.06       100.12 o                         
  -1   7   3       4027.60       3994.55       141.08 o                         
   0   7   3        359.00        340.20        17.42 o                         
   1   7   3      10891.08      10533.74       144.20 o                         
   2   7   3       9901.37       9795.80       134.24 o                         
   3   7   3       1907.47       1964.85        51.93 o                         
   4   7   3       8034.29       7785.96       138.84 o                         
   5   7   3        821.60        814.89        45.15 o                         
   6   7   3       1983.52       2002.47        83.37 o                         
   7   7   3       3586.84       3583.00       113.08 o                         
   8   7   3         45.76         45.70        30.44 o                         
   9   7   3       3848.94       4043.25       136.12 o                         
  10   7   3       1734.26       1602.86       165.24 o                         
  -9   8   3        145.45        325.57        68.86 o                         
  -8   8   3       1507.08       1543.35        90.75 o                         
  -7   8   3        766.27        758.23        63.74 o                         
  -6   8   3        862.36        887.41        59.67 o                         
  -5   8   3       6382.08       6249.52       171.09 o                         
  -4   8   3        464.37        399.74        45.70 o                         
  -3   8   3       3668.22       3606.69       119.79 o                         
  -2   8   3       1673.51       1658.54        95.49 o                         
  -1   8   3        259.36        270.17        22.20 o                         
   0   8   3       3882.23       3944.35        89.40 o                         
   1   8   3       1184.47       1232.13        35.84 o                         
   2   8   3       3552.79       3602.54        65.37 o                         
   3   8   3       5648.22       5584.09       121.62 o                         
   4   8   3        165.44        190.70        34.63 o                         
   5   8   3       1553.95       1683.33        74.94 o                         
   6   8   3       1626.06       1620.45       113.94 o                         
   7   8   3        113.76        213.97        38.60 o                         
   8   8   3       3119.44       3236.07       174.07 o                         
   9   8   3        643.00        563.73       112.18 o                         
  -8   9   3         19.01         40.26        39.79 o                         
  -7   9   3       2758.25       2785.96       142.57 o                         
  -6   9   3       3525.27       3851.36       141.62 o                         
  -5   9   3       1446.38       1436.24        85.28 o                         
  -4   9   3       8761.55       8308.93       202.48 o                         
  -3   9   3        909.34        805.54        61.11 o                         
  -2   9   3       2490.38       2481.52       100.81 o                         
  -1   9   3       4153.04       4087.46       129.18 o                         
   0   9   3        195.41        222.53        22.67 o                         
   1   9   3       6841.39       6822.87       156.71 o                         
   2   9   3       5601.57       5436.77       183.57 o                         
   3   9   3        969.23       1053.32        70.60 o                         
   4   9   3       5909.60       5982.60       164.80 o                         
   5   9   3        368.18        393.78        49.96 o                         
   6   9   3       1194.29       1069.98        97.97 o                         
   7   9   3       2675.79       3010.80       166.51 o                         
   8   9   3         52.79         14.24        48.95 o                         
  -8  10   3       1031.26       1296.83       183.65 o                         
  -7  10   3        276.01        296.17        47.97 o                         
  -6  10   3        964.86        968.71        75.30 o                         
  -5  10   3       3405.44       3548.84       137.06 o                         
  -4  10   3        283.20        265.11        44.06 o                         
  -3  10   3       2865.58       2759.06       113.78 o                         
  -2  10   3       1818.96       1772.41       122.33 o                         
  -1  10   3         85.07        122.93        31.63 o                         
   0  10   3       2984.58       3001.88        96.26 o                         
   1  10   3       2088.06       2115.99        78.31 o                         
   2  10   3       2079.05       1976.60        97.77 o                         
   3  10   3       4037.16       3783.58       116.21 o                         
   4  10   3         70.25        116.80        45.56 o                         
   5  10   3        859.65        940.95        89.95 o                         
   6  10   3        974.48       1049.47       135.77 o                         
   7  10   3        195.27         54.31        81.02 o                         
  -7  11   3       2005.15       2062.32       129.94 o                         
  -6  11   3       2964.58       3050.08       135.15 o                         
  -5  11   3        412.97        385.85        52.58 o                         
  -4  11   3       6699.17       6614.65       245.56 o                         
  -3  11   3        727.51        646.72        60.45 o                         
  -2  11   3       2159.91       2069.45        99.45 o                         
  -1  11   3       2590.47       2548.79        94.62 o                         
   0  11   3         82.69        111.70        25.91 o                         
   1  11   3       5671.04       5547.02       171.28 o                         
   2  11   3       3204.40       3215.90       109.34 o                         
   3  11   3       1336.00       1179.76        77.11 o                         
   4  11   3       4264.35       4096.85       243.97 o                         
   5  11   3        336.22        336.12        83.78 o                         
   6  11   3       1139.44        898.93       126.90 o                         
  -7  12   3        327.28        298.97        66.17 o                         
  -6  12   3        616.67        608.04        67.01 o                         
  -5  12   3       2557.12       2449.04       123.70 o                         
  -4  12   3         49.61         74.60        34.13 o                         
  -3  12   3       1314.56       1310.07        85.90 o                         
  -2  12   3        922.54        867.96       124.38 o                         
  -1  12   3         80.11         90.14        29.59 o                         
   0  12   3       1856.22       1886.98        89.50 o                         
   1  12   3        606.49        662.21        82.78 o                         
   2  12   3       1176.82       1193.83        81.41 o                         
   3  12   3       2676.09       2484.24       116.92 o                         
   4  12   3         99.39        134.72        41.30 o                         
   5  12   3        922.13        830.70       147.85 o                         
  -6  13   3       1177.68        878.66       150.62 o                         
  -5  13   3        354.33        341.23        89.63 o                         
  -4  13   3       3617.59       3454.17       147.02 o                         
  -3  13   3        642.98        730.32        68.39 o                         
  -2  13   3       1227.04       1156.28        76.17 o                         
  -1  13   3       1979.24       1970.95       110.64 o                         
   0  13   3        247.86        188.80        44.04 o                         
   1  13   3       2856.59       3028.79       113.79 o                         
   2  13   3       3180.90       3165.91       117.76 o                         
   3  13   3        475.94        405.11        54.48 o                         
   4  13   3       2512.26       2535.31       155.10 o                         
  -4  14   3         53.69        115.46        52.06 o                         
  -3  14   3       1532.32       1398.62        96.99 o                         
  -2  14   3        705.26        796.40        93.24 o                         
  -1  14   3        151.35        160.29        42.28 o                         
   0  14   3       1472.79       1377.87        94.88 o                         
   1  14   3        476.37        450.59        59.78 o                         
   2  14   3        994.61       1028.43        81.27 o                         
   3  14   3       1360.56       1357.54       155.67 o                         
  -2  15   3        572.52        591.70       118.77 o                         
  -1  15   3       1334.15       1418.06       173.26 o                         
   0  15   3         13.28        -76.02        76.02 o                         
   1  15   3       1848.92       1950.70       202.32 o                         
  -3 -14   4         15.95        -75.12        75.12 o                         
  -2 -14   4       1338.57       1152.66       155.29 o                         
  -1 -14   4       1080.74       1131.18       105.59 o                         
   0 -14   4        622.66        594.70        80.30 o                         
   1 -14   4       2720.15       2858.34       227.70 o                         
   2 -14   4        251.66        207.15        75.35 o                         
  -5 -13   4       1315.63       1316.59       163.53 o                         
  -4 -13   4        315.70        449.85       105.01 o                         
  -3 -13   4       1207.71       1324.40       125.57 o                         
  -2 -13   4        188.54        257.58        52.73 o                         
  -1 -13   4        984.77       1099.30        87.40 o                         
   0 -13   4       2626.54       2718.83       182.05 o                         
   1 -13   4        160.10        206.69        46.06 o                         
   2 -13   4       1807.88       1819.41        94.02 o                         
   3 -13   4        752.00        868.16        67.05 o                         
   4 -13   4         95.64        102.74        48.26 o                         
   5 -13   4       1295.43       1210.30       110.21 o                         
  -7 -12   4       3312.28       2993.46       250.64 o                         
  -6 -12   4        314.15        258.99        57.57 o                         
  -5 -12   4       2097.45       2100.77       103.92 o                         
  -4 -12   4       2142.86       2127.27       101.93 o                         
  -3 -12   4         41.53         51.18        29.99 o                         
  -2 -12   4       2681.04       2630.46       127.06 o                         
  -1 -12   4       1789.03       1827.44       104.45 o                         
   0 -12   4        964.39       1014.49        69.77 o                         
   1 -12   4       5353.14       5074.32       149.55 o                         
   2 -12   4        308.20        240.80        38.28 o                         
   3 -12   4       1911.45       1906.70        91.95 o                         
   4 -12   4       1138.35       1154.24        76.65 o                         
   5 -12   4         85.48         71.25        34.59 o                         
  -7 -11   4         13.60         -2.56        38.29 o                         
  -6 -11   4       2345.05       2294.87       106.89 o                         
  -5 -11   4       1350.19       1267.41        69.16 o                         
  -4 -11   4        308.51        274.80        42.56 o                         
  -3 -11   4       1575.78       1629.21        73.75 o                         
  -2 -11   4        533.99        520.40        69.42 o                         
  -1 -11   4       1045.61       1117.77        79.24 o                         
   0 -11   4       3331.86       3398.91       133.90 o                         
   1 -11   4        116.84        124.33        32.51 o                         
   2 -11   4       1861.18       1855.31        91.92 o                         
   3 -11   4        999.01        974.82        64.29 o                         
   4 -11   4         90.34         95.63        29.55 o                         
   5 -11   4       1372.21       1302.63        79.08 o                         
   6 -11   4        395.71        223.10        61.12 o                         
   7 -11   4       1363.97       1811.29       174.86 o                         
  -8 -10   4        436.67        493.88        79.65 o                         
  -7 -10   4       4329.11       4311.11       127.49 o                         
  -6 -10   4        852.22        897.40        64.68 o                         
  -5 -10   4       2784.39       2784.90        96.86 o                         
  -4 -10   4       2857.00       2967.74        97.01 o                         
  -3 -10   4        119.67        115.75        26.34 o                         
  -2 -10   4       2959.40       3168.42       107.38 o                         
  -1 -10   4       2823.68       2829.95        99.43 o                         
   0 -10   4       1788.39       1798.80        65.21 o                         
   1 -10   4       8865.05       8897.81       173.94 o                         
   2 -10   4        401.60        400.52        34.77 o                         
   3 -10   4       2411.40       2508.31        71.81 o                         
   4 -10   4       2584.86       2550.00        65.19 o                         
   5 -10   4        118.96        112.07        26.44 o                         
   6 -10   4       3222.86       3047.61       112.13 o                         
   7 -10   4       1645.71       1711.29       127.26 o                         
  -9  -9   4        398.69        362.73        72.45 o                         
  -8  -9   4       1759.24       1824.92       108.47 o                         
  -7  -9   4        102.25        100.89        26.47 o                         
  -6  -9   4       3193.16       3200.80       100.12 o                         
  -5  -9   4       1830.04       1760.80        71.88 o                         
  -4  -9   4        285.72        299.64        30.79 o                         
  -3  -9   4       2157.28       2223.96        63.56 o                         
  -2  -9   4        290.11        242.47        28.46 o                         
  -1  -9   4       2146.60       2160.49        82.21 o                         
   0  -9   4       4548.71       4824.39       105.91 o                         
   1  -9   4         28.08         14.83        21.62 o                         
   2  -9   4       4130.02       3994.94        97.14 o                         
   3  -9   4       1115.68       1114.31        52.05 o                         
   4  -9   4        288.30        302.15        23.65 o                         
   5  -9   4       1888.06       1792.90        63.24 o                         
   6  -9   4        539.63        573.04        52.59 o                         
   7  -9   4       1871.60       1799.40       100.70 o                         
   8  -9   4       1630.82       1645.85       136.01 o                         
  -9  -8   4        698.80        644.29        51.70 o                         
  -8  -8   4        906.41        805.13        51.02 o                         
  -7  -8   4       6246.00       6255.21       144.79 o                         
  -6  -8   4        895.68        929.09        48.89 o                         
  -5  -8   4       4383.81       4457.75       129.63 o                         
  -4  -8   4       4467.41       4582.84       107.65 o                         
  -3  -8   4         33.64         56.81        20.16 o                         
  -2  -8   4       5096.81       5285.88       128.92 o                         
  -1  -8   4       4844.32       4881.97       104.95 o                         
   0  -8   4       1912.59       2053.68        66.14 o                         
   1  -8   4      11625.39      11416.83       189.45 o                         
   2  -8   4        950.28       1056.85        53.51 o                         
   3  -8   4       2801.70       2816.03        72.42 o                         
   4  -8   4       2486.63       2567.38        69.50 o                         
   5  -8   4        169.42        140.85        21.49 o                         
   6  -8   4       4062.32       4031.56        87.66 o                         
   7  -8   4       2354.00       2406.22        95.49 o                         
   8  -8   4       1220.59       1245.55        66.86 o                         
   9  -8   4       3192.37       3028.54       227.19 o                         
 -10  -7   4        243.70        290.89        62.63 o                         
  -9  -7   4        656.06        649.57        46.30 o                         
  -8  -7   4       2401.33       2348.80       108.48 o                         
  -7  -7   4         85.02         79.98        27.05 o                         
  -6  -7   4       4657.40       4475.41       102.35 o                         
  -5  -7   4       3898.75       3700.52        96.62 o                         
  -4  -7   4        867.43        839.29        45.34 o                         
  -3  -7   4       2501.44       2465.84        91.54 o                         
  -2  -7   4        613.10        646.01        33.02 o                         
  -1  -7   4       2877.67       2835.66        69.06 o                         
   0  -7   4       7678.77       8000.59       158.58 o                         
   1  -7   4          5.48         16.83        20.51 o                         
   2  -7   4       4452.70       4619.53       106.69 o                         
   3  -7   4       1748.85       1752.11        53.78 o                         
   4  -7   4        129.66        144.52        24.70 o                         
   5  -7   4       2615.71       2707.35        79.85 o                         
   6  -7   4        524.76        554.60        35.20 o                         
   7  -7   4       1994.76       2026.80        77.41 o                         
   8  -7   4       2345.68       2494.68       100.82 o                         
   9  -7   4        108.62         85.15        31.72 o                         
 -10  -6   4       1994.06       1929.86        86.41 o                         
  -9  -6   4        836.98        778.57        45.46 o                         
  -8  -6   4        804.97        739.01        45.44 o                         
  -7  -6   4       7570.48       7400.15       135.54 o                         
  -6  -6   4        650.78        646.48        43.96 o                         
  -5  -6   4       3702.06       3796.52        86.96 o                         
  -4  -6   4       3647.13       3592.70        92.29 o                         
  -3  -6   4         26.82         46.71        20.48 o                         
  -2  -6   4       5245.59       5255.69        81.17 o                         
  -1  -6   4       4149.87       4052.20        62.94 o                         
   0  -6   4       2584.00       2563.89        61.22 o                         
   1  -6   4      18465.96      18610.78       264.25 o                         
   2  -6   4       1213.25       1227.97        44.96 o                         
   3  -6   4       5081.36       4972.67       109.00 o                         
   4  -6   4       3999.31       4022.86        71.68 o                         
   5  -6   4          9.71         10.39        13.73 o                         
   6  -6   4       6218.15       6143.74       122.33 o                         
   7  -6   4       3509.10       3356.24        80.58 o                         
   8  -6   4       1664.85       1672.65        80.23 o                         
   9  -6   4       3307.94       3396.93       122.40 o                         
 -10  -5   4        180.88        222.41        33.38 o                         
  -9  -5   4        888.95        862.86        58.65 o                         
  -8  -5   4       2734.89       2527.65        78.98 o                         
  -7  -5   4         71.13         94.30        22.18 o                         
  -6  -5   4       6212.13       5969.65       111.56 o                         
  -5  -5   4       4958.75       4886.48       106.82 o                         
  -4  -5   4        730.15        680.70        39.05 o                         
  -3  -5   4       3682.18       3795.83        83.86 o                         
  -2  -5   4       1069.21       1166.21        44.34 o                         
  -1  -5   4       4238.79       4118.16        61.15 o                         
   0  -5   4       9979.01      10064.85       127.52 o                         
   1  -5   4        479.58        496.26        28.40 o                         
   2  -5   4       5463.64       5488.40        86.57 o                         
   3  -5   4       2175.99       2168.80        48.35 o                         
   4  -5   4        114.34        124.52        14.75 o                         
   5  -5   4       3052.56       3077.40        65.97 o                         
   6  -5   4        822.03        775.35        49.24 o                         
   7  -5   4       2810.08       2700.55        75.62 o                         
   8  -5   4       3798.10       3904.15        96.88 o                         
   9  -5   4          4.91         28.08        29.15 o                         
  10  -5   4        992.43        900.00       131.84 o                         
 -11  -4   4          6.54         43.65        47.06 o                         
 -10  -4   4       1765.82       1852.08        82.73 o                         
  -9  -4   4       1262.05       1266.61        53.58 o                         
  -8  -4   4       1096.70       1091.82        64.93 o                         
  -7  -4   4      10319.72      10010.25       153.89 o                         
  -6  -4   4       1792.17       1687.91        56.33 o                         
  -5  -4   4       7306.93       7040.92       128.18 o                         
  -4  -4   4       7659.82       7224.18       171.93 o                         
  -3  -4   4        299.79        279.15        19.28 o                         
  -2  -4   4       7742.15       7700.52       116.45 o                         
  -1  -4   4       7690.26       7703.18        83.51 o                         
   0  -4   4       4913.30       5019.15        78.27 o                         
   1  -4   4      22838.13      23220.16       217.71 o                         
   2  -4   4        671.22        752.28        43.19 o                         
   3  -4   4       5271.77       5343.88        74.52 o                         
   4  -4   4       3817.82       3877.52        60.29 o                         
   5  -4   4        468.60        461.10        26.51 o                         
   6  -4   4       5941.52       5842.65       106.44 o                         
   7  -4   4       2447.54       2481.24        78.25 o                         
   8  -4   4       1639.69       1664.36        82.94 o                         
   9  -4   4       3420.59       3418.51       120.25 o                         
  10  -4   4        205.09        192.71        44.53 o                         
 -11  -3   4       2088.49       2224.06       117.84 o                         
 -10  -3   4         87.95         76.50        28.28 o                         
  -9  -3   4        794.08        748.15        44.73 o                         
  -8  -3   4       2983.97       2999.23        69.04 o                         
  -7  -3   4         37.74         36.69        15.51 o                         
  -6  -3   4       6233.68       6088.87        98.35 o                         
  -5  -3   4       4032.32       3949.06        80.30 o                         
  -4  -3   4        422.30        440.49        32.23 o                         
  -3  -3   4       3498.26       3462.25        62.49 o                         
  -2  -3   4        864.73        870.58        38.37 o                         
  -1  -3   4       5295.59       5242.05        70.80 o                         
   0  -3   4      11640.92      11604.57       114.19 o                         
   1  -3   4        293.04        331.29        16.16 o                         
   2  -3   4       9191.91       9283.69        97.73 o                         
   3  -3   4       3319.07       3185.19        43.49 o                         
   4  -3   4         65.51         69.90         9.50 o                         
   5  -3   4       3739.35       3680.51        55.89 o                         
   6  -3   4       1748.04       1673.64        59.82 o                         
   7  -3   4       3901.84       3759.90        99.32 o                         
   8  -3   4       4223.48       4196.38       118.22 o                         
   9  -3   4         54.89         61.70        23.67 o                         
  10  -3   4       1081.36       1124.55        77.42 o                         
 -11  -2   4          9.29          0.66        50.59 o                         
 -10  -2   4       2598.68       2651.98        95.39 o                         
  -9  -2   4       1316.45       1227.41        72.39 o                         
  -8  -2   4       1422.38       1406.02        50.20 o                         
  -7  -2   4      11453.84      11441.89       137.56 o                         
  -6  -2   4       1581.36       1550.64        44.03 o                         
  -5  -2   4       7605.84       7479.17       103.49 o                         
  -4  -2   4       6786.31       6649.60        91.82 o                         
  -3  -2   4        216.46        229.27        19.13 o                         
  -2  -2   4       7100.98       7038.59        74.63 o                         
  -1  -2   4       8147.20       8035.07        78.04 o                         
   0  -2   4       4619.33       4518.84        50.97 o                         
   1  -2   4      27906.36      27551.33       241.46 o                         
   2  -2   4        964.98        972.64        27.95 o                         
   3  -2   4       5194.66       5144.06        63.78 o                         
   4  -2   4       5388.33       5269.17        58.22 o                         
   5  -2   4        299.70        282.76        21.94 o                         
   6  -2   4       7658.86       7666.59       132.43 o                         
   7  -2   4       4315.34       4475.10       103.97 o                         
   8  -2   4       1833.80       1722.93        75.64 o                         
   9  -2   4       4749.13       4852.63       121.23 o                         
  10  -2   4        326.76        416.58        42.96 o                         
 -11  -1   4       1311.36       1247.33        77.48 o                         
 -10  -1   4        215.40        193.36        55.94 o                         
  -9  -1   4        706.61        696.57        42.68 o                         
  -8  -1   4       3140.98       3184.65        74.66 o                         
  -7  -1   4        170.97        194.26        25.49 o                         
  -6  -1   4       7018.43       6826.25       101.19 o                         
  -5  -1   4       7088.93       7013.49        91.37 o                         
  -4  -1   4        882.85        863.33        28.50 o                         
  -3  -1   4       3742.83       3740.35        61.14 o                         
  -2  -1   4       1356.60       1403.14        27.91 o                         
  -1  -1   4       5913.58       5990.87        65.35 o                         
   0  -1   4      14782.96      14591.52       112.90 o                         
   1  -1   4        254.42        287.77         9.03 o                         
   2  -1   4       8517.03       8557.70        76.19 o                         
   3  -1   4       2638.90       2585.85        53.00 o                         
   4  -1   4        334.77        310.06        11.00 o                         
   5  -1   4       4105.03       4217.75        90.13 o                         
   6  -1   4        574.57        571.20        37.36 o                         
   7  -1   4       3837.05       3806.20        95.29 o                         
   8  -1   4       3823.37       3882.76       112.95 o                         
   9  -1   4         12.17          6.98        31.86 o                         
  10  -1   4       1009.68        977.19        60.20 o                         
 -11   0   4         11.79         15.33        31.12 o                         
 -10   0   4       2930.61       2982.61        99.68 o                         
  -9   0   4       1190.61       1255.98        55.38 o                         
  -8   0   4       1368.08       1427.88        50.40 o                         
  -7   0   4      12850.07      12861.95       166.67 o                         
  -6   0   4       1178.55       1164.62        31.05 o                         
  -5   0   4       7590.74       7269.76        80.71 o                         
  -4   0   4       6937.97       6924.97        80.03 o                         
  -3   0   4         63.05         77.98        10.63 o                         
  -2   0   4      11807.31      11694.59       103.60 o                         
  -1   0   4       7623.22       7720.18       103.84 o                         
   0   0   4       4489.84       4140.85        64.20 o                         
   1   0   4      32777.59      32913.75       194.94 o                         
   2   0   4       1720.10       1779.42        23.97 o                         
   3   0   4       6462.34       6606.85        72.18 o                         
   4   0   4       4541.19       4605.50        90.25 o                         
   5   0   4         19.38         23.67        17.67 o                         
   6   0   4       7047.61       7104.91       126.38 o                         
   7   0   4       4995.24       4794.99       115.00 o                         
   8   0   4       2091.21       2094.11        71.59 o                         
   9   0   4       4346.47       4254.79       113.95 o                         
  10   0   4        398.39        376.66        41.55 o                         
  11   0   4       1275.02       1107.72       141.69 o                         
 -11   1   4       1312.80       1348.08        92.52 o                         
 -10   1   4        216.36        239.19        30.86 o                         
  -9   1   4        705.91        660.06        37.64 o                         
  -8   1   4       3141.74       3104.96        74.41 o                         
  -7   1   4        171.00        210.21        22.24 o                         
  -6   1   4       7019.15       6891.50       101.69 o                         
  -5   1   4       7085.83       6905.35        95.75 o                         
  -4   1   4        884.25        859.62        28.24 o                         
  -3   1   4       3737.69       3722.80        53.59 o                         
  -2   1   4       1353.73       1378.81        25.51 o                         
  -1   1   4       5920.50       5985.29        66.03 o                         
   0   1   4      14777.00      14470.59       146.29 o                         
   1   1   4        254.80        271.90        11.17 o                         
   2   1   4       8522.96       8357.70        76.28 o                         
   3   1   4       2642.84       2661.44        42.76 o                         
   4   1   4        338.12        333.08        18.98 o                         
   5   1   4       4105.63       4174.51        88.83 o                         
   6   1   4        574.47        566.63        36.97 o                         
   7   1   4       3835.47       3912.88        96.70 o                         
   8   1   4       3821.02       3816.87        99.22 o                         
   9   1   4         12.27         21.31        20.90 o                         
  10   1   4       1005.45        954.62        53.56 o                         
  11   1   4        389.83        389.36        92.44 o                         
 -11   2   4          9.30         -1.47        29.08 o                         
 -10   2   4       2597.71       2586.02        92.87 o                         
  -9   2   4       1317.19       1341.35        61.60 o                         
  -8   2   4       1422.32       1435.85        51.47 o                         
  -7   2   4      11451.82      11685.11       148.80 o                         
  -6   2   4       1581.74       1625.62        47.73 o                         
  -5   2   4       7602.93       7290.56       102.13 o                         
  -4   2   4       6794.80       6738.09        89.95 o                         
  -3   2   4        216.33        229.16        13.86 o                         
  -2   2   4       7103.13       7047.56        68.60 o                         
  -1   2   4       8156.12       8079.67        86.86 o                         
   0   2   4       4615.66       4402.89        70.28 o                         
   1   2   4      27910.47      27621.61       289.33 o                         
   2   2   4        963.60        947.12        21.61 o                         
   3   2   4       5193.81       5105.47        64.47 o                         
   4   2   4       5386.00       5381.12        76.63 o                         
   5   2   4        299.41        287.61        19.12 o                         
   6   2   4       7660.69       7651.85       134.10 o                         
   7   2   4       4316.08       4244.26       184.23 o                         
   8   2   4       1832.61       1933.70        71.91 o                         
   9   2   4       4753.12       4624.85       109.07 o                         
  10   2   4        327.42        358.39        47.16 o                         
 -11   3   4       2088.26       2276.34       120.88 o                         
 -10   3   4         87.12        126.64        35.01 o                         
  -9   3   4        795.24        714.56        42.65 o                         
  -8   3   4       2983.36       3111.48        81.14 o                         
  -7   3   4         37.74         42.20        17.29 o                         
  -6   3   4       6239.42       6297.83       105.88 o                         
  -5   3   4       4027.64       4095.96        78.22 o                         
  -4   3   4        425.23        446.57        25.66 o                         
  -3   3   4       3501.73       3463.51        48.67 o                         
  -2   3   4        864.38        854.46        26.76 o                         
  -1   3   4       5288.98       5291.53        74.44 o                         
   0   3   4      11638.61      11399.74       140.22 o                         
   1   3   4        293.15        321.60        20.33 o                         
   2   3   4       9185.46       8975.98        85.82 o                         
   3   3   4       3316.05       3287.70        57.24 o                         
   4   3   4         66.54         63.52        15.26 o                         
   5   3   4       3736.46       3769.87        72.50 o                         
   6   3   4       1747.54       1642.53        60.33 o                         
   7   3   4       3902.67       3854.88       136.29 o                         
   8   3   4       4220.51       4345.89       111.48 o                         
   9   3   4         55.14         23.70        38.42 o                         
  10   3   4       1081.41       1078.63        53.44 o                         
 -11   4   4          6.55        -46.08        46.08 o                         
 -10   4   4       1767.09       1750.59        89.88 o                         
  -9   4   4       1263.31       1221.17        54.94 o                         
  -8   4   4       1094.72       1079.02        48.98 o                         
  -7   4   4      10314.38      10470.40       155.35 o                         
  -6   4   4       1792.35       1833.13        67.54 o                         
  -5   4   4       7306.18       7130.35       109.67 o                         
  -4   4   4       7651.42       7428.96       102.72 o                         
  -3   4   4        299.63        289.69        16.74 o                         
  -2   4   4       7736.25       7448.84        96.05 o                         
  -1   4   4       7694.47       7669.16       109.23 o                         
   0   4   4       4911.83       4890.95        77.34 o                         
   1   4   4      22837.15      22220.16       289.06 o                         
   2   4   4        673.87        633.15        21.19 o                         
   3   4   4       5275.86       5207.68        66.67 o                         
   4   4   4       3824.93       3908.01        60.77 o                         
   5   4   4        468.38        433.25        25.39 o                         
   6   4   4       5942.23       6022.49       138.34 o                         
   7   4   4       2449.45       2482.59        91.51 o                         
   8   4   4       1639.82       1624.37        70.00 o                         
   9   4   4       3420.36       3444.18        97.77 o                         
  10   4   4        204.14        161.06        28.30 o                         
 -10   5   4        181.28        122.34        36.32 o                         
  -9   5   4        889.22        832.36        60.57 o                         
  -8   5   4       2737.72       2818.00        88.46 o                         
  -7   5   4         71.15         74.62        27.22 o                         
  -6   5   4       6211.95       6376.30       110.11 o                         
  -5   5   4       4959.71       5024.96        91.69 o                         
  -4   5   4        732.12        755.67        35.07 o                         
  -3   5   4       3692.58       3660.22        60.56 o                         
  -2   5   4       1067.36       1113.23        36.69 o                         
  -1   5   4       4238.37       4267.45        79.18 o                         
   0   5   4       9979.35       9687.95       120.50 o                         
   1   5   4        480.10        452.20        23.63 o                         
   2   5   4       5466.41       5483.11        82.33 o                         
   3   5   4       2169.19       2133.80        50.72 o                         
   4   5   4        114.70        118.84        17.83 o                         
   5   5   4       3053.76       3046.30        66.51 o                         
   6   5   4        823.35        822.45        52.86 o                         
   7   5   4       2807.82       2817.27        89.60 o                         
   8   5   4       3797.66       3983.18       112.70 o                         
   9   5   4          4.87          1.57        26.16 o                         
  10   5   4        994.01        957.09        78.04 o                         
 -10   6   4       1992.10       1949.29        96.99 o                         
  -9   6   4        837.60        826.55        61.96 o                         
  -8   6   4        803.26        752.48        58.23 o                         
  -7   6   4       7569.10       7659.51       148.18 o                         
  -6   6   4        650.12        714.06        48.51 o                         
  -5   6   4       3705.42       3694.80        80.23 o                         
  -4   6   4       3645.47       3487.27        74.53 o                         
  -3   6   4         26.77         78.35        23.71 o                         
  -2   6   4       5244.36       5034.19       196.14 o                         
  -1   6   4       4154.06       3937.10        84.66 o                         
   0   6   4       2580.01       2527.78        55.64 o                         
   1   6   4      18459.54      17961.91       175.67 o                         
   2   6   4       1212.03       1193.47        36.36 o                         
   3   6   4       5084.65       4866.00        81.72 o                         
   4   6   4       3995.17       3925.73        80.12 o                         
   5   6   4          9.66         27.09        18.19 o                         
   6   6   4       6216.01       6135.14       149.16 o                         
   7   6   4       3506.02       3568.95       114.45 o                         
   8   6   4       1665.38       1640.28        74.96 o                         
   9   6   4       3304.95       3276.18        99.36 o                         
  10   6   4        185.15        139.05       102.25 o                         
 -10   7   4        243.42        247.27        90.38 o                         
  -9   7   4        658.09        703.44        70.71 o                         
  -8   7   4       2400.58       2583.73       218.36 o                         
  -7   7   4         85.05         83.32        25.73 o                         
  -6   7   4       4658.70       4697.74       113.51 o                         
  -5   7   4       3894.94       3840.71        97.48 o                         
  -4   7   4        869.44        897.54        50.58 o                         
  -3   7   4       2504.86       2398.90        97.23 o                         
  -2   7   4        615.67        735.07        54.86 o                         
  -1   7   4       2874.46       2803.19        77.10 o                         
   0   7   4       7683.52       7856.23       117.45 o                         
   1   7   4          5.48          1.05        11.55 o                         
   2   7   4       4454.08       4433.73        73.02 o                         
   3   7   4       1753.58       1732.67        51.19 o                         
   4   7   4        129.92        145.92        24.43 o                         
   5   7   4       2621.64       2557.85        80.06 o                         
   6   7   4        527.22        589.34        59.06 o                         
   7   7   4       1995.35       1921.91        87.24 o                         
   8   7   4       2347.89       2364.47        88.92 o                         
   9   7   4        108.95        150.12        34.90 o                         
  -9   8   4        700.61        790.63       139.09 o                         
  -8   8   4        905.24        960.07        96.96 o                         
  -7   8   4       6241.32       6370.20       167.49 o                         
  -6   8   4        894.70        961.57        63.48 o                         
  -5   8   4       4383.52       4453.76       148.68 o                         
  -4   8   4       4465.06       4302.12       155.59 o                         
  -3   8   4         33.72         19.02        28.70 o                         
  -2   8   4       5092.11       4984.66       144.18 o                         
  -1   8   4       4844.23       4877.68       105.35 o                         
   0   8   4       1911.24       1838.78        81.35 o                         
   1   8   4      11620.71      11393.88       201.87 o                         
   2   8   4        946.55        870.00        42.31 o                         
   3   8   4       2802.72       2676.96        81.50 o                         
   4   8   4       2482.53       2421.77        87.64 o                         
   5   8   4        169.14        165.30        26.70 o                         
   6   8   4       4059.02       4132.90       115.96 o                         
   7   8   4       2352.45       2340.98       115.80 o                         
   8   8   4       1218.57       1315.53       131.94 o                         
  -8   9   4       1761.39       1720.94        92.62 o                         
  -7   9   4        102.28        124.60        50.74 o                         
  -6   9   4       3196.28       3194.19       133.04 o                         
  -5   9   4       1828.67       1659.02        94.40 o                         
  -4   9   4        287.37        327.37        46.21 o                         
  -3   9   4       2165.06       2204.73       101.63 o                         
  -2   9   4        291.74        230.84        37.50 o                         
  -1   9   4       2144.47       2052.08        91.99 o                         
   0   9   4       4551.23       4503.04       119.99 o                         
   1   9   4         28.20         23.12        19.56 o                         
   2   9   4       4134.86       3921.30       136.77 o                         
   3   9   4       1115.40       1056.64        85.95 o                         
   4   9   4        291.13        274.81        82.55 o                         
   5   9   4       1892.70       1700.01       112.63 o                         
   6   9   4        540.51        482.25        59.51 o                         
   7   9   4       1874.02       1888.94       133.56 o                         
   8   9   4       1629.80       1624.09       194.21 o                         
  -8  10   4        435.81        397.72        85.04 o                         
  -7  10   4       4324.90       4622.82       172.18 o                         
  -6  10   4        851.67        906.13       101.38 o                         
  -5  10   4       2786.31       2851.70       126.80 o                         
  -4  10   4       2852.98       2718.74       175.79 o                         
  -3  10   4        119.61        104.22        50.23 o                         
  -2  10   4       2955.58       3066.34       158.85 o                         
  -1  10   4       2827.06       2844.02       113.05 o                         
   0  10   4       1787.02       1838.10        78.90 o                         
   1  10   4       8858.75       8722.96       219.12 o                         
   2  10   4        400.31        434.52        52.45 o                         
   3  10   4       2411.79       2379.61       112.29 o                         
   4  10   4       2584.10       2442.91       226.84 o                         
   5  10   4        118.71        161.45        54.70 o                         
   6  10   4       3218.56       3368.83       177.89 o                         
   7  10   4       1646.14       2054.68       213.62 o                         
  -7  11   4         13.62         43.07        68.26 o                         
  -6  11   4       2345.72       2498.89       174.13 o                         
  -5  11   4       1349.16       1340.29        93.04 o                         
  -4  11   4        310.74        313.24        49.05 o                         
  -3  11   4       1583.24       1500.21        91.49 o                         
  -2  11   4        534.33        482.49        54.08 o                         
  -1  11   4       1043.88       1094.85        73.64 o                         
   0  11   4       3334.86       3225.68       108.19 o                         
   1  11   4        117.07        163.29        41.93 o                         
   2  11   4       1864.05       1705.16       125.96 o                         
   3  11   4        996.38        999.05        77.69 o                         
   4  11   4         90.86        118.93        37.64 o                         
   5  11   4       1374.27       1347.67        88.84 o                         
   6  11   4        396.25        435.05        74.96 o                         
  -6  12   4        313.42        320.90        65.06 o                         
  -5  12   4       2098.31       2339.44       124.03 o                         
  -4  12   4       2139.52       2237.19       118.17 o                         
  -3  12   4         41.43         51.69        35.10 o                         
  -2  12   4       2677.02       2670.76       121.02 o                         
  -1  12   4       1791.34       1873.64        87.87 o                         
   0  12   4        961.11       1002.23        79.59 o                         
   1  12   4       5349.13       5215.92       178.02 o                         
   2  12   4        308.23        307.01        67.69 o                         
   3  12   4       1913.64       1966.74       126.63 o                         
   4  12   4       1138.86       1089.98        82.53 o                         
   5  12   4         85.30        165.16        76.15 o                         
  -4  13   4        317.76        273.68        64.98 o                         
  -3  13   4       1209.25       1144.15       141.71 o                         
  -2  13   4        188.87        212.73        39.45 o                         
  -1  13   4        984.22        953.47        82.99 o                         
   0  13   4       2627.06       2499.67       104.82 o                         
   1  13   4        160.23        215.91        45.97 o                         
   2  13   4       1808.74       1938.59        95.52 o                         
   3  13   4        751.45        775.16        72.12 o                         
   4  13   4         96.39        216.92        83.45 o                         
  -3  14   4         15.93        -59.02        65.43 o                         
  -2  14   4       1338.52       1238.53       144.67 o                         
  -1  14   4       1082.73       1055.39       110.84 o                         
   0  14   4        621.70        513.43        79.11 o                         
   1  14   4       2719.98       2747.31       243.09 o                         
   2  14   4        249.93        286.26        79.80 o                         
   1 -14   5        289.05        310.49        91.17 o                         
  -2 -13   5       3050.78       2989.10       188.08 o                         
  -1 -13   5        206.32        173.49        47.59 o                         
   0 -13   5       1976.52       1970.87        98.46 o                         
   1 -13   5       1401.11       1384.28       100.22 o                         
   2 -13   5         61.92         83.97        32.93 o                         
   3 -13   5       1587.67       1449.56       164.72 o                         
   4 -13   5        699.83        614.56       123.04 o                         
  -6 -12   5       1512.25       1355.19       116.33 o                         
  -5 -12   5        141.61         96.82        68.70 o                         
  -4 -12   5        977.29       1004.63        73.12 o                         
  -3 -12   5       1231.15       1359.60        80.70 o                         
  -2 -12   5         28.25        -15.84        27.93 o                         
  -1 -12   5       2638.59       2765.10       131.52 o                         
   0 -12   5       1076.30        990.60        79.41 o                         
   1 -12   5        716.38        652.71        56.87 o                         
   2 -12   5       1060.66        930.39        69.53 o                         
   3 -12   5        234.36        245.48        68.95 o                         
   4 -12   5        820.41        845.75       139.02 o                         
   5 -12   5       1709.56       1694.47       184.65 o                         
  -7 -11   5       1971.68       2132.55       216.63 o                         
  -6 -11   5        118.82        138.28        35.79 o                         
  -5 -11   5       1630.58       1694.85        84.23 o                         
  -4 -11   5        713.85        673.09        52.65 o                         
  -3 -11   5       1092.52       1118.86        63.36 o                         
  -2 -11   5       5231.34       5163.26       130.85 o                         
  -1 -11   5        302.50        239.32        45.68 o                         
   0 -11   5       4109.02       4332.65       148.46 o                         
   1 -11   5       2916.41       3048.74       116.20 o                         
   2 -11   5        247.91        287.72        38.76 o                         
   3 -11   5       2251.33       2384.53       100.34 o                         
   4 -11   5        918.08        793.13        73.23 o                         
   5 -11   5        971.44        980.73        81.49 o                         
   6 -11   5       2970.42       3090.95       244.15 o                         
  -8 -10   5       1349.39       1508.83       170.52 o                         
  -7 -10   5        540.83        553.98        67.27 o                         
  -6 -10   5       2896.96       2870.52       124.82 o                         
  -5 -10   5        100.70         73.39        26.30 o                         
  -4 -10   5       1024.69        981.93        58.52 o                         
  -3 -10   5       2178.91       2233.63        83.58 o                         
  -2 -10   5         19.66         24.15        22.99 o                         
  -1 -10   5       4067.01       4109.65        97.12 o                         
   0 -10   5       1361.81       1401.10        60.72 o                         
   1 -10   5        599.10        651.81        42.78 o                         
   2 -10   5       1512.00       1499.97        57.33 o                         
   3 -10   5        260.39        223.24        25.94 o                         
   4 -10   5       1321.95       1232.82        68.85 o                         
   5 -10   5       2211.58       2208.53        82.87 o                         
   6 -10   5         73.68         98.40        53.15 o                         
   7 -10   5       2138.31       2085.41       115.26 o                         
  -9  -9   5        166.42        212.95        82.85 o                         
  -8  -9   5       2772.17       2674.46       120.17 o                         
  -7  -9   5       2881.42       2825.71       102.70 o                         
  -6  -9   5        139.80         98.75        34.21 o                         
  -5  -9   5       2697.96       2655.70        91.30 o                         
  -4  -9   5        982.93        936.56        45.82 o                         
  -3  -9   5       1287.90       1352.04        57.23 o                         
  -2  -9   5       6399.61       6648.10       124.72 o                         
  -1  -9   5        641.28        668.55        39.08 o                         
   0  -9   5       5470.58       5711.34       150.26 o                         
   1  -9   5       2978.80       3162.72        86.68 o                         
   2  -9   5        257.25        279.52        29.52 o                         
   3  -9   5       2502.70       2572.88        67.80 o                         
   4  -9   5       1398.98       1398.76        52.54 o                         
   5  -9   5       1673.88       1627.77        70.03 o                         
   6  -9   5       4419.32       4520.18       136.67 o                         
   7  -9   5        106.17        105.70        31.86 o                         
   8  -9   5       1351.03       1466.81       166.97 o                         
  -9  -8   5       1583.33       1462.02        97.41 o                         
  -8  -8   5       1644.62       1689.89        72.64 o                         
  -7  -8   5        473.06        425.69        43.51 o                         
  -6  -8   5       2279.37       2226.17        85.19 o                         
  -5  -8   5        146.85        139.69        26.27 o                         
  -4  -8   5        857.36        920.15        51.29 o                         
  -3  -8   5       2587.90       2572.73        69.55 o                         
  -2  -8   5        136.60        150.74        23.65 o                         
  -1  -8   5       6331.96       6394.86       115.07 o                         
   0  -8   5       3211.00       3343.09        79.59 o                         
   1  -8   5        712.86        755.08        41.25 o                         
   2  -8   5       3069.14       3068.09        81.82 o                         
   3  -8   5        438.89        487.25        30.23 o                         
   4  -8   5       1727.88       1791.91        59.24 o                         
   5  -8   5       3612.00       3486.31        98.84 o                         
   6  -8   5         94.16        154.81        27.26 o                         
   7  -8   5       2386.02       2406.03        80.37 o                         
   8  -8   5        496.83        436.17        43.21 o                         
 -10  -7   5       2369.60       2331.08       209.11 o                         
  -9  -7   5        224.85        179.96        31.79 o                         
  -8  -7   5       3591.86       3428.59       100.14 o                         
  -7  -7   5       4874.16       4907.80       114.82 o                         
  -6  -7   5        306.63        291.55        38.24 o                         
  -5  -7   5       3867.80       3810.30        97.95 o                         
  -4  -7   5        906.40        907.67        77.59 o                         
  -3  -7   5       2126.43       2242.46        67.38 o                         
  -2  -7   5       9669.81       9779.35       145.97 o                         
  -1  -7   5        307.37        309.05        36.44 o                         
   0  -7   5       7675.20       7931.24       123.34 o                         
   1  -7   5       3380.81       3379.07        81.53 o                         
   2  -7   5        502.52        486.40        30.02 o                         
   3  -7   5       3752.87       4010.50        82.41 o                         
   4  -7   5       1472.99       1517.81        53.96 o                         
   5  -7   5       1849.80       1938.25        70.63 o                         
   6  -7   5       6658.77       6378.19       155.32 o                         
   7  -7   5        252.86        286.66        28.55 o                         
   8  -7   5       2225.06       2281.27        87.02 o                         
   9  -7   5       1087.46       1017.51        99.27 o                         
 -10  -6   5         14.57        -51.46        51.46 o                         
  -9  -6   5       2456.24       2371.24        86.09 o                         
  -8  -6   5       2176.26       2155.15        77.40 o                         
  -7  -6   5        526.65        549.71        40.02 o                         
  -6  -6   5       3790.39       3677.94       103.64 o                         
  -5  -6   5        631.24        702.00        46.16 o                         
  -4  -6   5       1509.69       1591.91        61.22 o                         
  -3  -6   5       3726.53       3854.63        91.72 o                         
  -2  -6   5         14.10         15.17        17.10 o                         
  -1  -6   5       7559.94       7854.26       119.83 o                         
   0  -6   5       4193.88       4379.72        83.87 o                         
   1  -6   5        830.11        849.72        38.96 o                         
   2  -6   5       2142.97       2227.34        57.77 o                         
   3  -6   5        388.16        422.45        22.98 o                         
   4  -6   5       1886.68       1897.56        57.30 o                         
   5  -6   5       4083.38       4010.20        98.08 o                         
   6  -6   5        226.53        234.21        28.13 o                         
   7  -6   5       2353.17       2191.77        72.69 o                         
   8  -6   5        790.49        844.24        59.57 o                         
   9  -6   5         70.27         70.78        57.06 o                         
 -10  -5   5       2519.67       2576.63       109.11 o                         
  -9  -5   5        216.95        163.29        26.23 o                         
  -8  -5   5       4493.81       4492.52       171.20 o                         
  -7  -5   5       5458.89       5405.95       114.47 o                         
  -6  -5   5        469.71        478.91        34.86 o                         
  -5  -5   5       4301.39       4047.15       101.99 o                         
  -4  -5   5       1360.73       1255.33        54.80 o                         
  -3  -5   5       3230.51       3159.52        79.49 o                         
  -2  -5   5      14737.74      14741.38       176.27 o                         
  -1  -5   5        955.51        979.23        47.81 o                         
   0  -5   5      12405.54      12892.43       153.30 o                         
   1  -5   5       6536.56       6583.93        98.34 o                         
   2  -5   5        416.72        430.14        24.99 o                         
   3  -5   5       5445.94       5484.94       104.67 o                         
   4  -5   5       1654.55       1673.19        50.80 o                         
   5  -5   5       2733.86       2696.45        94.87 o                         
   6  -5   5       7962.66       7851.39       133.22 o                         
   7  -5   5         99.08        111.10        25.55 o                         
   8  -5   5       2618.16       2531.19        80.39 o                         
   9  -5   5       1109.15       1170.38        72.26 o                         
 -11  -4   5        778.53        817.91       127.66 o                         
 -10  -4   5         13.91         33.65        30.05 o                         
  -9  -4   5       2676.22       2551.66        77.32 o                         
  -8  -4   5       2531.76       2521.48        72.84 o                         
  -7  -4   5        630.77        596.54        38.86 o                         
  -6  -4   5       4175.23       4065.73        91.24 o                         
  -5  -4   5         86.63         85.63        21.37 o                         
  -4  -4   5       1030.07       1000.06        48.38 o                         
  -3  -4   5       3080.98       3039.83        79.52 o                         
  -2  -4   5         41.02         47.67        12.40 o                         
  -1  -4   5       8384.23       8204.96        96.25 o                         
   0  -4   5       3639.25       3767.43        62.47 o                         
   1  -4   5        314.23        330.11        20.97 o                         
   2  -4   5       3116.35       3183.76        60.66 o                         
   3  -4   5       1083.96       1085.97        36.06 o                         
   4  -4   5       1981.13       2025.27        48.68 o                         
   5  -4   5       6724.08       6725.08       113.60 o                         
   6  -4   5         20.50         -4.60        20.36 o                         
   7  -4   5       4062.43       4003.62       104.15 o                         
   8  -4   5       1181.05       1095.65        58.21 o                         
   9  -4   5        173.11        174.26        30.74 o                         
  10  -4   5        896.06        789.97       126.06 o                         
 -11  -3   5        602.32        600.06       106.52 o                         
 -10  -3   5       2811.58       2825.25       127.69 o                         
  -9  -3   5        379.48        420.88        36.83 o                         
  -8  -3   5       5475.35       5344.18       105.39 o                         
  -7  -3   5       6252.88       6297.58       109.54 o                         
  -6  -3   5         94.07         80.49        18.84 o                         
  -5  -3   5       4767.71       4774.18        92.54 o                         
  -4  -3   5       2451.06       2397.69        61.05 o                         
  -3  -3   5       3012.29       2930.50        76.27 o                         
  -2  -3   5      15963.34      15756.32       168.51 o                         
  -1  -3   5       1920.68       1932.22        30.76 o                         
   0  -3   5      16157.06      16177.92       139.58 o                         
   1  -3   5       7230.95       7065.45        86.56 o                         
   2  -3   5       1297.12       1338.37        35.36 o                         
   3  -3   5       6265.24       6396.56        80.11 o                         
   4  -3   5       1793.48       1811.76        40.54 o                         
   5  -3   5       4254.59       4191.21        94.71 o                         
   6  -3   5       9350.64       9500.94       158.18 o                         
   7  -3   5        110.21        108.95        29.27 o                         
   8  -3   5       2259.73       2218.84        79.98 o                         
   9  -3   5       1573.30       1475.74        82.36 o                         
  10  -3   5         75.44         83.37        94.42 o                         
 -11  -2   5        735.88        652.66        83.00 o                         
 -10  -2   5          4.61          8.68        25.19 o                         
  -9  -2   5       3144.10       3034.22        87.17 o                         
  -8  -2   5       3247.01       3195.73        80.86 o                         
  -7  -2   5        852.77        887.80        39.94 o                         
  -6  -2   5       6019.60       5852.89        91.48 o                         
  -5  -2   5        264.04        279.89        23.15 o                         
  -4  -2   5       2279.54       2311.79        61.29 o                         
  -3  -2   5       5480.81       5406.51       154.12 o                         
  -2  -2   5        200.45        208.01        16.35 o                         
  -1  -2   5      14035.34      13823.42       148.21 o                         
   0  -2   5       5005.39       5037.19        55.19 o                         
   1  -2   5        770.98        787.41        18.23 o                         
   2  -2   5       3677.75       3763.65        50.52 o                         
   3  -2   5        553.79        543.05        21.36 o                         
   4  -2   5       2539.57       2494.92        47.68 o                         
   5  -2   5       5255.99       5267.73       105.53 o                         
   6  -2   5        222.55        210.45        28.25 o                         
   7  -2   5       3620.51       3597.13        96.33 o                         
   8  -2   5        781.40        766.21        49.08 o                         
   9  -2   5        238.87        266.37        36.24 o                         
  10  -2   5        897.34        771.81       140.44 o                         
 -11  -1   5        762.18        770.71        86.93 o                         
 -10  -1   5       2961.01       3121.31       104.41 o                         
  -9  -1   5        182.78        172.14        34.09 o                         
  -8  -1   5       5224.65       5097.69       106.13 o                         
  -7  -1   5       6619.60       6607.21       108.50 o                         
  -6  -1   5        478.12        493.10        28.89 o                         
  -5  -1   5       4610.93       4598.56        70.90 o                         
  -4  -1   5       1313.92       1373.82        35.47 o                         
  -3  -1   5       2965.43       2876.54        57.21 o                         
  -2  -1   5      16042.56      15775.67       133.73 o                         
  -1  -1   5       1270.40       1268.94        42.13 o                         
   0  -1   5      12471.12      12112.70       100.19 o                         
   1  -1   5       6247.06       6233.78        60.11 o                         
   2  -1   5         62.45         73.22         6.69 o                         
   3  -1   5       5213.66       5300.99        56.98 o                         
   4  -1   5       2781.33       2864.59        56.70 o                         
   5  -1   5       2479.67       2456.58        70.00 o                         
   6  -1   5      11118.43      10985.99       170.64 o                         
   7  -1   5        410.89        438.90        36.06 o                         
   8  -1   5       3148.02       3166.04        94.76 o                         
   9  -1   5       1589.80       1698.64        81.46 o                         
  10  -1   5        108.03         64.96        34.01 o                         
 -11   0   5        627.36        523.39        61.46 o                         
 -10   0   5          2.77         -7.36        23.14 o                         
  -9   0   5       3757.39       3736.93        97.46 o                         
  -8   0   5       3313.34       3295.91        78.50 o                         
  -7   0   5        665.27        655.66        39.38 o                         
  -6   0   5       5235.62       5206.82        89.30 o                         
  -5   0   5        709.04        686.70        25.52 o                         
  -4   0   5       1859.46       1901.88        40.46 o                         
  -3   0   5       5288.26       5198.84        72.41 o                         
  -2   0   5         50.76         51.42         7.54 o                         
  -1   0   5      15390.01      15287.98       178.14 o                         
   0   0   5       7075.88       7119.52        96.87 o                         
   1   0   5       2718.10       2626.55        42.05 o                         
   2   0   5       5663.57       5728.30        53.54 o                         
   3   0   5        157.42        131.01        14.07 o                         
   4   0   5       4281.58       4259.43        71.67 o                         
   5   0   5       7184.50       7293.69       126.04 o                         
   6   0   5        613.04        630.63        39.41 o                         
   7   0   5       3605.41       3623.47        96.19 o                         
   8   0   5       1025.06        909.58        58.35 o                         
   9   0   5        102.11        105.64        31.74 o                         
  10   0   5        902.54        892.31        64.76 o                         
 -11   1   5        762.83        818.27        74.78 o                         
 -10   1   5       2958.77       2920.41        91.58 o                         
  -9   1   5        182.98        179.60        24.92 o                         
  -8   1   5       5225.65       5143.82        99.93 o                         
  -7   1   5       6621.41       6629.59       108.50 o                         
  -6   1   5        478.22        453.02        27.93 o                         
  -5   1   5       4610.82       4490.81        63.58 o                         
  -4   1   5       1316.84       1307.45        32.60 o                         
  -3   1   5       2964.32       2925.39        47.27 o                         
  -2   1   5      16040.97      15892.93       140.54 o                         
  -1   1   5       1269.64       1182.60        44.71 o                         
   0   1   5      12461.28      12357.89       128.70 o                         
   1   1   5       6241.82       6108.83        84.00 o                         
   2   1   5         62.93         75.21        10.22 o                         
   3   1   5       5207.88       5184.61        73.99 o                         
   4   1   5       2780.21       2849.22        54.26 o                         
   5   1   5       2477.38       2424.01        69.61 o                         
   6   1   5      11121.05      11316.01       173.90 o                         
   7   1   5        410.48        409.69        42.23 o                         
   8   1   5       3148.23       3324.97       110.08 o                         
   9   1   5       1590.32       1579.69        80.41 o                         
  10   1   5        107.75        188.68        37.65 o                         
 -11   2   5        737.43        820.24        65.17 o                         
 -10   2   5          4.68         46.80        31.83 o                         
  -9   2   5       3144.88       3200.78       104.57 o                         
  -8   2   5       3244.14       3403.96        81.10 o                         
  -7   2   5        853.42        827.81        38.52 o                         
  -6   2   5       6017.98       6157.58        99.77 o                         
  -5   2   5        262.63        289.82        24.23 o                         
  -4   2   5       2279.20       2194.36        42.04 o                         
  -3   2   5       5478.87       5405.23        69.38 o                         
  -2   2   5        199.51        224.95        14.68 o                         
  -1   2   5      14040.21      13548.11       130.72 o                         
   0   2   5       5009.44       4968.87        89.84 o                         
   1   2   5        773.39        734.19        29.58 o                         
   2   2   5       3683.25       3710.22        51.43 o                         
   3   2   5        556.06        544.24        24.55 o                         
   4   2   5       2545.31       2517.69        53.15 o                         
   5   2   5       5256.06       5331.15       107.83 o                         
   6   2   5        222.81        222.82        27.77 o                         
   7   2   5       3622.07       3461.04        95.34 o                         
   8   2   5        781.07        741.11        54.79 o                         
   9   2   5        240.90        243.10        34.20 o                         
  10   2   5        898.06        896.94        66.71 o                         
 -11   3   5        601.24        620.66        66.56 o                         
 -10   3   5       2811.35       2819.70       111.34 o                         
  -9   3   5        381.02        384.31        41.21 o                         
  -8   3   5       5472.51       5523.59       115.42 o                         
  -7   3   5       6252.41       6421.22       123.34 o                         
  -6   3   5         93.95        108.55        18.68 o                         
  -5   3   5       4770.10       4771.26        91.57 o                         
  -4   3   5       2451.13       2345.20        46.12 o                         
  -3   3   5       3012.51       2899.01        50.48 o                         
  -2   3   5      15962.04      15599.26       156.82 o                         
  -1   3   5       1917.97       1962.18        44.72 o                         
   0   3   5      16158.28      16053.30       196.87 o                         
   1   3   5       7227.46       7001.21       112.43 o                         
   2   3   5       1297.70       1338.73        48.30 o                         
   3   3   5       6260.58       6168.82        87.97 o                         
   4   3   5       1794.82       1863.48        47.46 o                         
   5   3   5       4251.43       4246.50        75.79 o                         
   6   3   5       9346.28       9244.12       156.98 o                         
   7   3   5        110.21        111.38        24.71 o                         
   8   3   5       2256.53       2168.26        91.50 o                         
   9   3   5       1572.52       1639.56       103.39 o                         
  10   3   5         75.07        141.87        43.73 o                         
 -10   4   5         13.95          4.65        41.34 o                         
  -9   4   5       2674.84       2625.48        90.38 o                         
  -8   4   5       2533.56       2486.85        82.10 o                         
  -7   4   5        632.98        682.73        39.15 o                         
  -6   4   5       4177.54       4272.25        89.86 o                         
  -5   4   5         87.11         70.44        17.13 o                         
  -4   4   5       1031.06       1006.03        33.08 o                         
  -3   4   5       3087.49       3107.29        58.54 o                         
  -2   4   5         40.92         40.23        24.47 o                         
  -1   4   5       8381.15       8306.71       108.82 o                         
   0   4   5       3636.88       3556.96        70.11 o                         
   1   4   5        317.88        275.01        24.81 o                         
   2   4   5       3117.43       2895.89        80.07 o                         
   3   4   5       1083.17       1013.43        36.09 o                         
   4   4   5       1981.35       2094.33        52.70 o                         
   5   4   5       6725.28       6792.99       103.09 o                         
   6   4   5         20.66         40.22        22.00 o                         
   7   4   5       4066.52       4198.52       123.57 o                         
   8   4   5       1179.57       1117.82        60.35 o                         
   9   4   5        172.73        175.87        56.39 o                         
  10   4   5        898.78        912.69       119.13 o                         
 -10   5   5       2520.59       2549.89       128.18 o                         
  -9   5   5        216.50        259.60        34.93 o                         
  -8   5   5       4493.39       4402.23       115.19 o                         
  -7   5   5       5453.97       5614.90       112.01 o                         
  -6   5   5        470.07        492.18        33.02 o                         
  -5   5   5       4303.96       4238.29        96.81 o                         
  -4   5   5       1359.11       1285.82        52.12 o                         
  -3   5   5       3223.91       3181.40        70.45 o                         
  -2   5   5      14739.49      14420.92       177.35 o                         
  -1   5   5        957.50        959.64        39.82 o                         
   0   5   5      12404.49      12439.00       150.64 o                         
   1   5   5       6537.04       6394.74        94.37 o                         
   2   5   5        416.29        421.63        27.91 o                         
   3   5   5       5446.56       5246.93        98.05 o                         
   4   5   5       1657.73       1653.61        51.63 o                         
   5   5   5       2734.09       2828.37        70.65 o                         
   6   5   5       7957.81       8203.14       151.64 o                         
   7   5   5         98.53         99.88        32.11 o                         
   8   5   5       2620.59       2785.85        96.47 o                         
   9   5   5       1108.82       1129.49        66.75 o                         
  10   5   5        134.40         88.12        61.19 o                         
 -10   6   5         14.37        -28.12        62.64 o                         
  -9   6   5       2453.73       2525.82        92.67 o                         
  -8   6   5       2176.52       2229.14        83.36 o                         
  -7   6   5        528.10        610.71        49.96 o                         
  -6   6   5       3788.91       3882.11       113.63 o                         
  -5   6   5        630.61        689.20        37.59 o                         
  -4   6   5       1512.83       1532.19        67.87 o                         
  -3   6   5       3726.05       3581.57       128.07 o                         
  -2   6   5         14.17         24.15        19.65 o                         
  -1   6   5       7556.96       7559.74       110.94 o                         
   0   6   5       4191.12       4238.09        79.82 o                         
   1   6   5        832.28        805.76        33.17 o                         
   2   6   5       2143.42       2121.60        58.12 o                         
   3   6   5        390.03        391.11        26.07 o                         
   4   6   5       1883.08       1858.70        56.65 o                         
   5   6   5       4086.17       4038.05        87.91 o                         
   6   6   5        226.21        184.68        39.38 o                         
   7   6   5       2354.18       2333.21        97.32 o                         
   8   6   5        789.00        869.82        58.02 o                         
   9   6   5         70.42         69.74        29.69 o                         
  -9   7   5        226.05        218.33        45.42 o                         
  -8   7   5       3589.94       3562.41       142.02 o                         
  -7   7   5       4874.09       4984.49       145.63 o                         
  -6   7   5        306.69        301.19        34.93 o                         
  -5   7   5       3868.11       4010.10       122.77 o                         
  -4   7   5        909.36        854.48        52.05 o                         
  -3   7   5       2123.01       2053.90        94.67 o                         
  -2   7   5       9671.30       9546.10       160.74 o                         
  -1   7   5        305.78        302.48        23.70 o                         
   0   7   5       7676.63       7782.87       133.71 o                         
   1   7   5       3379.73       3269.29        66.18 o                         
   2   7   5        504.14        492.92        29.86 o                         
   3   7   5       3754.41       3693.21        83.26 o                         
   4   7   5       1473.60       1518.93        61.71 o                         
   5   7   5       1848.60       1907.17        71.59 o                         
   6   7   5       6657.92       6804.27       168.74 o                         
   7   7   5        252.33        297.98        47.43 o                         
   8   7   5       2224.75       2161.76       100.06 o                         
   9   7   5       1087.48        907.03       130.25 o                         
  -9   8   5       1583.12       1844.66       200.66 o                         
  -8   8   5       1644.15       1618.27        89.75 o                         
  -7   8   5        474.78        537.48        65.82 o                         
  -6   8   5       2282.32       2322.71       114.06 o                         
  -5   8   5        146.06        158.06        39.52 o                         
  -4   8   5        859.97        878.20        68.53 o                         
  -3   8   5       2589.24       2691.07       122.59 o                         
  -2   8   5        135.68         52.65        36.07 o                         
  -1   8   5       6332.61       6270.91       131.14 o                         
   0   8   5       3208.49       3188.62        92.02 o                         
   1   8   5        715.61        661.14        36.23 o                         
   2   8   5       3069.01       3105.67        77.76 o                         
   3   8   5        440.12        390.90        35.47 o                         
   4   8   5       1729.79       1617.36        85.61 o                         
   5   8   5       3610.27       3623.85       127.77 o                         
   6   8   5         94.33        127.70        44.45 o                         
   7   8   5       2386.42       2661.67       110.29 o                         
   8   8   5        495.22        396.62       101.44 o                         
  -8   9   5       2770.76       2464.95       199.93 o                         
  -7   9   5       2876.93       2957.22       138.85 o                         
  -6   9   5        140.27        152.27        39.57 o                         
  -5   9   5       2699.20       2855.74       127.53 o                         
  -4   9   5        983.54        970.79        73.26 o                         
  -3   9   5       1285.30       1268.80        81.83 o                         
  -2   9   5       6397.74       6331.71       177.40 o                         
  -1   9   5        641.31        729.67        59.61 o                         
   0   9   5       5467.16       5328.02       153.55 o                         
   1   9   5       2977.85       2905.55        84.51 o                         
   2   9   5        256.98        210.55        34.73 o                         
   3   9   5       2496.13       2511.52       106.26 o                         
   4   9   5       1403.43       1332.06       119.52 o                         
   5   9   5       1669.99       1537.50        78.48 o                         
   6   9   5       4417.63       4074.91       159.45 o                         
   7   9   5        105.72        103.49        48.89 o                         
  -8  10   5       1350.80       1279.83       152.66 o                         
  -7  10   5        542.45        484.65        86.54 o                         
  -6  10   5       2898.54       2881.30       136.14 o                         
  -5  10   5        100.45         77.90        36.33 o                         
  -4  10   5       1025.45       1015.90        78.10 o                         
  -3  10   5       2183.59       2251.09       131.85 o                         
  -2  10   5         19.42         18.95        28.61 o                         
  -1  10   5       4068.71       4210.63       144.36 o                         
   0  10   5       1359.63       1335.19        70.54 o                         
   1  10   5        604.35        674.46        95.21 o                         
   2  10   5       1518.20       1299.26        86.24 o                         
   3  10   5        260.05        216.11        42.81 o                         
   4  10   5       1325.30       1382.05       107.74 o                         
   5  10   5       2212.02       2130.02       134.89 o                         
   6  10   5         74.05        217.61        89.18 o                         
  -6  11   5        118.96        135.17        42.95 o                         
  -5  11   5       1630.00       1675.22       104.85 o                         
  -4  11   5        712.54        624.93        66.23 o                         
  -3  11   5       1087.69       1100.17        82.26 o                         
  -2  11   5       5226.62       5221.21       292.15 o                         
  -1  11   5        302.59        359.37        48.50 o                         
   0  11   5       4106.69       4148.51       158.26 o                         
   1  11   5       2912.21       2943.67       132.24 o                         
   2  11   5        247.66        198.02        44.00 o                         
   3  11   5       2248.79       2204.90       116.93 o                         
   4  11   5        921.76       1025.19        99.37 o                         
   5  11   5        969.12        917.53        76.78 o                         
  -5  12   5        141.32        116.39        41.15 o                         
  -4  12   5        982.74        969.75        93.11 o                         
  -3  12   5       1235.35       1252.88        89.33 o                         
  -2  12   5         28.42         35.71        42.76 o                         
  -1  12   5       2641.18       2834.78       136.52 o                         
   0  12   5       1074.59       1017.67        83.59 o                         
   1  12   5        720.40        734.84        72.12 o                         
   2  12   5       1061.81        940.27       165.16 o                         
   3  12   5        234.56        271.26        65.58 o                         
   4  12   5        819.88        840.39       222.52 o                         
   5  12   5       1709.74       1483.55       160.97 o                         
  -4  13   5        429.51        421.25        98.89 o                         
  -3  13   5        576.42        589.20        80.71 o                         
  -2  13   5       3051.19       3460.55       194.61 o                         
  -1  13   5        206.73        112.87        47.55 o                         
   0  13   5       1974.87       2080.14       119.33 o                         
   1  13   5       1400.83       1402.51        99.44 o                         
   2  13   5         62.11         37.80        39.02 o                         
   3  13   5       1586.77       1756.00       127.85 o                         
  -1 -13   6       1565.71       1530.82       172.90 o                         
   0 -13   6        106.65        203.05        82.42 o                         
   1 -13   6        680.17        786.60        96.01 o                         
   2 -13   6        786.40        770.39       121.63 o                         
  -4 -12   6        132.45        218.65       113.22 o                         
  -3 -12   6       2728.43       2759.48       221.08 o                         
  -2 -12   6       2666.84       2892.09       146.56 o                         
  -1 -12   6        457.56        494.77        71.47 o                         
   0 -12   6       1953.99       2073.92       178.59 o                         
   1 -12   6        293.14        201.75        37.75 o                         
   2 -12   6        758.79        780.99        63.09 o                         
   3 -12   6       2432.00       2247.36       124.67 o                         
   4 -12   6         55.08        143.30        67.81 o                         
  -6 -11   6        742.58        600.15       121.09 o                         
  -5 -11   6         66.33        101.08        36.32 o                         
  -4 -11   6       1835.70       1638.09       131.70 o                         
  -3 -11   6        878.74        879.45        67.26 o                         
  -2 -11   6        571.91        592.92        54.67 o                         
  -1 -11   6       2032.12       2056.41       111.57 o                         
   0 -11   6        146.09        154.06        42.49 o                         
   1 -11   6        646.00        618.77        62.11 o                         
   2 -11   6       1389.56       1430.45        80.93 o                         
   3 -11   6         15.39         30.34        30.16 o                         
   4 -11   6       2708.14       2727.59       112.53 o                         
   5 -11   6        700.86        643.32        87.06 o                         
  -6 -10   6        627.62        535.58        50.97 o                         
  -5 -10   6       1874.68       1690.41        92.84 o                         
  -4 -10   6        143.82        149.11        37.18 o                         
  -3 -10   6       4487.56       4546.82       267.33 o                         
  -2 -10   6       3535.46       3763.97       110.53 o                         
  -1 -10   6        641.86        600.57        45.55 o                         
   0 -10   6       3220.95       3211.99       170.29 o                         
   1 -10   6        404.88        436.76        43.69 o                         
   2 -10   6       1546.46       1592.91        62.56 o                         
   3 -10   6       3328.41       3242.73       100.05 o                         
   4 -10   6         33.06         19.26        27.11 o                         
   5 -10   6       3094.40       3105.96       136.07 o                         
   6 -10   6       1383.82       1238.05        97.44 o                         
  -8  -9   6        292.59         34.06        67.54 o                         
  -7  -9   6       1025.04        923.26        63.37 o                         
  -6  -9   6       1065.70       1056.82        64.84 o                         
  -5  -9   6         74.69         74.11        25.98 o                         
  -4  -9   6       2586.49       2610.62        77.19 o                         
  -3  -9   6       1911.96       2104.15        82.81 o                         
  -2  -9   6       1148.68       1219.58        62.76 o                         
  -1  -9   6       3525.86       3543.51       102.15 o                         
   0  -9   6        471.77        488.40        44.74 o                         
   1  -9   6        881.65        890.72        55.98 o                         
   2  -9   6       2057.50       2182.74        97.11 o                         
   3  -9   6         40.96         28.08        22.80 o                         
   4  -9   6       3817.90       3759.67       110.68 o                         
   5  -9   6        946.16        866.76        62.49 o                         
   6  -9   6        457.13        462.86        88.59 o                         
   7  -9   6       1109.79       1049.25        63.73 o                         
  -8  -8   6       3560.68       3739.77       274.37 o                         
  -7  -8   6        443.12        378.26        42.24 o                         
  -6  -8   6       1172.85       1147.28        80.37 o                         
  -5  -8   6       3108.87       3133.89       102.23 o                         
  -4  -8   6        250.77        296.14        31.11 o                         
  -3  -8   6       5905.87       5823.81       117.92 o                         
  -2  -8   6       3874.16       4064.78        94.41 o                         
  -1  -8   6        917.38       1051.14        55.43 o                         
   0  -8   6       3353.29       3421.48       115.22 o                         
   1  -8   6        310.51        350.68        52.09 o                         
   2  -8   6       1460.46       1553.40        62.08 o                         
   3  -8   6       4221.66       4323.15       108.18 o                         
   4  -8   6         40.37         29.89        22.89 o                         
   5  -8   6       4098.22       3988.20       174.59 o                         
   6  -8   6       1622.45       1604.63       104.61 o                         
   7  -8   6        199.73        199.11        34.18 o                         
   8  -8   6       1205.09       1120.45       199.36 o                         
  -9  -7   6       2431.00       2206.76       201.78 o                         
  -8  -7   6        455.54        450.17        68.47 o                         
  -7  -7   6       1142.15       1073.55        73.55 o                         
  -6  -7   6       1014.77       1003.27        60.04 o                         
  -5  -7   6         15.99         14.96        24.06 o                         
  -4  -7   6       3904.23       3970.61       116.56 o                         
  -3  -7   6       3358.86       3307.39        84.45 o                         
  -2  -7   6       1549.31       1595.45        56.03 o                         
  -1  -7   6       5233.74       5405.93       102.80 o                         
   0  -7   6        531.50        520.42        41.87 o                         
   1  -7   6       1744.91       1825.00        65.31 o                         
   2  -7   6       2253.00       2319.58        72.21 o                         
   3  -7   6        235.17        236.25        27.00 o                         
   4  -7   6       5009.08       5119.70       133.23 o                         
   5  -7   6       1075.83       1052.78        63.87 o                         
   6  -7   6       1001.19        971.50        56.43 o                         
   7  -7   6       1070.96       1063.46        54.65 o                         
   8  -7   6         49.66         22.46        26.80 o                         
  -9  -6   6        320.89        401.04        50.42 o                         
  -8  -6   6       3738.55       3629.77       116.56 o                         
  -7  -6   6        461.43        437.70        37.81 o                         
  -6  -6   6       1586.69       1546.17        79.84 o                         
  -5  -6   6       3155.11       3113.06        95.79 o                         
  -4  -6   6        184.53        141.19        28.65 o                         
  -3  -6   6       7080.56       7309.19       125.69 o                         
  -2  -6   6       6586.01       6674.69       125.62 o                         
  -1  -6   6       1008.51       1040.48        41.77 o                         
   0  -6   6       4245.58       4390.48        88.88 o                         
   1  -6   6        738.30        814.88        42.79 o                         
   2  -6   6       1243.69       1277.02        50.88 o                         
   3  -6   6       7261.10       7220.93       135.60 o                         
   4  -6   6        192.79        198.40        24.05 o                         
   5  -6   6       5318.56       5320.53       120.25 o                         
   6  -6   6       3012.56       3091.42        85.15 o                         
   7  -6   6        245.97        295.32        34.29 o                         
   8  -6   6       2035.98       2061.35        76.55 o                         
   9  -6   6        396.27        414.44        91.34 o                         
 -10  -5   6        499.71        605.27       109.46 o                         
  -9  -5   6       3833.36       3802.19       116.19 o                         
  -8  -5   6        380.70        429.25        38.84 o                         
  -7  -5   6       1460.10       1400.22        60.30 o                         
  -6  -5   6       1264.54       1282.07        54.91 o                         
  -5  -5   6         84.19        103.80        22.54 o                         
  -4  -5   6       4330.70       4380.99       108.41 o                         
  -3  -5   6       2340.98       2298.79        75.72 o                         
  -2  -5   6       2435.85       2552.24        79.06 o                         
  -1  -5   6       4984.69       5066.77        88.66 o                         
   0  -5   6        343.66        351.37        34.66 o                         
   1  -5   6       2147.97       2232.86        61.90 o                         
   2  -5   6       2428.90       2492.11        67.79 o                         
   3  -5   6        320.44        325.35        24.69 o                         
   4  -5   6       6842.56       6901.40       104.01 o                         
   5  -5   6       1291.08       1355.64        52.32 o                         
   6  -5   6        790.74        753.21        41.79 o                         
   7  -5   6       1065.80       1073.57        58.91 o                         
   8  -5   6        159.04        218.03        34.12 o                         
   9  -5   6        642.72        624.22        64.32 o                         
 -10  -4   6       2149.42       2031.81       183.84 o                         
  -9  -4   6        245.55        288.81        38.09 o                         
  -8  -4   6       4614.13       4637.10       113.69 o                         
  -7  -4   6        777.75        778.29        41.29 o                         
  -6  -4   6       1072.67       1140.16        51.22 o                         
  -5  -4   6       5116.81       5056.73       101.27 o                         
  -4  -4   6        364.26        349.28        27.45 o                         
  -3  -4   6      11104.29      11015.97       210.88 o                         
  -2  -4   6      10078.30      10170.25       148.10 o                         
  -1  -4   6       1046.93       1033.77        28.65 o                         
   0  -4   6       6712.44       6847.02       119.33 o                         
   1  -4   6        612.95        597.06        41.67 o                         
   2  -4   6       2921.86       2848.37        53.30 o                         
   3  -4   6       7047.40       7177.36        96.16 o                         
   4  -4   6         93.39        119.34        22.35 o                         
   5  -4   6       6459.08       6516.55       129.14 o                         
   6  -4   6       3002.77       2792.91        85.36 o                         
   7  -4   6        474.18        528.86        42.10 o                         
   8  -4   6       1872.44       1763.09        88.09 o                         
   9  -4   6        498.83        441.88        42.16 o                         
 -10  -3   6        777.80        772.36       114.97 o                         
  -9  -3   6       4219.29       4067.82       118.90 o                         
  -8  -3   6        267.37        283.47        31.37 o                         
  -7  -3   6       2067.41       2072.46        63.29 o                         
  -6  -3   6       1465.21       1478.66        50.87 o                         
  -5  -3   6        555.21        491.24        32.51 o                         
  -4  -3   6       4875.53       4941.79        92.65 o                         
  -3  -3   6       3309.44       3371.22        65.02 o                         
  -2  -3   6       2186.62       2260.87        47.70 o                         
  -1  -3   6       6001.17       6063.94        98.15 o                         
   0  -3   6        543.96        537.94        17.52 o                         
   1  -3   6        879.14        924.00        26.19 o                         
   2  -3   6       3078.45       3112.15        56.41 o                         
   3  -3   6         36.16         46.99        19.78 o                         
   4  -3   6       7716.21       7768.86       106.07 o                         
   5  -3   6       1394.40       1291.12        54.11 o                         
   6  -3   6        782.77        727.67        44.52 o                         
   7  -3   6       1601.50       1682.64        69.55 o                         
   8  -3   6        132.73        159.27        29.31 o                         
   9  -3   6        986.49       1012.05        67.02 o                         
 -10  -2   6       2644.56       2622.38       179.83 o                         
  -9  -2   6        222.19        228.20        34.71 o                         
  -8  -2   6       4849.35       4736.61       144.79 o                         
  -7  -2   6        596.58        618.06        35.76 o                         
  -6  -2   6       1131.78       1175.32        47.72 o                         
  -5  -2   6       4346.55       4306.39        72.77 o                         
  -4  -2   6         86.97         68.22        14.62 o                         
  -3  -2   6      11285.00      11166.92       129.14 o                         
  -2  -2   6       9495.59       9480.29       109.01 o                         
  -1  -2   6       1860.94       1823.60        37.62 o                         
   0  -2   6       8133.00       8028.60        79.47 o                         
   1  -2   6        765.69        783.61        24.56 o                         
   2  -2   6       3626.84       3735.65        49.48 o                         
   3  -2   6      10415.41      10698.04       109.68 o                         
   4  -2   6        116.31         85.71        17.33 o                         
   5  -2   6       8184.91       8350.81       143.37 o                         
   6  -2   6       3841.72       3892.31        98.77 o                         
   7  -2   6        475.52        455.21        38.07 o                         
   8  -2   6       1882.84       1886.43        84.25 o                         
   9  -2   6        421.51        457.87        50.90 o                         
  10  -2   6       1541.10       1417.29       116.71 o                         
 -10  -1   6        617.85        589.69        68.80 o                         
  -9  -1   6       4337.86       4303.41       108.49 o                         
  -8  -1   6        465.55        445.32        31.86 o                         
  -7  -1   6       1391.47       1399.43        50.14 o                         
  -6  -1   6       1454.34       1514.91        49.06 o                         
  -5  -1   6         29.10         20.91        11.73 o                         
  -4  -1   6       5598.58       5519.57        81.28 o                         
  -3  -1   6       4689.77       4696.36        67.69 o                         
  -2  -1   6       2655.70       2723.72        68.50 o                         
  -1  -1   6       7520.02       7592.64        97.35 o                         
   0  -1   6        815.41        784.60        31.41 o                         
   1  -1   6       2425.48       2484.12        37.19 o                         
   2  -1   6       3143.87       3060.49        69.58 o                         
   3  -1   6        165.90        164.09        12.13 o                         
   4  -1   6       8574.24       8590.56       145.93 o                         
   5  -1   6       2097.27       2138.01        67.81 o                         
   6  -1   6        783.92        682.54        42.11 o                         
   7  -1   6       1637.96       1672.02        68.15 o                         
   8  -1   6        269.54        285.91        32.91 o                         
   9  -1   6        826.23        848.35        62.69 o                         
  10  -1   6       1618.42       1426.08        82.14 o                         
 -10   0   6       2952.79       2848.31       101.81 o                         
  -9   0   6        425.47        452.07        37.83 o                         
  -8   0   6       6111.32       6146.60       113.06 o                         
  -7   0   6        765.68        768.88        40.96 o                         
  -6   0   6       2692.89       2639.38        64.29 o                         
  -5   0   6       6076.57       6072.10        84.02 o                         
  -4   0   6          5.70          6.18        14.40 o                         
  -3   0   6      12493.79      12358.61       120.36 o                         
  -2   0   6      10440.60      10553.48       149.09 o                         
  -1   0   6       1765.59       1752.15        38.26 o                         
   0   0   6       5789.46       5890.30        93.04 o                         
   1   0   6        373.71        378.27        16.76 o                         
   2   0   6       2030.95       2012.23        32.24 o                         
   3   0   6       8808.73       9162.46       117.33 o                         
   4   0   6          5.72         13.62        12.43 o                         
   5   0   6       7517.68       7668.83       135.25 o                         
   6   0   6       2774.03       2779.84        82.27 o                         
   7   0   6        652.69        675.27        44.84 o                         
   8   0   6       2210.54       2185.85        81.75 o                         
   9   0   6        349.57        384.32        45.31 o                         
  10   0   6       1608.91       1603.25       100.88 o                         
 -10   1   6        616.77        647.05        50.79 o                         
  -9   1   6       4338.08       4357.49        99.74 o                         
  -8   1   6        465.33        479.16        33.79 o                         
  -7   1   6       1389.60       1443.96        47.72 o                         
  -6   1   6       1456.15       1451.09        47.80 o                         
  -5   1   6         28.77         31.61        13.68 o                         
  -4   1   6       5603.09       5578.27        75.92 o                         
  -3   1   6       4689.32       4685.36        61.20 o                         
  -2   1   6       2655.64       2606.00        51.36 o                         
  -1   1   6       7526.62       7735.93       119.48 o                         
   0   1   6        815.47        770.83        30.61 o                         
   1   1   6       2429.07       2397.92        45.11 o                         
   2   1   6       3143.34       3007.36        51.28 o                         
   3   1   6        164.85        167.30        16.47 o                         
   4   1   6       8575.16       8538.41       152.24 o                         
   5   1   6       2097.30       2029.99        66.16 o                         
   6   1   6        784.21        751.79        48.23 o                         
   7   1   6       1637.69       1618.67       146.89 o                         
   8   1   6        269.88        313.47        36.38 o                         
   9   1   6        828.36        909.16        69.14 o                         
  10   1   6       1618.50       1568.27       131.35 o                         
 -10   2   6       2643.95       2528.85       128.69 o                         
  -9   2   6        222.08        290.30        47.07 o                         
  -8   2   6       4850.92       4962.41       102.24 o                         
  -7   2   6        596.63        631.12        35.99 o                         
  -6   2   6       1134.32       1221.94        44.92 o                         
  -5   2   6       4342.31       4374.58        79.93 o                         
  -4   2   6         87.02         82.59        12.00 o                         
  -3   2   6      11284.33      11052.25       124.01 o                         
  -2   2   6       9489.86       9283.04       103.38 o                         
  -1   2   6       1862.84       1819.48        49.88 o                         
   0   2   6       8125.79       7972.50       127.92 o                         
   1   2   6        764.96        728.13        56.62 o                         
   2   2   6       3627.59       3558.44        64.82 o                         
   3   2   6      10413.16      10448.10       123.72 o                         
   4   2   6        115.92        126.66        16.37 o                         
   5   2   6       8181.35       8145.11       221.13 o                         
   6   2   6       3840.30       3799.07        98.18 o                         
   7   2   6        475.67        508.58        40.15 o                         
   8   2   6       1879.70       2049.55        81.10 o                         
   9   2   6        421.44        450.09        48.67 o                         
 -10   3   6        777.78        820.79        95.10 o                         
  -9   3   6       4218.86       4229.63       122.49 o                         
  -8   3   6        267.21        292.23        43.85 o                         
  -7   3   6       2068.07       2099.36        80.64 o                         
  -6   3   6       1467.69       1523.43        52.85 o                         
  -5   3   6        553.84        547.51        31.74 o                         
  -4   3   6       4876.09       4927.35        69.61 o                         
  -3   3   6       3313.14       3279.86        60.32 o                         
  -2   3   6       2184.19       2175.25        50.78 o                         
  -1   3   6       6007.79       6029.95       107.17 o                         
   0   3   6        544.24        527.01        32.73 o                         
   1   3   6        880.90        893.25        42.33 o                         
   2   3   6       3084.60       2949.72        61.29 o                         
   3   3   6         35.88         51.08        14.56 o                         
   4   3   6       7720.20       7629.66       107.91 o                         
   5   3   6       1394.42       1339.17        50.79 o                         
   6   3   6        785.97        752.00        45.81 o                         
   7   3   6       1603.95       1736.30        71.00 o                         
   8   3   6        132.63        123.78        32.69 o                         
   9   3   6        988.67       1026.71        61.97 o                         
 -10   4   6       2149.06       2270.70       226.01 o                         
  -9   4   6        246.32        278.73        39.29 o                         
  -8   4   6       4612.50       4674.57       132.75 o                         
  -7   4   6        774.72        839.07        49.14 o                         
  -6   4   6       1073.17       1125.41        47.60 o                         
  -5   4   6       5116.50       5037.17       102.59 o                         
  -4   4   6        364.19        382.25        25.93 o                         
  -3   4   6      11100.39      10823.56       174.14 o                         
  -2   4   6      10073.06       9923.20       145.15 o                         
  -1   4   6       1046.65       1034.93        40.64 o                         
   0   4   6       6711.77       6730.37       108.07 o                         
   1   4   6        612.23        680.59        37.76 o                         
   2   4   6       2916.23       2756.97       130.49 o                         
   3   4   6       7042.33       7038.58       105.21 o                         
   4   4   6         94.16         82.24        19.80 o                         
   5   4   6       6458.50       6556.79       124.48 o                         
   6   4   6       2999.84       3088.04        90.96 o                         
   7   4   6        473.76        478.93        41.15 o                         
   8   4   6       1874.61       1920.98        91.17 o                         
   9   4   6        499.76        492.73        68.31 o                         
 -10   5   6        498.28        600.40       123.20 o                         
  -9   5   6       3833.63       3782.94       259.81 o                         
  -8   5   6        381.25        456.57        47.79 o                         
  -7   5   6       1465.09       1407.23        72.57 o                         
  -6   5   6       1265.53       1350.03        56.34 o                         
  -5   5   6         84.04         97.45        21.57 o                         
  -4   5   6       4331.54       4420.16       155.52 o                         
  -3   5   6       2340.22       2446.93        62.59 o                         
  -2   5   6       2441.39       2371.02        64.92 o                         
  -1   5   6       4984.00       5007.93        91.63 o                         
   0   5   6        342.32        357.58        28.79 o                         
   1   5   6       2152.18       2015.77        59.05 o                         
   2   5   6       2435.15       2374.05        64.79 o                         
   3   5   6        321.87        349.08        25.16 o                         
   4   5   6       6840.71       6777.60       139.32 o                         
   5   5   6       1289.65       1324.16        58.30 o                         
   6   5   6        792.70        678.73        51.18 o                         
   7   5   6       1064.05       1012.93        66.28 o                         
   8   5   6        158.93        165.18        35.84 o                         
   9   5   6        639.29        703.11        71.14 o                         
  -9   6   6        320.99        284.10        57.83 o                         
  -8   6   6       3736.24       3858.03       127.86 o                         
  -7   6   6        461.98        488.08        49.66 o                         
  -6   6   6       1584.60       1631.86        70.56 o                         
  -5   6   6       3155.90       3143.17       106.56 o                         
  -4   6   6        186.08        256.68        34.50 o                         
  -3   6   6       7075.98       7050.66       183.47 o                         
  -2   6   6       6586.15       6451.23       114.85 o                         
  -1   6   6       1009.02       1015.39        41.36 o                         
   0   6   6       4247.31       4154.74        84.49 o                         
   1   6   6        738.18        739.38        40.01 o                         
   2   6   6       1241.11       1162.35        47.56 o                         
   3   6   6       7261.42       7045.93       131.20 o                         
   4   6   6        193.38        201.60        23.15 o                         
   5   6   6       5318.32       5403.23       121.39 o                         
   6   6   6       3011.71       3042.74       109.40 o                         
   7   6   6        245.46        216.19        54.19 o                         
   8   6   6       2038.40       2148.60       150.26 o                         
   9   6   6        397.13        417.27       103.92 o                         
  -9   7   6       2431.48       2504.95       204.72 o                         
  -8   7   6        454.17        482.96        63.04 o                         
  -7   7   6       1147.84       1076.18        81.18 o                         
  -6   7   6       1014.33       1138.72        83.80 o                         
  -5   7   6         16.38         30.59        25.93 o                         
  -4   7   6       3906.31       3597.72       135.07 o                         
  -3   7   6       3356.32       3299.10       126.70 o                         
  -2   7   6       1547.80       1652.20        87.38 o                         
  -1   7   6       5233.22       5186.78        96.15 o                         
   0   7   6        531.13        544.98        31.85 o                         
   1   7   6       1742.87       1786.07        52.46 o                         
   2   7   6       2253.94       2280.12        76.65 o                         
   3   7   6        234.10        233.83        29.54 o                         
   4   7   6       5006.68       5144.88       133.32 o                         
   5   7   6       1073.59       1062.07        80.83 o                         
   6   7   6       1004.81       1008.12        68.37 o                         
   7   7   6       1069.75       1015.61        81.82 o                         
   8   7   6         49.66         17.71        64.90 o                         
  -9   8   6        246.79        212.96        74.23 o                         
  -8   8   6       3558.70       3657.62       252.35 o                         
  -7   8   6        443.77        403.07        61.22 o                         
  -6   8   6       1172.52       1145.56        95.34 o                         
  -5   8   6       3107.12       3210.12       162.89 o                         
  -4   8   6        252.46        244.88        45.38 o                         
  -3   8   6       5903.82       6025.74       178.67 o                         
  -2   8   6       3874.03       3917.65       138.39 o                         
  -1   8   6        918.24        900.89        67.16 o                         
   0   8   6       3354.23       3295.25       120.25 o                         
   1   8   6        313.99        328.87        28.68 o                         
   2   8   6       1459.39       1494.13        73.62 o                         
   3   8   6       4223.43       3969.33       112.03 o                         
   4   8   6         40.64         81.24        26.81 o                         
   5   8   6       4097.41       4171.74       183.13 o                         
   6   8   6       1621.42       1685.16        88.99 o                         
   7   8   6        200.10        255.24        49.56 o                         
   8   8   6       1204.66       1123.46       160.55 o                         
  -8   9   6        292.15        324.25        81.79 o                         
  -7   9   6       1026.84       1054.82        87.20 o                         
  -6   9   6       1066.08       1007.06        82.76 o                         
  -5   9   6         74.25         55.17        36.25 o                         
  -4   9   6       2584.82       2653.56       193.56 o                         
  -3   9   6       1910.13       1688.55        97.50 o                         
  -2   9   6       1150.15       1128.88        77.49 o                         
  -1   9   6       3526.77       3548.65       132.29 o                         
   0   9   6        470.28        447.18        36.36 o                         
   1   9   6        884.94        970.40        52.15 o                         
   2   9   6       2060.73       2012.52        77.49 o                         
   3   9   6         40.70         33.73        22.89 o                         
   4   9   6       3818.85       3888.04       124.01 o                         
   5   9   6        945.65        995.08        80.25 o                         
   6   9   6        458.54        476.85        89.24 o                         
   7   9   6       1110.57       1077.06       156.26 o                         
  -6  10   6        628.50        525.44        64.34 o                         
  -5  10   6       1877.13       1812.98       109.47 o                         
  -4  10   6        144.44        170.38        42.42 o                         
  -3  10   6       4486.08       4524.52       179.99 o                         
  -2  10   6       3532.00       3709.65       143.71 o                         
  -1  10   6        642.08        625.83        60.47 o                         
   0  10   6       3220.07       3234.61       144.86 o                         
   1  10   6        404.51        391.07        55.83 o                         
   2  10   6       1542.91       1422.56        76.75 o                         
   3  10   6       3324.35       3295.59       117.64 o                         
   4  10   6         33.38          8.24        46.62 o                         
   5  10   6       3093.85       3151.40       175.60 o                         
  -5  11   6         65.76         59.42        37.43 o                         
  -4  11   6       1836.11       1816.88       109.83 o                         
  -3  11   6        880.98        777.73        72.28 o                         
  -2  11   6        573.11        561.84        61.97 o                         
  -1  11   6       2034.08       2022.03       106.57 o                         
   0  11   6        145.91        151.35        41.58 o                         
   1  11   6        647.11        702.38        69.58 o                         
   2  11   6       1394.88       1474.87        98.47 o                         
   3  11   6         15.50          2.10        36.04 o                         
   4  11   6       2707.03       2661.21       162.85 o                         
  -4  12   6        132.99        110.56        70.15 o                         
  -3  12   6       2723.96       2700.07       133.80 o                         
  -2  12   6       2663.66       2830.34       190.06 o                         
  -1  12   6        458.34        539.66        66.21 o                         
   0  12   6       1954.32       1940.48       116.77 o                         
   1  12   6        292.90        321.79        55.54 o                         
   2  12   6        756.42        882.31       165.00 o                         
   3  12   6       2432.90       2586.53       212.29 o                         
   4  12   6         55.55          3.06        48.03 o                         
  -3  13   6        711.27        622.85       115.40 o                         
  -3 -12   7         67.37        203.11       101.89 o                         
  -2 -12   7       1152.43       1009.57       187.09 o                         
  -1 -12   7        827.76        788.18       138.04 o                         
   0 -12   7         53.31        101.94        42.77 o                         
   1 -12   7       1906.11       1994.64       142.44 o                         
   2 -12   7        470.22        434.88        77.04 o                         
   3 -12   7        959.86        795.51       128.62 o                         
  -5 -11   7       1456.14       1187.38       164.91 o                         
  -4 -11   7        585.73        650.73        82.50 o                         
  -3 -11   7       3348.18       3645.02       136.77 o                         
  -2 -11   7        366.90        406.07        82.98 o                         
  -1 -11   7       1145.62       1277.89        91.14 o                         
   0 -11   7       1172.44       1186.37        85.56 o                         
   1 -11   7          5.92         -9.98        36.19 o                         
   2 -11   7       2843.65       2866.97       114.97 o                         
   3 -11   7       1708.69       1668.75       105.27 o                         
   4 -11   7        595.55        671.96        86.60 o                         
  -6 -10   7        451.75        291.24        80.64 o                         
  -5 -10   7        808.44        890.06        66.49 o                         
  -4 -10   7       2815.26       2682.10       116.43 o                         
  -3 -10   7         84.25        129.72        36.20 o                         
  -2 -10   7       1211.62       1330.52        74.94 o                         
  -1 -10   7        917.90        944.98        64.57 o                         
   0 -10   7         75.05         55.70        28.13 o                         
   1 -10   7       1866.29       1926.87        77.96 o                         
   2 -10   7        706.64        769.07        58.80 o                         
   3 -10   7        920.37        868.46        57.44 o                         
   4 -10   7       1581.23       1651.04        87.10 o                         
   5 -10   7         61.81        -16.03        30.51 o                         
   6 -10   7        350.98        193.17        82.55 o                         
  -7  -9   7         23.96        -15.68        62.07 o                         
  -6  -9   7       2197.71       2363.58       101.42 o                         
  -5  -9   7       2291.08       2225.01        78.50 o                         
  -4  -9   7        744.57        813.45        58.73 o                         
  -3  -9   7       5178.69       5130.56       135.74 o                         
  -2  -9   7        306.96        171.60        30.95 o                         
  -1  -9   7       1437.80       1556.71        71.15 o                         
   0  -9   7       2185.38       2470.43        96.09 o                         
   1  -9   7         51.18         32.85        24.51 o                         
   2  -9   7       4818.70       5035.35       141.28 o                         
   3  -9   7       2312.07       2296.69        77.49 o                         
   4  -9   7        909.85        939.21        65.48 o                         
   5  -9   7       2497.14       2355.43       103.59 o                         
   6  -9   7         82.82        104.38        81.89 o                         
  -7  -8   7       1028.53        891.27        81.88 o                         
  -6  -8   7        487.70        438.30        51.25 o                         
  -5  -8   7        873.52        930.25        55.90 o                         
  -4  -8   7       3668.55       3659.69       103.31 o                         
  -3  -8   7        391.54        289.83        36.27 o                         
  -2  -8   7       1505.81       1477.01        69.28 o                         
  -1  -8   7       1116.39       1133.69        78.94 o                         
   0  -8   7         36.00         12.64        22.27 o                         
   1  -8   7       2487.05       2648.60        85.09 o                         
   2  -8   7       1304.45       1279.79       102.26 o                         
   3  -8   7       1588.99       1558.94        61.69 o                         
   4  -8   7       2714.72       2629.66       103.38 o                         
   5  -8   7         90.07         75.31        35.12 o                         
   6  -8   7        713.94        745.85        52.81 o                         
   7  -8   7        935.06        963.44        96.69 o                         
  -8  -7   7       1343.46       1375.84       240.40 o                         
  -7  -7   7         63.32         23.03        28.56 o                         
  -6  -7   7       3050.98       2910.82       104.08 o                         
  -5  -7   7       2823.23       2908.24       100.82 o                         
  -4  -7   7       1372.88       1308.36        61.05 o                         
  -3  -7   7       6018.13       5851.85       138.29 o                         
  -2  -7   7        375.87        421.30        40.02 o                         
  -1  -7   7       2186.14       2262.86        80.03 o                         
   0  -7   7       2459.76       2631.07        83.23 o                         
   1  -7   7        121.78        140.46        23.70 o                         
   2  -7   7       5820.61       6125.34       146.96 o                         
   3  -7   7       3128.99       3166.95        93.67 o                         
   4  -7   7        854.82        912.09        60.67 o                         
   5  -7   7       2759.97       2633.83       108.12 o                         
   6  -7   7        151.21        177.20        35.31 o                         
   7  -7   7        711.33        682.00        58.27 o                         
   8  -7   7       1692.30       1588.87       120.05 o                         
  -9  -6   7       1229.84       1209.92       156.28 o                         
  -8  -6   7        141.57        137.03        36.35 o                         
  -7  -6   7       1652.85       1713.42        81.48 o                         
  -6  -6   7        589.37        638.26        51.94 o                         
  -5  -6   7       1301.47       1417.20        69.75 o                         
  -4  -6   7       6349.09       6301.89       157.70 o                         
  -3  -6   7        153.09        172.17        27.77 o                         
  -2  -6   7       2614.02       2614.16        86.19 o                         
  -1  -6   7       1409.97       1474.75        57.49 o                         
   0  -6   7        126.34        114.87        29.42 o                         
   1  -6   7       3903.65       4141.76        99.00 o                         
   2  -6   7       1039.97       1075.36        59.10 o                         
   3  -6   7       2214.18       2225.50        75.93 o                         
   4  -6   7       2824.40       2848.08       101.29 o                         
   5  -6   7        121.81         81.14        35.38 o                         
   6  -6   7        635.03        611.25        53.80 o                         
   7  -6   7        799.21        764.50        60.05 o                         
   8  -6   7        115.72        110.91        41.72 o                         
  -9  -5   7       1178.15        979.39       139.22 o                         
  -8  -5   7       1317.40       1298.25        91.08 o                         
  -7  -5   7         10.38         15.33        25.72 o                         
  -6  -5   7       3540.77       3563.18       109.80 o                         
  -5  -5   7       3687.81       3693.29       107.93 o                         
  -4  -5   7        987.84       1039.26        56.43 o                         
  -3  -5   7       7102.22       7332.92       156.72 o                         
  -2  -5   7        728.67        758.85        38.64 o                         
  -1  -5   7       1789.34       1876.00        72.23 o                         
   0  -5   7       2240.40       2420.16        73.48 o                         
   1  -5   7         96.42        112.82        20.13 o                         
   2  -5   7       7015.16       7157.68       117.67 o                         
   3  -5   7       4132.05       4099.37        99.92 o                         
   4  -5   7       1195.92       1210.69        54.77 o                         
   5  -5   7       3957.89       3789.52       104.09 o                         
   6  -5   7        149.10        120.15        38.34 o                         
   7  -5   7       1380.23       1372.42        77.20 o                         
   8  -5   7       2200.99       2293.18       148.40 o                         
  -9  -4   7       1443.17       1384.98       157.86 o                         
  -8  -4   7        130.97        167.76        40.55 o                         
  -7  -4   7       1591.87       1503.27        74.11 o                         
  -6  -4   7        561.52        588.07        46.48 o                         
  -5  -4   7       1838.71       1898.49        76.29 o                         
  -4  -4   7       6545.21       6436.76       122.46 o                         
  -3  -4   7        129.99        135.21        24.29 o                         
  -2  -4   7       2870.72       2961.50        71.05 o                         
  -1  -4   7       2077.07       2144.13        58.62 o                         
   0  -4   7        321.90        269.35        24.32 o                         
   1  -4   7       5012.66       5122.39       101.95 o                         
   2  -4   7       1603.33       1622.29        50.68 o                         
   3  -4   7       2693.73       2768.43        68.29 o                         
   4  -4   7       4194.68       4192.88       132.87 o                         
   5  -4   7        101.72         54.48        26.83 o                         
   6  -4   7        536.14        560.59        48.63 o                         
   7  -4   7       1249.03       1142.91        69.47 o                         
   8  -4   7         69.27         91.88        31.00 o                         
   9  -4   7       2385.26       2425.65       122.51 o                         
  -9  -3   7        978.13        997.90        72.22 o                         
  -8  -3   7       1518.82       1600.51        86.46 o                         
  -7  -3   7         29.21         14.24        28.88 o                         
  -6  -3   7       3566.19       3506.79       118.37 o                         
  -5  -3   7       3952.52       3863.33        92.68 o                         
  -4  -3   7       1497.90       1464.91        55.91 o                         
  -3  -3   7       9609.84       9602.69       155.04 o                         
  -2  -3   7        450.46        494.70        31.84 o                         
  -1  -3   7       2747.52       2772.01        56.66 o                         
   0  -3   7       3354.91       3442.34        61.30 o                         
   1  -3   7         11.11         37.87        15.55 o                         
   2  -3   7       9846.31       9974.54       120.30 o                         
   3  -3   7       4917.63       4919.46        89.50 o                         
   4  -3   7       1090.40       1070.27        42.11 o                         
   5  -3   7       4426.02       4478.85       105.33 o                         
   6  -3   7        149.15        179.96        27.42 o                         
   7  -3   7       1403.88       1466.59        76.14 o                         
   8  -3   7       1883.10       1904.68        92.29 o                         
   9  -3   7         72.37         84.05        48.70 o                         
  -9  -2   7       1430.52       1460.54        86.15 o                         
  -8  -2   7        132.86        169.26        38.25 o                         
  -7  -2   7       2052.75       2087.78        93.66 o                         
  -6  -2   7        920.48        808.10        60.08 o                         
  -5  -2   7       1831.37       1805.71        67.06 o                         
  -4  -2   7       8450.31       8377.09       127.10 o                         
  -3  -2   7        515.12        495.50        33.40 o                         
  -2  -2   7       2443.75       2493.67        62.72 o                         
  -1  -2   7       2073.12       2127.06        53.53 o                         
   0  -2   7        120.29        140.27        17.16 o                         
   1  -2   7       4183.62       4284.51        68.67 o                         
   2  -2   7       1466.29       1408.31        37.25 o                         
   3  -2   7       2862.43       2793.33        63.14 o                         
   4  -2   7       4003.40       3964.41        80.77 o                         
   5  -2   7         31.17         32.09        26.43 o                         
   6  -2   7        674.44        700.30        52.25 o                         
   7  -2   7       1358.70       1368.98        64.68 o                         
   8  -2   7        148.85        161.89        38.64 o                         
   9  -2   7       2725.20       2598.42       126.28 o                         
  -9  -1   7       1836.45       1847.54        83.45 o                         
  -8  -1   7       2108.53       2028.90       101.14 o                         
  -7  -1   7         67.53         85.95        27.55 o                         
  -6  -1   7       5447.95       5273.77       126.53 o                         
  -5  -1   7       4742.38       4731.34       130.45 o                         
  -4  -1   7       2442.86       2400.73        86.26 o                         
  -3  -1   7      10223.06       9879.15       144.43 o                         
  -2  -1   7        603.19        576.46        35.79 o                         
  -1  -1   7       3519.18       3580.26        92.54 o                         
   0  -1   7       2958.80       2997.15        52.51 o                         
   1  -1   7         66.55         76.99        14.24 o                         
   2  -1   7       9877.61      10126.76       159.52 o                         
   3  -1   7       4403.40       4486.66        73.79 o                         
   4  -1   7       1597.15       1673.32        70.49 o                         
   5  -1   7       4165.96       4197.07       117.22 o                         
   6  -1   7        121.83        153.22        26.82 o                         
   7  -1   7       1178.07       1268.86        62.31 o                         
   8  -1   7       2632.80       2715.34       163.23 o                         
   9  -1   7         22.23         18.53        54.89 o                         
 -10   0   7       1281.51       1199.38       139.80 o                         
  -9   0   7       1103.54       1024.10        63.03 o                         
  -8   0   7         15.01          2.65        24.95 o                         
  -7   0   7        986.62        990.42        57.43 o                         
  -6   0   7        560.50        541.25        53.39 o                         
  -5   0   7        921.24        946.12        52.22 o                         
  -4   0   7       7542.50       7720.34       125.97 o                         
  -3   0   7        416.99        364.35        28.03 o                         
  -2   0   7       2599.11       2664.87        73.11 o                         
  -1   0   7       2451.10       2469.96        63.44 o                         
   0   0   7         27.66         33.21        23.59 o                         
   1   0   7       6666.38       6431.36        93.58 o                         
   2   0   7       3099.95       3108.55       105.33 o                         
   3   0   7       2855.98       2773.33        56.31 o                         
   4   0   7       5953.63       5872.75       132.05 o                         
   5   0   7        233.80        240.22        33.63 o                         
   6   0   7        925.38        861.93        49.00 o                         
   7   0   7       1197.38       1150.69        60.54 o                         
   8   0   7        242.01        199.84        45.46 o                         
   9   0   7       2175.62       2163.51       213.07 o                         
 -10   1   7        751.74        625.37        66.35 o                         
  -9   1   7       1836.44       1750.47        80.98 o                         
  -8   1   7       2107.81       2223.97        87.89 o                         
  -7   1   7         67.63         70.83        26.69 o                         
  -6   1   7       5447.62       5376.07       165.20 o                         
  -5   1   7       4741.00       4720.66       115.23 o                         
  -4   1   7       2441.08       2434.06        71.78 o                         
  -3   1   7      10224.54      10298.88       137.18 o                         
  -2   1   7        605.54        601.05        32.56 o                         
  -1   1   7       3520.95       3550.87        71.01 o                         
   0   1   7       2961.85       2914.92        67.69 o                         
   1   1   7         66.71         49.23        13.86 o                         
   2   1   7       9881.58      10027.29       175.27 o                         
   3   1   7       4405.57       4646.51        76.98 o                         
   4   1   7       1599.24       1627.29        58.53 o                         
   5   1   7       4163.77       4193.29       100.16 o                         
   6   1   7        121.80        167.87        32.24 o                         
   7   1   7       1179.34       1242.25        61.72 o                         
   8   1   7       2632.12       2748.05        95.94 o                         
   9   1   7         22.21         -2.61        40.24 o                         
 -10   2   7       1970.56       1945.42       112.23 o                         
  -9   2   7       1431.05       1483.30        75.52 o                         
  -8   2   7        133.96        167.22        39.09 o                         
  -7   2   7       2051.88       1951.72        83.09 o                         
  -6   2   7        921.16        880.50        52.58 o                         
  -5   2   7       1831.33       1934.76        80.16 o                         
  -4   2   7       8449.46       8437.00       111.77 o                         
  -3   2   7        514.78        505.66        28.35 o                         
  -2   2   7       2439.52       2387.69        64.21 o                         
  -1   2   7       2069.87       2009.36        57.14 o                         
   0   2   7        119.07        144.42        24.42 o                         
   1   2   7       4178.68       4013.65        84.70 o                         
   2   2   7       1465.00       1347.79        45.51 o                         
   3   2   7       2857.53       2851.39        66.94 o                         
   4   2   7       4004.17       3969.06        84.56 o                         
   5   2   7         31.21         49.78        19.90 o                         
   6   2   7        676.61        714.17        46.18 o                         
   7   2   7       1358.94       1375.36        65.23 o                         
   8   2   7        148.08        150.42        34.20 o                         
   9   2   7       2727.28       2766.06       224.00 o                         
 -10   3   7        508.55        476.16        96.09 o                         
  -9   3   7        978.23       1004.67        71.38 o                         
  -8   3   7       1520.06       1588.19        83.77 o                         
  -7   3   7         29.31         58.65        29.79 o                         
  -6   3   7       3566.22       3522.31       102.39 o                         
  -5   3   7       3953.15       4190.09       116.71 o                         
  -4   3   7       1497.77       1402.19        48.67 o                         
  -3   3   7       9613.31       9353.63       134.84 o                         
  -2   3   7        449.26        437.10        43.93 o                         
  -1   3   7       2750.13       2856.48        90.73 o                         
   0   3   7       3360.03       3224.66        83.40 o                         
   1   3   7         11.15          9.80        17.84 o                         
   2   3   7       9847.38       9552.79       141.47 o                         
   3   3   7       4917.71       4777.63        91.09 o                         
   4   3   7       1091.64       1167.42        50.73 o                         
   5   3   7       4425.25       4576.21        98.60 o                         
   6   3   7        149.69        127.64        25.10 o                         
   7   3   7       1403.39       1408.66        84.74 o                         
   8   3   7       1883.27       1954.26        86.62 o                         
   9   3   7         72.39        138.87        73.78 o                         
  -9   4   7       1442.24       1261.75        91.59 o                         
  -8   4   7        131.04         -6.75        40.68 o                         
  -7   4   7       1592.55       1642.62        81.33 o                         
  -6   4   7        562.03        544.69        43.98 o                         
  -5   4   7       1838.66       1775.28        72.33 o                         
  -4   4   7       6541.34       6515.56       137.21 o                         
  -3   4   7        129.98        130.45        21.01 o                         
  -2   4   7       2877.32       2894.49        83.84 o                         
  -1   4   7       2076.19       2094.29        61.13 o                         
   0   4   7        322.69        302.07        32.74 o                         
   1   4   7       5013.00       5047.15       125.73 o                         
   2   4   7       1604.24       1516.26        67.31 o                         
   3   4   7       2696.48       2754.91        65.79 o                         
   4   4   7       4189.76       4226.12        92.58 o                         
   5   4   7        101.67        116.38        23.01 o                         
   6   4   7        534.13        565.06        53.24 o                         
   7   4   7       1248.93       1310.90        65.27 o                         
   8   4   7         68.85        109.62        40.43 o                         
   9   4   7       2383.01       2394.46       152.12 o                         
  -9   5   7       1179.52       1088.34       149.78 o                         
  -8   5   7       1317.68       1284.82        90.56 o                         
  -7   5   7         10.43         38.66        35.57 o                         
  -6   5   7       3536.62       3482.03       105.14 o                         
  -5   5   7       3690.60       3590.47       154.08 o                         
  -4   5   7        987.07        966.64        71.38 o                         
  -3   5   7       7098.65       6965.37       145.47 o                         
  -2   5   7        727.16        692.80        65.06 o                         
  -1   5   7       1782.78       1790.07        57.26 o                         
   0   5   7       2242.30       2199.24        69.83 o                         
   1   5   7         96.66        114.38        19.98 o                         
   2   5   7       7006.12       6888.68       121.50 o                         
   3   5   7       4133.83       4088.43       135.85 o                         
   4   5   7       1195.35       1247.09        57.52 o                         
   5   5   7       3962.60       3912.07       104.43 o                         
   6   5   7        149.34         76.92        27.07 o                         
   7   5   7       1381.35       1313.70        85.91 o                         
  -9   6   7       1229.82       1196.49       145.69 o                         
  -8   6   7        142.86         53.12        30.31 o                         
  -7   6   7       1655.70       1573.25        86.01 o                         
  -6   6   7        590.27        730.22        58.93 o                         
  -5   6   7       1301.43       1286.07        73.16 o                         
  -4   6   7       6348.67       6276.91       185.21 o                         
  -3   6   7        153.05        183.58        42.47 o                         
  -2   6   7       2620.51       2630.22        74.48 o                         
  -1   6   7       1410.72       1420.81        51.79 o                         
   0   6   7        126.78        143.70        22.26 o                         
   1   6   7       3907.22       3884.01        89.37 o                         
   2   6   7       1039.30       1078.18        48.02 o                         
   3   6   7       2218.07       2209.63        70.62 o                         
   4   6   7       2820.60       2729.65        75.55 o                         
   5   6   7        121.68        155.99        33.81 o                         
   6   6   7        637.03        650.10        64.73 o                         
   7   6   7        799.69        765.60        91.32 o                         
  -8   7   7       1341.58       1298.49       154.72 o                         
  -7   7   7         63.56         95.88        47.28 o                         
  -6   7   7       3047.27       3075.67       139.14 o                         
  -5   7   7       2820.88       2935.79       132.80 o                         
  -4   7   7       1372.12       1251.92        85.38 o                         
  -3   7   7       6016.64       6249.93       271.77 o                         
  -2   7   7        373.85        390.56        34.31 o                         
  -1   7   7       2187.91       2242.42        65.14 o                         
   0   7   7       2460.95       2478.45        69.73 o                         
   1   7   7        122.07        100.75        23.72 o                         
   2   7   7       5816.72       5710.69       141.72 o                         
   3   7   7       3131.04       3021.61        94.45 o                         
   4   7   7        855.31        879.91        69.52 o                         
   5   7   7       2755.98       2767.76       126.28 o                         
   6   7   7        152.22        194.58        56.14 o                         
  -7   8   7       1030.48        985.64       139.73 o                         
  -6   8   7        489.43        554.60        65.78 o                         
  -5   8   7        874.08        761.74        72.18 o                         
  -4   8   7       3669.48       3780.43       157.77 o                         
  -3   8   7        391.22        379.45        73.48 o                         
  -2   8   7       1508.80       1434.66       100.85 o                         
  -1   8   7       1116.09        933.06        57.88 o                         
   0   8   7         36.04         40.81        19.99 o                         
   1   8   7       2488.40       2516.44        84.62 o                         
   2   8   7       1303.91       1335.68        64.51 o                         
   3   8   7       1588.30       1634.76        71.76 o                         
   4   8   7       2715.13       2846.88       105.80 o                         
   5   8   7         90.05        133.71        38.83 o                         
   6   8   7        717.74        739.05        73.41 o                         
  -6   9   7       2196.39       2208.09       205.39 o                         
  -5   9   7       2292.20       2341.26       125.93 o                         
  -4   9   7        742.96        670.98        70.07 o                         
  -3   9   7       5178.47       5416.85       181.15 o                         
  -2   9   7        306.21        427.99        54.13 o                         
  -1   9   7       1436.13       1411.83        88.39 o                         
   0   9   7       2185.54       2367.38       117.96 o                         
   1   9   7         51.37         14.54        26.84 o                         
   2   9   7       4814.24       4758.43       124.68 o                         
   3   9   7       2309.13       2255.04        87.12 o                         
   4   9   7        911.43        911.57        62.22 o                         
   5   9   7       2493.92       2417.73       124.90 o                         
  -5  10   7        806.81        825.00        80.56 o                         
  -4  10   7       2811.45       2805.42       153.65 o                         
  -3  10   7         84.25         82.73        36.45 o                         
  -2  10   7       1215.93       1173.66        97.76 o                         
  -1  10   7        919.32        954.17       101.04 o                         
   0  10   7         74.55         76.57        42.59 o                         
   1  10   7       1869.16       1862.23       109.55 o                         
   2  10   7        709.29        720.07        58.95 o                         
   3  10   7        922.32       1032.79        70.44 o                         
   4  10   7       1582.24       1569.03        84.43 o                         
   5  10   7         61.77         71.01        60.89 o                         
  -4  11   7        586.66        677.44       121.15 o                         
  -3  11   7       3348.07       3302.57       147.83 o                         
  -2  11   7        363.63        406.98        56.21 o                         
  -1  11   7       1145.98       1170.06        92.52 o                         
   0  11   7       1173.92       1341.46        98.12 o                         
   1  11   7          5.98        111.52        40.96 o                         
   2  11   7       2839.04       2929.15       141.01 o                         
   3  11   7       1708.31       1445.95       158.52 o                         
  -3  12   7         67.45         53.28        50.39 o                         
  -1 -12   8       1138.30       1309.39       118.18 o                         
   0 -12   8        810.31        838.99       143.51 o                         
  -4 -11   8       1205.38       1284.56       129.82 o                         
  -3 -11   8        178.05        214.03        66.43 o                         
  -2 -11   8       1212.13       1151.03       137.19 o                         
  -1 -11   8        276.48        303.84        52.09 o                         
   0 -11   8        939.38        974.01       137.32 o                         
   1 -11   8       1957.36       1765.19       184.41 o                         
   2 -11   8        106.99         78.26        44.00 o                         
  -5 -10   8        171.47        305.86       111.01 o                         
  -4 -10   8       1229.24       1196.02        95.43 o                         
  -3 -10   8       1018.97       1184.23        78.90 o                         
  -2 -10   8         19.82         27.47        27.92 o                         
  -1 -10   8       1793.23       1759.12        79.71 o                         
   0 -10   8       1482.00       1501.30        72.57 o                         
   1 -10   8        753.94        835.09       104.47 o                         
   2 -10   8       4063.36       4090.17       155.99 o                         
   3 -10   8        201.19         82.10        43.23 o                         
   4 -10   8       1297.67       1470.52       150.61 o                         
  -6  -9   8         45.82        -32.35        42.78 o                         
  -5  -9   8       2231.45       2205.57       109.25 o                         
  -4  -9   8       1000.84       1118.14        62.41 o                         
  -3  -9   8        386.74        331.40        41.14 o                         
  -2  -9   8       1152.12       1123.53        64.80 o                         
  -1  -9   8        240.80        282.33        36.19 o                         
   0  -9   8       1352.20       1337.34        66.99 o                         
   1  -9   8       2410.24       2582.48       104.60 o                         
   2  -9   8         65.16        115.43        36.69 o                         
   3  -9   8       1195.86       1249.62       110.75 o                         
   4  -9   8        580.90        619.35        67.46 o                         
   5  -9   8         25.93         -9.18        42.13 o                         
  -6  -8   8       4355.64       4607.95       413.45 o                         
  -5  -8   8        450.18        420.30        47.82 o                         
  -4  -8   8       2552.18       2642.22        91.95 o                         
  -3  -8   8       1919.64       1902.33        75.78 o                         
  -2  -8   8        236.31        210.61        29.52 o                         
  -1  -8   8       2651.16       2733.65       101.93 o                         
   0  -8   8       1672.26       1642.83        85.44 o                         
   1  -8   8       1550.95       1656.85        81.34 o                         
   2  -8   8       4020.51       4023.97       148.61 o                         
   3  -8   8         43.29         58.58        51.19 o                         
   4  -8   8       1101.99       1089.75       107.37 o                         
   5  -8   8        770.37        834.37        76.28 o                         
   6  -8   8        135.23         80.53        68.46 o                         
  -7  -7   8       1722.36       1691.68       206.38 o                         
  -6  -7   8         56.67         70.60        36.68 o                         
  -5  -7   8       2106.62       2169.99        83.66 o                         
  -4  -7   8       1511.15       1655.12        70.78 o                         
  -3  -7   8         76.58         62.70        21.79 o                         
  -2  -7   8       1181.05       1226.75        53.00 o                         
  -1  -7   8        707.29        711.77        50.13 o                         
   0  -7   8       1192.46       1239.08        60.70 o                         
   1  -7   8       4155.52       3961.08       143.80 o                         
   2  -7   8        253.77        307.08        40.50 o                         
   3  -7   8       2210.33       2311.99        96.15 o                         
   4  -7   8        872.19        773.53        72.22 o                         
   5  -7   8         75.23        126.47        39.66 o                         
   6  -7   8       1824.39       1708.75       132.61 o                         
   7  -7   8        331.81        326.86       102.91 o                         
  -7  -6   8        740.44        745.92        58.18 o                         
  -6  -6   8       5191.22       5175.23       142.62 o                         
  -5  -6   8        331.05        365.57        36.57 o                         
  -4  -6   8       3042.87       3154.79        91.75 o                         
  -3  -6   8       1625.01       1628.98        60.80 o                         
  -2  -6   8        315.85        298.31        29.63 o                         
  -1  -6   8       3655.11       3845.99       122.53 o                         
   0  -6   8       1835.49       1902.85        70.95 o                         
   1  -6   8       2393.51       2480.50        94.22 o                         
   2  -6   8       5902.91       5861.64       151.99 o                         
   3  -6   8        117.81        107.15        37.44 o                         
   4  -6   8       1698.42       1600.37       108.63 o                         
   5  -6   8       1089.15       1061.89        83.19 o                         
   6  -6   8         83.88         44.94        35.21 o                         
   7  -6   8       2248.77       2375.45       219.89 o                         
  -8  -5   8        606.50        702.95       119.33 o                         
  -7  -5   8       2175.72       2100.21        92.24 o                         
  -6  -5   8         80.62        106.54        30.48 o                         
  -5  -5   8       3382.98       3405.04        96.55 o                         
  -4  -5   8       2513.19       2591.33        87.79 o                         
  -3  -5   8        223.57        219.32        39.31 o                         
  -2  -5   8       2236.83       2314.49        71.36 o                         
  -1  -5   8        783.37        777.54        53.96 o                         
   0  -5   8       2092.32       2121.96        72.30 o                         
   1  -5   8       5188.70       5233.45       133.63 o                         
   2  -5   8         85.02         85.77        26.32 o                         
   3  -5   8       1812.98       1856.77       128.44 o                         
   4  -5   8        960.20        956.28       106.41 o                         
   5  -5   8         22.06         48.52        35.41 o                         
   6  -5   8       1815.94       1672.35       103.51 o                         
   7  -5   8        429.10        468.50        76.30 o                         
  -8  -4   8        711.28        728.63        65.10 o                         
  -7  -4   8       1233.57       1236.72        79.00 o                         
  -6  -4   8       6371.10       6284.60       152.87 o                         
  -5  -4   8        278.22        284.83        31.10 o                         
  -4  -4   8       2843.38       2929.96        86.19 o                         
  -3  -4   8       1862.57       1851.38        60.66 o                         
  -2  -4   8        187.25        216.59        24.85 o                         
  -1  -4   8       3091.09       3122.39       128.37 o                         
   0  -4   8       2458.19       2314.53       100.28 o                         
   1  -4   8       2055.92       2066.26        71.43 o                         
   2  -4   8       7371.21       7290.41       164.57 o                         
   3  -4   8        110.01        137.98        34.93 o                         
   4  -4   8       2220.49       2271.21       121.89 o                         
   5  -4   8       1146.68       1116.60        86.94 o                         
   6  -4   8        239.70        289.31        50.37 o                         
   7  -4   8       3040.77       3098.24       156.81 o                         
  -9  -3   8        237.73        400.54       100.89 o                         
  -8  -3   8        711.82        790.66        67.81 o                         
  -7  -3   8       2982.62       2881.49       117.13 o                         
  -6  -3   8        217.74        179.83        37.42 o                         
  -5  -3   8       4287.65       4236.44       133.36 o                         
  -4  -3   8       2779.14       2912.17        90.88 o                         
  -3  -3   8        225.90        192.45        32.20 o                         
  -2  -3   8       1962.48       1870.04        89.45 o                         
  -1  -3   8        513.70        470.75        52.07 o                         
   0  -3   8       3141.27       3068.45        95.19 o                         
   1  -3   8       4564.39       4628.39       105.72 o                         
   2  -3   8          8.98         14.89        24.82 o                         
   3  -3   8       2259.10       2333.11        88.70 o                         
   4  -3   8        917.86        885.27       100.50 o                         
   5  -3   8         51.70         40.08        34.56 o                         
   6  -3   8       2107.67       1984.50       111.91 o                         
   7  -3   8        624.10        503.90        63.56 o                         
  -9  -2   8       1292.75       1179.83       151.28 o                         
  -8  -2   8        533.63        589.73        68.40 o                         
  -7  -2   8       1155.96       1071.94       127.80 o                         
  -6  -2   8       6159.57       6300.80       167.64 o                         
  -5  -2   8        351.71        366.87        44.44 o                         
  -4  -2   8       3189.98       3197.83        83.55 o                         
  -3  -2   8       2444.76       2563.26        78.02 o                         
  -2  -2   8        213.17        197.71        28.40 o                         
  -1  -2   8       4210.48       4369.36        97.94 o                         
   0  -2   8       3945.46       3871.03        95.65 o                         
   1  -2   8       2065.46       2041.63        67.40 o                         
   2  -2   8       9139.90       8976.03       284.33 o                         
   3  -2   8        378.14        362.57        38.68 o                         
   4  -2   8       2011.91       1960.61       102.08 o                         
   5  -2   8       1629.67       1685.07        98.81 o                         
   6  -2   8        166.26        146.39        39.29 o                         
   7  -2   8       3268.46       3230.28       144.00 o                         
   8  -2   8       1045.91       1228.91       159.47 o                         
  -9  -1   8        123.23        106.09       129.04 o                         
  -8  -1   8        866.52        897.11        69.19 o                         
  -7  -1   8       2651.72       2631.99       109.64 o                         
  -6  -1   8         45.92          9.09        29.07 o                         
  -5  -1   8       4066.11       4053.82       127.82 o                         
  -4  -1   8       2581.02       2532.61        78.30 o                         
  -3  -1   8        294.58        246.50        33.99 o                         
  -2  -1   8       2102.36       2110.59        65.16 o                         
  -1  -1   8        766.89        795.54        39.61 o                         
   0  -1   8       2938.80       2954.60        77.77 o                         
   1  -1   8       6455.17       6646.40        99.57 o                         
   2  -1   8         53.73         38.75        24.22 o                         
   3  -1   8       3061.21       2908.37       151.19 o                         
   4  -1   8        822.39        806.03       107.55 o                         
   5  -1   8         69.54         43.29        45.25 o                         
   6  -1   8       2169.85       2024.45       108.72 o                         
   7  -1   8        277.88        273.85       104.93 o                         
   8  -1   8       1547.99       1336.12       167.43 o                         
  -9   0   8       1875.01       1944.37       115.71 o                         
  -8   0   8       1020.63        989.39        64.53 o                         
  -7   0   8        883.63        904.71        78.48 o                         
  -6   0   8       8426.46       8529.58       173.71 o                         
  -5   0   8        798.41        873.32        54.46 o                         
  -4   0   8       3738.54       3707.61        89.06 o                         
  -3   0   8       2460.73       2564.45        77.12 o                         
  -2   0   8        265.26        280.58        26.72 o                         
  -1   0   8       3968.30       3961.53        86.48 o                         
   0   0   8       2274.67       2396.77        66.26 o                         
   1   0   8       2880.17       2922.47        59.73 o                         
   2   0   8       6931.46       6903.87       128.03 o                         
   3   0   8        145.92        144.04        26.43 o                         
   4   0   8       1752.68       1619.94        90.15 o                         
   5   0   8       1504.71       1317.69       131.02 o                         
   6   0   8         41.07         30.33        36.42 o                         
   7   0   8       3225.88       3094.09       140.55 o                         
   8   0   8       1806.40       1754.81       189.34 o                         
  -9   1   8        123.78        139.44        60.73 o                         
  -8   1   8        868.72        783.83        57.68 o                         
  -7   1   8       2650.68       2645.18        97.74 o                         
  -6   1   8         46.00         61.34        26.78 o                         
  -5   1   8       4065.41       3978.44        94.15 o                         
  -4   1   8       2578.43       2534.05        85.78 o                         
  -3   1   8        297.02        288.60        26.44 o                         
  -2   1   8       2097.50       2097.50        65.90 o                         
  -1   1   8        765.85        801.17        36.75 o                         
   0   1   8       2936.96       2988.06        72.79 o                         
   1   1   8       6456.13       6373.97       113.63 o                         
   2   1   8         53.95         63.11        18.93 o                         
   3   1   8       3058.92       3164.29        84.97 o                         
   4   1   8        824.15        866.60        54.98 o                         
   5   1   8         68.80         -8.03        34.64 o                         
   6   1   8       2171.10       2125.79       122.23 o                         
   7   1   8        278.12        308.71        52.80 o                         
   8   1   8       1546.07       1640.85       177.42 o                         
  -9   2   8       1290.84       1227.76        90.96 o                         
  -8   2   8        534.65        523.74        47.96 o                         
  -7   2   8       1153.76       1183.59        67.07 o                         
  -6   2   8       6162.26       6308.32       135.35 o                         
  -5   2   8        352.33        356.01        49.38 o                         
  -4   2   8       3190.75       3221.73        79.27 o                         
  -3   2   8       2449.64       2484.36        68.15 o                         
  -2   2   8        212.92        228.81        25.45 o                         
  -1   2   8       4217.31       4206.62        89.32 o                         
   0   2   8       3945.38       3998.21        98.52 o                         
   1   2   8       2065.14       2023.24        63.30 o                         
   2   2   8       9139.73       9030.67       141.65 o                         
   3   2   8        377.78        290.18        29.98 o                         
   4   2   8       2013.42       1925.07        81.56 o                         
   5   2   8       1626.27       1522.77        90.00 o                         
   6   2   8        166.08        189.61        41.66 o                         
   7   2   8       3267.91       3143.95       292.93 o                         
   8   2   8       1045.33        920.89       134.48 o                         
  -9   3   8        236.89        164.05        75.22 o                         
  -8   3   8        712.60        668.79        63.64 o                         
  -7   3   8       2980.40       2909.56       104.35 o                         
  -6   3   8        217.83        152.32        31.86 o                         
  -5   3   8       4286.02       4253.44       140.83 o                         
  -4   3   8       2776.72       2708.07       120.26 o                         
  -3   3   8        225.54        255.24        26.72 o                         
  -2   3   8       1960.13       1947.36        88.49 o                         
  -1   3   8        514.73        554.25        38.85 o                         
   0   3   8       3136.93       3164.71       142.79 o                         
   1   3   8       4564.98       4613.03        98.59 o                         
   2   3   8          9.09         22.57        19.62 o                         
   3   3   8       2259.42       2241.05        74.49 o                         
   4   3   8        918.50        889.36        58.26 o                         
   5   3   8         53.04         76.58        27.84 o                         
   6   3   8       2109.34       2030.96       107.34 o                         
   7   3   8        624.02        609.41        64.40 o                         
   8   3   8       1268.83       1301.16       154.81 o                         
  -8   4   8        714.25        625.64        61.47 o                         
  -7   4   8       1233.20       1225.07        68.53 o                         
  -6   4   8       6368.99       6568.30       190.54 o                         
  -5   4   8        278.74        272.20        35.67 o                         
  -4   4   8       2845.33       2805.34       121.76 o                         
  -3   4   8       1861.23       1888.30        77.30 o                         
  -2   4   8        187.28        151.72        26.98 o                         
  -1   4   8       3087.17       3202.24       145.10 o                         
   0   4   8       2459.57       2432.30        77.79 o                         
   1   4   8       2055.97       2112.38        81.68 o                         
   2   4   8       7370.55       7422.94       131.49 o                         
   3   4   8        108.98         65.80        19.28 o                         
   4   4   8       2220.02       2261.96        90.11 o                         
   5   4   8       1149.56       1058.54        64.96 o                         
   6   4   8        239.53        250.14        72.17 o                         
   7   4   8       3039.33       3252.27       173.07 o                         
   8   4   8        907.49        868.63       125.74 o                         
  -8   5   8        603.79        467.49        71.54 o                         
  -7   5   8       2175.98       2102.30       102.77 o                         
  -6   5   8         80.66        155.99        51.37 o                         
  -5   5   8       3385.05       3374.11       143.73 o                         
  -4   5   8       2511.28       2459.43       117.16 o                         
  -3   5   8        224.53        243.70        44.30 o                         
  -2   5   8       2245.39       2278.03        67.91 o                         
  -1   5   8        783.57        777.62        44.76 o                         
   0   5   8       2094.08       2235.99        76.28 o                         
   1   5   8       5188.10       5060.36       107.11 o                         
   2   5   8         85.26         77.67        22.40 o                         
   3   5   8       1814.94       1806.83        64.38 o                         
   4   5   8        959.36        931.57        60.12 o                         
   5   5   8         22.04        -18.16        22.55 o                         
   6   5   8       1814.11       1799.55       149.42 o                         
  -7   6   8        740.42        770.42        65.97 o                         
  -6   6   8       5188.48       5216.07       159.06 o                         
  -5   6   8        329.86        341.09        54.99 o                         
  -4   6   8       3045.52       2927.31       132.04 o                         
  -3   6   8       1621.67       1799.37       119.94 o                         
  -2   6   8        315.65        343.51        34.57 o                         
  -1   6   8       3651.14       3684.18        89.02 o                         
   0   6   8       1837.07       1879.95        69.81 o                         
   1   6   8       2391.45       2423.91        74.08 o                         
   2   6   8       5900.82       5814.31       118.56 o                         
   3   6   8        117.15        113.77        27.35 o                         
   4   6   8       1698.43       1477.83       106.35 o                         
   5   6   8       1089.40       1064.29        88.62 o                         
   6   6   8         83.76        137.23        37.56 o                         
  -7   7   8       1724.53       1573.64       173.57 o                         
  -6   7   8         56.66         27.12        39.53 o                         
  -5   7   8       2106.72       2245.44       120.77 o                         
  -4   7   8       1512.24       1456.42       106.49 o                         
  -3   7   8         78.25        119.58        34.87 o                         
  -2   7   8       1182.30       1119.21        81.29 o                         
  -1   7   8        707.83        681.93        53.84 o                         
   0   7   8       1190.21       1193.96        64.63 o                         
   1   7   8       4155.66       4039.92       110.18 o                         
   2   7   8        254.36        258.58        34.21 o                         
   3   7   8       2210.07       2196.46        90.58 o                         
   4   7   8        872.55        815.21        88.98 o                         
   5   7   8         75.79        106.97        69.35 o                         
   6   7   8       1826.65       2017.31       208.29 o                         
  -6   8   8       4352.62       4214.88       284.97 o                         
  -5   8   8        449.46        423.37       105.59 o                         
  -4   8   8       2551.57       2645.19       137.84 o                         
  -3   8   8       1918.61       2010.65       110.87 o                         
  -2   8   8        235.93        197.38        42.11 o                         
  -1   8   8       2652.19       2733.34       107.46 o                         
   0   8   8       1673.24       1766.85       157.17 o                         
   1   8   8       1548.99       1630.73       103.66 o                         
   2   8   8       4021.25       3942.46       113.89 o                         
   3   8   8         42.81         46.97        24.87 o                         
   4   8   8       1104.53       1104.49        84.13 o                         
   5   8   8        770.03        797.47       100.72 o                         
  -5   9   8       2233.89       2422.70       222.84 o                         
  -4   9   8        998.04       1062.21       109.12 o                         
  -3   9   8        389.66        398.78        79.56 o                         
  -2   9   8       1154.72       1071.55        84.28 o                         
  -1   9   8        241.39        318.43        53.43 o                         
   0   9   8       1351.05       1314.86        67.84 o                         
   1   9   8       2411.47       2495.74       158.59 o                         
   2   9   8         65.45         16.17        27.14 o                         
   3   9   8       1195.28       1180.51        66.19 o                         
   4   9   8        581.10        625.07        67.90 o                         
  -4  10   8       1230.83       1089.54       148.53 o                         
  -3  10   8       1018.63       1060.32        99.58 o                         
  -2  10   8         19.76         53.38        35.79 o                         
  -1  10   8       1790.24       2044.54       220.02 o                         
   0  10   8       1482.49       1473.35       102.83 o                         
   1  10   8        753.15        738.08        74.89 o                         
   2  10   8       4060.90       4002.53       140.20 o                         
   3  10   8        200.19        136.98        55.21 o                         
   4  10   8       1296.71        900.31       126.24 o                         
  -3  11   8        178.15        217.05        78.69 o                         
  -2  11   8       1215.22        801.16       126.15 o                         
   1  11   8       1956.51       1881.22       186.50 o                         
   2  11   8        107.22         78.29        58.11 o                         
   3  11   8        870.29        891.65       128.69 o                         
  -3 -10   9        730.07        681.16       136.56 o                         
  -2 -10   9       1250.66       1152.93       106.17 o                         
  -1 -10   9         22.83         49.08        59.11 o                         
   0 -10   9       1736.54       1928.19       135.35 o                         
   1 -10   9        680.23        657.83       177.52 o                         
   2 -10   9        162.70        286.76        88.11 o                         
  -5  -9   9         83.63         42.31        43.46 o                         
  -4  -9   9        958.02        909.27        98.28 o                         
  -3  -9   9        423.61        464.98        63.91 o                         
  -2  -9   9        685.70        675.21        52.42 o                         
  -1  -9   9       2979.58       2985.60       116.75 o                         
   0  -9   9        122.66        142.11        58.99 o                         
   1  -9   9       2139.59       2136.35       115.14 o                         
   2  -9   9        917.75        879.44        95.81 o                         
   3  -9   9        208.20        517.04       106.11 o                         
  -5  -8   9       1324.82       1130.18       185.52 o                         
  -4  -8   9         78.73         63.08        26.41 o                         
  -3  -8   9        680.95        662.74        48.57 o                         
  -2  -8   9       2021.73       2198.09        81.67 o                         
  -1  -8   9         15.19         13.67        23.33 o                         
   0  -8   9       3312.63       3557.34       192.35 o                         
   1  -8   9       1318.85       1177.79        86.45 o                         
   2  -8   9        250.75        263.63        40.30 o                         
   3  -8   9       1265.89       1338.50        95.95 o                         
  -5  -7   9        298.02        284.95        35.25 o                         
  -4  -7   9       1869.43       1859.15        77.18 o                         
  -3  -7   9        328.12        371.79        37.31 o                         
  -2  -7   9       1455.50       1531.65        66.62 o                         
  -1  -7   9       4042.50       3939.82       112.81 o                         
   0  -7   9         88.91        140.33        32.95 o                         
   1  -7   9       2690.41       2635.00       124.75 o                         
   2  -7   9        878.47        846.88        63.23 o                         
   3  -7   9        145.69        177.19        45.56 o                         
   4  -7   9       1260.30       1281.03        95.37 o                         
  -6  -6   9        285.49        305.57        54.83 o                         
  -5  -6   9       1757.15       1765.10        92.79 o                         
  -4  -6   9        272.64        410.97        40.62 o                         
  -3  -6   9        608.34        577.63        43.85 o                         
  -2  -6   9       2318.70       2408.12        81.26 o                         
  -1  -6   9          3.04          4.26        21.67 o                         
   0  -6   9       3099.95       3257.87       112.03 o                         
   1  -6   9       1357.20       1367.16        77.16 o                         
   2  -6   9        277.41        270.81        41.08 o                         
   3  -6   9        999.39        903.18        78.76 o                         
   4  -6   9        165.23        207.55        46.73 o                         
   5  -6   9       1203.90       1228.43        94.63 o                         
  -6  -5   9       2052.31       2092.19       104.65 o                         
  -5  -5   9        276.82        267.60        47.29 o                         
  -4  -5   9       1587.96       1520.43        75.57 o                         
  -3  -5   9        342.75        315.42        41.30 o                         
  -2  -5   9       1411.20       1532.62        64.30 o                         
  -1  -5   9       5613.12       5533.39       128.52 o                         
   0  -5   9        101.17        107.28        33.59 o                         
   1  -5   9       3840.74       3970.09       128.22 o                         
   2  -5   9       1373.66       1339.09        95.02 o                         
   3  -5   9        184.28        233.99        47.95 o                         
   4  -5   9       2083.37       2161.61       118.45 o                         
   5  -5   9        679.32        627.95        95.32 o                         
   6  -5   9        938.13       1058.48       154.02 o                         
  -7  -4   9       1840.55       2124.55       106.82 o                         
  -6  -4   9        268.92        292.33        47.84 o                         
  -5  -4   9       2340.77       2325.71       105.61 o                         
  -4  -4   9        164.17        283.79        40.99 o                         
  -3  -4   9       1097.99       1207.02        63.96 o                         
  -2  -4   9       2798.12       2771.16        93.04 o                         
  -1  -4   9         42.16         97.41        31.79 o                         
   0  -4   9       4285.93       4224.53       121.51 o                         
   1  -4   9       1935.83       1925.14        86.71 o                         
   2  -4   9        226.52        160.11        33.63 o                         
   3  -4   9       1226.65       1305.53       136.02 o                         
   4  -4   9        366.46        385.95        57.88 o                         
   5  -4   9       1303.50       1296.13        95.76 o                         
   6  -4   9       2088.91       1819.93       315.75 o                         
  -7  -3   9       3401.03       3353.65       132.91 o                         
  -6  -3   9       2161.34       2165.01       113.43 o                         
  -5  -3   9        293.67        348.10        60.62 o                         
  -4  -3   9       1736.62       1659.16        79.12 o                         
  -3  -3   9        643.66        648.94        63.69 o                         
  -2  -3   9       1413.26       1434.90        66.96 o                         
  -1  -3   9       6563.99       6839.69       158.28 o                         
   0  -3   9        323.00        318.58        33.34 o                         
   1  -3   9       4283.21       4273.74       128.73 o                         
   2  -3   9       1488.47       1376.49        73.23 o                         
   3  -3   9        288.03        335.28        60.46 o                         
   4  -3   9       2242.65       2040.92       111.82 o                         
   5  -3   9        519.84        535.94        65.13 o                         
   6  -3   9       1402.40       1332.41       170.87 o                         
  -8  -2   9       2638.46       2420.19       219.55 o                         
  -7  -2   9       2213.99       2268.62       109.06 o                         
  -6  -2   9        360.46        351.97        47.78 o                         
  -5  -2   9       2539.38       2464.13       105.89 o                         
  -4  -2   9        119.51        116.40        27.84 o                         
  -3  -2   9        989.99       1083.76        57.88 o                         
  -2  -2   9       2649.04       2487.68        96.50 o                         
  -1  -2   9         73.56        100.25        25.17 o                         
   0  -2   9       4238.89       4347.67       107.75 o                         
   1  -2   9       1561.53       1654.84        79.74 o                         
   2  -2   9        310.32        252.72        36.91 o                         
   3  -2   9       1115.63       1091.85        64.83 o                         
   4  -2   9        399.45        346.58        71.54 o                         
   5  -2   9       1269.27       1379.31       154.51 o                         
   6  -2   9       2663.62       2569.80       175.85 o                         
  -8  -1   9        201.33        199.17        61.51 o                         
  -7  -1   9       3129.16       3063.27       124.21 o                         
  -6  -1   9       2874.36       2942.17       107.91 o                         
  -5  -1   9        213.77        155.70        33.22 o                         
  -4  -1   9       2210.93       2263.90       128.95 o                         
  -3  -1   9        493.51        522.52        40.37 o                         
  -2  -1   9       2105.46       2056.13        74.57 o                         
  -1  -1   9       6874.34       6907.83       138.79 o                         
   0  -1   9        156.13        149.77        25.73 o                         
   1  -1   9       5022.39       5115.61       156.30 o                         
   2  -1   9       1403.59       1342.04        60.31 o                         
   3  -1   9        284.25        286.50        46.17 o                         
   4  -1   9       2388.65       2156.80       112.69 o                         
   5  -1   9        517.04        606.16        90.05 o                         
   6  -1   9       1405.37       1344.88       149.28 o                         
  -8   0   9       2434.40       2538.64       354.03 o                         
  -7   0   9       1462.42       1457.53        87.42 o                         
  -6   0   9        454.53        469.16        49.78 o                         
  -5   0   9       2019.56       2083.88        84.62 o                         
  -4   0   9        187.31        194.28        37.21 o                         
  -3   0   9        813.93        872.84        47.79 o                         
  -2   0   9       3578.28       3662.30        89.78 o                         
  -1   0   9          3.55         22.04        17.58 o                         
   0   0   9       4830.06       4861.69        92.59 o                         
   1   0   9       2720.32       2650.99        82.16 o                         
   2   0   9        186.54        145.11        30.40 o                         
   3   0   9       1470.39       1477.03        90.68 o                         
   4   0   9        438.60        448.39        57.57 o                         
   5   0   9       1530.53       1481.81       141.46 o                         
   6   0   9       2912.40       2517.92       137.17 o                         
  -8   1   9        201.17        253.69        66.45 o                         
  -7   1   9       3126.98       3089.12       101.08 o                         
  -6   1   9       2876.30       2981.20       105.23 o                         
  -5   1   9        213.64        208.60        33.79 o                         
  -4   1   9       2208.99       2164.43        79.23 o                         
  -3   1   9        494.43        524.45        37.88 o                         
  -2   1   9       2101.51       2202.72        68.44 o                         
  -1   1   9       6874.30       7012.65       126.12 o                         
   0   1   9        156.07        110.75        23.82 o                         
   1   1   9       5019.25       5061.20       105.35 o                         
   2   1   9       1403.10       1364.56        90.37 o                         
   3   1   9        284.16        350.33        69.81 o                         
   4   1   9       2391.89       2284.81       114.21 o                         
   5   1   9        515.73        437.97        56.26 o                         
   6   1   9       1406.59       1459.05       108.10 o                         
   7   1   9       2924.68       2804.69       238.34 o                         
  -8   2   9       2640.36       2646.07       237.40 o                         
  -7   2   9       2213.47       2288.10        88.45 o                         
  -6   2   9        361.53        419.36        40.79 o                         
  -5   2   9       2538.42       2475.79        92.04 o                         
  -4   2   9        119.90        108.22        30.87 o                         
  -3   2   9        993.61       1044.65        59.85 o                         
  -2   2   9       2649.19       2676.50        76.10 o                         
  -1   2   9         73.77        114.28        24.91 o                         
   0   2   9       4241.31       4323.82       108.79 o                         
   1   2   9       1562.13       1560.50        62.40 o                         
   2   2   9        313.34        324.45        29.53 o                         
   3   2   9       1115.26       1100.42        77.72 o                         
   4   2   9        399.81        364.24        50.10 o                         
   5   2   9       1268.10       1293.47        88.60 o                         
   6   2   9       2665.26       2506.35       126.47 o                         
   7   2   9         19.68        110.61        73.07 o                         
  -8   3   9         44.28         32.92        84.86 o                         
  -7   3   9       3399.91       3470.89       125.21 o                         
  -6   3   9       2159.66       2131.03        91.56 o                         
  -5   3   9        294.14        288.09        42.66 o                         
  -4   3   9       1736.58       1750.97       136.19 o                         
  -3   3   9        642.53        617.55        55.56 o                         
  -2   3   9       1412.64       1420.81        61.87 o                         
  -1   3   9       6562.22       6697.83       155.15 o                         
   0   3   9        322.54        334.07        34.57 o                         
   1   3   9       4281.24       4233.12        99.29 o                         
   2   3   9       1487.95       1541.28        59.92 o                         
   3   3   9        287.60        273.12        37.54 o                         
   4   3   9       2239.72       2277.77        94.85 o                         
   5   3   9        520.91        493.31        58.39 o                         
   6   3   9       1400.56       1560.76       100.71 o                         
   7   3   9       3178.92       3247.09       246.37 o                         
  -8   4   9       1842.46       2044.33       220.48 o                         
  -7   4   9       1841.24       1908.72       172.17 o                         
  -6   4   9        270.10        309.93        42.19 o                         
  -5   4   9       2344.26       2327.76       120.57 o                         
  -4   4   9        164.22        202.83        45.90 o                         
  -3   4   9       1097.44       1143.67        80.54 o                         
  -2   4   9       2801.26       2670.68        84.55 o                         
  -1   4   9         41.79         35.92        20.89 o                         
   0   4   9       4288.13       4427.25       122.33 o                         
   1   4   9       1933.75       1874.96        67.47 o                         
   2   4   9        227.07        265.38        28.51 o                         
   3   4   9       1229.97       1228.91        69.31 o                         
   4   4   9        366.26        320.09        39.54 o                         
   5   4   9       1306.01       1304.68        76.90 o                         
   6   4   9       2088.19       1972.53       182.27 o                         
   7   4   9         95.82        125.47        61.47 o                         
  -8   5   9         76.52        212.07        85.73 o                         
  -7   5   9       2682.86       2618.61       174.87 o                         
  -6   5   9       2049.29       2182.32       123.44 o                         
  -5   5   9        276.66        244.06        55.44 o                         
  -4   5   9       1587.17       1637.90       101.72 o                         
  -3   5   9        344.06        347.80        45.98 o                         
  -2   5   9       1409.45       1475.59        92.13 o                         
  -1   5   9       5608.87       5794.63       129.27 o                         
   0   5   9        101.22         44.89        22.39 o                         
   1   5   9       3841.17       3804.44        96.64 o                         
   2   5   9       1372.69       1371.83        58.77 o                         
   3   5   9        184.64        140.80        29.71 o                         
   4   5   9       2079.25       2148.69        94.90 o                         
   5   5   9        681.74        717.37        70.35 o                         
  -6   6   9        286.40        335.19       120.81 o                         
  -5   6   9       1757.20       1869.86       114.31 o                         
  -4   6   9        272.49        265.32        49.33 o                         
  -3   6   9        609.28        656.02        55.67 o                         
  -2   6   9       2319.04       2363.49       100.82 o                         
  -1   6   9          3.01          3.67        25.59 o                         
   0   6   9       3101.47       3212.23        96.23 o                         
   1   6   9       1355.63       1391.11        59.60 o                         
   2   6   9        278.66        296.90        34.24 o                         
   3   6   9       1002.81       1031.82        81.67 o                         
   4   6   9        165.54        112.55        44.44 o                         
   5   6   9       1204.35       1200.15       107.94 o                         
   6   6   9       1818.74       2000.20       203.46 o                         
  -5   7   9        298.46        345.17        87.42 o                         
  -4   7   9       1870.69       1958.79       127.17 o                         
  -3   7   9        329.68        315.15        55.84 o                         
  -2   7   9       1452.42       1690.92       102.89 o                         
  -1   7   9       4045.34       4219.43       259.88 o                         
   0   7   9         88.75        103.88        32.40 o                         
   1   7   9       2689.88       2742.35       128.41 o                         
   2   7   9        879.00        797.26        58.00 o                         
   3   7   9        145.46        107.49        37.51 o                         
   4   7   9       1260.26       1122.85       122.98 o                         
   5   7   9        481.32        539.65       115.94 o                         
  -4   8   9         78.68        160.90        45.68 o                         
  -3   8   9        683.54        673.47       123.48 o                         
  -2   8   9       2019.35       2131.39       186.87 o                         
  -1   8   9         15.28         48.38        44.10 o                         
   0   8   9       3310.35       3398.44       123.53 o                         
   1   8   9       1316.01       1275.23        97.53 o                         
   2   8   9        252.83        287.20        37.07 o                         
   3   8   9       1263.03       1109.56        74.94 o                         
   4   8   9        304.62        309.60        64.47 o                         
  -3   9   9        425.61        397.96       102.88 o                         
  -2   9   9        682.84        630.72        70.58 o                         
  -1   9   9       2980.59       3068.84       180.84 o                         
   0   9   9        122.57        148.60        35.33 o                         
   1   9   9       2140.56       2139.80       102.10 o                         
   2   9   9        919.62        897.16        84.15 o                         
   3   9   9        208.29        114.86        65.59 o                         
  -2  10   9       1251.45       1003.75       144.63 o                         
   1  10   9        678.16        567.88        75.51 o                         
   2  10   9        163.34        116.91        64.28 o                         
  -1  -9  10        532.94        566.81       107.18 o                         
   1  -9  10        137.32         26.96        59.11 o                         
  -4  -8  10       1283.16       1414.89       166.13 o                         
  -3  -8  10         81.32         32.42        31.50 o                         
  -2  -8  10       2440.24       2425.88       194.36 o                         
  -1  -8  10       1336.58       1512.78        85.59 o                         
   0  -8  10        385.43        452.66        74.67 o                         
   1  -8  10       1220.27       1125.82       107.18 o                         
  -4  -7  10         65.26         33.76        30.55 o                         
  -3  -7  10       2041.26       1994.91        89.13 o                         
  -2  -7  10        945.40        868.17        57.89 o                         
  -1  -7  10        659.34        605.66        65.67 o                         
   0  -7  10       1415.56       1466.35        98.21 o                         
   1  -7  10        122.42         93.94        37.08 o                         
   2  -7  10        487.45        447.48       114.09 o                         
  -4  -6  10       1835.53       1907.61        79.68 o                         
  -3  -6  10         59.91        105.90        31.26 o                         
  -2  -6  10       3493.98       3381.01       108.77 o                         
  -1  -6  10       2691.90       2579.26       105.46 o                         
   0  -6  10        432.29        370.38       102.95 o                         
   1  -6  10       1570.81       1616.86        88.31 o                         
   2  -6  10        234.65        288.00        89.92 o                         
   3  -6  10        936.94       1060.95       110.54 o                         
  -5  -5  10        681.03        648.00       198.28 o                         
  -4  -5  10         54.96         84.92        36.40 o                         
  -3  -5  10       2723.76       2720.85       100.85 o                         
  -2  -5  10       1197.37       1201.63        72.49 o                         
  -1  -5  10        759.62        743.04        57.24 o                         
   0  -5  10       1716.93       1729.79        89.81 o                         
   1  -5  10        146.25        116.32        31.82 o                         
   2  -5  10        797.27        858.65        64.66 o                         
   3  -5  10       1151.44       1123.98        89.55 o                         
  -5  -4  10        660.04        672.71        72.03 o                         
  -4  -4  10       1863.94       1955.53       100.25 o                         
  -3  -4  10         35.67         41.59        26.54 o                         
  -2  -4  10       3599.04       3857.80       130.31 o                         
  -1  -4  10       2105.18       2107.88       110.43 o                         
   0  -4  10        604.33        592.76        54.59 o                         
   1  -4  10       1137.30       1139.48        72.66 o                         
   2  -4  10        138.30        100.45        33.30 o                         
   3  -4  10        866.56        854.31        78.62 o                         
   4  -4  10       2558.66       2342.08       127.95 o                         
  -6  -3  10        783.26        640.60       111.67 o                         
  -5  -3  10        830.33        847.58        91.14 o                         
  -4  -3  10         74.26         60.92        32.21 o                         
  -3  -3  10       3214.67       3259.95       106.40 o                         
  -2  -3  10       1769.06       1766.37        84.43 o                         
  -1  -3  10        929.67       1020.71        57.51 o                         
   0  -3  10       2487.33       2492.35       103.56 o                         
   1  -3  10        229.81        279.87        58.50 o                         
   2  -3  10        873.74        860.28        63.05 o                         
   3  -3  10       1471.33       1434.93        99.06 o                         
   4  -3  10         94.70        113.73        41.57 o                         
  -6  -2  10         96.21         82.67        40.28 o                         
  -5  -2  10        781.47        804.87       122.35 o                         
  -4  -2  10       2221.03       2098.90       100.90 o                         
  -3  -2  10         20.89          8.49        25.85 o                         
  -2  -2  10       4656.36       4700.19       122.09 o                         
  -1  -2  10       2819.67       2993.33        94.93 o                         
   0  -2  10        677.95        726.00        57.21 o                         
   1  -2  10       1703.05       1803.87        87.82 o                         
   2  -2  10        149.71        148.11        33.08 o                         
   3  -2  10       1361.31       1261.00       109.94 o                         
   4  -2  10       2802.72       2646.04       132.14 o                         
   5  -2  10         45.83         48.58        61.85 o                         
  -6  -1  10        743.92        708.03        72.27 o                         
  -5  -1  10        870.19        861.25       130.79 o                         
  -4  -1  10         29.07         35.10        37.17 o                         
  -3  -1  10       3161.34       3322.38       112.02 o                         
  -2  -1  10       1931.53       1892.72        75.40 o                         
  -1  -1  10        735.68        823.03        50.05 o                         
   0  -1  10       2169.85       2350.31        97.42 o                         
   1  -1  10        343.72        397.11        39.81 o                         
   2  -1  10        673.12        838.56        73.12 o                         
   3  -1  10       1788.28       1681.44       103.95 o                         
   4  -1  10         75.32        100.46        44.91 o                         
   5  -1  10       3524.90       3430.02       153.88 o                         
  -7   0  10       2332.27       2311.08       235.95 o                         
  -6   0  10        114.13        101.30        36.77 o                         
  -5   0  10       1052.05       1094.99        85.34 o                         
  -4   0  10       2287.76       2390.41       105.22 o                         
  -3   0  10         14.82         -8.26        26.95 o                         
  -2   0  10       4978.69       5246.93       184.67 o                         
  -1   0  10       2665.01       2646.74        90.23 o                         
   0   0  10       1080.65       1266.34        71.25 o                         
   1   0  10       1658.64       1648.66        80.61 o                         
   2   0  10         58.94          6.05        36.23 o                         
   3   0  10       1531.37       1527.86        98.91 o                         
   4   0  10       2323.05       2277.74       131.24 o                         
   5   0  10         12.48         50.71        33.67 o                         
  -7   1  10        280.89        400.40        77.79 o                         
  -6   1  10        746.35        729.13        62.01 o                         
  -5   1  10        869.46        957.61        68.73 o                         
  -4   1  10         29.55         59.73        30.52 o                         
  -3   1  10       3166.43       3327.95       102.49 o                         
  -2   1  10       1929.88       2006.70        69.65 o                         
  -1   1  10        738.02        748.76        55.29 o                         
   0   1  10       2167.69       2111.34        90.46 o                         
   1   1  10        343.87        330.41        40.16 o                         
   2   1  10        671.66        629.21        52.28 o                         
   3   1  10       1786.51       1630.25       124.91 o                         
   4   1  10         74.26        115.88        39.59 o                         
   5   1  10       3520.16       3564.61       154.14 o                         
  -7   2  10       2045.02       2344.48       162.84 o                         
  -6   2  10         96.67         72.15        31.86 o                         
  -5   2  10        780.90        878.01        66.30 o                         
  -4   2  10       2218.99       2149.52       111.22 o                         
  -3   2  10         21.21         50.24        23.71 o                         
  -2   2  10       4651.94       4880.27       122.36 o                         
  -1   2  10       2822.03       2854.66        92.49 o                         
   0   2  10        678.00        681.38        42.70 o                         
   1   2  10       1705.58       1627.76        70.46 o                         
   2   2  10        150.22        156.55        28.67 o                         
   3   2  10       1361.87       1337.06        89.65 o                         
   4   2  10       2807.12       2658.13       129.83 o                         
   5   2  10         45.48        101.45        51.65 o                         
  -7   3  10        229.38        254.87        66.90 o                         
  -6   3  10        784.12        610.51        86.38 o                         
  -5   3  10        831.65        929.46       101.74 o                         
  -4   3  10         73.77         94.09        44.57 o                         
  -3   3  10       3213.65       3231.33       141.73 o                         
  -2   3  10       1768.21       1740.70       130.60 o                         
  -1   3  10        929.92        998.17        56.98 o                         
   0   3  10       2484.63       2547.66        80.55 o                         
   1   3  10        229.54        184.23        30.95 o                         
   2   3  10        873.02        932.34        74.53 o                         
   3   3  10       1471.11       1332.39        90.56 o                         
   4   3  10         94.68        137.68        41.39 o                         
   5   3  10       2732.21       2338.40       206.14 o                         
   6   3  10        345.85        307.10        87.45 o                         
  -6   4  10        153.93        223.49        94.34 o                         
  -5   4  10        659.58        683.82        73.24 o                         
  -4   4  10       1865.07       1948.34       141.38 o                         
  -3   4  10         36.09         28.86        35.93 o                         
  -2   4  10       3602.13       3727.72       149.93 o                         
  -1   4  10       2104.14       2120.80        80.49 o                         
   0   4  10        604.24        605.16        42.65 o                         
   1   4  10       1139.77       1232.54        56.88 o                         
   2   4  10        139.24        195.02        28.92 o                         
   3   4  10        865.64        823.12        72.05 o                         
   4   4  10       2557.04       2586.74       126.57 o                         
   5   4  10         32.73        100.66        54.92 o                         
  -5   5  10        681.31        637.35       133.35 o                         
  -4   5  10         55.45         41.43        53.74 o                         
  -3   5  10       2720.65       2709.86       132.64 o                         
  -2   5  10       1197.16       1169.85        87.08 o                         
  -1   5  10        759.80        837.59        60.65 o                         
   0   5  10       1718.95       1618.53        66.17 o                         
   1   5  10        145.99        150.67        27.04 o                         
   2   5  10        796.46        717.66        45.88 o                         
   3   5  10       1154.25       1125.01        70.81 o                         
   4   5  10        103.95        163.52        53.94 o                         
  -5   6  10        619.24        699.79       152.31 o                         
  -4   6  10       1836.01       1722.38        96.38 o                         
  -3   6  10         60.37         -8.86        35.10 o                         
  -2   6  10       3493.19       3535.34       178.67 o                         
  -1   6  10       2688.65       2839.03       163.76 o                         
   0   6  10        432.53        531.26        58.58 o                         
   1   6  10       1569.53       1639.69        76.04 o                         
   2   6  10        234.60        189.86        46.46 o                         
   3   6  10        934.46        949.76        79.56 o                         
   4   6  10       2141.29       2440.00       217.59 o                         
  -3   7  10       2042.43       1971.36       244.24 o                         
  -2   7  10        944.75        929.82       101.47 o                         
  -1   7  10        661.38        684.84        85.04 o                         
   0   7  10       1415.81       1388.95        81.39 o                         
   1   7  10        122.23        132.10        33.48 o                         
   2   7  10        490.10        539.03        49.88 o                         
   3   7  10       1136.70        911.21       242.49 o                         
   4   7  10         45.57         71.64        73.98 o                         
  -1   8  10       1337.52       1276.47       117.19 o                         
   0   8  10        385.26        496.19        71.12 o                         
   1   8  10       1221.52       1124.30        85.02 o                         
   2   8  10        103.77        175.70        41.74 o                         
   3   8  10       1122.56       1166.97       147.20 o                         
   1   9  10        137.05        135.40        62.38 o                         
   1  -7  11        743.73        706.01       120.09 o                         
  -3  -6  11       1972.58       1842.74       127.54 o                         
  -2  -6  11         46.53        151.11        72.66 o                         
  -1  -6  11        514.29        470.51        76.45 o                         
   0  -6  11        641.47        471.60       101.01 o                         
   1  -6  11         28.85        -63.45        63.45 o                         
  -4  -5  11       1290.18       1332.20       157.04 o                         
  -3  -5  11        719.85        755.06        81.39 o                         
  -2  -5  11       2225.56       2120.97       139.84 o                         
  -1  -5  11         82.84         50.54        34.71 o                         
   0  -5  11        771.79        711.20        85.35 o                         
   1  -5  11        685.34        539.12       105.23 o                         
  -4  -4  11        688.72        861.95       129.66 o                         
  -3  -4  11       3585.09       3491.92       141.96 o                         
  -2  -4  11        210.37        219.82        37.76 o                         
  -1  -4  11       1027.00       1139.15        76.36 o                         
   0  -4  11       1155.04       1076.77        74.40 o                         
   1  -4  11         78.74         81.18        36.48 o                         
  -5  -3  11       2019.14       1922.66       190.57 o                         
  -4  -3  11       1196.46       1406.53       154.65 o                         
  -3  -3  11        824.86        899.56        78.65 o                         
  -2  -3  11       2237.53       2433.22       200.92 o                         
  -1  -3  11         19.11         32.56        31.55 o                         
   0  -3  11        639.84        675.58        58.89 o                         
   1  -3  11        891.19        923.99       103.96 o                         
   2  -3  11          9.56         37.31        37.75 o                         
  -5  -2  11        502.55        589.51       112.29 o                         
  -4  -2  11        940.01        899.60        89.28 o                         
  -3  -2  11       3137.66       3299.29       147.54 o                         
  -2  -2  11         96.18        139.83        36.23 o                         
  -1  -2  11        778.89        745.52        72.63 o                         
   0  -2  11        765.53        778.12        62.63 o                         
   1  -2  11        161.05        139.38        31.14 o                         
   2  -2  11       1888.71       2021.23       117.90 o                         
  -5  -1  11       2149.88       2065.92       193.40 o                         
  -4  -1  11       1811.91       1702.38       113.64 o                         
  -3  -1  11        608.05        566.32        53.71 o                         
  -2  -1  11       3114.67       2992.97       116.10 o                         
  -1  -1  11        110.56        128.58        29.55 o                         
   0  -1  11        952.43        871.75        64.97 o                         
   1  -1  11       1123.21       1035.56        69.79 o                         
   2  -1  11         19.16         20.69        33.68 o                         
   3  -1  11       3140.01       3081.98       178.13 o                         
  -5   0  11        330.28        221.97        60.46 o                         
  -4   0  11       1005.98       1138.56        88.31 o                         
  -3   0  11       3054.51       3145.34       117.73 o                         
  -2   0  11         33.54         27.29        26.80 o                         
  -1   0  11        684.37        714.46        59.12 o                         
   0   0  11        833.85        926.11        96.13 o                         
   1   0  11         63.79         22.07        28.22 o                         
   2   0  11       2262.98       2081.03       117.41 o                         
   3   0  11        801.92        718.66        74.68 o                         
  -5   1  11       2147.71       2023.98       191.63 o                         
  -4   1  11       1812.42       1783.04       174.21 o                         
  -3   1  11        607.62        771.87        60.69 o                         
  -2   1  11       3112.88       3227.22       140.86 o                         
  -1   1  11        111.30         93.08        29.74 o                         
   0   1  11        954.04       1110.09        71.03 o                         
   1   1  11       1125.08       1089.32        70.46 o                         
   2   1  11         19.16          1.26        36.59 o                         
   3   1  11       3141.21       3153.45       145.41 o                         
  -4   2  11        939.83       1025.05       109.05 o                         
  -3   2  11       3137.52       3105.31       178.04 o                         
  -2   2  11         96.14         83.96        36.10 o                         
  -1   2  11        779.00        759.89        58.15 o                         
   0   2  11        763.42        778.22        65.39 o                         
   1   2  11        159.88        173.37        34.06 o                         
   2   2  11       1888.12       1741.23       105.23 o                         
   3   2  11        607.03        516.95        63.61 o                         
   4   2  11       1018.45       1023.42       147.03 o                         
  -5   3  11       2019.85       2239.39       222.91 o                         
  -4   3  11       1197.87       1370.68       316.98 o                         
  -3   3  11        825.25       1012.35       127.70 o                         
  -2   3  11       2240.02       2390.73       123.01 o                         
  -1   3  11         19.43        107.27        31.94 o                         
   0   3  11        640.37        670.40        56.34 o                         
   1   3  11        892.77        901.95        63.35 o                         
   2   3  11          9.56          1.83        32.17 o                         
   3   3  11       2703.70       2563.09       129.09 o                         
   4   3  11       1183.53       1282.47       163.04 o                         
  -5   4  11        559.52        666.08       132.59 o                         
  -4   4  11        688.20        708.43       168.43 o                         
  -3   4  11       3580.45       3504.56       155.16 o                         
  -2   4  11        210.45        226.71        48.51 o                         
  -1   4  11       1026.57       1074.72        84.97 o                         
   0   4  11       1155.27       1109.13        62.71 o                         
   1   4  11         78.69         71.26        25.50 o                         
   2   4  11       2318.06       2269.56       118.00 o                         
   3   4  11        672.29        385.39        95.21 o                         
   4   4  11        998.01        982.68       137.41 o                         
  -4   5  11       1291.15       1506.28       133.14 o                         
  -3   5  11        719.73        736.98       170.99 o                         
  -2   5  11       2227.32       2403.84       127.08 o                         
  -1   5  11         81.46         48.85        72.82 o                         
   0   5  11        771.53        843.09        57.24 o                         
   1   5  11        685.17        661.84        56.77 o                         
   2   5  11         36.60        -12.82        48.42 o                         
  -2   6  11         46.62        150.40        81.27 o                         
  -1   6  11        516.75        451.39        74.66 o                         
   0   6  11        643.23        756.82        73.05 o                         
   1   6  11         28.45         53.59        29.48 o                         
   2   6  11       1786.99       1681.46       193.16 o                         
   1   7  11        743.84        738.84        84.88 o                         
  -2  -4  12        296.96        249.38        79.32 o                         
  -1  -3  12       1014.36        790.35       129.38 o                         
   0  -3  12        260.27        373.53        97.95 o                         
   1  -3  12       1087.29        997.16       136.88 o                         
  -1  -2  12        138.12        209.40        56.02 o                         
   0  -2  12       1422.00       1452.18        95.34 o                         
  -3  -1  12        693.69        687.19       121.38 o                         
  -2  -1  12         82.06         51.39        49.83 o                         
  -1  -1  12        908.48        878.22        76.96 o                         
   0  -1  12        275.82        254.61        57.43 o                         
  -2   0  12        492.02        461.02        70.81 o                         
  -1   0  12        116.97         34.44        32.76 o                         
   0   0  12       1352.63       1336.77        91.31 o                         
   1   0  12        730.43        753.76       127.64 o                         
  -2   1  12         82.38        -28.89        54.85 o                         
  -1   1  12        910.22       1015.66       108.42 o                         
   0   1  12        275.45        254.22        44.23 o                         
   1   1  12       1074.87       1139.83       148.12 o                         
  -1   2  12        137.87         95.40        71.34 o                         
   0   2  12       1420.10       1302.14        87.84 o                         
   1   2  12       1062.73        944.65       139.58 o                         
  -1   3  12       1016.61       1090.81       145.29 o                         
   0   3  12        260.08        225.78        44.25 o                         
  -1   4  12        186.17        184.31        80.29 o                         
   0   4  12       1110.47       1191.55       393.01 o                         
                                                                                
