# Supplementary material for: Crystal structures of sixteen phosphane chalcogenide complexes of gold(I) chloride, bromide and iodide
Source: Acta Crystallogr E Crystallogr Commun. 2024 Jan 1;80(Pt 1):34–49. doi: 10.1107/S2056989023010459 (PMC10833370; doi:10.1107/S2056989023010459)
Supplement: Supplementary file 5 [file e-80-00034-5asup5.hkl]

data_5a                                                                         
_shelx_title ' braun in P2(1)/n'                                                
_shelx_refln_list_code          4                                               
_shelx_F_calc_maximum      434.35                                               
_exptl_crystal_F_000       880.00                                               
_reflns_d_resolution_high  0.6913                                               
                                                                                
loop_                                                                           
 _space_group_symop_operation_xyz                                               
 'x, y, z'                                                                      
 '-x+1/2, y+1/2, -z+1/2'                                                        
 '-x, -y, -z'                                                                   
 'x-1/2, -y-1/2, z-1/2'                                                         
                                                                                
_cell_length_a     8.0938                                                       
_cell_length_b    11.3088                                                       
_cell_length_c    14.9798                                                       
_cell_angle_alpha  90.000                                                       
_cell_angle_beta   96.403                                                       
_cell_angle_gamma  90.000                                                       
                                                                                
_shelx_F_squared_multiplier     1.000                                           
                                                                                
loop_                                                                           
 _refln_index_h                                                                 
 _refln_index_k                                                                 
 _refln_index_l                                                                 
 _refln_F_squared_calc                                                          
 _refln_F_squared_meas                                                          
 _refln_F_squared_sigma                                                         
 _refln_observed_status                                                         
   2   0   0      20644.94      20881.82       186.46 o                         
   4   0   0      81460.82      80079.00       640.69 o                         
   6   0   0      38594.86      38292.01       429.88 o                         
   8   0   0       4664.30       4497.32       183.06 o                         
  10   0   0      23985.30      24881.82       733.16 o                         
   1   1   0      93622.59      95369.52       525.42 o                         
   2   1   0        862.20        934.71        20.25 o                         
   3   1   0      28015.65      28706.07       195.28 o                         
   4   1   0        547.34        548.60        33.76 o                         
   5   1   0      90725.89      89843.07       555.78 o                         
   6   1   0        582.00        617.77        48.07 o                         
   7   1   0       9192.33       9180.74       145.92 o                         
   8   1   0        325.60        314.04        52.12 o                         
   9   1   0      17642.91      17822.42       327.99 o                         
  10   1   0          8.89         88.53        78.22 o                         
  11   1   0       7876.75       7394.22       414.26 o                         
   0   2   0      92783.47      92523.16       694.53 o                         
   1   2   0       4148.29       4305.09        53.66 o                         
   2   2   0      17644.43      17517.72       112.90 o                         
   3   2   0       1985.53       2038.84        47.21 o                         
   4   2   0      64255.50      64782.33       525.63 o                         
   5   2   0         65.95         31.65        30.28 o                         
   6   2   0      42357.07      41593.68       360.24 o                         
   7   2   0         76.58         78.44        35.02 o                         
   8   2   0       7598.44       7749.19       181.35 o                         
   9   2   0        310.09        165.50        74.91 o                         
  10   2   0      15004.50      15025.33       388.81 o                         
  11   2   0        172.24        284.27       187.88 o                         
   1   3   0     141185.53     141644.67       897.87 o                         
   2   3   0       6272.66       6747.12        77.15 o                         
   3   3   0       8755.93       8558.50       104.80 o                         
   4   3   0       2601.04       2544.34        66.20 o                         
   5   3   0      90924.25      90496.82       592.92 o                         
   6   3   0       1729.98       1748.95        67.44 o                         
   7   3   0       3651.89       3543.89       103.56 o                         
   8   3   0        517.16        478.21        67.05 o                         
   9   3   0      20058.56      19770.67       381.92 o                         
  10   3   0         63.81          9.86       114.72 o                         
   0   4   0     188658.64     183777.09      1849.82 o                         
   1   4   0        782.00        855.35        33.97 o                         
   2   4   0      17242.91      17048.94       145.15 o                         
   3   4   0        195.46        226.19        33.35 o                         
   4   4   0      57680.01      57356.10       432.84 o                         
   5   4   0        215.24        213.70        36.91 o                         
   6   4   0      32440.19      32867.98       329.53 o                         
   7   4   0         70.26         87.12        38.68 o                         
   8   4   0       6154.29       6117.15       183.52 o                         
   9   4   0        205.03        250.05        76.05 o                         
  10   4   0      19068.44      19133.71       432.08 o                         
   1   5   0      54296.49      52605.37       398.13 o                         
   2   5   0        341.43        357.51        28.11 o                         
   3   5   0      26027.17      25763.84       243.84 o                         
   4   5   0       5523.92       5555.15        96.39 o                         
   5   5   0      57963.97      58121.61       467.73 o                         
   6   5   0        545.43        559.64        46.45 o                         
   7   5   0      12055.20      12141.52       211.48 o                         
   8   5   0        551.85        518.75        81.84 o                         
   9   5   0       9801.26      10055.34       296.31 o                         
  10   5   0         16.89         10.82        76.21 o                         
  11   5   0       6200.16       5366.87       757.12 o                         
   0   6   0     122736.73     115890.41      1759.12 o                         
   1   6   0      10495.48      10409.91       155.45 o                         
   2   6   0      16579.68      16136.16       212.99 o                         
   3   6   0       1858.08       1743.37        56.60 o                         
   4   6   0      48164.46      47898.50       451.35 o                         
   5   6   0        117.60         90.71        33.99 o                         
   6   6   0      25296.61      25369.21       282.93 o                         
   7   6   0        470.13        462.47        61.60 o                         
   8   6   0       5947.34       5659.29       208.11 o                         
   9   6   0       1937.62       1680.95       135.53 o                         
  10   6   0      14132.99      13744.72       454.52 o                         
   1   7   0      68571.75      66645.77       663.27 o                         
   2   7   0        827.19        740.21        47.82 o                         
   3   7   0       9015.42       8382.45       199.86 o                         
   4   7   0       1096.82       1083.61        71.43 o                         
   5   7   0      54825.23      55198.98       523.15 o                         
   6   7   0        353.50        332.26        48.41 o                         
   7   7   0       5107.41       5018.81       147.57 o                         
   8   7   0        291.33        173.53        69.28 o                         
   9   7   0      13549.75      13792.42       391.35 o                         
  10   7   0        103.64       -105.18       204.08 o                         
   0   8   0      44223.89      42969.95       789.06 o                         
   1   8   0       1849.15       1892.90        97.84 o                         
   2   8   0      20298.80      19694.10       280.83 o                         
   3   8   0       1929.55       1953.79        96.07 o                         
   4   8   0      28899.02      28706.46       406.50 o                         
   5   8   0        332.36        337.55        48.60 o                         
   6   8   0      18481.78      18739.18       272.17 o                         
   7   8   0         80.76         71.84        54.37 o                         
   8   8   0       5850.85       5711.54       239.49 o                         
   9   8   0        528.24        443.08       127.30 o                         
   1   9   0      27380.65      26915.27       494.57 o                         
   2   9   0       2013.14       1865.90       110.91 o                         
   3   9   0      10806.09      10723.39       222.63 o                         
   4   9   0       5742.62       5732.15       169.61 o                         
   5   9   0      31405.58      31418.46       419.72 o                         
   6   9   0       3143.84       3094.28       126.68 o                         
   7   9   0       6670.25       6433.14       209.46 o                         
   8   9   0       2135.49       2295.71       162.59 o                         
   9   9   0       7714.40       7187.75       534.63 o                         
   0  10   0      57724.90      54530.51      1010.61 o                         
   1  10   0       3592.27       3547.56       174.47 o                         
   2  10   0       8222.98       7922.77       224.83 o                         
   3  10   0       1094.59       1196.12        94.03 o                         
   4  10   0      22914.65      22488.26       390.03 o                         
   5  10   0        222.12        152.14        57.71 o                         
   6  10   0      13519.08      13481.23       301.88 o                         
   7  10   0        109.84        144.35        63.37 o                         
   8  10   0       4449.15       4214.52       234.93 o                         
   9  10   0       1611.89       1601.65       294.33 o                         
   1  11   0      25767.74      24490.02       490.46 o                         
   2  11   0        138.54        217.87        64.74 o                         
   3  11   0      13595.84      13436.13       286.83 o                         
   4  11   0       1643.88       1658.43       117.14 o                         
   5  11   0      17091.58      16484.91       387.17 o                         
   6  11   0        103.80        133.51        75.51 o                         
   7  11   0       5411.74       5197.01       230.29 o                         
   8  11   0        563.76        780.55       247.94 o                         
   0  12   0      17522.06      18059.94      1166.86 o                         
   1  12   0       4724.30       4745.70       218.82 o                         
   2  12   0      10478.16      10672.59       287.40 o                         
   3  12   0       2589.53       2673.99       138.58 o                         
   4  12   0      13333.17      13500.07       332.39 o                         
   5  12   0         36.11        -60.65        75.12 o                         
   6  12   0      10895.72      10794.01       352.20 o                         
   7  12   0        230.07         42.16       106.93 o                         
   1  13   0      13553.70      13710.05       368.75 o                         
   2  13   0        850.06        975.04       101.96 o                         
   3  13   0       5910.57       6349.58       252.98 o                         
   4  13   0       2440.87       2824.95       162.60 o                         
   5  13   0      14394.93      14437.04       393.61 o                         
   6  13   0        962.01        899.98       191.13 o                         
   0  14   0      16697.35      17685.91       976.36 o                         
   1  14   0        743.42        833.08       109.58 o                         
   2  14   0       7598.86       7475.53       314.13 o                         
   3  14   0        235.39        216.01        99.92 o                         
   4  14   0       7616.63       7430.18       283.40 o                         
   5  14   0        122.77        432.27       165.92 o                         
   1  15   0       6668.79       6681.35       307.18 o                         
   2  15   0        389.47        440.97       116.94 o                         
   3  15   0       7578.27       7453.11       418.96 o                         
 -11   0   1       3363.86       3299.38       429.42 o                         
  -9   0   1       6258.50       6450.31       256.31 o                         
  -7   0   1       6004.71       6090.03       156.31 o                         
  -5   0   1      17258.21      17026.71       253.89 o                         
  -3   0   1       4797.80       5026.79       110.56 o                         
  -1   0   1        606.67        882.12        43.91 o                         
   1   0   1      15696.85      16106.31       108.71 o                         
   3   0   1        206.84        237.24        22.91 o                         
   5   0   1       3856.05       3939.77       123.85 o                         
   7   0   1        359.06        408.45        80.24 o                         
   9   0   1        153.86        186.80       115.91 o                         
  11   0   1        413.02        258.45       133.31 o                         
 -11   1   1         47.49        347.93       155.18 o                         
 -10   1   1       7880.80       8090.09       282.82 o                         
  -9   1   1        497.05        446.04        70.47 o                         
  -8   1   1       1257.77       1233.01        65.39 o                         
  -7   1   1        360.51        319.68        37.81 o                         
  -6   1   1       7666.65       7696.41       113.67 o                         
  -5   1   1         42.05         48.04        24.13 o                         
  -4   1   1      12023.82      11789.60       115.35 o                         
  -3   1   1          3.62         32.81        17.10 o                         
  -2   1   1        507.94        589.30        17.87 o                         
  -1   1   1       5508.17       5651.39        44.32 o                         
   0   1   1      27829.93      26777.53       240.29 o                         
   1   1   1       8405.68       8424.18        65.20 o                         
   2   1   1        178.67        282.54        15.43 o                         
   3   1   1       1314.97       1299.87        32.69 o                         
   4   1   1       4048.08       4214.09        73.38 o                         
   5   1   1         43.64         28.28        27.04 o                         
   6   1   1        880.25        936.31        49.62 o                         
   7   1   1       1161.60       1145.90        54.99 o                         
   8   1   1        655.70        648.81        58.57 o                         
   9   1   1        252.15         72.86        59.27 o                         
  10   1   1        291.73        394.52        87.35 o                         
  11   1   1          0.14        -71.21       128.13 o                         
 -11   2   1       3600.62       3998.85       936.13 o                         
 -10   2   1          3.06        -51.79        66.12 o                         
  -9   2   1       4745.93       4714.89       160.55 o                         
  -8   2   1         45.57          2.75        47.86 o                         
  -7   2   1        145.31        126.48        41.32 o                         
  -6   2   1         98.30         93.21        32.57 o                         
  -5   2   1      28231.31      27441.17       255.67 o                         
  -4   2   1        819.57        855.70        42.60 o                         
  -3   2   1         93.42         95.37        19.18 o                         
  -2   2   1        295.38        354.77        18.21 o                         
  -1   2   1      28164.17      28685.53       163.41 o                         
   0   2   1       1046.80       1156.75        27.32 o                         
   1   2   1       9683.88       9709.74        69.06 o                         
   2   2   1       3216.33       3523.18        43.68 o                         
   3   2   1       1824.43       2086.85        45.82 o                         
   4   2   1        117.62        143.50        21.13 o                         
   5   2   1       6689.24       6525.96        92.69 o                         
   6   2   1        136.45        184.50        30.36 o                         
   7   2   1       1239.99       1315.84        65.49 o                         
   8   2   1         35.53         65.34        49.34 o                         
   9   2   1         97.41         46.61        75.90 o                         
  10   2   1        212.40        173.65        87.73 o                         
 -11   3   1         43.87        -66.17       266.78 o                         
 -10   3   1       5136.59       5416.49       221.99 o                         
  -9   3   1        168.40        108.85        61.67 o                         
  -8   3   1       5133.46       5046.75       158.19 o                         
  -7   3   1        419.04        439.98        47.18 o                         
  -6   3   1       8376.68       8254.07       153.69 o                         
  -5   3   1         43.48         11.70        31.96 o                         
  -4   3   1      16663.51      16905.55       176.69 o                         
  -3   3   1         87.48        154.13        20.65 o                         
  -2   3   1       5239.86       5378.64        66.51 o                         
  -1   3   1        161.81        205.72        18.57 o                         
   0   3   1      15301.25      15612.08       131.11 o                         
   1   3   1       1276.90       1378.79        29.98 o                         
   2   3   1       3103.50       3255.04        50.76 o                         
   3   3   1        219.98        289.31        24.37 o                         
   4   3   1        366.61        399.89        32.84 o                         
   5   3   1       1048.69       1092.92        47.19 o                         
   6   3   1       3326.68       3261.39        88.85 o                         
   7   3   1         35.59          9.68        37.37 o                         
   8   3   1        528.12        552.65        66.55 o                         
   9   3   1         10.27        185.59        70.54 o                         
  10   3   1        349.41        492.32        89.81 o                         
 -11   4   1       2861.05       2917.07       545.22 o                         
 -10   4   1         92.16        194.69        77.49 o                         
  -9   4   1       6657.30       6698.74       237.07 o                         
  -8   4   1         10.97         53.73        58.74 o                         
  -7   4   1       2043.43       2149.61        84.65 o                         
  -6   4   1       2440.27       2475.68        80.87 o                         
  -5   4   1      16968.52      16919.55       188.97 o                         
  -4   4   1         86.82        117.16        21.69 o                         
  -3   4   1       1873.54       1905.52        61.63 o                         
  -2   4   1      10484.43      10868.94       113.41 o                         
  -1   4   1       7264.79       7264.40        99.18 o                         
   0   4   1        320.81        379.59        32.83 o                         
   1   4   1      19153.23      19701.04       204.75 o                         
   2   4   1         77.09        110.74        21.18 o                         
   3   4   1        300.02        410.10        32.85 o                         
   4   4   1        661.82        710.20        49.24 o                         
   5   4   1       6472.10       6738.69       123.37 o                         
   6   4   1        112.22        219.39        41.48 o                         
   7   4   1         20.33         88.18        41.03 o                         
   8   4   1       2056.07       2215.85       125.10 o                         
   9   4   1         20.87        100.01        74.46 o                         
  10   4   1         39.47         30.52       102.94 o                         
  11   4   1         20.73       -348.54       348.54 o                         
 -11   5   1         37.25         26.38       136.84 o                         
 -10   5   1       6944.12       7356.52       265.54 o                         
  -9   5   1         17.15         44.89        72.83 o                         
  -8   5   1        196.23        252.51        68.52 o                         
  -7   5   1        752.03        783.04        64.30 o                         
  -6   5   1       6741.36       6836.21       134.73 o                         
  -5   5   1        295.24        329.19        33.23 o                         
  -4   5   1      11279.46      11224.56       145.88 o                         
  -3   5   1       1371.00       1408.86        52.05 o                         
  -2   5   1        151.48        195.31        28.50 o                         
  -1   5   1       3683.33       3901.99        97.18 o                         
   0   5   1      27204.57      26536.14       342.35 o                         
   1   5   1         17.01         17.34        29.92 o                         
   2   5   1       2468.27       2597.66        65.66 o                         
   3   5   1        620.43        557.33        36.13 o                         
   4   5   1       1818.15       1869.55        65.61 o                         
   5   5   1        467.24        458.36        43.06 o                         
   6   5   1        419.10        536.58        48.39 o                         
   7   5   1        129.95        115.92        40.05 o                         
   8   5   1        471.04        382.02        78.19 o                         
   9   5   1        325.90        271.55        82.52 o                         
  10   5   1        215.25        290.68       110.45 o                         
 -10   6   1         99.46        145.85        86.37 o                         
  -9   6   1       4379.39       4481.72       212.56 o                         
  -8   6   1        630.05        631.26        76.96 o                         
  -7   6   1       1339.45       1274.33        83.08 o                         
  -6   6   1        273.65        305.24        50.18 o                         
  -5   6   1       8830.87       8740.29       148.87 o                         
  -4   6   1        381.09        307.81        37.72 o                         
  -3   6   1       3459.36       3469.53       105.38 o                         
  -2   6   1         75.77        131.24        30.90 o                         
  -1   6   1       3442.53       3495.24        96.80 o                         
   0   6   1       1121.82       1176.68        80.05 o                         
   1   6   1       4252.71       4236.65       104.00 o                         
   2   6   1       2484.29       2727.00        75.05 o                         
   3   6   1        347.49        279.20        34.75 o                         
   4   6   1       2103.96       2046.02        64.31 o                         
   5   6   1       2636.33       2696.80        83.98 o                         
   6   6   1        855.33       1003.24        61.98 o                         
   7   6   1         76.00        124.90        49.49 o                         
   8   6   1         16.14         65.44        64.58 o                         
   9   6   1          0.36         28.02        65.83 o                         
  10   6   1        549.07        362.73       129.22 o                         
 -10   7   1       4101.68       3918.06       946.16 o                         
  -9   7   1        137.58         18.63        83.87 o                         
  -8   7   1       3366.73       3400.08       170.82 o                         
  -7   7   1       1494.70       1593.57        88.98 o                         
  -6   7   1       4557.69       4541.22       129.85 o                         
  -5   7   1        127.24        109.20        48.48 o                         
  -4   7   1       9547.57       9568.31       212.26 o                         
  -3   7   1        101.32         91.39        53.33 o                         
  -2   7   1         25.23         35.39        41.72 o                         
  -1   7   1       7625.89       7396.60       167.26 o                         
   0   7   1      11978.55      11595.94       243.02 o                         
   1   7   1         35.90         37.25        33.51 o                         
   2   7   1       2730.76       2642.69        73.40 o                         
   3   7   1       4330.24       4204.08        94.01 o                         
   4   7   1        219.62        313.82        43.11 o                         
   5   7   1        331.75        308.74        43.25 o                         
   6   7   1       3214.59       3279.57       104.82 o                         
   7   7   1        662.89        762.06        75.68 o                         
   8   7   1        463.53        405.91        78.64 o                         
   9   7   1        672.45        644.62       104.32 o                         
 -10   8   1         13.28       -162.27       227.09 o                         
  -9   8   1       4924.02       4904.12       233.98 o                         
  -8   8   1         17.10        -74.69        74.69 o                         
  -7   8   1        183.91        143.00        52.17 o                         
  -6   8   1       1970.08       2079.86       100.10 o                         
  -5   8   1      16034.58      15548.64       279.72 o                         
  -4   8   1          7.18        -48.92        56.37 o                         
  -3   8   1        559.50        489.59        81.70 o                         
  -2   8   1       6713.94       6370.44       183.10 o                         
  -1   8   1       5702.99       5596.15       107.94 o                         
   0   8   1        987.40        969.49        88.08 o                         
   1   8   1       5328.69       5152.42       140.22 o                         
   2   8   1        250.69        259.69        50.96 o                         
   3   8   1        295.83        241.82        44.72 o                         
   4   8   1       2641.15       2766.31        98.07 o                         
   5   8   1       5014.32       5219.58       143.76 o                         
   6   8   1        227.23        187.67        49.84 o                         
   7   8   1        637.99        598.60        77.62 o                         
   8   8   1       1769.78       1865.74       129.67 o                         
   9   8   1        100.80        103.39        76.17 o                         
  -9   9   1        280.29         -0.72       152.47 o                         
  -8   9   1        842.38        784.30       100.33 o                         
  -7   9   1        773.61        694.15        80.41 o                         
  -6   9   1       2378.09       2418.67       119.67 o                         
  -5   9   1       1150.05       1260.06        83.89 o                         
  -4   9   1       7567.59       7496.42       193.43 o                         
  -3   9   1        695.62        638.50        75.27 o                         
  -2   9   1        384.04        360.36        74.16 o                         
  -1   9   1        610.02        608.87        50.81 o                         
   0   9   1      10457.11       9983.57       245.34 o                         
   1   9   1       1698.65       1847.55       123.51 o                         
   2   9   1         21.35         74.78        46.54 o                         
   3   9   1       1611.62       1699.08        92.12 o                         
   4   9   1        244.76        292.50        52.78 o                         
   5   9   1       2479.60       2553.44       115.89 o                         
   6   9   1        887.26       1029.95        81.47 o                         
   7   9   1         97.12        111.48        66.15 o                         
   8   9   1        430.86        454.01        90.66 o                         
   9   9   1        836.98        721.25       303.35 o                         
  -9  10   1       3431.12       3260.99       570.51 o                         
  -8  10   1        189.87        312.81        96.53 o                         
  -7  10   1       1741.59       1804.36       124.67 o                         
  -6  10   1       3090.69       3226.30       150.27 o                         
  -5  10   1       3745.00       3443.53       143.01 o                         
  -4  10   1        105.19         19.04        64.89 o                         
  -3  10   1       2750.31       2765.30       125.17 o                         
  -2  10   1       3795.54       3651.36       156.43 o                         
  -1  10   1        610.89        511.39        81.61 o                         
   0  10   1       2542.22       2617.30       129.92 o                         
   1  10   1       6611.96       6308.41       196.43 o                         
   2  10   1        292.57        170.73        63.81 o                         
   3  10   1          0.04         17.79        47.67 o                         
   4  10   1       3481.82       3687.65       159.70 o                         
   5  10   1       1405.59       1447.48        99.71 o                         
   6  10   1         80.91        111.77        54.46 o                         
   7  10   1        105.82        236.59        68.38 o                         
   8  10   1        328.23        529.92       151.48 o                         
  -8  11   1       1210.88       1097.33       205.23 o                         
  -7  11   1       1315.02       1121.62       119.85 o                         
  -6  11   1       2271.79       2126.28       148.99 o                         
  -5  11   1        731.17        699.38       108.61 o                         
  -4  11   1       6556.50       6317.58       224.45 o                         
  -3  11   1        611.01        596.32        71.37 o                         
  -2  11   1        126.56        173.86        67.60 o                         
  -1  11   1       7262.88       7211.92       244.83 o                         
   0  11   1       6413.34       6741.77       256.97 o                         
   1  11   1         37.93         86.94        58.79 o                         
   2  11   1         12.93          7.14        55.76 o                         
   3  11   1       3333.06       3127.27       141.59 o                         
   4  11   1        657.31        533.53        81.49 o                         
   5  11   1        364.40        223.40        72.86 o                         
   6  11   1        875.72       1014.58       108.55 o                         
   7  11   1        670.71        579.98        86.70 o                         
   8  11   1        172.95         45.94       120.53 o                         
  -7  12   1         63.82        -82.13       115.83 o                         
  -6  12   1       1326.50       1026.30       117.80 o                         
  -5  12   1       4986.63       4634.28       212.96 o                         
  -4  12   1        576.82        474.80       113.73 o                         
  -3  12   1        383.09        429.91       112.69 o                         
  -2  12   1       1217.27       1174.45       108.67 o                         
  -1  12   1       1454.73       1626.57       122.04 o                         
   0  12   1       1847.71       1801.97       133.23 o                         
   1  12   1       2806.17       2995.20       174.46 o                         
   2  12   1        435.61        285.33        78.32 o                         
   3  12   1        319.74        226.70        71.23 o                         
   4  12   1       3490.65       3687.92       173.16 o                         
   5  12   1       1689.48       1929.49       141.39 o                         
   6  12   1       1054.01        924.68       115.48 o                         
   7  12   1        130.91         43.81        97.14 o                         
  -6  13   1        431.26        281.37       122.77 o                         
  -5  13   1        920.57        772.24       136.81 o                         
  -4  13   1       2973.20       3238.21       173.11 o                         
  -3  13   1        116.68        317.21        86.26 o                         
  -2  13   1        668.28        732.94       119.88 o                         
  -1  13   1       3803.67       3709.08       181.41 o                         
   0  13   1       1668.78       1647.99       144.48 o                         
   1  13   1        733.19        713.28        98.38 o                         
   2  13   1        865.78        824.54       103.47 o                         
   3  13   1       2443.59       2561.91       153.65 o                         
   4  13   1          9.94         68.39        77.62 o                         
   5  13   1       2008.43       2012.04       150.17 o                         
   6  13   1        634.22        347.71       115.13 o                         
  -5  14   1       3956.86       4693.30       705.56 o                         
  -4  14   1         77.09        111.94        85.37 o                         
  -3  14   1        692.22        764.56       108.09 o                         
  -2  14   1       3956.65       3975.48       223.12 o                         
  -1  14   1        460.71        340.78       106.30 o                         
   0  14   1       1865.41       1992.94       165.32 o                         
   1  14   1       3033.75       3244.25       190.13 o                         
   2  14   1        186.08        275.09        99.42 o                         
   3  14   1         45.03         97.60        91.31 o                         
   4  14   1       3555.89       3670.28       198.75 o                         
   5  14   1       1108.15        929.14       200.42 o                         
  -3  15   1        476.66        333.23       127.70 o                         
  -2  15   1         27.71        -76.54       145.38 o                         
  -1  15   1       3173.51       3391.89       222.82 o                         
   0  15   1       2869.45       3395.29       219.30 o                         
   1  15   1        274.76        516.08       116.46 o                         
   2  15   1         25.42        -11.16       130.53 o                         
   3  15   1       1099.77        832.32       138.93 o                         
   4  15   1        673.06        616.71       268.03 o                         
  -2  16   1        842.66        570.41       261.13 o                         
  -1  16   1        212.04        433.67       277.64 o                         
 -10   0   2       1282.59       1331.91       174.92 o                         
  -8   0   2       7673.27       7630.32       204.80 o                         
  -6   0   2      26748.31      26805.27       336.36 o                         
  -4   0   2       3717.33       3724.33        98.33 o                         
  -2   0   2     113888.06     118054.77       698.04 o                         
   0   0   2      20159.04      20817.14       208.63 o                         
   2   0   2      14784.41      14443.62       117.39 o                         
   4   0   2      65870.08      65170.62       554.91 o                         
   6   0   2      10200.01      10219.75       210.40 o                         
   8   0   2      22061.22      22065.76       476.15 o                         
  10   0   2       8079.39       8217.58       466.79 o                         
 -11   1   2       6679.88       6997.47       568.47 o                         
 -10   1   2        189.97        114.93        72.85 o                         
  -9   1   2       1313.85       1512.46       100.04 o                         
  -8   1   2         67.78         58.50        40.54 o                         
  -7   1   2      22221.10      22549.58       236.61 o                         
  -6   1   2        610.36        559.90        38.92 o                         
  -5   1   2      19781.40      19443.50       207.82 o                         
  -4   1   2        233.58        185.68        23.67 o                         
  -3   1   2      13856.35      13724.35       124.55 o                         
  -2   1   2        124.40        160.92        12.74 o                         
  -1   1   2     115607.67     118311.01       606.86 o                         
   0   1   2       7928.01       8026.09        59.82 o                         
   1   1   2      13135.54      12897.07        85.15 o                         
   2   1   2        299.84        325.36        15.55 o                         
   3   1   2     103783.59     103025.12       506.35 o                         
   4   1   2         75.45         94.70        19.06 o                         
   5   1   2      22348.84      22294.51       197.58 o                         
   6   1   2          0.40         -0.98        27.69 o                         
   7   1   2      15092.43      15192.19       239.61 o                         
   8   1   2        336.14        348.47        72.52 o                         
   9   1   2      24068.02      24345.36       440.83 o                         
  10   1   2        397.13        191.52       117.00 o                         
  11   1   2       1796.94       1600.83       217.48 o                         
 -11   2   2        170.78        437.15       199.81 o                         
 -10   2   2       4710.86       4913.65       196.22 o                         
  -9   2   2          2.37         28.18        47.23 o                         
  -8   2   2       4169.26       4224.70       129.99 o                         
  -7   2   2        284.37        244.70        43.12 o                         
  -6   2   2      43217.48      43578.68       392.94 o                         
  -5   2   2        874.17        891.25        49.13 o                         
  -4   2   2       6229.14       6401.27       106.65 o                         
  -3   2   2         86.48        112.45        19.43 o                         
  -2   2   2     116679.60     118226.83       767.29 o                         
  -1   2   2        123.95        150.87        18.50 o                         
   0   2   2      60278.61      59573.64       385.20 o                         
   1   2   2       1439.21       1585.05        30.21 o                         
   2   2   2      40012.77      39968.75       220.72 o                         
   3   2   2         18.63         37.58        19.21 o                         
   4   2   2      95451.26      95153.08       546.16 o                         
   5   2   2         19.54          8.71        19.46 o                         
   6   2   2       3080.78       3282.31        75.30 o                         
   7   2   2          3.27         10.73        38.41 o                         
   8   2   2      34073.21      33973.15       517.30 o                         
   9   2   2         15.22        143.81        68.68 o                         
  10   2   2       6115.51       6079.75       250.59 o                         
 -11   3   2       4424.72       4060.89       460.34 o                         
 -10   3   2         61.74        -43.21        76.18 o                         
  -9   3   2        971.54       1003.34        88.10 o                         
  -8   3   2         58.39         71.16        53.52 o                         
  -7   3   2      25115.24      25615.59       328.30 o                         
  -6   3   2       1392.09       1370.40        61.93 o                         
  -5   3   2      11181.85      11460.95       161.47 o                         
  -4   3   2         19.54         56.13        20.99 o                         
  -3   3   2      36779.97      37127.13       321.84 o                         
  -2   3   2        311.19        375.31        23.34 o                         
  -1   3   2     106430.70     105244.67       862.67 o                         
   0   3   2       2224.92       2254.78        41.01 o                         
   1   3   2      11025.25      10838.58        97.52 o                         
   2   3   2        401.56        428.35        21.01 o                         
   3   3   2      69025.09      68676.18       469.62 o                         
   4   3   2        141.56        152.50        27.87 o                         
   5   3   2      21078.97      20914.41       203.02 o                         
   6   3   2        154.13        183.98        38.52 o                         
   7   3   2      15697.50      15846.61       224.48 o                         
   8   3   2        138.62         73.84        49.73 o                         
   9   3   2      15202.79      15009.31       333.99 o                         
  10   3   2         14.98         87.01        85.54 o                         
  11   3   2       3303.97       2842.85       518.60 o                         
 -11   4   2          7.33        152.01       216.19 o                         
 -10   4   2       2984.17       2715.51       165.93 o                         
  -9   4   2       1437.54       1625.22       113.88 o                         
  -8   4   2       5190.44       5225.32       169.26 o                         
  -7   4   2       1041.80       1057.51        73.83 o                         
  -6   4   2      28688.64      28947.21       296.32 o                         
  -5   4   2       1128.67       1219.12        48.97 o                         
  -4   4   2       3828.51       3815.36        74.41 o                         
  -3   4   2        138.69        157.29        22.98 o                         
  -2   4   2      66673.88      66051.60       503.48 o                         
  -1   4   2        320.01        385.02        29.38 o                         
   0   4   2      31226.13      30675.84       276.40 o                         
   1   4   2       3777.19       3877.24        72.95 o                         
   2   4   2      30215.90      30022.59       238.46 o                         
   3   4   2        626.80        693.63        37.66 o                         
   4   4   2      63551.77      62516.49       458.50 o                         
   5   4   2       3442.16       3405.54        88.87 o                         
   6   4   2       7677.39       7844.50       141.15 o                         
   7   4   2       1237.95       1263.77        64.27 o                         
   8   4   2      24208.30      24566.13       404.52 o                         
   9   4   2        871.90        680.54       110.71 o                         
  10   4   2       5562.14       5461.15       264.86 o                         
  11   4   2          0.12         63.66       221.05 o                         
 -10   5   2        343.21        320.26        79.24 o                         
  -9   5   2       1576.58       1418.40       124.76 o                         
  -8   5   2         16.59         20.06        63.69 o                         
  -7   5   2      16356.31      16543.76       282.63 o                         
  -6   5   2       1055.11       1141.78        64.85 o                         
  -5   5   2      16943.04      16475.81       197.82 o                         
  -4   5   2        209.18        190.49        29.33 o                         
  -3   5   2      11740.87      11457.28       163.73 o                         
  -2   5   2         17.47         38.91        23.79 o                         
  -1   5   2      93718.15      92356.47       665.28 o                         
   0   5   2       5819.50       6126.76       102.28 o                         
   1   5   2       7367.18       7109.46       114.14 o                         
   2   5   2       1113.44       1136.53        41.38 o                         
   3   5   2      81480.17      79572.43       551.84 o                         
   4   5   2        946.81        915.36        50.06 o                         
   5   5   2      15183.90      14923.97       203.91 o                         
   6   5   2        311.50        330.32        45.26 o                         
   7   5   2       9969.70      10162.07       202.38 o                         
   8   5   2         55.18        -70.15        70.15 o                         
   9   5   2      21755.33      21854.88       448.05 o                         
  10   5   2        396.34        535.09       105.39 o                         
 -10   6   2       1533.64       1766.94       155.92 o                         
  -9   6   2          6.04         18.93        68.41 o                         
  -8   6   2       4860.84       5043.70       179.73 o                         
  -7   6   2        196.77        319.34        62.87 o                         
  -6   6   2      19669.05      19802.26       302.91 o                         
  -5   6   2       2979.49       2813.32        82.19 o                         
  -4   6   2       6174.13       6060.91       134.89 o                         
  -3   6   2        134.39        160.57        30.29 o                         
  -2   6   2      56611.36      55280.10       451.35 o                         
  -1   6   2       1374.07       1332.69        42.19 o                         
   0   6   2      17215.74      16985.69       201.14 o                         
   1   6   2         76.79         63.45        31.02 o                         
   2   6   2      26198.62      25607.20       234.95 o                         
   3   6   2          4.67          6.64        28.09 o                         
   4   6   2      37128.90      37144.33       341.81 o                         
   5   6   2        479.92        534.58        45.87 o                         
   6   6   2       7740.67       8352.65       162.45 o                         
   7   6   2        122.28        221.70        56.91 o                         
   8   6   2      20242.74      20062.31       384.02 o                         
   9   6   2         57.92        105.28       105.34 o                         
  10   6   2       5105.02       5450.71       345.94 o                         
 -10   7   2       1455.07       1520.08       287.59 o                         
  -9   7   2       1238.40       1291.71       141.31 o                         
  -8   7   2        114.69         32.65        59.34 o                         
  -7   7   2      16599.98      16590.16       298.52 o                         
  -6   7   2        506.34        515.51        58.81 o                         
  -5   7   2       5126.96       5151.73       142.25 o                         
  -4   7   2       2932.51       3101.74       116.27 o                         
  -3   7   2      17379.93      17204.64       254.93 o                         
  -2   7   2       1384.30       1373.80        59.95 o                         
  -1   7   2      39876.63      39297.58       355.89 o                         
   0   7   2       7520.47       7489.54       139.51 o                         
   1   7   2       6583.87       6532.50       134.13 o                         
   2   7   2       2138.50       2059.22        68.48 o                         
   3   7   2      42982.53      42259.07       381.00 o                         
   4   7   2        748.34        746.56        52.49 o                         
   5   7   2      15756.51      15550.40       210.52 o                         
   6   7   2         84.91        168.81        44.23 o                         
   7   7   2      11712.43      11470.01       242.92 o                         
   8   7   2        886.32        887.75        91.66 o                         
   9   7   2      10048.13       9510.32       349.72 o                         
  -9   8   2        806.53       1083.21       133.60 o                         
  -8   8   2       2178.35       2414.90       135.53 o                         
  -7   8   2         10.82         18.14        62.31 o                         
  -6   8   2      21178.15      21470.86       342.00 o                         
  -5   8   2       3148.20       3221.28       127.11 o                         
  -4   8   2       4434.76       4472.48       154.32 o                         
  -3   8   2        375.42        361.82        77.92 o                         
  -2   8   2      35195.54      35201.98       404.79 o                         
  -1   8   2       2974.31       2909.42        82.29 o                         
   0   8   2      24102.05      23058.42       341.24 o                         
   1   8   2        929.03        959.19        62.44 o                         
   2   8   2      18721.96      18150.61       240.44 o                         
   3   8   2       1192.40       1184.52        86.08 o                         
   4   8   2      36083.98      35682.46       425.18 o                         
   5   8   2       3314.67       3314.22       108.98 o                         
   6   8   2       2431.00       2393.82       109.83 o                         
   7   8   2        948.34       1016.59        82.02 o                         
   8   8   2      18328.93      18741.50       390.13 o                         
   9   8   2        382.65        498.74       201.05 o                         
  -9   9   2       1370.68       1173.07       196.73 o                         
  -8   9   2        213.38        362.43        89.10 o                         
  -7   9   2      11980.51      12566.11       295.80 o                         
  -6   9   2       2417.72       2530.42       121.96 o                         
  -5   9   2       6739.53       6738.29       217.71 o                         
  -4   9   2        137.43         91.39        71.20 o                         
  -3   9   2      16406.16      16012.42       285.18 o                         
  -2   9   2        223.94        260.37        72.58 o                         
  -1   9   2      35201.16      34690.57       406.49 o                         
   0   9   2       2917.67       3012.69       122.88 o                         
   1   9   2       7667.98       7248.43       161.87 o                         
   2   9   2        112.19        158.19        50.92 o                         
   3   9   2      36263.18      36046.76       417.37 o                         
   4   9   2       1228.52       1083.59        83.22 o                         
   5   9   2       9203.54       9127.85       215.55 o                         
   6   9   2         16.96         56.51        52.47 o                         
   7   9   2       9341.88       9544.72       252.33 o                         
   8   9   2         68.46         94.00        70.43 o                         
   9   9   2       9534.59      10826.01      1016.60 o                         
  -8  10   2       4931.37       4940.37       241.15 o                         
  -7  10   2         20.35        136.00        74.27 o                         
  -6  10   2       8256.85       8688.20       273.14 o                         
  -5  10   2       4869.78       5142.69       199.72 o                         
  -4  10   2       4465.97       4593.09       171.34 o                         
  -3  10   2        429.63        445.91        70.47 o                         
  -2  10   2      25658.11      25289.87       398.59 o                         
  -1  10   2       1590.01       1663.76       126.61 o                         
   0  10   2       6629.07       6371.82       182.29 o                         
   1  10   2        877.34        770.19        83.43 o                         
   2  10   2      16527.28      16364.53       289.67 o                         
   3  10   2        877.40        829.09        75.83 o                         
   4  10   2      15906.62      15407.15       322.36 o                         
   5  10   2       3689.46       3677.37       143.87 o                         
   6  10   2       8811.92       8675.92       237.87 o                         
   7  10   2        621.99        486.86        71.30 o                         
   8  10   2       9337.04       9102.18       567.88 o                         
  -8  11   2         67.91        144.28       163.07 o                         
  -7  11   2       6110.88       6300.26       241.27 o                         
  -6  11   2        613.84        547.50       120.61 o                         
  -5  11   2       6018.00       6213.43       277.81 o                         
  -4  11   2       1593.44       1744.29       129.66 o                         
  -3  11   2       5362.30       5155.34       175.27 o                         
  -2  11   2        280.60        280.43        73.28 o                         
  -1  11   2      19965.59      19841.07       386.81 o                         
   0  11   2       6458.50       6293.62       224.48 o                         
   1  11   2       5012.16       4776.96       178.69 o                         
   2  11   2        949.06        767.79        86.87 o                         
   3  11   2      20451.97      20028.54       377.62 o                         
   4  11   2       1581.04       1720.41       137.48 o                         
   5  11   2       5805.79       5804.52       199.30 o                         
   6  11   2        104.64        134.93        79.28 o                         
   7  11   2       5935.18       6040.71       228.18 o                         
   8  11   2        252.05        658.41       300.39 o                         
  -7  12   2        328.33        220.97       129.08 o                         
  -6  12   2       6793.19       6629.88       263.94 o                         
  -5  12   2       2367.92       2270.24       171.93 o                         
  -4  12   2       2549.03       2790.54       188.32 o                         
  -3  12   2        271.53        124.88        75.57 o                         
  -2  12   2      15678.03      15574.58       362.90 o                         
  -1  12   2       4206.51       4232.00       176.72 o                         
   0  12   2       7789.99       7454.82       255.13 o                         
   1  12   2        138.51        295.79        86.60 o                         
   2  12   2      10455.96      10505.42       368.71 o                         
   3  12   2          2.75         25.18        62.24 o                         
   4  12   2      14440.12      13977.26       432.02 o                         
   5  12   2       1107.95        901.29        89.24 o                         
   6  12   2       2814.26       2673.66       165.56 o                         
   7  12   2        299.84        418.71       136.42 o                         
  -6  13   2       2194.62       1726.93       194.70 o                         
  -5  13   2       2389.08       2533.54       184.33 o                         
  -4  13   2        967.27       1030.64       135.38 o                         
  -3  13   2      11131.05      11111.39       357.40 o                         
  -2  13   2         11.51        -94.62        94.62 o                         
  -1  13   2       7685.18       8020.18       291.13 o                         
   0  13   2       2621.23       2812.40       166.65 o                         
   1  13   2       6087.70       6492.90       266.34 o                         
   2  13   2        672.70        767.04       126.07 o                         
   3  13   2      11377.31      11550.30       381.17 o                         
   4  13   2        785.12        862.27       124.61 o                         
   5  13   2       4435.33       4452.79       201.84 o                         
   6  13   2         16.87       -125.02       125.02 o                         
  -5  14   2       3156.01       3372.87       593.46 o                         
  -4  14   2       2640.57       2790.40       197.27 o                         
  -3  14   2        120.25        127.57        90.31 o                         
  -2  14   2       9961.35      10034.59       370.91 o                         
  -1  14   2       1443.61       1484.98       154.27 o                         
   0  14   2       4894.69       5351.71       332.82 o                         
   1  14   2        744.87        764.58       108.37 o                         
   2  14   2       6215.54       6088.45       254.63 o                         
   3  14   2        388.65        191.55       103.82 o                         
   4  14   2       7570.25       7659.51       326.44 o                         
   5  14   2       2589.37       2694.50       282.79 o                         
  -3  15   2       2583.68       2125.30       273.68 o                         
  -2  15   2        185.01        326.99       167.07 o                         
  -1  15   2       7427.94       7957.14       367.12 o                         
   0  15   2       3000.58       3179.09       233.88 o                         
   1  15   2       4236.62       4513.15       294.74 o                         
   2  15   2        206.31        -10.77       229.52 o                         
   3  15   2       8931.07       9144.68       459.79 o                         
   4  15   2       1097.98        773.94       217.21 o                         
  -1  16   2       1778.71       2379.15       915.10 o                         
   0  16   2       2276.66       3016.70       548.92 o                         
 -11   0   3      14071.19      13402.08      1016.34 o                         
  -9   0   3       3581.41       3397.51       195.53 o                         
  -7   0   3      37362.25      37137.97       452.94 o                         
  -5   0   3      22138.80      21898.37       264.28 o                         
  -3   0   3      26401.13      26190.94       276.66 o                         
  -1   0   3     115200.21     117561.09       714.39 o                         
   1   0   3        422.27        488.62        21.83 o                         
   3   0   3      79605.41      79148.44       619.47 o                         
   5   0   3       6693.13       6829.41       175.40 o                         
   7   0   3       6808.49       7319.53       217.40 o                         
   9   0   3       8918.86       9664.48       409.36 o                         
  11   0   3         55.41        193.12       236.18 o                         
 -11   1   3         87.81        188.31       153.76 o                         
 -10   1   3       5971.42       6057.03       224.61 o                         
  -9   1   3        650.11        555.05        62.82 o                         
  -8   1   3      13626.64      13557.76       196.43 o                         
  -7   1   3        369.97        364.79        44.85 o                         
  -6   1   3      44010.53      43731.17       341.92 o                         
  -5   1   3        247.79        268.61        27.35 o                         
  -4   1   3      10025.98      10247.63       119.59 o                         
  -3   1   3        569.07        668.86        29.39 o                         
  -2   1   3     117006.56     118918.23       512.16 o                         
  -1   1   3       2933.67       3010.71        31.73 o                         
   0   1   3      29333.98      29669.79       202.35 o                         
   1   1   3       2087.08       2212.48        45.60 o                         
   2   1   3      39774.12      41060.69       260.61 o                         
   3   1   3          4.43          7.78        15.12 o                         
   4   1   3      42307.80      42067.18       285.42 o                         
   5   1   3        437.09        436.67        30.15 o                         
   6   1   3       1509.09       1503.75        60.17 o                         
   7   1   3        379.43        268.18        48.87 o                         
   8   1   3      12649.92      12495.08       261.88 o                         
   9   1   3         74.48         19.55        63.94 o                         
  10   1   3       1302.94       1135.79       147.93 o                         
  11   1   3        163.17          4.79       131.11 o                         
 -11   2   3       9160.56       9199.76       652.51 o                         
 -10   2   3        127.29        137.76        77.86 o                         
  -9   2   3       4352.43       4495.97       143.75 o                         
  -8   2   3        210.58        140.21        55.57 o                         
  -7   2   3      44247.35      44184.75       470.96 o                         
  -6   2   3        118.54         73.02        33.00 o                         
  -5   2   3      14607.08      14482.96       189.72 o                         
  -4   2   3          5.05         11.31        19.48 o                         
  -3   2   3      37371.10      37760.85       289.05 o                         
  -2   2   3        913.97        924.07        30.20 o                         
  -1   2   3     107894.73     109545.69       635.93 o                         
   0   2   3         12.52         12.21        16.36 o                         
   1   2   3       6789.10       6894.54        70.52 o                         
   2   2   3        902.96        928.57        25.01 o                         
   3   2   3      61247.15      61235.61       443.76 o                         
   4   2   3       1934.00       2067.76        49.51 o                         
   5   2   3      10144.22      10110.70       119.22 o                         
   6   2   3        101.32         78.45        32.25 o                         
   7   2   3       5124.81       5397.47       145.80 o                         
   8   2   3        127.07        111.77        59.02 o                         
   9   2   3       7541.02       8010.02       251.20 o                         
  10   2   3         33.81       -111.82       111.82 o                         
  11   2   3        927.82        738.79       267.59 o                         
 -11   3   3          2.44         21.11       125.38 o                         
 -10   3   3       9002.59       9211.65       287.43 o                         
  -9   3   3          1.21        -12.30        55.65 o                         
  -8   3   3       6833.42       6759.24       200.10 o                         
  -7   3   3        291.19        223.20        49.73 o                         
  -6   3   3      46282.07      46002.49       425.42 o                         
  -5   3   3       1314.17       1283.02        52.07 o                         
  -4   3   3       4686.19       4523.36        78.69 o                         
  -3   3   3       1338.78       1223.82        48.23 o                         
  -2   3   3      78027.84      76919.92       476.65 o                         
  -1   3   3         67.62         80.79        14.69 o                         
   0   3   3      12714.51      12630.39       128.49 o                         
   1   3   3       2039.08       2171.55        49.69 o                         
   2   3   3      18731.91      18809.96       154.87 o                         
   3   3   3       2079.17       2223.15        54.69 o                         
   4   3   3      46700.98      46135.53       343.92 o                         
   5   3   3        159.22        206.66        26.01 o                         
   6   3   3        386.11        466.46        44.66 o                         
   7   3   3       1261.09       1205.41        74.64 o                         
   8   3   3      18687.90      18738.24       327.96 o                         
   9   3   3         10.95        123.37        66.03 o                         
  10   3   3        521.15        439.33       101.73 o                         
  11   3   3        274.31        -35.08       222.34 o                         
 -10   4   3         25.22        -73.82        73.82 o                         
  -9   4   3       3187.75       3284.20       166.29 o                         
  -8   4   3        330.58        236.21        74.81 o                         
  -7   4   3      27193.34      27609.39       374.19 o                         
  -6   4   3        690.46        771.20        47.54 o                         
  -5   4   3      16154.45      16017.84       179.96 o                         
  -4   4   3       2056.51       2146.38        59.74 o                         
  -3   4   3      22721.21      22903.74       217.83 o                         
  -2   4   3        168.52        136.45        30.77 o                         
  -1   4   3      74512.91      74477.94       461.21 o                         
   0   4   3         11.41         16.43        29.93 o                         
   1   4   3       4965.59       4911.94        93.09 o                         
   2   4   3       1186.25       1219.35        40.72 o                         
   3   4   3      51729.50      51896.32       368.24 o                         
   4   4   3        681.74        733.02        40.56 o                         
   5   4   3       5699.67       5681.85       109.14 o                         
   6   4   3        908.20        915.97        55.15 o                         
   7   4   3       5060.31       5167.21       134.19 o                         
   8   4   3        144.94        139.76        53.99 o                         
   9   4   3       6486.32       6241.56       232.76 o                         
  10   4   3         36.51        -14.87       107.83 o                         
 -10   5   3       3832.26       3702.15       188.76 o                         
  -9   5   3         39.25          6.62        68.57 o                         
  -8   5   3      17286.81      17579.77       348.99 o                         
  -7   5   3        353.22        255.52        59.74 o                         
  -6   5   3      33296.31      33404.79       366.96 o                         
  -5   5   3        413.08        412.82        45.50 o                         
  -4   5   3       9509.02       9367.56       149.75 o                         
  -3   5   3       6447.67       6544.63       121.74 o                         
  -2   5   3      70926.95      69928.16       509.84 o                         
  -1   5   3        525.54        562.78        34.13 o                         
   0   5   3      21946.42      22187.58       252.89 o                         
   1   5   3        615.37        639.12        44.22 o                         
   2   5   3      19490.59      19622.53       199.84 o                         
   3   5   3       1457.00       1463.71        47.69 o                         
   4   5   3      30254.66      30464.86       300.56 o                         
   5   5   3        245.20        310.49        42.30 o                         
   6   5   3       3451.87       3572.91        99.72 o                         
   7   5   3       2040.19       2036.74        88.80 o                         
   8   5   3       6594.77       6812.24       214.95 o                         
   9   5   3         14.25         27.65        79.56 o                         
  10   5   3       2568.15       2405.45       235.76 o                         
 -10   6   3        218.25        327.29       155.41 o                         
  -9   6   3       3858.77       3850.64       200.23 o                         
  -8   6   3       1039.62       1317.17       115.59 o                         
  -7   6   3      24246.61      24870.06       389.23 o                         
  -6   6   3         45.85         86.30        52.96 o                         
  -5   6   3      19784.25      19946.03       240.04 o                         
  -4   6   3         14.49         13.92        25.44 o                         
  -3   6   3      19111.23      18540.89       239.33 o                         
  -2   6   3       2734.78       2737.74        77.83 o                         
  -1   6   3      62793.73      61711.95       545.49 o                         
   0   6   3        227.12        158.44        37.51 o                         
   1   6   3       4226.11       4359.49       105.75 o                         
   2   6   3      10203.95      10212.65       136.29 o                         
   3   6   3      45078.23      44269.53       367.90 o                         
   4   6   3        898.90        895.98        57.80 o                         
   5   6   3       5247.49       5562.08       127.15 o                         
   6   6   3       1175.04       1110.41        64.97 o                         
   7   6   3       4385.61       4610.40       143.62 o                         
   8   6   3        714.53        759.67        97.57 o                         
   9   6   3       7194.57       7101.38       273.48 o                         
  10   6   3         12.38       -133.65       133.65 o                         
 -10   7   3       6210.69       5443.69       712.37 o                         
  -9   7   3        660.53        635.92       109.37 o                         
  -8   7   3       4933.91       4985.84       195.17 o                         
  -7   7   3         50.37         72.18        61.75 o                         
  -6   7   3      26641.52      26206.93       389.01 o                         
  -5   7   3         13.02          8.90        49.22 o                         
  -4   7   3       4089.56       4022.97       155.43 o                         
  -3   7   3       3860.90       3747.87       112.63 o                         
  -2   7   3      46912.62      45936.71       433.60 o                         
  -1   7   3        566.09        603.76        41.84 o                         
   0   7   3      18634.79      18147.30       227.70 o                         
   1   7   3       1398.58       1400.68        65.85 o                         
   2   7   3      10017.58      10010.02       153.84 o                         
   3   7   3        880.32        845.42        53.14 o                         
   4   7   3      27969.58      28163.00       298.81 o                         
   5   7   3        134.65        205.54        43.48 o                         
   6   7   3        658.19        603.50        59.82 o                         
   7   7   3        722.64        776.46        78.63 o                         
   8   7   3       8705.55       9004.43       295.23 o                         
   9   7   3         64.20        -33.80        87.29 o                         
  -9   8   3       4121.06       4099.10       253.18 o                         
  -8   8   3       1399.64       1385.22       115.94 o                         
  -7   8   3      19172.49      19293.55       362.45 o                         
  -6   8   3        520.00        416.89        69.34 o                         
  -5   8   3      10987.15      10633.97       266.20 o                         
  -4   8   3       2132.58       2114.25       124.20 o                         
  -3   8   3      16138.27      16369.98       270.81 o                         
  -2   8   3       1541.38       1465.95        66.38 o                         
  -1   8   3      24512.06      24432.09       260.20 o                         
   0   8   3        915.48        843.87        47.04 o                         
   1   8   3       8278.70       8244.07       166.07 o                         
   2   8   3       3894.27       3818.85        95.72 o                         
   3   8   3      19802.96      19964.84       258.78 o                         
   4   8   3         17.71        -20.77        35.21 o                         
   5   8   3       7737.12       7999.11       180.06 o                         
   6   8   3        706.50        696.68        72.63 o                         
   7   8   3       3749.18       3821.17       155.65 o                         
   8   8   3        713.62        800.95       105.19 o                         
   9   8   3       4309.27       3653.36       335.05 o                         
  -9   9   3         28.69       -107.57       173.42 o                         
  -8   9   3       6235.37       6461.51       233.99 o                         
  -7   9   3       1518.51       1808.36       131.11 o                         
  -6   9   3      20286.28      19875.81       411.95 o                         
  -5   9   3       1654.92       1666.16       117.77 o                         
  -4   9   3       4961.05       5216.30       174.75 o                         
  -3   9   3       4797.52       5140.86       143.89 o                         
  -2   9   3      29288.23      29747.33       400.34 o                         
  -1   9   3        127.38        204.34        70.90 o                         
   0   9   3      12965.97      13257.12       262.25 o                         
   1   9   3       2618.81       2672.38       106.27 o                         
   2   9   3       7794.45       7971.86       164.35 o                         
   3   9   3       3092.97       3054.04       117.25 o                         
   4   9   3      19429.78      19353.27       325.72 o                         
   5   9   3        667.45        810.12        75.47 o                         
   6   9   3       1255.75       1436.48        97.06 o                         
   7   9   3       5647.78       5447.71       203.32 o                         
   8   9   3       5675.93       5181.15       236.11 o                         
   9   9   3         63.42        -83.82       235.33 o                         
  -8  10   3       1186.37       1069.73       121.32 o                         
  -7  10   3       8572.03       8234.84       282.34 o                         
  -6  10   3        471.57        307.77        78.74 o                         
  -5  10   3      11175.51      11035.35       297.64 o                         
  -4  10   3       1026.34        941.20       115.69 o                         
  -3  10   3       6567.78       6453.31       185.27 o                         
  -2  10   3       1796.32       1905.16       115.82 o                         
  -1  10   3      32555.69      32176.55       485.52 o                         
   0  10   3         30.85         44.62        82.09 o                         
   1  10   3       2662.31       2515.59       127.30 o                         
   2  10   3       6027.60       6085.07       189.33 o                         
   3  10   3      18388.98      18459.50       328.73 o                         
   4  10   3        183.75        198.04        68.66 o                         
   5  10   3       3374.98       3194.33       141.59 o                         
   6  10   3        971.20        917.18        86.20 o                         
   7  10   3       2135.82       2309.45       137.43 o                         
   8  10   3        933.71        915.20       291.95 o                         
  -8  11   3       5594.60       4689.54       704.92 o                         
  -7  11   3        161.85        128.69        82.60 o                         
  -6  11   3      11609.71      11766.29       392.27 o                         
  -5  11   3         18.56         14.82        75.89 o                         
  -4  11   3       6740.93       6376.68       234.15 o                         
  -3  11   3       3615.94       3971.40       186.69 o                         
  -2  11   3      13735.84      13930.55       299.39 o                         
  -1  11   3        206.00         81.58        60.43 o                         
   0  11   3       9309.33       9473.83       261.60 o                         
   1  11   3       1445.33       1293.87       111.89 o                         
   2  11   3       6520.58       6618.98       214.95 o                         
   3  11   3       1656.07       1481.12       110.23 o                         
   4  11   3       9696.54       9298.53       247.69 o                         
   5  11   3        235.98        124.95        64.69 o                         
   6  11   3       2634.94       2733.87       149.26 o                         
   7  11   3       1968.12       2172.28       158.71 o                         
  -7  12   3       9231.71       9245.29       429.55 o                         
  -6  12   3         82.80         79.05       139.73 o                         
  -5  12   3       7851.38       8293.57       334.63 o                         
  -4  12   3        217.00         59.38        76.08 o                         
  -3  12   3       7432.51       7499.42       262.64 o                         
  -2  12   3       3539.66       3889.48       201.86 o                         
  -1  12   3      15344.66      15068.18       384.70 o                         
   0  12   3       1169.04       1156.86       114.04 o                         
   1  12   3       4790.90       4873.31       210.03 o                         
   2  12   3       7220.28       7184.22       257.11 o                         
   3  12   3       8902.69       8915.26       258.63 o                         
   4  12   3        164.41        260.70        76.00 o                         
   5  12   3       5275.79       5146.18       194.33 o                         
   6  12   3        809.01        731.42       114.19 o                         
   7  12   3       1457.45       1503.69       251.69 o                         
  -6  13   3       9472.54       9379.10      1605.57 o                         
  -5  13   3        215.34        451.85       112.95 o                         
  -4  13   3       3218.69       3294.82       201.02 o                         
  -3  13   3       3512.18       3328.42       199.03 o                         
  -2  13   3      11116.26      10900.37       343.20 o                         
  -1  13   3         10.08        170.68        91.39 o                         
   0  13   3       8334.53       8504.41       314.59 o                         
   1  13   3       1225.15       1304.48       127.15 o                         
   2  13   3       3502.46       3533.47       190.52 o                         
   3  13   3       1756.08       1385.55       118.41 o                         
   4  13   3       8803.30       9201.09       315.68 o                         
   5  13   3         72.98        161.17        76.59 o                         
   6  13   3        394.66        890.84       335.77 o                         
  -5  14   3       4762.41       4027.53       673.26 o                         
  -4  14   3        830.52        966.11       166.71 o                         
  -3  14   3       3401.23       3702.57       218.10 o                         
  -2  14   3        682.73        723.52       112.44 o                         
  -1  14   3       8245.95       8548.46       345.25 o                         
   0  14   3          1.79         93.95        92.17 o                         
   1  14   3       2769.95       2861.41       189.59 o                         
   2  14   3       2879.30       3357.52       255.77 o                         
   3  14   3       4259.54       4492.07       226.82 o                         
   4  14   3        507.92        683.00       132.77 o                         
   5  14   3       3546.09       3779.71       495.31 o                         
  -3  15   3       3198.64       3218.69       397.89 o                         
  -2  15   3       3842.61       3995.29       358.10 o                         
  -1  15   3         18.74        -54.55       123.85 o                         
   0  15   3       4574.42       4904.01       339.15 o                         
   1  15   3        578.22        355.33       134.38 o                         
   2  15   3       3281.83       3363.05       425.21 o                         
   3  15   3       2782.42       2612.12       300.41 o                         
   4  15   3       3415.81       3884.89       651.64 o                         
   0  16   3         29.96        -98.59       202.72 o                         
   1  16   3       1602.19       1394.76       404.58 o                         
 -10   0   4        291.50        183.83        79.55 o                         
  -8   0   4       1548.91       1462.45        86.65 o                         
  -6   0   4       2005.08       1918.27        78.89 o                         
  -4   0   4       8378.29       8653.26       165.52 o                         
  -2   0   4      18191.51      18899.72       190.93 o                         
   0   0   4       1156.66       1161.23        39.79 o                         
   2   0   4      49808.07      51177.66       416.45 o                         
   4   0   4       7464.62       7526.23       212.55 o                         
   6   0   4       7853.97       8307.25       213.55 o                         
   8   0   4       8788.40       9049.84       304.89 o                         
  10   0   4        796.22        550.82       128.14 o                         
 -11   1   4        153.33         94.61       198.15 o                         
 -10   1   4        277.87        217.03        67.28 o                         
  -9   1   4        782.46        758.12        64.54 o                         
  -8   1   4          2.83         13.48        41.28 o                         
  -7   1   4        778.87        856.06        65.21 o                         
  -6   1   4         95.50         99.24        26.71 o                         
  -5   1   4        113.40        149.62        34.43 o                         
  -4   1   4          7.95         -4.65        23.90 o                         
  -3   1   4      17045.87      17095.91       151.50 o                         
  -2   1   4       6218.42       6567.96        59.08 o                         
  -1   1   4       2589.85       2679.14        32.50 o                         
   0   1   4         76.04        139.88        15.35 o                         
   1   1   4      29294.80      29387.00       211.45 o                         
   2   1   4       2189.37       2298.93        39.63 o                         
   3   1   4      10582.47      10352.78       109.69 o                         
   4   1   4        451.42        426.37        27.13 o                         
   5   1   4       5455.76       5513.31        98.84 o                         
   6   1   4          9.31         71.84        36.49 o                         
   7   1   4      15592.98      15443.33       279.26 o                         
   8   1   4          6.91        -36.13        59.73 o                         
   9   1   4       1329.35       1528.75       111.68 o                         
  10   1   4         17.16         -0.52       102.66 o                         
  11   1   4       4262.91       4296.45       426.33 o                         
 -11   2   4          6.81        163.60       183.87 o                         
 -10   2   4        135.41        118.21        58.78 o                         
  -9   2   4        295.03        232.73        50.76 o                         
  -8   2   4       2524.67       2532.22       107.97 o                         
  -7   2   4          8.34         -1.81        37.43 o                         
  -6   2   4       1344.34       1317.06        69.46 o                         
  -5   2   4        847.81        902.47        58.85 o                         
  -4   2   4      11229.46      11180.10       142.78 o                         
  -3   2   4        972.67       1074.71        34.39 o                         
  -2   2   4       4551.67       4744.76        71.36 o                         
  -1   2   4        398.45        425.95        22.40 o                         
   0   2   4       1689.51       1738.19        41.34 o                         
   1   2   4        256.11        277.10        24.45 o                         
   2   2   4      26795.45      26129.57       183.12 o                         
   3   2   4        323.44        322.62        27.34 o                         
   4   2   4        175.83        208.58        33.23 o                         
   5   2   4        899.11        873.11        45.81 o                         
   6   2   4      17166.83      16867.07       237.70 o                         
   7   2   4          2.02         16.78        45.58 o                         
   8   2   4       5957.10       5816.81       190.99 o                         
   9   2   4        467.28        394.70        74.58 o                         
  10   2   4       3284.28       3297.74       309.98 o                         
  11   2   4         58.46        234.02       228.95 o                         
 -11   3   4         14.25        300.96       138.45 o                         
 -10   3   4        177.55         53.71        75.47 o                         
  -9   3   4        227.36        195.72        60.09 o                         
  -8   3   4        197.73        206.31        56.86 o                         
  -7   3   4       1480.27       1339.52        86.27 o                         
  -6   3   4        424.25        408.05        68.21 o                         
  -5   3   4        732.61        710.25        52.48 o                         
  -4   3   4        308.92        300.18        27.87 o                         
  -3   3   4      11765.37      11825.81       132.08 o                         
  -2   3   4        357.72        424.92        31.19 o                         
  -1   3   4       1791.14       1765.08        42.28 o                         
   0   3   4        917.47        901.28        32.08 o                         
   1   3   4      10387.54      10465.60       124.20 o                         
   2   3   4         47.39         50.98        19.74 o                         
   3   3   4      21477.91      21765.55       190.53 o                         
   4   3   4       2183.97       2180.31        59.98 o                         
   5   3   4       2252.69       2254.64        64.37 o                         
   6   3   4         11.87         24.63        32.20 o                         
   7   3   4      15194.77      15190.12       261.57 o                         
   8   3   4        189.01        121.35        58.76 o                         
   9   3   4       1764.56       1813.85       128.67 o                         
  10   3   4         76.99         49.93        76.85 o                         
 -11   4   4        420.38        336.75       440.96 o                         
 -10   4   4         11.20        -29.06        80.66 o                         
  -9   4   4        114.20        178.08        65.13 o                         
  -8   4   4       1880.53       1948.77       126.05 o                         
  -7   4   4        929.94       1149.61        88.11 o                         
  -6   4   4         24.72         25.21        49.60 o                         
  -5   4   4         12.13          4.27        21.85 o                         
  -4   4   4       4632.45       4706.24        95.80 o                         
  -3   4   4       2557.12       2570.04        66.82 o                         
  -2   4   4       4858.34       4693.67        72.35 o                         
  -1   4   4        149.30        163.44        20.95 o                         
   0   4   4       3725.54       3851.41        69.67 o                         
   1   4   4        160.14        177.85        32.43 o                         
   2   4   4      31379.08      30789.19       285.83 o                         
   3   4   4        361.27        354.80        29.82 o                         
   4   4   4       3623.45       3693.11        78.30 o                         
   5   4   4        691.34        713.64        52.00 o                         
   6   4   4      12040.04      12042.00       191.07 o                         
   7   4   4        482.34        495.17        63.16 o                         
   8   4   4       4599.02       4760.23       170.29 o                         
   9   4   4         89.53        124.98       101.28 o                         
  10   4   4       1313.43       1178.22       233.95 o                         
 -10   5   4        302.72        421.73        86.35 o                         
  -9   5   4       1379.60       1282.32       119.89 o                         
  -8   5   4        510.81        593.05        89.79 o                         
  -7   5   4        149.83        173.20        68.47 o                         
  -6   5   4        458.78        399.43        50.52 o                         
  -5   5   4        242.06        264.61        33.62 o                         
  -4   5   4         36.24         74.26        27.48 o                         
  -3   5   4      20977.64      21082.21       246.17 o                         
  -2   5   4       1697.77       1735.83        57.04 o                         
  -1   5   4         18.81         71.16        26.35 o                         
   0   5   4         97.49        104.02        25.73 o                         
   1   5   4      23114.90      22438.13       314.20 o                         
   2   5   4         27.99         52.37        30.31 o                         
   3   5   4       2264.56       2143.23        70.23 o                         
   4   5   4       1260.37       1315.26        62.85 o                         
   5   5   4       3802.88       3718.91        96.59 o                         
   6   5   4        186.12        162.34        40.11 o                         
   7   5   4      12323.46      12726.60       221.17 o                         
   8   5   4        203.61        314.42        64.02 o                         
   9   5   4       1627.44       1785.60       156.57 o                         
  10   5   4         27.74       -112.56       112.56 o                         
 -10   6   4          5.23       -108.95       114.11 o                         
  -9   6   4        639.29        717.16       129.47 o                         
  -8   6   4       1291.90       1266.35       113.58 o                         
  -7   6   4        255.85        256.27        69.55 o                         
  -6   6   4        165.00        164.89        60.12 o                         
  -5   6   4       2005.68       1944.17        81.02 o                         
  -4   6   4       5437.21       5472.35       139.23 o                         
  -3   6   4         36.92         -2.55        41.07 o                         
  -2   6   4       7955.13       7860.23       127.81 o                         
  -1   6   4       3248.32       3257.45        89.63 o                         
   0   6   4       1930.44       1930.52        80.42 o                         
   1   6   4        311.36        353.68        35.84 o                         
   2   6   4      18610.05      17882.81       252.98 o                         
   3   6   4       1565.63       1485.54        60.92 o                         
   4   6   4       1544.44       1643.15        70.69 o                         
   5   6   4       1054.21       1123.77        61.90 o                         
   6   6   4       8546.12       8603.55       167.99 o                         
   7   6   4         13.34         45.39        48.62 o                         
   8   6   4       5316.68       5617.43       214.46 o                         
   9   6   4        974.11        961.02       116.01 o                         
  10   6   4       1294.94       1622.00       220.37 o                         
  -9   7   4        598.73        668.50       102.60 o                         
  -8   7   4        517.85        362.23        84.54 o                         
  -7   7   4        656.56        798.84        93.77 o                         
  -6   7   4        765.63        711.73        75.20 o                         
  -5   7   4        416.19        528.20        71.62 o                         
  -4   7   4        386.77        338.99        63.09 o                         
  -3   7   4       7285.27       7256.94       138.54 o                         
  -2   7   4       4090.86       3856.04       108.14 o                         
  -1   7   4        531.60        463.71        51.29 o                         
   0   7   4         10.11        -39.32        39.32 o                         
   1   7   4      13501.56      13069.83       181.86 o                         
   2   7   4       2943.31       2882.93        93.64 o                         
   3   7   4      14631.58      14649.81       190.36 o                         
   4   7   4        550.67        582.30        52.45 o                         
   5   7   4       2498.15       2610.92        95.16 o                         
   6   7   4        352.72        325.07        52.47 o                         
   7   7   4       8878.23       9071.63       209.09 o                         
   8   7   4        860.29        697.19        93.05 o                         
   9   7   4        821.67        864.76       151.86 o                         
  -9   8   4        123.89        191.07        98.03 o                         
  -8   8   4       2616.68       2714.78       163.27 o                         
  -7   8   4       1389.75       1377.65       116.72 o                         
  -6   8   4        359.59        445.09        80.63 o                         
  -5   8   4         28.27         30.43        60.75 o                         
  -4   8   4       6651.55       6687.54       175.38 o                         
  -3   8   4       2203.23       2120.23        99.97 o                         
  -2   8   4       1052.42       1075.98        73.10 o                         
  -1   8   4       2394.63       2264.27        66.91 o                         
   0   8   4       3158.59       3170.53        93.47 o                         
   1   8   4         22.26         47.65        32.28 o                         
   2   8   4      11024.84      11345.58       176.21 o                         
   3   8   4       2943.19       3035.48       104.22 o                         
   4   8   4        207.93        129.44        49.31 o                         
   5   8   4         16.62        -20.08        43.56 o                         
   6   8   4      13026.31      12907.15       246.59 o                         
   7   8   4        199.13        275.26        70.45 o                         
   8   8   4       1796.86       1588.74       147.76 o                         
   9   8   4        242.27        386.33       156.39 o                         
  -9   9   4        323.91        303.60       192.54 o                         
  -8   9   4        492.19        509.37        87.98 o                         
  -7   9   4         48.72         28.19        74.93 o                         
  -6   9   4       1704.11       1608.66       126.20 o                         
  -5   9   4         76.62         31.62        63.73 o                         
  -4   9   4        450.96        395.57        66.86 o                         
  -3   9   4       8525.15       8903.83       203.52 o                         
  -2   9   4       1470.14       1474.35        88.09 o                         
  -1   9   4         24.78         52.00        52.48 o                         
   0   9   4       2224.28       2006.83       106.16 o                         
   1   9   4       7999.39       7799.27       230.29 o                         
   2   9   4        177.27        256.69        52.96 o                         
   3   9   4       2886.19       3015.75       127.78 o                         
   4   9   4       2776.05       2763.87       123.42 o                         
   5   9   4       1423.80       1432.42        94.55 o                         
   6   9   4        226.55        265.97        58.52 o                         
   7   9   4       8200.37       8309.53       239.35 o                         
   8   9   4        790.92        723.50       104.69 o                         
   9   9   4       1347.51       1677.82       368.42 o                         
  -8  10   4        480.01        574.45       103.60 o                         
  -7  10   4       2207.38       2424.19       158.11 o                         
  -6  10   4        148.85        362.82        82.07 o                         
  -5  10   4        290.10        313.78        90.96 o                         
  -4  10   4       1643.65       1547.22       119.98 o                         
  -3  10   4       2147.70       2182.22       138.30 o                         
  -2  10   4       2786.57       2930.78       132.14 o                         
  -1  10   4        991.93        881.35       115.92 o                         
   0  10   4        962.89        855.99        96.73 o                         
   1  10   4         31.91         88.97        62.29 o                         
   2  10   4      11992.49      11788.36       330.54 o                         
   3  10   4       3047.72       3037.82       141.64 o                         
   4  10   4       2017.41       1940.28       116.62 o                         
   5  10   4        111.56        268.91        79.74 o                         
   6  10   4       4004.55       3994.36       164.60 o                         
   7  10   4        664.16        446.60        85.21 o                         
   8  10   4       2570.57       2542.35       272.55 o                         
  -8  11   4        733.10       1392.44       406.81 o                         
  -7  11   4        446.01        414.25       112.48 o                         
  -6  11   4       1048.49       1098.90       121.10 o                         
  -5  11   4        438.79        575.08       108.05 o                         
  -4  11   4        389.50        445.54        77.75 o                         
  -3  11   4       5142.05       5099.27       209.44 o                         
  -2  11   4       4997.93       4813.07       214.85 o                         
  -1  11   4         60.02        138.48        62.69 o                         
   0  11   4          8.12         -8.17        67.47 o                         
   1  11   4      10092.12       9753.58       281.95 o                         
   2  11   4       2348.81       2242.89       124.12 o                         
   3  11   4       1203.45       1174.24        96.36 o                         
   4  11   4        355.52        314.35        71.84 o                         
   5  11   4       3368.64       3437.95       170.73 o                         
   6  11   4         65.44         87.55        91.35 o                         
   7  11   4       4107.80       4013.92       211.00 o                         
   8  11   4        812.32        759.79       264.84 o                         
  -7  12   4        989.34        609.90       204.75 o                         
  -6  12   4        208.45        466.35       111.16 o                         
  -5  12   4        435.56        290.18        94.40 o                         
  -4  12   4       4115.55       4130.27       199.28 o                         
  -3  12   4       1002.89       1218.77       121.73 o                         
  -2  12   4        991.03        882.98       110.17 o                         
  -1  12   4       4326.33       4680.72       240.13 o                         
   0  12   4       1137.24       1010.12       121.05 o                         
   1  12   4         80.69         97.21        75.03 o                         
   2  12   4       5850.37       5387.68       222.90 o                         
   3  12   4       3157.30       3130.47       168.29 o                         
   4  12   4        142.86         67.51        86.97 o                         
   5  12   4        161.34        224.00        67.99 o                         
   6  12   4       5094.13       5495.09       241.89 o                         
   7  12   4         33.29        -13.17       109.88 o                         
  -6  13   4       1394.71       1356.18       287.91 o                         
  -5  13   4         99.91        146.50        98.58 o                         
  -4  13   4        369.49        301.72        92.67 o                         
  -3  13   4       2221.56       2317.39       158.28 o                         
  -2  13   4       2378.63       2519.13       172.47 o                         
  -1  13   4        460.63        248.44       101.34 o                         
   0  13   4        300.29        260.00        93.41 o                         
   1  13   4       2499.18       2630.94       183.00 o                         
   2  13   4       1713.05       1653.78       130.74 o                         
   3  13   4       2897.48       2787.64       171.46 o                         
   4  13   4       1717.76       1809.13       150.08 o                         
   5  13   4        782.50        985.99       122.47 o                         
   6  13   4        109.09        239.57       171.26 o                         
  -4  14   4       1752.08       1375.83       321.13 o                         
  -3  14   4       3695.74       3747.75       221.68 o                         
  -2  14   4        332.77        375.66       107.36 o                         
  -1  14   4        886.89        848.15       128.27 o                         
   0  14   4        840.19        599.32       149.31 o                         
   1  14   4        190.94        352.36       116.78 o                         
   2  14   4       4125.77       4496.06       253.22 o                         
   3  14   4       3041.43       2977.17       203.63 o                         
   4  14   4        533.48        758.43       196.57 o                         
   5  14   4          1.97        -59.83       249.46 o                         
  -3  15   4       1756.09       2132.45       475.34 o                         
  -2  15   4       3689.19       4442.42       379.89 o                         
  -1  15   4         28.92         21.93       155.92 o                         
   0  15   4        281.29        454.97       145.62 o                         
   1  15   4       3864.69       4132.32       313.75 o                         
   2  15   4        766.38        804.64       162.45 o                         
   3  15   4        199.72        159.15       190.47 o                         
 -11   0   5       2010.66       1916.45       278.63 o                         
  -9   0   5      21620.11      21837.07       457.01 o                         
  -7   0   5      23923.57      24032.85       397.19 o                         
  -5   0   5      24279.74      24266.46       303.27 o                         
  -3   0   5     141040.45     144027.66       843.58 o                         
  -1   0   5       4417.60       4475.15        62.74 o                         
   1   0   5     109327.37     112268.32      1680.56 o                         
   3   0   5      36866.62      35579.66       429.13 o                         
   5   0   5      19309.32      18766.84       292.22 o                         
   7   0   5      40951.68      40618.82       666.34 o                         
   9   0   5       3665.65       3346.72       269.44 o                         
 -11   1   5         74.62        -30.38       124.24 o                         
 -10   1   5       3995.26       3782.81       167.71 o                         
  -9   1   5         21.58         18.44        43.33 o                         
  -8   1   5      34891.10      35602.69       424.78 o                         
  -7   1   5         51.01         29.31        38.90 o                         
  -6   1   5      12032.29      12103.34       181.81 o                         
  -5   1   5        490.03        526.13        35.48 o                         
  -4   1   5      53145.24      53352.21       359.25 o                         
  -3   1   5       3818.38       3934.07        61.83 o                         
  -2   1   5      92784.16      94006.78       484.39 o                         
  -1   1   5        809.54        887.09        23.69 o                         
   0   1   5      20654.88      21059.26       154.03 o                         
   1   1   5      12393.93      13246.43       115.57 o                         
   2   1   5     138435.06     138891.98       771.72 o                         
   3   1   5         82.73         84.69        18.49 o                         
   4   1   5       8141.36       8053.85       129.90 o                         
   5   1   5        284.17        183.32        24.31 o                         
   6   1   5      31591.40      32298.10       405.75 o                         
   7   1   5        291.57        230.29        61.85 o                         
   8   1   5      15579.51      15711.24       322.99 o                         
   9   1   5         45.28         68.91        63.57 o                         
  10   1   5       2221.83       2292.73       169.45 o                         
 -11   2   5       4993.08       4933.09       468.17 o                         
 -10   2   5         99.05        114.44        68.65 o                         
  -9   2   5      15080.10      15452.08       303.06 o                         
  -8   2   5         56.12         16.51        50.18 o                         
  -7   2   5      31945.39      32006.70       483.99 o                         
  -6   2   5         55.53         85.34        41.15 o                         
  -5   2   5       5946.74       6023.85       108.09 o                         
  -4   2   5         75.90         85.67        24.44 o                         
  -3   2   5     115763.84     112485.54       614.68 o                         
  -2   2   5        333.18        351.68        22.81 o                         
  -1   2   5      23778.48      24027.41       160.87 o                         
   0   2   5       1162.66       1255.76        38.45 o                         
   1   2   5      72440.75      72877.20       493.67 o                         
   2   2   5       2287.04       2388.47        46.46 o                         
   3   2   5      80155.29      79684.77       581.34 o                         
   4   2   5        938.86        977.31        50.30 o                         
   5   2   5       4475.29       4594.06        98.30 o                         
   6   2   5        313.26        238.50        54.39 o                         
   7   2   5      37547.47      37690.39       468.88 o                         
   8   2   5          0.41        -59.29        59.29 o                         
   9   2   5       2171.49       2169.11       132.08 o                         
  10   2   5         66.81        104.08        84.51 o                         
 -11   3   5          2.06        -79.24       141.22 o                         
 -10   3   5       4553.16       4423.18       208.53 o                         
  -9   3   5        127.82        120.42        64.56 o                         
  -8   3   5      36965.48      35844.39       496.54 o                         
  -7   3   5        742.54        795.50        87.00 o                         
  -6   3   5      10775.87      10638.03       222.21 o                         
  -5   3   5       1244.08       1230.41        64.44 o                         
  -4   3   5      80780.13      80452.09       548.86 o                         
  -3   3   5       1262.78       1278.61        44.68 o                         
  -2   3   5      50436.82      49445.53       349.25 o                         
  -1   3   5        147.43        229.90        23.92 o                         
   0   3   5      29278.30      29285.13       249.67 o                         
   1   3   5        449.50        403.40        36.14 o                         
   2   3   5     106581.08     103963.84       600.07 o                         
   3   3   5        733.21        719.24        28.75 o                         
   4   3   5       9334.68       9319.29       138.93 o                         
   5   3   5       1506.04       1433.24        56.43 o                         
   6   3   5      39981.64      39695.95       416.64 o                         
   7   3   5          4.43         36.71        47.85 o                         
   8   3   5      10770.46      10798.43       267.36 o                         
   9   3   5          0.66         17.40        65.49 o                         
  10   3   5       3284.88       3294.26       216.76 o                         
 -11   4   5       2800.71       2331.98       346.23 o                         
 -10   4   5        108.68         35.59        93.45 o                         
  -9   4   5      14686.99      14417.91       367.23 o                         
  -8   4   5        270.28        124.12        68.78 o                         
  -7   4   5      25712.60      25758.19       413.66 o                         
  -6   4   5       1597.25       1620.44       109.96 o                         
  -5   4   5      19352.78      19282.31       236.20 o                         
  -4   4   5       1831.25       1832.15        56.82 o                         
  -3   4   5     113462.12     111211.88       887.02 o                         
  -2   4   5        886.54        856.12        41.07 o                         
  -1   4   5      17047.13      16618.25       153.62 o                         
   0   4   5        204.23        238.57        25.53 o                         
   1   4   5      75967.09      74876.65       558.81 o                         
   2   4   5       1761.69       1832.16        60.08 o                         
   3   4   5      37615.45      37376.59       284.26 o                         
   4   4   5       2585.70       2614.38        79.18 o                         
   5   4   5      10083.15       9993.27       159.28 o                         
   6   4   5       1275.48       1156.69        69.12 o                         
   7   4   5      34307.85      34280.13       431.33 o                         
   8   4   5        621.36        645.73        97.49 o                         
   9   4   5       2589.70       2242.45       146.01 o                         
  10   4   5        621.31        625.29       142.20 o                         
 -10   5   5       4740.38       4708.49       225.19 o                         
  -9   5   5        252.55        253.30        73.12 o                         
  -8   5   5      26024.92      26098.46       499.04 o                         
  -7   5   5       1224.71       1070.04       104.26 o                         
  -6   5   5       8210.15       8281.73       199.52 o                         
  -5   5   5        891.73       1000.44        54.42 o                         
  -4   5   5      24662.89      24597.61       240.98 o                         
  -3   5   5          8.36         14.60        20.08 o                         
  -2   5   5      68876.74      68317.91       507.90 o                         
  -1   5   5        580.67        561.78        33.10 o                         
   0   5   5      10414.65      10516.07       139.12 o                         
   1   5   5       2612.48       2511.12        76.21 o                         
   2   5   5     101804.23     100309.39       657.84 o                         
   3   5   5       1901.57       1999.51        65.58 o                         
   4   5   5      10970.92      11175.53       162.43 o                         
   5   5   5        630.08        747.46        53.82 o                         
   6   5   5      18196.19      18183.99       265.01 o                         
   7   5   5         50.65          0.44        50.24 o                         
   8   5   5      15113.82      15670.40       320.31 o                         
   9   5   5         23.73        -25.24        77.80 o                         
  10   5   5       1739.70       1653.14       217.17 o                         
 -10   6   5        285.60         35.00       148.13 o                         
  -9   6   5      12557.37      12142.94       331.46 o                         
  -8   6   5        433.72        455.37        87.52 o                         
  -7   6   5      18543.50      19308.85       388.10 o                         
  -6   6   5         69.79         47.67        63.06 o                         
  -5   6   5      11116.61      11072.11       227.60 o                         
  -4   6   5        623.32        585.62        44.12 o                         
  -3   6   5      58629.88      57173.68       469.27 o                         
  -2   6   5       3006.95       2913.46        77.16 o                         
  -1   6   5      12203.85      12299.22       171.71 o                         
   0   6   5       3833.35       3725.03        87.53 o                         
   1   6   5      59076.05      57136.36       695.37 o                         
   2   6   5       1143.07       1174.78        56.18 o                         
   3   6   5      30228.54      30369.55       308.37 o                         
   4   6   5        684.82        683.37        54.65 o                         
   5   6   5      12017.15      11900.51       200.14 o                         
   6   6   5       1616.49       1450.18        78.19 o                         
   7   6   5      24723.58      24497.21       360.29 o                         
   8   6   5        249.24        217.01        66.51 o                         
   9   6   5       2601.25       2709.20       186.96 o                         
  10   6   5        179.51        286.84       189.75 o                         
 -10   7   5       3418.50       3421.11       520.86 o                         
  -9   7   5        244.27        363.92       108.01 o                         
  -8   7   5      21182.83      21753.61       477.11 o                         
  -7   7   5        775.88        731.66        93.36 o                         
  -6   7   5       8902.89       8850.39       254.71 o                         
  -5   7   5        256.92        151.27        60.64 o                         
  -4   7   5      53370.80      53138.73       555.03 o                         
  -3   7   5        186.93        147.95        35.66 o                         
  -2   7   5      35826.55      35476.76       367.62 o                         
  -1   7   5       2283.45       2285.14        88.86 o                         
   0   7   5      16409.99      15999.41       238.97 o                         
   1   7   5       7267.26       7138.99       166.35 o                         
   2   7   5      54938.08      54274.09       644.06 o                         
   3   7   5       1370.50       1376.05        77.50 o                         
   4   7   5       7000.11       7101.11       159.65 o                         
   5   7   5       1509.49       1512.62        82.62 o                         
   6   7   5      23344.37      23223.91       320.69 o                         
   7   7   5        310.77        210.44        56.34 o                         
   8   7   5       8790.85       8914.21       348.52 o                         
   9   7   5         77.89        113.58       198.31 o                         
  -9   8   5       8035.39       7680.33       295.03 o                         
  -8   8   5         15.75         73.78        69.18 o                         
  -7   8   5      20005.76      19992.58       424.84 o                         
  -6   8   5       1044.27        871.04       120.67 o                         
  -5   8   5       7377.48       7577.72       213.40 o                         
  -4   8   5       3294.86       3304.36       142.28 o                         
  -3   8   5      47707.07      48382.98       526.40 o                         
  -2   8   5       1905.02       1849.85        90.09 o                         
  -1   8   5      17024.07      16998.94       253.89 o                         
   0   8   5       2305.57       2169.70        93.58 o                         
   1   8   5      30453.97      30733.23       320.86 o                         
   2   8   5        687.82        799.21        62.29 o                         
   3   8   5      32948.98      32777.47       384.32 o                         
   4   8   5        759.85        788.40        63.48 o                         
   5   8   5       4777.07       4550.17       134.92 o                         
   6   8   5       2490.55       2487.96       118.34 o                         
   7   8   5      21465.55      21704.98       435.67 o                         
   8   8   5        120.67         96.90        88.39 o                         
   9   8   5       1921.79       1817.26       343.37 o                         
  -9   9   5        352.52        550.69       194.29 o                         
  -8   9   5      15887.30      16112.31       405.75 o                         
  -7   9   5       2264.07       2402.89       155.50 o                         
  -6   9   5       6692.52       6894.92       246.01 o                         
  -5   9   5       1281.26       1262.68       106.42 o                         
  -4   9   5      19597.57      19653.63       359.38 o                         
  -3   9   5        813.81        740.29        93.44 o                         
  -2   9   5      27994.45      28164.28       489.07 o                         
  -1   9   5         49.18         16.85        64.25 o                         
   0   9   5      13181.61      12648.42       232.64 o                         
   1   9   5       1513.48       1553.25        85.00 o                         
   2   9   5      42574.61      40703.21       700.44 o                         
   3   9   5       1660.19       1711.51        98.88 o                         
   4   9   5       8371.47       8013.07       205.34 o                         
   5   9   5       3694.63       3535.08       151.35 o                         
   6   9   5      11668.15      11887.52       279.61 o                         
   7   9   5         20.78         78.57        82.04 o                         
   8   9   5       6588.01       6838.83       289.24 o                         
  -9  10   5       7885.04       8456.42       945.09 o                         
  -8  10   5         12.96       -115.18       115.18 o                         
  -7  10   5       9377.57       9259.31       303.98 o                         
  -6  10   5        350.73        420.93        87.67 o                         
  -5  10   5      13078.12      12820.15       358.99 o                         
  -4  10   5       2171.02       2143.46       161.92 o                         
  -3  10   5      31730.19      31547.80       523.76 o                         
  -2  10   5       4706.08       4824.56       252.18 o                         
  -1  10   5       8698.08       9290.59       221.02 o                         
   0  10   5        993.36        941.22        89.85 o                         
   1  10   5      29254.24      28265.14       541.81 o                         
   2  10   5         33.04        173.48        56.48 o                         
   3  10   5      12128.57      11808.75       287.44 o                         
   4  10   5        447.35        356.71        87.88 o                         
   5  10   5      10222.06      10131.33       281.34 o                         
   6  10   5       2995.88       2972.68       154.15 o                         
   7  10   5      11241.50      11681.57       328.39 o                         
   8  10   5        378.61        192.05       198.44 o                         
  -8  11   5       9242.23       9279.95       787.26 o                         
  -7  11   5        825.36        752.18       104.99 o                         
  -6  11   5       7690.16       8308.50       289.82 o                         
  -5  11   5        118.83        235.71        87.40 o                         
  -4  11   5      13984.32      13617.07       350.85 o                         
  -3  11   5        234.25        316.39        80.20 o                         
  -2  11   5      20935.30      20906.55       455.27 o                         
  -1  11   5       1162.97       1183.70       133.28 o                         
   0  11   5       7418.39       7635.38       233.12 o                         
   1  11   5       5100.51       5063.97       202.57 o                         
   2  11   5      24443.38      24231.02       411.39 o                         
   3  11   5       1357.59       1198.54        98.62 o                         
   4  11   5       6312.45       6414.37       213.65 o                         
   5  11   5       1056.63        966.67        98.36 o                         
   6  11   5      10459.94      10569.91       311.96 o                         
   7  11   5        140.22        245.53       143.49 o                         
  -7  12   5       7991.86       7922.19       927.35 o                         
  -6  12   5        442.03        453.86       103.16 o                         
  -5  12   5       4099.39       4543.82       230.66 o                         
  -4  12   5       1319.94       1241.65       118.73 o                         
  -3  12   5      17148.41      16477.51       398.47 o                         
  -2  12   5       1466.84       1471.11       133.66 o                         
  -1  12   5       9991.78       9954.43       346.22 o                         
   0  12   5       3786.91       3650.44       200.60 o                         
   1  12   5      13166.52      12820.96       376.86 o                         
   2  12   5         13.90         45.51        73.22 o                         
   3  12   5      15332.87      15186.16       384.93 o                         
   4  12   5         31.95          6.81        62.18 o                         
   5  12   5       3714.10       3636.43       194.86 o                         
   6  12   5       1454.28       1329.18       129.53 o                         
  -6  13   5       4584.17       4745.15       731.29 o                         
  -5  13   5        735.28       1276.64       289.64 o                         
  -4  13   5      12095.76      12312.91       358.06 o                         
  -3  13   5        117.48         93.26        85.22 o                         
  -2  13   5       7926.64       7797.04       295.71 o                         
  -1  13   5        261.65        348.54       104.80 o                         
   0  13   5      11195.68      11843.65       391.66 o                         
   1  13   5       1911.44       2052.65       187.36 o                         
   2  13   5      12335.45      12664.81       392.50 o                         
   3  13   5        878.64        774.23       104.72 o                         
   4  13   5       5173.73       4852.72       227.58 o                         
   5  13   5       2460.13       2657.48       187.07 o                         
   6  13   5       7517.45       7560.07       785.84 o                         
  -4  14   5       1315.17       1122.72       366.54 o                         
  -3  14   5      12737.91      13226.72       410.12 o                         
  -2  14   5       1494.37       1584.75       140.79 o                         
  -1  14   5       6095.63       6306.09       279.81 o                         
   0  14   5        704.42        968.81       133.43 o                         
   1  14   5       8392.86       9131.88       351.86 o                         
   2  14   5        540.35        323.90        99.94 o                         
   3  14   5       8334.10       8700.14       637.24 o                         
   4  14   5        285.77        370.84       141.40 o                         
  -3  15   5         20.82         -7.92       240.94 o                         
  -2  15   5      10427.31       9860.38       971.20 o                         
  -1  15   5         20.49       -139.06       182.22 o                         
   0  15   5       5099.97       4500.59       380.95 o                         
   1  15   5       1795.89       2106.77       236.89 o                         
   2  15   5       8430.41       8749.26       458.93 o                         
   3  15   5        465.21        160.16       156.96 o                         
 -10   0   6        913.53        916.38       191.02 o                         
  -8   0   6       9155.79       9555.00       279.76 o                         
  -6   0   6        429.15        389.85        58.01 o                         
  -4   0   6       5092.03       5195.39       113.40 o                         
  -2   0   6      31928.41      32499.47       304.52 o                         
   0   0   6       1592.27       1531.85        67.36 o                         
   2   0   6      22233.36      22108.68       364.36 o                         
   4   0   6        732.68        806.11        82.93 o                         
   6   0   6        151.75        151.89        69.31 o                         
   8   0   6          6.19         27.90        82.60 o                         
  10   0   6       2129.98       1984.00       312.60 o                         
 -11   1   6        783.19        577.08       229.89 o                         
 -10   1   6        239.20        184.17        88.08 o                         
  -9   1   6       4387.41       4637.46       157.50 o                         
  -8   1   6         21.49         18.23        49.70 o                         
  -7   1   6       4431.23       4709.75       124.88 o                         
  -6   1   6       2139.00       2027.70        80.04 o                         
  -5   1   6       1641.93       1612.49        54.09 o                         
  -4   1   6        757.61        731.35        36.33 o                         
  -3   1   6       9346.49       9311.64        99.52 o                         
  -2   1   6        195.82        255.02        23.66 o                         
  -1   1   6        191.77        258.00        19.62 o                         
   0   1   6          6.10          3.42        11.40 o                         
   1   1   6       3815.67       3964.80        60.55 o                         
   2   1   6        166.98        132.07        26.23 o                         
   3   1   6        359.71        384.73        22.51 o                         
   4   1   6       1965.00       2071.98        70.30 o                         
   5   1   6        929.92       1054.08        72.16 o                         
   6   1   6        421.90        460.79        65.29 o                         
   7   1   6        625.46        586.61        73.47 o                         
   8   1   6        186.47        231.60        65.59 o                         
   9   1   6        553.29        529.68        83.26 o                         
  10   1   6         30.55        -14.41       117.15 o                         
 -11   2   6          4.87          8.19        98.19 o                         
 -10   2   6        987.23        995.59       121.18 o                         
  -9   2   6        127.22        132.81        59.12 o                         
  -8   2   6       6428.08       6562.06       196.32 o                         
  -7   2   6         43.77         57.53        48.29 o                         
  -6   2   6        495.42        543.49        47.55 o                         
  -5   2   6         41.07         56.56        19.69 o                         
  -4   2   6       7622.38       7778.87       115.84 o                         
  -3   2   6        541.33        518.32        30.38 o                         
  -2   2   6        442.06        416.87        23.84 o                         
  -1   2   6        195.87        197.44        19.13 o                         
   0   2   6          6.94         12.00        21.20 o                         
   1   2   6       1234.97       1295.63        50.85 o                         
   2   2   6       1646.15       1593.95        50.48 o                         
   3   2   6        467.21        429.92        31.45 o                         
   4   2   6        496.74        522.80        36.64 o                         
   5   2   6        240.01        176.88        41.21 o                         
   6   2   6         84.90         77.48        48.71 o                         
   7   2   6         51.18         66.07        54.50 o                         
   8   2   6         30.88        -50.41        59.13 o                         
   9   2   6         15.49         44.42        69.55 o                         
  10   2   6        240.19        357.63       150.02 o                         
 -11   3   6       1365.31       1448.26       418.84 o                         
 -10   3   6         68.21         51.64       104.88 o                         
  -9   3   6       1694.59       1581.18       126.89 o                         
  -8   3   6          4.21        -12.74        54.56 o                         
  -7   3   6       5770.98       5466.27       168.47 o                         
  -6   3   6        113.10        108.45        45.69 o                         
  -5   3   6        223.22        200.93        41.44 o                         
  -4   3   6       3038.92       3052.10        76.94 o                         
  -3   3   6      18879.90      19129.51       220.81 o                         
  -2   3   6         69.05        101.75        32.16 o                         
  -1   3   6         53.32        121.99        19.61 o                         
   0   3   6        598.38        615.84        34.60 o                         
   1   3   6       1304.47       1485.89        74.40 o                         
   2   3   6        199.73        146.11        31.54 o                         
   3   3   6       5481.02       5540.86        81.56 o                         
   4   3   6        675.10        651.08        42.16 o                         
   5   3   6       3213.68       3292.80       102.67 o                         
   6   3   6        452.93        387.04        53.38 o                         
   7   3   6       1595.47       1664.93       100.18 o                         
   8   3   6          4.61         22.79        59.54 o                         
   9   3   6       1577.33       1586.85       115.30 o                         
  10   3   6        160.39        366.39       159.41 o                         
 -11   4   6         92.53        -11.85       243.03 o                         
 -10   4   6       1033.92        884.85       115.13 o                         
  -9   4   6         67.84         -5.13        67.71 o                         
  -8   4   6       7093.86       7497.50       314.72 o                         
  -7   4   6        478.66        464.67        63.82 o                         
  -6   4   6        702.28        652.41        65.62 o                         
  -5   4   6       2178.43       2111.71        80.01 o                         
  -4   4   6       3998.39       4074.94        97.00 o                         
  -3   4   6        883.61        871.60        48.20 o                         
  -2   4   6       6559.28       6460.48       109.15 o                         
  -1   4   6       4786.80       4889.45        76.32 o                         
   0   4   6        471.73        536.46        36.96 o                         
   1   4   6         50.47         87.53        33.58 o                         
   2   4   6       8002.17       7853.79       125.30 o                         
   3   4   6       1671.54       1733.35        53.34 o                         
   4   4   6        765.10        836.11        44.30 o                         
   5   4   6       1533.03       1513.91        73.76 o                         
   6   4   6          0.83         16.22        38.30 o                         
   7   4   6         34.32        -55.23        55.23 o                         
   8   4   6         78.54        118.33        76.56 o                         
   9   4   6        222.89        213.23        69.51 o                         
  10   4   6       1013.44       1394.44       286.14 o                         
 -10   5   6        478.93        594.16       116.93 o                         
  -9   5   6       4220.78       4339.53       197.82 o                         
  -8   5   6        157.82         73.53        64.17 o                         
  -7   5   6       2435.99       2317.21       133.24 o                         
  -6   5   6        190.49        153.33        69.91 o                         
  -5   5   6       2200.64       2262.40        97.31 o                         
  -4   5   6       1402.30       1367.15        51.86 o                         
  -3   5   6       6726.60       6919.81       143.86 o                         
  -2   5   6          4.00         18.95        42.06 o                         
  -1   5   6         27.78         74.91        21.70 o                         
   0   5   6       2092.99       2112.35        55.55 o                         
   1   5   6       2056.82       2111.70        73.69 o                         
   2   5   6       1929.51       1944.44        74.03 o                         
   3   5   6         91.43        144.08        32.36 o                         
   4   5   6       1130.09       1107.99        67.76 o                         
   5   5   6        287.58        309.03        46.49 o                         
   6   5   6       1088.78       1188.51        77.05 o                         
   7   5   6         31.65        118.16        57.61 o                         
   8   5   6         66.15         69.85        71.44 o                         
   9   5   6         99.02        207.56        82.79 o                         
  10   5   6        145.14         11.46       166.93 o                         
 -10   6   6        476.68        594.12       132.44 o                         
  -9   6   6        449.41        569.36        98.04 o                         
  -8   6   6       4946.79       5178.05       210.59 o                         
  -7   6   6         86.77        119.25        73.09 o                         
  -6   6   6       1418.03       1502.69       104.89 o                         
  -5   6   6        969.56        928.85        76.31 o                         
  -4   6   6       2611.42       2745.53       122.12 o                         
  -3   6   6       2980.55       2709.95        84.10 o                         
  -2   6   6       7552.01       7531.63       129.69 o                         
  -1   6   6         78.81         54.96        23.96 o                         
   0   6   6        716.24        707.22        43.67 o                         
   1   6   6       4037.01       3876.12        97.29 o                         
   2   6   6       5966.81       5862.88       111.61 o                         
   3   6   6        786.64        738.84        50.11 o                         
   4   6   6        670.56        561.59        50.36 o                         
   5   6   6        500.23        521.99        54.60 o                         
   6   6   6          3.84         81.74        49.21 o                         
   7   6   6        409.24        257.81        57.99 o                         
   8   6   6         30.51         89.98        63.52 o                         
   9   6   6         30.41        -75.98        94.82 o                         
 -10   7   6        851.67        628.64       252.37 o                         
  -9   7   6       2009.86       2068.24       150.09 o                         
  -8   7   6         16.97         34.51        75.38 o                         
  -7   7   6       5540.66       5910.59       221.99 o                         
  -6   7   6       1552.97       1529.11       106.36 o                         
  -5   7   6         82.23        129.05        56.94 o                         
  -4   7   6        669.91        734.85        80.58 o                         
  -3   7   6      11924.22      11767.48       216.92 o                         
  -2   7   6         40.56         79.41        26.86 o                         
  -1   7   6         41.43        -29.07        42.37 o                         
   0   7   6       2985.31       3108.43        82.25 o                         
   1   7   6        224.29        289.86        49.48 o                         
   2   7   6         54.65         62.77        45.37 o                         
   3   7   6       4702.05       4634.66       113.94 o                         
   4   7   6       1025.56       1033.74        61.61 o                         
   5   7   6       2019.30       2106.55        91.84 o                         
   6   7   6        357.94        377.12        61.55 o                         
   7   7   6        906.06        826.05        92.51 o                         
   8   7   6        263.28        265.14        76.65 o                         
   9   7   6        770.23        290.30       148.63 o                         
  -9   8   6        824.02        758.60       117.98 o                         
  -8   8   6       2918.78       3009.44       176.67 o                         
  -7   8   6        198.55        209.69        74.96 o                         
  -6   8   6        501.57        476.84        87.98 o                         
  -5   8   6       2319.75       2531.53       123.02 o                         
  -4   8   6       2673.12       2798.69       137.09 o                         
  -3   8   6         59.81         38.84        60.38 o                         
  -2   8   6       1180.10       1256.35        69.88 o                         
  -1   8   6        762.83        808.83       115.27 o                         
   0   8   6        372.76        370.86        50.48 o                         
   1   8   6       2258.01       2136.14        99.55 o                         
   2   8   6       2023.40       2100.21        92.58 o                         
   3   8   6       1292.57       1349.01        77.06 o                         
   4   8   6        298.32        210.99        45.48 o                         
   5   8   6       1925.55       1951.52        93.22 o                         
   6   8   6          1.30         17.03        63.12 o                         
   7   8   6        251.61        356.14       100.02 o                         
   8   8   6         36.92        -84.44        84.44 o                         
   9   8   6        172.14        -84.92       121.87 o                         
  -9   9   6        974.27        280.66       231.47 o                         
  -8   9   6        575.44        584.15        94.38 o                         
  -7   9   6       2957.51       2992.51       170.99 o                         
  -6   9   6          8.80        -73.31        76.65 o                         
  -5   9   6         94.56         49.27        61.01 o                         
  -4   9   6       4914.97       4868.67       180.08 o                         
  -3   9   6       4385.30       4451.41       168.28 o                         
  -2   9   6        248.22        259.53        69.52 o                         
  -1   9   6         23.55         19.46        43.81 o                         
   0   9   6       3236.92       3358.51       117.89 o                         
   1   9   6         51.99        171.68        51.77 o                         
   2   9   6       1584.08       1600.28        84.72 o                         
   3   9   6       1013.79       1112.80        78.22 o                         
   4   9   6         19.30         27.52        50.65 o                         
   5   9   6        540.42        548.00        78.44 o                         
   6   9   6       3006.59       3211.34       147.89 o                         
   7   9   6        460.70        569.21       104.78 o                         
   8   9   6          6.21         -6.26       132.43 o                         
  -8  10   6       3075.28       3207.23       321.60 o                         
  -7  10   6         28.87        105.30        83.71 o                         
  -6  10   6       1027.01       1044.34       139.89 o                         
  -5  10   6       2820.40       2715.42       176.35 o                         
  -4  10   6        413.39        440.26        82.92 o                         
  -3  10   6        881.39        899.37       103.92 o                         
  -2  10   6       6577.41       6710.47       220.44 o                         
  -1  10   6       1206.80       1300.15       113.23 o                         
   0  10   6       1688.91       1705.87       110.90 o                         
   1  10   6       3601.04       3658.09       144.01 o                         
   2  10   6       4278.90       4165.67       140.01 o                         
   3  10   6        160.02        186.96        62.20 o                         
   4  10   6         70.75         82.72        58.68 o                         
   5  10   6       1145.08       1311.15       109.01 o                         
   6  10   6          0.37         19.35        64.79 o                         
   7  10   6        775.44        668.29        93.48 o                         
   8  10   6        125.47       -116.49       235.45 o                         
  -8  11   6        271.59        437.12       330.28 o                         
  -7  11   6       1717.32       1860.68       157.92 o                         
  -6  11   6       1746.46       1617.24       134.33 o                         
  -5  11   6        325.18        195.69        82.43 o                         
  -4  11   6       1263.59       1225.27       119.10 o                         
  -3  11   6       3330.64       3123.03       198.01 o                         
  -2  11   6        153.05        318.40        87.78 o                         
  -1  11   6        454.41        587.60       105.36 o                         
   0  11   6       3373.43       3203.07       189.02 o                         
   1  11   6        996.29        958.54        95.23 o                         
   2  11   6        763.92        932.82        91.44 o                         
   3  11   6        698.41        744.95        92.98 o                         
   4  11   6       2107.41       2092.83       135.64 o                         
   5  11   6        575.87        563.10        89.31 o                         
   6  11   6       1281.48       1343.77       114.30 o                         
   7  11   6         40.12       -102.25       102.25 o                         
  -7  12   6         79.41        417.83       324.78 o                         
  -6  12   6        728.42        727.42       103.87 o                         
  -5  12   6       1435.70       1612.94       150.17 o                         
  -4  12   6        842.97        929.20       111.00 o                         
  -3  12   6       2312.29       2142.71       151.19 o                         
  -2  12   6       1626.00       1830.37       139.42 o                         
  -1  12   6         24.94         95.46        88.13 o                         
   0  12   6          5.58        173.17        91.62 o                         
   1  12   6       5424.86       5476.15       276.89 o                         
   2  12   6        621.36        765.31       104.10 o                         
   3  12   6         90.18         27.65        78.62 o                         
   4  12   6         16.98         74.63        76.12 o                         
   5  12   6       1431.63       1277.04       119.92 o                         
   6  12   6         23.47          9.57        75.60 o                         
  -5  13   6         11.64        -97.70       129.46 o                         
  -4  13   6       2881.01       2926.14       178.03 o                         
  -3  13   6       2442.98       2345.53       159.07 o                         
  -2  13   6        187.84        293.34        92.56 o                         
  -1  13   6         78.48         88.92       126.87 o                         
   0  13   6       2613.66       2634.21       183.89 o                         
   1  13   6         30.46        176.53        97.02 o                         
   2  13   6       1131.59       1130.90       136.24 o                         
   3  13   6       1564.70       1686.36       154.72 o                         
   4  13   6         42.07         -8.68        99.55 o                         
   5  13   6        505.86        450.74       106.97 o                         
  -3  14   6        417.33        368.49       123.86 o                         
  -2  14   6       1984.42       2068.49       159.10 o                         
  -1  14   6       1087.40        804.93       132.20 o                         
   0  14   6         18.38         22.81        90.78 o                         
   1  14   6       1967.74       2158.26       175.42 o                         
   2  14   6       1265.96       1588.79       173.37 o                         
   3  14   6        365.64        159.21       149.19 o                         
   4  14   6         15.27         98.12       194.71 o                         
  -3  15   6        565.66        549.43       269.81 o                         
   0  15   6       1706.03       1738.69       308.57 o                         
   1  15   6        225.89        194.47       222.71 o                         
   2  15   6       2309.39       1901.20       329.42 o                         
 -11   0   7       3085.30       3471.73       533.93 o                         
  -9   0   7      10266.29      10324.06       341.66 o                         
  -7   0   7       5446.24       5383.59       185.15 o                         
  -5   0   7      27648.52      27479.55       345.71 o                         
  -3   0   7      24433.21      24199.57       287.24 o                         
  -1   0   7      24219.22      25066.37       227.10 o                         
   1   0   7     106277.30     107668.91      1336.63 o                         
   3   0   7       9733.38       9735.22       232.50 o                         
   5   0   7      37924.57      37929.42       655.11 o                         
   7   0   7      12436.54      12303.03       389.21 o                         
   9   0   7       3701.63       3889.14       293.70 o                         
 -11   1   7        191.49        304.00       130.03 o                         
 -10   1   7       8837.65       9121.57       318.72 o                         
  -9   1   7        159.76        128.93        59.41 o                         
  -8   1   7       7759.18       7626.78       182.01 o                         
  -7   1   7          0.10         82.99        42.63 o                         
  -6   1   7      13004.93      12945.24       182.64 o                         
  -5   1   7        167.07        187.92        24.26 o                         
  -4   1   7      58936.98      58535.30       377.39 o                         
  -3   1   7       2037.24       2108.01        49.41 o                         
  -2   1   7       9518.91       9388.83        99.34 o                         
  -1   1   7        552.13        576.12        25.88 o                         
   0   1   7      87001.96      86955.73       474.74 o                         
   1   1   7       1025.10       1048.39        42.89 o                         
   2   1   7      18541.16      18333.43       183.47 o                         
   3   1   7          8.46         21.39        14.82 o                         
   4   1   7      24005.28      24045.43       248.39 o                         
   5   1   7        761.87        707.96        71.33 o                         
   6   1   7      33134.25      33150.79       466.02 o                         
   7   1   7          0.29        -24.44        61.95 o                         
   8   1   7       3194.93       3180.24       161.55 o                         
   9   1   7          2.44         12.41        91.16 o                         
  10   1   7      12982.32      13999.60       642.81 o                         
 -11   2   7       2294.88       2261.62       260.30 o                         
 -10   2   7          2.19        -66.71       119.54 o                         
  -9   2   7      13522.76      13838.72       292.37 o                         
  -8   2   7          2.66         10.89        61.08 o                         
  -7   2   7       2303.00       2398.02       112.47 o                         
  -6   2   7        181.44        188.97        44.70 o                         
  -5   2   7      53310.65      52708.58       409.90 o                         
  -4   2   7         90.42        131.33        21.99 o                         
  -3   2   7      18716.08      18716.82       204.94 o                         
  -2   2   7       1036.30       1055.04        33.34 o                         
  -1   2   7      29885.71      29193.03       240.83 o                         
   0   2   7         59.06         99.37        26.71 o                         
   1   2   7      71736.16      70694.73       511.07 o                         
   2   2   7        426.94        395.34        34.20 o                         
   3   2   7       7303.63       7264.70       115.78 o                         
   4   2   7         64.09         84.76        27.40 o                         
   5   2   7      53817.06      54173.14       516.97 o                         
   6   2   7          9.49        -50.28        53.43 o                         
   7   2   7       8272.13       8478.81       228.49 o                         
   8   2   7        127.99        111.47        61.66 o                         
   9   2   7       9718.71       9473.87       318.04 o                         
  10   2   7        278.91        246.73       117.56 o                         
 -11   3   7        129.92         40.44       125.30 o                         
 -10   3   7       5437.15       5085.45       243.56 o                         
  -9   3   7        174.82        128.26        63.66 o                         
  -8   3   7       7738.34       8019.34       240.99 o                         
  -7   3   7         78.67        239.98        68.22 o                         
  -6   3   7       7680.30       7672.81       179.36 o                         
  -5   3   7        244.29        230.69        36.38 o                         
  -4   3   7      34003.90      33184.55       353.63 o                         
  -3   3   7        171.77        196.99        35.11 o                         
  -2   3   7      10543.76      10461.83       129.07 o                         
  -1   3   7        391.43        466.58        27.46 o                         
   0   3   7      68287.66      68917.23       481.08 o                         
   1   3   7          4.02        -21.74        21.74 o                         
   2   3   7      34119.51      34295.17       300.99 o                         
   3   3   7        409.04        328.59        34.47 o                         
   4   3   7      16403.80      16127.59       203.70 o                         
   5   3   7        938.61        904.07        58.26 o                         
   6   3   7      35829.74      36006.66       457.88 o                         
   7   3   7        383.74        399.61        63.72 o                         
   8   3   7       2665.12       2592.57       140.18 o                         
   9   3   7         70.83         52.38        78.22 o                         
  10   3   7      11214.03      10992.17       713.91 o                         
 -11   4   7       1960.83       1359.15       356.56 o                         
 -10   4   7        102.57        136.80        75.23 o                         
  -9   4   7       9725.56       9787.91       288.93 o                         
  -8   4   7       1301.76       1276.13       109.87 o                         
  -7   4   7       3459.21       3606.33       159.39 o                         
  -6   4   7        371.71        353.59        68.07 o                         
  -5   4   7      31851.17      31518.82       370.76 o                         
  -4   4   7       2151.89       2114.78        72.68 o                         
  -3   4   7      19174.31      19227.38       234.61 o                         
  -2   4   7         29.58         43.02        44.23 o                         
  -1   4   7      23674.29      23151.31       207.47 o                         
   0   4   7         76.51         38.44        26.84 o                         
   1   4   7      62571.29      62166.77       564.31 o                         
   2   4   7        899.39        877.53        50.44 o                         
   3   4   7       5814.80       5789.95        92.26 o                         
   4   4   7        957.44        965.68        48.76 o                         
   5   4   7      37108.52      37100.22       397.99 o                         
   6   4   7        888.47        798.99        73.72 o                         
   7   4   7       9040.65       8755.83       224.39 o                         
   8   4   7        492.88        452.42        72.10 o                         
   9   4   7       6536.54       6470.58       261.82 o                         
  10   4   7         36.10        158.87       258.39 o                         
 -10   5   7       9194.89       9488.24       444.34 o                         
  -9   5   7         76.96        168.35        72.99 o                         
  -8   5   7       4309.37       4566.74       203.16 o                         
  -7   5   7        155.42        195.22        64.22 o                         
  -6   5   7      12962.73      12557.82       293.48 o                         
  -5   5   7          4.56         36.36        49.55 o                         
  -4   5   7      48475.13      48299.52       463.51 o                         
  -3   5   7       2120.84       2034.85        81.33 o                         
  -2   5   7       5702.57       5641.78       112.85 o                         
  -1   5   7        291.35        221.06        29.75 o                         
   0   5   7      70983.82      70546.09       537.32 o                         
   1   5   7        230.77        237.97        45.34 o                         
   2   5   7      11529.91      11509.70       184.53 o                         
   3   5   7         75.36        102.33        31.75 o                         
   4   5   7      23838.91      23475.45       266.28 o                         
   5   5   7        609.29        555.36        58.48 o                         
   6   5   7      23162.08      23131.39       366.18 o                         
   7   5   7        389.61        445.53        63.59 o                         
   8   5   7       3783.54       3658.99       158.44 o                         
   9   5   7        244.14        195.24       132.36 o                         
 -10   6   7        177.93        356.29       166.98 o                         
  -9   6   7       9037.97       9420.21       297.36 o                         
  -8   6   7        481.31        403.55        86.43 o                         
  -7   6   7       5894.05       6241.93       220.64 o                         
  -6   6   7         36.68        -19.35        62.48 o                         
  -5   6   7      22104.55      21936.61       342.95 o                         
  -4   6   7         58.31         49.24        57.20 o                         
  -3   6   7      17387.91      16609.64       216.45 o                         
  -2   6   7        660.63        618.82        46.00 o                         
  -1   6   7      21486.12      21497.88       242.84 o                         
   0   6   7        578.59        578.87        44.00 o                         
   1   6   7      45431.22      46022.57       434.26 o                         
   2   6   7       1807.30       1849.13        75.26 o                         
   3   6   7       9039.55       8851.12       154.27 o                         
   4   6   7        591.54        465.49        51.63 o                         
   5   6   7      30173.30      29660.89       363.92 o                         
   6   6   7         27.24         68.44        74.64 o                         
   7   6   7       6756.85       6744.10       196.98 o                         
   8   6   7        300.13        335.08        73.41 o                         
   9   6   7       4334.65       4486.99       458.92 o                         
 -10   7   7       4553.25       5711.43       777.75 o                         
  -9   7   7        769.25        706.62       103.56 o                         
  -8   7   7       4778.87       4879.46       213.02 o                         
  -7   7   7        165.34         76.33        69.34 o                         
  -6   7   7       8301.87       8580.44       244.05 o                         
  -5   7   7         39.83         79.42        59.94 o                         
  -4   7   7      24139.38      23713.90       384.37 o                         
  -3   7   7       4568.24       4525.84       160.79 o                         
  -2   7   7       7059.94       7089.49       151.22 o                         
  -1   7   7       1714.62       1876.17        91.26 o                         
   0   7   7      40041.04      40270.97       371.23 o                         
   1   7   7       3067.29       3092.19        95.87 o                         
   2   7   7      18520.97      18315.32       231.93 o                         
   3   7   7          0.96         22.04        37.52 o                         
   4   7   7       9681.12       9682.48       179.89 o                         
   5   7   7         73.09        117.63        49.19 o                         
   6   7   7      20941.80      20866.22       333.37 o                         
   7   7   7        326.25        358.08        89.58 o                         
   8   7   7       2921.84       2847.61       173.29 o                         
  -9   8   7       7073.51       7247.73       369.68 o                         
  -8   8   7       1096.35       1113.45       117.28 o                         
  -7   8   7       1008.53        790.35       132.71 o                         
  -6   8   7         54.39         76.02        67.79 o                         
  -5   8   7      24795.57      25263.19       401.88 o                         
  -4   8   7       2887.11       2762.08       135.17 o                         
  -3   8   7       8152.63       8061.86       220.92 o                         
  -2   8   7        471.99        457.53        68.17 o                         
  -1   8   7      20150.69      20583.68       286.70 o                         
   0   8   7         86.69        139.49        42.03 o                         
   1   8   7      29007.77      29585.21       349.06 o                         
   2   8   7       2779.94       2744.62        94.55 o                         
   3   8   7       5455.73       5324.80       137.51 o                         
   4   8   7        833.42        854.36        65.24 o                         
   5   8   7      29425.22      29248.07       407.19 o                         
   6   8   7        598.54        647.46        83.91 o                         
   7   8   7       4310.97       3984.54       174.19 o                         
   8   8   7         42.27         33.30        91.76 o                         
  -9   9   7        284.00         24.39       160.46 o                         
  -8   9   7       3689.41       3996.72       209.18 o                         
  -7   9   7        854.99        735.02       103.66 o                         
  -6   9   7       7818.81       7958.15       252.84 o                         
  -5   9   7         14.37          7.04        63.69 o                         
  -4   9   7      18101.61      18252.63       358.41 o                         
  -3   9   7        833.12        757.96        83.26 o                         
  -2   9   7       6015.42       6174.19       199.08 o                         
  -1   9   7         67.73         23.37        63.03 o                         
   0   9   7      28846.30      29604.34       355.06 o                         
   1   9   7        129.36        125.50        42.76 o                         
   2   9   7       9846.43       9999.51       193.83 o                         
   3   9   7        243.24        249.83        54.96 o                         
   4   9   7      13644.22      13763.88       300.33 o                         
   5   9   7        796.86        806.89        87.37 o                         
   6   9   7      14425.33      14779.14       337.43 o                         
   7   9   7       1549.61       1609.53       118.49 o                         
   8   9   7       3172.35       1665.95       423.71 o                         
  -8  10   7       1602.70       2196.16       279.75 o                         
  -7  10   7       4607.62       4429.45       218.25 o                         
  -6  10   7        572.65        482.11        90.26 o                         
  -5  10   7       9887.45       9814.55       323.52 o                         
  -4  10   7       1701.03       1620.88       128.95 o                         
  -3  10   7       9152.48       9544.18       258.73 o                         
  -2  10   7         54.72          0.61        66.20 o                         
  -1  10   7      10732.41      10736.20       276.87 o                         
   0  10   7        472.56        484.14       129.13 o                         
   1  10   7      21320.82      21332.34       337.60 o                         
   2  10   7       2782.78       2629.91       118.04 o                         
   3  10   7       6305.30       6423.57       183.50 o                         
   4  10   7       1737.50       1647.47       120.55 o                         
   5  10   7      12675.93      12588.26       326.01 o                         
   6  10   7        156.70        152.65        68.20 o                         
   7  10   7       5239.14       5446.15       242.19 o                         
  -8  11   7       1758.88       1818.91       421.26 o                         
  -7  11   7        244.71        319.08       203.52 o                         
  -6  11   7       4974.83       4861.02       227.19 o                         
  -5  11   7         14.80         92.58        96.44 o                         
  -4  11   7      13196.29      13288.67       353.66 o                         
  -3  11   7       3379.14       3447.21       179.96 o                         
  -2  11   7       3963.15       3790.85       188.17 o                         
  -1  11   7       1136.94       1113.97       131.80 o                         
   0  11   7      23814.63      24474.32       568.28 o                         
   1  11   7       2507.31       2519.20       157.24 o                         
   2  11   7       5424.53       5638.31       196.34 o                         
   3  11   7         97.90         74.25        53.63 o                         
   4  11   7      10191.24      10180.76       292.29 o                         
   5  11   7         39.47        102.42        72.83 o                         
   6  11   7       7982.99       8249.39       278.91 o                         
   7  11   7        272.54        346.44       109.40 o                         
  -6  12   7         94.81         94.95       163.77 o                         
  -5  12   7      12613.07      12470.44       390.98 o                         
  -4  12   7        809.41        548.38        94.72 o                         
  -3  12   7       5366.18       5617.06       235.89 o                         
  -2  12   7        575.17        744.11       102.67 o                         
  -1  12   7      10084.32      10089.93       354.58 o                         
   0  12   7        115.87        281.16       101.68 o                         
   1  12   7      11267.50      11139.50       368.90 o                         
   2  12   7       1717.08       1907.23       158.13 o                         
   3  12   7       3919.68       4042.96       205.03 o                         
   4  12   7        414.23        351.68        82.92 o                         
   5  12   7      11550.95      11211.83       399.14 o                         
   6  12   7        270.19        334.51       101.40 o                         
  -5  13   7         13.56       -173.67       173.67 o                         
  -4  13   7       5286.17       5836.08       250.85 o                         
  -3  13   7       2126.81       2042.65       153.69 o                         
  -2  13   7       5763.89       5793.55       247.09 o                         
  -1  13   7        267.57        310.51        98.65 o                         
   0  13   7       8866.51       9181.15       327.65 o                         
   1  13   7       1238.96       1353.29       146.88 o                         
   2  13   7       7017.99       7195.33       300.94 o                         
   3  13   7         30.62        -73.58       102.04 o                         
   4  13   7       6062.72       6496.32       314.47 o                         
   5  13   7        240.59        169.98       100.98 o                         
  -4  14   7       2304.28       1873.08       426.28 o                         
  -3  14   7       2626.30       2666.29       292.51 o                         
  -2  14   7          2.84        -33.09        76.95 o                         
  -1  14   7       5960.51       6356.98       302.63 o                         
   0  14   7          4.62        -97.18        97.18 o                         
   1  14   7       9005.02       9700.80       344.10 o                         
   2  14   7       1932.02       2390.67       217.46 o                         
   3  14   7       3587.15       4263.68       372.55 o                         
  -2  15   7       2779.95       2800.79       527.07 o                         
  -1  15   7        140.98        -95.66       205.45 o                         
   1  15   7        585.64        743.86       234.14 o                         
 -10   0   8      14777.49      14866.55       636.37 o                         
  -8   0   8       3476.58       3452.62       169.96 o                         
  -6   0   8      15160.77      15209.70       301.56 o                         
  -4   0   8      41720.77      42191.02       447.09 o                         
  -2   0   8       1840.28       1678.35        59.06 o                         
   0   0   8      61972.16      62977.18       937.98 o                         
   2   0   8       6734.97       6734.65       165.57 o                         
   4   0   8      10918.04      10938.19       270.39 o                         
   6   0   8       6254.95       6541.03       267.29 o                         
   8   0   8        645.85        942.60       166.48 o                         
  10   0   8       4041.27       3522.39       569.91 o                         
 -11   1   8       4958.63       4321.56       581.48 o                         
 -10   1   8          1.21        -85.51        85.51 o                         
  -9   1   8      14179.00      13813.70       332.93 o                         
  -8   1   8        232.75        246.01        57.12 o                         
  -7   1   8       4927.43       4945.30       132.53 o                         
  -6   1   8         76.80         52.22        37.73 o                         
  -5   1   8      34052.53      33533.28       271.93 o                         
  -4   1   8         39.13         27.54        23.19 o                         
  -3   1   8      12053.16      12236.65       135.46 o                         
  -2   1   8         38.87         55.60        21.99 o                         
  -1   1   8      20727.95      21036.92       177.62 o                         
   0   1   8        500.06        477.58        29.35 o                         
   1   1   8      40379.27      40706.37       372.64 o                         
   2   1   8        181.91        159.78        18.20 o                         
   3   1   8        770.77        824.68        30.62 o                         
   4   1   8        142.25        171.92        19.54 o                         
   5   1   8      24578.40      23806.64       356.26 o                         
   6   1   8          3.55          1.37        54.80 o                         
   7   1   8       1678.95       1510.87       111.12 o                         
   8   1   8        105.35        233.27        82.30 o                         
   9   1   8        989.84        953.08       118.41 o                         
  10   1   8        271.47         99.55       128.90 o                         
 -10   2   8      11361.23      11499.32       368.30 o                         
  -9   2   8        258.64        253.26        68.49 o                         
  -8   2   8       9117.20       9113.84       240.29 o                         
  -7   2   8        172.05        185.71        59.66 o                         
  -6   2   8      13887.32      13953.28       222.03 o                         
  -5   2   8        100.42        112.30        36.19 o                         
  -4   2   8      41918.80      42082.59       351.86 o                         
  -3   2   8         20.76         15.84        18.69 o                         
  -2   2   8       5409.73       5366.38        83.17 o                         
  -1   2   8       1580.22       1558.98        46.08 o                         
   0   2   8      50479.33      50992.41       394.18 o                         
   1   2   8        122.39        119.01        27.01 o                         
   2   2   8       7133.76       7035.96        96.69 o                         
   3   2   8       2019.78       2039.78        61.44 o                         
   4   2   8       5132.45       5285.03       125.13 o                         
   5   2   8          6.37         29.77        47.56 o                         
   6   2   8      17118.59      17285.63       300.41 o                         
   7   2   8        123.98         99.96        56.53 o                         
   8   2   8         29.50        -51.00        97.26 o                         
   9   2   8         36.44        240.75        87.55 o                         
  10   2   8       2899.40       3111.56       787.42 o                         
 -10   3   8         39.40         10.24        95.86 o                         
  -9   3   8      14749.02      14867.83       336.61 o                         
  -8   3   8        193.18        187.37        64.56 o                         
  -7   3   8       2894.20       2935.70       134.02 o                         
  -6   3   8       2133.36       2017.00       109.41 o                         
  -5   3   8      46742.92      47140.98       471.30 o                         
  -4   3   8        151.46        212.12        50.26 o                         
  -3   3   8       8703.00       8738.20       128.41 o                         
  -2   3   8        948.54        867.92        44.48 o                         
  -1   3   8      21283.82      21065.44       187.32 o                         
   0   3   8        275.71        253.72        27.35 o                         
   1   3   8      33317.51      32948.37       322.78 o                         
   2   3   8          2.04         42.70        30.04 o                         
   3   3   8       1260.15       1425.89        68.10 o                         
   4   3   8        699.52        618.22        55.61 o                         
   5   3   8      15714.78      15338.20       270.63 o                         
   6   3   8         22.44         14.08        52.81 o                         
   7   3   8        249.79        262.52        57.84 o                         
   8   3   8        570.25        462.74        91.43 o                         
   9   3   8       2332.22       2387.39       172.16 o                         
  10   3   8          4.35        221.80       188.91 o                         
 -10   4   8      11447.63      11408.54       394.97 o                         
  -9   4   8        172.03        196.61        75.52 o                         
  -8   4   8       6881.33       7059.47       236.92 o                         
  -7   4   8          2.67         19.32        62.80 o                         
  -6   4   8      11073.40      11188.22       255.05 o                         
  -5   4   8         14.64         58.22        59.36 o                         
  -4   4   8      29274.28      29186.29       322.94 o                         
  -3   4   8         43.87         88.79        34.31 o                         
  -2   4   8       2761.62       2832.78        80.68 o                         
  -1   4   8       1297.31       1283.54        45.15 o                         
   0   4   8      42187.28      42601.64       375.28 o                         
   1   4   8         21.68         76.07        43.02 o                         
   2   4   8       6856.09       6750.83       121.92 o                         
   3   4   8         30.05         30.22        18.61 o                         
   4   4   8       7658.43       7566.42       169.39 o                         
   5   4   8        914.30        852.21        73.58 o                         
   6   4   8       9563.55       9373.47       224.23 o                         
   7   4   8        595.99        626.60        72.84 o                         
   8   4   8        135.94        183.13        75.20 o                         
   9   4   8        976.66        915.77       126.25 o                         
 -10   5   8         22.57        -72.38       113.89 o                         
  -9   5   8       9965.33      10162.51       305.04 o                         
  -8   5   8        169.29        272.20        70.85 o                         
  -7   5   8       5233.89       5159.30       189.65 o                         
  -6   5   8       1453.52       1176.20        92.91 o                         
  -5   5   8      22333.32      22890.61       329.44 o                         
  -4   5   8       1036.19       1094.09        77.23 o                         
  -3   5   8      15974.77      15569.56       239.49 o                         
  -2   5   8        810.36        810.40        57.04 o                         
  -1   5   8      11183.85      10828.43       138.18 o                         
   0   5   8        488.00        519.32        45.85 o                         
   1   5   8      34606.76      34617.82       382.94 o                         
   2   5   8         37.93         -9.97        39.11 o                         
   3   5   8        638.53        698.89        50.37 o                         
   4   5   8       2028.44       2032.27        86.96 o                         
   5   5   8      16750.96      16765.73       278.07 o                         
   6   5   8        104.23         92.37        54.50 o                         
   7   5   8       3013.47       2850.67       135.09 o                         
   8   5   8        303.29        279.84        82.89 o                         
   9   5   8        370.49        353.71       141.02 o                         
 -10   6   8       8677.80       8793.74       457.73 o                         
  -9   6   8        449.76        356.84        89.26 o                         
  -8   6   8       4738.68       4653.45       205.78 o                         
  -7   6   8       1154.40        980.46        95.36 o                         
  -6   6   8      10737.84      10865.15       268.63 o                         
  -5   6   8       1160.93       1226.16        86.67 o                         
  -4   6   8      25575.51      25481.05       354.48 o                         
  -3   6   8         34.14         66.45        41.21 o                         
  -2   6   8       3619.81       3592.12       106.42 o                         
  -1   6   8       4740.05       4711.67        94.25 o                         
   0   6   8      34510.90      34193.97       350.26 o                         
   1   6   8        870.50        902.96        66.75 o                         
   2   6   8       3821.33       3886.98       110.77 o                         
   3   6   8       3174.80       3311.12        95.94 o                         
   4   6   8       7465.20       7525.70       193.22 o                         
   5   6   8        242.65        292.27        55.54 o                         
   6   6   8       7475.04       7362.04       200.69 o                         
   7   6   8        451.69        483.09        71.78 o                         
   8   6   8        319.83        252.60        84.48 o                         
   9   6   8        624.59        389.08       225.42 o                         
 -10   7   8         86.87        359.77       204.06 o                         
  -9   7   8      10514.13      10517.23       327.54 o                         
  -8   7   8          1.62         71.92        73.20 o                         
  -7   7   8       2376.62       2676.01       147.40 o                         
  -6   7   8        810.18        725.37        82.07 o                         
  -5   7   8      23803.56      23990.89       366.58 o                         
  -4   7   8         21.93        -10.56        59.80 o                         
  -3   7   8       6225.69       5988.72       178.02 o                         
  -2   7   8       1271.74       1221.53        68.81 o                         
  -1   7   8       9481.58       9780.22       176.51 o                         
   0   7   8       3416.42       3487.77       101.12 o                         
   1   7   8      21630.70      22395.81       272.51 o                         
   2   7   8         74.16        105.15        45.23 o                         
   3   7   8       2286.11       2292.19        85.15 o                         
   4   7   8       3630.27       3680.33       128.39 o                         
   5   7   8       9541.48       9566.64       204.51 o                         
   6   7   8         16.53         89.56        56.93 o                         
   7   7   8        954.39        944.00        92.84 o                         
   8   7   8        240.27        330.69       147.98 o                         
  -9   8   8         45.93        139.69       166.36 o                         
  -8   8   8       8072.85       8123.44       286.37 o                         
  -7   8   8        442.50        406.94        98.85 o                         
  -6   8   8       6030.63       5853.17       200.38 o                         
  -5   8   8        340.47        174.34        62.59 o                         
  -4   8   8      19042.57      19165.49       362.23 o                         
  -3   8   8        198.57        144.62        62.82 o                         
  -2   8   8       6056.78       6080.22       166.34 o                         
  -1   8   8       5081.12       5183.17       146.62 o                         
   0   8   8      18300.98      18762.88       265.97 o                         
   1   8   8          9.91         57.54        40.85 o                         
   2   8   8       7129.82       7401.12       153.58 o                         
   3   8   8       1352.42       1465.33        76.38 o                         
   4   8   8       1767.50       1842.78        95.29 o                         
   5   8   8       1171.31       1266.97        97.69 o                         
   6   8   8       9454.19       9613.77       263.14 o                         
   7   8   8         61.29        106.46        87.58 o                         
   8   8   8         25.07        228.69       177.26 o                         
  -8   9   8        171.98        169.43        83.20 o                         
  -7   9   8       3610.76       3604.17       185.75 o                         
  -6   9   8       4728.74       4820.47       288.22 o                         
  -5   9   8      16055.93      16369.62       334.06 o                         
  -4   9   8        608.82        564.65        90.55 o                         
  -3   9   8       8691.41       8952.82       252.53 o                         
  -2   9   8       2720.18       2391.53       130.84 o                         
  -1   9   8       7489.70       8019.01       231.13 o                         
   0   9   8        157.16         96.20        44.10 o                         
   1   9   8      15424.91      15795.69       246.72 o                         
   2   9   8          3.27         21.27        45.77 o                         
   3   9   8       1167.32       1239.19        83.94 o                         
   4   9   8       4340.81       4134.18       166.39 o                         
   5   9   8       7534.50       7679.82       233.37 o                         
   6   9   8         24.09         55.03        60.72 o                         
   7   9   8       1419.81       1493.96       146.78 o                         
   8   9   8       1570.53       1917.35       478.98 o                         
  -8  10   8       3638.23       3042.25       522.54 o                         
  -7  10   8        247.18        219.13        92.72 o                         
  -6  10   8       6117.05       5928.11       245.85 o                         
  -5  10   8       1043.01       1064.97       126.33 o                         
  -4  10   8      13003.37      12884.28       338.93 o                         
  -3  10   8         94.59        108.41        72.70 o                         
  -2  10   8       2181.90       2166.71       131.56 o                         
  -1  10   8       4866.10       5070.15       180.65 o                         
   0  10   8      14238.29      14449.19       341.54 o                         
   1  10   8         23.53        127.33        60.77 o                         
   2  10   8       3602.18       3713.76       139.31 o                         
   3  10   8        770.30        641.52        74.59 o                         
   4  10   8       4601.71       4813.18       197.00 o                         
   5  10   8       1700.19       1427.64       116.06 o                         
   6  10   8       2855.14       3011.67       168.37 o                         
   7  10   8         10.54        -14.06       157.48 o                         
  -7  11   8       3264.04       2814.03       436.34 o                         
  -6  11   8        679.72        693.54       131.58 o                         
  -5  11   8       5838.90       6257.57       271.29 o                         
  -4  11   8         20.60        115.53        80.00 o                         
  -3  11   8       8514.89       8496.82       280.96 o                         
  -2  11   8       1041.56       1132.92       123.73 o                         
  -1  11   8       3707.20       3685.09       211.37 o                         
   0  11   8       2519.77       2575.36       145.64 o                         
   1  11   8      12342.87      12286.60       319.13 o                         
   2  11   8         59.17          8.30        63.13 o                         
   3  11   8       1304.55       1566.71       117.56 o                         
   4  11   8       3436.79       3260.16       169.40 o                         
   5  11   8       4284.73       4466.40       241.42 o                         
   6  11   8         21.18         -1.53        87.41 o                         
  -6  12   8       2853.58       1937.55       433.35 o                         
  -5  12   8        925.96       1140.06       156.49 o                         
  -4  12   8       8756.91       8869.23       301.38 o                         
  -3  12   8        135.80         85.21        81.88 o                         
  -2  12   8       3243.71       3415.26       188.25 o                         
  -1  12   8       4637.56       4285.86       235.11 o                         
   0  12   8       6980.80       7111.07       268.30 o                         
   1  12   8        228.18        186.73        87.58 o                         
   2  12   8       5085.82       5171.17       231.71 o                         
   3  12   8       2573.43       2760.47       218.72 o                         
   4  12   8       1441.35       1466.32       226.33 o                         
   5  12   8        809.50        985.30       169.74 o                         
   6  12   8       4745.62       4577.96       436.81 o                         
  -6  13   8       2066.40       1496.50       403.32 o                         
  -5  13   8       7494.99       7730.49       850.04 o                         
  -4  13   8          9.47         95.01       151.75 o                         
  -3  13   8       3515.82       3780.07       205.72 o                         
  -2  13   8       1460.53       1451.98       149.88 o                         
  -1  13   8       4364.08       5068.85       262.93 o                         
   0  13   8       1749.00       1737.78       188.02 o                         
   1  13   8       4960.23       5400.26       270.88 o                         
   2  13   8         38.35        -23.42       113.36 o                         
   3  13   8       1502.66       1934.79       222.50 o                         
   4  13   8       3790.90       4353.30       324.55 o                         
   5  13   8       3193.80       2824.42       539.98 o                         
  -4  14   8       6381.63       6265.01       775.37 o                         
  -3  14   8          3.81       -192.18       192.18 o                         
  -2  14   8       2466.72       2121.72       232.54 o                         
  -1  14   8       3469.05       3515.36       232.96 o                         
   0  14   8       3843.52       3768.99       254.06 o                         
   1  14   8        311.59        572.44       138.70 o                         
   2  14   8       3806.83       3566.20       610.24 o                         
   3  14   8        405.99        318.19       237.57 o                         
   1  15   8       4742.59       3772.82       585.46 o                         
  -9   0   9         14.45        138.24       105.63 o                         
  -7   0   9       1053.07       1070.96        86.26 o                         
  -5   0   9       4699.13       5126.48       160.03 o                         
  -3   0   9       2669.63       2722.85        94.93 o                         
  -1   0   9      42164.62      42045.51       482.95 o                         
   1   0   9       1769.72       1642.25        71.60 o                         
   3   0   9      17451.88      17892.02       413.23 o                         
   5   0   9       6991.69       6892.73       339.08 o                         
   7   0   9       2689.38       2893.06       318.96 o                         
   9   0   9      10246.11      10544.71       497.34 o                         
 -10   1   9        224.31        239.38        90.52 o                         
  -9   1   9        271.80        198.66        78.55 o                         
  -8   1   9        754.84        707.12        75.44 o                         
  -7   1   9        351.70        390.33        52.33 o                         
  -6   1   9       4868.54       4777.63       117.50 o                         
  -5   1   9        169.95         56.17        36.30 o                         
  -4   1   9       1370.03       1402.08        48.81 o                         
  -3   1   9         96.10        108.31        24.41 o                         
  -2   1   9      10389.16      10378.23       124.06 o                         
  -1   1   9        208.89        185.74        22.75 o                         
   0   1   9       8239.88       8422.67       137.44 o                         
   1   1   9        398.08        393.14        37.60 o                         
   2   1   9       6346.42       6292.20       115.19 o                         
   3   1   9         15.30         -6.73        17.75 o                         
   4   1   9      18820.69      19018.77       327.05 o                         
   5   1   9        606.22        530.76        72.76 o                         
   6   1   9       3105.44       3222.29       231.03 o                         
   7   1   9        463.40        620.63       100.91 o                         
   8   1   9       7056.92       7355.38       281.62 o                         
   9   1   9         27.39        -31.81        81.65 o                         
 -10   2   9         41.51         93.38        85.28 o                         
  -9   2   9        104.23        170.05        68.62 o                         
  -8   2   9         92.42        132.91        58.75 o                         
  -7   2   9       5128.70       5003.88       165.47 o                         
  -6   2   9         18.72         21.93        40.91 o                         
  -5   2   9       2079.48       1989.92        68.72 o                         
  -4   2   9        664.42        687.36        39.32 o                         
  -3   2   9       2663.54       2653.07        65.88 o                         
  -2   2   9          2.45        -22.93        22.93 o                         
  -1   2   9      11495.02      11314.08       130.66 o                         
   0   2   9        560.35        544.68        26.81 o                         
   1   2   9       4201.15       4219.40        83.96 o                         
   2   2   9        292.11        282.17        25.16 o                         
   3   2   9      14984.91      14803.93       194.55 o                         
   4   2   9        112.52         83.42        45.70 o                         
   5   2   9      10252.04      10292.08       217.47 o                         
   6   2   9         13.36        -26.95        75.57 o                         
   7   2   9       3075.05       3232.29       187.46 o                         
   8   2   9        101.45         47.15        76.34 o                         
   9   2   9       4957.84       5273.77       263.26 o                         
 -10   3   9       1231.51       1347.89       123.86 o                         
  -9   3   9        311.79        295.40        68.62 o                         
  -8   3   9         24.05         79.91        61.44 o                         
  -7   3   9         13.78         16.72        59.86 o                         
  -6   3   9       6736.05       6446.43       181.79 o                         
  -5   3   9        425.14        409.22        64.12 o                         
  -4   3   9        885.76       1046.46        79.71 o                         
  -3   3   9         39.06         28.09        26.42 o                         
  -2   3   9      16714.82      16257.79       147.39 o                         
  -1   3   9        189.99        184.20        28.50 o                         
   0   3   9      11217.34      11349.95       158.68 o                         
   1   3   9       1607.61       1603.31        61.95 o                         
   2   3   9       2383.85       2557.66        62.97 o                         
   3   3   9          5.40        -33.34        33.34 o                         
   4   3   9      19860.19      19516.03       274.71 o                         
   5   3   9        740.35        667.34        66.83 o                         
   6   3   9        360.10        256.48        70.43 o                         
   7   3   9         27.70        -57.96        78.28 o                         
   8   3   9       8919.62       9096.36       311.73 o                         
   9   3   9          2.39        205.29       122.45 o                         
 -10   4   9         20.33        156.17       109.11 o                         
  -9   4   9        211.09        247.93        77.88 o                         
  -8   4   9        176.64        164.33        65.90 o                         
  -7   4   9       2326.43       2449.62       131.64 o                         
  -6   4   9        743.42        918.35        87.84 o                         
  -5   4   9       3445.00       3505.13       133.49 o                         
  -4   4   9          5.43         82.18        51.78 o                         
  -3   4   9       2342.33       2314.64        85.24 o                         
  -2   4   9       1137.79       1104.16        52.72 o                         
  -1   4   9      19246.09      19162.16       191.63 o                         
   0   4   9         24.90         19.58        33.34 o                         
   1   4   9       1734.09       1845.43        66.37 o                         
   2   4   9        673.33        683.17        58.07 o                         
   3   4   9      12886.71      12702.01       198.56 o                         
   4   4   9          8.10        -23.47        44.75 o                         
   5   4   9       5775.79       5947.46       172.65 o                         
   6   4   9        104.84         16.59        70.39 o                         
   7   4   9       2879.97       2740.21       154.05 o                         
   8   4   9         70.48        265.26        86.90 o                         
   9   4   9       7171.22       6938.27       350.08 o                         
 -10   5   9         42.00        -77.10        85.54 o                         
  -9   5   9        106.18         66.90        71.08 o                         
  -8   5   9       1208.89       1281.72       114.14 o                         
  -7   5   9        170.65        184.55        68.23 o                         
  -6   5   9       3363.49       3469.69       152.37 o                         
  -5   5   9       1363.30       1323.99        85.78 o                         
  -4   5   9        558.08        535.68        59.97 o                         
  -3   5   9        291.41        362.91        45.66 o                         
  -2   5   9       7582.74       7247.07       144.80 o                         
  -1   5   9        533.16        493.14        50.20 o                         
   0   5   9       5895.66       6100.24       146.20 o                         
   1   5   9        496.70        460.91        55.17 o                         
   2   5   9       7137.75       6995.18       146.44 o                         
   3   5   9        106.59        181.61        42.96 o                         
   4   5   9      13858.97      14121.94       249.56 o                         
   5   5   9        545.02        614.66        70.49 o                         
   6   5   9       4368.52       4355.23       187.80 o                         
   7   5   9          5.52        -70.21        70.21 o                         
   8   5   9       3818.13       3583.78       200.18 o                         
   9   5   9         44.16          8.05       138.64 o                         
 -10   6   9        445.80        719.87       230.22 o                         
  -9   6   9         11.25         29.21        70.66 o                         
  -8   6   9        335.69        346.76        77.22 o                         
  -7   6   9       1411.11       1570.45       129.81 o                         
  -6   6   9         27.09         42.31        64.35 o                         
  -5   6   9       2475.36       2409.05       113.62 o                         
  -4   6   9       1521.31       1642.66        91.29 o                         
  -3   6   9       1500.50       1548.96        90.55 o                         
  -2   6   9         11.16         22.40        42.51 o                         
  -1   6   9      16026.14      15792.35       219.81 o                         
   0   6   9       3038.22       3110.22        96.33 o                         
   1   6   9        721.84        842.81        65.34 o                         
   2   6   9          8.85         32.25        46.09 o                         
   3   6   9      16448.98      16072.54       271.39 o                         
   4   6   9        991.82       1036.81        76.32 o                         
   5   6   9       5179.94       5135.92       201.81 o                         
   6   6   9        374.01        466.01        81.32 o                         
   7   6   9       2598.86       2606.70       157.02 o                         
   8   6   9        179.24        166.18       119.27 o                         
   9   6   9       6846.34       7285.99       801.31 o                         
  -9   7   9        100.66        103.55       120.01 o                         
  -8   7   9         67.45         96.47        71.28 o                         
  -7   7   9        820.58       1043.89       102.12 o                         
  -6   7   9       5179.46       5199.53       187.95 o                         
  -5   7   9        255.81        299.89        64.07 o                         
  -4   7   9        272.13        301.45        62.87 o                         
  -3   7   9        257.12        304.36        63.13 o                         
  -2   7   9      10792.39      10786.56       194.97 o                         
  -1   7   9        357.33        296.24        53.97 o                         
   0   7   9       6884.51       7330.94       159.06 o                         
   1   7   9        560.44        566.53        53.39 o                         
   2   7   9       1371.67       1384.48        76.23 o                         
   3   7   9        239.53        189.06        50.84 o                         
   4   7   9      12277.09      12048.93       249.06 o                         
   5   7   9         58.76         22.65        54.30 o                         
   6   7   9        823.50        932.12        92.38 o                         
   7   7   9        198.90        185.18        75.98 o                         
   8   7   9       7029.48       6726.49       433.32 o                         
  -8   8   9        120.20        190.78        91.62 o                         
  -7   8   9       2447.01       2418.56       145.46 o                         
  -6   8   9       1111.62        988.32        96.60 o                         
  -5   8   9       1064.64       1000.67        85.74 o                         
  -4   8   9        493.75        342.27        70.93 o                         
  -3   8   9       2843.91       2796.43       131.47 o                         
  -2   8   9        212.25        197.26        55.90 o                         
  -1   8   9       6235.96       6287.79       174.06 o                         
   0   8   9        823.89        863.20        71.16 o                         
   1   8   9       3064.56       3065.28       102.64 o                         
   2   8   9          1.13         13.69        41.59 o                         
   3   8   9       7800.34       7758.72       187.77 o                         
   4   8   9         45.72         59.39        49.79 o                         
   5   8   9       3528.66       3546.37       151.85 o                         
   6   8   9        309.51        410.96        90.28 o                         
   7   8   9       1954.81       2192.72       170.06 o                         
   8   8   9          6.72       -230.45       230.45 o                         
  -8   9   9        361.47        159.95       129.92 o                         
  -7   9   9         14.23        -19.06        73.88 o                         
  -6   9   9       3664.03       3615.58       178.31 o                         
  -5   9   9       1773.79       1852.30       120.46 o                         
  -4   9   9        121.28         76.59        63.96 o                         
  -3   9   9        245.30        102.14        62.47 o                         
  -2   9   9       6084.30       6336.93       197.98 o                         
  -1   9   9       1249.59       1161.17        94.59 o                         
   0   9   9       2506.67       2777.51       127.16 o                         
   1   9   9       1320.33       1432.50        84.79 o                         
   2   9   9       2549.06       2440.52       107.70 o                         
   3   9   9         31.19         36.71        57.37 o                         
   4   9   9      10296.09      10360.73       265.71 o                         
   5   9   9       3016.11       2746.62       144.76 o                         
   6   9   9        943.67        906.71       123.23 o                         
   7   9   9        243.33         56.00       127.10 o                         
  -7  10   9       1062.26       1016.20       140.90 o                         
  -6  10   9       1166.66        904.25       116.62 o                         
  -5  10   9       1932.07       1850.04       131.26 o                         
  -4  10   9       1084.78       1066.49       100.59 o                         
  -3  10   9        622.27        534.95        76.72 o                         
  -2  10   9        487.00        474.81        76.11 o                         
  -1  10   9      11235.66      11002.47       294.50 o                         
   0  10   9       2232.16       2519.98       159.91 o                         
   1  10   9        108.96         18.62        63.51 o                         
   2  10   9        785.28        703.90        85.45 o                         
   3  10   9       8052.60       8270.51       267.56 o                         
   4  10   9        326.94        329.39        74.41 o                         
   5  10   9       2206.49       2193.95       149.57 o                         
   6  10   9        422.77        378.36       102.72 o                         
   7  10   9       1931.31       1213.12       345.73 o                         
  -7  11   9        971.22       1312.20       387.19 o                         
  -6  11   9       1292.23       1453.19       154.93 o                         
  -5  11   9        925.10        946.57       102.55 o                         
  -4  11   9        431.18        607.86        94.69 o                         
  -3  11   9        341.03        312.97        77.40 o                         
  -2  11   9       4692.94       4311.09       189.77 o                         
  -1  11   9       1164.57       1132.03       114.66 o                         
   0  11   9       3020.79       3078.07       176.01 o                         
   1  11   9        491.32        665.43        92.60 o                         
   2  11   9       2980.87       3016.98       168.88 o                         
   3  11   9        186.11         85.78        99.45 o                         
   4  11   9       4165.29       4225.92       208.72 o                         
   5  11   9        463.74        503.92       100.87 o                         
   6  11   9       1208.52       1184.77       200.96 o                         
  -6  12   9        700.72        734.95       301.57 o                         
  -5  12   9        426.94        426.05       157.75 o                         
  -4  12   9       1412.19       1531.27       125.96 o                         
  -3  12   9        713.03        758.46        96.19 o                         
  -2  12   9         16.66         57.06        83.16 o                         
  -1  12   9       3323.67       3283.65       178.51 o                         
   0  12   9       3138.38       3845.87       200.94 o                         
   1  12   9        768.50        763.20       102.10 o                         
   2  12   9        199.36        212.06        87.47 o                         
   3  12   9       5157.53       5607.88       266.02 o                         
   4  12   9        808.78        491.89       176.14 o                         
   5  12   9       2333.10       2317.08       474.61 o                         
  -5  13   9       1586.02       2119.77       496.70 o                         
  -4  13   9         70.93        117.04       210.89 o                         
  -3  13   9        256.40        348.14        80.48 o                         
  -2  13   9       3614.02       3844.75       189.29 o                         
  -1  13   9       1133.49       1234.24       117.94 o                         
   0  13   9       1105.40       1156.33       141.06 o                         
   1  13   9        927.81       1049.36       133.06 o                         
   2  13   9        820.25        947.90       123.00 o                         
   3  13   9         23.69       -124.50       124.50 o                         
   4  13   9       5576.18       4828.24       494.20 o                         
  -3  14   9        764.57        926.36       238.69 o                         
  -2  14   9        495.93        679.83       148.59 o                         
  -1  14   9       3793.40       3294.05       390.48 o                         
   0  14   9       1226.40        801.57       222.15 o                         
   1  14   9        619.77        722.55       329.98 o                         
   2  14   9        353.25       -194.18       275.16 o                         
 -10   0  10      10108.39       9812.78       531.47 o                         
  -8   0  10      12435.12      12176.62       381.88 o                         
  -6   0  10      37594.18      37462.51       523.62 o                         
  -4   0  10      13388.14      13472.40       227.21 o                         
  -2   0  10      35111.76      34860.08       398.67 o                         
   0   0  10      41987.54      41485.17       494.22 o                         
   2   0  10      11814.26      11396.82       256.03 o                         
   4   0  10      34649.91      35219.72       779.05 o                         
   6   0  10       5001.94       5320.84       313.82 o                         
   8   0  10       7750.12       7705.36       414.76 o                         
 -10   1  10        172.52        223.21       133.61 o                         
  -9   1  10       4572.13       4342.19       224.25 o                         
  -8   1  10        258.14        271.73        68.27 o                         
  -7   1  10      21520.97      21514.36       315.68 o                         
  -6   1  10         13.11         33.34        43.94 o                         
  -5   1  10      28306.53      28134.42       277.14 o                         
  -4   1  10         48.04         86.67        30.43 o                         
  -3   1  10      12248.79      12213.65       157.43 o                         
  -2   1  10       1134.91       1181.91        47.31 o                         
  -1   1  10      82355.64      81885.59       536.04 o                         
   0   1  10       4487.98       4662.54       105.19 o                         
   1   1  10       5193.28       5417.92       126.84 o                         
   2   1  10        521.29        501.93        38.01 o                         
   3   1  10      42409.23      41462.12       771.19 o                         
   4   1  10         61.71         51.74        80.21 o                         
   5   1  10      15456.31      14942.94       355.89 o                         
   6   1  10        362.63        129.55        84.78 o                         
   7   1  10       2803.84       2988.47       221.72 o                         
   8   1  10        386.33        250.28       121.46 o                         
   9   1  10      11997.70      11669.74       467.93 o                         
 -10   2  10       8092.59       7972.92       372.44 o                         
  -9   2  10          3.99         22.59        73.20 o                         
  -8   2  10       3201.15       3304.24       159.81 o                         
  -7   2  10        100.79        134.10        64.69 o                         
  -6   2  10      46932.02      46576.96       499.11 o                         
  -5   2  10          0.63        -33.68        33.88 o                         
  -4   2  10       6508.80       6598.98       113.46 o                         
  -3   2  10        110.07         66.69        28.04 o                         
  -2   2  10      58879.29      58383.04       498.03 o                         
  -1   2  10        144.78        145.48        22.81 o                         
   0   2  10      36485.02      36049.46       268.66 o                         
   1   2  10         50.10         90.08        35.01 o                         
   2   2  10       6868.78       6944.07       149.90 o                         
   3   2  10         28.31         60.98        31.90 o                         
   4   2  10      51873.32      51398.08       770.88 o                         
   5   2  10         62.54          0.04        73.95 o                         
   6   2  10       1468.76       1317.35       122.76 o                         
   7   2  10         36.92         18.64        82.82 o                         
   8   2  10      13373.96      12977.98       383.30 o                         
   9   2  10         57.27        246.60       120.74 o                         
 -10   3  10          9.93       -136.58       136.58 o                         
  -9   3  10       6748.29       6759.25       307.26 o                         
  -8   3  10         24.25         63.65        58.79 o                         
  -7   3  10      19790.09      20171.50       369.56 o                         
  -6   3  10         95.19         70.94        57.07 o                         
  -5   3  10      25087.82      24478.79       319.64 o                         
  -4   3  10        299.06        265.75        50.05 o                         
  -3   3  10      14556.25      14508.72       196.16 o                         
  -2   3  10         82.10         86.93        21.88 o                         
  -1   3  10      56407.10      56829.27       431.74 o                         
   0   3  10         40.20         38.41        22.96 o                         
   1   3  10      14248.74      14106.80       162.81 o                         
   2   3  10        110.43        125.67        23.21 o                         
   3   3  10      26932.60      26589.55       284.12 o                         
   4   3  10         63.49         55.09        49.93 o                         
   5   3  10      18821.46      18554.99       375.25 o                         
   6   3  10        115.95         12.03        74.23 o                         
   7   3  10       4020.64       3837.26       202.16 o                         
   8   3  10         34.42        223.91        88.92 o                         
   9   3  10      10354.83       9837.75       533.65 o                         
 -10   4  10       9167.18       8254.12       598.85 o                         
  -9   4  10        259.94        125.14        85.94 o                         
  -8   4  10       7474.21       7590.07       240.15 o                         
  -7   4  10       1487.29       1638.61       114.55 o                         
  -6   4  10      30616.01      30153.51       501.97 o                         
  -5   4  10        725.61        758.07        74.23 o                         
  -4   4  10       8539.61       8346.77       198.11 o                         
  -3   4  10       3982.81       3935.56        99.40 o                         
  -2   4  10      37280.41      36429.13       319.33 o                         
  -1   4  10        320.28        331.60        31.59 o                         
   0   4  10      32203.67      31733.85       336.59 o                         
   1   4  10        147.93        109.10        54.80 o                         
   2   4  10      12709.95      12650.95       201.45 o                         
   3   4  10       2907.18       2893.86        96.91 o                         
   4   4  10      38986.84      39387.14       476.56 o                         
   5   4  10        738.33        757.32       104.36 o                         
   6   4  10       3101.61       2867.43       158.28 o                         
   7   4  10       2644.46       2493.17       155.74 o                         
   8   4  10       8619.89       8410.21       308.28 o                         
   9   4  10         30.25        219.57       131.38 o                         
 -10   5  10        321.52        146.97       143.80 o                         
  -9   5  10       2522.93       2546.49       162.06 o                         
  -8   5  10        238.41        189.99        85.16 o                         
  -7   5  10      19302.79      19065.69       379.49 o                         
  -6   5  10         28.34         33.00        68.79 o                         
  -5   5  10      25684.53      25930.00       395.63 o                         
  -4   5  10          2.08         43.81        52.13 o                         
  -3   5  10       9492.24       9393.72       174.52 o                         
  -2   5  10       2637.43       2461.68        83.22 o                         
  -1   5  10      68410.59      68919.30       526.79 o                         
   0   5  10        556.04        531.41        53.42 o                         
   1   5  10       2412.88       2394.25       104.20 o                         
   2   5  10       1053.49       1144.58        69.64 o                         
   3   5  10      31095.30      30921.65       523.01 o                         
   4   5  10        198.41        271.85        56.62 o                         
   5   5  10      10793.30      10565.82       287.10 o                         
   6   5  10          1.56        -49.76        71.94 o                         
   7   5  10       2726.80       2394.06       151.66 o                         
   8   5  10        690.55        520.83       120.98 o                         
   9   5  10       9799.11       8987.11       858.75 o                         
  -9   6  10          0.71        -38.88        88.64 o                         
  -8   6  10       6528.47       6590.89       248.61 o                         
  -7   6  10         10.98         19.47        67.81 o                         
  -6   6  10      24505.28      24094.94       494.17 o                         
  -5   6  10        456.94        446.64        68.42 o                         
  -4   6  10      11431.45      11219.96       225.67 o                         
  -3   6  10         20.50         -5.95        51.55 o                         
  -2   6  10      29708.85      28851.02       341.48 o                         
  -1   6  10         77.86         49.94        42.66 o                         
   0   6  10      26004.72      26782.33       294.25 o                         
   1   6  10         40.35         35.10        45.41 o                         
   2   6  10       7734.25       7800.68       171.24 o                         
   3   6  10        966.96       1088.77        74.88 o                         
   4   6  10      24918.67      24583.64       358.57 o                         
   5   6  10        147.13        126.63        72.60 o                         
   6   6  10       3099.89       3011.15       164.53 o                         
   7   6  10         97.01        227.10        81.05 o                         
   8   6  10       7001.74       7351.00       444.22 o                         
  -9   7  10       6059.30       6349.21       450.56 o                         
  -8   7  10        237.59        182.64        77.71 o                         
  -7   7  10      13859.51      14146.07       362.92 o                         
  -6   7  10        112.89        169.96        78.58 o                         
  -5   7  10      14972.05      14712.62       291.41 o                         
  -4   7  10        306.47        261.95        59.00 o                         
  -3   7  10       9260.42       9189.49       216.03 o                         
  -2   7  10       2854.02       2794.55       103.91 o                         
  -1   7  10      33093.24      34099.85       395.33 o                         
   0   7  10       3283.91       3401.03       105.60 o                         
   1   7  10      12606.06      13271.98       221.42 o                         
   2   7  10       3463.48       3720.01       125.64 o                         
   3   7  10      19074.28      18599.35       298.17 o                         
   4   7  10        106.44        187.48        56.95 o                         
   5   7  10      12753.22      12507.63       306.73 o                         
   6   7  10         25.40         80.63        68.69 o                         
   7   7  10       3208.73       3396.14       185.11 o                         
   8   7  10       1097.11        502.33       178.34 o                         
  -8   8  10       3750.80       3431.24       216.40 o                         
  -7   8  10       1194.13       1077.33       105.14 o                         
  -6   8  10      23562.04      23767.64       439.86 o                         
  -5   8  10       1139.28        971.99        87.05 o                         
  -4   8  10       5784.24       5710.64       182.84 o                         
  -3   8  10       2806.74       2630.65       131.58 o                         
  -2   8  10      27851.38      28143.21       399.33 o                         
  -1   8  10          6.83         83.46        51.95 o                         
   0   8  10      15447.21      15650.29       289.71 o                         
   1   8  10        411.48        473.92        63.90 o                         
   2   8  10       6867.11       6927.34       176.59 o                         
   3   8  10       3028.88       3147.17       131.32 o                         
   4   8  10      26388.65      26274.56       384.04 o                         
   5   8  10        395.40        303.94        75.51 o                         
   6   8  10       1416.41       1632.90       164.90 o                         
   7   8  10       2062.81       2308.29       189.24 o                         
  -7   9  10       9438.88      10070.50       325.07 o                         
  -6   9  10          0.24        124.55        68.89 o                         
  -5   9  10      13906.25      13838.54       320.30 o                         
  -4   9  10         81.57         82.01        64.38 o                         
  -3   9  10       8614.68       8201.75       233.01 o                         
  -2   9  10        643.36        783.79        85.70 o                         
  -1   9  10      29456.92      30172.58       496.38 o                         
   0   9  10         53.28         92.30        61.56 o                         
   1   9  10       6025.50       6062.11       167.80 o                         
   2   9  10       1141.95       1104.24        93.88 o                         
   3   9  10      13162.41      13602.73       323.06 o                         
   4   9  10        315.99        317.16        81.67 o                         
   5   9  10       9075.89       8862.20       320.05 o                         
   6   9  10         29.42        -84.83        84.83 o                         
   7   9  10       2974.32       2904.78       294.71 o                         
  -7  10  10        534.47        591.86       179.08 o                         
  -6  10  10       9494.90       9645.73       300.20 o                         
  -5  10  10       1485.96       1501.00       159.49 o                         
  -4  10  10       8289.26       8075.43       242.74 o                         
  -3  10  10       1808.68       1797.85       118.67 o                         
  -2  10  10      12241.43      11941.31       287.81 o                         
  -1  10  10         30.24         82.52        86.84 o                         
   0  10  10      15940.20      16249.49       339.76 o                         
   1  10  10         26.77        -15.59        58.88 o                         
   2  10  10       8215.92       8096.03       263.80 o                         
   3  10  10       2738.47       2789.19       161.82 o                         
   4  10  10      11179.76      11559.73       381.37 o                         
   5  10  10        683.86        726.99       122.83 o                         
   6  10  10       4229.58       4070.06       302.72 o                         
  -6  11  10          1.33        336.47       166.15 o                         
  -5  11  10       9758.82      10009.11       306.24 o                         
  -4  11  10         16.35        -10.91        73.00 o                         
  -3  11  10       6188.39       6444.44       234.47 o                         
  -2  11  10       3351.25       3391.23       170.17 o                         
  -1  11  10      16888.44      17155.99       392.74 o                         
   0  11  10       2388.22       2455.12       157.68 o                         
   1  11  10       3718.44       3904.99       177.23 o                         
   2  11  10       3394.22       3550.95       195.26 o                         
   3  11  10      12620.57      12364.90       386.88 o                         
   4  11  10          6.49        -89.28       125.83 o                         
   5  11  10       5022.67       4665.06       379.13 o                         
  -5  12  10        298.81         77.24       122.02 o                         
  -4  12  10       4779.43       5233.60       222.84 o                         
  -3  12  10        457.00        346.82        85.10 o                         
  -2  12  10      11547.80      11681.87       320.92 o                         
  -1  12  10         53.40        138.32        78.95 o                         
   0  12  10       9243.22       9245.94       341.28 o                         
   1  12  10         89.60         64.00        79.57 o                         
   2  12  10       3898.76       3783.77       206.45 o                         
   3  12  10       1811.81       1966.44       166.90 o                         
   4  12  10       9184.35       9103.95      1520.42 o                         
  -4  13  10        107.44       -156.59       160.26 o                         
  -3  13  10       6528.98       6378.98       335.40 o                         
  -2  13  10        953.36        960.28       127.50 o                         
  -1  13  10       8393.15       8377.91       289.12 o                         
   0  13  10        236.68        314.97        92.24 o                         
   1  13  10       7236.80       7888.26       462.39 o                         
   2  13  10       1777.45       2267.68       359.57 o                         
   3  13  10       4514.01       5034.22       451.54 o                         
  -2  14  10       6009.43       5642.16       891.47 o                         
  -1  14  10         37.98        189.33       153.26 o                         
   0  14  10       6296.57       5607.27       664.09 o                         
   1  14  10          2.74       -147.82       228.92 o                         
  -9   0  11         25.96        186.88       133.08 o                         
  -7   0  11       4316.47       4562.06       214.68 o                         
  -5   0  11        646.11        641.53        66.70 o                         
  -3   0  11         14.97         10.46        33.36 o                         
  -1   0  11       8274.53       8381.69       182.91 o                         
   1   0  11       4193.89       4461.81       255.86 o                         
   3   0  11        844.86        833.96       120.76 o                         
   5   0  11        393.84        656.74       147.21 o                         
   7   0  11        476.89        698.52       168.30 o                         
 -10   1  11        917.65       1050.46       236.61 o                         
  -9   1  11         11.09        -12.26        76.51 o                         
  -8   1  11        459.48        349.69        74.98 o                         
  -7   1  11        152.91        241.38        63.27 o                         
  -6   1  11       2824.33       2850.02       108.62 o                         
  -5   1  11        478.78        539.49        51.83 o                         
  -4   1  11        148.92        173.29        32.75 o                         
  -3   1  11         75.57         74.45        25.17 o                         
  -2   1  11        949.34        999.54        45.90 o                         
  -1   1  11       4328.71       4235.88       101.58 o                         
   0   1  11        855.50        838.94        54.30 o                         
   1   1  11         90.67         98.42        34.29 o                         
   2   1  11       1169.84       1240.16        88.14 o                         
   3   1  11          3.39        -10.85        73.03 o                         
   4   1  11        776.55        929.83       112.66 o                         
   5   1  11        213.55        270.76        87.78 o                         
   6   1  11       1147.87       1220.49       123.18 o                         
   7   1  11        144.11        132.58        85.47 o                         
   8   1  11        308.38        312.90        93.97 o                         
 -10   2  11         22.74         52.57       141.65 o                         
  -9   2  11        737.64       1001.15       115.06 o                         
  -8   2  11        676.66        568.29       117.63 o                         
  -7   2  11        932.20        907.00        83.81 o                         
  -6   2  11          6.29         33.73        51.35 o                         
  -5   2  11       2155.05       2157.63       100.05 o                         
  -4   2  11        532.84        506.32        51.57 o                         
  -3   2  11        212.97        206.70        30.31 o                         
  -2   2  11        123.49        138.49        30.96 o                         
  -1   2  11        973.31       1014.79        42.36 o                         
   0   2  11        676.68        658.94        33.23 o                         
   1   2  11         11.89          1.53        35.35 o                         
   2   2  11       1397.23       1564.68        71.64 o                         
   3   2  11        161.54        253.20        67.32 o                         
   4   2  11        111.33        122.06        81.69 o                         
   5   2  11        278.66        411.58        87.60 o                         
   6   2  11        159.10        137.35        87.52 o                         
   7   2  11       2037.81       1988.14       157.09 o                         
   8   2  11         22.09        157.82        96.61 o                         
 -10   3  11       1271.39       1078.37       345.06 o                         
  -9   3  11         51.92        235.41        90.15 o                         
  -8   3  11        420.66        501.26        85.02 o                         
  -7   3  11        530.04        662.16        78.01 o                         
  -6   3  11       5390.59       5618.70       178.23 o                         
  -5   3  11        137.91        106.20        45.12 o                         
  -4   3  11        819.62        781.57        62.70 o                         
  -3   3  11        928.50        892.19        67.97 o                         
  -2   3  11       3963.21       4123.70        89.73 o                         
  -1   3  11        475.06        544.98        41.42 o                         
   0   3  11         24.56         42.26        34.59 o                         
   1   3  11        188.41        172.24        25.85 o                         
   2   3  11       1545.35       1557.68        77.55 o                         
   3   3  11        427.91        359.55        54.75 o                         
   4   3  11        696.33        571.63        83.00 o                         
   5   3  11          1.79        -33.97        71.06 o                         
   6   3  11       2581.93       2592.44       169.66 o                         
   7   3  11        321.13        651.47       105.51 o                         
   8   3  11         12.83        109.83        98.58 o                         
  -9   4  11        168.53        133.77        74.73 o                         
  -8   4  11         28.06        -50.46        69.70 o                         
  -7   4  11       2195.93       2342.63       132.83 o                         
  -6   4  11         60.58         82.95        58.29 o                         
  -5   4  11       1629.08       1782.32        96.01 o                         
  -4   4  11         96.94        109.10        48.57 o                         
  -3   4  11         27.52         21.75        34.59 o                         
  -2   4  11        380.78        313.32        39.07 o                         
  -1   4  11       4039.28       4145.84       102.93 o                         
   0   4  11       1437.25       1399.37        67.80 o                         
   1   4  11       1644.98       1625.46        70.77 o                         
   2   4  11         15.17         52.19        44.19 o                         
   3   4  11          1.09        122.52        51.22 o                         
   4   4  11        565.94        586.94        88.98 o                         
   5   4  11        103.89         95.45        77.63 o                         
   6   4  11          5.68        -67.95        75.73 o                         
   7   4  11       1392.18       1452.86       136.16 o                         
   8   4  11        342.65        379.59       132.66 o                         
  -9   5  11        127.69        140.25       120.59 o                         
  -8   5  11        273.51        248.46        73.17 o                         
  -7   5  11        470.85        536.22        79.41 o                         
  -6   5  11       1463.44       1332.70       102.50 o                         
  -5   5  11          2.98        -60.35        60.35 o                         
  -4   5  11        536.73        522.89        63.83 o                         
  -3   5  11       1392.74       1348.13        80.56 o                         
  -2   5  11        205.44        171.30        38.87 o                         
  -1   5  11        153.25        153.61        38.69 o                         
   0   5  11       1972.57       1992.84        87.86 o                         
   1   5  11        360.69        355.37        63.99 o                         
   2   5  11        649.14        752.62        85.03 o                         
   3   5  11        340.39        335.17        59.08 o                         
   4   5  11        602.24        547.22        89.23 o                         
   5   5  11         26.19        126.36        74.63 o                         
   6   5  11        122.18        150.58        70.27 o                         
   7   5  11        303.85        265.86        77.87 o                         
   8   5  11        726.80        573.06       230.31 o                         
  -9   6  11        267.80        -43.30       105.54 o                         
  -8   6  11       1600.47       1735.12       128.98 o                         
  -7   6  11       1379.19       1332.62       112.29 o                         
  -6   6  11         13.27        -43.96        62.31 o                         
  -5   6  11        649.37        617.99        70.72 o                         
  -4   6  11        902.22        744.72        70.95 o                         
  -3   6  11         73.46         81.51        52.80 o                         
  -2   6  11        871.00        907.52        62.85 o                         
  -1   6  11       3322.99       3452.84       108.91 o                         
   0   6  11        554.52        573.98        59.11 o                         
   1   6  11        767.45        819.92        68.56 o                         
   2   6  11       4183.61       4152.54       139.96 o                         
   3   6  11        359.12        313.21        62.84 o                         
   4   6  11         21.72        -18.89        71.49 o                         
   5   6  11         11.44        155.22        74.45 o                         
   6   6  11        436.46        417.85       144.51 o                         
   7   6  11        863.58        971.71       114.39 o                         
   8   6  11        116.62        -15.72       153.87 o                         
  -9   7  11        411.21        591.60       306.72 o                         
  -8   7  11         92.81        198.58        76.43 o                         
  -7   7  11        390.73        389.34        82.54 o                         
  -6   7  11       4052.54       4225.45       186.70 o                         
  -5   7  11        533.73        528.86        72.83 o                         
  -4   7  11         19.25         65.24        54.56 o                         
  -3   7  11        852.69        889.46        76.02 o                         
  -2   7  11       2194.31       2230.83       113.08 o                         
  -1   7  11       1181.34       1239.09        73.98 o                         
   0   7  11        437.76        545.33        64.52 o                         
   1   7  11        347.26        317.52        49.92 o                         
   2   7  11       1392.75       1333.97        84.08 o                         
   3   7  11        961.99        944.21        79.09 o                         
   4   7  11        216.46        113.38        63.69 o                         
   5   7  11        219.94        147.73        69.06 o                         
   6   7  11       1405.77       1673.59       125.71 o                         
   7   7  11        211.85        156.68        92.15 o                         
  -8   8  11        564.78        566.83       142.43 o                         
  -7   8  11        301.92        396.34        83.85 o                         
  -6   8  11        331.74        155.30        71.33 o                         
  -5   8  11       2064.99       2041.39       117.66 o                         
  -4   8  11        662.18        767.67        78.93 o                         
  -3   8  11         31.42         34.67        60.96 o                         
  -2   8  11       2466.93       2570.34       130.72 o                         
  -1   8  11        426.20        409.14        89.24 o                         
   0   8  11        923.85        879.04        70.58 o                         
   1   8  11          5.27         81.09        55.45 o                         
   2   8  11        831.15        682.99        68.80 o                         
   3   8  11        346.57        411.41        66.58 o                         
   4   8  11        490.17        587.25        79.00 o                         
   5   8  11        407.10        270.26       123.37 o                         
   6   8  11        140.01        -23.32        97.23 o                         
   7   8  11       1536.93       1993.67       256.05 o                         
  -7   9  11       1185.66       1171.82       149.12 o                         
  -6   9  11       1610.24       1610.60       119.48 o                         
  -5   9  11         50.94         48.37        65.93 o                         
  -4   9  11         24.76         32.55        60.53 o                         
  -3   9  11       4005.13       4027.07       168.71 o                         
  -2   9  11          9.45         98.45        76.00 o                         
  -1   9  11         86.05        128.62        67.43 o                         
   0   9  11        868.50        960.46        79.81 o                         
   1   9  11       1142.42       1165.94        87.30 o                         
   2   9  11        564.47        671.87       106.15 o                         
   3   9  11       2045.22       2136.36       134.87 o                         
   4   9  11        353.52        313.85        95.75 o                         
   5   9  11         13.45         67.97        76.49 o                         
   6   9  11        328.47        245.88       150.66 o                         
   7   9  11        995.29        877.84       317.93 o                         
  -7  10  11        874.01       1677.82       446.93 o                         
  -6  10  11        387.21        312.49        83.00 o                         
  -5  10  11        757.32        766.86        98.44 o                         
  -4  10  11        324.42        352.95        69.41 o                         
  -3  10  11         14.09        130.11        66.87 o                         
  -2  10  11       1025.76       1074.35        96.18 o                         
  -1  10  11       2974.62       3268.48       159.18 o                         
   0  10  11         18.05         -5.74        64.31 o                         
   1  10  11        611.61        630.21        89.14 o                         
   2  10  11        898.93        980.01       103.20 o                         
   3  10  11         50.91         40.49        79.68 o                         
   4  10  11        620.35        564.73       123.03 o                         
   5  10  11         84.59         66.19        95.19 o                         
   6  10  11        243.74       -114.63       207.34 o                         
  -6  11  11        821.03        896.85       225.13 o                         
  -5  11  11        414.15        430.45        83.99 o                         
  -4  11  11        495.72        471.13        86.42 o                         
  -3  11  11       1115.67       1195.71       109.03 o                         
  -2  11  11          4.54         52.27        71.08 o                         
  -1  11  11       1727.00       1913.50       129.43 o                         
   0  11  11        826.11        828.05       107.44 o                         
   1  11  11        408.42        344.86        84.36 o                         
   2  11  11        678.57        752.66       102.14 o                         
   3  11  11       1365.20       1406.42       149.49 o                         
   4  11  11        272.23        713.24       230.73 o                         
   5  11  11        157.08         58.61       189.66 o                         
  -5  12  11       1415.69       1807.02       310.19 o                         
  -4  12  11        620.61        481.60       145.68 o                         
  -3  12  11         78.71         49.91        69.51 o                         
  -2  12  11       3262.77       3546.13       178.52 o                         
  -1  12  11        326.88        348.79        81.08 o                         
   0  12  11         92.91        139.73        94.99 o                         
   1  12  11         77.66        115.72        94.14 o                         
   2  12  11       2989.02       2678.90       190.06 o                         
   3  12  11        111.57        -34.45       143.18 o                         
  -3  13  11       1959.85       2077.64       368.18 o                         
  -2  13  11        380.51        134.94        97.18 o                         
  -1  13  11        292.93        249.24       110.47 o                         
   0  13  11        314.81        276.16       192.48 o                         
   1  13  11        346.38        673.03       189.31 o                         
   2  13  11        214.78        306.51       202.75 o                         
   3  13  11       1898.75       1367.65       288.93 o                         
 -10   0  12       1067.51       1180.88       386.92 o                         
  -8   0  12      11845.92      11762.27       399.79 o                         
  -6   0  12      11283.18      11324.45       349.87 o                         
  -4   0  12      10629.60      10185.15       219.68 o                         
  -2   0  12      52814.12      52292.88       666.23 o                         
   0   0  12       2364.77       2357.91       117.61 o                         
   2   0  12      43079.86      44425.22       700.34 o                         
   4   0  12      10108.03       9784.34       474.09 o                         
   6   0  12      10881.31      10824.13       480.91 o                         
   8   0  12      14136.66      15120.53       697.90 o                         
 -10   1  12          9.81        295.87       203.10 o                         
  -9   1  12       4576.66       4684.57       222.11 o                         
  -8   1  12        373.51        255.10        88.26 o                         
  -7   1  12      13637.38      13404.61       313.21 o                         
  -6   1  12        119.62        148.92        54.13 o                         
  -5   1  12       6332.05       6295.97       158.51 o                         
  -4   1  12        110.72        117.62        39.67 o                         
  -3   1  12      33684.34      34242.39       308.47 o                         
  -2   1  12          1.07         -4.21        31.73 o                         
  -1   1  12      15499.22      15496.22       229.43 o                         
   0   1  12         39.98         68.59        38.72 o                         
   1   1  12      21598.53      21901.69       396.39 o                         
   2   1  12         40.05         55.14        60.64 o                         
   3   1  12      30953.93      31701.82       534.51 o                         
   4   1  12        232.87        103.77        79.81 o                         
   5   1  12       4034.66       4213.32       205.45 o                         
   6   1  12        368.55        360.64       132.00 o                         
   7   1  12      15465.70      14994.21       416.55 o                         
   8   1  12         34.31         22.33       134.10 o                         
  -9   2  12         33.24        109.53        84.97 o                         
  -8   2  12      12706.31      12254.60       353.58 o                         
  -7   2  12         32.76         54.64        65.68 o                         
  -6   2  12       7427.31       7305.33       191.14 o                         
  -5   2  12         36.32        110.57        50.65 o                         
  -4   2  12      14282.69      14451.24       232.12 o                         
  -3   2  12        768.86        697.07        55.01 o                         
  -2   2  12      28423.64      28234.13       272.77 o                         
  -1   2  12        413.47        409.32        37.31 o                         
   0   2  12      10761.15      10661.35       197.29 o                         
   1   2  12        499.67        627.29        54.49 o                         
   2   2  12      34027.68      35147.01       511.63 o                         
   3   2  12        358.76        491.68        98.10 o                         
   4   2  12       9850.11      10155.20       302.11 o                         
   5   2  12          7.21         60.64        88.02 o                         
   6   2  12       7202.77       6902.94       270.80 o                         
   7   2  12        109.86        116.08       108.59 o                         
   8   2  12       8753.62       8967.04       457.42 o                         
  -9   3  12       2867.27       2599.16       185.87 o                         
  -8   3  12        175.84        142.85        78.50 o                         
  -7   3  12      19102.59      18916.50       356.75 o                         
  -6   3  12        643.64        721.37        74.81 o                         
  -5   3  12       3824.04       3822.43       136.76 o                         
  -4   3  12        255.35        242.99        50.09 o                         
  -3   3  12      35653.57      34561.49       375.21 o                         
  -2   3  12        200.37        144.21        34.82 o                         
  -1   3  12      13057.04      13129.24       170.45 o                         
   0   3  12         50.42         94.30        41.77 o                         
   1   3  12      10640.46      11177.33       195.50 o                         
   2   3  12        549.96        452.64        66.06 o                         
   3   3  12      31381.60      31306.95       515.25 o                         
   4   3  12        334.26        419.67        84.58 o                         
   5   3  12       1987.77       2135.73       151.10 o                         
   6   3  12        644.16        678.67       103.99 o                         
   7   3  12      19260.77      18394.68       515.00 o                         
   8   3  12         35.45        126.78       156.61 o                         
  -9   4  12        158.36        118.39       156.70 o                         
  -8   4  12       9404.88       9369.36       276.84 o                         
  -7   4  12        302.10        217.70        67.85 o                         
  -6   4  12       7913.97       7794.09       220.05 o                         
  -5   4  12          1.36         33.56        51.09 o                         
  -4   4  12      12737.54      12415.49       235.57 o                         
  -3   4  12        755.24        727.49        55.47 o                         
  -2   4  12      33111.14      33355.17       336.85 o                         
  -1   4  12          9.55          0.48        31.24 o                         
   0   4  12       5237.36       5547.63       147.23 o                         
   1   4  12          3.79        -11.43        45.20 o                         
   2   4  12      34353.84      35527.85       468.40 o                         
   3   4  12          2.57        -64.03        65.85 o                         
   4   4  12       7625.23       7882.96       253.89 o                         
   5   4  12          1.44         93.26        80.65 o                         
   6   4  12       8135.38       7839.47       271.58 o                         
   7   4  12          8.71         74.29        88.36 o                         
   8   4  12       9865.78      11033.00      1026.06 o                         
  -9   5  12       6271.38       7062.21       553.16 o                         
  -8   5  12          4.17        218.98        87.75 o                         
  -7   5  12       9519.39       9196.94       268.26 o                         
  -6   5  12        872.45        755.74        86.61 o                         
  -5   5  12       5856.14       5871.94       175.70 o                         
  -4   5  12        204.91        341.18        55.50 o                         
  -3   5  12      22485.75      22154.66       318.21 o                         
  -2   5  12        200.49         77.92        39.11 o                         
  -1   5  12      11348.80      11447.28       197.73 o                         
   0   5  12        232.09        239.67        53.62 o                         
   1   5  12      19688.31      19663.58       339.08 o                         
   2   5  12        124.56        152.16        54.22 o                         
   3   5  12      20729.62      20950.54       385.12 o                         
   4   5  12        708.23        879.81       105.43 o                         
   5   5  12       5797.37       5315.94       219.30 o                         
   6   5  12        295.15        419.20       102.62 o                         
   7   5  12       9621.52       9490.21       310.68 o                         
   8   5  12         14.52        354.32       289.99 o                         
  -9   6  12        112.07       -116.89       196.71 o                         
  -8   6  12       8224.82       8362.69       272.03 o                         
  -7   6  12         59.25         58.98        71.49 o                         
  -6   6  12       7567.56       7412.71       238.28 o                         
  -5   6  12        422.81        340.63        70.33 o                         
  -4   6  12       8845.32       9086.84       209.40 o                         
  -3   6  12        749.31        777.52        69.58 o                         
  -2   6  12      27685.23      27034.13       334.62 o                         
  -1   6  12       1969.75       1999.29        93.62 o                         
   0   6  12       4972.27       4873.58       151.13 o                         
   1   6  12       1861.89       1874.15       100.60 o                         
   2   6  12      29142.20      29357.47       427.72 o                         
   3   6  12        521.90        626.31        87.95 o                         
   4   6  12       6723.49       6910.35       243.51 o                         
   5   6  12         98.88         69.35        80.84 o                         
   6   6  12       7766.23       8060.55       281.46 o                         
   7   6  12        468.00        615.69       133.13 o                         
  -8   7  12         53.86        182.55       104.69 o                         
  -7   7  12      10663.32      11396.75       314.91 o                         
  -6   7  12         57.84         77.63        77.04 o                         
  -5   7  12       3244.85       3219.97       149.87 o                         
  -4   7  12         76.38        174.36        61.87 o                         
  -3   7  12      26202.31      26461.08       393.57 o                         
  -2   7  12        447.74        360.32        59.57 o                         
  -1   7  12      10001.37      10095.42       201.47 o                         
   0   7  12         68.84         87.54        48.13 o                         
   1   7  12       9597.81       9977.32       242.18 o                         
   2   7  12        106.26        156.76        55.22 o                         
   3   7  12      20609.79      21117.60       397.51 o                         
   4   7  12        116.92        109.01        74.52 o                         
   5   7  12       2447.56       2596.98       153.21 o                         
   6   7  12        144.97        179.78        68.37 o                         
   7   7  12      12526.14      12399.90       729.16 o                         
  -8   8  12       7686.24       7706.31       498.20 o                         
  -7   8  12        454.51        382.10        84.63 o                         
  -6   8  12       4581.73       4717.11       202.16 o                         
  -5   8  12         34.93         45.01        65.95 o                         
  -4   8  12      11464.81      11702.92       256.38 o                         
  -3   8  12         59.33         63.48        59.06 o                         
  -2   8  12      10780.93      11025.88       252.60 o                         
  -1   8  12        678.33        608.90        69.63 o                         
   0   8  12       7250.66       7010.47       201.46 o                         
   1   8  12        285.20        283.15        63.21 o                         
   2   8  12      17853.52      18014.97       339.92 o                         
   3   8  12        170.68        398.39        75.44 o                         
   4   8  12       5546.97       5606.91       213.55 o                         
   5   8  12          6.68         -8.93        67.50 o                         
   6   8  12       6220.59       6328.48       305.03 o                         
   7   8  12         70.77         96.92       204.12 o                         
  -7   9  12       7467.48       7454.13       366.90 o                         
  -6   9  12       1932.64       2025.77       143.75 o                         
  -5   9  12       3095.98       3374.74       165.92 o                         
  -4   9  12        315.09        307.53        64.11 o                         
  -3   9  12      14100.39      14318.67       348.85 o                         
  -2   9  12        574.44        602.55        81.00 o                         
  -1   9  12       7418.22       7839.48       225.58 o                         
   0   9  12         82.02        227.40        62.03 o                         
   1   9  12       9751.95      10439.86       298.53 o                         
   2   9  12        566.64        597.15        94.50 o                         
   3   9  12      12137.78      12425.10       402.55 o                         
   4   9  12       1347.34       1414.43       136.40 o                         
   5   9  12       2838.22       2849.41       180.00 o                         
   6   9  12       2001.96       2228.52       330.49 o                         
  -6  10  12       4310.29       4375.91       463.93 o                         
  -5  10  12         14.50        164.94        94.59 o                         
  -4  10  12       5603.23       5494.59       198.58 o                         
  -3  10  12          6.64         39.62        66.11 o                         
  -2  10  12      16993.08      17057.79       357.37 o                         
  -1  10  12       1055.12       1121.69        94.59 o                         
   0  10  12       2736.66       2808.75       146.72 o                         
   1  10  12        674.81        567.11        86.18 o                         
   2  10  12      15239.10      16229.10       410.03 o                         
   3  10  12        254.82        131.85       116.97 o                         
   4  10  12       3544.89       3549.35       251.36 o                         
   5  10  12         37.65         27.87       180.24 o                         
  -6  11  12        357.42        151.90       213.50 o                         
  -5  11  12       4063.39       3632.62       399.85 o                         
  -4  11  12         10.40        -70.55        70.55 o                         
  -3  11  12      10266.83      10529.71       306.01 o                         
  -2  11  12        749.69        762.38       101.29 o                         
  -1  11  12       3965.71       4261.28       198.56 o                         
   0  11  12         19.94         38.72        75.99 o                         
   1  11  12       8837.16       9335.87       356.98 o                         
   2  11  12         14.90         74.16        85.70 o                         
   3  11  12       7795.79       9106.01       876.09 o                         
   4  11  12        159.86        733.91       291.05 o                         
  -5  12  12        341.01        370.79       253.47 o                         
  -4  12  12       5156.00       4803.45       453.99 o                         
  -3  12  12        403.83        519.84       182.58 o                         
  -2  12  12       6517.17       6799.11       295.63 o                         
  -1  12  12       1671.17       1899.59       149.03 o                         
   0  12  12       5084.95       5552.73       289.61 o                         
   1  12  12        961.12       1141.16       235.54 o                         
   2  12  12       9061.25       9046.55       645.05 o                         
   3  12  12        536.71        690.81       290.30 o                         
  -2  13  12        524.12        361.68       157.44 o                         
  -1  13  12       4292.99       3909.17       550.81 o                         
   0  13  12         16.42        412.03       265.21 o                         
   1  13  12       4393.32       4764.78       695.14 o                         
  -9   0  13       6722.85       6429.44       755.99 o                         
  -7   0  13       6943.21       6847.32       295.34 o                         
  -5   0  13       2769.41       2996.74       190.73 o                         
  -3   0  13      19972.74      20316.50       441.08 o                         
  -1   0  13       4061.19       4354.11       173.27 o                         
   1   0  13       4801.56       4736.88       240.20 o                         
   3   0  13       8261.43       7744.17       516.42 o                         
   5   0  13        429.66        708.55       168.03 o                         
   7   0  13       2795.27       2386.37       246.77 o                         
  -9   1  13          3.53         33.93       127.25 o                         
  -8   1  13      12007.69      12628.14       327.01 o                         
  -7   1  13         90.17        109.73        66.39 o                         
  -6   1  13       4695.06       4841.98       182.20 o                         
  -5   1  13         53.95          1.38        45.65 o                         
  -4   1  13       8809.68       8964.51       173.17 o                         
  -3   1  13        142.19        123.89        29.57 o                         
  -2   1  13      16850.08      16472.07       224.81 o                         
  -1   1  13        403.83        448.87        52.25 o                         
   0   1  13        393.24        499.88        63.56 o                         
   1   1  13        237.62        226.51        46.04 o                         
   2   1  13      17744.43      17733.07       382.19 o                         
   3   1  13        382.94        301.83        86.69 o                         
   4   1  13        285.84        344.06       102.12 o                         
   5   1  13        342.27        183.91        82.52 o                         
   6   1  13       1666.62       1463.30       144.84 o                         
   7   1  13         43.10        -27.97        90.51 o                         
  -9   2  13       3788.43       4088.59       298.84 o                         
  -8   2  13         25.58        -52.69        77.22 o                         
  -7   2  13      14530.81      14612.19       336.96 o                         
  -6   2  13         72.73         52.58        55.68 o                         
  -5   2  13       1390.91       1418.49       106.66 o                         
  -4   2  13          3.19         48.87        40.41 o                         
  -3   2  13      22359.93      22445.63       258.12 o                         
  -2   2  13         44.11         38.45        34.74 o                         
  -1   2  13       2862.11       2864.20       104.46 o                         
   0   2  13        204.78        244.26        46.68 o                         
   1   2  13       7557.28       7741.20       188.09 o                         
   2   2  13         53.70         -5.80        50.53 o                         
   3   2  13      10267.98      10084.06       300.29 o                         
   4   2  13         30.56        161.52        84.79 o                         
   5   2  13         33.82        100.30        83.28 o                         
   6   2  13         77.11        -20.95        80.50 o                         
   7   2  13       5435.21       4844.28       244.43 o                         
  -9   3  13        212.17         76.71       121.83 o                         
  -8   3  13       8632.31       8756.70       306.43 o                         
  -7   3  13         18.29        -65.20        68.12 o                         
  -6   3  13       2836.42       2884.37       134.84 o                         
  -5   3  13        452.75        422.08        59.18 o                         
  -4   3  13      10188.08      10487.48       205.47 o                         
  -3   3  13        216.24        315.20        41.11 o                         
  -2   3  13      13599.07      13851.45       192.05 o                         
  -1   3  13        104.04        114.68        40.38 o                         
   0   3  13       2105.14       2109.23        94.21 o                         
   1   3  13        567.60        642.95        96.45 o                         
   2   3  13      12539.53      12513.91       285.50 o                         
   3   3  13         58.25        102.07        72.45 o                         
   4   3  13       2444.78       2351.10       159.35 o                         
   5   3  13         36.81         64.68        83.82 o                         
   6   3  13       1392.16       1247.66       132.72 o                         
   7   3  13        107.07        138.13        89.41 o                         
  -9   4  13       4380.09       4171.77       426.25 o                         
  -8   4  13        362.80        407.42        89.75 o                         
  -7   4  13       9041.51       9265.16       255.31 o                         
  -6   4  13        114.17        114.06        62.54 o                         
  -5   4  13       2733.73       2673.08       135.36 o                         
  -4   4  13       2196.64       2171.40       104.02 o                         
  -3   4  13      19488.80      19517.86       282.87 o                         
  -2   4  13        259.38        252.99        36.62 o                         
  -1   4  13       3643.90       3771.96       110.75 o                         
   0   4  13        784.50        922.25        78.01 o                         
   1   4  13       4495.33       4380.79       156.43 o                         
   2   4  13        137.14        129.66        62.98 o                         
   3   4  13       8014.04       7517.53       247.17 o                         
   4   4  13         88.09         85.24        73.58 o                         
   5   4  13        115.48         38.18        71.71 o                         
   6   4  13       1359.00       1443.38       143.15 o                         
   7   4  13       4009.20       3630.20       290.80 o                         
  -8   5  13      10060.13      10066.20       298.12 o                         
  -7   5  13         22.29         72.93        67.28 o                         
  -6   5  13       4863.46       5071.43       185.88 o                         
  -5   5  13        531.88        585.19        80.22 o                         
  -4   5  13       4321.06       4401.06       156.00 o                         
  -3   5  13        136.65        223.50        55.32 o                         
  -2   5  13      15303.49      15218.10       227.14 o                         
  -1   5  13          5.32         56.94        46.41 o                         
   0   5  13        379.62        437.58        64.56 o                         
   1   5  13       1311.97       1329.30        93.66 o                         
   2   5  13      15454.83      15773.99       326.04 o                         
   3   5  13          5.88        -50.31        78.90 o                         
   4   5  13        201.45        102.63        81.67 o                         
   5   5  13        487.04        591.31       100.00 o                         
   6   5  13       1468.86       1249.24       122.16 o                         
   7   5  13        119.15        146.01       146.35 o                         
  -8   6  13          6.44         33.89       116.81 o                         
  -7   6  13       6098.29       6204.70       237.16 o                         
  -6   6  13         91.26        243.32        66.06 o                         
  -5   6  13       3096.74       2946.40       142.50 o                         
  -4   6  13        947.06        850.71        74.97 o                         
  -3   6  13      11433.75      11646.20       237.55 o                         
  -2   6  13          5.66         23.84        43.36 o                         
  -1   6  13       2747.24       2661.65       113.02 o                         
   0   6  13       1572.61       1507.48        92.88 o                         
   1   6  13       4220.98       4351.10       155.79 o                         
   2   6  13        599.52        696.53        94.38 o                         
   3   6  13       6122.34       6013.80       226.43 o                         
   4   6  13         31.31         87.61        75.67 o                         
   5   6  13        167.03        -51.14        80.01 o                         
   6   6  13        487.51        416.47        89.08 o                         
   7   6  13       1957.29       1997.17       361.77 o                         
  -8   7  13       6340.89       5972.05       378.83 o                         
  -7   7  13         78.07         48.43        71.56 o                         
  -6   7  13       3326.22       3424.07       172.83 o                         
  -5   7  13        514.57        360.39        69.41 o                         
  -4   7  13       6259.83       6469.36       186.38 o                         
  -3   7  13        877.38        934.64        77.81 o                         
  -2   7  13      10249.71      10023.62       233.66 o                         
  -1   7  13        369.67        278.34        60.08 o                         
   0   7  13       1326.58       1422.10        98.00 o                         
   1   7  13       3301.09       3191.32       154.69 o                         
   2   7  13       5351.66       4984.29       201.07 o                         
   3   7  13        248.47        301.64        78.94 o                         
   4   7  13       1907.94       1970.77       132.36 o                         
   5   7  13       1590.78       1488.59       130.21 o                         
   6   7  13        854.67        479.52       110.73 o                         
   7   7  13        263.96         78.36       192.73 o                         
  -7   8  13       7969.29       7637.44       366.49 o                         
  -6   8  13         49.90        -33.68        86.18 o                         
  -5   8  13       1189.89       1172.74       107.90 o                         
  -4   8  13       1846.30       1795.33       110.45 o                         
  -3   8  13      11275.31      11387.10       251.40 o                         
  -2   8  13        230.27        302.85        69.90 o                         
  -1   8  13       3114.24       3282.57       162.86 o                         
   0   8  13       1059.52       1102.82        93.93 o                         
   1   8  13       3969.64       4206.51       166.71 o                         
   2   8  13        409.66        409.04        86.61 o                         
   3   8  13       6797.04       6830.49       245.87 o                         
   4   8  13          9.76        106.04        72.74 o                         
   5   8  13         25.04         54.93        99.64 o                         
   6   8  13       1658.78       1899.68       266.89 o                         
  -7   9  13         34.82         65.27       120.88 o                         
  -6   9  13       3675.63       3447.94       213.86 o                         
  -5   9  13       1276.30       1088.56       105.86 o                         
  -4   9  13       3589.07       3912.76       165.51 o                         
  -3   9  13        197.06        279.58        62.45 o                         
  -2   9  13       7187.23       7348.16       228.27 o                         
  -1   9  13        568.40        718.36        87.95 o                         
   0   9  13       1544.90       1593.92       130.40 o                         
   1   9  13       2394.63       2265.24       172.61 o                         
   2   9  13       6208.24       6048.62       259.39 o                         
   3   9  13         49.78         12.37        96.41 o                         
   4   9  13       1340.19       1236.44       142.96 o                         
   5   9  13        270.12         48.29       256.17 o                         
  -6  10  13         10.60        285.86       201.94 o                         
  -5  10  13       3230.25       3116.33       255.45 o                         
  -4  10  13       3361.58       3366.76       155.87 o                         
  -3  10  13       5425.83       5589.95       221.50 o                         
  -2  10  13         17.35        -48.64        66.57 o                         
  -1  10  13       3232.68       3409.13       167.05 o                         
   0  10  13       1319.52       1513.07       132.82 o                         
   1  10  13       1572.00       1725.62       153.59 o                         
   2  10  13       1138.47       1083.92       131.00 o                         
   3  10  13       3208.41       3312.39       278.52 o                         
   4  10  13         21.50        385.48       224.11 o                         
   5  10  13        729.46        510.41       295.24 o                         
  -5  11  13        926.40        909.86       225.66 o                         
  -4  11  13       1874.27       2043.59       241.37 o                         
  -3  11  13        973.37       1031.38       126.65 o                         
  -2  11  13       6851.90       6926.28       245.12 o                         
  -1  11  13         69.51        221.02        75.44 o                         
   0  11  13        653.06        602.15       104.00 o                         
   1  11  13       3324.19       3368.32       208.96 o                         
   2  11  13       4270.58       3331.98       401.36 o                         
   3  11  13        113.07        186.56       231.85 o                         
  -3  12  13       3693.75       3458.63       348.27 o                         
  -2  12  13         39.09         56.68       108.07 o                         
  -1  12  13       2505.82       2584.11       360.28 o                         
   0  12  13       1429.56       1719.84       249.93 o                         
   1  12  13       1385.40       1804.46       840.50 o                         
   2  12  13        772.47       1371.00       420.81 o                         
  -8   0  14       1076.61       1181.93       195.92 o                         
  -6   0  14       1960.81       1663.83       197.69 o                         
  -4   0  14       7529.76       7472.68       336.77 o                         
  -2   0  14        503.14        561.45        75.23 o                         
   0   0  14       8004.63       8233.25       289.16 o                         
   2   0  14       3948.08       4221.25       335.90 o                         
   4   0  14       6128.44       6738.34       374.65 o                         
   6   0  14       5762.53       6487.38       397.92 o                         
  -9   1  14        993.15       1424.92       393.06 o                         
  -8   1  14         58.88        163.97        71.03 o                         
  -7   1  14       1210.63       1196.83       103.13 o                         
  -6   1  14        426.20        357.76        72.00 o                         
  -5   1  14       3543.34       3576.93       149.40 o                         
  -4   1  14        110.77         57.80        50.06 o                         
  -3   1  14       5511.86       5687.00       151.73 o                         
  -2   1  14         38.12         41.07        36.98 o                         
  -1   1  14       3831.98       3795.13       119.61 o                         
   0   1  14        334.26        339.47        57.39 o                         
   1   1  14      12668.31      13105.49       281.90 o                         
   2   1  14         68.83          3.85        69.33 o                         
   3   1  14       1672.23       1700.19       137.49 o                         
   4   1  14         59.58        107.16        82.69 o                         
   5   1  14       6763.77       6466.62       266.79 o                         
   6   1  14         66.80        108.48        94.66 o                         
  -9   2  14        126.75        159.42       143.32 o                         
  -8   2  14       1300.14       1298.19       125.96 o                         
  -7   2  14          7.53         82.83        76.79 o                         
  -6   2  14        909.53        877.14        86.99 o                         
  -5   2  14         47.00         -5.52        56.33 o                         
  -4   2  14       6234.70       6189.48       166.04 o                         
  -3   2  14        161.59        142.78        43.50 o                         
  -2   2  14       3911.54       3982.24       122.95 o                         
  -1   2  14         44.41        108.48        44.34 o                         
   0   2  14      10092.50      10136.04       217.14 o                         
   1   2  14        404.53        523.29        69.09 o                         
   2   2  14       9053.12       9164.08       320.69 o                         
   3   2  14         84.71         57.92        79.06 o                         
   4   2  14       1769.32       1699.43       142.19 o                         
   5   2  14         36.98         63.06        90.94 o                         
   6   2  14       9196.79       9650.31       341.39 o                         
  -9   3  14       1939.16       1973.81       342.85 o                         
  -8   3  14        300.61        175.38        96.82 o                         
  -7   3  14        429.00        649.35       108.29 o                         
  -6   3  14          0.82        -58.97        61.01 o                         
  -5   3  14       6233.26       6325.50       180.89 o                         
  -4   3  14        285.81        270.30        49.01 o                         
  -3   3  14       2460.25       2285.34       103.32 o                         
  -2   3  14        203.90        203.39        44.40 o                         
  -1   3  14       3895.95       3963.27       119.65 o                         
   0   3  14         90.87        122.77        56.20 o                         
   1   3  14      10284.23      10463.98       283.14 o                         
   2   3  14          8.25         28.88        87.33 o                         
   3   3  14       3448.51       3573.58       189.37 o                         
   4   3  14          0.74        148.82        91.31 o                         
   5   3  14       9617.85       9473.58       326.56 o                         
   6   3  14         21.85        191.76        93.51 o                         
  -9   4  14         85.22       -199.77       276.32 o                         
  -8   4  14       1097.70       1024.16       150.48 o                         
  -7   4  14         84.19        102.17        75.34 o                         
  -6   4  14       1670.88       1832.99       116.82 o                         
  -5   4  14         79.83         28.66        59.35 o                         
  -4   4  14       7437.91       7750.61       184.82 o                         
  -3   4  14         19.77         29.16        54.50 o                         
  -2   4  14       1737.19       1874.91        83.74 o                         
  -1   4  14         37.73         26.36        45.73 o                         
   0   4  14       8340.24       8516.47       205.29 o                         
   1   4  14         58.24        150.49        69.36 o                         
   2   4  14       4744.73       4822.54       222.34 o                         
   3   4  14        880.24        841.36       105.67 o                         
   4   4  14       3174.20       3166.54       176.99 o                         
   5   4  14        128.28        152.12        95.23 o                         
   6   4  14       6975.24       7000.37       293.04 o                         
  -8   5  14         68.61        274.37       136.51 o                         
  -7   5  14        924.87        640.15       134.80 o                         
  -6   5  14          6.08         -2.86        72.32 o                         
  -5   5  14       1738.17       2068.58       124.67 o                         
  -4   5  14         61.89         25.87        54.71 o                         
  -3   5  14       5480.10       5558.27       204.70 o                         
  -2   5  14         47.83         95.77        63.81 o                         
  -1   5  14       2329.58       2231.41       104.80 o                         
   0   5  14         48.29         48.71        57.04 o                         
   1   5  14      11959.25      11314.79       292.14 o                         
   2   5  14        226.65        387.03        91.10 o                         
   3   5  14       1181.86       1193.52       115.63 o                         
   4   5  14         48.28         34.47        90.80 o                         
   5   5  14       4756.72       5097.62       227.17 o                         
   6   5  14         45.46         84.13        94.39 o                         
  -8   6  14        780.58        972.70       177.40 o                         
  -7   6  14        265.60        368.79        94.73 o                         
  -6   6  14       1219.70       1322.05       119.34 o                         
  -5   6  14        242.24        199.29        76.44 o                         
  -4   6  14       4218.91       4246.79       186.02 o                         
  -3   6  14        799.34        862.27        90.56 o                         
  -2   6  14        896.86        998.23        79.89 o                         
  -1   6  14         69.07         64.28        50.52 o                         
   0   6  14       8533.03       8729.59       224.46 o                         
   1   6  14        494.77        565.19        81.46 o                         
   2   6  14       3021.91       3414.00       174.52 o                         
   3   6  14         60.19        -10.38        77.36 o                         
   4   6  14       3653.44       3750.16       194.14 o                         
   5   6  14         41.02         92.49        82.87 o                         
   6   6  14       4696.77       5154.45       355.52 o                         
  -8   7  14         56.03         -3.85       248.15 o                         
  -7   7  14        235.72        200.10        89.30 o                         
  -6   7  14        676.43        760.57        90.51 o                         
  -5   7  14       5197.37       5077.06       192.67 o                         
  -4   7  14        141.11        246.17        77.20 o                         
  -3   7  14       2274.34       2369.64       136.14 o                         
  -2   7  14       1065.96        881.98        94.52 o                         
  -1   7  14       1964.55       1972.65       124.34 o                         
   0   7  14          5.13         17.88        54.69 o                         
   1   7  14       6688.56       6766.35       245.71 o                         
   2   7  14        611.58        449.62        91.08 o                         
   3   7  14       1606.69       1697.14       134.75 o                         
   4   7  14          8.41         10.61        80.61 o                         
   5   7  14       5719.55       5830.56       232.61 o                         
   6   7  14         23.59       -121.33       286.79 o                         
  -7   8  14        204.49        130.65       158.29 o                         
  -6   8  14        588.59        968.18       114.28 o                         
  -5   8  14        153.27        133.07        71.30 o                         
  -4   8  14       3960.72       4429.83       195.27 o                         
  -3   8  14        254.58        333.99        75.32 o                         
  -2   8  14       1721.51       1631.53       125.85 o                         
  -1   8  14         80.16        112.17        78.00 o                         
   0   8  14       5308.67       5452.13       229.05 o                         
   1   8  14        149.42        162.42        97.38 o                         
   2   8  14       4620.49       4393.08       197.82 o                         
   3   8  14        505.56        503.23        98.64 o                         
   4   8  14       1080.07       1004.38       113.81 o                         
   5   8  14          1.04        -67.07       136.88 o                         
  -7   9  14        210.53        130.64       339.16 o                         
  -6   9  14         40.26       -104.20       122.90 o                         
  -5   9  14       2382.07       2528.79       182.89 o                         
  -4   9  14        907.30        794.73        91.88 o                         
  -3   9  14       2076.47       2236.32       143.76 o                         
  -2   9  14         36.89         26.91        64.60 o                         
  -1   9  14       2691.60       2664.56       145.85 o                         
   0   9  14        306.03        335.72        91.90 o                         
   1   9  14       7115.11       7440.70       272.79 o                         
   2   9  14        283.75        424.43       105.76 o                         
   3   9  14       1255.95       1282.45       133.91 o                         
   4   9  14         11.39         20.08       118.24 o                         
   5   9  14       4316.37       3270.23       562.90 o                         
  -5  10  14         91.27         74.44       208.51 o                         
  -4  10  14       3589.90       3748.57       260.29 o                         
  -3  10  14        985.65        832.61        94.51 o                         
  -2  10  14        324.66        236.12       103.09 o                         
  -1  10  14        231.87        170.73        88.89 o                         
   0  10  14       5422.08       5534.26       247.05 o                         
   1  10  14        159.23        192.68       115.99 o                         
   2  10  14       1438.14       1268.05       167.00 o                         
   3  10  14        469.33        264.21       207.47 o                         
  -4  11  14        193.97         50.62       169.73 o                         
  -3  11  14       1812.05       1534.14       166.97 o                         
  -2  11  14        474.93        347.80        89.79 o                         
  -1  11  14        572.57        659.22       123.50 o                         
   0  11  14          6.16       -129.38       129.38 o                         
   1  11  14       4272.90       4941.26       711.40 o                         
   2  11  14        845.15        424.19       270.69 o                         
   3  11  14        464.83         41.95       179.41 o                         
  -2  12  14        766.51        751.95       193.63 o                         
  -1  12  14          1.86        653.52       297.70 o                         
   0  12  14       3002.87       2438.87       333.34 o                         
  -7   0  15       3936.81       4122.75       267.60 o                         
  -5   0  15      13584.96      13675.24       447.59 o                         
  -3   0  15      23965.23      23678.39       540.10 o                         
  -1   0  15       4719.79       4854.76       217.50 o                         
   1   0  15      38412.09      39231.90       735.83 o                         
   3   0  15       2005.69       2056.25       221.51 o                         
   5   0  15       8758.60       8164.44       439.47 o                         
  -8   1  15       8142.81       7987.32       318.88 o                         
  -7   1  15        411.93        395.52        81.11 o                         
  -6   1  15       6808.78       6957.11       261.88 o                         
  -5   1  15         14.26        -10.93        71.02 o                         
  -4   1  15      24882.92      24987.88       473.21 o                         
  -3   1  15         10.01          3.27        53.37 o                         
  -2   1  15       4414.13       4491.07       135.11 o                         
  -1   1  15        251.38        353.45        56.45 o                         
   0   1  15      22655.73      22258.33       346.42 o                         
   1   1  15          0.82         60.31        62.66 o                         
   2   1  15      10053.76      10018.16       347.21 o                         
   3   1  15        729.18        780.06       108.44 o                         
   4   1  15       4090.07       3855.63       207.45 o                         
   5   1  15        210.41         20.69        94.99 o                         
   6   1  15      11942.15      12207.79       393.27 o                         
  -9   2  15      11477.11      10517.87       964.46 o                         
  -8   2  15          9.88         90.76       124.41 o                         
  -7   2  15       3960.05       4090.29       183.50 o                         
  -6   2  15          1.20        -76.30        76.30 o                         
  -5   2  15      19331.02      19245.86       438.28 o                         
  -4   2  15        126.90         79.92        60.04 o                         
  -3   2  15      10658.00      10311.87       219.51 o                         
  -2   2  15        118.99        110.86        45.78 o                         
  -1   2  15       7667.22       7311.56       184.77 o                         
   0   2  15        533.05        468.71        64.46 o                         
   1   2  15      21280.02      20912.00       451.11 o                         
   2   2  15        459.56        401.64       101.11 o                         
   3   2  15       2476.87       2569.47       171.74 o                         
   4   2  15        169.23        137.55        96.36 o                         
   5   2  15      12166.30      11505.51       370.22 o                         
   6   2  15         45.02        205.76        83.50 o                         
  -9   3  15          3.02       -210.62       210.62 o                         
  -8   3  15       8618.91       8495.81       472.51 o                         
  -7   3  15        214.71        156.90        80.41 o                         
  -6   3  15       3685.68       3640.70       195.76 o                         
  -5   3  15        676.15        577.96        86.73 o                         
  -4   3  15      25842.01      25480.62       425.88 o                         
  -3   3  15         27.33          9.97        50.52 o                         
  -2   3  15       4274.82       4215.62       132.77 o                         
  -1   3  15         89.25         50.77        52.10 o                         
   0   3  15      17608.99      17565.31       344.15 o                         
   1   3  15          1.55         -8.11        70.51 o                         
   2   3  15      13571.70      13811.62       414.73 o                         
   3   3  15        341.82        318.75        99.52 o                         
   4   3  15       1203.22        985.52       119.80 o                         
   5   3  15        478.75        373.49       102.62 o                         
   6   3  15      11562.41      13006.22      2155.14 o                         
  -8   4  15         52.92        219.13       142.18 o                         
  -7   4  15       4046.91       3804.02       209.19 o                         
  -6   4  15        371.82        292.34        83.72 o                         
  -5   4  15      13110.77      13005.82       333.00 o                         
  -4   4  15        606.44        649.89        82.03 o                         
  -3   4  15      13897.78      13481.10       300.47 o                         
  -2   4  15        264.65        286.86        65.25 o                         
  -1   4  15       5340.47       5507.11       162.76 o                         
   0   4  15        135.23        162.49        68.33 o                         
   1   4  15      23004.00      22658.48       452.60 o                         
   2   4  15         74.83        264.61        96.35 o                         
   3   4  15       1889.81       1733.59       150.20 o                         
   4   4  15        749.36        756.25       150.27 o                         
   5   4  15       8048.72       7652.12       303.84 o                         
   6   4  15         33.97       -138.93       174.94 o                         
  -8   5  15       5680.76       4848.29       441.79 o                         
  -7   5  15         38.32         58.17       108.87 o                         
  -6   5  15       6917.58       6882.39       252.72 o                         
  -5   5  15        297.24        160.87        70.73 o                         
  -4   5  15      18168.86      17944.13       364.90 o                         
  -3   5  15        702.94        895.95        87.75 o                         
  -2   5  15       4754.70       4547.01       156.92 o                         
  -1   5  15        766.12        843.54        72.46 o                         
   0   5  15      18868.08      18998.89       364.86 o                         
   1   5  15        100.10         32.15        67.69 o                         
   2   5  15       6871.65       6594.02       257.16 o                         
   3   5  15         42.16        -52.25        77.53 o                         
   4   5  15       5870.29       5726.30       241.54 o                         
   5   5  15        921.99       1201.07       143.92 o                         
   6   5  15       7969.63       7649.25       899.74 o                         
  -7   6  15       4268.67       4434.94       375.07 o                         
  -6   6  15        161.77        245.07        83.40 o                         
  -5   6  15      12246.64      12323.88       420.58 o                         
  -4   6  15        592.15        478.45        79.19 o                         
  -3   6  15      12467.78      12275.88       320.72 o                         
  -2   6  15        112.24        161.61        61.43 o                         
  -1   6  15       4822.71       4858.24       168.02 o                         
   0   6  15       1496.73       1487.32       112.52 o                         
   1   6  15      22480.48      22799.92       415.91 o                         
   2   6  15       1475.07       1261.04       127.92 o                         
   3   6  15       2131.89       1908.66       165.43 o                         
   4   6  15        543.26        330.82        86.15 o                         
   5   6  15       8393.04       8300.21       339.99 o                         
   6   6  15        120.04       -254.65       254.65 o                         
  -7   7  15         30.20        226.39       161.25 o                         
  -6   7  15       3405.91       3198.46       268.35 o                         
  -5   7  15        370.91        502.80        91.83 o                         
  -4   7  15      16676.62      16731.96       431.86 o                         
  -3   7  15        131.14        110.75        68.14 o                         
  -2   7  15       4638.47       4306.75       195.71 o                         
  -1   7  15       1200.76       1295.23       104.05 o                         
   0   7  15      10893.81      11488.05       330.15 o                         
   1   7  15         10.63        229.61        81.95 o                         
   2   7  15       9771.67       9792.21       317.31 o                         
   3   7  15        223.65         18.48        76.92 o                         
   4   7  15       1748.29       1691.06       139.12 o                         
   5   7  15        248.71       -173.22       173.22 o                         
  -6   8  15        641.88        761.17       223.94 o                         
  -5   8  15       9892.35       9456.17       353.27 o                         
  -4   8  15        149.47         67.45        89.91 o                         
  -3   8  15       6131.49       6053.25       243.37 o                         
  -2   8  15         12.12         55.40        74.52 o                         
  -1   8  15       7756.37       8130.98       272.86 o                         
   0   8  15       1550.50       1638.02       157.84 o                         
   1   8  15       9959.37      10553.65       330.58 o                         
   2   8  15          9.23         55.67        81.60 o                         
   3   8  15       2387.46       2409.01       180.84 o                         
   4   8  15       1604.62       1044.99       175.42 o                         
   5   8  15       5683.94       5993.04       782.83 o                         
  -6   9  15       4294.08       3915.77       650.66 o                         
  -5   9  15       1256.92        656.95       150.16 o                         
  -4   9  15      10671.93      10854.42       345.46 o                         
  -3   9  15        333.98        324.18        84.69 o                         
  -2   9  15       2963.79       3155.80       179.03 o                         
  -1   9  15       1170.54       1142.23       109.73 o                         
   0   9  15       8682.68       9119.84       364.63 o                         
   1   9  15         35.97        175.74        94.72 o                         
   2   9  15       5568.46       5748.61       321.00 o                         
   3   9  15        173.80        141.53       132.17 o                         
   4   9  15       2611.59       2147.34       328.64 o                         
  -5  10  15       5747.87       4470.99       673.59 o                         
  -4  10  15          5.98         83.30       172.24 o                         
  -3  10  15       8582.37       8917.03       335.64 o                         
  -2  10  15         13.67        231.54        88.65 o                         
  -1  10  15       2515.45       2478.82       164.65 o                         
   0  10  15        741.64        846.84       120.17 o                         
   1  10  15      11097.57      10928.54       712.89 o                         
   3  10  15       1950.48       1969.87       437.15 o                         
  -2  11  15       4756.54       4291.12       602.23 o                         
  -1  11  15       1562.97       1253.34       216.84 o                         
   0  11  15       7622.51       6706.75       477.17 o                         
   1  11  15          8.83       -247.16       247.16 o                         
  -6   0  16        755.51        544.77       112.87 o                         
  -4   0  16         30.03         57.51        79.10 o                         
  -2   0  16        415.97        479.40        94.93 o                         
   0   0  16        187.79        449.91       103.25 o                         
   2   0  16        944.61        784.67       162.90 o                         
   4   0  16        129.14        102.29       189.32 o                         
  -8   1  16          5.40        321.98       277.92 o                         
  -7   1  16         18.49         77.96        80.90 o                         
  -6   1  16        240.55        262.56        81.07 o                         
  -5   1  16        327.32        389.19       145.31 o                         
  -4   1  16        229.42        336.71        85.85 o                         
  -3   1  16         42.97         79.34        64.24 o                         
  -2   1  16        558.82        484.67        59.64 o                         
  -1   1  16        635.37        758.93        70.55 o                         
   0   1  16        554.96        543.93        72.82 o                         
   1   1  16        596.89        676.53        92.34 o                         
   2   1  16        284.22        390.89       106.96 o                         
   3   1  16       1735.50       2115.63       172.11 o                         
   4   1  16        197.59        175.73        97.39 o                         
   5   1  16        155.25        421.16       110.37 o                         
  -7   2  16         76.80         94.70       132.81 o                         
  -6   2  16        216.78        176.33        83.40 o                         
  -5   2  16        169.46        195.88        83.17 o                         
  -4   2  16       2102.31       2160.66       144.44 o                         
  -3   2  16        199.48        250.04        63.24 o                         
  -2   2  16        282.07        283.42        58.78 o                         
  -1   2  16        151.78        138.18        53.52 o                         
   0   2  16        208.27        157.31        64.90 o                         
   1   2  16          3.81         16.11        71.88 o                         
   2   2  16         38.53        -69.39        92.49 o                         
   3   2  16        261.04        441.67       113.13 o                         
   4   2  16       2557.76       2971.76       196.77 o                         
   5   2  16         15.03         27.14        91.80 o                         
  -7   3  16        144.12        148.89        93.32 o                         
  -6   3  16         15.19        -60.21        80.09 o                         
  -5   3  16        889.77       1037.15       116.34 o                         
  -4   3  16         73.43        113.50        64.32 o                         
  -3   3  16         48.90         51.60        53.30 o                         
  -2   3  16        479.50        528.44        69.73 o                         
  -1   3  16         20.61         78.12        60.46 o                         
   0   3  16         15.06         -8.46        68.22 o                         
   1   3  16         87.16        151.72        90.00 o                         
   2   3  16        240.91        341.30       106.54 o                         
   3   3  16        297.10        367.31       102.98 o                         
   4   3  16         53.68        210.59       116.77 o                         
   5   3  16         55.66        246.79        94.85 o                         
  -7   4  16        125.14        166.85       258.49 o                         
  -6   4  16         70.06         78.64        93.82 o                         
  -5   4  16       1527.73       1554.97       135.25 o                         
  -4   4  16        259.75        303.73        76.42 o                         
  -3   4  16        120.51        151.00        62.06 o                         
  -2   4  16        434.39        363.21        72.53 o                         
  -1   4  16        694.83        698.89        80.88 o                         
   0   4  16          7.79         76.54        69.45 o                         
   1   4  16         62.41          3.74        86.74 o                         
   2   4  16         31.00         49.04        96.05 o                         
   3   4  16         42.58        152.65        88.72 o                         
   4   4  16        461.73        686.14       109.36 o                         
   5   4  16        575.40        877.89       173.03 o                         
  -7   5  16         39.17       -119.44       216.81 o                         
  -6   5  16        677.75        481.66       130.57 o                         
  -5   5  16         73.45         40.21        69.91 o                         
  -4   5  16        183.58        147.71        86.64 o                         
  -3   5  16        715.93        720.99        82.19 o                         
  -2   5  16        456.58        449.81        67.15 o                         
  -1   5  16       1211.69       1271.07       109.56 o                         
   0   5  16        189.66        258.84        84.57 o                         
   1   5  16       1149.37       1217.31       118.35 o                         
   2   5  16         25.55         30.56        84.01 o                         
   3   5  16       2150.34       2112.88       163.49 o                         
   4   5  16        163.56        344.36       103.12 o                         
   5   5  16        322.63        668.74       310.03 o                         
  -6   6  16         73.69         65.79       102.63 o                         
  -5   6  16        126.16        209.78        78.12 o                         
  -4   6  16        301.51        186.16        79.62 o                         
  -3   6  16        229.84        119.51        64.90 o                         
  -2   6  16         99.09         49.28        60.14 o                         
  -1   6  16        562.99        557.36        80.87 o                         
   0   6  16         18.90         41.55        65.46 o                         
   1   6  16          9.32         59.33        86.18 o                         
   2   6  16        114.59         74.13        76.38 o                         
   3   6  16        879.14       1067.81       119.50 o                         
   4   6  16        842.51        779.66       126.31 o                         
   5   6  16         23.53       -286.26       286.26 o                         
  -6   7  16        589.96        571.45       198.35 o                         
  -5   7  16        134.38        185.54       104.45 o                         
  -4   7  16         82.64        168.98        94.37 o                         
  -3   7  16         24.71         80.11        83.45 o                         
  -2   7  16         65.67         14.57        80.24 o                         
  -1   7  16        157.00        110.53        94.06 o                         
   0   7  16       1417.63       1518.52       141.72 o                         
   1   7  16         37.94         36.39        74.80 o                         
   2   7  16          7.22         21.99        81.55 o                         
   3   7  16        109.83        193.60        76.54 o                         
   4   7  16        769.28        969.68       170.29 o                         
   5   7  16         56.77        128.06       201.56 o                         
  -6   8  16         80.77       -172.68       172.68 o                         
  -5   8  16       1324.73       1397.10       189.60 o                         
  -4   8  16       1088.49       1091.06       136.52 o                         
  -3   8  16         44.72        136.37        86.53 o                         
  -2   8  16        248.58        202.98        78.52 o                         
  -1   8  16        928.29        686.75       100.09 o                         
   0   8  16         11.80         12.17        90.17 o                         
   1   8  16        148.12        117.16        89.11 o                         
   2   8  16        114.64        110.18        84.25 o                         
   3   8  16         87.98        -69.08       141.73 o                         
  -5   9  16         60.31        115.94       245.74 o                         
  -4   9  16         20.18       -124.83       124.83 o                         
  -3   9  16        601.67        502.02       115.19 o                         
  -2   9  16       1311.62       1160.17       151.39 o                         
  -1   9  16        131.88        135.99       107.48 o                         
   0   9  16         86.45         82.26        98.96 o                         
   1   9  16        260.26        458.80       451.80 o                         
   3   9  16        354.57        451.03       277.24 o                         
  -4  10  16         36.49        413.28       249.07 o                         
  -3  10  16         57.24       -106.42       106.42 o                         
  -2  10  16          1.40       -128.82       128.82 o                         
  -1  10  16       1298.86        830.31       250.99 o                         
   0  10  16         79.04        248.91       289.60 o                         
   1  10  16        276.77        248.43       283.58 o                         
  -1  11  16        787.54        971.98       362.27 o                         
  -7   0  17       6363.65       5836.33       700.80 o                         
  -5   0  17      10388.36      10286.35       716.98 o                         
  -3   0  17       2567.18       2850.69       232.32 o                         
  -1   0  17      21674.12      21031.68       487.08 o                         
   1   0  17       4143.63       4079.77       337.86 o                         
   3   0  17       9484.25       9158.92       467.71 o                         
  -7   1  17         70.56       -121.46       121.46 o                         
  -6   1  17       8654.45       8911.03       315.26 o                         
  -5   1  17        200.22        200.17        71.36 o                         
  -4   1  17       7348.66       7207.73       259.53 o                         
  -3   1  17        505.40        424.27        91.32 o                         
  -2   1  17       7056.55       6928.99       199.35 o                         
  -1   1  17        184.13         74.77        66.18 o                         
   0   1  17      16125.01      16313.78       384.42 o                         
   1   1  17        189.23        191.47       102.40 o                         
   2   1  17       2781.13       2833.29       203.26 o                         
   3   1  17         22.90        141.35        83.75 o                         
   4   1  17      12659.65      11855.51       387.03 o                         
  -7   2  17       3075.52       4077.51       413.62 o                         
  -6   2  17         66.05        -22.78        73.38 o                         
  -5   2  17      13887.57      13175.10       367.84 o                         
  -4   2  17         54.43        -56.78        64.95 o                         
  -3   2  17       5153.99       4839.62       226.34 o                         
  -2   2  17        155.91        224.54        64.80 o                         
  -1   2  17      14500.93      14956.18       315.15 o                         
   0   2  17        123.01        149.52        76.06 o                         
   1   2  17       8311.88       8382.91       328.98 o                         
   2   2  17        406.49        389.47       149.22 o                         
   3   2  17       4434.72       4528.75       236.18 o                         
   4   2  17          2.11         31.17       134.47 o                         
  -7   3  17         85.87       -262.24       262.24 o                         
  -6   3  17      12520.56      12739.85       446.06 o                         
  -5   3  17        121.60        -40.39        84.06 o                         
  -4   3  17       4085.59       3879.71       212.18 o                         
  -3   3  17         58.10         41.95        75.04 o                         
  -2   3  17      11676.80      11207.58       319.88 o                         
  -1   3  17          0.29         61.29        61.49 o                         
   0   3  17      14805.99      14810.93       372.38 o                         
   1   3  17          7.37        -45.77        79.90 o                         
   2   3  17       3394.84       3359.57       224.59 o                         
   3   3  17        158.56        239.77       120.09 o                         
   4   3  17      13330.92      13578.71       432.52 o                         
  -7   4  17       4796.88       5907.59       726.29 o                         
  -6   4  17        143.94        103.30        98.53 o                         
  -5   4  17       9161.28       9578.52       351.80 o                         
  -4   4  17         41.84          7.05        85.67 o                         
  -3   4  17       3212.86       3255.15       166.35 o                         
  -2   4  17          0.85         89.63        67.78 o                         
  -1   4  17      16142.54      16544.07       359.04 o                         
   0   4  17         35.83         38.84        84.70 o                         
   1   4  17       5665.47       5204.58       269.56 o                         
   2   4  17        488.20        595.19       112.80 o                         
   3   4  17       7920.30       8263.33       316.87 o                         
   4   4  17        224.92        142.18       125.53 o                         
  -6   5  17       6073.94       6141.14       424.47 o                         
  -5   5  17        103.50         38.92        87.85 o                         
  -4   5  17       8933.47       8465.87       279.02 o                         
  -3   5  17          7.33        -74.84        74.84 o                         
  -2   5  17       4779.86       5053.64       289.82 o                         
  -1   5  17         85.50         26.50        63.93 o                         
   0   5  17      13362.67      13953.56       329.28 o                         
   1   5  17        174.77        156.35        84.47 o                         
   2   5  17       2294.67       2288.36       179.39 o                         
   3   5  17        234.72        387.96        98.24 o                         
   4   5  17       8421.99       9088.94       555.15 o                         
  -6   6  17          4.42        202.80       160.49 o                         
  -5   6  17       7770.18       7363.66       330.70 o                         
  -4   6  17        186.76        135.39        70.63 o                         
  -3   6  17       2903.06       2787.63       159.87 o                         
  -2   6  17        360.72        516.22       105.19 o                         
  -1   6  17      13891.04      14542.93       437.73 o                         
   0   6  17        466.58        284.24        96.77 o                         
   1   6  17       3084.85       2957.70       205.23 o                         
   2   6  17        512.80        481.23       102.09 o                         
   3   6  17       5620.06       5617.02       307.55 o                         
   4   6  17         13.97       -241.57       291.72 o                         
  -5   7  17          4.21        130.34        94.52 o                         
  -4   7  17       2428.48       2335.21       178.15 o                         
  -3   7  17        142.14        199.53        96.38 o                         
  -2   7  17       6840.26       6504.15       288.64 o                         
  -1   7  17        373.15        309.04        84.44 o                         
   0   7  17       9168.23       9329.71       338.88 o                         
   1   7  17        231.50        484.33       108.33 o                         
   2   7  17       3286.65       3483.16       235.95 o                         
   3   7  17        243.83        194.43       116.85 o                         
   4   7  17       9347.28       9496.73       994.90 o                         
  -5   8  17       7058.17       6353.52       750.92 o                         
  -4   8  17        372.04        559.60       144.37 o                         
  -3   8  17       4399.56       4009.72       232.46 o                         
  -2   8  17        139.17         54.03        79.09 o                         
  -1   8  17       8647.46       8398.86       314.82 o                         
   0   8  17         31.39         63.06       102.28 o                         
   1   8  17       5496.38       5903.48       426.11 o                         
   2   8  17         29.89         45.10       130.80 o                         
   3   8  17       3743.38       3901.23       629.09 o                         
  -4   9  17       4052.00       3833.59       581.49 o                         
  -3   9  17        117.69       -170.69       170.69 o                         
  -2   9  17       5443.16       5673.21       378.27 o                         
  -1   9  17         17.90        242.28       166.14 o                         
   0   9  17       7628.99       7521.97      1336.71 o                         
  -1  10  17       8545.54       7121.78       839.77 o                         
  -6   0  18       5822.49       5516.52       486.00 o                         
  -4   0  18       2419.66       1960.62       208.32 o                         
  -2   0  18       1917.00       2038.22       177.95 o                         
   0   0  18       6153.47       5649.49       324.80 o                         
   2   0  18         45.21        251.49       190.70 o                         
  -7   1  18       3348.19       3379.13       375.44 o                         
  -6   1  18         99.51        155.87       106.80 o                         
  -5   1  18       4249.27       4425.46       221.87 o                         
  -4   1  18          1.73        153.01        79.44 o                         
  -3   1  18        800.77        714.44       137.86 o                         
  -2   1  18         32.60        102.49        67.74 o                         
  -1   1  18       8007.48       7789.91       250.17 o                         
   0   1  18         17.36        -61.19        63.84 o                         
   1   1  18        287.57        491.17       112.44 o                         
   2   1  18         81.95        145.30        99.40 o                         
   3   1  18       1612.55       1621.06       155.47 o                         
  -7   2  18         61.18        226.30       162.62 o                         
  -6   2  18       6084.20       5722.58       308.27 o                         
  -5   2  18        135.54         12.18        99.10 o                         
  -4   2  18        687.35        407.41       131.79 o                         
  -3   2  18         36.64        -95.34        95.34 o                         
  -2   2  18       3904.29       4073.57       231.69 o                         
  -1   2  18         96.36         77.77        73.83 o                         
   0   2  18       2472.58       2170.41       149.63 o                         
   1   2  18         86.70        163.31        85.62 o                         
   2   2  18        110.11        143.08       103.03 o                         
   3   2  18        174.22        127.54        89.34 o                         
  -6   3  18        128.89         83.37       157.59 o                         
  -5   3  18       4645.88       4468.93       265.99 o                         
  -4   3  18          1.49        319.30        99.56 o                         
  -3   3  18        397.53        330.00       149.40 o                         
  -2   3  18        245.17        133.78        72.85 o                         
  -1   3  18       5068.98       4978.35       189.39 o                         
   0   3  18          1.20          1.68        76.56 o                         
   1   3  18        634.76        890.37       122.08 o                         
   2   3  18        163.68        -16.76       118.87 o                         
   3   3  18        732.22        753.94       118.02 o                         
  -6   4  18       5002.17       6025.02       726.39 o                         
  -5   4  18        470.60        374.08       156.70 o                         
  -4   4  18       1250.85        949.13       153.63 o                         
  -3   4  18        775.95        876.57       127.81 o                         
  -2   4  18       2631.90       2447.98       177.58 o                         
  -1   4  18          5.88        -52.15        75.46 o                         
   0   4  18       4069.06       4270.45       195.92 o                         
   1   4  18        186.50        195.72       138.59 o                         
   2   4  18         81.83        118.63        91.99 o                         
   3   4  18        242.56        196.28       139.71 o                         
  -6   5  18        134.17        160.09       199.95 o                         
  -5   5  18       3388.51       3166.42       303.63 o                         
  -4   5  18         15.05        -31.80       103.38 o                         
  -3   5  18        954.55       1091.07       162.34 o                         
  -2   5  18        619.59        475.34        97.66 o                         
  -1   5  18       5444.83       6043.15       255.82 o                         
   0   5  18          2.33         86.18        79.84 o                         
   1   5  18        211.28        203.43        86.54 o                         
   2   5  18        282.12        233.72        96.55 o                         
   3   5  18       1490.59       1714.33       263.13 o                         
  -5   6  18         60.98        170.02       121.13 o                         
  -4   6  18       1917.03       1913.43       192.54 o                         
  -3   6  18        235.32        137.78        84.71 o                         
  -2   6  18       1835.73       1590.68       161.77 o                         
  -1   6  18        355.53        464.28       107.75 o                         
   0   6  18       3818.52       3559.55       233.30 o                         
   1   6  18         22.88        128.92        97.67 o                         
   2   6  18        102.70        139.68       192.23 o                         
   3   6  18       1308.52       1110.15       432.96 o                         
  -5   7  18       3577.40       3485.29       548.42 o                         
  -4   7  18         19.62        102.94       107.63 o                         
  -3   7  18        706.08        761.97       144.20 o                         
  -2   7  18       1222.56       1099.41       147.11 o                         
  -1   7  18       3859.83       3894.50       259.21 o                         
   0   7  18         80.03        261.48       105.89 o                         
   1   7  18       1158.23       1479.11       239.14 o                         
   2   7  18        896.66        447.32       227.67 o                         
  -2   8  18       2242.90       2589.87       294.30 o                         
  -1   8  18        181.24        238.09       158.38 o                         
   0   8  18       1298.35       1068.57       333.58 o                         
   1   8  18         62.40        288.07       177.57 o                         
  -5   0  19       1771.62       1775.05       269.89 o                         
  -3   0  19       3255.84       2828.21       246.79 o                         
  -1   0  19       4268.10       4372.65       293.10 o                         
   1   0  19       2351.71       2312.27       270.85 o                         
  -6   1  19       1922.43       1680.66       389.34 o                         
  -5   1  19         14.87         81.29       102.88 o                         
  -4   1  19       1674.60       1968.36       193.79 o                         
  -3   1  19         19.37         21.08       110.18 o                         
  -2   1  19       5003.32       4599.49       278.40 o                         
  -1   1  19        280.52        162.51        94.05 o                         
   0   1  19       1712.64       1639.85       150.49 o                         
   1   1  19          1.69         45.17        94.70 o                         
   2   1  19       5380.60       5464.58       294.21 o                         
  -5   2  19       1201.25       1283.90       214.69 o                         
  -4   2  19         38.30         83.89       113.55 o                         
  -3   2  19       3461.45       3763.40       315.92 o                         
  -2   2  19          6.30        -24.63       125.25 o                         
  -1   2  19       2833.26       3024.57       189.68 o                         
   0   2  19          1.19        -75.09        80.54 o                         
   1   2  19       2132.08       2360.74       194.68 o                         
   2   2  19         19.92        170.41       125.27 o                         
  -5   3  19         48.83        -53.63       157.45 o                         
  -4   3  19       1961.27       2128.25       206.17 o                         
  -3   3  19         51.71        102.49       131.18 o                         
  -2   3  19       3311.34       3026.43       235.30 o                         
  -1   3  19          8.24        122.89       103.24 o                         
   0   3  19       2135.61       1978.73       150.54 o                         
   1   3  19         25.86         57.27       117.89 o                         
   2   3  19       2719.64       2513.46       250.74 o                         
  -5   4  19        740.42        674.12       285.79 o                         
  -4   4  19          0.22        169.09       104.51 o                         
  -3   4  19       2747.00       2979.24       305.71 o                         
  -2   4  19        114.25         15.23       126.24 o                         
  -1   4  19       2780.45       2941.25       196.52 o                         
   0   4  19         32.53         49.43        87.89 o                         
   1   4  19       2194.01       2304.31       189.01 o                         
   2   4  19         16.72         89.16       285.91 o                         
  -4   5  19       1216.66       1021.91       190.29 o                         
  -3   5  19         25.04        137.42       111.28 o                         
  -2   5  19       4977.28       4939.38       296.48 o                         
  -1   5  19         12.57         13.42        91.43 o                         
   0   5  19        888.93       1089.50       157.82 o                         
   1   5  19         51.29         95.74        96.59 o                         
   2   5  19       5131.40       5246.32       563.60 o                         
  -3   6  19       3210.73       1845.55       319.07 o                         
  -2   6  19         21.07        153.18       140.39 o                         
  -1   6  19       2764.04       2899.29       457.03 o                         
   0   6  19         35.08         99.91        98.76 o                         
   1   6  19       1847.75       1848.92       219.66 o                         
   2   6  19         15.48        534.31       287.41 o                         
  -3   7  19          2.77        -81.15       208.94 o                         
  -2   7  19       3029.83       3292.73       282.05 o                         
   0   7  19       1649.68       1765.17       414.63 o                         
  -4   0  20       2228.30       1782.14       415.42 o                         
  -2   0  20      10774.58      10409.82       705.83 o                         
   0   0  20        411.68        441.04       144.72 o                         
  -5   1  20       2389.25       1776.01       422.77 o                         
  -4   1  20          0.52         26.88       119.34 o                         
  -3   1  20       7311.54       6873.66       347.41 o                         
  -2   1  20        381.60       1341.43       329.20 o                         
  -1   1  20       5319.86       5495.69       276.31 o                         
   0   1  20          0.08       -103.99       103.99 o                         
   1   1  20       1998.96       1661.53       203.07 o                         
  -4   2  20       3146.35       2903.74       292.71 o                         
  -3   2  20         35.36        294.31       116.08 o                         
  -2   2  20       9115.02       8773.68       513.42 o                         
  -1   2  20        134.79        205.14        94.12 o                         
   0   2  20       2773.90       2585.64       200.20 o                         
   1   2  20        366.75        608.78       149.92 o                         
  -4   3  20         69.50       -111.04       196.10 o                         
  -3   3  20       9048.81       9011.17       462.91 o                         
  -2   3  20         54.51        611.75       188.27 o                         
  -1   3  20       3787.98       3682.62       325.13 o                         
   0   3  20          6.96         72.06       129.90 o                         
   1   3  20       2153.35       1973.35       224.35 o                         
  -3   4  20        232.58        347.92       200.29 o                         
  -2   4  20       9538.25       9531.43       888.26 o                         
  -1   4  20         14.21          5.06       131.14 o                         
   0   4  20       1074.72        999.10       154.89 o                         
   1   4  20          5.26         36.33       148.67 o                         
  -3   5  20       4274.38       4496.06       481.36 o                         
  -2   5  20          3.55       -143.44       159.70 o                         
  -1   5  20       5093.23       4264.40       429.29 o                         
   0   5  20         21.61       -103.51       133.30 o                         
   1   5  20       2187.57       1344.02       384.72 o                         
  -1   0  21        208.43        222.58       205.99 o                         
  -2   1  21          2.95         -8.45       145.73 o                         
  -1   1  21         84.34       -179.43       204.60 o                         
   0   1  21        856.70        854.19       167.29 o                         
  -2   2  21         65.90        140.55       171.98 o                         
   0   2  21         18.03        165.10       214.29 o                         
  -2   3  21          3.08        -90.97       284.97 o                         
                                                                                
