# Supplementary material for: Crystal structures of sixteen phosphane chalcogenide complexes of gold(I) chloride, bromide and iodide
Source: Acta Crystallogr E Crystallogr Commun. 2024 Jan 1;80(Pt 1):34–49. doi: 10.1107/S2056989023010459 (PMC10833370; doi:10.1107/S2056989023010459)
Supplement: Supplementary file 6 [file e-80-00034-6asup6.hkl]

data_6a                                                                         
_shelx_title ' Rudi in P2(1)/n'                                                 
_shelx_refln_list_code          4                                               
_shelx_F_calc_maximum      436.83                                               
_exptl_crystal_F_000       912.00                                               
_reflns_d_resolution_high  0.6953                                               
                                                                                
loop_                                                                           
 _space_group_symop_operation_xyz                                               
 'x, y, z'                                                                      
 '-x+1/2, y+1/2, -z+1/2'                                                        
 '-x, -y, -z'                                                                   
 'x-1/2, -y-1/2, z-1/2'                                                         
                                                                                
_cell_length_a     8.2215                                                       
_cell_length_b    11.3519                                                       
_cell_length_c    15.2400                                                       
_cell_angle_alpha  90.000                                                       
_cell_angle_beta   92.389                                                       
_cell_angle_gamma  90.000                                                       
                                                                                
_shelx_F_squared_multiplier     1.000                                           
                                                                                
loop_                                                                           
 _refln_index_h                                                                 
 _refln_index_k                                                                 
 _refln_index_l                                                                 
 _refln_F_squared_calc                                                          
 _refln_F_squared_meas                                                          
 _refln_F_squared_sigma                                                         
 _refln_observed_status                                                         
   2   0   0      27720.19      28249.47       163.61 o                         
   4   0   0      52798.66      51017.41       522.07 o                         
   6   0   0      40551.09      40859.72       332.81 o                         
   8   0   0       1001.97       1084.36        83.24 o                         
  10   0   0      11643.22      12393.72       357.55 o                         
   1   1   0      90825.38      93054.54       400.63 o                         
   2   1   0        228.40        319.40         9.84 o                         
   3   1   0      23736.73      24135.57       126.22 o                         
   4   1   0        572.58        559.55        16.59 o                         
   5   1   0      75347.24      74483.20       400.40 o                         
   6   1   0        756.02        806.99        30.24 o                         
   7   1   0      11234.33      11549.56       135.69 o                         
   8   1   0        315.35        382.47        39.10 o                         
   9   1   0       4461.52       4581.21       123.52 o                         
  10   1   0          0.35         41.30        32.42 o                         
  11   1   0       3298.93       3735.72       153.08 o                         
   0   2   0      94140.17      96737.35       502.53 o                         
   1   2   0       2252.86       2371.42        28.88 o                         
   2   2   0      14276.04      14290.60        95.18 o                         
   3   2   0        152.41        179.74        10.43 o                         
   4   2   0      45550.01      45341.41       273.08 o                         
   5   2   0          0.48         28.65         6.23 o                         
   6   2   0      39008.52      38668.87       265.00 o                         
   7   2   0        588.82        625.14        34.70 o                         
   8   2   0       3913.42       4036.64        97.92 o                         
   9   2   0        121.82        110.22        31.74 o                         
  10   2   0       6136.81       6398.64       170.48 o                         
  11   2   0        121.87        137.78        63.51 o                         
   1   3   0     177600.03     178774.28       808.78 o                         
   2   3   0       2173.98       2378.61        41.00 o                         
   3   3   0       3729.35       3547.30        62.32 o                         
   4   3   0       1211.23       1251.17        31.58 o                         
   5   3   0      76103.62      74243.12       447.47 o                         
   6   3   0        756.08        680.70        32.80 o                         
   7   3   0       3914.40       4084.83        99.63 o                         
   8   3   0        179.98        164.74        25.64 o                         
   9   3   0       7039.04       7687.99       184.50 o                         
  10   3   0         32.10         -1.51        42.88 o                         
  11   3   0       3940.54       4211.26       240.09 o                         
   0   4   0     170041.45     173260.50      1285.65 o                         
   1   4   0       1898.79       1952.46        43.77 o                         
   2   4   0      26381.29      26447.05       196.23 o                         
   3   4   0         69.46         78.43        12.67 o                         
   4   4   0      48854.89      48005.75       327.97 o                         
   5   4   0        988.43        878.40        25.66 o                         
   6   4   0      37598.30      37616.18       327.93 o                         
   7   4   0         21.44          2.44        20.29 o                         
   8   4   0       2516.90       2590.92        84.51 o                         
   9   4   0        242.21        199.45        43.91 o                         
  10   4   0       6228.44       6224.14       213.65 o                         
  11   4   0        351.68        220.26        91.39 o                         
   1   5   0      61467.36      60480.23       404.56 o                         
   2   5   0       1571.81       1619.56        45.68 o                         
   3   5   0      20674.35      20908.92       188.53 o                         
   4   5   0       2311.77       2375.12        49.72 o                         
   5   5   0      52694.39      52121.18       353.09 o                         
   6   5   0        535.93        531.08        31.84 o                         
   7   5   0       9809.27       9562.20       169.93 o                         
   8   5   0          0.07         -4.28        26.54 o                         
   9   5   0       4451.20       4537.31       175.38 o                         
  10   5   0          2.54         48.95        46.00 o                         
  11   5   0       2607.28       2917.51       299.84 o                         
   0   6   0     158748.78     158994.03      1672.73 o                         
   1   6   0       5432.18       5255.65        85.34 o                         
   2   6   0      14866.48      14473.67       174.47 o                         
   3   6   0         41.26         42.69        15.02 o                         
   4   6   0      28979.12      27464.89       240.99 o                         
   5   6   0          1.77         33.46        11.32 o                         
   6   6   0      26318.27      25865.03       317.47 o                         
   7   6   0       1134.91       1149.16        65.22 o                         
   8   6   0       1320.19       1344.00        76.97 o                         
   9   6   0        581.68        434.40        72.87 o                         
  10   6   0       7233.49       7616.60       286.25 o                         
   1   7   0      65383.34      66278.93       552.67 o                         
   2   7   0         59.44         72.60        19.29 o                         
   3   7   0       8726.19       8460.40       140.97 o                         
   4   7   0         42.01         43.02        18.66 o                         
   5   7   0      54059.47      52546.95       406.15 o                         
   6   7   0         47.71         66.37        25.38 o                         
   7   7   0       3860.26       3894.78       127.35 o                         
   8   7   0        731.80        604.43        56.16 o                         
   9   7   0       5010.45       4781.84       179.65 o                         
  10   7   0         60.41         17.53       139.46 o                         
   0   8   0      50369.90      50369.62       550.66 o                         
   1   8   0       2162.65       2190.01        64.04 o                         
   2   8   0      19717.32      19397.37       224.20 o                         
   3   8   0        555.07        497.21        34.21 o                         
   4   8   0      27095.58      27039.30       315.52 o                         
   5   8   0        786.20        814.87        45.67 o                         
   6   8   0      21534.98      21007.18       291.84 o                         
   7   8   0        336.22        364.32        52.27 o                         
   8   8   0       4649.93       4607.89       164.26 o                         
   9   8   0         67.02         12.25        46.98 o                         
  10   8   0       4091.72       3973.59       512.76 o                         
   1   9   0      44486.89      44735.87       507.34 o                         
   2   9   0       2570.53       2778.36        88.27 o                         
   3   9   0       6274.20       5985.54       127.40 o                         
   4   9   0       2748.45       2882.08        88.51 o                         
   5   9   0      35806.03      34261.29       369.05 o                         
   6   9   0       1084.43        935.52        71.05 o                         
   7   9   0       3109.03       2856.92       136.42 o                         
   8   9   0        112.25        139.18        54.70 o                         
   9   9   0       4268.93       4201.09       289.60 o                         
   0  10   0      77405.54      79927.44       873.39 o                         
   1  10   0        649.12        687.04        49.70 o                         
   2  10   0       9324.72       9408.92       183.94 o                         
   3  10   0         32.99          6.52        25.65 o                         
   4  10   0      22433.73      21909.71       275.35 o                         
   5  10   0         91.78         46.50        31.37 o                         
   6  10   0      14777.74      13983.01       311.52 o                         
   7  10   0        571.09        529.40       103.43 o                         
   8  10   0        819.10        832.17        82.69 o                         
   9  10   0          3.42        -78.92        82.95 o                         
   1  11   0      25059.26      25957.17       353.33 o                         
   2  11   0        887.08        908.94        60.82 o                         
   3  11   0      13412.54      13783.68       234.14 o                         
   4  11   0        878.63        829.72        80.03 o                         
   5  11   0      19796.37      19429.88       351.04 o                         
   6  11   0         11.55          2.41        47.53 o                         
   7  11   0       5960.17       5768.56       213.67 o                         
   8  11   0        277.44        326.46        74.04 o                         
   0  12   0      35560.95      37019.15       734.90 o                         
   1  12   0       4222.95       4898.57       157.35 o                         
   2  12   0       6453.33       6597.92       195.87 o                         
   3  12   0        692.93        662.44        56.56 o                         
   4  12   0      15936.19      16573.49       309.14 o                         
   5  12   0        106.97         99.31        45.77 o                         
   6  12   0      11007.64      10550.58       294.54 o                         
   7  12   0       1030.02        961.86       126.55 o                         
   1  13   0      22458.11      24106.70       407.24 o                         
   2  13   0        482.74        474.99        60.09 o                         
   3  13   0       4004.68       4058.05       167.34 o                         
   4  13   0        529.45        486.79        60.69 o                         
   5  13   0      17703.46      17430.92       388.68 o                         
   6  13   0        273.09        111.98        82.37 o                         
   0  14   0      20585.70      21925.37       693.28 o                         
   1  14   0        523.64        681.41        72.73 o                         
   2  14   0       8317.35       8894.90       251.68 o                         
   3  14   0          8.77         65.80        47.51 o                         
   4  14   0      11483.03      11764.68       355.20 o                         
   1  15   0      12225.59      13301.22       341.65 o                         
   2  15   0       1163.83       1101.49       123.37 o                         
   3  15   0       6662.22       7796.18       567.32 o                         
   0  16   0      21097.57      22439.24      1246.50 o                         
   1  16   0        659.70        894.35       279.95 o                         
 -11   0   1       9384.80      10276.82       352.71 o                         
  -9   0   1        913.94        829.89        89.51 o                         
  -7   0   1       7752.91       7640.20       161.81 o                         
  -5   0   1        973.11        963.51        33.05 o                         
  -3   0   1        310.39        434.96        17.66 o                         
  -1   0   1       1121.06       1384.23        24.48 o                         
   1   0   1      24731.12      24979.64       144.96 o                         
   3   0   1       8228.66       8572.92        90.47 o                         
   5   0   1      51117.20      50101.96       488.82 o                         
   7   0   1      15886.63      16157.34       206.11 o                         
   9   0   1      13070.49      13404.45       325.89 o                         
  11   0   1      15045.87      15547.83       704.82 o                         
 -11   1   1         95.45          0.45        53.86 o                         
 -10   1   1       1857.88       1912.50        86.63 o                         
  -9   1   1        742.14        694.92        50.51 o                         
  -8   1   1       6530.21       6408.54       131.05 o                         
  -7   1   1        306.50        288.64        22.90 o                         
  -6   1   1       6836.83       6803.70        85.94 o                         
  -5   1   1         10.23         20.23         7.94 o                         
  -4   1   1         33.61        110.73         9.74 o                         
  -3   1   1         71.98        154.77         7.70 o                         
  -2   1   1        847.74        956.58        18.19 o                         
  -1   1   1       6026.74       6224.86        46.89 o                         
   0   1   1      27713.41      27683.29       241.75 o                         
   1   1   1       8330.45       8478.47        55.56 o                         
   2   1   1       1013.16       1119.67        19.06 o                         
   3   1   1       2103.46       2104.07        32.94 o                         
   4   1   1      27617.82      26750.76       160.24 o                         
   5   1   1          5.05         27.80         9.90 o                         
   6   1   1      29319.48      28858.91       229.27 o                         
   7   1   1         17.03         25.46        19.62 o                         
   8   1   1       3595.24       3691.14        96.65 o                         
   9   1   1        407.94        380.04        37.91 o                         
  10   1   1      23757.25      25253.90       373.56 o                         
  11   1   1         23.20         78.27        51.28 o                         
 -11   2   1       7479.21       8158.24       295.30 o                         
 -10   2   1        106.73        102.64        31.36 o                         
  -9   2   1       1474.83       1484.73        74.64 o                         
  -8   2   1         75.34         68.43        23.57 o                         
  -7   2   1      18841.55      18711.91       207.23 o                         
  -6   2   1        733.45        749.43        24.69 o                         
  -5   2   1        262.54        371.04        16.14 o                         
  -4   2   1        391.24        409.00        16.24 o                         
  -3   2   1       1389.26       1419.30        27.58 o                         
  -2   2   1       1415.26       1563.15        26.98 o                         
  -1   2   1      10299.29      10721.53        73.15 o                         
   0   2   1        670.62        759.55        14.99 o                         
   1   2   1      16534.32      16702.69        96.52 o                         
   2   2   1       2340.06       2485.44        34.21 o                         
   3   2   1        110.98        141.00        12.19 o                         
   4   2   1        176.09        182.29        13.31 o                         
   5   2   1      54992.30      54372.07       359.77 o                         
   6   2   1        411.33        443.85        26.74 o                         
   7   2   1       2816.54       2951.78        71.78 o                         
   8   2   1         18.30          6.41        21.95 o                         
   9   2   1      13512.72      14110.56       236.12 o                         
  10   2   1        178.44        238.82        47.51 o                         
  11   2   1      13900.41      14637.94       597.04 o                         
 -11   3   1         33.50        -38.28        65.69 o                         
 -10   3   1       5214.00       5178.49       174.07 o                         
  -9   3   1        188.77        186.67        38.04 o                         
  -8   3   1       2034.92       1935.06        73.32 o                         
  -7   3   1          9.06         -9.34        19.49 o                         
  -6   3   1       7673.07       7385.40        92.25 o                         
  -5   3   1        637.34        627.46        23.60 o                         
  -4   3   1        218.25        343.63        19.73 o                         
  -3   3   1         14.47         61.29         8.68 o                         
  -2   3   1        588.35        683.70        22.70 o                         
  -1   3   1        154.45        328.53        18.13 o                         
   0   3   1      12346.49      12549.11        83.01 o                         
   1   3   1          7.97         36.23         5.96 o                         
   2   3   1      15719.21      16287.63       107.09 o                         
   3   3   1        904.81       1010.12        31.11 o                         
   4   3   1      21967.52      21636.45       217.67 o                         
   5   3   1         96.06        113.24        16.71 o                         
   6   3   1      35026.50      34723.71       302.96 o                         
   7   3   1        195.94        139.71        20.34 o                         
   8   3   1       6038.47       6427.21       134.57 o                         
   9   3   1         19.80        -30.57        40.37 o                         
  10   3   1      16818.86      17660.72       352.24 o                         
  11   3   1         32.99         96.17        81.61 o                         
 -11   4   1       6071.64       6106.42       289.26 o                         
 -10   4   1          8.35         30.55        43.45 o                         
  -9   4   1        797.11        766.45        61.22 o                         
  -8   4   1          9.57         49.31        23.74 o                         
  -7   4   1       9323.92       9075.29       163.26 o                         
  -6   4   1       1162.02       1108.84        38.84 o                         
  -5   4   1        107.52        154.54        17.92 o                         
  -4   4   1         68.25         59.57        13.42 o                         
  -3   4   1        885.87        968.52        31.61 o                         
  -2   4   1       6765.99       7129.09        98.16 o                         
  -1   4   1       3012.03       3181.90        63.62 o                         
   0   4   1        503.06        536.29        22.62 o                         
   1   4   1      21605.78      21475.57       146.82 o                         
   2   4   1        910.92       1070.56        26.18 o                         
   3   4   1       4433.45       4560.02        58.76 o                         
   4   4   1        371.46        401.47        20.68 o                         
   5   4   1      47040.73      45128.53       340.64 o                         
   6   4   1       1117.88       1105.11        47.88 o                         
   7   4   1       8374.28       8260.42       145.35 o                         
   8   4   1        583.50        596.63        41.96 o                         
   9   4   1      12821.66      13251.50       297.17 o                         
  10   4   1         15.41         79.36        54.30 o                         
  11   4   1      13897.21      14460.69       709.91 o                         
 -11   5   1         63.46         10.63        81.49 o                         
 -10   5   1        970.05        901.56        79.30 o                         
  -9   5   1        350.78        337.73        49.56 o                         
  -8   5   1       9496.23       9480.07       181.72 o                         
  -7   5   1         33.43         24.30        25.85 o                         
  -6   5   1       5151.15       5083.05        98.95 o                         
  -5   5   1        198.64        223.07        17.20 o                         
  -4   5   1       1048.50       1096.28        44.97 o                         
  -3   5   1         16.59         48.71        16.33 o                         
  -2   5   1       3203.72       3114.31        69.32 o                         
  -1   5   1        286.44        408.35        23.36 o                         
   0   5   1      25083.59      25251.62       210.07 o                         
   1   5   1         69.75         85.38        11.85 o                         
   2   5   1        814.82        990.18        31.54 o                         
   3   5   1        144.61        169.42        13.02 o                         
   4   5   1      19872.70      19090.96       158.50 o                         
   5   5   1         85.80        109.11        13.91 o                         
   6   5   1      22396.25      22946.75       245.94 o                         
   7   5   1          6.32         10.81        22.32 o                         
   8   5   1       2265.02       2350.63        95.80 o                         
   9   5   1        711.51        602.21        61.92 o                         
  10   5   1      23382.57      24424.96       454.33 o                         
  11   5   1          2.25        180.88       139.79 o                         
 -10   6   1        212.82        122.83        49.69 o                         
  -9   6   1       1689.87       1668.87       102.47 o                         
  -8   6   1          2.77        -29.58        29.58 o                         
  -7   6   1       6613.46       6854.11       160.71 o                         
  -6   6   1         34.05         98.94        27.79 o                         
  -5   6   1       1319.20       1358.23        44.39 o                         
  -4   6   1        747.65        722.41        36.85 o                         
  -3   6   1        349.30        416.13        32.12 o                         
  -2   6   1       1031.53       1039.20        43.74 o                         
  -1   6   1         27.28        184.53        24.35 o                         
   0   6   1         42.71         53.23        14.71 o                         
   1   6   1      12205.32      12584.21       145.85 o                         
   2   6   1       2021.62       2230.42        55.26 o                         
   3   6   1       4179.53       4275.41        77.48 o                         
   4   6   1       1529.76       1523.75        39.64 o                         
   5   6   1      26324.17      25155.69       269.15 o                         
   6   6   1         84.47         73.20        19.76 o                         
   7   6   1       9076.04       8841.40       198.90 o                         
   8   6   1          5.01        -34.75        34.75 o                         
   9   6   1       8196.78       8030.50       226.26 o                         
  10   6   1        194.96        161.73        58.60 o                         
 -10   7   1       2219.10       2045.50       365.22 o                         
  -9   7   1        206.34        212.13        47.67 o                         
  -8   7   1       2377.61       2523.97       116.35 o                         
  -7   7   1        199.15        241.48        44.04 o                         
  -6   7   1       4626.73       4600.96       129.17 o                         
  -5   7   1          8.18         27.65        19.15 o                         
  -4   7   1        382.97        347.10        28.91 o                         
  -3   7   1        129.14        141.75        21.75 o                         
  -2   7   1       1871.13       2010.41        66.19 o                         
  -1   7   1       2645.50       2662.80        67.03 o                         
   0   7   1      16159.63      16372.16       197.12 o                         
   1   7   1       1593.70       1594.21        46.91 o                         
   2   7   1       4381.05       4486.79        97.06 o                         
   3   7   1       1690.97       1646.94        52.47 o                         
   4   7   1      14714.84      14694.52       178.98 o                         
   5   7   1         20.72         26.64        18.57 o                         
   6   7   1      24962.64      24581.51       286.93 o                         
   7   7   1         56.04         71.92        36.87 o                         
   8   7   1       4348.93       4214.55       149.13 o                         
   9   7   1       1193.28       1166.18        84.32 o                         
  10   7   1      14609.04      15468.06       793.02 o                         
 -10   8   1        555.57        721.98       219.01 o                         
  -9   8   1       1314.11       1152.53        91.55 o                         
  -8   8   1         43.62         14.10        38.47 o                         
  -7   8   1      10976.21      11095.75       240.27 o                         
  -6   8   1        518.75        451.86        45.91 o                         
  -5   8   1        871.57        827.82        50.48 o                         
  -4   8   1         99.02        137.57        25.20 o                         
  -3   8   1        632.88        779.75        45.64 o                         
  -2   8   1        717.28        764.87        44.00 o                         
  -1   8   1       4769.17       4904.99        99.42 o                         
   0   8   1        124.84        134.74        23.32 o                         
   1   8   1       9004.95       9150.08       134.75 o                         
   2   8   1         72.69         43.66        20.73 o                         
   3   8   1        573.99        527.53        39.10 o                         
   4   8   1        742.76        742.60        42.86 o                         
   5   8   1      33076.02      32932.95       329.23 o                         
   6   8   1        157.66        128.83        30.53 o                         
   7   8   1       3211.41       3259.36       131.78 o                         
   8   8   1        671.42        599.75        64.85 o                         
   9   8   1      10357.37      10245.70       244.33 o                         
  -9   9   1        721.90        551.06       226.62 o                         
  -8   9   1       2865.80       3006.61       144.73 o                         
  -7   9   1         20.00         83.15        42.16 o                         
  -6   9   1       4558.93       4570.58       142.38 o                         
  -5   9   1        987.49       1098.79        60.11 o                         
  -4   9   1         53.43         84.05        25.26 o                         
  -3   9   1        293.59        248.71        37.24 o                         
  -2   9   1       1739.36       1943.06        73.47 o                         
  -1   9   1        349.59        362.43        28.56 o                         
   0   9   1       7202.59       7580.08       133.58 o                         
   1   9   1       1042.63       1068.78        58.16 o                         
   2   9   1       3164.27       3093.76        97.44 o                         
   3   9   1        561.33        568.84        39.26 o                         
   4   9   1       8281.83       8555.46       154.21 o                         
   5   9   1        593.68        544.74        43.95 o                         
   6   9   1      14558.26      14532.84       304.16 o                         
   7   9   1         59.24         24.45        49.44 o                         
   8   9   1       2760.14       2844.94       134.92 o                         
   9   9   1        202.82         80.77        64.55 o                         
  -9  10   1        883.12        364.71       258.69 o                         
  -8  10   1        206.52        215.54        50.02 o                         
  -7  10   1       4565.62       4717.85       188.13 o                         
  -6  10   1        779.78        780.55        67.24 o                         
  -5  10   1        457.94        545.72        50.09 o                         
  -4  10   1         73.63         36.25        28.81 o                         
  -3  10   1        475.68        536.87        44.56 o                         
  -2  10   1       1981.00       2033.82        78.30 o                         
  -1  10   1         29.92        108.31        26.48 o                         
   0  10   1         86.81        140.23        25.63 o                         
   1  10   1       8047.28       8585.88       173.03 o                         
   2  10   1         14.46          2.14        29.14 o                         
   3  10   1       1429.52       1519.17        74.82 o                         
   4  10   1       2383.16       2301.63        88.57 o                         
   5  10   1      17203.57      17621.56       279.25 o                         
   6  10   1       1157.58       1042.96        83.66 o                         
   7  10   1       7994.31       7859.99       239.39 o                         
   8  10   1        692.63        778.10        82.24 o                         
   9  10   1       6546.81       6854.63       377.38 o                         
  -8  11   1       4652.28       4783.42       277.81 o                         
  -7  11   1        222.93         78.00        47.63 o                         
  -6  11   1       1336.49       1635.79       144.34 o                         
  -5  11   1        132.41         74.65        39.47 o                         
  -4  11   1        444.15        402.40        43.33 o                         
  -3  11   1         74.29         31.29        29.55 o                         
  -2  11   1        761.04        776.75        58.53 o                         
  -1  11   1       1073.93       1073.84        67.72 o                         
   0  11   1      10345.00      11017.56       228.02 o                         
   1  11   1        196.76        223.97        35.67 o                         
   2  11   1        280.52        276.05        44.21 o                         
   3  11   1        668.06        585.48        62.92 o                         
   4  11   1       9185.13       9262.45       217.84 o                         
   5  11   1        142.66        200.36        40.20 o                         
   6  11   1      12590.16      12768.51       312.19 o                         
   7  11   1         24.40        -49.83        49.83 o                         
   8  11   1       2877.72       2528.23       229.09 o                         
  -7  12   1       5029.65       5630.91       303.65 o                         
  -6  12   1         93.61        107.65        47.07 o                         
  -5  12   1         12.49         59.71        46.60 o                         
  -4  12   1        827.13        740.97        63.20 o                         
  -3  12   1        202.08        199.97        41.81 o                         
  -2  12   1        102.51        133.99        41.23 o                         
  -1  12   1        490.39        575.39        60.01 o                         
   0  12   1        259.48        164.80        50.66 o                         
   1  12   1       8399.14       9089.69       208.22 o                         
   2  12   1        344.28        288.81        45.72 o                         
   3  12   1       1158.61       1267.13        78.37 o                         
   4  12   1       1226.43       1266.30        83.85 o                         
   5  12   1      13223.74      13312.92       323.95 o                         
   6  12   1         87.52        -18.77        46.80 o                         
   7  12   1       2644.39       2660.36       207.20 o                         
  -6  13   1       2344.61       2531.92       249.02 o                         
  -5  13   1        321.21        162.29       105.49 o                         
  -4  13   1          4.78        119.35        45.56 o                         
  -3  13   1         69.54         53.72        41.62 o                         
  -2  13   1        412.04        519.29        67.70 o                         
  -1  13   1       1365.61       1398.57        90.92 o                         
   0  13   1       2010.36       2114.96       107.73 o                         
   1  13   1         76.30         56.47        41.49 o                         
   2  13   1       3222.48       3333.30       140.08 o                         
   3  13   1       1457.86       1514.04       103.76 o                         
   4  13   1       3156.23       3311.00       152.93 o                         
   5  13   1         80.41          4.21        49.81 o                         
   6  13   1      10151.39      10056.19       768.64 o                         
  -4  14   1          1.27        -66.34        67.49 o                         
  -3  14   1        740.08        802.42        78.72 o                         
  -2  14   1       1191.84       1247.45        94.98 o                         
  -1  14   1        383.46        464.16        67.05 o                         
   0  14   1         88.06         76.72        50.08 o                         
   1  14   1       3846.93       3979.90       166.56 o                         
   2  14   1         59.74          9.03        48.32 o                         
   3  14   1        240.29        192.03        54.70 o                         
   4  14   1        922.36        891.27        86.11 o                         
  -3  15   1         14.17         -9.99        93.00 o                         
  -2  15   1        487.71        473.54        90.05 o                         
  -1  15   1        158.72        202.54        58.15 o                         
   0  15   1       3823.88       4101.42       196.85 o                         
   1  15   1         78.68         50.24        50.69 o                         
   2  15   1       1093.21       1039.40       119.29 o                         
   3  15   1        270.13        229.04        97.22 o                         
  -1  16   1         13.67        102.66       148.30 o                         
   0  16   1        218.11        186.01       118.04 o                         
 -10   0   2       2661.45       3001.87       156.91 o                         
  -8   0   2      23261.68      23286.45       450.82 o                         
  -6   0   2      40853.78      39857.19       360.05 o                         
  -4   0   2       7222.81       7031.19        82.99 o                         
  -2   0   2     190817.92     194519.38      1146.26 o                         
   0   0   2      26947.62      28307.96       449.96 o                         
   2   0   2      12755.29      12649.28       109.68 o                         
   4   0   2      28132.01      28546.24       260.86 o                         
   6   0   2       2321.28       2244.08        57.98 o                         
   8   0   2       3712.79       3772.84       130.38 o                         
  10   0   2        198.74        188.42        68.35 o                         
 -11   1   2       9838.75      10386.18       329.53 o                         
 -10   1   2        469.19        453.43        43.24 o                         
  -9   1   2       5074.36       5036.00       134.10 o                         
  -8   1   2          4.09        -17.72        23.39 o                         
  -7   1   2      56619.12      56790.26       419.69 o                         
  -6   1   2         94.57        108.31        11.77 o                         
  -5   1   2      29693.76      29056.98       191.86 o                         
  -4   1   2        116.14        131.82         9.45 o                         
  -3   1   2      33035.95      32867.73       167.75 o                         
  -2   1   2         79.24        144.34         6.93 o                         
  -1   1   2     132411.83     135053.80       718.81 o                         
   0   1   2      10650.93      11085.39        63.05 o                         
   1   1   2      10980.27      11094.12        61.79 o                         
   2   1   2          0.13          6.17         4.40 o                         
   3   1   2      58131.64      58399.16       316.20 o                         
   4   1   2         38.83         81.28         9.59 o                         
   5   1   2      11528.32      11731.35       112.80 o                         
   6   1   2        143.64        129.72        13.94 o                         
   7   1   2        685.74        738.10        36.51 o                         
   8   1   2        680.75        653.79        40.41 o                         
   9   1   2       1667.08       1682.55        75.50 o                         
  10   1   2          9.95         -3.25        44.85 o                         
  11   1   2        479.66        322.92        56.69 o                         
 -11   2   2         71.82        -35.67       127.03 o                         
 -10   2   2       6368.00       6547.13       167.85 o                         
  -9   2   2        528.85        613.61        49.55 o                         
  -8   2   2      17330.81      17380.68       229.81 o                         
  -7   2   2        625.68        679.11        37.34 o                         
  -6   2   2      77297.58      76439.30       478.50 o                         
  -5   2   2        206.69        231.44        17.13 o                         
  -4   2   2      11533.88      11782.19       118.39 o                         
  -3   2   2        176.10        273.47        15.63 o                         
  -2   2   2     149060.48     148237.81       648.90 o                         
  -1   2   2        956.87        989.05        19.28 o                         
   0   2   2      65556.16      66081.39       267.73 o                         
   1   2   2       1919.32       2037.31        26.09 o                         
   2   2   2      22500.16      22410.59       148.44 o                         
   3   2   2          0.90         -1.04         8.72 o                         
   4   2   2      50779.28      50056.39       335.53 o                         
   5   2   2        214.02        269.66        20.77 o                         
   6   2   2         85.33        101.30        20.60 o                         
   7   2   2        197.25        212.34        20.71 o                         
   8   2   2       4240.94       4252.36       109.28 o                         
   9   2   2         18.15         60.03        34.93 o                         
  10   2   2         18.59         36.06        45.28 o                         
  11   2   2          7.69         38.55        71.69 o                         
 -11   3   2       5880.22       5943.47       404.34 o                         
 -10   3   2         21.13         54.55        33.31 o                         
  -9   3   2       5146.65       5322.10       161.18 o                         
  -8   3   2        335.38        320.75        50.05 o                         
  -7   3   2      49642.91      49466.95       429.04 o                         
  -6   3   2        325.27        353.41        25.63 o                         
  -5   3   2      14251.79      13746.94       144.00 o                         
  -4   3   2        363.48        386.58        18.58 o                         
  -3   3   2      62020.04      61548.86       397.11 o                         
  -2   3   2        451.05        482.04        17.36 o                         
  -1   3   2     153891.00     153976.50       733.38 o                         
   0   3   2        622.01        651.86        18.32 o                         
   1   3   2      11463.06      11268.81        84.54 o                         
   2   3   2        538.90        561.70        16.33 o                         
   3   3   2      40492.60      40198.38       263.07 o                         
   4   3   2         72.54        122.81        16.88 o                         
   5   3   2       6861.47       6943.47       108.19 o                         
   6   3   2         13.09         18.80        16.59 o                         
   7   3   2       3018.38       3157.82        78.42 o                         
   8   3   2        110.43        113.16        27.55 o                         
   9   3   2        272.35        348.92        52.04 o                         
  10   3   2         16.93        154.13        43.08 o                         
  11   3   2        277.94        358.05       161.37 o                         
 -11   4   2          5.10        156.09       318.02 o                         
 -10   4   2       4194.62       4416.52       179.76 o                         
  -9   4   2        157.28         78.40        32.49 o                         
  -8   4   2      17127.57      16931.63       247.25 o                         
  -7   4   2        645.74        622.06        44.30 o                         
  -6   4   2      49289.30      48673.20       446.30 o                         
  -5   4   2        361.65        380.27        21.44 o                         
  -4   4   2       9434.05       9075.94        97.28 o                         
  -3   4   2        874.84        901.44        32.18 o                         
  -2   4   2      91199.34      89254.76       510.36 o                         
  -1   4   2         82.88        138.65        13.86 o                         
   0   4   2      29480.13      28968.39       217.48 o                         
   1   4   2       6727.17       7261.59        82.52 o                         
   2   4   2      17392.29      17159.76       142.99 o                         
   3   4   2       1070.26       1077.07        27.82 o                         
   4   4   2      40936.97      39501.07       334.11 o                         
   5   4   2       1894.95       1858.82        56.78 o                         
   6   4   2        536.29        527.20        33.81 o                         
   7   4   2          0.16         11.16        19.02 o                         
   8   4   2       2283.49       2295.43        87.15 o                         
   9   4   2        103.98        166.74        45.32 o                         
  10   4   2        111.17        150.96        66.65 o                         
  11   4   2         13.01         57.40       123.49 o                         
 -10   5   2          5.42        -49.58        49.58 o                         
  -9   5   2       3490.37       3460.15       122.30 o                         
  -8   5   2        331.04        275.13        40.20 o                         
  -7   5   2      46566.68      46938.36       453.64 o                         
  -6   5   2       1700.12       1700.15        65.66 o                         
  -5   5   2      26535.66      25276.08       215.67 o                         
  -4   5   2          0.06         12.39         9.45 o                         
  -3   5   2      20505.51      19476.09       196.55 o                         
  -2   5   2         19.74         94.52        18.93 o                         
  -1   5   2     108129.91     107826.16       778.39 o                         
   0   5   2        816.35        882.26        35.67 o                         
   1   5   2       4186.69       4302.88        75.85 o                         
   2   5   2        195.08        213.80        14.41 o                         
   3   5   2      44903.86      43364.70       292.08 o                         
   4   5   2        170.48        176.22        14.68 o                         
   5   5   2       6128.98       6082.27        91.72 o                         
   6   5   2         71.24         67.39        19.25 o                         
   7   5   2        775.09        754.52        48.99 o                         
   8   5   2        146.79        118.74        36.17 o                         
   9   5   2       3171.47       3291.91       137.57 o                         
  10   5   2         21.97         67.57        63.21 o                         
  11   5   2        542.28        505.11       218.59 o                         
 -10   6   2       3518.25       3755.94       175.98 o                         
  -9   6   2        277.67        283.44        48.04 o                         
  -8   6   2      20202.20      20323.92       301.82 o                         
  -7   6   2        235.81        275.88        41.52 o                         
  -6   6   2      34228.52      33935.91       381.09 o                         
  -5   6   2        599.88        604.14        31.86 o                         
  -4   6   2      12852.05      12247.54       161.38 o                         
  -3   6   2        435.55        465.15        36.02 o                         
  -2   6   2      91964.80      90095.77       644.19 o                         
  -1   6   2        256.34        301.44        23.45 o                         
   0   6   2      30469.96      30241.67       265.19 o                         
   1   6   2         22.25         39.30        14.35 o                         
   2   6   2      16348.34      15783.86       195.43 o                         
   3   6   2        179.62        173.82        19.68 o                         
   4   6   2      21877.45      21038.18       190.47 o                         
   5   6   2         47.42         32.05        15.98 o                         
   6   6   2       1637.73       1584.63        62.34 o                         
   7   6   2         26.55         76.57        31.84 o                         
   8   6   2       2674.54       2699.26       108.49 o                         
   9   6   2         80.51        117.35        42.35 o                         
  10   6   2         17.89         41.09        51.92 o                         
 -10   7   2        417.04        574.60       262.96 o                         
  -9   7   2       3369.06       3203.68       147.18 o                         
  -8   7   2        216.37        159.40        36.89 o                         
  -7   7   2      35829.05      35384.90       444.55 o                         
  -6   7   2        186.74        197.25        35.57 o                         
  -5   7   2      13969.13      13545.48       185.13 o                         
  -4   7   2        268.87        278.34        29.27 o                         
  -3   7   2      30113.50      29821.17       297.77 o                         
  -2   7   2       1903.30       1844.65        62.40 o                         
  -1   7   2      64416.90      64086.64       464.78 o                         
   0   7   2       4809.65       5087.87       103.53 o                         
   1   7   2       5321.41       5351.36       102.81 o                         
   2   7   2        577.82        524.99        35.38 o                         
   3   7   2      37243.41      36087.30       317.68 o                         
   4   7   2         16.51         62.85        16.33 o                         
   5   7   2       4855.49       4541.86       105.57 o                         
   6   7   2        846.02        759.78        45.68 o                         
   7   7   2       1203.57       1248.09        78.96 o                         
   8   7   2        530.80        570.27        59.31 o                         
   9   7   2        180.19        120.40        38.87 o                         
  10   7   2         19.23        -61.61       125.23 o                         
 -10   8   2       5209.67       4305.23       475.07 o                         
  -9   8   2        240.38        120.84        58.57 o                         
  -8   8   2       8291.22       8527.61       236.12 o                         
  -7   8   2          0.70         48.52        33.13 o                         
  -6   8   2      40257.59      38167.81       462.41 o                         
  -5   8   2       1503.75       1593.40        65.40 o                         
  -4   8   2       6891.13       6424.97       132.37 o                         
  -3   8   2       1529.17       1559.25        64.41 o                         
  -2   8   2      54229.87      53590.94       440.81 o                         
  -1   8   2       1112.95       1121.89        48.77 o                         
   0   8   2      25766.79      25403.70       274.57 o                         
   1   8   2        572.11        643.40        37.67 o                         
   2   8   2       8222.05       7886.04       149.07 o                         
   3   8   2        134.99        158.61        26.23 o                         
   4   8   2      25032.57      24100.15       261.06 o                         
   5   8   2        663.44        604.75        40.99 o                         
   6   8   2         28.32         -1.02        31.11 o                         
   7   8   2         21.62        -16.73        37.38 o                         
   8   8   2       2746.38       2691.89       125.97 o                         
   9   8   2         74.12         34.87        45.36 o                         
  -9   9   2       4324.63       4659.36       381.64 o                         
  -8   9   2        479.37        494.70        65.03 o                         
  -7   9   2      29600.71      29265.26       528.36 o                         
  -6   9   2       1229.07       1202.43        76.96 o                         
  -5   9   2      12312.51      11935.67       209.94 o                         
  -4   9   2        203.07        187.54        28.18 o                         
  -3   9   2      24407.86      24017.07       291.09 o                         
  -2   9   2          0.35         20.04        24.09 o                         
  -1   9   2      48563.49      50310.38       520.00 o                         
   0   9   2        361.83        363.14        33.34 o                         
   1   9   2       6622.30       6597.40       124.86 o                         
   2   9   2          2.92        -24.69        24.69 o                         
   3   9   2      23511.74      22577.97       294.97 o                         
   4   9   2         27.47         58.90        23.57 o                         
   5   9   2       2618.54       2378.07        93.68 o                         
   6   9   2        165.11        212.62        44.69 o                         
   7   9   2       1662.50       1604.71        97.30 o                         
   8   9   2        432.08        354.80        54.54 o                         
   9   9   2        781.33        724.86       102.22 o                         
  -9  10   2          2.84        163.13       183.80 o                         
  -8  10   2      11125.49      10788.35       290.72 o                         
  -7  10   2        283.13        266.86        54.50 o                         
  -6  10   2      20448.69      20735.28       359.12 o                         
  -5  10   2       2040.67       2054.15       103.88 o                         
  -4  10   2       8013.80       8266.83       169.74 o                         
  -3  10   2       1828.89       1998.86        83.49 o                         
  -2  10   2      43324.03      44458.52       424.41 o                         
  -1  10   2        441.18        441.96        42.70 o                         
   0  10   2       9814.38      10057.85       166.14 o                         
   1  10   2        521.89        567.79        46.42 o                         
   2  10   2      11952.54      11950.31       210.47 o                         
   3  10   2       1107.64       1061.53        63.65 o                         
   4  10   2      14376.86      13910.60       258.66 o                         
   5  10   2       1732.82       1711.49        90.68 o                         
   6  10   2        988.66        820.59        78.16 o                         
   7  10   2         35.44        -31.37        51.94 o                         
   8  10   2       1739.58       1870.90       123.59 o                         
   9  10   2          9.71        -84.10        84.10 o                         
  -8  11   2        148.44        174.05        95.14 o                         
  -7  11   2      16904.15      16990.44       373.88 o                         
  -6  11   2       1042.10       1019.74        81.93 o                         
  -5  11   2      12822.36      12453.12       257.20 o                         
  -4  11   2         14.89         -4.14        30.26 o                         
  -3  11   2       9850.34      10081.66       209.77 o                         
  -2  11   2        560.54        649.59        47.64 o                         
  -1  11   2      35098.98      36889.36       414.54 o                         
   0  11   2       2971.76       3069.84       118.72 o                         
   1  11   2       2858.68       3058.32       117.47 o                         
   2  11   2        165.84        153.69        34.51 o                         
   3  11   2      16877.68      16609.77       274.25 o                         
   4  11   2         24.92         60.57        37.28 o                         
   5  11   2       2900.03       2963.03       125.21 o                         
   6  11   2        239.37        274.10        52.83 o                         
   7  11   2        294.83        239.55        56.78 o                         
   8  11   2        111.61         12.87        70.95 o                         
  -7  12   2        206.23        167.60        83.41 o                         
  -6  12   2      19542.43      19407.28       544.86 o                         
  -5  12   2        935.92        728.13        68.47 o                         
  -4  12   2       5502.79       5599.83       155.21 o                         
  -3  12   2        483.45        486.96        48.22 o                         
  -2  12   2      30964.92      32201.45       420.45 o                         
  -1  12   2        958.17       1000.37        77.83 o                         
   0  12   2      10599.78      11347.64       250.97 o                         
   1  12   2          2.77         19.82        35.57 o                         
   2  12   2       8691.85       9015.52       230.59 o                         
   3  12   2         10.11        -29.88        41.31 o                         
   4  12   2       8695.79       8430.10       218.12 o                         
   5  12   2         76.82          4.92        41.67 o                         
   6  12   2         53.82         97.71        50.64 o                         
   7  12   2         96.47        157.11        84.58 o                         
  -6  13   2        494.40        459.92        96.66 o                         
  -5  13   2       7681.05       8209.53       242.09 o                         
  -4  13   2         19.47         84.67        58.62 o                         
  -3  13   2      18043.83      19201.75       333.97 o                         
  -2  13   2        612.70        737.07        70.67 o                         
  -1  13   2      18534.50      19767.97       343.33 o                         
   0  13   2       1880.91       2157.70       116.89 o                         
   1  13   2       4960.60       5348.92       177.07 o                         
   2  13   2        360.50        351.04        53.30 o                         
   3  13   2      12278.36      12679.17       301.55 o                         
   4  13   2        243.70        248.14        53.83 o                         
   5  13   2       1971.03       1793.84       122.08 o                         
   6  13   2        610.81         57.36       159.49 o                         
  -4  14   2       3558.50       3930.57       190.55 o                         
  -3  14   2       1168.14       1402.91       103.50 o                         
  -2  14   2      18312.27      19506.23       380.73 o                         
  -1  14   2        436.59        433.65        66.09 o                         
   0  14   2       6830.17       7304.74       225.14 o                         
   1  14   2       1087.04       1055.83        81.48 o                         
   2  14   2       4866.67       5111.32       195.38 o                         
   3  14   2        443.63        395.46        64.83 o                         
   4  14   2       9292.51       9883.12       308.41 o                         
  -3  15   2       6232.25       7061.81       491.87 o                         
  -2  15   2          4.26        -63.01        63.01 o                         
  -1  15   2      13387.29      14299.89       336.31 o                         
   0  15   2        707.64        813.09        89.38 o                         
   1  15   2       2684.86       2876.83       145.93 o                         
   2  15   2        267.01        117.12        69.35 o                         
   3  15   2       7456.95       7775.96       372.82 o                         
  -1  16   2        255.00        167.82       129.44 o                         
   0  16   2       3586.23       3510.79       347.65 o                         
 -11   0   3         17.82        -99.35        99.35 o                         
  -9   0   3       2140.45       2129.73       136.18 o                         
  -7   0   3       3259.45       3483.76       111.76 o                         
  -5   0   3        918.19        977.37        32.52 o                         
  -3   0   3       4764.37       4802.51        65.46 o                         
  -1   0   3      97955.98     101015.28       527.01 o                         
   1   0   3       2315.73       2394.18        29.58 o                         
   3   0   3     142226.08     139462.55      1643.52 o                         
   5   0   3      29833.91      29312.58       350.74 o                         
   7   0   3       8938.75       8921.03       190.64 o                         
   9   0   3      33739.86      34768.62       643.42 o                         
  11   0   3       1563.70       1666.63       173.76 o                         
 -11   1   3          6.68         -7.09        52.63 o                         
 -10   1   3        288.07        210.26        38.06 o                         
  -9   1   3        140.07         96.69        28.34 o                         
  -8   1   3         31.00         11.82        32.82 o                         
  -7   1   3        129.05        132.96        16.86 o                         
  -6   1   3       3635.93       3798.52        63.20 o                         
  -5   1   3       1247.90       1351.12        32.77 o                         
  -4   1   3       1913.77       2004.05        36.08 o                         
  -3   1   3         83.09        127.14         9.43 o                         
  -2   1   3      63306.14      65217.70       267.44 o                         
  -1   1   3       1617.27       1724.82        20.30 o                         
   0   1   3      30168.23      30807.08       157.92 o                         
   1   1   3       1681.18       1717.36        21.23 o                         
   2   1   3      29592.27      29615.53       139.70 o                         
   3   1   3        229.62        228.64        14.02 o                         
   4   1   3      90195.23      88114.01       482.44 o                         
   5   1   3          0.35          6.35         9.07 o                         
   6   1   3       9651.46       9547.00       109.42 o                         
   7   1   3       1567.67       1478.94        52.20 o                         
   8   1   3      28450.08      28907.04       283.96 o                         
   9   1   3          0.23        -25.95        34.25 o                         
  10   1   3      14517.99      15238.54       302.43 o                         
  11   1   3         13.68         -6.56        49.28 o                         
 -11   2   3        233.79         33.12        53.59 o                         
 -10   2   3         10.85         55.06        34.63 o                         
  -9   2   3        620.47        530.81        48.80 o                         
  -8   2   3        141.03        128.29        29.88 o                         
  -7   2   3       1991.53       2108.95        57.74 o                         
  -6   2   3          3.16         40.66        14.92 o                         
  -5   2   3       3483.86       3494.19        65.95 o                         
  -4   2   3          9.44         23.17        11.48 o                         
  -3   2   3      16499.30      16665.91       143.21 o                         
  -2   2   3        310.40        358.21        14.10 o                         
  -1   2   3      67691.02      68256.91       304.25 o                         
   0   2   3         32.05         44.33         6.38 o                         
   1   2   3       5111.69       5094.32        47.09 o                         
   2   2   3         25.72         26.83         5.73 o                         
   3   2   3      93100.10      92284.60       699.22 o                         
   4   2   3        684.67        700.40        30.00 o                         
   5   2   3      35528.73      35473.16       267.61 o                         
   6   2   3         11.09         30.96        15.81 o                         
   7   2   3      14698.07      14494.53       167.73 o                         
   8   2   3        792.68        783.90        46.16 o                         
   9   2   3      31035.98      31248.96       405.13 o                         
  10   2   3        224.58        230.42        49.18 o                         
  11   2   3       4425.72       4800.05       295.25 o                         
 -11   3   3          6.60        -15.19       103.80 o                         
 -10   3   3         73.93        109.16        37.79 o                         
  -9   3   3          1.45        -15.92        33.63 o                         
  -8   3   3        478.70        690.91        53.52 o                         
  -7   3   3        141.77        149.04        25.87 o                         
  -6   3   3       7742.55       7634.23       120.76 o                         
  -5   3   3        573.11        576.23        33.63 o                         
  -4   3   3        445.02        532.77        30.60 o                         
  -3   3   3        310.41        348.46        18.86 o                         
  -2   3   3      49084.22      48904.24       305.41 o                         
  -1   3   3        411.77        389.71        15.96 o                         
   0   3   3      18757.67      19420.07       140.84 o                         
   1   3   3       2664.36       2833.48        40.02 o                         
   2   3   3      29717.22      29474.35       185.29 o                         
   3   3   3       1993.92       2107.33        40.52 o                         
   4   3   3     105059.55     102812.12       606.54 o                         
   5   3   3        234.44        233.33        19.08 o                         
   6   3   3       3506.99       3573.11        74.42 o                         
   7   3   3       1299.74       1233.97        51.13 o                         
   8   3   3      33269.49      33047.63       428.68 o                         
   9   3   3          1.82        -11.98        40.74 o                         
  10   3   3      11124.68      11321.91       281.42 o                         
 -11   4   3         69.19         19.05       247.96 o                         
 -10   4   3        264.22        279.18        52.25 o                         
  -9   4   3        729.90        729.03        61.05 o                         
  -8   4   3        276.42        280.10        39.54 o                         
  -7   4   3       1003.35       1002.92        54.11 o                         
  -6   4   3         12.28         48.00        21.34 o                         
  -5   4   3        663.39        718.06        39.30 o                         
  -4   4   3       1692.27       1755.76        42.86 o                         
  -3   4   3       8128.72       8029.93        91.53 o                         
  -2   4   3        404.88        425.67        20.40 o                         
  -1   4   3      60368.01      60110.91       440.75 o                         
   0   4   3         58.93         56.99        11.50 o                         
   1   4   3       4102.20       3880.99        57.19 o                         
   2   4   3          7.52         27.94         8.00 o                         
   3   4   3      67106.91      64784.39       343.51 o                         
   4   4   3        819.94        948.93        31.89 o                         
   5   4   3      28142.21      27434.40       233.92 o                         
   6   4   3         96.10         89.80        16.37 o                         
   7   4   3      10715.00      11017.63       166.07 o                         
   8   4   3          5.18         31.56        30.95 o                         
   9   4   3      27782.54      28725.74       428.43 o                         
  10   4   3        131.83        155.53        49.01 o                         
 -10   5   3        610.84        580.91        79.89 o                         
  -9   5   3         10.31         -4.69        42.99 o                         
  -8   5   3         21.79         69.18        35.51 o                         
  -7   5   3        148.48        110.36        26.03 o                         
  -6   5   3       5553.51       5442.07       127.76 o                         
  -5   5   3        201.58        199.65        23.61 o                         
  -4   5   3       3298.72       3143.21        53.26 o                         
  -3   5   3       1490.41       1433.78        43.26 o                         
  -2   5   3      42604.85      41831.46       346.95 o                         
  -1   5   3        521.84        526.77        26.47 o                         
   0   5   3      18656.60      18253.07       183.96 o                         
   1   5   3        135.58        171.66        16.89 o                         
   2   5   3      27299.32      27182.61       206.73 o                         
   3   5   3        522.11        633.36        23.12 o                         
   4   5   3      68244.55      66936.12       432.52 o                         
   5   5   3       1375.47       1249.63        45.77 o                         
   6   5   3      10386.29      10300.26       146.16 o                         
   7   5   3       1215.34       1281.94        59.11 o                         
   8   5   3      22766.99      23273.31       325.36 o                         
   9   5   3          4.85         23.08        35.10 o                         
  10   5   3      10921.27      11127.42       298.86 o                         
  11   5   3         94.15         87.51       115.40 o                         
 -10   6   3          1.31         59.86        64.09 o                         
  -9   6   3        966.13       1132.11        85.94 o                         
  -8   6   3        578.61        597.50        54.82 o                         
  -7   6   3       1974.48       1982.07        95.94 o                         
  -6   6   3          0.30         36.12        27.22 o                         
  -5   6   3       1890.05       1822.29        63.49 o                         
  -4   6   3         16.86         17.62        12.04 o                         
  -3   6   3       4851.04       4676.93        83.08 o                         
  -2   6   3        289.88        304.11        25.08 o                         
  -1   6   3      54877.27      53930.91       428.46 o                         
   0   6   3        364.21        341.66        26.60 o                         
   1   6   3       7246.64       7223.99       112.35 o                         
   2   6   3       4342.18       4271.74        81.85 o                         
   3   6   3      73420.58      70589.16       418.28 o                         
   4   6   3        493.94        426.50        23.05 o                         
   5   6   3      23233.60      23009.15       232.90 o                         
   6   6   3          0.61         37.26        24.70 o                         
   7   6   3       7995.30       7624.87       186.21 o                         
   8   6   3       1299.87       1324.56        74.27 o                         
   9   6   3      25456.49      25681.26       397.22 o                         
  10   6   3        328.04        284.50        77.33 o                         
  -9   7   3        207.39        189.55        44.73 o                         
  -8   7   3        346.01        293.85        45.12 o                         
  -7   7   3        135.46        108.36        34.13 o                         
  -6   7   3       3584.07       3521.99       121.64 o                         
  -5   7   3       1408.54       1545.30        66.26 o                         
  -4   7   3        216.15        194.62        28.33 o                         
  -3   7   3        897.73        937.11        55.89 o                         
  -2   7   3      31264.10      30839.84       308.10 o                         
  -1   7   3        137.87        154.16        19.89 o                         
   0   7   3      13595.31      13265.06       172.65 o                         
   1   7   3         63.27         65.19        19.20 o                         
   2   7   3      12647.76      12367.96       165.12 o                         
   3   7   3        316.40        303.33        23.54 o                         
   4   7   3      57196.74      55636.06       404.02 o                         
   5   7   3          8.89          8.07        22.77 o                         
   6   7   3       4969.47       4998.46       141.07 o                         
   7   7   3          7.34         -0.75        38.21 o                         
   8   7   3      24820.37      25090.79       390.18 o                         
   9   7   3        277.25        181.57        43.36 o                         
  10   7   3       8773.19       9231.23       806.67 o                         
 -10   8   3         15.76        -70.95       114.68 o                         
  -9   8   3        517.55        388.30        56.09 o                         
  -8   8   3        186.27        136.85        52.88 o                         
  -7   8   3        740.22        644.53        58.26 o                         
  -6   8   3         57.16         39.17        40.11 o                         
  -5   8   3       2252.54       2206.42        76.68 o                         
  -4   8   3        353.71        353.94        33.20 o                         
  -3   8   3       6609.07       6341.24       132.14 o                         
  -2   8   3        281.54        194.37        25.41 o                         
  -1   8   3      20034.90      20407.62       230.69 o                         
   0   8   3        690.06        619.43        38.52 o                         
   1   8   3       6671.86       6719.04       179.72 o                         
   2   8   3       2670.05       2676.20        85.11 o                         
   3   8   3      34808.88      33509.10       463.68 o                         
   4   8   3        203.27        163.75        24.36 o                         
   5   8   3      23706.44      23198.34       284.24 o                         
   6   8   3          2.14          4.15        30.60 o                         
   7   8   3      10752.96      10833.99       246.17 o                         
   8   8   3        847.43        756.01        69.32 o                         
   9   8   3      16991.75      16479.53       317.15 o                         
  -9   9   3          8.73          5.87       156.46 o                         
  -8   9   3        315.24        455.76        63.84 o                         
  -7   9   3        221.59        107.52        39.64 o                         
  -6   9   3       4876.84       4668.42       154.82 o                         
  -5   9   3        417.89        334.82        41.28 o                         
  -4   9   3        103.28        125.00        28.18 o                         
  -3   9   3        775.10        784.39        48.56 o                         
  -2   9   3      23335.46      23465.73       276.12 o                         
  -1   9   3        353.87        298.31        30.88 o                         
   0   9   3      15588.97      15419.63       218.53 o                         
   1   9   3        776.68        752.83        48.78 o                         
   2   9   3      15530.86      15637.09       231.59 o                         
   3   9   3       2446.38       2535.37        93.40 o                         
   4   9   3      44493.04      43286.95       686.60 o                         
   5   9   3       1304.54       1501.69        81.83 o                         
   6   9   3       3521.45       3646.30       131.79 o                         
   7   9   3       2300.43       2175.70       127.00 o                         
   8   9   3      17898.71      18116.45       352.53 o                         
   9   9   3         15.40         40.42        75.14 o                         
  -8  10   3         35.09         65.57        53.64 o                         
  -7  10   3       1119.98       1023.33        81.75 o                         
  -6  10   3          0.59        -32.04        39.28 o                         
  -5  10   3        912.76        830.93        67.41 o                         
  -4  10   3       1455.81       1391.95        70.05 o                         
  -3  10   3       2400.63       2380.28        90.31 o                         
  -2  10   3        209.32        198.13        29.46 o                         
  -1  10   3      33254.01      33650.82       371.69 o                         
   0  10   3        155.89        176.23        30.77 o                         
   1  10   3       2813.77       2882.46       100.25 o                         
   2  10   3       1615.59       1539.26        79.26 o                         
   3  10   3      34671.14      33462.38       403.56 o                         
   4  10   3          2.02        -10.49        34.35 o                         
   5  10   3      14488.77      14314.62       349.38 o                         
   6  10   3          1.06        -48.75        48.75 o                         
   7  10   3       6933.57       7130.50       229.89 o                         
   8  10   3        717.26        578.59        71.54 o                         
   9  10   3      14813.55      14839.81       570.46 o                         
  -8  11   3         22.29         10.54        73.21 o                         
  -7  11   3         70.48        -29.14        52.61 o                         
  -6  11   3       1775.34       1657.21       104.08 o                         
  -5  11   3        210.32        180.57        43.53 o                         
  -4  11   3       1411.25       1437.69        73.88 o                         
  -3  11   3        937.01        991.22        62.82 o                         
  -2  11   3       9528.06       9520.91       180.50 o                         
  -1  11   3        191.88        189.57        37.71 o                         
   0  11   3       8102.63       8120.76       186.72 o                         
   1  11   3        151.15         91.93        33.58 o                         
   2  11   3       9034.04       9260.68       206.60 o                         
   3  11   3        722.19        803.70        69.23 o                         
   4  11   3      23999.63      23896.86       368.36 o                         
   5  11   3        443.93        422.46        60.85 o                         
   6  11   3       8367.29       8406.16       252.30 o                         
   7  11   3        253.37        215.29        57.99 o                         
  -7  12   3        582.22        365.79        99.42 o                         
  -6  12   3         15.22        -47.95        49.61 o                         
  -5  12   3       1112.06       1051.00        83.26 o                         
  -4  12   3         65.37         24.16        37.42 o                         
  -3  12   3       1255.61       1162.11        69.87 o                         
  -2  12   3        649.89        572.11        54.51 o                         
  -1  12   3      17447.41      17925.95       310.63 o                         
   0  12   3       1198.33       1171.70        77.20 o                         
   1  12   3       3811.99       4269.08       150.73 o                         
   2  12   3       3883.35       4111.92       154.97 o                         
   3  12   3      23644.44      24395.09       382.35 o                         
   4  12   3        527.54        669.08        67.94 o                         
   5  12   3       9467.25       9658.71       240.70 o                         
   6  12   3          1.36         -9.30        49.53 o                         
   7  12   3       5712.64       6074.08       623.38 o                         
  -6  13   3       2276.23       2150.96       189.92 o                         
  -5  13   3         27.15         32.60        49.79 o                         
  -4  13   3         23.26         65.05        71.62 o                         
  -3  13   3       1049.60       1012.06        74.31 o                         
  -2  13   3      10836.54      11320.22       272.35 o                         
  -1  13   3         85.09         57.32        38.53 o                         
   0  13   3       8405.08       8849.21       237.82 o                         
   1  13   3        343.66        344.66        53.40 o                         
   2  13   3       5748.72       6201.17       219.85 o                         
   3  13   3       1007.35       1066.32        89.89 o                         
   4  13   3      22775.12      23368.18       423.74 o                         
   5  13   3        194.79        101.70        62.23 o                         
   6  13   3       3582.67       4051.26       497.72 o                         
  -5  14   3       1143.80        919.66       193.89 o                         
  -4  14   3        582.13        468.26        68.10 o                         
  -3  14   3       1716.38       1680.83       112.48 o                         
  -2  14   3        136.72        129.98        47.17 o                         
  -1  14   3       9364.92      10050.59       288.75 o                         
   0  14   3          9.00        -49.91        49.91 o                         
   1  14   3       3013.77       2987.83       143.93 o                         
   2  14   3       1384.40       1570.02       111.00 o                         
   3  14   3      12108.48      13093.53       319.71 o                         
   4  14   3         89.67         81.45        72.32 o                         
  -3  15   3       1694.79        941.54       243.03 o                         
  -2  15   3       4803.64       4262.26       271.20 o                         
  -1  15   3        302.87        300.24       105.79 o                         
   0  15   3       6310.64       6876.06       242.32 o                         
   1  15   3        132.36         47.98        52.99 o                         
   2  15   3       5936.77       5919.11       324.22 o                         
   3  15   3       1363.59        897.74       130.68 o                         
   4  15   3      11442.75      12000.57       629.36 o                         
   0  16   3         94.61        111.14       147.63 o                         
   1  16   3       1792.87       2022.33       409.06 o                         
 -10   0   4       6174.87       6591.57       243.03 o                         
  -8   0   4      38920.17      39729.89       520.40 o                         
  -6   0   4      10631.21      10323.29       140.69 o                         
  -4   0   4      41112.43      40279.88       312.60 o                         
  -2   0   4      76538.52      78301.83       528.84 o                         
   0   0   4       2406.44       2478.47        43.05 o                         
   2   0   4      28833.20      29925.54       230.36 o                         
   4   0   4        504.66        537.66        27.29 o                         
   6   0   4         20.42         33.13        18.52 o                         
   8   0   4       1438.64       1467.84        90.92 o                         
  10   0   4       4150.18       4211.08       220.91 o                         
 -11   1   4       3076.28       2988.72       195.56 o                         
 -10   1   4        325.70        272.86        46.53 o                         
  -9   1   4      25015.79      25583.82       325.13 o                         
  -8   1   4         22.05         18.37        23.93 o                         
  -7   1   4      23437.42      23167.76       239.72 o                         
  -6   1   4       2426.27       2449.88        50.78 o                         
  -5   1   4      11161.13      11138.37       113.73 o                         
  -4   1   4         78.96         78.63         9.32 o                         
  -3   1   4      65925.14      65144.37       356.95 o                         
  -2   1   4       4644.63       5216.90        44.44 o                         
  -1   1   4       7565.22       7794.61        51.51 o                         
   0   1   4          0.09         56.85         6.34 o                         
   1   1   4      17884.20      18124.10        97.67 o                         
   2   1   4       1656.77       1833.35        25.62 o                         
   3   1   4       2154.42       2373.78        39.76 o                         
   4   1   4        915.62        939.19        25.76 o                         
   5   1   4        147.94        176.71        21.78 o                         
   6   1   4        263.89        282.83        28.63 o                         
   7   1   4         89.78        137.83        19.88 o                         
   8   1   4         23.33         33.09        22.81 o                         
   9   1   4       7865.15       7937.77       169.85 o                         
  10   1   4        309.08        192.83        53.13 o                         
  11   1   4        517.51        447.77       127.91 o                         
 -11   2   4          1.38        -58.90        79.34 o                         
 -10   2   4       6190.40       6407.82       219.19 o                         
  -9   2   4          0.83         -3.31        32.58 o                         
  -8   2   4      38356.92      38068.71       389.27 o                         
  -7   2   4        430.45        459.04        28.77 o                         
  -6   2   4       5162.56       5089.41        87.48 o                         
  -5   2   4        975.22       1025.67        43.65 o                         
  -4   2   4      45307.52      44365.03       310.16 o                         
  -3   2   4       4181.33       4291.81        67.98 o                         
  -2   2   4      18896.68      19004.23       125.83 o                         
  -1   2   4         58.92         55.60         7.48 o                         
   0   2   4       3118.69       3302.77        41.29 o                         
   1   2   4         11.39         52.95         7.53 o                         
   2   2   4      11594.84      11481.73        95.68 o                         
   3   2   4        449.80        554.16        18.40 o                         
   4   2   4       2016.72       1964.75        44.39 o                         
   5   2   4        953.01        971.55        37.98 o                         
   6   2   4       2092.14       2176.62        64.57 o                         
   7   2   4         96.24        166.27        25.08 o                         
   8   2   4       5956.14       6144.98       139.12 o                         
   9   2   4        481.64        421.68        54.14 o                         
  10   2   4       1958.45       1892.98       112.52 o                         
 -11   3   4       5016.81       4819.96       577.98 o                         
 -10   3   4          9.40         63.12        55.12 o                         
  -9   3   4      17154.23      17413.80       277.96 o                         
  -8   3   4        134.25        135.20        43.48 o                         
  -7   3   4      26444.21      26218.54       264.28 o                         
  -6   3   4        972.87       1021.22        44.03 o                         
  -5   3   4       6259.66       6133.79       108.27 o                         
  -4   3   4         74.41         92.09        17.36 o                         
  -3   3   4      66274.02      64583.25       397.81 o                         
  -2   3   4        511.79        566.31        20.50 o                         
  -1   3   4       8081.98       8081.58        79.36 o                         
   0   3   4          7.45         40.02        11.66 o                         
   1   3   4       7203.72       7220.02        84.80 o                         
   2   3   4         67.46         87.79         9.94 o                         
   3   3   4       5673.49       5979.97        78.05 o                         
   4   3   4         48.87         54.46        10.75 o                         
   5   3   4       1814.72       1883.38        51.48 o                         
   6   3   4         10.01          6.37        14.40 o                         
   7   3   4        104.46        132.60        24.24 o                         
   8   3   4        286.80        316.86        46.23 o                         
   9   3   4       4075.40       4080.40       146.26 o                         
  10   3   4         49.48         26.12        40.35 o                         
 -11   4   4          1.04         11.03       158.39 o                         
 -10   4   4       7542.92       7957.49       275.41 o                         
  -9   4   4         17.17         39.80        33.26 o                         
  -8   4   4      34933.75      34804.56       437.94 o                         
  -7   4   4          4.68          0.69        21.16 o                         
  -6   4   4       8065.07       8000.34       133.14 o                         
  -5   4   4        772.15        766.50        42.84 o                         
  -4   4   4      35072.51      34078.71       281.67 o                         
  -3   4   4       2407.99       2480.08        47.37 o                         
  -2   4   4      30085.33      30479.90       235.24 o                         
  -1   4   4        117.88        171.91        14.94 o                         
   0   4   4       4035.18       4159.72        80.93 o                         
   1   4   4         65.35         82.45        11.40 o                         
   2   4   4      21366.79      21491.81       162.06 o                         
   3   4   4        106.84        137.85        14.97 o                         
   4   4   4        446.26        420.94        20.99 o                         
   5   4   4        385.55        373.67        24.35 o                         
   6   4   4         86.40        164.24        23.14 o                         
   7   4   4        380.45        444.56        36.64 o                         
   8   4   4       3722.79       3659.80       116.10 o                         
   9   4   4        670.61        715.07        70.79 o                         
  10   4   4       2675.99       2699.60       141.56 o                         
 -10   5   4         85.64         -6.48        58.71 o                         
  -9   5   4      22747.48      22843.90       368.85 o                         
  -8   5   4         42.44         15.15        34.65 o                         
  -7   5   4      16937.97      16801.55       249.45 o                         
  -6   5   4        836.23        838.72        47.47 o                         
  -5   5   4      13006.50      13029.09       171.85 o                         
  -4   5   4        778.82        742.84        34.59 o                         
  -3   5   4      58078.59      57132.78       406.73 o                         
  -2   5   4         28.46         50.87        12.65 o                         
  -1   5   4       2398.95       2348.35        56.19 o                         
   0   5   4          0.21         26.47        18.91 o                         
   1   5   4      20217.73      20040.00       178.66 o                         
   2   5   4          5.33         26.23         9.69 o                         
   3   5   4        130.36        212.69        17.58 o                         
   4   5   4        333.16        359.84        21.19 o                         
   5   5   4        117.37        139.30        16.68 o                         
   6   5   4          3.99         29.58        22.70 o                         
   7   5   4         14.33         82.05        29.49 o                         
   8   5   4         48.96        129.78        35.72 o                         
   9   5   4       8833.50       8840.95       215.49 o                         
  10   5   4          1.29         70.78        50.62 o                         
 -10   6   4       5155.46       5243.38       316.11 o                         
  -9   6   4         29.33         -6.17        40.02 o                         
  -8   6   4      25132.82      24918.81       404.64 o                         
  -7   6   4        913.70        997.52        73.71 o                         
  -6   6   4       7703.46       7581.83       171.86 o                         
  -5   6   4        198.49        204.02        22.31 o                         
  -4   6   4      21565.62      20801.85       211.97 o                         
  -3   6   4        663.46        622.73        46.85 o                         
  -2   6   4      31465.79      31105.62       330.74 o                         
  -1   6   4       1774.19       1747.82        53.88 o                         
   0   6   4       1384.40       1383.32        54.06 o                         
   1   6   4          0.02         16.75        15.05 o                         
   2   6   4      12365.14      12071.97       147.28 o                         
   3   6   4        148.30        179.90        16.46 o                         
   4   6   4        710.13        730.79        33.89 o                         
   5   6   4        688.19        629.14        37.18 o                         
   6   6   4        123.05        115.94        28.43 o                         
   7   6   4        178.83        150.73        34.12 o                         
   8   6   4        932.03       1047.60        70.12 o                         
   9   6   4        727.58        637.76        65.14 o                         
  10   6   4       3330.78       3453.23       516.05 o                         
 -10   7   4        296.59        381.40       146.34 o                         
  -9   7   4      16155.00      16225.53       383.08 o                         
  -8   7   4        261.85        267.20        45.52 o                         
  -7   7   4      17128.28      17576.12       339.40 o                         
  -6   7   4         51.04        -10.69        32.84 o                         
  -5   7   4       6012.01       6045.08       142.35 o                         
  -4   7   4          0.13          6.91        19.82 o                         
  -3   7   4      36483.75      35275.09       442.77 o                         
  -2   7   4       2329.24       2375.38        68.85 o                         
  -1   7   4       1543.43       1645.99        54.64 o                         
   0   7   4          9.39          3.59        17.91 o                         
   1   7   4      12104.28      11828.19       170.33 o                         
   2   7   4       1183.60       1279.34        51.92 o                         
   3   7   4       2940.65       2911.00        74.46 o                         
   4   7   4         27.51         45.91        17.98 o                         
   5   7   4        481.42        527.67        45.61 o                         
   6   7   4        701.47        621.15        50.48 o                         
   7   7   4          0.11        -12.45        36.45 o                         
   8   7   4        103.72        125.66        39.67 o                         
   9   7   4       4269.41       4494.01       164.63 o                         
 -10   8   4       5548.85       5134.14       380.19 o                         
  -9   8   4        151.40        138.42        66.58 o                         
  -8   8   4      22933.13      23163.70       371.25 o                         
  -7   8   4        998.91        925.03        68.04 o                         
  -6   8   4       5046.87       5142.43       143.76 o                         
  -5   8   4         99.04         64.49        30.94 o                         
  -4   8   4      30055.66      29880.74       354.24 o                         
  -3   8   4         22.60         27.70        23.43 o                         
  -2   8   4      10522.36      10605.27       176.85 o                         
  -1   8   4        485.16        495.10        36.22 o                         
   0   8   4       3503.90       3497.47        91.62 o                         
   1   8   4         51.33         26.10        22.70 o                         
   2   8   4       7225.08       7322.87       144.70 o                         
   3   8   4        278.47        299.51        34.07 o                         
   4   8   4        924.97       1009.84        54.12 o                         
   5   8   4         14.06         58.58        29.02 o                         
   6   8   4       1928.13       1913.58        85.99 o                         
   7   8   4        121.44        111.28        38.44 o                         
   8   8   4       3544.53       3624.58       148.59 o                         
   9   8   4         10.33         37.23        68.66 o                         
  -9   9   4      11406.48      10686.68       555.96 o                         
  -8   9   4         87.19        160.04        50.42 o                         
  -7   9   4      13860.79      13680.18       280.50 o                         
  -6   9   4       2112.04       2106.01       105.47 o                         
  -5   9   4       5364.23       5305.23       147.93 o                         
  -4   9   4        513.33        525.85        48.23 o                         
  -3   9   4      30580.61      30759.62       354.74 o                         
  -2   9   4         49.81        124.80        26.93 o                         
  -1   9   4       3140.96       3181.70        90.95 o                         
   0   9   4        581.55        501.92        38.81 o                         
   1   9   4       6865.12       6729.78       166.11 o                         
   2   9   4        880.17        906.06        54.31 o                         
   3   9   4        563.80        548.57        48.06 o                         
   4   9   4        672.70        681.01        56.00 o                         
   5   9   4       1186.71       1255.73        71.36 o                         
   6   9   4          3.29        -36.52        40.68 o                         
   7   9   4          2.88         41.40        58.62 o                         
   8   9   4        389.01        243.48        48.45 o                         
   9   9   4       3640.24       3872.77       277.83 o                         
  -8  10   4      15832.50      16306.12       363.75 o                         
  -7  10   4       1364.85       1417.06        99.75 o                         
  -6  10   4       5305.58       5441.87       175.19 o                         
  -5  10   4        403.83        372.62        50.56 o                         
  -4  10   4      14887.42      14542.71       276.80 o                         
  -3  10   4       1043.00        974.47        59.16 o                         
  -2  10   4      12842.63      13361.95       206.48 o                         
  -1  10   4        336.74        368.12        39.69 o                         
   0  10   4        999.55       1019.81        56.15 o                         
   1  10   4         55.88         38.69        26.91 o                         
   2  10   4      10316.98      10031.52       219.00 o                         
   3  10   4        740.35        712.40        54.58 o                         
   4  10   4        261.41        218.40        47.36 o                         
   5  10   4          5.57        -25.58        37.51 o                         
   6  10   4         67.74         68.09        40.83 o                         
   7  10   4       1317.28       1268.41       113.96 o                         
   8  10   4       1124.15       1208.20       121.72 o                         
  -8  11   4         83.92         88.77       145.10 o                         
  -7  11   4       8458.13       8676.08       259.65 o                         
  -6  11   4         87.68         68.49        42.34 o                         
  -5  11   4       7884.16       8028.33       219.97 o                         
  -4  11   4         74.93         46.80        38.08 o                         
  -3  11   4      19847.50      20165.78       293.16 o                         
  -2  11   4       1506.70       1461.60        72.36 o                         
  -1  11   4        891.77        948.50        74.60 o                         
   0  11   4        183.74        143.61        34.23 o                         
   1  11   4       8802.45       8935.62       219.21 o                         
   2  11   4        456.03        322.81        43.27 o                         
   3  11   4         79.71        101.42        52.23 o                         
   4  11   4        221.27        215.80        44.52 o                         
   5  11   4         58.46         74.77        42.15 o                         
   6  11   4        181.62        250.42        54.09 o                         
   7  11   4          3.21         88.28        49.69 o                         
  -7  12   4       1062.85       1069.09       164.43 o                         
  -6  12   4       3365.87       3488.31       156.18 o                         
  -5  12   4         44.29        -21.46        46.89 o                         
  -4  12   4      12977.75      13303.93       300.86 o                         
  -3  12   4        430.15        518.12        49.35 o                         
  -2  12   4       7805.63       8570.21       184.09 o                         
  -1  12   4       1239.75       1284.42        84.88 o                         
   0  12   4       1731.47       1676.47        94.19 o                         
   1  12   4        214.11        188.94        51.64 o                         
   2  12   4       4567.73       4628.22       164.65 o                         
   3  12   4        274.53        223.92        44.88 o                         
   4  12   4       1258.84       1498.55        94.54 o                         
   5  12   4        250.86        273.42        56.65 o                         
   6  12   4        144.71         94.56        66.06 o                         
   7  12   4         74.39        202.72       165.05 o                         
  -6  13   4        357.74        182.70       107.39 o                         
  -5  13   4       3425.79       3355.33       155.02 o                         
  -4  13   4        103.98         86.50        44.16 o                         
  -3  13   4      12394.15      12503.83       248.31 o                         
  -2  13   4        926.60        946.30        72.24 o                         
  -1  13   4       1249.94       1502.27        98.65 o                         
   0  13   4         35.19        -47.14        47.14 o                         
   1  13   4       2317.33       2438.02       125.55 o                         
   2  13   4        221.10        128.80        48.48 o                         
   3  13   4       1663.22       1680.59       110.10 o                         
   4  13   4         33.66         69.12        49.72 o                         
   5  13   4        927.94        899.94        85.49 o                         
   6  13   4        125.78       -211.06       211.06 o                         
  -5  14   4        106.82        263.18       131.63 o                         
  -4  14   4      11467.75      11579.35       502.56 o                         
  -3  14   4        703.11        725.72        91.76 o                         
  -2  14   4       2864.33       3226.66       148.39 o                         
  -1  14   4        557.29        507.97        74.43 o                         
   0  14   4       1575.33       1586.13       105.84 o                         
   1  14   4         39.73         13.54        59.49 o                         
   2  14   4       4066.42       4187.51       177.15 o                         
   3  14   4        445.82        387.98        75.02 o                         
   4  14   4        403.37        420.15       103.62 o                         
  -2  15   4        592.84        408.79        85.33 o                         
  -1  15   4       1344.67       1261.18       161.89 o                         
   0  15   4         76.68         73.52        45.78 o                         
   1  15   4       4013.15       4218.59       202.46 o                         
   2  15   4         14.07        -77.50        77.50 o                         
   3  15   4         23.55        318.27       136.36 o                         
   4  15   4        708.12        705.35       263.23 o                         
   0  16   4        371.17        291.56       146.33 o                         
 -11   0   5         10.27         26.55        97.49 o                         
  -9   0   5       8144.88       8846.88       294.04 o                         
  -7   0   5       6555.46       6665.32       157.31 o                         
  -5   0   5      19780.75      19412.96       206.12 o                         
  -3   0   5      94448.66      96144.22       647.10 o                         
  -1   0   5       6503.74       6533.96        77.01 o                         
   1   0   5     120592.10     123890.34       766.38 o                         
   3   0   5      64575.64      65188.85       703.24 o                         
   5   0   5      13338.20      13683.28       166.78 o                         
   7   0   5      31626.75      32117.58       409.64 o                         
   9   0   5       6522.94       6734.81       235.35 o                         
  11   0   5       5594.62       5629.18       399.90 o                         
 -11   1   5        285.54        237.76        70.32 o                         
 -10   1   5        532.16        654.29        76.47 o                         
  -9   1   5          1.05         34.63        35.50 o                         
  -8   1   5      12239.98      12789.22       176.96 o                         
  -7   1   5        126.30        132.82        20.35 o                         
  -6   1   5       2999.16       3132.77        62.46 o                         
  -5   1   5        247.18        274.45        16.48 o                         
  -4   1   5      42125.93      41927.39       266.31 o                         
  -3   1   5       4753.68       4938.48        55.33 o                         
  -2   1   5      84511.66      85991.97       386.14 o                         
  -1   1   5        319.17        369.91        11.23 o                         
   0   1   5      11712.35      11932.73       102.27 o                         
   1   1   5      11176.65      12246.99        78.39 o                         
   2   1   5     141515.72     143321.14       619.79 o                         
   3   1   5        153.10        182.06        12.23 o                         
   4   1   5      20425.25      20454.16       154.92 o                         
   5   1   5        313.68        355.13        21.45 o                         
   6   1   5      22416.67      22382.68       204.93 o                         
   7   1   5        472.64        467.94        33.32 o                         
   8   1   5      27798.95      28813.48       315.57 o                         
   9   1   5         74.87         45.07        32.43 o                         
  10   1   5       1091.08       1151.34        91.00 o                         
  11   1   5        505.52        129.36       216.02 o                         
 -11   2   5         74.06         28.84        70.89 o                         
 -10   2   5        133.45        153.26        47.67 o                         
  -9   2   5       4171.34       4116.76       192.96 o                         
  -8   2   5        130.41        154.68        40.75 o                         
  -7   2   5      11861.74      12134.10       186.40 o                         
  -6   2   5        425.31        409.34        27.65 o                         
  -5   2   5       2873.28       2907.94        64.76 o                         
  -4   2   5        850.02        857.88        33.01 o                         
  -3   2   5     104863.66     102894.22       552.89 o                         
  -2   2   5         20.50         29.08         6.79 o                         
  -1   2   5      15960.60      16466.56       123.84 o                         
   0   2   5         58.25        136.86        14.51 o                         
   1   2   5      76296.27      77122.44       421.05 o                         
   2   2   5        279.27        284.30        15.25 o                         
   3   2   5     103024.86     102811.32       529.74 o                         
   4   2   5       1160.24       1260.21        29.10 o                         
   5   2   5       5033.86       4925.79        87.07 o                         
   6   2   5         57.18         71.35        18.81 o                         
   7   2   5      42958.80      42898.59       400.26 o                         
   8   2   5         25.78         41.63        27.51 o                         
   9   2   5       4061.91       4183.92       149.40 o                         
  10   2   5        119.92        119.34        45.28 o                         
 -11   3   5        150.16        284.23       136.67 o                         
 -10   3   5       1153.39       1187.56       106.88 o                         
  -9   3   5         85.81         75.04        39.75 o                         
  -8   3   5      10954.98      11242.94       221.92 o                         
  -7   3   5        173.18        132.83        20.49 o                         
  -6   3   5       4633.45       4547.07        95.26 o                         
  -5   3   5        144.69        133.84        21.16 o                         
  -4   3   5      63683.16      62677.03       487.87 o                         
  -3   3   5       1833.90       1954.47        42.33 o                         
  -2   3   5      42425.67      41401.09       280.49 o                         
  -1   3   5         87.94        116.38        12.10 o                         
   0   3   5      31878.54      32041.35       244.56 o                         
   1   3   5          7.75         20.67         7.73 o                         
   2   3   5     122758.26     121343.84       729.84 o                         
   3   3   5        522.89        564.39        25.59 o                         
   4   3   5      16371.63      15607.92       228.36 o                         
   5   3   5        144.17        128.42        14.41 o                         
   6   3   5      22961.36      22899.59       233.26 o                         
   7   3   5         35.54         89.72        24.16 o                         
   8   3   5      14256.89      14371.30       239.52 o                         
   9   3   5          9.72         32.93        36.14 o                         
  10   3   5       3755.10       4144.34       183.29 o                         
 -10   4   5         82.77         14.73        51.30 o                         
  -9   4   5       4766.07       5006.38       185.33 o                         
  -8   4   5         51.20         45.05        29.98 o                         
  -7   4   5       7976.83       7787.21       139.71 o                         
  -6   4   5         64.14         49.20        19.90 o                         
  -5   4   5       8794.62       8675.52       147.49 o                         
  -4   4   5       4135.26       4082.23        69.17 o                         
  -3   4   5      90969.87      89115.90       519.79 o                         
  -2   4   5        396.60        431.78        22.21 o                         
  -1   4   5      15719.44      15711.62       159.50 o                         
   0   4   5         19.67         82.16        17.37 o                         
   1   4   5      57936.45      56431.59       376.03 o                         
   2   4   5       2220.02       2229.46        47.38 o                         
   3   4   5      67274.11      66538.98       457.03 o                         
   4   4   5       5982.63       5622.35        96.44 o                         
   5   4   5       8694.13       8343.29       122.49 o                         
   6   4   5        642.32        661.82        40.39 o                         
   7   4   5      35814.29      36144.46       357.27 o                         
   8   4   5         18.20        -10.25        34.94 o                         
   9   4   5       5769.87       5932.10       201.54 o                         
  10   4   5          0.03        -46.64        46.64 o                         
 -10   5   5         94.27        159.59        55.45 o                         
  -9   5   5         34.37         20.62        39.81 o                         
  -8   5   5      13487.65      13331.55       262.47 o                         
  -7   5   5         44.19         61.90        31.24 o                         
  -6   5   5       1655.33       1677.06        69.60 o                         
  -5   5   5       1115.30       1042.19        52.92 o                         
  -4   5   5      21913.35      21801.24       216.52 o                         
  -3   5   5        284.21        330.95        33.48 o                         
  -2   5   5      56346.01      55520.71       397.96 o                         
  -1   5   5        123.68        147.39        18.46 o                         
   0   5   5       7319.74       7858.36       119.37 o                         
   1   5   5       1445.55       1570.86        47.25 o                         
   2   5   5     124177.09     121084.89       961.88 o                         
   3   5   5        314.41        278.89        24.66 o                         
   4   5   5      15693.03      15506.98       193.16 o                         
   5   5   5        352.56        378.53        32.80 o                         
   6   5   5      18931.31      18431.36       234.14 o                         
   7   5   5         92.78         91.48        24.28 o                         
   8   5   5      24240.21      24271.46       338.97 o                         
   9   5   5          7.67         90.97        54.50 o                         
  10   5   5        477.10        488.42        83.50 o                         
  -9   6   5       4167.95       4175.16       177.87 o                         
  -8   6   5        304.80        348.35        49.88 o                         
  -7   6   5       4941.59       4832.13       149.27 o                         
  -6   6   5         88.96         52.52        27.02 o                         
  -5   6   5      10428.88      10400.24       192.41 o                         
  -4   6   5        167.07        192.63        25.39 o                         
  -3   6   5      53729.62      53072.33       392.08 o                         
  -2   6   5       1060.11       1086.39        43.98 o                         
  -1   6   5      13040.93      12980.52       172.40 o                         
   0   6   5       1372.28       1295.49        54.31 o                         
   1   6   5      57522.60      56255.54       410.27 o                         
   2   6   5         37.48         56.29        13.69 o                         
   3   6   5      46108.70      45146.66       406.93 o                         
   4   6   5        152.64        159.20        24.60 o                         
   5   6   5       9274.89       9335.93       164.22 o                         
   6   6   5        371.56        361.89        51.93 o                         
   7   6   5      23061.00      23100.99       321.60 o                         
   8   6   5          3.68          6.16        35.10 o                         
   9   6   5       5100.47       5187.43       173.36 o                         
  10   6   5         69.18        148.57        95.17 o                         
 -10   7   5        551.46        705.25       141.07 o                         
  -9   7   5          6.04        -50.94        54.41 o                         
  -8   7   5       8913.38       8453.41       280.31 o                         
  -7   7   5        333.16        248.43        43.99 o                         
  -6   7   5       2998.08       2853.79       113.43 o                         
  -5   7   5        921.65        803.25        60.45 o                         
  -4   7   5      40220.83      39086.99       381.30 o                         
  -3   7   5        580.74        503.55        42.71 o                         
  -2   7   5      40139.52      39162.17       410.85 o                         
  -1   7   5       2675.15       2689.47        79.58 o                         
   0   7   5      12587.21      12670.35       181.82 o                         
   1   7   5       4532.52       4517.47       102.01 o                         
   2   7   5      69871.27      68501.69       508.02 o                         
   3   7   5       1204.80       1121.73        53.01 o                         
   4   7   5      10825.52      10621.94       160.42 o                         
   5   7   5        184.84        128.53        34.76 o                         
   6   7   5      19707.88      19921.12       296.00 o                         
   7   7   5       1129.80       1117.92        76.22 o                         
   8   7   5      12756.43      12565.52       290.85 o                         
   9   7   5        684.95        616.92        65.34 o                         
 -10   8   5        218.28        306.87       106.59 o                         
  -9   8   5       2572.81       2458.85       138.43 o                         
  -8   8   5         39.66        142.68        45.50 o                         
  -7   8   5      11463.82      11713.61       261.94 o                         
  -6   8   5         99.29        109.42        40.21 o                         
  -5   8   5       2063.06       1963.26       100.70 o                         
  -4   8   5       1339.58       1387.32        69.15 o                         
  -3   8   5      49875.61      48950.62       672.26 o                         
  -2   8   5       1037.49       1022.70        50.92 o                         
  -1   8   5      13709.82      13750.51       195.17 o                         
   0   8   5       1944.78       1957.84        69.53 o                         
   1   8   5      33954.22      33113.13       346.62 o                         
   2   8   5        155.45        126.29        27.19 o                         
   3   8   5      58322.50      56744.31       680.08 o                         
   4   8   5        978.94        971.52        63.18 o                         
   5   8   5       3657.92       3574.97       120.98 o                         
   6   8   5        683.12        642.67        53.06 o                         
   7   8   5      26315.77      26600.97       407.99 o                         
   8   8   5         17.76         -1.63        41.92 o                         
   9   8   5       2705.90       2629.83       157.43 o                         
  -9   9   5        106.44        191.51        91.47 o                         
  -8   9   5       5902.59       5710.69       229.71 o                         
  -7   9   5         10.49         -1.70        40.67 o                         
  -6   9   5       1970.17       1882.02       100.65 o                         
  -5   9   5        753.22        666.24        59.89 o                         
  -4   9   5      19847.66      19545.35       301.13 o                         
  -3   9   5       1268.99       1200.65        66.11 o                         
  -2   9   5      24099.91      24028.18       284.14 o                         
  -1   9   5         99.28        107.95        26.81 o                         
   0   9   5      13688.69      13693.98       242.17 o                         
   1   9   5        433.67        451.97        39.41 o                         
   2   9   5      55524.07      54540.09       537.82 o                         
   3   9   5        180.75        127.63        24.37 o                         
   4   9   5       9113.62       8861.58       210.31 o                         
   5   9   5        414.00        373.93        43.41 o                         
   6   9   5      14629.45      14195.62       271.25 o                         
   7   9   5         75.32         99.06        42.18 o                         
   8   9   5      10048.58      10004.50       261.29 o                         
   9   9   5         25.09        106.48        80.58 o                         
  -8  10   5         18.43         26.85        64.63 o                         
  -7  10   5       3355.62       3077.12       136.97 o                         
  -6  10   5         41.28          4.99        40.93 o                         
  -5  10   5       6486.00       6746.18       194.08 o                         
  -4  10   5       2756.33       2808.48        99.50 o                         
  -3  10   5      33272.16      32888.04       383.81 o                         
  -2  10   5       2367.82       2452.36        89.32 o                         
  -1  10   5       6997.88       7224.96       203.99 o                         
   0  10   5        334.08        361.63        38.54 o                         
   1  10   5      26926.89      27057.15       540.51 o                         
   2  10   5        431.45        388.84        52.32 o                         
   3  10   5      21933.31      21394.44       285.56 o                         
   4  10   5       2121.15       2068.93       100.26 o                         
   5  10   5       8442.21       8207.03       203.81 o                         
   6  10   5       1761.56       1714.62        96.95 o                         
   7  10   5      16304.18      16652.12       341.33 o                         
   8  10   5        142.83        117.65        73.70 o                         
  -8  11   5       6994.72       6655.22       468.79 o                         
  -7  11   5        238.75        118.54        47.82 o                         
  -6  11   5       3052.18       2808.95       159.74 o                         
  -5  11   5        724.97        664.72        65.69 o                         
  -4  11   5       9859.50       9710.66       222.63 o                         
  -3  11   5         33.56        -30.72        31.09 o                         
  -2  11   5      27331.21      27911.08       337.26 o                         
  -1  11   5        132.68        150.76        32.32 o                         
   0  11   5       4871.66       4964.44       144.40 o                         
   1  11   5       4164.27       4318.29       157.78 o                         
   2  11   5      42470.28      42325.54       492.73 o                         
   3  11   5        748.04        847.30        68.58 o                         
   4  11   5       9386.14       9253.68       223.04 o                         
   5  11   5         49.43         -6.14        38.34 o                         
   6  11   5       9555.07       9259.46       267.89 o                         
   7  11   5        562.23        498.48        77.83 o                         
  -7  12   5       4458.82       4366.10       301.00 o                         
  -6  12   5        333.91        229.17        50.13 o                         
  -5  12   5       2532.04       2497.02       129.59 o                         
  -4  12   5        113.53         87.79        39.41 o                         
  -3  12   5      23330.06      23575.63       336.18 o                         
  -2  12   5        793.50        813.72        57.55 o                         
  -1  12   5       8602.35       9163.44       251.44 o                         
   0  12   5       1971.27       2166.43       106.96 o                         
   1  12   5      24710.32      24629.64       567.30 o                         
   2  12   5          2.75         40.49        41.14 o                         
   3  12   5      19871.55      19795.56       360.88 o                         
   4  12   5         78.58         53.19        41.16 o                         
   5  12   5       4307.05       4339.72       172.85 o                         
   6  12   5        613.81        620.27        74.65 o                         
  -6  13   5       2203.12       2065.44       207.05 o                         
  -5  13   5       1035.59        982.23        91.02 o                         
  -4  13   5      13083.18      13163.54       309.29 o                         
  -3  13   5          4.18        -14.27        36.27 o                         
  -2  13   5      11905.31      12354.43       254.93 o                         
  -1  13   5        954.27        939.00        76.44 o                         
   0  13   5       9025.73       9274.98       242.93 o                         
   1  13   5       1664.86       1919.66       105.97 o                         
   2  13   5      20071.96      19951.64       400.87 o                         
   3  13   5        822.14        915.42        85.50 o                         
   4  13   5       6624.30       6814.11       221.36 o                         
   5  13   5        113.80         30.31       107.15 o                         
   6  13   5       9253.25       9612.87       789.32 o                         
  -5  14   5       1454.05       1500.69       306.75 o                         
  -4  14   5       1161.13       1262.98       156.81 o                         
  -3  14   5      16979.44      17650.68       367.98 o                         
  -2  14   5        777.26        900.06        87.23 o                         
  -1  14   5       5060.37       5304.66       195.93 o                         
   0  14   5        593.13        603.99        69.97 o                         
   1  14   5      11045.83      11179.98       268.23 o                         
   2  14   5        421.11        337.53        74.68 o                         
   3  14   5      16348.05      16941.12       366.04 o                         
   4  14   5       2297.26       2394.76       516.22 o                         
  -2  15   5      11392.09      11755.94       489.54 o                         
  -1  15   5         41.01         12.32        72.63 o                         
   0  15   5       5752.50       5645.69       267.02 o                         
   1  15   5        971.37       1024.99       202.42 o                         
   2  15   5      18181.56      17705.54       822.19 o                         
 -10   0   6      16633.36      17021.29       515.28 o                         
  -8   0   6       3171.77       3274.62       126.94 o                         
  -6   0   6      11524.85      11210.66       212.46 o                         
  -4   0   6       8738.54       8525.87       114.12 o                         
  -2   0   6       7964.31       8540.68        90.63 o                         
   0   0   6       6428.01       6559.57       122.61 o                         
   2   0   6      47327.21      49364.39       323.83 o                         
   4   0   6        947.51       1036.34        40.70 o                         
   6   0   6       6501.37       6690.54       143.41 o                         
   8   0   6      15114.83      15406.95       344.26 o                         
  10   0   6        529.44        613.29        90.33 o                         
 -11   1   6       6292.12       6051.71       401.27 o                         
 -10   1   6         36.87         33.94        45.85 o                         
  -9   1   6      12010.97      12372.30       250.21 o                         
  -8   1   6        255.84        239.14        28.63 o                         
  -7   1   6       2301.75       2290.24        63.96 o                         
  -6   1   6        863.24        838.88        30.95 o                         
  -5   1   6      10864.42      10461.66        98.75 o                         
  -4   1   6        197.63        178.19        11.22 o                         
  -3   1   6       2072.40       2171.73        41.21 o                         
  -2   1   6        436.21        376.24        13.43 o                         
  -1   1   6        814.06        935.25        21.88 o                         
   0   1   6         46.42         51.22        15.04 o                         
   1   1   6        939.94       1093.07        21.67 o                         
   2   1   6        390.50        350.66        12.27 o                         
   3   1   6       8067.44       7870.32        80.94 o                         
   4   1   6       1885.10       1853.94        38.97 o                         
   5   1   6       1913.49       1869.71        39.70 o                         
   6   1   6        170.60        142.83        18.00 o                         
   7   1   6      25101.48      25240.92       262.68 o                         
   8   1   6        147.34         91.80        26.60 o                         
   9   1   6       5251.53       5349.60       157.75 o                         
  10   1   6          5.79        -32.35        47.38 o                         
  11   1   6       4818.84       5074.85       596.03 o                         
 -11   2   6        126.97         36.45       114.26 o                         
 -10   2   6      11769.12      11948.06       332.47 o                         
  -9   2   6        557.72        436.60        63.44 o                         
  -8   2   6       5998.03       6427.70       150.18 o                         
  -7   2   6         45.08         51.93        21.82 o                         
  -6   2   6       5730.83       5642.51       101.87 o                         
  -5   2   6         93.47         82.69        16.07 o                         
  -4   2   6       8903.46       8579.86       114.93 o                         
  -3   2   6        154.55        176.35        12.75 o                         
  -2   2   6       1458.52       1597.97        36.21 o                         
  -1   2   6        791.03        857.25        26.06 o                         
   0   2   6       1139.74       1293.84        39.08 o                         
   1   2   6       1037.91       1135.96        31.41 o                         
   2   2   6       7414.45       7201.74        73.22 o                         
   3   2   6        486.03        515.81        20.23 o                         
   4   2   6        986.79       1035.35        33.71 o                         
   5   2   6         45.19         37.77         8.93 o                         
   6   2   6      15020.25      14680.61       193.67 o                         
   7   2   6         83.73         81.12        24.31 o                         
   8   2   6      19620.53      19677.43       285.07 o                         
   9   2   6        166.71        247.41        40.72 o                         
  10   2   6       3631.89       3924.90       178.20 o                         
 -11   3   6       5001.99       4640.45       467.30 o                         
 -10   3   6         31.41         55.28        55.91 o                         
  -9   3   6      14509.03      14330.49       316.72 o                         
  -8   3   6        117.60         68.87        31.88 o                         
  -7   3   6       1817.52       1711.99        72.98 o                         
  -6   3   6        373.77        369.08        29.15 o                         
  -5   3   6      27476.59      26563.51       262.03 o                         
  -4   3   6        580.67        531.12        20.33 o                         
  -3   3   6        261.84        385.11        20.22 o                         
  -2   3   6         33.52         36.64        10.28 o                         
  -1   3   6       1376.50       1557.07        43.73 o                         
   0   3   6        123.36        183.10        18.90 o                         
   1   3   6       1655.87       1826.86        46.78 o                         
   2   3   6        248.66        273.13        19.47 o                         
   3   3   6      25683.04      25508.96       204.42 o                         
   4   3   6        494.62        527.39        24.89 o                         
   5   3   6         66.21        106.95        20.95 o                         
   6   3   6        858.61        895.28        51.23 o                         
   7   3   6      25790.02      25782.35       314.54 o                         
   8   3   6        170.99        137.62        30.55 o                         
   9   3   6       2680.97       2635.29       107.91 o                         
  10   3   6         41.20         59.63        48.66 o                         
 -11   4   6        290.73        192.64       110.68 o                         
 -10   4   6      11676.78      12149.77       381.95 o                         
  -9   4   6        415.13        397.79        64.02 o                         
  -8   4   6       4176.07       4241.16       159.43 o                         
  -7   4   6        260.95        274.41        29.57 o                         
  -6   4   6       5122.99       4840.83       109.04 o                         
  -5   4   6         12.78         49.21        22.46 o                         
  -4   4   6       7284.39       7177.85       100.73 o                         
  -3   4   6        146.97        132.28        13.80 o                         
  -2   4   6        248.37        337.67        26.44 o                         
  -1   4   6       3017.93       3130.73        66.45 o                         
   0   4   6       1697.76       1719.67        50.78 o                         
   1   4   6        280.12        312.50        23.52 o                         
   2   4   6      13076.47      12711.95       129.72 o                         
   3   4   6       2147.47       2135.06        59.88 o                         
   4   4   6       1966.38       2025.53        50.64 o                         
   5   4   6        639.32        612.25        40.87 o                         
   6   4   6       8817.58       8743.32       150.52 o                         
   7   4   6          3.58         69.28        26.00 o                         
   8   4   6      14182.70      14744.83       250.31 o                         
   9   4   6        116.87         26.78        49.49 o                         
  10   4   6       1453.54       1412.63       111.17 o                         
 -10   5   6         21.65         68.30        56.23 o                         
  -9   5   6       8790.41       8879.11       277.03 o                         
  -8   5   6        935.69        870.44        75.12 o                         
  -7   5   6       2386.09       2381.11        83.14 o                         
  -6   5   6         14.22         -2.67        20.68 o                         
  -5   5   6       6406.61       6400.66       135.23 o                         
  -4   5   6        478.37        484.86        27.46 o                         
  -3   5   6        936.96        959.75        38.45 o                         
  -2   5   6         86.55         80.80        15.67 o                         
  -1   5   6        500.42        565.30        31.68 o                         
   0   5   6        862.97        924.94        41.04 o                         
   1   5   6       1277.29       1285.77        47.16 o                         
   2   5   6        768.53        819.57        35.51 o                         
   3   5   6       3010.86       2934.43        73.04 o                         
   4   5   6          1.03         18.47        19.87 o                         
   5   5   6       1823.97       1902.41        70.58 o                         
   6   5   6       1254.92       1350.49        64.00 o                         
   7   5   6      20757.74      21252.12       268.96 o                         
   8   5   6         90.91        144.41        37.79 o                         
   9   5   6       5808.32       5959.88       194.13 o                         
  10   5   6        229.22        257.07        75.71 o                         
 -10   6   6      11948.01      11390.54       524.43 o                         
  -9   6   6        572.96        340.17        64.61 o                         
  -8   6   6       3477.64       3476.69       155.22 o                         
  -7   6   6          0.29         -6.64        38.07 o                         
  -6   6   6       6777.96       6796.59       151.76 o                         
  -5   6   6          8.89          3.18        26.07 o                         
  -4   6   6       8560.33       8332.42       136.37 o                         
  -3   6   6       1061.50       1124.03        49.89 o                         
  -2   6   6        920.56       1041.89        40.98 o                         
  -1   6   6         91.84         94.61        20.71 o                         
   0   6   6       3880.57       3864.61        89.50 o                         
   1   6   6        364.38        428.34        28.51 o                         
   2   6   6      16709.01      16232.05       158.17 o                         
   3   6   6       1933.36       1923.09        62.11 o                         
   4   6   6       2149.72       2176.88        73.40 o                         
   5   6   6        202.66        149.77        26.93 o                         
   6   6   6       5419.42       5412.48       126.47 o                         
   7   6   6        430.26        416.56        43.01 o                         
   8   6   6      13741.02      13996.41       261.82 o                         
   9   6   6        209.67        216.01        48.42 o                         
  10   6   6       1085.33       1180.78       194.99 o                         
 -10   7   6         16.94         41.29       125.49 o                         
  -9   7   6       9738.38       9755.32       287.74 o                         
  -8   7   6          5.81         -9.25        42.69 o                         
  -7   7   6       1459.36       1429.04        85.35 o                         
  -6   7   6        443.27        456.61        65.57 o                         
  -5   7   6      15762.74      15273.46       242.95 o                         
  -4   7   6        328.76        319.34        32.32 o                         
  -3   7   6         22.28         38.14        24.19 o                         
  -2   7   6        459.66        533.17        37.98 o                         
  -1   7   6       1157.41       1257.13        56.38 o                         
   0   7   6        193.90        193.54        37.39 o                         
   1   7   6        688.00        722.30        40.47 o                         
   2   7   6        140.69        119.04        19.13 o                         
   3   7   6      12228.02      11720.71       181.52 o                         
   4   7   6        687.46        668.58        45.57 o                         
   5   7   6        434.43        463.07        56.70 o                         
   6   7   6         18.14         40.01        33.23 o                         
   7   7   6      18020.45      18136.88       317.77 o                         
   8   7   6          1.83         28.80        34.66 o                         
   9   7   6       2486.84       2216.46       127.42 o                         
  -9   8   6        331.85        199.58        77.27 o                         
  -8   8   6       4670.49       4325.44       205.63 o                         
  -7   8   6        148.80        201.42        40.61 o                         
  -6   8   6       3188.84       3357.04       118.18 o                         
  -5   8   6         80.81         72.85        31.13 o                         
  -4   8   6       4220.83       4411.28       118.28 o                         
  -3   8   6         80.22         81.45        28.28 o                         
  -2   8   6        249.03        263.70        29.83 o                         
  -1   8   6         47.97         22.64        23.51 o                         
   0   8   6         80.61        138.98        26.98 o                         
   1   8   6       1806.77       1847.10        66.87 o                         
   2   8   6       2469.10       2538.48        81.46 o                         
   3   8   6         63.96         82.96        22.62 o                         
   4   8   6       1296.91       1400.86        75.17 o                         
   5   8   6       1326.60       1243.35        73.26 o                         
   6   8   6       7971.86       8322.19       196.07 o                         
   7   8   6        230.68        212.26        46.16 o                         
   8   8   6      12369.49      12449.50       283.61 o                         
   9   8   6          5.03         74.81        53.95 o                         
  -8   9   6        895.59        947.25        90.43 o                         
  -7   9   6        908.33       1005.12        75.42 o                         
  -6   9   6        244.59        197.15        36.74 o                         
  -5   9   6      10441.25      10972.07       255.44 o                         
  -4   9   6       1506.24       1575.45        79.69 o                         
  -3   9   6          3.61         -1.70        29.50 o                         
  -2   9   6        131.36        155.08        28.36 o                         
  -1   9   6       1107.97       1215.38        59.84 o                         
   0   9   6        596.86        635.33        44.16 o                         
   1   9   6        165.16        181.06        38.77 o                         
   2   9   6        326.05        340.67        38.41 o                         
   3   9   6       9626.10       9479.68       173.85 o                         
   4   9   6        331.52        261.36        55.19 o                         
   5   9   6        345.58        326.83        43.49 o                         
   6   9   6       3238.59       3062.93       123.78 o                         
   7   9   6      13664.95      14117.68       302.46 o                         
   8   9   6         54.80        182.61        50.81 o                         
  -8  10   6       1911.73       2034.32       157.63 o                         
  -7  10   6         91.07         99.27        42.85 o                         
  -6  10   6       5149.35       5401.38       179.73 o                         
  -5  10   6         37.81         77.04        38.27 o                         
  -4  10   6       4187.40       4350.83       141.81 o                         
  -3  10   6         25.73         -6.81        32.18 o                         
  -2  10   6       1415.89       1469.33        70.16 o                         
  -1  10   6        555.00        529.66        44.22 o                         
   0  10   6       2140.21       2227.01        83.24 o                         
   1  10   6         74.47         74.72        34.49 o                         
   2  10   6       9859.02       9940.99       194.84 o                         
   3  10   6         22.64         25.83        35.05 o                         
   4  10   6       1272.20       1185.68        83.08 o                         
   5  10   6        611.45        587.96        54.97 o                         
   6  10   6       3228.03       3250.90       134.69 o                         
   7  10   6         19.16        -33.65        43.56 o                         
   8  10   6       7574.74       8278.95       743.08 o                         
  -7  11   6       2022.00       2043.65       158.54 o                         
  -6  11   6        191.23        189.08        52.35 o                         
  -5  11   6       3209.02       3244.86       140.88 o                         
  -4  11   6         34.01          4.73        36.70 o                         
  -3  11   6        456.88        533.43        48.74 o                         
  -2  11   6          1.65        -31.62        31.62 o                         
  -1  11   6         17.75         58.49        32.54 o                         
   0  11   6        193.42        148.14        42.04 o                         
   1  11   6        260.28        305.44        58.82 o                         
   2  11   6        182.67        143.23        33.50 o                         
   3  11   6       2165.28       2173.93       106.35 o                         
   4  11   6        185.76        121.56        49.52 o                         
   5  11   6       1504.37       1529.89        91.64 o                         
   6  11   6        598.42        585.91        68.60 o                         
   7  11   6       8036.66       8378.19       438.49 o                         
  -7  12   6         14.35          3.09        83.88 o                         
  -6  12   6       2934.87       2821.48       140.58 o                         
  -5  12   6         66.81         64.32        49.52 o                         
  -4  12   6       3032.98       3127.02       133.05 o                         
  -3  12   6       1253.84       1152.67        70.96 o                         
  -2  12   6          3.71         43.16        34.98 o                         
  -1  12   6         64.01         41.52        32.73 o                         
   0  12   6       1788.14       1777.20        96.92 o                         
   1  12   6       2308.93       2248.32       116.09 o                         
   2  12   6       4607.58       4807.90       168.62 o                         
   3  12   6        481.03        447.94        56.02 o                         
   4  12   6       1210.14       1238.02        85.89 o                         
   5  12   6        974.27       1009.21        85.66 o                         
   6  12   6       4007.58       4424.83       274.05 o                         
  -6  13   6         24.70       -190.01       190.01 o                         
  -5  13   6       8373.25       8603.53       283.62 o                         
  -4  13   6        242.29        182.48        51.41 o                         
  -3  13   6         37.04        133.13        44.34 o                         
  -2  13   6        380.26        318.52        44.59 o                         
  -1  13   6        175.89        277.57        52.48 o                         
   0  13   6        682.06        540.82        64.15 o                         
   1  13   6         20.78         23.35        38.13 o                         
   2  13   6         43.91         38.35        49.12 o                         
   3  13   6       7003.52       7640.80       233.09 o                         
   4  13   6         46.16        -42.51        49.12 o                         
   5  13   6        183.40        128.10        74.06 o                         
   6  13   6        731.51        647.05       217.75 o                         
  -4  14   6       1310.14       1518.51       222.45 o                         
  -3  14   6         26.97         12.22        51.73 o                         
  -2  14   6         32.81         45.93        51.24 o                         
  -1  14   6        142.41        133.74        46.16 o                         
   0  14   6        128.92        204.97        54.38 o                         
   1  14   6        313.40        307.17        53.78 o                         
   2  14   6       1670.57       1896.27       127.68 o                         
   3  14   6        197.26        162.80        77.31 o                         
   4  14   6        866.98        836.88       168.34 o                         
  -2  15   6         49.41        -89.10       108.86 o                         
  -1  15   6        164.06        105.42        70.31 o                         
   0  15   6        469.23        277.14        88.28 o                         
   1  15   6         27.69        -44.57       170.81 o                         
  -9   0   7      15069.18      15024.72       455.16 o                         
  -7   0   7       8676.17       8836.17       198.28 o                         
  -5   0   7      60064.29      59159.75       484.40 o                         
  -3   0   7      37534.54      37575.67       352.82 o                         
  -1   0   7      38563.89      39506.38       370.56 o                         
   1   0   7     141530.53     143873.34      2526.32 o                         
   3   0   7       9023.29       9341.96       133.09 o                         
   5   0   7      11852.27      11915.06       165.45 o                         
   7   0   7       4931.05       5074.94       161.42 o                         
   9   0   7        516.08        605.24        75.43 o                         
 -10   1   7      14440.68      15124.35       377.96 o                         
  -9   1   7        723.62        716.70        69.49 o                         
  -8   1   7       6092.01       6268.39       154.21 o                         
  -7   1   7        460.71        457.06        30.21 o                         
  -6   1   7      23513.69      23673.02       205.27 o                         
  -5   1   7        105.40        110.03        12.01 o                         
  -4   1   7      82033.44      80300.39       430.07 o                         
  -3   1   7        911.95        996.17        26.64 o                         
  -2   1   7      10758.98      10876.46       101.72 o                         
  -1   1   7        153.00        175.31         9.41 o                         
   0   1   7      85898.48      86514.57       733.37 o                         
   1   1   7       3530.33       3587.54        51.25 o                         
   2   1   7      28481.19      28360.62       165.13 o                         
   3   1   7         71.05         62.31        11.75 o                         
   4   1   7      12951.11      13151.81       128.75 o                         
   5   1   7        145.10        161.53        16.32 o                         
   6   1   7      23374.27      23724.06       215.37 o                         
   7   1   7          0.41         25.30        23.12 o                         
   8   1   7        539.42        589.72        44.56 o                         
   9   1   7          0.12         16.61        30.25 o                         
  10   1   7       1370.21       1598.82       117.41 o                         
  11   1   7        258.97        588.86       223.47 o                         
 -10   2   7         73.62         79.27        67.13 o                         
  -9   2   7      15438.27      16196.69       332.40 o                         
  -8   2   7         61.20         66.66        32.05 o                         
  -7   2   7       2937.80       2950.26        89.01 o                         
  -6   2   7         97.64        102.98        16.92 o                         
  -5   2   7      71925.70      70691.35       481.11 o                         
  -4   2   7        202.92        176.16        12.79 o                         
  -3   2   7      21946.39      21897.42       197.79 o                         
  -2   2   7        682.39        693.00        28.01 o                         
  -1   2   7      31144.31      30670.27       213.80 o                         
   0   2   7        679.58        678.72        33.76 o                         
   1   2   7      82601.98      83385.98       481.14 o                         
   2   2   7          1.74         16.54         8.17 o                         
   3   2   7       5424.31       5432.13        82.91 o                         
   4   2   7        279.29        294.20        19.97 o                         
   5   2   7      37097.19      36994.77       305.51 o                         
   6   2   7        127.87        123.11        22.75 o                         
   7   2   7       4638.30       4623.31       129.97 o                         
   8   2   7        385.84        412.74        43.93 o                         
   9   2   7       1528.70       1525.58        86.53 o                         
  10   2   7        148.19        111.92        44.70 o                         
 -10   3   7       8261.27       8517.36       284.92 o                         
  -9   3   7         18.58         23.33        43.40 o                         
  -8   3   7      10519.05      10828.56       255.65 o                         
  -7   3   7          0.56         -0.09        27.29 o                         
  -6   3   7      17482.26      17427.67       207.35 o                         
  -5   3   7        176.69        163.50        19.83 o                         
  -4   3   7      63979.91      60333.52       622.03 o                         
  -3   3   7          1.79          2.26         9.60 o                         
  -2   3   7      12828.19      12805.18       143.83 o                         
  -1   3   7        730.14        785.79        31.87 o                         
   0   3   7      85790.84      86211.58       659.35 o                         
   1   3   7         10.45         43.78        12.67 o                         
   2   3   7      50921.29      50761.25       359.57 o                         
   3   3   7         39.44         12.14        13.12 o                         
   4   3   7       4442.64       4331.86        79.22 o                         
   5   3   7         86.34         99.48        17.17 o                         
   6   3   7      16639.77      16469.73       230.80 o                         
   7   3   7          1.62         28.82        24.70 o                         
   8   3   7        944.47       1054.05        64.73 o                         
   9   3   7         14.82        -29.44        31.69 o                         
  10   3   7       1750.90       1632.99       129.02 o                         
 -10   4   7        265.03        154.95        62.38 o                         
  -9   4   7      12332.66      12535.15       327.72 o                         
  -8   4   7        172.83        166.16        42.44 o                         
  -7   4   7       5320.56       5101.92       150.48 o                         
  -6   4   7       1414.29       1371.42        59.55 o                         
  -5   4   7      60586.50      59354.09       534.46 o                         
  -4   4   7       1756.91       1712.66        52.19 o                         
  -3   4   7      31161.79      30981.52       263.13 o                         
  -2   4   7        153.73        150.28        17.18 o                         
  -1   4   7      27239.81      26841.29       300.00 o                         
   0   4   7         72.54         75.82        17.74 o                         
   1   4   7      76583.53      76823.13       663.08 o                         
   2   4   7        456.97        425.54        23.90 o                         
   3   4   7       5973.78       5733.09       100.57 o                         
   4   4   7        821.11        763.35        36.51 o                         
   5   4   7      22701.71      22803.35       275.98 o                         
   6   4   7          7.80         41.00        25.22 o                         
   7   4   7       4808.38       4934.63       126.09 o                         
   8   4   7         17.49         23.44        29.47 o                         
   9   4   7        608.50        572.96        61.08 o                         
  10   4   7        317.53        276.07        85.40 o                         
 -10   5   7      16802.07      16894.27       541.76 o                         
  -9   5   7         49.95        151.43        53.02 o                         
  -8   5   7       4148.80       4082.40       163.49 o                         
  -7   5   7          0.28         29.88        26.40 o                         
  -6   5   7      21072.02      21233.61       275.78 o                         
  -5   5   7          2.72         31.63        22.14 o                         
  -4   5   7      60195.46      59823.69       480.97 o                         
  -3   5   7        922.03        939.73        38.52 o                         
  -2   5   7       7642.77       7519.75       118.32 o                         
  -1   5   7        424.85        412.94        27.79 o                         
   0   5   7      81276.46      81479.04       528.60 o                         
   1   5   7         23.64         39.78        17.55 o                         
   2   5   7      15276.72      14809.76       150.46 o                         
   3   5   7        470.40        475.13        33.75 o                         
   4   5   7      15662.18      15101.87       207.34 o                         
   5   5   7         74.08         89.03        24.51 o                         
   6   5   7      17514.12      17415.84       244.41 o                         
   7   5   7        164.62        201.11        31.44 o                         
   8   5   7        236.05        293.90        46.25 o                         
   9   5   7         82.26        111.01        44.63 o                         
  10   5   7       1597.21       1735.60       175.35 o                         
 -10   6   7         63.20        -65.20        91.73 o                         
  -9   6   7      11419.58      11290.09       329.25 o                         
  -8   6   7         56.45        116.44        37.17 o                         
  -7   6   7       7697.95       7581.17       180.78 o                         
  -6   6   7         96.87         99.34        29.88 o                         
  -5   6   7      37937.15      37720.69       427.65 o                         
  -4   6   7         52.50         76.88        19.93 o                         
  -3   6   7      28870.78      28570.76       288.01 o                         
  -2   6   7        254.59        245.85        24.17 o                         
  -1   6   7      20347.19      20379.90       218.99 o                         
   0   6   7        837.33        790.02        41.55 o                         
   1   6   7      73191.34      72535.01       535.94 o                         
   2   6   7        855.50        842.13        41.10 o                         
   3   6   7       6392.88       6243.66       110.86 o                         
   4   6   7        100.88         89.03        26.06 o                         
   5   6   7      11521.72      11210.21       182.18 o                         
   6   6   7         73.38        119.65        27.49 o                         
   7   6   7       4733.32       4563.48       125.47 o                         
   8   6   7        175.38        162.62        39.95 o                         
   9   6   7        321.99        284.57        64.19 o                         
  10   6   7        270.94        541.00       141.91 o                         
 -10   7   7       7443.85       7298.21       624.70 o                         
  -9   7   7        703.24        638.77        77.75 o                         
  -8   7   7       5676.75       5561.54       206.70 o                         
  -7   7   7       1397.10       1650.50        93.56 o                         
  -6   7   7      14620.96      14124.81       240.23 o                         
  -5   7   7        136.57        121.48        31.31 o                         
  -4   7   7      46683.63      45952.41       396.23 o                         
  -3   7   7       1580.16       1640.84        66.99 o                         
  -2   7   7       8461.67       8292.33       138.24 o                         
  -1   7   7       1687.21       1689.99        63.00 o                         
   0   7   7      53221.16      53191.33       523.60 o                         
   1   7   7       1072.35       1108.51        57.09 o                         
   2   7   7      19969.42      19626.06       204.21 o                         
   3   7   7         54.60          9.33        22.70 o                         
   4   7   7       7462.16       7190.41       145.12 o                         
   5   7   7        236.54        178.41        34.06 o                         
   6   7   7      13804.60      13287.53       242.82 o                         
   7   7   7         17.12         84.32        38.22 o                         
   8   7   7        537.67        508.18        54.61 o                         
   9   7   7          0.33        -55.26        55.26 o                         
  -9   8   7      10313.74      10059.69       333.46 o                         
  -8   8   7        258.16        292.35        58.31 o                         
  -7   8   7       2460.33       2507.27       129.10 o                         
  -6   8   7        451.57        468.29        48.45 o                         
  -5   8   7      38766.18      38512.53       495.48 o                         
  -4   8   7       1350.04       1397.78        64.89 o                         
  -3   8   7      12200.89      11783.99       201.15 o                         
  -2   8   7          2.45         -6.36        24.16 o                         
  -1   8   7      21466.80      21380.28       249.54 o                         
   0   8   7       1126.09       1097.23        54.53 o                         
   1   8   7      40665.74      40665.75       457.91 o                         
   2   8   7        806.04        882.60        54.97 o                         
   3   8   7       4114.25       3928.51       118.65 o                         
   4   8   7         79.16         12.56        31.90 o                         
   5   8   7      23766.24      23240.53       336.22 o                         
   6   8   7          3.20         -4.22        37.45 o                         
   7   8   7       2531.24       2503.13       122.54 o                         
   8   8   7        134.66         53.76        39.94 o                         
   9   8   7       1231.76       1219.48       156.67 o                         
  -9   9   7         43.51        308.09       160.03 o                         
  -8   9   7       6495.32       6270.45       239.59 o                         
  -7   9   7        198.53        138.75        41.25 o                         
  -6   9   7      11640.33      11041.55       231.58 o                         
  -5   9   7        261.64        191.98        38.42 o                         
  -4   9   7      34540.56      33195.73       513.95 o                         
  -3   9   7        431.27        395.50        44.14 o                         
  -2   9   7       8223.77       8065.93       180.99 o                         
  -1   9   7        253.41        257.97        31.51 o                         
   0   9   7      38396.07      39033.64       574.22 o                         
   1   9   7        308.98        282.22        33.09 o                         
   2   9   7      16251.49      15924.18       243.18 o                         
   3   9   7       1480.70       1465.11        70.75 o                         
   4   9   7       5378.60       5200.32       153.98 o                         
   5   9   7        438.23        435.45        49.31 o                         
   6   9   7      10030.26       9457.67       223.30 o                         
   7   9   7        297.70        272.07        50.92 o                         
   8   9   7        309.55        294.00        62.22 o                         
  -8  10   7        121.39         97.12       149.32 o                         
  -7  10   7       5332.66       5147.27       179.86 o                         
  -6  10   7       3062.76       3038.09       135.09 o                         
  -5  10   7      25112.55      25016.24       375.25 o                         
  -4  10   7       1369.14       1357.22        89.18 o                         
  -3  10   7      18682.47      18322.88       285.11 o                         
  -2  10   7        105.05         52.49        31.66 o                         
  -1  10   7      14432.61      14871.79       285.46 o                         
   0  10   7        142.37        123.73        25.63 o                         
   1  10   7      35702.48      35155.47       402.53 o                         
   2  10   7        913.39        980.10        61.60 o                         
   3  10   7       3761.40       3849.65       136.21 o                         
   4  10   7        907.04        865.04        65.51 o                         
   5  10   7       8319.10       8116.58       196.66 o                         
   6  10   7         46.62         52.73        41.24 o                         
   7  10   7       1984.76       1985.39       117.79 o                         
   8  10   7         19.15        104.21       110.94 o                         
  -8  11   7       3295.60       3384.55       458.77 o                         
  -7  11   7        275.18        184.75        59.69 o                         
  -6  11   7      10033.56      10057.45       257.02 o                         
  -5  11   7          9.16        -34.11        41.09 o                         
  -4  11   7      23678.86      23768.81       370.77 o                         
  -3  11   7       1376.73       1395.96        75.65 o                         
  -2  11   7       5268.14       5533.95       147.30 o                         
  -1  11   7       1594.18       1709.14        81.68 o                         
   0  11   7      32540.79      32880.35       391.02 o                         
   1  11   7        160.11        162.73        35.45 o                         
   2  11   7       7235.69       7326.15       173.96 o                         
   3  11   7        334.91        342.95        50.71 o                         
   4  11   7       8164.02       7911.41       208.22 o                         
   5  11   7        224.10        222.21        56.13 o                         
   6  11   7       8313.45       8114.71       236.23 o                         
   7  11   7         89.70        127.41       169.53 o                         
  -7  12   7       2820.96       2896.18       256.91 o                         
  -6  12   7         74.91         20.92        53.91 o                         
  -5  12   7      17883.74      18048.70       401.89 o                         
  -4  12   7         90.19         95.15        42.23 o                         
  -3  12   7       9490.19       9490.59       231.27 o                         
  -2  12   7        294.48        299.59        44.20 o                         
  -1  12   7      11080.41      11486.30       238.38 o                         
   0  12   7        923.63       1009.99        68.52 o                         
   1  12   7      21211.52      21229.35       342.42 o                         
   2  12   7        908.59       1031.15        87.30 o                         
   3  12   7       3045.84       3242.20       146.02 o                         
   4  12   7         21.50        -28.93        42.32 o                         
   5  12   7      11011.74      11114.02       281.60 o                         
   6  12   7          4.47         16.94       122.34 o                         
  -5  13   7        222.22        263.46       111.03 o                         
  -4  13   7      16641.40      16872.18       355.20 o                         
  -3  13   7        975.23       1061.38        78.48 o                         
  -2  13   7       6901.37       7206.79       203.96 o                         
  -1  13   7        819.95        953.93        78.56 o                         
   0  13   7      16764.99      16928.20       337.51 o                         
   1  13   7        439.85        433.56        48.04 o                         
   2  13   7      11055.11      10859.50       289.12 o                         
   3  13   7          5.24        -28.30        46.38 o                         
   4  13   7       2543.02       2464.58       143.19 o                         
   5  13   7        198.75        260.85       108.75 o                         
  -4  14   7        945.56        700.74       151.04 o                         
  -3  14   7       6027.42       6303.93       281.79 o                         
  -2  14   7        158.96        160.45        48.07 o                         
  -1  14   7      10401.47      10820.93       314.17 o                         
   0  14   7        790.83        795.82        79.78 o                         
   1  14   7      13823.40      14161.31       344.50 o                         
   2  14   7        679.19        612.99        77.74 o                         
   3  14   7       1927.71       1934.56       180.36 o                         
   4  14   7        351.80        207.45       134.67 o                         
  -2  15   7       4385.81       4993.81       527.93 o                         
  -1  15   7        470.67        386.82        76.06 o                         
   0  15   7      13382.12      12255.64       502.32 o                         
 -10   0   8       1386.26       1528.87       155.56 o                         
  -8   0   8       4005.86       4136.47       189.33 o                         
  -6   0   8         11.62         70.60        34.19 o                         
  -4   0   8       6273.38       6712.04       137.42 o                         
  -2   0   8         45.66         82.38        13.03 o                         
   0   0   8      54146.70      54827.63       579.82 o                         
   2   0   8      16419.57      16629.99       216.25 o                         
   4   0   8      20086.99      20031.89       254.76 o                         
   6   0   8      42448.75      42577.44       475.25 o                         
   8   0   8       6365.10       6429.44       222.25 o                         
  10   0   8      14647.67      13385.50       599.39 o                         
 -10   1   8          6.34         98.07        50.23 o                         
  -9   1   8         41.08         98.59        46.49 o                         
  -8   1   8        157.26        121.06        29.71 o                         
  -7   1   8        913.57        892.52        63.17 o                         
  -6   1   8         82.58         74.82        19.84 o                         
  -5   1   8        873.23       1095.75        87.17 o                         
  -4   1   8         52.41         59.64         8.16 o                         
  -3   1   8       2086.03       2797.76       228.73 o                         
  -2   1   8         68.18         65.58         7.53 o                         
  -1   1   8       5397.85       5302.58        65.40 o                         
   0   1   8        527.52        616.83        33.57 o                         
   1   1   8      51007.39      49781.86       368.92 o                         
   2   1   8        922.23        968.82        23.70 o                         
   3   1   8       3337.39       3415.79        62.33 o                         
   4   1   8         27.60         24.73        13.04 o                         
   5   1   8      42051.25      42133.77       310.31 o                         
   6   1   8        137.38         86.89        26.90 o                         
   7   1   8      21352.18      21495.54       272.11 o                         
   8   1   8         87.72         58.25        34.44 o                         
   9   1   8       3741.69       3905.04       150.26 o                         
  10   1   8        166.14         78.66        76.83 o                         
 -10   2   8       1024.14        968.58       109.65 o                         
  -9   2   8          7.70         38.01        41.34 o                         
  -8   2   8         51.52         32.95        30.35 o                         
  -7   2   8        310.64        331.19        40.21 o                         
  -6   2   8        593.02        602.19        37.62 o                         
  -5   2   8        164.14        177.29        21.92 o                         
  -4   2   8       7938.71       7679.43        90.04 o                         
  -3   2   8         65.58         70.87        13.60 o                         
  -2   2   8         93.93        136.83        15.79 o                         
  -1   2   8        189.10        203.46        12.65 o                         
   0   2   8      34730.99      34498.66       280.70 o                         
   1   2   8         73.48         87.25         9.87 o                         
   2   2   8      13040.49      12676.40       104.92 o                         
   3   2   8        971.16       1023.47        33.79 o                         
   4   2   8       6868.73       6750.03        98.85 o                         
   5   2   8          7.44          4.83        14.98 o                         
   6   2   8      50728.12      50294.16       433.35 o                         
   7   2   8          0.41        -12.46        29.25 o                         
   8   2   8       2569.42       2589.87       100.94 o                         
   9   2   8          0.81         -5.12        34.25 o                         
  10   2   8      11355.69      11594.91       358.80 o                         
 -10   3   8         19.57         43.01        66.23 o                         
  -9   3   8       1138.75       1160.50        89.67 o                         
  -8   3   8         47.12         33.41        34.50 o                         
  -7   3   8       2038.14       2042.45        94.56 o                         
  -6   3   8        626.18        703.72        46.50 o                         
  -5   3   8       5054.15       5120.57       107.69 o                         
  -4   3   8         10.13         18.62         9.09 o                         
  -3   3   8       1047.15       1126.69        60.56 o                         
  -2   3   8        627.61        634.46        29.23 o                         
  -1   3   8       8773.40       8867.04       108.29 o                         
   0   3   8         25.76         73.32        18.10 o                         
   1   3   8      42751.77      43378.54       319.63 o                         
   2   3   8         38.40         60.49        12.21 o                         
   3   3   8       4881.11       4848.05        94.08 o                         
   4   3   8       1338.26       1335.97        57.21 o                         
   5   3   8      37759.89      37203.06       340.31 o                         
   6   3   8         12.23         24.63        25.97 o                         
   7   3   8      13181.91      12927.82       217.75 o                         
   8   3   8         24.38         30.38        29.88 o                         
   9   3   8       6645.56       6988.38       221.76 o                         
  10   3   8         24.88        -57.30        57.30 o                         
 -10   4   8       1286.21       1492.01       208.49 o                         
  -9   4   8        296.12        287.22        56.92 o                         
  -8   4   8        281.49        281.27        47.15 o                         
  -7   4   8        254.36        304.61        44.00 o                         
  -6   4   8        414.90        459.07        43.91 o                         
  -5   4   8        164.67        174.91        26.14 o                         
  -4   4   8       4084.27       3996.88        93.43 o                         
  -3   4   8         51.61         52.78        16.04 o                         
  -2   4   8         73.02        126.97        18.84 o                         
  -1   4   8        253.94        274.77        24.92 o                         
   0   4   8      34006.87      33727.02       301.75 o                         
   1   4   8          1.43         16.50        12.68 o                         
   2   4   8      18037.64      18088.28       177.85 o                         
   3   4   8       1707.35       1677.11        55.34 o                         
   4   4   8      10987.96      10997.25       190.18 o                         
   5   4   8       1077.15       1092.01        56.69 o                         
   6   4   8      43507.59      43215.13       434.23 o                         
   7   4   8        329.53        383.35        39.16 o                         
   8   4   8       4339.04       4545.98       138.92 o                         
   9   4   8        357.42        368.83        57.03 o                         
  10   4   8      11642.00      12420.62       454.25 o                         
 -10   5   8         11.60        127.86        77.09 o                         
  -9   5   8         28.23         88.72        42.12 o                         
  -8   5   8         30.80         20.58        39.43 o                         
  -7   5   8       1368.45       1269.43        80.82 o                         
  -6   5   8        116.04         78.82        23.95 o                         
  -5   5   8        620.62        706.89        45.76 o                         
  -4   5   8        756.80        662.29        40.05 o                         
  -3   5   8       2917.69       2594.69        73.46 o                         
  -2   5   8        415.29        438.63        31.70 o                         
  -1   5   8       2194.69       2204.91        65.22 o                         
   0   5   8         55.56        108.59        20.63 o                         
   1   5   8      39355.58      38067.46       403.93 o                         
   2   5   8         47.62         34.90        14.25 o                         
   3   5   8       1335.30       1362.61        59.73 o                         
   4   5   8        835.55        928.32        48.86 o                         
   5   5   8      36917.20      36703.89       391.03 o                         
   6   5   8        136.52         99.91        26.29 o                         
   7   5   8      19617.28      19756.97       278.22 o                         
   8   5   8          7.05         22.90        45.11 o                         
   9   5   8       3413.59       3350.73       148.81 o                         
  10   5   8        106.70       -160.89       160.89 o                         
 -10   6   8        973.71        901.69       163.72 o                         
  -9   6   8         18.57         16.32        72.55 o                         
  -8   6   8       1251.04       1215.29       109.72 o                         
  -7   6   8        654.94        657.33        58.38 o                         
  -6   6   8         21.49         94.40        33.46 o                         
  -5   6   8         67.09         48.43        25.67 o                         
  -4   6   8       4207.40       4120.64        96.36 o                         
  -3   6   8        276.40        259.17        28.42 o                         
  -2   6   8        189.77        207.58        24.72 o                         
  -1   6   8       1174.68       1254.20        51.99 o                         
   0   6   8      25228.80      25507.62       273.06 o                         
   1   6   8        230.71        204.77        31.26 o                         
   2   6   8      12559.17      12401.87       165.97 o                         
   3   6   8       1813.09       1828.70        66.72 o                         
   4   6   8      11110.27      11050.53       177.60 o                         
   5   6   8        964.66       1004.61        55.43 o                         
   6   6   8      28383.02      27851.68       324.21 o                         
   7   6   8         56.00        104.63        32.03 o                         
   8   6   8       4346.66       4259.88       181.44 o                         
   9   6   8         35.80        -14.62        54.99 o                         
  -9   7   8        157.67        125.93        79.79 o                         
  -8   7   8          6.15        -26.52        39.14 o                         
  -7   7   8       1295.29       1424.57        88.45 o                         
  -6   7   8         26.12         24.24        32.95 o                         
  -5   7   8       2282.83       2147.21        90.12 o                         
  -4   7   8        277.24        271.19        28.91 o                         
  -3   7   8        932.65        897.93        50.44 o                         
  -2   7   8        221.05        189.56        24.61 o                         
  -1   7   8       4630.29       4649.69       106.20 o                         
   0   7   8       2255.45       2251.78        77.23 o                         
   1   7   8      31069.79      31391.14       318.74 o                         
   2   7   8       1046.97        972.88        51.34 o                         
   3   7   8       3358.60       3275.08        95.01 o                         
   4   7   8       1057.09       1017.69        55.03 o                         
   5   7   8      27232.53      26277.76       333.54 o                         
   6   7   8        161.23        224.78        37.43 o                         
   7   7   8      10804.77      10268.36       224.21 o                         
   8   7   8         76.79         16.78        41.47 o                         
   9   7   8       5071.17       4464.18       223.63 o                         
  -9   8   8         53.21        212.15        89.17 o                         
  -8   8   8         73.29        109.18        51.68 o                         
  -7   8   8        239.37        240.24        44.49 o                         
  -6   8   8        988.11       1004.05        72.82 o                         
  -5   8   8         15.62         23.42        29.72 o                         
  -4   8   8       5605.76       5496.14       144.75 o                         
  -3   8   8        328.06        288.64        34.06 o                         
  -2   8   8        379.95        413.80        35.03 o                         
  -1   8   8       1151.82       1321.99        57.49 o                         
   0   8   8      14706.12      14619.01       210.34 o                         
   1   8   8        245.08        257.29        37.76 o                         
   2   8   8      12210.43      12312.16       206.67 o                         
   3   8   8        102.19         92.55        25.66 o                         
   4   8   8       4018.09       3832.78       125.29 o                         
   5   8   8        596.82        605.17        55.33 o                         
   6   8   8      34022.46      34336.03       439.66 o                         
   7   8   8        231.86        162.07        40.86 o                         
   8   8   8       2855.93       2688.09       125.38 o                         
   9   8   8        521.23        431.89       176.84 o                         
  -8   9   8        133.57        106.27        61.55 o                         
  -7   9   8       1131.29       1103.52        87.81 o                         
  -6   9   8        439.62        436.15        50.71 o                         
  -5   9   8       1344.20       1277.27        79.16 o                         
  -4   9   8        106.89         36.30        34.51 o                         
  -3   9   8        800.39        711.26        49.91 o                         
  -2   9   8        870.14        854.32        56.81 o                         
  -1   9   8       2636.97       2675.43        85.09 o                         
   0   9   8         95.37        133.78        27.60 o                         
   1   9   8      20732.49      20675.74       296.83 o                         
   2   9   8         37.76         23.31        29.13 o                         
   3   9   8       3499.84       3430.41       137.12 o                         
   4   9   8       1992.61       1899.40        93.64 o                         
   5   9   8      20662.28      20415.95       329.99 o                         
   6   9   8          3.36        -29.44        39.24 o                         
   7   9   8       8749.23       8776.54       240.63 o                         
   8   9   8          7.08        -68.64        73.95 o                         
  -8  10   8        891.26        737.31       164.71 o                         
  -7  10   8          4.17        -31.95        43.47 o                         
  -6  10   8        114.39        204.89        47.67 o                         
  -5  10   8        506.13        493.05        54.39 o                         
  -4  10   8       2322.52       2162.76       115.50 o                         
  -3  10   8         24.37         13.24        29.20 o                         
  -2  10   8         94.18         72.30        33.69 o                         
  -1  10   8       2890.51       3000.74       100.89 o                         
   0  10   8      14683.33      14689.25       227.99 o                         
   1  10   8         30.02          3.98        31.94 o                         
   2  10   8       8169.45       8255.90       179.64 o                         
   3  10   8          2.52        -43.82        43.82 o                         
   4  10   8       8089.78       8134.61       203.29 o                         
   5  10   8       1835.56       1852.85        95.39 o                         
   6  10   8      17802.04      17287.25       306.23 o                         
   7  10   8        454.73        537.32        93.63 o                         
  -7  11   8        638.40        720.21        89.47 o                         
  -6  11   8        242.40        227.32        50.10 o                         
  -5  11   8        151.98        118.25        38.20 o                         
  -4  11   8         14.26          1.54        36.17 o                         
  -3  11   8       2874.36       2851.24       101.64 o                         
  -2  11   8        209.31        166.65        35.84 o                         
  -1  11   8        680.42        700.46        51.73 o                         
   0  11   8       1382.99       1474.39        85.07 o                         
   1  11   8      17515.99      17635.64       301.27 o                         
   2  11   8        141.67        193.19        40.28 o                         
   3  11   8       2069.76       2172.68       113.58 o                         
   4  11   8       1474.32       1452.77        89.74 o                         
   5  11   8      14876.83      15047.76       301.81 o                         
   6  11   8         97.23         77.11        57.24 o                         
  -6  12   8        157.94        272.17        65.52 o                         
  -5  12   8         15.44         46.13        45.14 o                         
  -4  12   8       2760.23       2805.63       120.82 o                         
  -3  12   8          0.03         -4.20        38.32 o                         
  -2  12   8        100.66         64.13        33.73 o                         
  -1  12   8       1095.64       1148.71        73.90 o                         
   0  12   8       8780.16       8796.57       213.61 o                         
   1  12   8        489.85        469.70        52.49 o                         
   2  12   8       6265.60       6281.35       210.80 o                         
   3  12   8       1167.23       1137.53        87.50 o                         
   4  12   8       4985.71       5152.07       174.86 o                         
   5  12   8        752.42        704.79        87.35 o                         
   6  12   8      12947.79      13406.43       468.44 o                         
  -5  13   8        768.22        589.84       127.60 o                         
  -4  13   8         63.73          7.78        44.41 o                         
  -3  13   8        770.93        720.87        65.74 o                         
  -2  13   8        459.64        401.52        46.50 o                         
  -1  13   8       1986.81       1828.74        99.56 o                         
   0  13   8        704.81        661.42        82.90 o                         
   1  13   8       9349.04       9099.42       243.81 o                         
   2  13   8        558.77        550.46        69.73 o                         
   3  13   8       2966.82       3253.46       151.53 o                         
   4  13   8       1402.43       1405.07       157.06 o                         
   5  13   8       9133.29       8929.51       728.96 o                         
  -3  14   8         43.68        101.97        68.03 o                         
  -2  14   8        115.25        169.43        56.44 o                         
  -1  14   8       1215.44        820.29        89.51 o                         
   0  14   8       5285.67       5083.01       239.86 o                         
   1  14   8         31.81         27.64        88.84 o                         
   2  14   8       6005.01       7172.01       514.20 o                         
   3  14   8          5.01        -60.29       129.59 o                         
  -1  15   8        452.17        327.90       128.03 o                         
  -9   0   9       2085.72       2049.08       165.89 o                         
  -7   0   9      29292.33      29904.20       532.70 o                         
  -5   0   9      27449.28      28202.73       348.71 o                         
  -3   0   9      10471.79      10567.02       169.02 o                         
  -1   0   9      76630.83      77037.15       714.73 o                         
   1   0   9       1247.52       1311.22        68.86 o                         
   3   0   9       9449.83       9638.44       154.72 o                         
   5   0   9         46.43         89.94        24.19 o                         
   7   0   9         10.04         46.23        37.12 o                         
   9   0   9        437.84        286.71        67.61 o                         
 -10   1   9       9705.07      10370.49       316.68 o                         
  -9   1   9          3.84         69.59        42.66 o                         
  -8   1   9       8269.58       8376.02       209.80 o                         
  -7   1   9        235.45        256.81        34.27 o                         
  -6   1   9      41660.04      41818.68       444.06 o                         
  -5   1   9        559.73        586.99        30.68 o                         
  -4   1   9      12100.72      12150.39       185.88 o                         
  -3   1   9          0.22          3.01        11.75 o                         
  -2   1   9      23783.37      23556.71       176.20 o                         
  -1   1   9        474.32        436.59        15.29 o                         
   0   1   9      28320.75      29177.60       292.06 o                         
   1   1   9          0.07         36.17        18.93 o                         
   2   1   9       3583.32       3661.04        55.37 o                         
   3   1   9         29.81         40.54        14.44 o                         
   4   1   9      10425.05      10978.23       139.28 o                         
   5   1   9       1360.17       1316.56        46.83 o                         
   6   1   9         23.22         43.54        23.57 o                         
   7   1   9        352.74        337.05        36.62 o                         
   8   1   9         10.13        126.01        39.12 o                         
   9   1   9         50.13         43.48        39.66 o                         
  10   1   9       1144.77       1203.30       153.61 o                         
 -10   2   9        153.48        277.13        84.17 o                         
  -9   2   9       6555.03       6699.24       296.10 o                         
  -8   2   9        209.68         86.44        47.23 o                         
  -7   2   9      24166.86      24203.50       335.17 o                         
  -6   2   9         12.36         58.26        26.61 o                         
  -5   2   9      30910.59      30062.79       368.86 o                         
  -4   2   9        410.46        449.53        24.59 o                         
  -3   2   9       9807.21       9554.74       117.48 o                         
  -2   2   9        400.97        411.77        17.67 o                         
  -1   2   9      38192.31      38035.61       264.80 o                         
   0   2   9         23.37         31.49         6.33 o                         
   1   2   9       7781.05       7969.07        85.71 o                         
   2   2   9        231.44        255.04        14.73 o                         
   3   2   9       9012.96       9020.21       110.81 o                         
   4   2   9        327.30        364.24        27.25 o                         
   5   2   9       1775.22       1938.26        65.69 o                         
   6   2   9         49.05         50.52        21.63 o                         
   7   2   9        106.48        141.40        29.91 o                         
   8   2   9         29.93         29.16        34.65 o                         
   9   2   9        104.62         92.43        40.14 o                         
  10   2   9        277.87        469.83       113.04 o                         
 -10   3   9       7961.06       8077.21       311.29 o                         
  -9   3   9         73.23         76.68        37.03 o                         
  -8   3   9       6258.93       6380.15       186.91 o                         
  -7   3   9        217.48        238.85        39.65 o                         
  -6   3   9      50460.03      50286.83       487.17 o                         
  -5   3   9        411.81        439.40        37.08 o                         
  -4   3   9       6944.14       6933.18       119.53 o                         
  -3   3   9         51.93         48.01        11.40 o                         
  -2   3   9      42294.20      41850.36       347.27 o                         
  -1   3   9        558.66        609.51        27.59 o                         
   0   3   9      25194.67      24666.39       230.32 o                         
   1   3   9        252.56        282.06        21.62 o                         
   2   3   9        731.92        830.52        32.05 o                         
   3   3   9        120.35        125.19        22.17 o                         
   4   3   9       7249.64       7154.00       128.86 o                         
   5   3   9        350.43        383.92        35.22 o                         
   6   3   9       2121.26       2137.75        75.93 o                         
   7   3   9        106.92        103.61        35.38 o                         
   8   3   9       1250.61       1259.78        86.40 o                         
   9   3   9        177.96        139.99        37.80 o                         
  10   3   9       1798.25       1989.64       258.36 o                         
 -10   4   9         90.57        170.26        76.56 o                         
  -9   4   9       4382.42       4373.43       179.96 o                         
  -8   4   9        137.58         95.52        39.48 o                         
  -7   4   9      22138.22      21761.79       346.07 o                         
  -6   4   9         10.32          2.53        23.17 o                         
  -5   4   9      27131.87      27091.67       320.60 o                         
  -4   4   9        189.52        205.22        23.82 o                         
  -3   4   9       8381.82       8103.04       134.10 o                         
  -2   4   9         70.11        122.30        20.65 o                         
  -1   4   9      42373.06      41943.59       374.35 o                         
   0   4   9        110.05         84.83        19.30 o                         
   1   4   9       3296.31       3393.95        75.02 o                         
   2   4   9       1359.28       1258.59        50.05 o                         
   3   4   9       7758.90       7958.86       141.77 o                         
   4   4   9        936.76        951.12        50.23 o                         
   5   4   9       1342.64       1418.26        65.10 o                         
   6   4   9         57.51         84.27        28.42 o                         
   7   4   9        197.16        235.19        53.38 o                         
   8   4   9        168.38        141.16        32.43 o                         
   9   4   9         20.15         59.94        40.73 o                         
  10   4   9        131.01        161.84       162.38 o                         
 -10   5   9       8781.77       8495.05       647.03 o                         
  -9   5   9          0.41          4.60        48.25 o                         
  -8   5   9       7467.40       7261.49       224.79 o                         
  -7   5   9        343.03        369.81        47.79 o                         
  -6   5   9      28509.42      28145.33       351.30 o                         
  -5   5   9       1018.40        995.91        62.44 o                         
  -4   5   9       9646.70       9624.28       175.45 o                         
  -3   5   9        218.80        182.08        26.44 o                         
  -2   5   9      17701.51      17133.77       201.37 o                         
  -1   5   9         30.75         46.06        21.82 o                         
   0   5   9      20025.21      19486.69       226.91 o                         
   1   5   9          1.52         12.78        15.66 o                         
   2   5   9       5003.03       5026.67       111.29 o                         
   3   5   9         14.27         40.82        22.96 o                         
   4   5   9       7254.35       7238.71       146.08 o                         
   5   5   9        291.35        380.05        39.37 o                         
   6   5   9         52.66        109.85        29.85 o                         
   7   5   9         59.58         55.40        29.73 o                         
   8   5   9          4.50          0.79        31.33 o                         
   9   5   9        274.13        243.42        51.20 o                         
 -10   6   9        931.68        631.10       193.68 o                         
  -9   6   9       3413.00       3407.31       167.84 o                         
  -8   6   9        238.71        252.23        46.71 o                         
  -7   6   9      21507.23      20963.34       359.95 o                         
  -6   6   9          4.57         16.95        29.53 o                         
  -5   6   9      23431.45      23441.98       325.34 o                         
  -4   6   9        196.78        163.24        26.99 o                         
  -3   6   9       6740.40       6810.89       130.02 o                         
  -2   6   9        608.21        574.89        36.22 o                         
  -1   6   9      43183.95      42342.88       463.00 o                         
   0   6   9        864.01        843.98        49.26 o                         
   1   6   9       1755.66       1856.16        60.68 o                         
   2   6   9         28.11         13.69        18.46 o                         
   3   6   9       7335.06       7173.92       136.49 o                         
   4   6   9        469.08        449.02        35.13 o                         
   5   6   9        543.25        665.49        49.25 o                         
   6   6   9          7.11         15.77        30.73 o                         
   7   6   9         70.32        102.18        32.48 o                         
   8   6   9          0.10        -26.32        40.04 o                         
   9   6   9        388.33        451.42        90.07 o                         
  -9   7   9         27.36        -47.92        57.67 o                         
  -8   7   9       5885.72       5890.70       216.30 o                         
  -7   7   9         13.45         51.77        38.97 o                         
  -6   7   9      33054.65      33927.04       431.39 o                         
  -5   7   9         78.78         58.94        32.88 o                         
  -4   7   9       6653.87       6589.43       152.17 o                         
  -3   7   9        313.58        224.69        26.74 o                         
  -2   7   9      27019.21      26021.27       338.76 o                         
  -1   7   9        123.79         73.23        20.36 o                         
   0   7   9      13547.48      13530.49       200.66 o                         
   1   7   9        433.82        407.74        31.78 o                         
   2   7   9       1069.48       1061.28        52.48 o                         
   3   7   9         20.73         33.76        22.20 o                         
   4   7   9       6291.73       6138.31       139.04 o                         
   5   7   9        211.63        225.39        35.11 o                         
   6   7   9        821.27        913.44        62.88 o                         
   7   7   9        622.67        711.84        55.62 o                         
   8   7   9        136.88         25.97        41.82 o                         
   9   7   9         13.49         83.67        87.00 o                         
  -9   8   9       6017.53       6012.07       575.68 o                         
  -8   8   9        219.92         95.09        67.49 o                         
  -7   8   9      12690.44      12467.07       323.67 o                         
  -6   8   9        207.80        152.57        36.30 o                         
  -5   8   9      18059.65      18046.78       290.56 o                         
  -4   8   9        471.93        437.16        45.75 o                         
  -3   8   9       7026.75       7064.75       150.01 o                         
  -2   8   9        391.14        345.58        35.09 o                         
  -1   8   9      19845.74      19942.85       240.13 o                         
   0   8   9        161.94        220.18        44.46 o                         
   1   8   9       5555.14       5579.41       131.78 o                         
   2   8   9          0.97         -9.53        25.81 o                         
   3   8   9       3502.71       3474.98       104.52 o                         
   4   8   9         73.70         44.60        31.83 o                         
   5   8   9       1241.11       1124.64        75.36 o                         
   6   8   9          5.17         59.68        47.69 o                         
   7   8   9        359.26        308.72        47.57 o                         
   8   8   9         57.06         18.47        45.27 o                         
  -8   9   9       5385.16       5194.72       242.51 o                         
  -7   9   9        974.07       1054.70        90.68 o                         
  -6   9   9      25731.77      25434.03       374.03 o                         
  -5   9   9        895.32        802.61        61.20 o                         
  -4   9   9       4534.95       4389.31       135.93 o                         
  -3   9   9        190.35        203.26        32.51 o                         
  -2   9   9      17473.15      17050.90       252.53 o                         
  -1   9   9         58.22         43.63        27.05 o                         
   0   9   9      10820.56      10817.74       194.53 o                         
   1   9   9        638.68        732.62        49.70 o                         
   2   9   9       1645.83       1606.85        85.06 o                         
   3   9   9          9.21         26.91        35.80 o                         
   4   9   9       6224.78       6009.06       168.17 o                         
   5   9   9        895.16        848.32        67.85 o                         
   6   9   9        411.95        521.91        57.20 o                         
   7   9   9        198.85        165.98        55.49 o                         
   8   9   9        475.32        302.81        70.06 o                         
  -8  10   9         41.49         89.55       115.42 o                         
  -7  10   9      13130.39      12855.96       386.81 o                         
  -6  10   9         37.06         12.88        39.27 o                         
  -5  10   9      12672.93      12751.56       265.04 o                         
  -4  10   9        339.43        308.85        48.11 o                         
  -3  10   9       5972.05       6089.40       159.71 o                         
  -2  10   9          0.62         18.21        32.46 o                         
  -1  10   9      25739.89      25983.26       348.04 o                         
   0  10   9        179.31        144.87        40.98 o                         
   1  10   9        534.40        558.65        46.12 o                         
   2  10   9        278.67        261.39        40.16 o                         
   3  10   9       5509.65       5489.53       164.14 o                         
   4  10   9          5.59         15.41        36.90 o                         
   5  10   9        476.75        482.01        53.20 o                         
   6  10   9         87.12         54.96        43.74 o                         
   7  10   9         39.50         -9.56        79.14 o                         
  -7  11   9          1.45         98.25        93.18 o                         
  -6  11   9      12241.44      12394.09       314.34 o                         
  -5  11   9        709.01        720.11        63.85 o                         
  -4  11   9       6375.22       6668.76       193.27 o                         
  -3  11   9          2.57         28.94        36.09 o                         
  -2  11   9       9010.08       8912.75       191.58 o                         
  -1  11   9        225.59        226.26        39.15 o                         
   0  11   9       9218.56       9233.08       203.74 o                         
   1  11   9        327.02        228.65        41.36 o                         
   2  11   9       1534.99       1367.99        85.39 o                         
   3  11   9          1.68         41.56        41.08 o                         
   4  11   9       2912.82       2885.58       127.36 o                         
   5  11   9         24.72         21.16        43.46 o                         
   6  11   9         13.35        -15.62        63.25 o                         
  -6  12   9         47.17        -68.45       106.27 o                         
  -5  12   9      10089.38       9940.00       263.33 o                         
  -4  12   9        294.18        226.47        41.91 o                         
  -3  12   9       3980.14       4023.14       142.14 o                         
  -2  12   9        778.69        872.40        62.07 o                         
  -1  12   9      12854.08      13062.81       268.30 o                         
   0  12   9        849.47        876.57        68.38 o                         
   1  12   9        988.32        951.94        74.17 o                         
   2  12   9        277.72        280.94        48.18 o                         
   3  12   9       4088.64       3896.68       169.64 o                         
   4  12   9        398.77        434.32        61.52 o                         
   5  12   9        165.28        210.01        65.85 o                         
   6  12   9         21.17        103.23       126.98 o                         
  -5  13   9        273.71        227.77       107.29 o                         
  -4  13   9       3444.20       3450.24       225.29 o                         
  -3  13   9         17.21          4.65        40.10 o                         
  -2  13   9      13195.16      13701.61       293.02 o                         
  -1  13   9         51.26         60.60        39.07 o                         
   0  13   9       5697.46       5585.81       186.44 o                         
   1  13   9        447.99        396.47        65.60 o                         
   2  13   9        282.42        303.54        64.84 o                         
   3  13   9         15.92         -0.82        69.65 o                         
   4  13   9       3653.51       3899.02       248.24 o                         
  -3  14   9       4154.65       4023.99       291.25 o                         
  -2  14   9         73.87        157.57        77.36 o                         
  -1  14   9       8905.64       8764.99       270.22 o                         
   0  14   9        223.48        108.35        50.35 o                         
   1  14   9       1599.22       1672.46       165.26 o                         
   2  14   9        398.25        420.07       136.44 o                         
 -10   0  10        340.70        929.36       216.63 o                         
  -8   0  10        454.09        517.26        85.98 o                         
  -6   0  10      13796.95      13810.94       325.39 o                         
  -4   0  10       4623.13       4772.03       117.82 o                         
  -2   0  10      20758.97      20072.23       372.94 o                         
   0   0  10      58601.54      59668.59       656.31 o                         
   2   0  10       6892.73       6716.05       131.42 o                         
   4   0  10      58293.18      58821.80       619.08 o                         
   6   0  10      13802.79      14001.43       271.67 o                         
   8   0  10       4351.83       4030.90       253.52 o                         
 -10   1  10          0.91        -71.38        71.38 o                         
  -9   1  10         37.44         21.79        44.12 o                         
  -8   1  10       1149.14       1319.61        84.55 o                         
  -7   1  10       6770.49       6979.35       181.69 o                         
  -6   1  10        161.56        159.39        37.49 o                         
  -5   1  10       9480.44       9501.27       137.91 o                         
  -4   1  10        421.17        375.38        26.95 o                         
  -3   1  10       6039.22       6221.80       102.22 o                         
  -2   1  10         57.38         81.86        10.77 o                         
  -1   1  10      76563.48      75913.86       549.86 o                         
   0   1  10       3773.75       3903.95        84.83 o                         
   1   1  10      10043.35      10316.50       156.47 o                         
   2   1  10        272.48        271.35        15.80 o                         
   3   1  10      33935.83      34176.13       282.18 o                         
   4   1  10        312.46        310.53        23.44 o                         
   5   1  10      38364.52      38607.55       318.25 o                         
   6   1  10        730.20        691.14        45.94 o                         
   7   1  10       3938.82       4209.29       139.22 o                         
   8   1  10         63.58         66.08        41.29 o                         
   9   1  10      16295.94      16314.46       489.51 o                         
  10   1  10         43.91       -108.72       108.72 o                         
 -10   2  10         93.08        132.32       100.30 o                         
  -9   2  10         30.19         19.57        48.86 o                         
  -8   2  10        348.54        462.35        54.81 o                         
  -7   2  10         59.44         42.01        30.16 o                         
  -6   2  10      17806.85      18153.91       290.00 o                         
  -5   2  10         32.89         73.37        23.39 o                         
  -4   2  10       1816.32       1813.50        61.42 o                         
  -3   2  10        504.90        549.34        35.13 o                         
  -2   2  10      48305.27      48049.26       364.07 o                         
  -1   2  10       1254.24       1307.69        27.66 o                         
   0   2  10      37059.43      36589.42       352.37 o                         
   1   2  10         11.91         22.56        11.50 o                         
   2   2  10       8590.29       8610.12        90.37 o                         
   3   2  10         73.45         93.25        15.09 o                         
   4   2  10      69050.75      69698.66       520.15 o                         
   5   2  10          6.32          9.66        20.18 o                         
   6   2  10       8564.52       8475.11       165.12 o                         
   7   2  10        494.86        549.06        47.36 o                         
   8   2  10      14268.69      14481.20       290.53 o                         
   9   2  10        587.55        491.97        68.05 o                         
  10   2  10       9216.62       8917.68       720.25 o                         
 -10   3  10         21.75         29.88        63.63 o                         
  -9   3  10        152.56        221.38        51.49 o                         
  -8   3  10          3.30         20.37        34.35 o                         
  -7   3  10       2871.31       2970.04       111.41 o                         
  -6   3  10         23.04         64.39        28.79 o                         
  -5   3  10      12569.24      12462.94       201.70 o                         
  -4   3  10         56.89         37.48        22.49 o                         
  -3   3  10       3267.81       3369.02        80.47 o                         
  -2   3  10        203.76        231.42        20.90 o                         
  -1   3  10      58918.21      58043.34       400.88 o                         
   0   3  10          0.90          6.73        12.10 o                         
   1   3  10      20482.82      20290.71       173.53 o                         
   2   3  10        288.53        312.16        23.25 o                         
   3   3  10      24011.44      24225.10       255.53 o                         
   4   3  10        235.54        233.58        24.83 o                         
   5   3  10      49170.75      49088.88       451.53 o                         
   6   3  10        382.90        391.87        38.03 o                         
   7   3  10       3309.12       3204.30       115.00 o                         
   8   3  10          2.50         21.70        34.55 o                         
   9   3  10      11974.92      11836.29       281.20 o                         
 -10   4  10        422.23        399.48        97.35 o                         
  -9   4  10        295.48        283.83        47.53 o                         
  -8   4  10        548.68        572.58        69.28 o                         
  -7   4  10        266.08        279.33        42.19 o                         
  -6   4  10      11267.84      11454.94       194.64 o                         
  -5   4  10        155.70        206.05        30.40 o                         
  -4   4  10       1839.53       1884.30        57.15 o                         
  -3   4  10       3803.37       3784.28        97.48 o                         
  -2   4  10      28135.87      28130.63       282.46 o                         
  -1   4  10        716.44        831.64        42.58 o                         
   0   4  10      43508.20      42822.77       348.44 o                         
   1   4  10        258.20        226.42        22.01 o                         
   2   4  10       6915.28       6707.08       132.73 o                         
   3   4  10        768.59        760.16        45.40 o                         
   4   4  10      51100.73      50999.34       487.18 o                         
   5   4  10         38.19         20.98        24.84 o                         
   6   4  10       8986.14       8742.95       165.36 o                         
   7   4  10        840.12        833.91        73.24 o                         
   8   4  10       7731.33       7874.33       204.50 o                         
   9   4  10         46.46        -27.50        61.30 o                         
 -10   5  10         34.03        278.95       154.62 o                         
  -9   5  10         76.32        109.97        43.40 o                         
  -8   5  10        136.62        132.86        39.76 o                         
  -7   5  10       8640.75       8528.77       215.00 o                         
  -6   5  10          2.67         18.19        26.09 o                         
  -5   5  10       9317.27       9301.10       183.28 o                         
  -4   5  10          1.33         14.32        23.75 o                         
  -3   5  10       7512.93       7634.92       136.92 o                         
  -2   5  10        813.58        870.15        45.13 o                         
  -1   5  10      60165.79      58708.64       612.27 o                         
   0   5  10         31.52        -12.91        17.47 o                         
   1   5  10       3565.83       3854.07        85.07 o                         
   2   5  10        281.31        278.13        27.49 o                         
   3   5  10      36761.41      36360.33       373.49 o                         
   4   5  10        377.58        420.92        41.75 o                         
   5   5  10      25231.98      24823.82       335.64 o                         
   6   5  10        280.85        241.37        35.23 o                         
   7   5  10       4614.72       4484.59       131.15 o                         
   8   5  10        268.87        310.64        51.34 o                         
   9   5  10      14890.68      14971.75       460.95 o                         
  -9   6  10          1.33        -46.01        46.01 o                         
  -8   6  10        301.42        296.43        51.78 o                         
  -7   6  10          5.26         63.65        36.69 o                         
  -6   6  10       9870.30      10101.48       208.39 o                         
  -5   6  10         91.84         49.45        28.86 o                         
  -4   6  10       5437.11       5352.29       160.49 o                         
  -3   6  10         36.33         50.17        25.82 o                         
  -2   6  10      17068.20      16438.03       204.39 o                         
  -1   6  10        345.93        305.28        31.73 o                         
   0   6  10      43381.61      43049.70       404.40 o                         
   1   6  10        128.46        119.38        20.54 o                         
   2   6  10       7079.13       7176.15       134.16 o                         
   3   6  10       1219.20       1257.26        60.15 o                         
   4   6  10      42330.39      41796.66       395.78 o                         
   5   6  10         71.09         68.63        29.04 o                         
   6   6  10      11388.74      11298.20       223.91 o                         
   7   6  10        458.15        358.38        41.10 o                         
   8   6  10       4787.44       4832.04       180.34 o                         
   9   6  10        594.74        569.33        94.56 o                         
  -9   7  10        143.28        -71.12        99.40 o                         
  -8   7  10        795.76        871.13        88.71 o                         
  -7   7  10       2725.35       2504.20       125.57 o                         
  -6   7  10        467.02        522.82        56.94 o                         
  -5   7  10       5524.67       5379.44       148.70 o                         
  -4   7  10        359.15        350.92        39.20 o                         
  -3   7  10       2339.82       2332.95        78.48 o                         
  -2   7  10       1323.64       1308.34        60.30 o                         
  -1   7  10      43253.52      43585.18       571.44 o                         
   0   7  10       3627.94       3552.77       111.04 o                         
   1   7  10      11423.03      11342.53       183.97 o                         
   2   7  10        696.81        700.43        42.52 o                         
   3   7  10      21211.83      20468.91       260.17 o                         
   4   7  10          4.39         27.59        27.58 o                         
   5   7  10      28149.14      27695.18       352.36 o                         
   6   7  10          9.67         53.92        31.60 o                         
   7   7  10       3938.25       3925.38       132.74 o                         
   8   7  10        481.03        216.89        91.55 o                         
  -8   8  10        154.33         82.51        51.91 o                         
  -7   8  10        401.42        454.94        75.32 o                         
  -6   8  10      10646.56      10503.24       224.67 o                         
  -5   8  10        205.18        172.19        39.83 o                         
  -4   8  10       1753.77       1532.34        79.20 o                         
  -3   8  10       1389.96       1340.69        63.55 o                         
  -2   8  10      23801.32      23421.29       281.85 o                         
  -1   8  10         16.68         43.10        24.72 o                         
   0   8  10      18145.72      17970.88       277.62 o                         
   1   8  10         88.53         93.51        26.89 o                         
   2   8  10       5874.98       5784.70       129.47 o                         
   3   8  10       1863.33       1860.51        79.93 o                         
   4   8  10      39791.24      39293.14       459.95 o                         
   5   8  10         79.22         37.64        34.32 o                         
   6   8  10       5294.26       4956.04       159.70 o                         
   7   8  10         56.13         53.59        37.64 o                         
   8   8  10      10297.08       9265.34       885.48 o                         
  -8   9  10          6.54        117.70        76.58 o                         
  -7   9  10       2278.69       2146.37       139.44 o                         
  -6   9  10        107.82        113.19        40.10 o                         
  -5   9  10       8857.68       8580.60       199.20 o                         
  -4   9  10         45.93         50.53        32.85 o                         
  -3   9  10       3990.26       3826.07       116.37 o                         
  -2   9  10       1124.49       1025.78        62.70 o                         
  -1   9  10      30972.93      30582.12       332.32 o                         
   0   9  10        137.85        119.56        30.53 o                         
   1   9  10       9648.71       9738.89       195.86 o                         
   2   9  10        261.21        248.43        36.47 o                         
   3   9  10      15905.38      15518.97       272.90 o                         
   4   9  10       1958.62       2018.36        99.21 o                         
   5   9  10      20580.55      19796.06       331.03 o                         
   6   9  10       1352.75       1322.21        87.84 o                         
   7   9  10       2666.50       2549.23       158.89 o                         
   8   9  10        238.75         54.38       121.05 o                         
  -7  10  10        155.40        198.30        65.06 o                         
  -6  10  10       5400.53       5115.67       169.36 o                         
  -5  10  10        674.37        603.86        58.03 o                         
  -4  10  10       2534.22       2559.12       110.01 o                         
  -3  10  10       3336.11       3340.62       135.34 o                         
  -2  10  10      10090.01      10077.95       198.99 o                         
  -1  10  10        272.28        277.68        38.79 o                         
   0  10  10      25640.72      25482.24       363.79 o                         
   1  10  10        222.98        205.49        43.20 o                         
   2  10  10       5620.12       5556.24       159.79 o                         
   3  10  10       1405.91       1392.67        89.31 o                         
   4  10  10      23541.81      23029.94       383.45 o                         
   5  10  10        403.78        317.35        55.12 o                         
   6  10  10       7364.47       7160.62       209.42 o                         
   7  10  10        442.72        513.94       109.28 o                         
  -6  11  10         41.38         25.40        56.50 o                         
  -5  11  10       4486.65       4412.64       185.23 o                         
  -4  11  10          0.70         -0.79        39.69 o                         
  -3  11  10       3085.99       3096.83       136.74 o                         
  -2  11  10        806.29        799.30        57.44 o                         
  -1  11  10      22232.61      22395.06       552.89 o                         
   0  11  10       1447.10       1328.81        79.43 o                         
   1  11  10       3381.59       3326.20       140.06 o                         
   2  11  10        456.67        384.52        49.88 o                         
   3  11  10      17069.56      17285.11       314.13 o                         
   4  11  10        298.77        236.32        44.68 o                         
   5  11  10      12883.91      12665.69       279.43 o                         
   6  11  10        100.74         32.44       135.32 o                         
  -5  12  10         13.89        -44.19        49.45 o                         
  -4  12  10       2549.01       2336.65       111.33 o                         
  -3  12  10        183.89        159.49        57.72 o                         
  -2  12  10      10025.83       9692.63       211.51 o                         
  -1  12  10        605.43        568.69        57.15 o                         
   0  12  10      13731.39      13262.86       295.77 o                         
   1  12  10        115.73         30.53        47.73 o                         
   2  12  10       5199.49       5456.13       198.75 o                         
   3  12  10       1902.85       2067.22       118.66 o                         
   4  12  10      18385.87      18145.47       438.92 o                         
   5  12  10         12.93         16.30        55.08 o                         
  -4  13  10        156.98         74.97        78.16 o                         
  -3  13  10       1699.71       1768.36       146.45 o                         
  -2  13  10       1819.67       1647.44       101.23 o                         
  -1  13  10      14089.52      13638.91       282.38 o                         
   0  13  10        575.30        591.52        58.87 o                         
   1  13  10       9505.68       9462.21       269.84 o                         
   2  13  10        987.67        909.92        95.87 o                         
   3  13  10       7225.25       7379.74       393.18 o                         
   4  13  10        141.77         51.42        66.68 o                         
  -2  14  10       7892.52       7668.67       667.22 o                         
  -1  14  10         42.90        120.17        55.76 o                         
   0  14  10       7782.07       7706.18       306.33 o                         
   1  14  10        123.67        108.01       136.88 o                         
   2  14  10       4248.59       4459.97       399.33 o                         
  -9   0  11       9987.50      10935.28       605.05 o                         
  -7   0  11      10589.12      10294.59       372.32 o                         
  -5   0  11       7284.76       7007.16       177.03 o                         
  -3   0  11      11133.62      11314.27       244.59 o                         
  -1   0  11        112.22        136.27        27.70 o                         
   1   0  11       4467.62       4486.27       155.00 o                         
   3   0  11       2780.60       2739.03       114.11 o                         
   5   0  11       2190.56       2135.80       106.40 o                         
   7   0  11        776.51        900.87       124.28 o                         
   9   0  11      10832.52      10491.39       573.81 o                         
 -10   1  11       2687.59       2409.14       258.58 o                         
  -9   1  11         87.09        141.51        60.28 o                         
  -8   1  11      15860.64      16208.52       339.50 o                         
  -7   1  11          1.33          8.04        32.00 o                         
  -6   1  11       7272.50       7452.57       179.91 o                         
  -5   1  11         59.38         48.53        21.88 o                         
  -4   1  11       4467.73       4555.09       101.23 o                         
  -3   1  11         17.08         39.51        17.54 o                         
  -2   1  11      10819.11      10669.44       137.63 o                         
  -1   1  11       5783.69       5929.19       103.13 o                         
   0   1  11        356.48        408.71        30.72 o                         
   1   1  11        152.76        132.08        21.11 o                         
   2   1  11       2022.71       2050.91        54.88 o                         
   3   1  11          8.15         26.31        16.59 o                         
   4   1  11       7200.51       7254.13       124.34 o                         
   5   1  11         28.70          7.64        34.49 o                         
   6   1  11       1438.90       1474.62        81.83 o                         
   7   1  11        262.64        260.13        45.35 o                         
   8   1  11       2879.22       3004.82       167.79 o                         
   9   1  11        159.91        358.74        84.78 o                         
 -10   2  11         34.01          1.76       108.23 o                         
  -9   2  11       4850.62       4795.00       233.09 o                         
  -8   2  11        141.05        163.80        43.35 o                         
  -7   2  11      17833.87      17861.13       311.14 o                         
  -6   2  11          1.93        -24.25        28.45 o                         
  -5   2  11       1055.69       1075.29        56.23 o                         
  -4   2  11        380.91        380.04        29.81 o                         
  -3   2  11      14629.63      14551.23       176.50 o                         
  -2   2  11        796.72        767.25        31.27 o                         
  -1   2  11        205.87        308.55        38.15 o                         
   0   2  11        454.59        398.06        34.54 o                         
   1   2  11        118.49        149.73        20.29 o                         
   2   2  11       1049.55       1004.38        31.71 o                         
   3   2  11        128.68        192.00        20.88 o                         
   4   2  11          1.16         41.55        18.50 o                         
   5   2  11       9268.55       9162.66       160.52 o                         
   6   2  11        248.54        281.54        35.56 o                         
   7   2  11         39.45        124.64        33.72 o                         
   8   2  11          5.11         55.18        46.53 o                         
   9   2  11       9869.14      10267.78       402.47 o                         
 -10   3  11       4156.71       4436.53       456.51 o                         
  -9   3  11          0.02         12.24        47.22 o                         
  -8   3  11      11593.68      11362.40       260.69 o                         
  -7   3  11          8.35         28.45        32.50 o                         
  -6   3  11       5056.73       5057.47       140.82 o                         
  -5   3  11        107.66         85.42        24.56 o                         
  -4   3  11       8712.96       8796.58       144.51 o                         
  -3   3  11         19.58         42.86        16.11 o                         
  -2   3  11       2734.46       2704.92        69.36 o                         
  -1   3  11        703.13        670.92        40.93 o                         
   0   3  11        779.26        855.06        27.51 o                         
   1   3  11         91.39         58.03        17.93 o                         
   2   3  11        983.77        955.72        45.96 o                         
   3   3  11        115.90        137.53        19.23 o                         
   4   3  11       5449.04       5482.36       110.34 o                         
   5   3  11         83.69        113.14        24.81 o                         
   6   3  11         96.62        137.78        32.25 o                         
   7   3  11        565.06        627.28        59.47 o                         
   8   3  11       5190.82       5250.52       212.90 o                         
   9   3  11          6.78         10.85        83.31 o                         
 -10   4  11        186.14        211.21       134.69 o                         
  -9   4  11       6796.76       6952.69       255.73 o                         
  -8   4  11        429.23        519.78        62.23 o                         
  -7   4  11      13954.35      13955.63       263.45 o                         
  -6   4  11        533.49        557.46        51.00 o                         
  -5   4  11       2466.57       2310.45        84.00 o                         
  -4   4  11        398.79        339.36        31.74 o                         
  -3   4  11      12288.00      12377.67       189.37 o                         
  -2   4  11        947.12       1061.78        49.83 o                         
  -1   4  11        472.15        544.34        35.02 o                         
   0   4  11       1136.96       1139.23        45.83 o                         
   1   4  11       1161.02       1181.18        46.26 o                         
   2   4  11       1052.34       1010.60        59.74 o                         
   3   4  11         16.75        102.39        25.74 o                         
   4   4  11        360.85        384.15        37.04 o                         
   5   4  11       5142.36       5131.85       125.21 o                         
   6   4  11        552.45        559.35        51.43 o                         
   7   4  11        347.18        354.02        56.50 o                         
   8   4  11        414.64        368.55        81.69 o                         
   9   4  11       9537.38       8033.67       695.55 o                         
  -9   5  11          0.29         26.19        49.72 o                         
  -8   5  11      15093.61      15209.80       321.67 o                         
  -7   5  11        219.60        237.81        42.23 o                         
  -6   5  11       6177.39       6193.77       167.05 o                         
  -5   5  11        106.75         97.13        25.92 o                         
  -4   5  11       4419.00       4328.14       123.47 o                         
  -3   5  11        238.17        230.17        28.16 o                         
  -2   5  11      10980.20      10872.25       204.99 o                         
  -1   5  11        309.34        279.26        27.02 o                         
   0   5  11       1264.81       1202.00        50.70 o                         
   1   5  11        265.03        242.82        24.48 o                         
   2   5  11       1309.65       1352.66        60.76 o                         
   3   5  11        601.05        657.94        44.87 o                         
   4   5  11       8656.42       8581.70       175.45 o                         
   5   5  11         25.80         13.44        23.92 o                         
   6   5  11       1590.36       1635.05        86.28 o                         
   7   5  11        404.17        352.12        50.24 o                         
   8   5  11       1714.65       1688.39       126.25 o                         
  -9   6  11       6679.03       6646.11       260.67 o                         
  -8   6  11         84.99        122.73        43.38 o                         
  -7   6  11       9451.07       9261.46       237.71 o                         
  -6   6  11          3.98         -7.10        28.38 o                         
  -5   6  11       3573.36       3504.83       120.58 o                         
  -4   6  11        210.29        163.23        30.77 o                         
  -3   6  11       6908.14       7092.49       141.77 o                         
  -2   6  11         50.70         49.73        22.07 o                         
  -1   6  11        115.45        235.72        36.50 o                         
   0   6  11         72.91         27.70        24.14 o                         
   1   6  11        886.37        876.09        47.66 o                         
   2   6  11       1700.57       1771.59        68.03 o                         
   3   6  11       1045.85       1112.03        59.53 o                         
   4   6  11         40.60         48.60        26.81 o                         
   5   6  11       3721.85       3766.90       115.78 o                         
   6   6  11        212.78        125.22        38.61 o                         
   7   6  11        599.60        578.80        59.89 o                         
   8   6  11        447.09        445.43        79.99 o                         
  -9   7  11        192.46        193.89        94.59 o                         
  -8   7  11      10040.97       9719.72       288.40 o                         
  -7   7  11         47.70         -7.99        41.91 o                         
  -6   7  11       2971.49       2894.38       118.92 o                         
  -5   7  11        173.06        199.96        48.53 o                         
  -4   7  11       5802.17       5487.11       149.12 o                         
  -3   7  11         70.80         87.07        35.85 o                         
  -2   7  11       3486.97       3554.50        93.77 o                         
  -1   7  11       2488.59       2384.16        81.63 o                         
   0   7  11         45.77         38.15        26.73 o                         
   1   7  11        146.05        134.69        24.53 o                         
   2   7  11       1950.41       1979.52        74.10 o                         
   3   7  11        199.66        247.71        31.07 o                         
   4   7  11       3005.15       2948.35        99.15 o                         
   5   7  11          6.27         -8.81        28.16 o                         
   6   7  11        285.10        223.57        45.10 o                         
   7   7  11          3.77        -42.77        42.77 o                         
   8   7  11       4007.10       4101.11       529.11 o                         
  -8   8  11          7.41         -1.03        61.90 o                         
  -7   8  11      12891.34      12553.51       309.09 o                         
  -6   8  11        286.30        222.85        43.55 o                         
  -5   8  11        657.23        553.88        53.85 o                         
  -4   8  11         31.16          8.52        34.87 o                         
  -3   8  11      11605.24      11330.49       196.25 o                         
  -2   8  11        187.54        224.79        30.90 o                         
  -1   8  11        469.65        464.52        45.58 o                         
   0   8  11          0.72         27.04        31.33 o                         
   1   8  11          8.40         50.74        29.99 o                         
   2   8  11        576.27        550.91        43.58 o                         
   3   8  11        134.44        163.63        36.37 o                         
   4   8  11         35.78         42.14        32.73 o                         
   5   8  11       6874.22       7248.08       178.35 o                         
   6   8  11          1.45        -29.20        32.22 o                         
   7   8  11         45.47         35.33        78.69 o                         
  -8   9  11       9295.43       9178.96       433.92 o                         
  -7   9  11         81.48         56.72        59.34 o                         
  -6   9  11       3686.46       3720.35       170.10 o                         
  -5   9  11         18.27        -20.57        35.85 o                         
  -4   9  11       4239.55       4075.58       133.91 o                         
  -3   9  11         95.19        111.26        34.30 o                         
  -2   9  11       2256.91       2194.80        88.49 o                         
  -1   9  11        694.67        696.45        55.49 o                         
   0   9  11          4.01         55.28        33.10 o                         
   1   9  11        482.02        432.05        45.70 o                         
   2   9  11        396.16        299.63        37.04 o                         
   3   9  11        506.57        470.91        49.86 o                         
   4   9  11       4823.50       5062.08       157.24 o                         
   5   9  11         20.73         19.65        35.36 o                         
   6   9  11        726.13        728.87        77.28 o                         
   7   9  11       1198.45       1117.70       178.79 o                         
  -7  10  11       5052.75       4738.67       311.23 o                         
  -6  10  11        532.05        389.54        59.48 o                         
  -5  10  11       2370.85       2155.61       103.71 o                         
  -4  10  11        130.64         55.62        36.92 o                         
  -3  10  11       5772.57       5619.10       160.80 o                         
  -2  10  11        500.22        519.67        52.33 o                         
  -1  10  11         13.64        115.30        37.31 o                         
   0  10  11         54.47         33.81        33.99 o                         
   1  10  11        630.53        652.03        57.26 o                         
   2  10  11         27.31         61.81        44.48 o                         
   3  10  11        268.20        301.35        47.07 o                         
   4  10  11        272.61        334.59        53.40 o                         
   5  10  11       1974.93       2131.32       120.39 o                         
   6  10  11         58.39        -46.71        78.66 o                         
  -6  11  11       2962.37       2804.23       325.19 o                         
  -5  11  11        237.14        138.71        50.15 o                         
  -4  11  11       2132.64       1985.54       108.27 o                         
  -3  11  11         46.46         29.64        40.21 o                         
  -2  11  11       6908.85       7425.49       185.01 o                         
  -1  11  11        932.18        813.20        70.38 o                         
   0  11  11        569.64        590.85        54.21 o                         
   1  11  11         31.74         83.91        40.55 o                         
   2  11  11       1317.68       1319.07        94.27 o                         
   3  11  11        549.62        432.26        54.53 o                         
   4  11  11       2191.75       2416.46       127.84 o                         
   5  11  11         17.20         35.08       102.35 o                         
  -5  12  11       1231.63       1172.64       171.36 o                         
  -4  12  11        226.85        157.36        48.10 o                         
  -3  12  11       4491.64       4221.64       166.85 o                         
  -2  12  11         43.22         84.10        52.46 o                         
  -1  12  11         35.42        170.13        38.16 o                         
   0  12  11         61.41         54.56        35.64 o                         
   1  12  11        332.97        241.14        55.94 o                         
   2  12  11       1847.66       1766.41       116.17 o                         
   3  12  11        146.24        150.49        53.82 o                         
   4  12  11         18.33         53.57        81.25 o                         
  -4  13  11       2988.93       3273.24       400.24 o                         
  -3  13  11          7.23        -78.00        81.15 o                         
  -2  13  11       1047.82       1193.60       135.32 o                         
  -1  13  11        248.07        214.39        85.75 o                         
   0  13  11          1.58         -4.73        51.82 o                         
   1  13  11         11.90         34.24        63.87 o                         
   2  13  11        221.53        213.59       148.59 o                         
  -8   0  12      19100.74      19118.06       670.59 o                         
  -6   0  12       7579.72       7709.48       294.27 o                         
  -4   0  12      17983.51      17320.42       450.06 o                         
  -2   0  12      71607.49      71662.31      1250.19 o                         
   0   0  12       2843.87       2971.67       138.47 o                         
   2   0  12      55140.61      55497.33       680.29 o                         
   4   0  12      18219.30      18101.22       384.07 o                         
   6   0  12       5810.30       5849.95       286.73 o                         
   8   0  12      10705.33      11230.75       456.75 o                         
  -9   1  12       4989.75       5409.87       298.10 o                         
  -8   1  12        249.67        277.71        69.05 o                         
  -7   1  12      14779.22      15265.41       316.50 o                         
  -6   1  12        434.14        429.03        61.61 o                         
  -5   1  12       5094.31       5154.09       138.86 o                         
  -4   1  12         13.15        -14.63        22.41 o                         
  -3   1  12      44737.28      44719.00       471.14 o                         
  -2   1  12        198.26        191.23        33.66 o                         
  -1   1  12      29699.20      30060.40       301.32 o                         
   0   1  12          2.47          7.30        17.12 o                         
   1   1  12      15853.21      15830.65       268.09 o                         
   2   1  12        155.38         97.38        18.54 o                         
   3   1  12      43046.33      42642.42       693.79 o                         
   4   1  12        278.77        256.63        30.14 o                         
   5   1  12       5115.66       5244.20       148.18 o                         
   6   1  12        703.28        885.01        73.33 o                         
   7   1  12       8704.79       8899.92       268.23 o                         
   8   1  12         32.19         30.64        57.99 o                         
   9   1  12       2789.10       2904.09       242.81 o                         
  -9   2  12        164.15        346.76       131.61 o                         
  -8   2  12      12809.98      13276.65       312.34 o                         
  -7   2  12         42.75         40.07        43.50 o                         
  -6   2  12       8001.95       8224.38       193.34 o                         
  -5   2  12          5.00          8.84        23.09 o                         
  -4   2  12      15669.51      15836.58       199.50 o                         
  -3   2  12        438.39        448.85        30.89 o                         
  -2   2  12      44566.05      44268.35       412.62 o                         
  -1   2  12        546.88        537.22        35.90 o                         
   0   2  12      11381.79      11395.34       192.27 o                         
   1   2  12        912.87        990.11        52.64 o                         
   2   2  12      36486.98      36618.87       356.17 o                         
   3   2  12         41.93         39.82        24.93 o                         
   4   2  12      15989.07      16463.14       266.04 o                         
   5   2  12         10.25          4.44        29.44 o                         
   6   2  12       3963.62       3606.38       198.99 o                         
   7   2  12        213.73        189.96        68.88 o                         
   8   2  12       5413.71       5352.78       220.35 o                         
   9   2  12        210.44        326.63        93.22 o                         
  -9   3  12       3949.06       4045.69       309.94 o                         
  -8   3  12         57.08          8.64        44.50 o                         
  -7   3  12      22279.89      23025.51       370.36 o                         
  -6   3  12        368.32        330.73        46.57 o                         
  -5   3  12       3241.70       3113.49        99.56 o                         
  -4   3  12        261.74        254.94        31.20 o                         
  -3   3  12      58192.10      57498.46       525.66 o                         
  -2   3  12        300.65        311.22        28.50 o                         
  -1   3  12      19084.45      19228.72       241.45 o                         
   0   3  12         46.28         71.24        23.96 o                         
   1   3  12       9904.93      10360.57       180.72 o                         
   2   3  12        249.96        264.23        33.17 o                         
   3   3  12      48031.24      48481.65       498.38 o                         
   4   3  12         86.34         72.29        29.60 o                         
   5   3  12       1924.02       1709.18        97.26 o                         
   6   3  12        159.04        182.80        44.88 o                         
   7   3  12      10998.90      10860.93       277.21 o                         
   8   3  12          2.14          0.81        48.05 o                         
   9   3  12       2111.96       2188.22       362.01 o                         
  -9   4  12         88.81        143.22       216.26 o                         
  -8   4  12      12584.90      12623.44       309.18 o                         
  -7   4  12          1.26         23.37        33.77 o                         
  -6   4  12       7135.51       7089.19       175.99 o                         
  -5   4  12         96.72        125.36        26.74 o                         
  -4   4  12      14736.22      14585.41       214.01 o                         
  -3   4  12          0.92         31.94        18.42 o                         
  -2   4  12      54670.41      54404.05       520.77 o                         
  -1   4  12         14.83          8.23        15.04 o                         
   0   4  12       8201.52       8180.46       117.25 o                         
   1   4  12        574.09        529.36        37.10 o                         
   2   4  12      35733.43      36749.63       368.34 o                         
   3   4  12        313.42        294.38        37.43 o                         
   4   4  12      16747.02      16735.24       346.50 o                         
   5   4  12        230.07        255.05        46.30 o                         
   6   4  12       5103.73       5005.40       180.25 o                         
   7   4  12          0.46         -8.88        44.60 o                         
   8   4  12       8742.96       8449.81       309.73 o                         
  -9   5  12       4639.00       4625.37       347.98 o                         
  -8   5  12         22.02        -39.35        50.13 o                         
  -7   5  12      10687.93      10433.86       234.76 o                         
  -6   5  12        325.33        305.52        54.51 o                         
  -5   5  12       5793.71       5665.33       140.77 o                         
  -4   5  12        956.07        957.95        55.84 o                         
  -3   5  12      28964.89      28785.01       315.34 o                         
  -2   5  12        331.47        282.47        30.98 o                         
  -1   5  12      21063.08      20730.04       377.73 o                         
   0   5  12          2.96        -18.69        18.69 o                         
   1   5  12      19527.30      19435.06       247.97 o                         
   2   5  12        489.09        485.40        41.53 o                         
   3   5  12      32812.09      32990.45       375.91 o                         
   4   5  12        415.41        414.52        67.93 o                         
   5   5  12       6314.58       6004.70       190.20 o                         
   6   5  12         66.77         35.93        44.69 o                         
   7   5  12       6090.18       5987.87       253.14 o                         
   8   5  12          1.03        -70.23        70.23 o                         
  -9   6  12        632.30        441.76       185.00 o                         
  -8   6  12      11244.11      11521.38       351.43 o                         
  -7   6  12        268.19        227.98        47.08 o                         
  -6   6  12       7219.19       6799.10       176.34 o                         
  -5   6  12          1.69        -22.41        29.31 o                         
  -4   6  12      11459.51      11310.22       265.31 o                         
  -3   6  12        687.84        704.04        48.37 o                         
  -2   6  12      47447.05      46982.61       437.65 o                         
  -1   6  12        688.69        674.15        43.18 o                         
   0   6  12       3143.98       3067.11       100.65 o                         
   1   6  12       2045.11       2090.05        74.91 o                         
   2   6  12      33350.21      33330.45       372.79 o                         
   3   6  12          2.02         22.51        35.00 o                         
   4   6  12      11903.28      11804.84       271.75 o                         
   5   6  12         18.60         46.35        36.34 o                         
   6   6  12       2751.96       2794.15       134.78 o                         
   7   6  12        197.99        127.48        51.16 o                         
   8   6  12       7697.89       7663.99       516.66 o                         
  -8   7  12         81.35        -42.63        86.22 o                         
  -7   7  12      13221.56      13184.03       335.15 o                         
  -6   7  12        126.63        120.18        36.44 o                         
  -5   7  12       3211.20       3282.67       123.91 o                         
  -4   7  12        391.05        364.91        39.92 o                         
  -3   7  12      38797.13      38537.50       428.48 o                         
  -2   7  12         34.43         13.48        27.33 o                         
  -1   7  12      16102.75      16191.32       233.12 o                         
   0   7  12        146.27        133.73        28.47 o                         
   1   7  12      10073.15      10169.50       181.28 o                         
   2   7  12        140.79        126.20        29.08 o                         
   3   7  12      27185.89      26989.82       375.96 o                         
   4   7  12         21.27         10.31        37.01 o                         
   5   7  12       2740.33       2509.36       125.74 o                         
   6   7  12        127.87        159.92        43.58 o                         
   7   7  12       9021.74       8884.41       256.69 o                         
  -8   8  12       7674.60       7652.02       631.55 o                         
  -7   8  12        294.55        259.78        65.14 o                         
  -6   8  12       7983.09       7723.55       228.77 o                         
  -5   8  12        138.12         61.43        37.60 o                         
  -4   8  12      10329.72       9999.58       215.94 o                         
  -3   8  12        172.90        181.53        39.87 o                         
  -2   8  12      24254.62      23620.76       321.42 o                         
  -1   8  12        741.39        700.80        48.67 o                         
   0   8  12      11022.21      11465.34       210.41 o                         
   1   8  12        606.61        578.71        42.60 o                         
   2   8  12      23039.80      22923.22       339.15 o                         
   3   8  12         11.04         45.63        35.82 o                         
   4   8  12      12907.79      12455.15       265.29 o                         
   5   8  12        170.45        163.68        48.30 o                         
   6   8  12       3450.42       3329.94       185.61 o                         
   7   8  12         41.90        -23.79        66.17 o                         
  -7   9  12      10105.44       9562.96       538.09 o                         
  -6   9  12       1231.06       1164.57        93.23 o                         
  -5   9  12       3011.52       2961.82       143.30 o                         
  -4   9  12       1030.80       1055.55        85.25 o                         
  -3   9  12      26705.93      26284.13       400.00 o                         
  -2   9  12        530.96        519.77        49.85 o                         
  -1   9  12      12092.28      12148.12       263.96 o                         
   0   9  12         24.65         31.85        36.40 o                         
   1   9  12       9398.25       9381.42       263.61 o                         
   2   9  12       1549.99       1607.11        94.02 o                         
   3   9  12      23375.27      23142.08       399.76 o                         
   4   9  12        868.50        942.44        77.37 o                         
   5   9  12       1606.76       1521.29       103.50 o                         
   6   9  12        579.36        452.12        88.62 o                         
   7   9  12       6210.71       7119.81       678.78 o                         
  -6  10  12       3978.77       4185.29       256.85 o                         
  -5  10  12        421.03        398.26        61.15 o                         
  -4  10  12       7824.96       7791.17       235.87 o                         
  -3  10  12        193.15        161.15        48.11 o                         
  -2  10  12      28499.29      28040.84       636.86 o                         
  -1  10  12        177.66        158.52        41.30 o                         
   0  10  12       2993.04       2947.24       140.06 o                         
   1  10  12         61.08         70.58        33.05 o                         
   2  10  12      19990.34      19725.61       395.83 o                         
   3  10  12         73.33        131.01        51.74 o                         
   4  10  12       6924.54       6865.67       238.24 o                         
   5  10  12          8.21         49.03        54.00 o                         
   6  10  12       3577.30       3302.94       316.00 o                         
  -6  11  12         16.59        139.23       110.37 o                         
  -5  11  12       5087.83       5255.36       485.96 o                         
  -4  11  12        805.60        768.19        78.59 o                         
  -3  11  12      12712.69      12585.71       287.68 o                         
  -2  11  12         14.32        -26.96        58.01 o                         
  -1  11  12      11668.79      11444.41       337.66 o                         
   0  11  12          1.37         -2.96        47.46 o                         
   1  11  12       9953.81       9582.41       253.52 o                         
   2  11  12        804.75        913.38        89.36 o                         
   3  11  12      15886.21      15541.59       358.05 o                         
   4  11  12        312.61        332.99        98.31 o                         
   5  11  12       4035.13       3871.83       356.09 o                         
  -3  12  12        623.31        622.05        81.26 o                         
  -2  12  12      16507.24      16160.95       444.04 o                         
  -1  12  12       1273.00       1161.59        88.95 o                         
   0  12  12       4661.32       4689.40       163.26 o                         
   1  12  12       1879.86       1698.50       129.31 o                         
   2  12  12      15553.26      15415.77       483.54 o                         
   3  12  12         73.10       -141.57       175.93 o                         
  -1  13  12       7271.40       7129.69       616.25 o                         
   0  13  12         40.38         89.22        84.01 o                         
   1  13  12       4002.55       4291.70       570.33 o                         
  -7   0  13        677.75        736.86       105.49 o                         
  -5   0  13        586.86        623.22       187.08 o                         
  -3   0  13       1723.83       1854.89       129.37 o                         
  -1   0  13       3031.22       2934.55       149.90 o                         
   1   0  13       2087.71       2132.15       107.41 o                         
   3   0  13      22327.90      23166.39       446.87 o                         
   5   0  13       2093.57       2165.29       170.75 o                         
   7   0  13      10595.84      10176.41       417.59 o                         
  -9   1  13         56.03        167.97       113.68 o                         
  -8   1  13       1159.44       1152.58       105.24 o                         
  -7   1  13        618.83        680.57       106.39 o                         
  -6   1  13        397.11        419.13        61.20 o                         
  -5   1  13        127.74        103.93        35.70 o                         
  -4   1  13        424.30        371.83        39.02 o                         
  -3   1  13        173.00        218.27        40.34 o                         
  -2   1  13       4106.51       4340.94       139.06 o                         
  -1   1  13        196.79        159.13        33.98 o                         
   0   1  13        107.15         79.55        24.71 o                         
   1   1  13        170.75        187.15        25.93 o                         
   2   1  13      17811.32      17962.53       264.75 o                         
   3   1  13        583.28        580.98        42.80 o                         
   4   1  13       7829.22       7588.21       174.99 o                         
   5   1  13        394.51        375.90        59.50 o                         
   6   1  13       3798.54       3794.74       168.67 o                         
   7   1  13         34.22        -33.38        48.09 o                         
   8   1  13      20468.78      20483.23       454.86 o                         
  -9   2  13       4277.92       4331.14       322.07 o                         
  -8   2  13         25.94         35.00        46.63 o                         
  -7   2  13        220.02        290.43        57.73 o                         
  -6   2  13        233.08        208.56        54.49 o                         
  -5   2  13       3320.20       3488.69       134.01 o                         
  -4   2  13        545.03        458.49        43.68 o                         
  -3   2  13       1989.92       2068.86       106.04 o                         
  -2   2  13          7.27         35.43        30.53 o                         
  -1   2  13        184.31        326.64        56.93 o                         
   0   2  13          4.03         -7.64        21.19 o                         
   1   2  13       2747.93       2694.83        83.77 o                         
   2   2  13        401.16        407.81        33.73 o                         
   3   2  13      24035.94      23349.09       297.40 o                         
   4   2  13          9.94          5.91        26.15 o                         
   5   2  13        855.28        705.98        60.05 o                         
   6   2  13         19.20         34.65        38.85 o                         
   7   2  13      18790.06      18643.84       411.59 o                         
   8   2  13        120.88        109.71        93.79 o                         
   9   2  13       7744.13       8152.96       769.28 o                         
  -9   3  13          7.56        -10.08        82.80 o                         
  -8   3  13       2948.28       2969.93       165.89 o                         
  -7   3  13         48.39         71.87        42.04 o                         
  -6   3  13        406.58        398.38        59.26 o                         
  -5   3  13         62.40         22.81        39.85 o                         
  -4   3  13        299.90        373.28        43.78 o                         
  -3   3  13          2.31         35.03        31.49 o                         
  -2   3  13       5172.58       5252.03       154.92 o                         
  -1   3  13         40.66         57.40        24.48 o                         
   0   3  13        662.20        659.83        47.03 o                         
   1   3  13        208.69        232.13        41.05 o                         
   2   3  13      13068.39      13430.04       233.46 o                         
   3   3  13         49.18         21.33        30.40 o                         
   4   3  13      12493.53      12906.64       245.76 o                         
   5   3  13          0.30        -23.42        36.64 o                         
   6   3  13       2768.50       2803.01       137.04 o                         
   7   3  13        139.30        112.71        54.66 o                         
   8   3  13      16250.36      16198.01       432.69 o                         
  -9   4  13       2887.95       2726.30       263.83 o                         
  -8   4  13          4.25        -29.23        60.86 o                         
  -7   4  13         55.74         58.92        42.60 o                         
  -6   4  13         60.03         53.21        48.58 o                         
  -5   4  13        874.83        819.42        70.20 o                         
  -4   4  13       1543.92       1682.01        95.28 o                         
  -3   4  13       1443.22       1478.59        87.02 o                         
  -2   4  13         38.00         35.74        27.77 o                         
  -1   4  13       1211.52       1183.39        66.15 o                         
   0   4  13        234.55        247.05        34.93 o                         
   1   4  13       1705.11       1741.40        85.82 o                         
   2   4  13         99.88        123.34        32.75 o                         
   3   4  13      21644.25      21645.64       318.03 o                         
   4   4  13        234.84        152.35        40.86 o                         
   5   4  13       1735.39       1766.41       104.22 o                         
   6   4  13        858.17        911.84        82.27 o                         
   7   4  13      13959.88      13544.44       354.38 o                         
   8   4  13         60.18         99.26       135.82 o                         
  -9   5  13          4.59         54.52       150.80 o                         
  -8   5  13        485.31        281.83        73.39 o                         
  -7   5  13         70.66         77.10        56.42 o                         
  -6   5  13        995.78        886.01        85.81 o                         
  -5   5  13         68.44         95.70        33.93 o                         
  -4   5  13        398.66        330.89        42.61 o                         
  -3   5  13         28.14         29.30        49.19 o                         
  -2   5  13       3449.01       3353.12       132.08 o                         
  -1   5  13          0.91         -8.39        29.22 o                         
   0   5  13        337.21        332.74        37.96 o                         
   1   5  13        676.77        750.96        81.55 o                         
   2   5  13      17287.87      16957.88       282.28 o                         
   3   5  13         75.04         50.77        34.87 o                         
   4   5  13       3612.65       3470.94       144.82 o                         
   5   5  13          7.10         33.20        41.02 o                         
   6   5  13       4080.11       4128.99       172.71 o                         
   7   5  13        236.15        267.49        71.12 o                         
   8   5  13      17078.44      16466.85       986.82 o                         
  -8   6  13         19.89         15.95       249.63 o                         
  -7   6  13        717.62        755.02        82.42 o                         
  -6   6  13        107.39         39.01        49.73 o                         
  -5   6  13        656.95        696.99        63.70 o                         
  -4   6  13         68.00        148.98        40.95 o                         
  -3   6  13        314.61        318.60        44.13 o                         
  -2   6  13         10.87        -30.44        30.44 o                         
  -1   6  13       2256.48       2127.81        94.01 o                         
   0   6  13         90.77         66.66        32.56 o                         
   1   6  13        750.22        762.51        61.47 o                         
   2   6  13        216.24        262.41        39.65 o                         
   3   6  13      16952.63      17397.94       278.09 o                         
   4   6  13        139.90        163.41        40.13 o                         
   5   6  13       1910.03       1799.89        96.30 o                         
   6   6  13        389.23        410.32        55.47 o                         
   7   6  13       8129.93       7882.35       300.67 o                         
   8   6  13        410.79        311.44       197.72 o                         
  -7   7  13         67.60          4.66        48.34 o                         
  -6   7  13        207.84        151.15        50.09 o                         
  -5   7  13        373.33        281.60        49.11 o                         
  -4   7  13        181.92        211.09        54.84 o                         
  -3   7  13        223.76        226.00        43.84 o                         
  -2   7  13       3595.23       3377.70       122.15 o                         
  -1   7  13        230.92        199.40        37.37 o                         
   0   7  13        182.18        158.41        38.48 o                         
   1   7  13       1456.40       1512.99        88.22 o                         
   2   7  13      10925.22      11027.40       241.11 o                         
   3   7  13        400.62        354.02        48.68 o                         
   4   7  13       7921.90       7821.10       217.17 o                         
   5   7  13        276.17        310.17        64.09 o                         
   6   7  13       3800.47       3827.86       163.06 o                         
   7   7  13        597.25        502.52       106.79 o                         
  -7   8  13         25.60        111.39       131.06 o                         
  -6   8  13         72.04         94.80        47.18 o                         
  -5   8  13       2040.94       1882.08       105.13 o                         
  -4   8  13        509.91        499.22        62.01 o                         
  -3   8  13       1383.07       1537.21        97.13 o                         
  -2   8  13         76.77          4.75        39.48 o                         
  -1   8  13        569.48        609.89        54.17 o                         
   0   8  13        401.78        482.64        59.82 o                         
   1   8  13       2033.83       1923.06        93.83 o                         
   2   8  13        693.09        683.01        60.98 o                         
   3   8  13      15375.54      15093.85       334.63 o                         
   4   8  13         41.42        -11.73        39.79 o                         
   5   8  13       1035.25       1055.00        93.50 o                         
   6   8  13        572.84        648.76        83.92 o                         
   7   8  13      13515.08      13656.02       923.71 o                         
  -6   9  13        263.53        494.78       125.50 o                         
  -5   9  13          6.52        -47.68        47.68 o                         
  -4   9  13        395.91        390.37        69.32 o                         
  -3   9  13         46.36         52.24        54.08 o                         
  -2   9  13       2075.59       1948.57       118.61 o                         
  -1   9  13        188.62        140.52        45.10 o                         
   0   9  13         75.29        119.09        40.36 o                         
   1   9  13        593.60        607.72        55.91 o                         
   2   9  13       6551.37       6471.28       189.34 o                         
   3   9  13         79.26         87.81        43.42 o                         
   4   9  13       6022.39       6042.19       205.61 o                         
   5   9  13         62.75         55.63        42.03 o                         
   6   9  13       2296.55       2590.01       265.16 o                         
  -6  10  13          3.36         32.70       144.23 o                         
  -5  10  13        453.78        414.68        81.51 o                         
  -4  10  13       1080.65       1055.21        90.10 o                         
  -3  10  13        236.84        224.36        52.17 o                         
  -2  10  13        256.99        258.96        56.23 o                         
  -1  10  13       1576.75       1593.31       106.22 o                         
   0  10  13        674.51        608.16        67.20 o                         
   1  10  13        552.29        611.91        58.58 o                         
   2  10  13        282.12        224.75        55.28 o                         
   3  10  13       8971.17       9046.15       301.09 o                         
   4  10  13        251.31        206.08        65.66 o                         
   5  10  13       1749.39       2137.43       402.56 o                         
  -5  11  13        297.57         50.78        84.38 o                         
  -4  11  13        259.44        338.72        88.69 o                         
  -3  11  13        182.51        153.32        50.78 o                         
  -2  11  13       2575.05       2448.90       141.81 o                         
  -1  11  13        138.13         93.37        43.84 o                         
   0  11  13         28.12         34.01        45.26 o                         
   1  11  13       1198.32       1167.24       111.49 o                         
   2  11  13       7386.46       7254.28       245.21 o                         
   3  11  13          5.48         90.64        66.67 o                         
   4  11  13       3422.12       3903.57       513.60 o                         
  -2  12  13         36.17         29.08       108.70 o                         
  -1  12  13        723.65        741.51       116.26 o                         
   0  12  13        244.12        224.30        61.28 o                         
   1  12  13        943.05        663.67       119.42 o                         
   2  12  13        655.07        230.48       169.38 o                         
   0  13  13        537.82        721.07       266.55 o                         
  -8   0  14       9033.30       8845.58       506.25 o                         
  -6   0  14      11703.62      11800.54       635.16 o                         
  -4   0  14      28879.71      28658.54       593.69 o                         
  -2   0  14       5412.93       5443.20       232.77 o                         
   0   0  14      13311.11      14152.49       294.20 o                         
   2   0  14       9719.53      10137.21       235.86 o                         
   4   0  14       3031.28       3039.12       159.98 o                         
   6   0  14        700.49        697.96       141.32 o                         
   8   0  14          3.79        112.11       121.18 o                         
  -8   1  14         52.11         -1.89        54.17 o                         
  -7   1  14       4821.55       4655.73       292.76 o                         
  -6   1  14         31.31        126.47        60.73 o                         
  -5   1  14      17543.23      17378.41       434.32 o                         
  -4   1  14        113.52         62.69        27.86 o                         
  -3   1  14      30198.47      30242.41       434.62 o                         
  -2   1  14        409.57        438.53        51.37 o                         
  -1   1  14       5387.89       5846.96       164.25 o                         
   0   1  14         93.01        123.17        27.17 o                         
   1   1  14      26107.68      26845.22       332.15 o                         
   2   1  14        521.22        595.11        44.09 o                         
   3   1  14       2051.18       2079.31        86.97 o                         
   4   1  14         12.87        -27.06        27.06 o                         
   5   1  14       3819.22       3942.80       168.12 o                         
   6   1  14         92.00        179.87        54.02 o                         
   7   1  14        876.29       1064.13       110.86 o                         
   8   1  14          8.47        101.53       217.29 o                         
  -9   2  14         18.06        133.00       138.62 o                         
  -8   2  14      11257.06      12117.85       402.44 o                         
  -7   2  14         12.33          9.08        48.82 o                         
  -6   2  14       3889.89       4119.33       214.92 o                         
  -5   2  14         90.44         81.52        68.91 o                         
  -4   2  14      37407.05      38116.38       611.31 o                         
  -3   2  14         11.31         35.15        32.94 o                         
  -2   2  14      10781.03      10491.30       236.07 o                         
  -1   2  14         17.96         11.52        29.38 o                         
   0   2  14      20165.37      20536.60       279.78 o                         
   1   2  14         26.43         34.47        22.07 o                         
   2   2  14      15854.64      16570.75       245.93 o                         
   3   2  14         85.46         58.48        30.92 o                         
   4   2  14       1235.38       1248.14        72.98 o                         
   5   2  14        142.29        196.32        43.11 o                         
   6   2  14       6101.36       6179.18       224.71 o                         
   7   2  14         17.55         20.32        55.02 o                         
   8   2  14        159.64        397.27       141.58 o                         
  -9   3  14      11027.30      10842.66       812.66 o                         
  -8   3  14         79.51         44.95        86.73 o                         
  -7   3  14       6093.53       6015.49       272.45 o                         
  -6   3  14          3.86         37.74        49.57 o                         
  -5   3  14      22195.40      21689.84       434.82 o                         
  -4   3  14         39.03         41.79        42.95 o                         
  -3   3  14      17336.76      17357.88       321.50 o                         
  -2   3  14        100.23        111.93        36.65 o                         
  -1   3  14       6171.19       6524.10       180.28 o                         
   0   3  14          1.94         56.13        27.58 o                         
   1   3  14      19131.97      19906.15       333.05 o                         
   2   3  14         51.47         50.43        30.51 o                         
   3   3  14       5046.72       5283.55       185.59 o                         
   4   3  14          6.48         51.47        33.96 o                         
   5   3  14       3169.71       3144.40       129.54 o                         
   6   3  14         79.11         77.33        66.68 o                         
   7   3  14        104.85        131.76        59.56 o                         
   8   3  14         15.94        -52.38        94.67 o                         
  -8   4  14       9478.21       9644.51       739.11 o                         
  -7   4  14        132.83         29.58        53.50 o                         
  -6   4  14       5583.65       5488.55       253.45 o                         
  -5   4  14       1416.20       1263.32       103.00 o                         
  -4   4  14      30756.67      30248.82       542.52 o                         
  -3   4  14        205.57        260.76        45.01 o                         
  -2   4  14       7289.29       7438.39       197.56 o                         
  -1   4  14          4.87         21.27        35.11 o                         
   0   4  14      12158.60      12355.01       227.81 o                         
   1   4  14        143.98        178.65        36.85 o                         
   2   4  14      10142.25      10683.48       220.89 o                         
   3   4  14        744.92        788.50        66.69 o                         
   4   4  14        937.16       1029.96        83.36 o                         
   5   4  14        451.90        551.96        66.16 o                         
   6   4  14       3369.23       3313.71       168.84 o                         
   7   4  14        213.82        146.68        53.77 o                         
  -8   5  14         45.29       -167.40       167.40 o                         
  -7   5  14       3791.87       4093.02       232.00 o                         
  -6   5  14        135.55         32.67        56.87 o                         
  -5   5  14      13725.94      13854.58       366.88 o                         
  -4   5  14         35.76         50.24        52.20 o                         
  -3   5  14      24221.04      23933.95       615.12 o                         
  -2   5  14          7.96         30.40        32.62 o                         
  -1   5  14       5493.67       5380.00       161.00 o                         
   0   5  14          8.72          0.01        34.73 o                         
   1   5  14      25275.52      25147.79       403.54 o                         
   2   5  14         16.71         22.00        35.77 o                         
   3   5  14       1137.46       1218.34        76.52 o                         
   4   5  14         71.26         67.46        41.81 o                         
   5   5  14       3421.51       3339.51       150.13 o                         
   6   5  14        122.22        122.93        53.56 o                         
   7   5  14        711.30        772.38       124.42 o                         
  -7   6  14         91.19        107.94        54.63 o                         
  -6   6  14       8423.95       8468.96       295.21 o                         
  -5   6  14         43.19         46.14        46.25 o                         
  -4   6  14      25354.58      26463.76       441.31 o                         
  -3   6  14         62.17         62.04        58.83 o                         
  -2   6  14       6551.50       6566.16       171.52 o                         
  -1   6  14          1.09        -14.34        41.20 o                         
   0   6  14      11943.01      11923.72       257.66 o                         
   1   6  14          0.68        -21.75        36.77 o                         
   2   6  14      10265.18      10240.74       277.06 o                         
   3   6  14         21.42         33.76        32.73 o                         
   4   6  14       1966.35       1876.34       110.08 o                         
   5   6  14        142.27         84.14        44.49 o                         
   6   6  14       1873.69       1932.49       117.98 o                         
   7   6  14         15.62         89.12        97.36 o                         
  -7   7  14       4002.94       3986.91       504.72 o                         
  -6   7  14        154.74        179.51        66.54 o                         
  -5   7  14      15769.47      16465.17       355.73 o                         
  -4   7  14        176.52        131.88        41.20 o                         
  -3   7  14      14356.93      13968.88       313.58 o                         
  -2   7  14       1276.80       1085.89        88.22 o                         
  -1   7  14       5133.82       5344.63       171.48 o                         
   0   7  14        370.73        346.25        47.89 o                         
   1   7  14      13931.56      14160.31       300.82 o                         
   2   7  14        373.11        416.21        50.29 o                         
   3   7  14       2196.58       2119.99       111.34 o                         
   4   7  14         50.20         68.48        39.82 o                         
   5   7  14       3057.38       2878.48       130.33 o                         
   6   7  14         70.06        -10.74       101.68 o                         
  -6   8  14       2127.91       2428.36       259.19 o                         
  -5   8  14        360.52        350.41        57.69 o                         
  -4   8  14      21545.51      21571.93       390.29 o                         
  -3   8  14        174.30        110.77        68.15 o                         
  -2   8  14       5904.00       6572.83       217.21 o                         
  -1   8  14         55.25         71.96        35.93 o                         
   0   8  14      11872.88      11870.94       255.11 o                         
   1   8  14         39.59         -6.09        41.97 o                         
   2   8  14      10429.58      10106.97       228.03 o                         
   3   8  14         98.05        118.23        53.68 o                         
   4   8  14        223.29        184.97        68.30 o                         
   5   8  14        142.35        179.86        53.14 o                         
   6   8  14       4663.79       4720.38       305.28 o                         
  -6   9  14          7.73       -113.05       113.05 o                         
  -5   9  14      13622.23      13692.53       446.61 o                         
  -4   9  14          2.93         17.71        45.69 o                         
  -3   9  14      12363.12      12083.44       340.72 o                         
  -2   9  14          4.62        -49.62        49.62 o                         
  -1   9  14       4980.87       4876.93       189.99 o                         
   0   9  14         33.67          8.50        35.02 o                         
   1   9  14      12587.19      12715.99       247.08 o                         
   2   9  14         23.03          9.86        40.64 o                         
   3   9  14       1852.24       1850.94       133.68 o                         
   4   9  14         88.96        121.36        55.42 o                         
   5   9  14       2357.49       2127.02       212.61 o                         
  -5  10  14        636.00        907.64       147.43 o                         
  -4  10  14      15095.83      16134.39       855.97 o                         
  -3  10  14        559.10        507.76        86.64 o                         
  -2  10  14       4160.44       4040.53       211.24 o                         
  -1  10  14          8.33        -43.76        45.31 o                         
   0  10  14       7832.93       7696.22       223.43 o                         
   1  10  14          6.08         14.73        39.57 o                         
   2  10  14       4581.07       4471.54       200.49 o                         
   3  10  14         69.85        196.96        58.61 o                         
   4  10  14       1204.93        492.00       152.61 o                         
  -2  11  14        496.48        429.50        89.73 o                         
  -1  11  14       2320.83       2064.34       132.63 o                         
   0  11  14        440.00        367.95        64.69 o                         
   1  11  14      12795.52      12771.16       438.97 o                         
   2  11  14        204.14        302.69        92.30 o                         
   3  11  14        487.36        745.39       176.99 o                         
  -1  12  14         31.79       -167.39       167.39 o                         
   0  12  14       7769.45       7178.26       915.16 o                         
   1  12  14          6.15         -2.31       136.71 o                         
  -7   0  15        986.94       1009.50       167.13 o                         
  -5   0  15       6660.16       6932.45       385.81 o                         
  -3   0  15      13019.05      13510.70       394.24 o                         
  -1   0  15       1664.36       1630.58       146.83 o                         
   1   0  15      44007.08      45616.98       870.15 o                         
   3   0  15       2951.90       3194.84       165.16 o                         
   5   0  15      12513.18      12091.49       437.54 o                         
   7   0  15      15351.76      15580.42       869.01 o                         
  -8   1  15        408.73        396.57       116.08 o                         
  -7   1  15        105.86        121.26        65.81 o                         
  -6   1  15        417.74        487.73        88.77 o                         
  -5   1  15        197.30        369.52        76.08 o                         
  -4   1  15       8550.52       8711.90       254.54 o                         
  -3   1  15        281.51        349.42        50.20 o                         
  -2   1  15       2170.26       2234.58       109.21 o                         
  -1   1  15         20.40         22.40        32.98 o                         
   0   1  15      14596.55      14672.29       273.25 o                         
   1   1  15         44.17         53.19        27.33 o                         
   2   1  15      27630.79      27764.71       373.23 o                         
   3   1  15         45.05         32.02        28.18 o                         
   4   1  15       4086.38       3878.96       133.12 o                         
   5   1  15        392.61        330.85        58.33 o                         
   6   1  15      22350.10      22500.52       543.26 o                         
   7   1  15        254.96        224.36        56.71 o                         
  -8   2  15         15.94        -94.33        94.33 o                         
  -7   2  15        394.63        484.59        86.71 o                         
  -6   2  15        149.87        100.16        54.46 o                         
  -5   2  15       3617.73       3851.90       242.36 o                         
  -4   2  15         17.35        -33.70        39.75 o                         
  -3   2  15       5377.48       5353.61       172.43 o                         
  -2   2  15         98.12         77.53        41.76 o                         
  -1   2  15       3458.68       3724.81       151.93 o                         
   0   2  15        813.11        868.86        67.43 o                         
   1   2  15      28684.04      29000.32       396.08 o                         
   2   2  15        353.71        311.45        36.78 o                         
   3   2  15       8988.56       8930.46       194.36 o                         
   4   2  15        201.85        227.69        55.85 o                         
   5   2  15      11328.72      10989.92       297.99 o                         
   6   2  15          2.12         43.49        59.87 o                         
   7   2  15      17612.65      18047.05       425.87 o                         
  -8   3  15         47.03          9.61       173.68 o                         
  -7   3  15         11.96        -11.01        59.15 o                         
  -6   3  15         12.37        -39.09        50.06 o                         
  -5   3  15        266.91        205.90        54.79 o                         
  -4   3  15      19135.67      18281.76       399.81 o                         
  -3   3  15        168.00        152.85        38.46 o                         
  -2   3  15       1391.02       1339.85        94.75 o                         
  -1   3  15        335.98        367.60        47.06 o                         
   0   3  15      15400.09      16084.00       288.00 o                         
   1   3  15         79.65        148.07        35.44 o                         
   2   3  15      21738.64      22779.75       336.01 o                         
   3   3  15         33.00         -7.89        31.11 o                         
   4   3  15       1161.18       1092.10        81.31 o                         
   5   3  15        661.22        583.32        77.82 o                         
   6   3  15      24222.20      23955.89       480.11 o                         
   7   3  15          1.14         30.32        57.83 o                         
   8   3  15       3045.87       2610.62       432.97 o                         
  -8   4  15         59.21         28.60        93.27 o                         
  -7   4  15         13.69         24.85        56.21 o                         
  -6   4  15         44.50         83.65        56.04 o                         
  -5   4  15       3218.75       3295.60       170.31 o                         
  -4   4  15         35.90         19.83        48.32 o                         
  -3   4  15       6961.18       6381.20       227.53 o                         
  -2   4  15         28.50         42.64        36.94 o                         
  -1   4  15       1912.04       1795.25        94.00 o                         
   0   4  15         20.50         73.01        43.02 o                         
   1   4  15      31820.69      32767.42       460.75 o                         
   2   4  15        267.42        160.41        51.21 o                         
   3   4  15       6279.55       6467.05       195.91 o                         
   4   4  15        153.09        134.91        41.74 o                         
   5   4  15       9585.35       9619.11       259.82 o                         
   6   4  15        382.08        330.65        55.27 o                         
   7   4  15      14310.81      14366.22       459.52 o                         
  -7   5  15         18.83         -2.32        73.04 o                         
  -6   5  15        652.44        585.21       166.34 o                         
  -5   5  15        225.98        111.32        54.56 o                         
  -4   5  15       5098.42       5291.50       199.59 o                         
  -3   5  15        504.95        428.43        66.22 o                         
  -2   5  15       2827.79       2835.62       120.65 o                         
  -1   5  15        684.66        638.38        70.05 o                         
   0   5  15      12972.36      12942.38       305.50 o                         
   1   5  15         72.37        118.74        54.20 o                         
   2   5  15      20322.93      20539.11       342.17 o                         
   3   5  15         41.02         57.28        35.27 o                         
   4   5  15       6592.68       6482.76       211.95 o                         
   5   5  15        503.50        496.13        64.94 o                         
   6   5  15      17880.24      17855.31       423.66 o                         
  -7   6  15         41.89       -163.98       167.41 o                         
  -6   6  15        799.76        994.12       123.21 o                         
  -5   6  15       3793.59       3799.86       219.51 o                         
  -4   6  15        100.45         93.94        52.46 o                         
  -3   6  15      10267.65      10070.46       280.90 o                         
  -2   6  15          1.72        -28.66        41.65 o                         
  -1   6  15       1445.39       1309.31        93.96 o                         
   0   6  15       1216.70       1225.74        92.76 o                         
   1   6  15      30755.00      31307.54       458.27 o                         
   2   6  15       1121.85       1114.93        85.46 o                         
   3   6  15       4096.56       3997.86       146.11 o                         
   4   6  15        557.74        514.99        65.17 o                         
   5   6  15      10146.49       9812.63       255.42 o                         
   6   6  15        305.59        190.72        63.86 o                         
   7   6  15      13700.16      11340.86       847.53 o                         
  -7   7  15        183.31        266.87       143.31 o                         
  -6   7  15         83.05        -80.74        88.54 o                         
  -5   7  15          7.32         -0.88        45.27 o                         
  -4   7  15       9287.78       9119.10       262.77 o                         
  -3   7  15         32.50        -35.64        45.93 o                         
  -2   7  15       1184.76       1231.67        94.78 o                         
  -1   7  15        307.10        288.14        53.21 o                         
   0   7  15      11242.02      11737.29       269.27 o                         
   1   7  15        300.30        288.75        48.65 o                         
   2   7  15      15714.61      16250.72       294.34 o                         
   3   7  15         22.02        113.21        49.95 o                         
   4   7  15       2130.25       2048.60       145.51 o                         
   5   7  15         95.40        159.24        56.13 o                         
   6   7  15      14868.68      14270.35       592.46 o                         
  -6   8  15        333.11        247.42       159.70 o                         
  -5   8  15       1151.41       1033.39       161.11 o                         
  -4   8  15        139.33        104.90        44.42 o                         
  -3   8  15       3849.32       3556.22       182.02 o                         
  -2   8  15         16.35         33.82        47.80 o                         
  -1   8  15       2701.14       2689.52       144.66 o                         
   0   8  15       1148.60        956.58        79.73 o                         
   1   8  15      14238.46      14016.13       305.41 o                         
   2   8  15         26.19         19.20        38.70 o                         
   3   8  15       7041.70       7197.35       239.21 o                         
   4   8  15        288.44        238.17        68.79 o                         
   5   8  15       6986.82       6936.24       450.75 o                         
  -5   9  15        926.87        900.12       296.88 o                         
  -4   9  15       7605.09       7542.10       443.02 o                         
  -3   9  15        492.19        389.18        68.04 o                         
  -2   9  15       1638.98       1550.65       121.43 o                         
  -1   9  15        866.32        767.33        91.53 o                         
   0   9  15       9026.56       8902.78       267.08 o                         
   1   9  15          9.55         77.06        51.03 o                         
   2   9  15      13947.74      13916.96       297.27 o                         
   3   9  15        504.78        480.21        68.95 o                         
   4   9  15       3000.81       2572.52       331.97 o                         
   5   9  15       2590.69       2518.79       365.30 o                         
  -5  10  15       2360.62       2555.93       423.00 o                         
  -4  10  15         12.40        220.58       174.18 o                         
  -3  10  15       6280.67       5754.44       620.71 o                         
  -2  10  15        183.61        181.69        80.72 o                         
  -1  10  15       1656.39       1510.83       111.76 o                         
   0  10  15        537.89        386.62        89.39 o                         
   1  10  15      19197.35      18985.05       560.76 o                         
   2  10  15         21.08        -58.34        75.95 o                         
   3  10  15       3410.37       2997.82       318.11 o                         
  -1  11  15        539.58        267.83       149.12 o                         
   0  11  15       4971.20       4718.05       365.32 o                         
   1  11  15        584.04        623.59       204.08 o                         
   2  11  15       9692.11       9286.52       808.88 o                         
  -8   0  16       3512.75       3275.05       433.81 o                         
  -6   0  16      12153.87      11326.97       691.73 o                         
  -4   0  16      10157.84      10820.92       493.20 o                         
  -2   0  16       2776.75       2859.01       182.44 o                         
   0   0  16       7958.68       8468.89       300.24 o                         
   2   0  16          0.89        -52.76        52.76 o                         
   4   0  16         80.89        112.03        52.63 o                         
   6   0  16       1240.26       1487.80       197.75 o                         
  -8   1  16        117.39        143.18        99.64 o                         
  -7   1  16       5860.39       5990.34       285.60 o                         
  -6   1  16        418.82        415.43        86.91 o                         
  -5   1  16      11258.73      11116.14       366.59 o                         
  -4   1  16        227.69        266.17        52.29 o                         
  -3   1  16       2303.73       2248.30       114.47 o                         
  -2   1  16        244.79        336.14        55.93 o                         
  -1   1  16       7948.94       8446.91       218.79 o                         
   0   1  16        116.35        132.68        40.72 o                         
   1   1  16         59.69        105.68        39.51 o                         
   2   1  16        801.39        816.52        71.86 o                         
   3   1  16       1274.41       1257.27        78.92 o                         
   4   1  16        280.32        241.58        46.57 o                         
   5   1  16         64.24        126.70        47.72 o                         
   6   1  16         83.81         31.36        44.17 o                         
   7   1  16       2639.71       2474.00       256.72 o                         
  -8   2  16       2741.59       2251.17       366.32 o                         
  -7   2  16         49.41        104.90       117.93 o                         
  -6   2  16      10908.13      10638.10       373.36 o                         
  -5   2  16        195.47         62.48        53.47 o                         
  -4   2  16       2727.23       2800.47       151.69 o                         
  -3   2  16        655.90        639.02        65.59 o                         
  -2   2  16       5831.76       5918.68       190.00 o                         
  -1   2  16        252.08        314.15        49.95 o                         
   0   2  16       1526.97       1673.02        90.39 o                         
   1   2  16        124.87        187.15        46.32 o                         
   2   2  16         21.72         93.96        35.43 o                         
   3   2  16         40.95         79.70        32.99 o                         
   4   2  16       1581.40       1627.16       102.28 o                         
   5   2  16         15.01         14.49        52.12 o                         
   6   2  16       4090.98       4197.89       196.63 o                         
   7   2  16        122.89         81.25        91.69 o                         
  -8   3  16         45.95        -46.31       127.18 o                         
  -7   3  16       4578.70       4567.15       289.34 o                         
  -6   3  16         38.02         48.43        56.06 o                         
  -5   3  16      15992.09      15960.44       464.52 o                         
  -4   3  16         10.79        -41.68        41.68 o                         
  -3   3  16       1959.02       2016.54       129.76 o                         
  -2   3  16        148.78        221.41        45.25 o                         
  -1   3  16       5486.42       5764.81       172.83 o                         
   0   3  16         26.50         45.46        47.52 o                         
   1   3  16       1174.90       1282.25        86.81 o                         
   2   3  16        163.13        190.86        42.04 o                         
   3   3  16        149.45        189.94        35.25 o                         
   4   3  16         23.16         28.10        41.84 o                         
   5   3  16         25.42        179.08        67.58 o                         
   6   3  16          1.55         55.31        53.93 o                         
   7   3  16       2261.48       2464.99       411.06 o                         
  -7   4  16         10.16         43.07       116.78 o                         
  -6   4  16      11721.25      11999.65       430.89 o                         
  -5   4  16        622.08        505.54        79.76 o                         
  -4   4  16       5869.23       5658.11       227.32 o                         
  -3   4  16        273.93        322.60        60.85 o                         
  -2   4  16       4381.11       4532.33       175.49 o                         
  -1   4  16        275.25        254.45        64.93 o                         
   0   4  16       4134.97       4262.72       165.12 o                         
   1   4  16        108.57        124.38        41.40 o                         
   2   4  16          1.13         32.54        33.78 o                         
   3   4  16        129.64        105.40        39.51 o                         
   4   4  16        912.84        976.32        84.59 o                         
   5   4  16        253.75        255.18        77.64 o                         
   6   4  16       2099.84       2073.90       182.51 o                         
   7   4  16        290.23        290.70       210.21 o                         
  -7   5  16       5771.96       5847.70       564.41 o                         
  -6   5  16         75.37        104.53        65.80 o                         
  -5   5  16       6128.08       5801.03       253.59 o                         
  -4   5  16         91.39         75.67        51.82 o                         
  -3   5  16       2370.28       2259.49       150.56 o                         
  -2   5  16         18.56         44.76        52.10 o                         
  -1   5  16       7802.66       7664.44       227.77 o                         
   0   5  16         65.67        142.44        48.43 o                         
   1   5  16         11.27         24.83        41.22 o                         
   2   5  16         15.58         64.43        38.90 o                         
   3   5  16       2892.60       2941.84       142.57 o                         
   4   5  16         71.96        108.56        50.57 o                         
   5   5  16        246.74        311.65        67.80 o                         
   6   5  16         54.02         38.75        61.04 o                         
  -6   6  16       9036.73       9275.18       498.60 o                         
  -5   6  16        284.44        307.58        64.69 o                         
  -4   6  16       5954.98       5937.40       209.27 o                         
  -3   6  16        260.00        301.07        60.79 o                         
  -2   6  16       1261.61       1135.67        94.32 o                         
  -1   6  16         13.52        -35.41        39.57 o                         
   0   6  16       4991.92       5199.59       192.11 o                         
   1   6  16        313.83        269.89        61.20 o                         
   2   6  16         89.99         72.34        54.17 o                         
   3   6  16        172.26        238.62        52.16 o                         
   4   6  16        279.53        308.88        58.24 o                         
   5   6  16         93.18        163.28        96.91 o                         
   6   6  16       1201.10       1452.74       319.39 o                         
  -6   7  16        210.36        211.94       110.29 o                         
  -5   7  16       9954.02       9603.14       501.25 o                         
  -4   7  16         13.64          1.05        40.02 o                         
  -3   7  16       2179.42       2068.95       138.20 o                         
  -2   7  16          7.03         -5.92        49.42 o                         
  -1   7  16       5184.04       5255.92       182.67 o                         
   0   7  16        365.96        409.25        52.81 o                         
   1   7  16        237.31        233.29        59.56 o                         
   2   7  16        508.74        485.33        70.08 o                         
   3   7  16          9.52        -49.33        49.33 o                         
   4   7  16        583.14        429.30        66.53 o                         
   5   7  16         61.63        149.18        79.65 o                         
  -4   8  16       1775.87       1502.08       215.20 o                         
  -3   8  16         22.07        -29.79        56.20 o                         
  -2   8  16       5080.63       4792.29       232.74 o                         
  -1   8  16          1.30        -31.06        46.19 o                         
   0   8  16       1659.88       1690.21       126.25 o                         
   1   8  16         30.56         49.95        42.56 o                         
   2   8  16          3.29        -29.50        48.13 o                         
   3   8  16         23.82         29.99        45.75 o                         
   4   8  16       1384.22       1103.04       181.63 o                         
   5   8  16        232.11        102.34       109.78 o                         
  -4   9  16        195.22        135.52       126.45 o                         
  -3   9  16        957.24       1173.32       198.80 o                         
  -2   9  16         69.38        108.08        57.39 o                         
  -1   9  16       3343.13       3256.29       177.72 o                         
   0   9  16         14.24         -0.36        45.19 o                         
   1   9  16        324.05        244.99        80.47 o                         
   2   9  16        479.21        442.15        79.13 o                         
   3   9  16         93.69         61.17        70.98 o                         
   4   9  16          2.40       -191.68       191.68 o                         
  -1  10  16        579.25        699.67       234.19 o                         
   0  10  16       3548.86       3247.01       294.92 o                         
   1  10  16         15.60         95.74       102.23 o                         
   2  10  16         97.17        -60.78       137.32 o                         
   0  11  16         45.83         -3.33       126.74 o                         
   1  11  16          7.12         62.18       112.87 o                         
  -7   0  17       6569.38       6297.01       588.51 o                         
  -5   0  17      11746.26      11660.73       551.51 o                         
  -3   0  17       4618.25       4437.87       238.28 o                         
  -1   0  17      24910.58      25142.39       720.04 o                         
   1   0  17      10134.42      10574.07       395.83 o                         
   3   0  17      10328.61      10354.78       398.34 o                         
   5   0  17      13484.31      13598.03       497.18 o                         
  -7   1  17         56.99        -32.57       104.52 o                         
  -6   1  17      10437.29      10721.20       386.47 o                         
  -5   1  17          0.60        -50.74        63.72 o                         
  -4   1  17       7290.42       7338.79       298.65 o                         
  -3   1  17        334.73        360.66        82.31 o                         
  -2   1  17       6096.70       6183.33       201.29 o                         
  -1   1  17        378.55        359.67        50.60 o                         
   0   1  17      35602.99      35941.94       467.02 o                         
   1   1  17        547.54        641.34        66.87 o                         
   2   1  17       3523.07       3631.45       163.34 o                         
   3   1  17         36.24         23.60        52.82 o                         
   4   1  17      14466.94      14314.77       312.30 o                         
   5   1  17        646.41        513.19        71.55 o                         
   6   1  17       8244.08       7901.45       381.23 o                         
  -7   2  17       2127.53       2870.60       401.83 o                         
  -6   2  17        104.42        128.07        65.48 o                         
  -5   2  17      15223.56      15261.86       453.45 o                         
  -4   2  17         30.72          1.47        63.18 o                         
  -3   2  17       2420.96       2347.32       141.33 o                         
  -2   2  17         38.98         39.94        39.15 o                         
  -1   2  17      24364.41      25303.96       420.58 o                         
   0   2  17          0.61          1.59        43.81 o                         
   1   2  17      15660.07      16416.19       417.52 o                         
   2   2  17        272.42        273.55        66.49 o                         
   3   2  17       4052.83       3828.72       170.14 o                         
   4   2  17         53.37         86.33        42.12 o                         
   5   2  17      19074.27      18873.46       447.52 o                         
   6   2  17         26.51        -42.83        64.67 o                         
  -6   3  17      12130.64      12918.49       432.08 o                         
  -5   3  17         50.07         25.83        62.51 o                         
  -4   3  17       5587.96       5820.07       233.35 o                         
  -3   3  17        168.18        201.75        60.12 o                         
  -2   3  17      11797.79      12198.82       294.32 o                         
  -1   3  17         14.84        108.42        52.26 o                         
   0   3  17      23066.64      23498.28       414.22 o                         
   1   3  17         11.22         39.56        36.83 o                         
   2   3  17       6219.97       6146.61       205.88 o                         
   3   3  17         10.68        -30.53        46.92 o                         
   4   3  17      16119.58      15965.74       342.68 o                         
   5   3  17         55.68         35.47        52.23 o                         
   6   3  17       6553.70       6259.79       343.83 o                         
  -6   4  17        627.56        657.03       143.53 o                         
  -5   4  17      12128.89      12268.83       641.44 o                         
  -4   4  17        503.03        466.37        71.52 o                         
  -3   4  17       2445.28       2470.95       153.49 o                         
  -2   4  17        497.14        498.89        75.67 o                         
  -1   4  17      23750.24      24090.80       640.02 o                         
   0   4  17         21.35        -40.23        43.07 o                         
   1   4  17      14844.61      15068.17       330.41 o                         
   2   4  17       1116.20       1021.43        86.06 o                         
   3   4  17       5713.27       5784.61       246.32 o                         
   4   4  17       1142.93       1133.68       100.23 o                         
   5   4  17      15296.56      15419.98       608.28 o                         
   6   4  17          7.55       -106.78       106.78 o                         
  -6   5  17       8506.06       8843.26       497.03 o                         
  -5   5  17        104.50        132.35        68.02 o                         
  -4   5  17       7436.36       7427.81       303.92 o                         
  -3   5  17        224.91        152.45        80.91 o                         
  -2   5  17       4713.16       4693.04       222.31 o                         
  -1   5  17         62.41         33.27        49.12 o                         
   0   5  17      26833.65      27345.09       521.31 o                         
   1   5  17         18.44         47.66        43.46 o                         
   2   5  17       2215.73       2346.26       141.49 o                         
   3   5  17        135.68         72.70        74.19 o                         
   4   5  17      11800.72      11840.61       337.81 o                         
   5   5  17          1.29         -4.20        65.85 o                         
   6   5  17       7596.84       7011.39       674.79 o                         
  -6   6  17         29.81        -37.67       130.55 o                         
  -5   6  17       9632.15       9696.55       405.56 o                         
  -4   6  17          2.33         86.46        45.11 o                         
  -3   6  17       3476.21       3320.79       190.57 o                         
  -2   6  17        209.54        222.15        65.54 o                         
  -1   6  17      18036.14      17971.13       379.77 o                         
   0   6  17         29.89         67.76        43.53 o                         
   1   6  17       8597.92       8627.58       255.88 o                         
   2   6  17        211.99        288.03        55.04 o                         
   3   6  17       6490.26       6668.61       302.68 o                         
   4   6  17         27.89         19.54        62.36 o                         
   5   6  17      11793.94      11845.86       602.33 o                         
  -5   7  17         26.35        -45.71        89.10 o                         
  -4   7  17       3924.03       3744.29       263.26 o                         
  -3   7  17        115.14         30.68        54.30 o                         
  -2   7  17       8099.39       8194.85       308.66 o                         
  -1   7  17       1215.50       1114.92       101.12 o                         
   0   7  17      21370.16      21459.31       436.86 o                         
   1   7  17       1341.29       1349.74        98.97 o                         
   2   7  17       5725.05       5889.45       217.87 o                         
   3   7  17        123.77         86.80       129.53 o                         
   4   7  17      11818.79      11182.71       566.01 o                         
  -4   8  17         82.97         70.72        93.86 o                         
  -3   8  17       2353.97       2193.96       253.95 o                         
  -2   8  17        547.53        662.75        95.88 o                         
  -1   8  17      15760.42      15468.72       392.07 o                         
   0   8  17          0.02        -45.32        45.32 o                         
   1   8  17      11505.05      11318.90       287.66 o                         
   2   8  17          2.09        -59.42        59.42 o                         
   3   8  17       2856.99       2238.24       362.07 o                         
  -1   9  17        126.41        223.02       175.01 o                         
   0   9  17      12665.40      12800.28       502.68 o                         
   1   9  17          7.33        -60.43        60.43 o                         
   2   9  17       3062.48       2857.86       245.91 o                         
   0  10  17          1.32        288.51       170.64 o                         
   1  10  17       6624.91       5793.58       556.17 o                         
  -4   0  18        374.15        513.66       122.53 o                         
  -2   0  18        410.65        483.72        89.26 o                         
   0   0  18       5064.61       5296.44       287.73 o                         
   2   0  18        108.72        194.74        79.06 o                         
   4   0  18       6896.44       7804.14       611.31 o                         
   6   0  18       3293.53       2557.51       355.05 o                         
  -6   1  18         65.83        371.95       181.20 o                         
  -5   1  18        448.79        346.91       101.91 o                         
  -4   1  18        165.34        178.15       106.35 o                         
  -3   1  18        847.52        950.46        97.10 o                         
  -2   1  18          1.56         57.36        54.83 o                         
  -1   1  18        549.85        647.58        73.57 o                         
   0   1  18        103.43        104.11        44.65 o                         
   1   1  18        563.96        548.44       121.89 o                         
   2   1  18         44.38         96.26        45.70 o                         
   3   1  18        720.25        606.05        74.70 o                         
   4   1  18        452.05        369.68        96.40 o                         
   5   1  18       9539.69       9955.03       872.89 o                         
   6   1  18         39.22          7.63        82.00 o                         
  -6   2  18       1411.25       1520.07       302.79 o                         
  -5   2  18         85.62         56.79        61.71 o                         
  -4   2  18        944.06        974.34       118.42 o                         
  -3   2  18          6.59          8.98        48.37 o                         
  -2   2  18        104.41        100.82        42.52 o                         
  -1   2  18         60.96         11.64        44.73 o                         
   0   2  18        855.42        966.66       149.63 o                         
   1   2  18        374.51        393.93        60.59 o                         
   2   2  18         29.01         63.74        48.95 o                         
   3   2  18        444.96        521.05        70.98 o                         
   4   2  18       5925.59       6568.08       321.01 o                         
   5   2  18         10.06       -198.50       198.50 o                         
   6   2  18       3854.58       3561.60       306.87 o                         
  -5   3  18         29.95        200.44        80.22 o                         
  -4   3  18         36.63        -52.28        52.28 o                         
  -3   3  18       2037.03       1940.83       137.79 o                         
  -2   3  18         70.97         82.21        44.60 o                         
  -1   3  18       1086.68       1236.97        96.30 o                         
   0   3  18         57.63        105.20        49.80 o                         
   1   3  18        725.90        760.00       110.44 o                         
   2   3  18         56.66        117.71        78.82 o                         
   3   3  18         95.69         31.61        60.31 o                         
   4   3  18        140.82        211.90        67.63 o                         
   5   3  18       9629.56       8381.36       785.88 o                         
  -5   4  18          6.40        -19.88       170.24 o                         
  -4   4  18        291.75        299.39        65.37 o                         
  -3   4  18         87.43        159.44        69.28 o                         
  -2   4  18        275.78        287.11        69.89 o                         
  -1   4  18          2.83          1.55        56.90 o                         
   0   4  18       2290.33       2474.14       134.93 o                         
   1   4  18        204.19        197.33        76.24 o                         
   2   4  18         13.56        -30.49        46.00 o                         
   3   4  18          3.21        -49.82        56.03 o                         
   4   4  18       5433.99       5338.35       314.29 o                         
   5   4  18          3.67        109.33       152.46 o                         
  -5   5  18        876.54       1188.38       254.19 o                         
  -4   5  18         13.30        -48.09        61.93 o                         
  -3   5  18        452.23        410.39        70.38 o                         
  -2   5  18        238.05        123.43        63.89 o                         
  -1   5  18        390.66        439.34        68.13 o                         
   0   5  18         85.41        139.66        48.05 o                         
   1   5  18        425.63        448.56        65.07 o                         
   2   5  18         95.74         67.72        47.91 o                         
   3   5  18       1653.08       1551.65       137.03 o                         
   4   5  18        492.85        361.08       204.08 o                         
   5   5  18       7002.12       6328.41       659.34 o                         
  -4   6  18        132.37         54.38       121.26 o                         
  -3   6  18         20.40         27.56        60.10 o                         
  -2   6  18        565.72        582.77        95.56 o                         
  -1   6  18        196.91        303.93        66.86 o                         
   0   6  18       3365.59       3486.47       241.94 o                         
   1   6  18        188.24        178.96        45.48 o                         
   2   6  18        121.03        165.28        65.59 o                         
   3   6  18        774.61        655.86       143.98 o                         
   4   6  18       4464.74       4095.07       345.87 o                         
  -4   7  18        130.68        111.74       100.30 o                         
  -3   7  18       1224.56       1257.73       195.77 o                         
  -2   7  18         46.86         -9.62        68.49 o                         
  -1   7  18        410.85        525.39        74.74 o                         
   0   7  18          1.09         47.34        47.44 o                         
   1   7  18        508.99        485.37        66.60 o                         
   2   7  18         95.71         65.31        54.25 o                         
   3   7  18        350.50        466.14       171.56 o                         
  -3   8  18        203.26        255.49       157.51 o                         
  -1   8  18         46.39         97.28       102.12 o                         
   0   8  18        555.97        489.92       107.47 o                         
   1   8  18          6.64        -44.40        60.22 o                         
   0   9  18         13.03         27.75       149.52 o                         
   1   9  18        528.75        452.02       111.58 o                         
  -5   0  19       5595.04       4573.50       543.80 o                         
  -3   0  19       9413.06       9746.97       518.49 o                         
  -1   0  19      16977.16      17581.15       708.05 o                         
   1   0  19       2559.20       2360.89       235.29 o                         
   3   0  19       9355.57       9039.45       401.35 o                         
  -5   1  19          0.03         49.49        92.02 o                         
  -4   1  19       3764.58       3690.33       228.71 o                         
  -3   1  19         16.98        124.42        57.09 o                         
  -2   1  19      20209.06      20919.51       774.87 o                         
  -1   1  19        131.24        193.77        55.03 o                         
   0   1  19       5482.50       5634.47       232.66 o                         
   1   1  19          5.18        -31.26        47.54 o                         
   2   1  19       7616.37       7890.42       263.52 o                         
   3   1  19        119.74        119.50        49.99 o                         
  -5   2  19       3703.50       2889.36       427.38 o                         
  -4   2  19          0.12         21.30        59.48 o                         
  -3   2  19      11698.19      12243.37       358.95 o                         
  -2   2  19        238.29        170.62        52.22 o                         
  -1   2  19      11125.67      11413.11       406.10 o                         
   0   2  19         87.07         58.61        48.54 o                         
   1   2  19       4193.17       4543.48       199.82 o                         
   2   2  19         35.47        152.40        57.62 o                         
   3   2  19       8856.60       9300.00       329.84 o                         
  -5   3  19          1.82         80.37       123.31 o                         
  -4   3  19       3640.66       3458.38       654.11 o                         
  -3   3  19         38.37         72.73        65.38 o                         
  -2   3  19      17015.11      17555.73       443.80 o                         
  -1   3  19         67.44        104.72        45.84 o                         
   0   3  19       5167.07       5132.39       211.97 o                         
   1   3  19          4.27          4.45        46.31 o                         
   2   3  19       3850.43       3921.99       188.64 o                         
   3   3  19         61.42         94.31        63.73 o                         
  -5   4  19       3208.17       3296.94       428.06 o                         
  -3   4  19       9723.24       9818.32       368.28 o                         
  -2   4  19        106.03         35.26        52.73 o                         
  -1   4  19      14444.05      14549.06       346.53 o                         
   0   4  19         20.53         -6.88        42.96 o                         
   1   4  19       3305.82       3481.75       177.02 o                         
   2   4  19         10.49        -13.38        50.30 o                         
   3   4  19       8435.89       8076.13       489.86 o                         
  -4   5  19       4766.83       4948.17       485.12 o                         
  -3   5  19         51.26         -4.25        80.97 o                         
  -2   5  19      15328.25      15140.42       486.66 o                         
  -1   5  19         13.34         69.19        66.64 o                         
   0   5  19       4276.35       4328.46       188.69 o                         
   1   5  19         44.05         20.86        49.56 o                         
   2   5  19       8903.92       8622.27       380.63 o                         
   3   5  19         20.92         97.42       112.03 o                         
  -4   6  19          5.46       -157.01       157.01 o                         
  -3   6  19       8053.86       7140.13       607.10 o                         
  -2   6  19        362.88        284.26        89.96 o                         
  -1   6  19      12820.77      13086.35       420.99 o                         
   0   6  19         30.53        -45.22        63.76 o                         
   1   6  19       1727.32       1846.49       173.11 o                         
   2   6  19         76.27        141.51       116.06 o                         
  -3   7  19        264.57         -5.39       126.11 o                         
  -1   7  19        117.37       -102.51       185.71 o                         
   0   7  19       4727.31       4799.58       277.24 o                         
   1   7  19         42.30         99.47        67.00 o                         
   2   7  19       4144.76       4006.99       579.22 o                         
  -4   0  20        268.92        173.61       135.65 o                         
  -2   0  20       5095.83       5754.23       462.64 o                         
   0   0  20        843.15       1089.20       166.67 o                         
   2   0  20       5473.09       5915.44       425.12 o                         
  -4   1  20          0.60        -10.15       197.27 o                         
  -3   1  20       1625.32       1755.98       248.91 o                         
  -2   1  20        222.24        209.85       101.90 o                         
  -1   1  20       5573.36       5719.08       254.56 o                         
   0   1  20        328.79        215.38        69.54 o                         
   1   1  20        517.77        515.50        78.66 o                         
   2   1  20         13.97         70.84        58.24 o                         
   3   1  20      15541.32      14469.42       828.78 o                         
  -4   2  20         15.80       -114.69       131.26 o                         
  -3   2  20         43.60        -76.62       138.97 o                         
  -2   2  20       7442.34       7756.24       322.34 o                         
  -1   2  20         11.19        -53.97        53.97 o                         
   0   2  20       1461.46       1347.05       122.01 o                         
   1   2  20        252.79        208.48        61.44 o                         
   2   2  20       6015.83       6073.25       311.68 o                         
   3   2  20         47.15        108.86       108.33 o                         
  -3   3  20       3077.17       3518.22       318.79 o                         
  -2   3  20         39.03         72.03        69.82 o                         
  -1   3  20       3619.10       3655.83       179.01 o                         
   0   3  20        163.51        100.36        51.66 o                         
   1   3  20       1534.95       1667.56       146.16 o                         
   2   3  20         68.55        102.18        99.68 o                         
   3   3  20       9770.34      10147.94       710.95 o                         
  -3   4  20        757.45        769.26       165.48 o                         
  -2   4  20       5119.14       4918.68       325.26 o                         
  -1   4  20         98.15          9.08       143.95 o                         
   0   4  20        840.07        643.63       100.47 o                         
   1   4  20         31.50         -4.55        68.27 o                         
   2   4  20       4872.87       4671.59       343.44 o                         
   3   4  20         81.09        -84.34       117.78 o                         
  -3   5  20       1091.91       1258.20       253.57 o                         
  -2   5  20         70.93        -19.68       174.25 o                         
  -1   5  20       5394.39       5789.54       466.14 o                         
   0   5  20         13.45          2.64        91.30 o                         
   1   5  20        594.95        770.11       124.10 o                         
  -1   6  20          4.09         45.98       170.30 o                         
   1   6  20        730.24        538.03       234.11 o                         
  -3   0  21       6027.31       6823.27       702.24 o                         
  -1   0  21        196.25        106.43        90.06 o                         
   1   0  21       3914.73       3656.31       428.52 o                         
  -3   1  21        356.33        320.53       155.20 o                         
  -2   1  21       4657.32       4375.31       444.23 o                         
  -1   1  21         90.22         85.08        72.40 o                         
   0   1  21       2266.33       2365.00       241.24 o                         
   1   1  21          0.79        -76.19        91.65 o                         
   2   1  21       1532.76       1805.50       219.67 o                         
  -2   2  21        130.21        140.36        85.12 o                         
  -1   2  21       4031.58       4050.29       307.22 o                         
   0   2  21        180.18         94.25       100.58 o                         
   1   2  21       2554.70       3108.13       401.89 o                         
   2   2  21        122.64          1.88       105.58 o                         
  -2   3  21       1384.34       1547.35       209.09 o                         
  -1   3  21         21.07        137.94       145.08 o                         
   0   3  21       1756.12       1697.13       293.69 o                         
  -1   4  21       1285.50       1063.50       281.72 o                         
   0   4  21        328.37        351.68       155.10 o                         
                                                                                
