# Supplementary material for: Crystal structures of sixteen phosphane chalcogenide complexes of gold(I) chloride, bromide and iodide
Source: Acta Crystallogr E Crystallogr Commun. 2024 Jan 1;80(Pt 1):34–49. doi: 10.1107/S2056989023010459 (PMC10833370; doi:10.1107/S2056989023010459)
Supplement: Supplementary file 7 [file e-80-00034-7asup7.hkl]

data_7a                                                                         
_shelx_title ' Jens in P2(1)/c'                                                 
_shelx_refln_list_code          4                                               
_shelx_F_calc_maximum      434.67                                               
_exptl_crystal_F_000       944.00                                               
_reflns_d_resolution_high  0.6923                                               
                                                                                
loop_                                                                           
 _space_group_symop_operation_xyz                                               
 'x, y, z'                                                                      
 '-x, y+1/2, -z+1/2'                                                            
 '-x, -y, -z'                                                                   
 'x, -y-1/2, z-1/2'                                                             
                                                                                
_cell_length_a     7.6451                                                       
_cell_length_b    14.6437                                                       
_cell_length_c    13.7211                                                       
_cell_angle_alpha  90.000                                                       
_cell_angle_beta   90.495                                                       
_cell_angle_gamma  90.000                                                       
                                                                                
_shelx_F_squared_multiplier     1.000                                           
                                                                                
loop_                                                                           
 _refln_index_h                                                                 
 _refln_index_k                                                                 
 _refln_index_l                                                                 
 _refln_F_squared_calc                                                          
 _refln_F_squared_meas                                                          
 _refln_F_squared_sigma                                                         
 _refln_observed_status                                                         
   1   0   0      78752.59      80163.05       840.02 o                         
   2   0   0         28.34        115.92        18.30 o                         
   3   0   0      40826.57      41552.06       409.81 o                         
   4   0   0      56372.77      54282.69       529.66 o                         
   5   0   0      51321.89      49943.22       466.60 o                         
   6   0   0       1483.83       1556.01        50.10 o                         
   7   0   0       5683.32       5770.94       152.47 o                         
   8   0   0      13546.87      14095.24       324.38 o                         
   9   0   0       1629.75       1658.10       113.29 o                         
  10   0   0        107.22        154.57        48.90 o                         
   1   1   0      12778.42      13396.45        70.31 o                         
   2   1   0      36155.40      36545.43       183.88 o                         
   3   1   0      14399.23      14438.97       111.42 o                         
   4   1   0       2817.28       2744.85        41.95 o                         
   5   1   0      23809.55      23351.50       192.55 o                         
   6   1   0      12120.53      12008.79       149.52 o                         
   7   1   0       2145.77       2026.23        67.78 o                         
   8   1   0        836.47        892.71        53.41 o                         
   9   1   0       5580.93       5876.61       150.90 o                         
  10   1   0       5011.05       5211.86       147.13 o                         
   0   2   0      20505.74      20907.87       147.96 o                         
   1   2   0       1356.89       1462.85        13.29 o                         
   2   2   0       3774.02       3943.11        29.12 o                         
   3   2   0       3129.31       3182.88        36.21 o                         
   4   2   0        490.45        560.67        17.09 o                         
   5   2   0       5925.15       5864.21        72.17 o                         
   6   2   0       8991.88       9159.15       125.87 o                         
   7   2   0       2714.32       2712.88        80.11 o                         
   8   2   0         24.51         65.55        26.99 o                         
   9   2   0         56.51         40.56        28.26 o                         
  10   2   0        136.37        112.55        31.13 o                         
   1   3   0       6949.48       7162.15        38.99 o                         
   2   3   0       8657.16       8687.45        57.66 o                         
   3   3   0      11667.94      11737.15        87.28 o                         
   4   3   0        682.24        681.16        18.72 o                         
   5   3   0      20379.65      20241.20       177.70 o                         
   6   3   0       7560.53       7692.52       100.91 o                         
   7   3   0       1530.86       1617.33        60.86 o                         
   8   3   0         33.00         33.09        25.34 o                         
   9   3   0       4109.56       4267.99       121.95 o                         
  10   3   0       8791.46       9269.76       197.72 o                         
   0   4   0      15292.26      15362.29       101.26 o                         
   1   4   0       3836.45       3726.14        27.93 o                         
   2   4   0       1462.67       1497.63        19.71 o                         
   3   4   0      19900.12      19982.10       126.45 o                         
   4   4   0      26505.07      26127.53       182.35 o                         
   5   4   0       7315.99       7000.97        79.43 o                         
   6   4   0       1453.13       1482.76        46.74 o                         
   7   4   0      14163.76      14189.95       198.35 o                         
   8   4   0      20820.26      21056.78       272.60 o                         
   9   4   0       3255.32       3332.74       108.10 o                         
  10   4   0        105.66         79.36        30.64 o                         
   1   5   0      37334.70      38144.48       182.33 o                         
   2   5   0      32254.97      31859.04       161.01 o                         
   3   5   0      19563.33      19395.30       129.45 o                         
   4   5   0       7325.42       7214.16        75.76 o                         
   5   5   0        466.68        503.76        15.77 o                         
   6   5   0      12380.96      12189.17       137.31 o                         
   7   5   0       8126.21       8089.00       137.12 o                         
   8   5   0        693.40        697.75        45.09 o                         
   9   5   0        181.97        128.46        29.65 o                         
  10   5   0        392.38        344.84        54.35 o                         
   0   6   0       8400.52       8849.30        94.33 o                         
   1   6   0        127.36        111.73         7.66 o                         
   2   6   0       3754.12       3658.77        37.31 o                         
   3   6   0         29.07         38.75         8.84 o                         
   4   6   0       1053.22       1113.26        27.69 o                         
   5   6   0       1675.03       1691.69        33.06 o                         
   6   6   0          9.82         18.32        11.85 o                         
   7   6   0       1278.65       1410.22        54.72 o                         
   8   6   0       1587.73       1700.79        67.58 o                         
   9   6   0         12.33         82.43        38.44 o                         
  10   6   0          2.08        -22.69        46.54 o                         
   1   7   0      38455.20      38879.76       229.39 o                         
   2   7   0      63051.10      62468.21       331.58 o                         
   3   7   0      37460.50      36990.77       221.11 o                         
   4   7   0       1479.38       1422.28        33.24 o                         
   5   7   0       8125.13       8291.29        94.79 o                         
   6   7   0      13557.97      13783.88       148.47 o                         
   7   7   0       6947.71       7085.55       129.91 o                         
   8   7   0        918.02        932.17        51.25 o                         
   9   7   0        487.48        470.60        45.64 o                         
  10   7   0       1302.16       1414.30       253.82 o                         
   0   8   0      37442.60      38898.67       627.26 o                         
   1   8   0      19163.34      19121.45       137.94 o                         
   2   8   0          4.94         37.72        11.26 o                         
   3   8   0      19945.80      19821.43       146.12 o                         
   4   8   0      32752.19      32383.81       217.92 o                         
   5   8   0       6110.28       6069.69        85.88 o                         
   6   8   0       1097.68       1143.67        38.93 o                         
   7   8   0       9541.26       9744.51       155.56 o                         
   8   8   0       9266.42       9478.22       171.97 o                         
   9   8   0       3648.94       3769.81       119.10 o                         
   1   9   0       4849.56       4864.34        60.13 o                         
   2   9   0       4769.94       4854.00        58.91 o                         
   3   9   0        564.35        609.93        22.60 o                         
   4   9   0       5050.97       5081.59        73.65 o                         
   5   9   0       4762.13       4789.94        74.23 o                         
   6   9   0       5876.51       5786.35        92.18 o                         
   7   9   0        609.33        688.82        41.24 o                         
   8   9   0       3979.46       4019.23       111.72 o                         
   9   9   0       6666.65       6800.52       156.65 o                         
   0  10   0         20.25         25.79        19.37 o                         
   1  10   0        298.19        295.84        13.01 o                         
   2  10   0        649.92        655.61        21.55 o                         
   3  10   0        457.14        486.05        23.17 o                         
   4  10   0         14.65         23.21        14.43 o                         
   5  10   0        432.06        445.84        24.18 o                         
   6  10   0        300.73        300.16        25.25 o                         
   7  10   0        600.69        669.82        42.45 o                         
   8  10   0       1150.87       1255.01        60.78 o                         
   9  10   0        252.27        300.44        44.94 o                         
   1  11   0      12963.29      13221.57       171.61 o                         
   2  11   0      10750.86      10547.49       118.00 o                         
   3  11   0       2222.77       2280.24        47.42 o                         
   4  11   0         35.86         30.42        18.64 o                         
   5  11   0       5774.98       5831.76        91.62 o                         
   6  11   0      11736.25      11790.30       147.78 o                         
   7  11   0       3762.20       3810.77        99.20 o                         
   8  11   0        588.89        575.43        45.63 o                         
   9  11   0       4351.59       4214.16       309.06 o                         
   0  12   0      22206.82      23414.30       715.89 o                         
   1  12   0      28040.84      27714.57       264.32 o                         
   2  12   0       1009.11        980.51        37.45 o                         
   3  12   0      11003.32      10738.93       152.71 o                         
   4  12   0      31003.85      30187.35       346.62 o                         
   5  12   0       7302.84       7168.46       123.20 o                         
   6  12   0        167.80        156.42        27.09 o                         
   7  12   0       2218.90       2112.49        93.00 o                         
   8  12   0       2396.57       2488.88       124.77 o                         
   1  13   0       3450.12       3509.86        87.81 o                         
   2  13   0       6211.26       6245.26       116.36 o                         
   3  13   0       1588.24       1501.08        52.63 o                         
   4  13   0        271.28        235.49        30.65 o                         
   5  13   0       1625.03       1523.54        57.86 o                         
   6  13   0       2664.48       2633.19        93.29 o                         
   7  13   0        248.83        217.69        38.79 o                         
   8  13   0        172.90         97.76        59.66 o                         
   0  14   0       3584.99       3507.35       159.42 o                         
   1  14   0       5859.62       5691.41       129.92 o                         
   2  14   0       1862.75       1925.24        66.43 o                         
   3  14   0        114.89         86.23        27.68 o                         
   4  14   0       6206.53       5903.85       127.10 o                         
   5  14   0       3538.85       3662.06       100.43 o                         
   6  14   0       1202.92       1145.24        63.91 o                         
   7  14   0        435.89        389.76        58.72 o                         
   8  14   0         17.14          6.53        81.13 o                         
   1  15   0       3768.57       3724.57       132.90 o                         
   2  15   0       5544.35       5431.61       119.61 o                         
   3  15   0       1283.72       1204.90        57.77 o                         
   4  15   0        102.42         35.01        26.10 o                         
   5  15   0       1301.41       1217.43        62.28 o                         
   6  15   0       6500.87       6357.64       175.99 o                         
   7  15   0       3693.18       3094.27       342.65 o                         
   0  16   0       4708.19       4837.34       178.82 o                         
   1  16   0       1874.76       1990.42        76.38 o                         
   2  16   0        696.76        725.86        48.14 o                         
   3  16   0       3952.03       4015.73       108.32 o                         
   4  16   0       4546.44       4529.99       120.72 o                         
   5  16   0        841.79        807.96        54.88 o                         
   6  16   0        397.08        293.22        59.60 o                         
   1  17   0         69.62         94.57        36.48 o                         
   2  17   0       2368.98       2365.40        85.40 o                         
   3  17   0       3054.99       3119.57       102.16 o                         
   4  17   0        172.05        161.39        32.58 o                         
   5  17   0        490.24        453.74        52.70 o                         
   6  17   0        287.91        302.06       122.26 o                         
   0  18   0        146.85         73.30        45.46 o                         
   1  18   0        278.70        243.10        37.13 o                         
   2  18   0         30.46         74.61        32.08 o                         
   3  18   0       1234.27       1198.90        69.80 o                         
   4  18   0       1394.03       1365.64        74.08 o                         
   5  18   0         60.82         43.33        46.27 o                         
   1  19   0       5756.71       5745.85       153.99 o                         
   2  19   0      12409.64      12293.02       239.24 o                         
   3  19   0       6145.95       6215.88       210.91 o                         
   4  19   0        192.15        254.17        84.73 o                         
   0  20   0       6050.82       6648.21       389.46 o                         
   1  20   0       2555.83       2655.75       323.66 o                         
 -10   1   1        358.28        325.00        37.74 o                         
  -9   1   1       2849.92       2961.66       101.03 o                         
  -8   1   1       2822.28       2778.32        94.78 o                         
  -7   1   1       1459.44       1454.73        46.61 o                         
  -6   1   1      13756.35      13646.47       141.46 o                         
  -5   1   1      16949.45      16717.27       166.20 o                         
  -4   1   1       7859.92       8090.96       100.20 o                         
  -3   1   1       4465.12       4925.58        58.05 o                         
  -2   1   1      66914.23      69162.20       328.58 o                         
  -1   1   1     130563.54     136956.17       575.70 o                         
   1   1   1       1601.38       1588.11        14.49 o                         
   2   1   1      11009.03      11284.79        69.00 o                         
   3   1   1      49771.50      50051.25       325.19 o                         
   4   1   1      54039.46      53587.55       355.70 o                         
   5   1   1      18279.28      17940.62       140.50 o                         
   6   1   1        839.54        932.00        38.76 o                         
   7   1   1       8510.72       8585.39       142.73 o                         
   8   1   1       5313.92       5476.67       135.48 o                         
   9   1   1        682.39        724.99        54.96 o                         
  10   1   1         16.33        -11.36        32.64 o                         
 -10   2   1       8506.06       8508.56       183.06 o                         
  -9   2   1        447.70        432.76        41.36 o                         
  -8   2   1        755.61        721.66        46.90 o                         
  -7   2   1      19586.94      19903.38       248.58 o                         
  -6   2   1      30172.59      30450.29       253.85 o                         
  -5   2   1       8091.49       8068.18       101.72 o                         
  -4   2   1       9770.33       9753.18        91.71 o                         
  -3   2   1      30994.24      30624.38       193.95 o                         
  -2   2   1      34954.44      35231.41       160.86 o                         
  -1   2   1       1011.86       1112.94        11.72 o                         
   0   2   1        598.81        692.46        12.56 o                         
   1   2   1      60334.03      61279.02       250.13 o                         
   2   2   1      36594.93      36670.43       183.58 o                         
   3   2   1        481.33        516.24        17.47 o                         
   4   2   1      24458.03      24328.14       193.10 o                         
   5   2   1      27656.95      27327.95       212.22 o                         
   6   2   1       9590.49       9391.21       118.48 o                         
   7   2   1          1.03         28.03        20.35 o                         
   8   2   1       5223.34       5455.03       135.48 o                         
   9   2   1      16415.02      17044.30       268.03 o                         
  10   2   1       5605.01       5847.03       159.86 o                         
 -10   3   1        745.83        836.87        58.14 o                         
  -9   3   1       5787.10       5805.60       145.92 o                         
  -8   3   1      10215.20      10310.50       167.17 o                         
  -7   3   1       5559.78       5685.57       120.09 o                         
  -6   3   1        655.80        668.51        30.79 o                         
  -5   3   1      12647.08      12471.18       116.17 o                         
  -4   3   1      16619.72      16824.47       135.53 o                         
  -3   3   1       3220.78       3247.83        36.86 o                         
  -2   3   1        219.13        247.34         7.73 o                         
  -1   3   1       4935.54       4962.35        32.10 o                         
   0   3   1      10714.23      10677.02        75.82 o                         
   1   3   1        458.66        516.19         9.73 o                         
   2   3   1       5085.61       5187.23        47.83 o                         
   3   3   1       7944.77       7854.14        70.37 o                         
   4   3   1        241.57        229.30        15.49 o                         
   5   3   1       1944.91       2010.42        46.40 o                         
   6   3   1      10869.02      10719.57       132.62 o                         
   7   3   1       7410.58       7311.31       135.05 o                         
   8   3   1       3824.98       3866.08       111.42 o                         
   9   3   1        103.22        141.20        40.26 o                         
  10   3   1       2868.31       2946.89       109.90 o                         
 -10   4   1        631.31        679.26        61.66 o                         
  -9   4   1         44.71         42.83        31.42 o                         
  -8   4   1       1163.31       1229.68        56.53 o                         
  -7   4   1         50.27         56.87        21.01 o                         
  -6   4   1       6465.87       6674.21        93.38 o                         
  -5   4   1       7496.76       7256.16        79.91 o                         
  -4   4   1        726.60        722.81        19.26 o                         
  -3   4   1        240.44        290.97        11.12 o                         
  -2   4   1        908.50       1171.02        32.28 o                         
  -1   4   1        533.06        573.61        10.32 o                         
   0   4   1       3907.01       4123.28        31.24 o                         
   1   4   1        207.61        258.05         9.36 o                         
   2   4   1         38.18         73.57         6.33 o                         
   3   4   1       5128.76       5204.10        59.04 o                         
   4   4   1       4618.98       4635.76        57.86 o                         
   5   4   1         14.77         59.62        11.37 o                         
   6   4   1       1415.30       1391.36        42.91 o                         
   7   4   1        875.74        869.55        46.54 o                         
   8   4   1        505.05        485.99        41.85 o                         
   9   4   1       1710.11       1786.51        82.81 o                         
  10   4   1        436.42        486.53        48.84 o                         
 -10   5   1        548.39        585.89        63.65 o                         
  -9   5   1       6921.94       7406.58       160.55 o                         
  -8   5   1      11273.61      11508.44       174.94 o                         
  -7   5   1       2502.87       2670.24        78.81 o                         
  -6   5   1       4874.14       4870.47        75.45 o                         
  -5   5   1      11486.14      11579.48       101.48 o                         
  -4   5   1      19723.62      19381.72       140.20 o                         
  -3   5   1      11643.25      11431.19        86.26 o                         
  -2   5   1        646.39        588.31        13.75 o                         
  -1   5   1      46898.17      47683.46       215.16 o                         
   0   5   1      28103.11      28748.08       143.61 o                         
   1   5   1       2421.66       2457.76        26.20 o                         
   2   5   1       8833.93       8768.65        65.49 o                         
   3   5   1      21313.66      21626.23       139.76 o                         
   4   5   1      12792.14      12559.21       111.21 o                         
   5   5   1         43.24         62.54        11.75 o                         
   6   5   1      15474.75      15211.33       171.12 o                         
   7   5   1      14991.82      15482.13       202.80 o                         
   8   5   1       4769.35       5057.76       123.23 o                         
   9   5   1        201.74        195.20        35.81 o                         
  10   5   1       2066.76       2174.18       131.04 o                         
 -10   6   1       1803.81       1667.22       164.17 o                         
  -9   6   1        301.21        338.94        38.40 o                         
  -8   6   1       2472.58       2566.92        79.96 o                         
  -7   6   1      13099.33      13164.15       186.90 o                         
  -6   6   1       9602.88       9750.10       124.30 o                         
  -5   6   1         49.57         63.05        12.04 o                         
  -4   6   1      21310.25      20997.26       154.86 o                         
  -3   6   1      80996.72      81453.27       422.68 o                         
  -2   6   1      81181.80      81537.09       389.90 o                         
  -1   6   1       1522.51       1566.71        20.63 o                         
   0   6   1      45035.33      46225.54       330.95 o                         
   1   6   1     120531.30     121900.79       620.05 o                         
   2   6   1      79054.32      78703.46       375.63 o                         
   3   6   1       9876.79       9647.80        80.55 o                         
   4   6   1      10732.23      10409.92        97.92 o                         
   5   6   1      37416.10      37114.23       262.96 o                         
   6   6   1      23610.04      23571.05       217.46 o                         
   7   6   1       2560.30       2494.23        81.27 o                         
   8   6   1       1087.45       1086.58        55.92 o                         
   9   6   1       5075.04       5269.75       137.62 o                         
  10   6   1       2238.21       2294.87       152.67 o                         
 -10   7   1        380.77        501.50       149.76 o                         
  -9   7   1       1476.24       1472.23        73.91 o                         
  -8   7   1       2939.31       2891.05        83.80 o                         
  -7   7   1       2875.41       3001.15        82.57 o                         
  -6   7   1        226.98        248.45        20.93 o                         
  -5   7   1      11504.38      11116.79       114.49 o                         
  -4   7   1      15651.70      15699.61       128.27 o                         
  -3   7   1       1582.87       1646.78        30.23 o                         
  -2   7   1       6131.43       6257.92        56.22 o                         
  -1   7   1       8539.46       8349.52        59.92 o                         
   0   7   1      22150.57      22349.39       211.81 o                         
   1   7   1       2079.72       1924.55        23.58 o                         
   2   7   1       9153.93       9287.48        74.42 o                         
   3   7   1      25116.97      24796.98       159.49 o                         
   4   7   1       8568.75       8393.31        85.31 o                         
   5   7   1        331.16        311.60        18.23 o                         
   6   7   1       3804.01       3930.77        68.86 o                         
   7   7   1       5358.14       5399.36       110.93 o                         
   8   7   1       1482.60       1557.68        63.70 o                         
   9   7   1          7.13         57.44        30.59 o                         
  10   7   1       2980.90       2867.41       456.28 o                         
  -9   8   1       2083.97       2065.75        83.39 o                         
  -8   8   1        646.99        672.25        44.53 o                         
  -7   8   1        160.74        205.71        28.19 o                         
  -6   8   1        407.50        446.76        26.26 o                         
  -5   8   1       5878.35       5853.32        83.48 o                         
  -4   8   1      11609.83      11386.41       113.06 o                         
  -3   8   1       6374.24       6173.30        63.64 o                         
  -2   8   1        499.70        550.05        16.46 o                         
  -1   8   1       1320.70       1419.37        26.23 o                         
   0   8   1       1213.33       1225.00        25.98 o                         
   1   8   1       4795.10       4611.78        45.58 o                         
   2   8   1       9963.85       9856.29        82.95 o                         
   3   8   1       5808.13       5767.64        61.07 o                         
   4   8   1         40.93         50.81        11.07 o                         
   5   8   1        200.20        234.21        16.90 o                         
   6   8   1       1563.94       1576.48        44.53 o                         
   7   8   1       4444.10       4623.70       104.39 o                         
   8   8   1       3381.25       3412.25       100.68 o                         
   9   8   1          4.01         69.44        40.56 o                         
  -9   9   1       6288.21       6587.71       153.73 o                         
  -8   9   1       5245.88       5495.70       121.21 o                         
  -7   9   1       1497.26       1528.57        57.49 o                         
  -6   9   1       1312.67       1368.00        44.97 o                         
  -5   9   1      11064.54      11233.50       127.22 o                         
  -4   9   1       9772.49       9625.62       112.06 o                         
  -3   9   1        633.00        651.97        23.06 o                         
  -2   9   1       3634.06       3739.34        47.53 o                         
  -1   9   1       7213.53       7136.99       100.47 o                         
   0   9   1       6025.97       6005.99        86.67 o                         
   1   9   1        557.29        584.35        20.70 o                         
   2   9   1       4240.71       4229.83        50.02 o                         
   3   9   1       8073.53       7980.05        76.31 o                         
   4   9   1       6106.33       6092.82        77.01 o                         
   5   9   1         84.70         92.41        17.17 o                         
   6   9   1       2554.57       2548.82        59.44 o                         
   7   9   1       7804.75       8075.34       146.52 o                         
   8   9   1       3565.18       3827.38       108.57 o                         
   9   9   1        208.57        188.69        45.66 o                         
  -9  10   1       2691.35       2493.75       115.80 o                         
  -8  10   1       3190.35       3303.91        94.81 o                         
  -7  10   1      14624.30      15049.40       196.63 o                         
  -6  10   1      12024.99      12017.46       149.51 o                         
  -5  10   1       2053.32       2104.71        55.24 o                         
  -4  10   1         67.77        111.83        18.24 o                         
  -3  10   1      11141.13      10786.58       110.51 o                         
  -2  10   1      13635.61      13640.68       109.78 o                         
  -1  10   1       1974.74       2011.76        44.65 o                         
   0  10   1       9177.01       9244.19        91.81 o                         
   1  10   1       8641.64       8694.85        88.39 o                         
   2  10   1       2367.26       2312.30        38.94 o                         
   3  10   1        306.45        302.87        17.47 o                         
   4  10   1       2602.51       2673.72        50.95 o                         
   5  10   1      14956.47      14856.43       153.44 o                         
   6  10   1       6681.45       6714.26       108.22 o                         
   7  10   1        145.34        131.40        30.24 o                         
   8  10   1       6867.24       6882.37       151.71 o                         
   9  10   1       5869.24       5940.52       182.47 o                         
  -9  11   1        381.37        282.96        86.06 o                         
  -8  11   1        120.45        137.62        29.13 o                         
  -7  11   1        266.78        292.56        34.08 o                         
  -6  11   1       3140.19       3207.90        75.36 o                         
  -5  11   1       5896.15       5661.11        93.54 o                         
  -4  11   1       2156.94       2182.37        55.40 o                         
  -3  11   1       2588.09       2423.86        52.22 o                         
  -2  11   1       6535.23       6639.56        97.17 o                         
  -1  11   1       8560.26       8658.54       138.98 o                         
   0  11   1       7153.01       7330.17       125.97 o                         
   1  11   1       3414.19       3288.89        59.89 o                         
   2  11   1       2252.60       2195.13        44.24 o                         
   3  11   1      11547.12      11454.02       132.48 o                         
   4  11   1       7007.52       6879.74        94.88 o                         
   5  11   1        743.57        755.04        33.67 o                         
   6  11   1         33.15         26.71        17.96 o                         
   7  11   1        733.92        765.94        45.52 o                         
   8  11   1       1949.07       1796.37        83.19 o                         
   9  11   1        571.48        510.83        99.47 o                         
  -9  12   1         50.99         40.10        80.95 o                         
  -8  12   1        237.40        297.12        53.01 o                         
  -7  12   1       1663.42       1729.02        78.59 o                         
  -6  12   1       1209.23       1199.61        56.23 o                         
  -5  12   1        342.33        298.31        24.31 o                         
  -4  12   1        283.96        262.80        25.49 o                         
  -3  12   1        730.74        711.98        35.25 o                         
  -2  12   1       2588.89       2549.75        60.71 o                         
  -1  12   1        833.56        784.35        37.07 o                         
   0  12   1        724.30        779.60        33.63 o                         
   1  12   1       1645.40       1670.18        51.27 o                         
   2  12   1       1648.23       1637.06        50.95 o                         
   3  12   1         15.42         17.31        15.69 o                         
   4  12   1        544.31        579.10        33.52 o                         
   5  12   1       3242.57       3354.62        80.85 o                         
   6  12   1       1137.66       1180.40        55.30 o                         
   7  12   1          4.92         -6.73        29.05 o                         
   8  12   1        664.62        717.32        62.34 o                         
  -8  13   1        980.85        959.75       132.01 o                         
  -7  13   1        269.18        296.01        45.01 o                         
  -6  13   1       3967.49       3990.68       106.12 o                         
  -5  13   1      15316.79      15018.70       194.06 o                         
  -4  13   1      13944.29      13373.34       222.51 o                         
  -3  13   1        272.78        237.99        23.42 o                         
  -2  13   1      12485.43      12209.40       216.24 o                         
  -1  13   1      29814.55      30096.73       384.29 o                         
   0  13   1      24492.34      25816.07       551.18 o                         
   1  13   1       6749.72       6801.44       117.18 o                         
   2  13   1       9988.59       9698.48       151.44 o                         
   3  13   1      31018.81      30294.90       381.59 o                         
   4  13   1      17444.04      16972.15       223.51 o                         
   5  13   1        708.51        692.34        42.83 o                         
   6  13   1        673.74        669.07        47.52 o                         
   7  13   1       2956.62       2855.02       117.60 o                         
   8  13   1       4650.64       4775.33       256.24 o                         
  -8  14   1        907.68        827.33       203.55 o                         
  -7  14   1       3809.54       3889.73       146.00 o                         
  -6  14   1       6154.23       5873.87       147.22 o                         
  -5  14   1       1189.72       1097.70        52.43 o                         
  -4  14   1        900.70        848.32        43.78 o                         
  -3  14   1      13562.86      13524.22       220.25 o                         
  -2  14   1      13553.64      13321.31       179.59 o                         
  -1  14   1       3084.56       3116.29        85.45 o                         
   0  14   1       5405.50       5847.07       146.61 o                         
   1  14   1      17152.12      17417.60       296.47 o                         
   2  14   1      10001.90      10027.61       149.21 o                         
   3  14   1        195.80        173.92        24.54 o                         
   4  14   1       3097.42       2989.89        90.26 o                         
   5  14   1      11921.78      11527.62       187.06 o                         
   6  14   1       5872.72       5730.12       145.62 o                         
   7  14   1        130.16        103.67        38.80 o                         
   8  14   1       4755.99       4533.27       586.06 o                         
  -7  15   1       2129.48       1628.80       200.86 o                         
  -6  15   1        420.46        346.47        50.24 o                         
  -5  15   1        632.22        645.50        44.39 o                         
  -4  15   1       4243.98       4301.10       108.63 o                         
  -3  15   1       4905.37       4977.25       112.69 o                         
  -2  15   1        225.61        217.95        28.88 o                         
  -1  15   1       1573.01       1738.35        70.57 o                         
   0  15   1        646.44        791.24        48.22 o                         
   1  15   1        401.73        388.72        36.70 o                         
   2  15   1       1193.12       1219.67        57.13 o                         
   3  15   1        390.86        351.02        35.70 o                         
   4  15   1         56.87        103.12        27.79 o                         
   5  15   1       1124.05       1060.71        57.61 o                         
   6  15   1       3709.61       3689.05       128.87 o                         
   7  15   1       3695.01       3619.06       235.78 o                         
  -6  16   1         91.87        106.97        46.66 o                         
  -5  16   1         45.93         46.03        32.20 o                         
  -4  16   1         70.54         45.69        26.24 o                         
  -3  16   1        241.98        189.41        29.94 o                         
  -2  16   1        921.52        891.39        52.59 o                         
  -1  16   1        125.20         75.04        26.51 o                         
   0  16   1        296.32        309.48        34.72 o                         
   1  16   1         24.48         18.96        28.19 o                         
   2  16   1        573.20        625.31        44.70 o                         
   3  16   1          2.15         -9.06        25.80 o                         
   4  16   1        371.05        356.08        36.04 o                         
   5  16   1        348.18        274.85        35.87 o                         
   6  16   1        679.81        794.17        73.72 o                         
   7  16   1         38.64       -215.76       215.76 o                         
  -6  17   1        404.28        421.38       169.07 o                         
  -5  17   1       4444.90       4343.21       134.31 o                         
  -4  17   1       4838.13       4697.97       127.11 o                         
  -3  17   1        410.26        351.65        38.42 o                         
  -2  17   1       1043.92       1054.39        60.31 o                         
  -1  17   1       2253.68       2192.05        83.01 o                         
   0  17   1       2186.87       2168.93        87.23 o                         
   1  17   1        289.28        257.89        35.11 o                         
   2  17   1       1594.43       1589.15        72.31 o                         
   3  17   1       3629.89       3483.47       108.58 o                         
   4  17   1       1854.24       1754.05        78.15 o                         
   5  17   1         17.26        -31.00        31.00 o                         
   6  17   1       1261.00       1232.47       129.72 o                         
  -5  18   1         29.91         59.63        45.80 o                         
  -4  18   1       3373.17       3473.29       124.64 o                         
  -3  18   1       7176.73       6956.08       160.57 o                         
  -2  18   1       2775.17       2899.22       109.01 o                         
  -1  18   1         95.39         82.74        32.06 o                         
   0  18   1       2591.56       2756.46       102.14 o                         
   1  18   1       8511.67       8911.26       182.85 o                         
   2  18   1       9058.82       9155.79       218.05 o                         
   3  18   1        522.55        475.80        47.83 o                         
   4  18   1       1709.71       1535.08       101.44 o                         
   5  18   1       4324.80       4330.31       205.92 o                         
  -4  19   1        130.03        273.49        91.47 o                         
  -3  19   1         44.61          8.06        42.09 o                         
  -2  19   1         81.86        169.87        34.50 o                         
  -1  19   1       2219.31       2409.51        99.76 o                         
   0  19   1        594.09        790.83        59.85 o                         
   1  19   1        122.53        123.71        36.57 o                         
   2  19   1        473.02        602.45        52.90 o                         
   3  19   1        232.63        254.35        58.99 o                         
   4  19   1        280.34        207.55       100.85 o                         
  -1  20   1          0.57         18.35        65.28 o                         
   0  20   1       1667.24       1670.35       163.77 o                         
   1  20   1       3595.40       3261.78       229.67 o                         
   2  20   1       2651.73       3209.96       499.02 o                         
 -10   0   2       1647.04       1840.68       116.63 o                         
  -9   0   2       5977.83       6167.25       199.71 o                         
  -8   0   2        232.16        261.63        38.76 o                         
  -7   0   2       4998.26       5015.58       141.48 o                         
  -6   0   2      16429.49      16146.42       235.34 o                         
  -5   0   2      27181.53      27703.89       330.18 o                         
  -4   0   2      11433.22      11795.64       167.77 o                         
  -3   0   2      22196.63      22700.05       252.18 o                         
  -2   0   2     188939.17     193268.39      1090.54 o                         
  -1   0   2     119366.70     122879.68       785.41 o                         
   0   0   2       1322.15       1640.14        32.66 o                         
   1   0   2       6371.29       6685.96        58.15 o                         
   2   0   2     141996.78     140690.91      1186.64 o                         
   3   0   2     146103.95     144402.19      1229.07 o                         
   4   0   2      33356.82      32396.33       328.11 o                         
   5   0   2       3813.13       4106.30        81.09 o                         
   6   0   2      33806.34      33522.98       449.27 o                         
   7   0   2      31312.21      30618.12       504.94 o                         
   8   0   2       2537.98       2636.82       132.48 o                         
   9   0   2         16.19         35.16        42.58 o                         
  10   0   2       1496.20       1485.15       110.00 o                         
 -10   1   2       1283.81       1371.50        72.25 o                         
  -9   1   2         29.77         53.68        28.03 o                         
  -8   1   2       2691.19       2791.23        77.67 o                         
  -7   1   2      14266.22      14479.86       180.16 o                         
  -6   1   2      10276.50      10406.32       127.87 o                         
  -5   1   2         14.70         58.30        20.37 o                         
  -4   1   2      17164.42      16949.78       168.56 o                         
  -3   1   2      25233.38      24707.31       181.59 o                         
  -2   1   2      44943.55      46968.47       208.41 o                         
  -1   1   2        177.43        235.65         5.17 o                         
   0   1   2      26866.94      26481.99       271.50 o                         
   1   1   2      69205.05      70268.43       289.34 o                         
   2   1   2       6948.41       7031.55        50.00 o                         
   3   1   2       6045.69       6088.37        61.24 o                         
   4   1   2      29251.41      29342.49       214.52 o                         
   5   1   2      10127.64       9823.19        99.33 o                         
   6   1   2        969.49        960.75        40.41 o                         
   7   1   2       5059.04       5060.80       107.15 o                         
   8   1   2       9124.50       9179.67       175.14 o                         
   9   1   2       4542.26       4703.24       132.17 o                         
  10   1   2          9.90          1.58        32.81 o                         
 -10   2   2         19.94         52.69        28.99 o                         
  -9   2   2        738.50        783.25        48.88 o                         
  -8   2   2       3592.04       3726.75        91.37 o                         
  -7   2   2       3368.50       3387.56        82.61 o                         
  -6   2   2        101.96        136.43        16.03 o                         
  -5   2   2        251.60        242.62        18.56 o                         
  -4   2   2       4232.84       4075.15        49.51 o                         
  -3   2   2       9526.91       9443.18        72.16 o                         
  -2   2   2       6455.19       6579.03        44.71 o                         
  -1   2   2        439.57        477.48         7.84 o                         
   0   2   2        851.69        939.70        13.02 o                         
   1   2   2         42.82         90.94         5.80 o                         
   2   2   2       1244.18       1379.15        22.04 o                         
   3   2   2       2373.16       2619.58        43.65 o                         
   4   2   2       9166.37       9162.74       108.93 o                         
   5   2   2       1443.98       1419.89        35.27 o                         
   6   2   2         48.05        101.09        17.62 o                         
   7   2   2        640.27        691.69        41.28 o                         
   8   2   2        520.91        583.97        45.04 o                         
   9   2   2       3595.60       3673.99       116.54 o                         
  10   2   2       1818.09       1905.91        87.84 o                         
 -10   3   2        977.28        985.17        64.09 o                         
  -9   3   2        244.28        285.67        33.14 o                         
  -8   3   2       6706.03       6950.19       139.75 o                         
  -7   3   2      21783.63      22226.66       240.44 o                         
  -6   3   2       7555.42       7528.14       111.82 o                         
  -5   3   2       2157.24       2136.38        38.01 o                         
  -4   3   2      14215.26      14439.83       121.99 o                         
  -3   3   2      10592.59      10615.48        73.61 o                         
  -2   3   2       5489.07       5626.44        42.56 o                         
  -1   3   2       4125.07       4418.61        31.90 o                         
   0   3   2       3202.51       3140.27        30.85 o                         
   1   3   2       7658.16       7827.63        48.78 o                         
   2   3   2       1408.62       1421.32        26.60 o                         
   3   3   2      11157.26      10959.40       102.13 o                         
   4   3   2      11736.16      11964.45       138.21 o                         
   5   3   2        809.35        938.80        42.13 o                         
   6   3   2        958.67        981.73        45.15 o                         
   7   3   2       1780.37       1766.62        64.92 o                         
   8   3   2       9630.25       9828.03       184.85 o                         
   9   3   2       7413.88       7444.91       171.09 o                         
  10   3   2         80.32         67.35        35.93 o                         
 -10   4   2       8690.76       8891.59       204.49 o                         
  -9   4   2      18847.41      19229.15       269.97 o                         
  -8   4   2       4399.06       4722.75       112.04 o                         
  -7   4   2        691.50        702.93        38.43 o                         
  -6   4   2      19726.93      19566.11       186.88 o                         
  -5   4   2      25549.87      25608.75       202.17 o                         
  -4   4   2      13839.63      13955.36       112.70 o                         
  -3   4   2        298.18        313.39        10.48 o                         
  -2   4   2      24607.53      24413.99       133.01 o                         
  -1   4   2      49261.12      50100.06       238.50 o                         
   0   4   2       4179.75       4225.46        39.40 o                         
   1   4   2       4056.90       4115.26        39.17 o                         
   2   4   2      13051.68      12846.66       102.49 o                         
   3   4   2      16988.27      16509.35       141.58 o                         
   4   4   2        844.59        820.40        29.62 o                         
   5   4   2       4632.13       4635.07        86.81 o                         
   6   4   2      18240.07      18489.78       200.08 o                         
   7   4   2       8761.32       8934.86       146.01 o                         
   8   4   2        142.19        151.47        29.68 o                         
   9   4   2       3338.81       3422.49       114.60 o                         
  10   4   2       7643.88       7796.35       221.40 o                         
 -10   5   2        557.99        610.77        66.88 o                         
  -9   5   2        762.06        777.96        53.11 o                         
  -8   5   2       3489.62       3555.81        98.51 o                         
  -7   5   2        629.47        646.14        38.18 o                         
  -6   5   2       1350.82       1342.70        45.38 o                         
  -5   5   2       5221.05       5178.89        64.51 o                         
  -4   5   2      21554.72      21569.00       148.97 o                         
  -3   5   2      18017.97      18163.81       130.05 o                         
  -2   5   2         57.93         85.52         7.79 o                         
  -1   5   2      40325.73      40905.21       221.26 o                         
   0   5   2      42372.30      42983.77       276.63 o                         
   1   5   2      42511.10      42940.75       239.22 o                         
   2   5   2       9022.85       9139.29        81.04 o                         
   3   5   2        955.56       1046.78        27.76 o                         
   4   5   2      17891.54      18140.88       154.58 o                         
   5   5   2      21759.89      21340.24       206.09 o                         
   6   5   2       6849.16       6806.65       107.59 o                         
   7   5   2         12.17         37.33        18.94 o                         
   8   5   2       1169.90       1126.01        59.62 o                         
   9   5   2       1299.10       1299.20        72.30 o                         
  10   5   2        947.36       1045.87       157.82 o                         
 -10   6   2        192.38        142.14       200.65 o                         
  -9   6   2       1663.76       1779.98        76.30 o                         
  -8   6   2         63.38         69.62        25.24 o                         
  -7   6   2        112.14        133.07        27.41 o                         
  -6   6   2         16.39         49.29        13.86 o                         
  -5   6   2        229.27        221.13        14.38 o                         
  -4   6   2       4480.49       4644.48        60.81 o                         
  -3   6   2        762.65        782.04        20.83 o                         
  -2   6   2       4799.39       4807.27        50.75 o                         
  -1   6   2       7255.51       7802.08        68.25 o                         
   0   6   2        747.70        789.44        17.05 o                         
   1   6   2        153.95        192.90        10.94 o                         
   2   6   2       1113.08       1367.66        30.02 o                         
   3   6   2       3134.77       3244.03        50.10 o                         
   4   6   2        474.31        494.48        22.01 o                         
   5   6   2        316.79        368.33        21.89 o                         
   6   6   2       1812.86       1951.00        50.27 o                         
   7   6   2        606.96        640.92        43.21 o                         
   8   6   2        167.05        159.15        29.51 o                         
   9   6   2         55.77        152.44        32.81 o                         
  10   6   2         37.38         15.82       120.91 o                         
 -10   7   2        317.58        420.72       144.64 o                         
  -9   7   2        305.30        297.37        37.09 o                         
  -8   7   2       2905.12       3122.98        86.51 o                         
  -7   7   2       3973.57       4290.11       102.05 o                         
  -6   7   2        649.21        713.46        31.22 o                         
  -5   7   2       8793.50       8829.89        99.58 o                         
  -4   7   2      33328.86      32963.93       219.20 o                         
  -3   7   2      25751.59      25307.62       171.46 o                         
  -2   7   2       2634.63       2628.61        36.49 o                         
  -1   7   2      14452.94      14558.43       103.74 o                         
   0   7   2      63598.84      64144.39       408.67 o                         
   1   7   2      75363.21      73861.16       502.51 o                         
   2   7   2      20389.47      20311.69       145.95 o                         
   3   7   2       2667.74       2641.73        42.91 o                         
   4   7   2      24342.59      24218.79       185.75 o                         
   5   7   2      26770.14      26982.75       220.13 o                         
   6   7   2      13040.86      13140.07       146.58 o                         
   7   7   2         61.52         73.17        24.76 o                         
   8   7   2       3941.56       4180.55       115.26 o                         
   9   7   2       4000.65       4176.83       118.73 o                         
  10   7   2       1133.94       1210.12       194.91 o                         
 -10   8   2       3237.17       3125.74       360.21 o                         
  -9   8   2       5279.81       5603.59       134.24 o                         
  -8   8   2       6297.49       6629.15       131.05 o                         
  -7   8   2         73.19         95.97        23.61 o                         
  -6   8   2      12365.30      12473.86       144.64 o                         
  -5   8   2      28787.86      28781.10       215.42 o                         
  -4   8   2       6901.05       6827.92        75.56 o                         
  -3   8   2        636.65        627.91        20.07 o                         
  -2   8   2      21796.20      21461.16       140.36 o                         
  -1   8   2      31163.10      30764.09       262.04 o                         
   0   8   2      12763.19      12905.45       140.49 o                         
   1   8   2       2695.41       2693.31        38.88 o                         
   2   8   2      38068.85      37910.02       240.27 o                         
   3   8   2      30305.43      30226.15       212.24 o                         
   4   8   2        792.09        806.95        25.57 o                         
   5   8   2       8007.54       7906.22        99.48 o                         
   6   8   2      14474.84      14315.41       158.33 o                         
   7   8   2      11356.49      11339.38       172.44 o                         
   8   8   2        722.83        794.26        48.85 o                         
   9   8   2       2949.88       3003.83       107.15 o                         
  10   8   2       6696.42       6707.02       664.08 o                         
  -9   9   2         50.36         60.12        31.37 o                         
  -8   9   2       5052.67       5133.60       116.60 o                         
  -7   9   2       7643.07       7779.30       141.73 o                         
  -6   9   2       7465.84       7662.43       120.40 o                         
  -5   9   2       2077.57       2075.29        48.92 o                         
  -4   9   2       1583.41       1565.85        37.32 o                         
  -3   9   2      14179.14      13660.54       112.85 o                         
  -2   9   2       8138.28       8150.56        74.70 o                         
  -1   9   2        387.78        377.56        15.34 o                         
   0   9   2       2371.00       2486.49        40.15 o                         
   1   9   2         87.82        116.53        13.42 o                         
   2   9   2        171.22        188.62        13.08 o                         
   3   9   2        249.68        233.97        14.90 o                         
   4   9   2       3263.86       3305.77        58.82 o                         
   5   9   2       4542.98       4374.09        76.66 o                         
   6   9   2       1651.49       1713.08        49.55 o                         
   7   9   2       7200.25       7276.66       133.09 o                         
   8   9   2       4247.68       4213.16       115.34 o                         
   9   9   2       1188.54       1040.32        74.85 o                         
  -9  10   2       1015.12        984.15        77.44 o                         
  -8  10   2        554.53        588.90        43.94 o                         
  -7  10   2          4.35         45.06        23.08 o                         
  -6  10   2        879.25        957.49        43.02 o                         
  -5  10   2       2321.98       2279.08        57.61 o                         
  -4  10   2       1267.34       1179.23        37.13 o                         
  -3  10   2        918.38        899.28        28.74 o                         
  -2  10   2         58.26         90.34        13.34 o                         
  -1  10   2         25.86         52.57        10.63 o                         
   0  10   2        132.92        187.02        20.83 o                         
   1  10   2        761.34        801.85        22.92 o                         
   2  10   2        788.65        785.80        22.55 o                         
   3  10   2        270.83        280.56        17.65 o                         
   4  10   2          2.82         33.44        12.67 o                         
   5  10   2        580.25        560.96        28.33 o                         
   6  10   2        326.21        366.67        25.23 o                         
   7  10   2        162.00        216.59        27.03 o                         
   8  10   2        104.98         93.65        27.90 o                         
   9  10   2         30.45         46.46        51.89 o                         
  -9  11   2        787.78        754.81        77.11 o                         
  -8  11   2       8738.60       8739.11       181.45 o                         
  -7  11   2       6165.65       6222.13       126.87 o                         
  -6  11   2       2989.76       3031.10        79.16 o                         
  -5  11   2         15.59         12.44        16.25 o                         
  -4  11   2       4794.74       4724.87        78.86 o                         
  -3  11   2      23266.99      22889.74       197.63 o                         
  -2  11   2       5655.63       5813.22        82.10 o                         
  -1  11   2        828.37        834.53        29.67 o                         
   0  11   2      11073.21      11146.84       155.57 o                         
   1  11   2       4294.01       4380.96        62.87 o                         
   2  11   2       2225.16       2182.40        44.69 o                         
   3  11   2       2639.10       2706.38        53.24 o                         
   4  11   2      10865.43      10637.30       127.14 o                         
   5  11   2      10222.75      10161.65       128.02 o                         
   6  11   2         92.93        128.01        22.30 o                         
   7  11   2       3505.71       3486.39        99.19 o                         
   8  11   2       6498.46       6607.01       168.65 o                         
   9  11   2       2759.90       2728.50       191.54 o                         
  -8  12   2        640.13        645.58        61.50 o                         
  -7  12   2        613.48        657.82        51.52 o                         
  -6  12   2       9573.41       9366.81       161.51 o                         
  -5  12   2      12415.93      12139.60       165.39 o                         
  -4  12   2         96.36        130.36        19.25 o                         
  -3  12   2       8747.84       8857.95       119.87 o                         
  -2  12   2      20152.54      20197.70       199.34 o                         
  -1  12   2      29535.77      30032.52       459.57 o                         
   0  12   2      12134.27      12493.89       261.28 o                         
   1  12   2       7389.95       7385.79       109.18 o                         
   2  12   2      36345.32      35504.38       494.34 o                         
   3  12   2      26983.93      27290.63       342.62 o                         
   4  12   2       4140.95       4296.29        90.99 o                         
   5  12   2        107.30        102.34        22.09 o                         
   6  12   2       6209.99       6039.14       123.53 o                         
   7  12   2       8424.36       8399.90       198.27 o                         
   8  12   2       3493.09       3635.93       145.53 o                         
  -8  13   2        261.57        185.87        74.66 o                         
  -7  13   2       1061.50       1023.09        66.73 o                         
  -6  13   2        633.66        728.95        49.30 o                         
  -5  13   2         22.20         55.83        26.98 o                         
  -4  13   2       1647.25       1696.58        57.91 o                         
  -3  13   2       3502.40       3475.01        79.38 o                         
  -2  13   2        528.62        510.83        32.07 o                         
  -1  13   2       1147.44       1133.78        47.10 o                         
   0  13   2       6271.16       6579.69       106.12 o                         
   1  13   2       5147.63       5438.21       114.07 o                         
   2  13   2        802.43        777.47        36.86 o                         
   3  13   2        810.71        800.79        42.58 o                         
   4  13   2       3976.09       3902.60        99.95 o                         
   5  13   2       2690.34       2666.86        83.37 o                         
   6  13   2         13.45         35.50        24.40 o                         
   7  13   2        615.14        563.10        53.94 o                         
   8  13   2       1123.79        877.39       100.78 o                         
  -7  14   2       1036.34       1075.30        76.36 o                         
  -6  14   2       2185.31       2180.69        92.23 o                         
  -5  14   2        154.62        155.60        25.83 o                         
  -4  14   2       2216.77       2216.40        72.74 o                         
  -3  14   2       5555.18       5424.76       105.77 o                         
  -2  14   2       3925.12       3840.60        93.97 o                         
  -1  14   2       2561.83       2645.42        83.24 o                         
   0  14   2        933.71       1044.07        48.71 o                         
   1  14   2       1030.11        963.99        44.55 o                         
   2  14   2       6444.59       6270.09       116.16 o                         
   3  14   2       6286.03       6048.20       120.82 o                         
   4  14   2       1026.51        982.65        53.07 o                         
   5  14   2       1464.98       1548.31        66.60 o                         
   6  14   2         24.53         63.46        34.43 o                         
   7  14   2       2239.11       2225.84       106.59 o                         
   8  14   2       3631.31       3639.24       474.11 o                         
  -7  15   2       3094.25       2932.54       212.13 o                         
  -6  15   2       1384.66       1240.87        73.25 o                         
  -5  15   2        148.38        133.69        25.46 o                         
  -4  15   2       3890.42       3889.54       103.31 o                         
  -3  15   2       8453.57       8142.18       139.57 o                         
  -2  15   2       2270.49       2190.23        78.83 o                         
  -1  15   2       1149.71       1179.28        58.03 o                         
   0  15   2       8292.67       8384.51       200.74 o                         
   1  15   2       3506.00       3618.96        94.95 o                         
   2  15   2       1474.26       1512.68        58.81 o                         
   3  15   2         35.96         -1.51        22.30 o                         
   4  15   2       3935.53       3845.04       104.14 o                         
   5  15   2       7340.02       7404.91       153.69 o                         
   6  15   2         77.81        157.16        40.81 o                         
   7  15   2       1088.09        869.96       247.62 o                         
  -6  16   2       3862.62       3825.95       177.29 o                         
  -5  16   2       8471.37       8251.17       212.03 o                         
  -4  16   2       2824.67       2708.18        92.77 o                         
  -3  16   2        191.46        186.81        30.06 o                         
  -2  16   2       4000.74       4092.13       111.97 o                         
  -1  16   2       2964.46       3075.07        96.70 o                         
   0  16   2        475.61        526.98        45.20 o                         
   1  16   2        475.53        497.74        41.79 o                         
   2  16   2       2914.20       2974.31        99.26 o                         
   3  16   2       1887.42       1914.54        71.07 o                         
   4  16   2         75.41         38.53        26.06 o                         
   5  16   2       2412.32       2224.97        85.80 o                         
   6  16   2       4449.90       4477.56       182.59 o                         
  -6  17   2        160.53        317.73       125.61 o                         
  -5  17   2       1334.32       1133.06       133.60 o                         
  -4  17   2       1955.66       1961.93        82.60 o                         
  -3  17   2        501.55        536.95        45.85 o                         
  -2  17   2          8.93         10.07        29.24 o                         
  -1  17   2         28.58         69.98        37.53 o                         
   0  17   2       2593.54       2865.54        99.43 o                         
   1  17   2       3612.87       3807.33       113.61 o                         
   2  17   2        204.20        189.06        42.46 o                         
   3  17   2       1308.39       1266.83        66.72 o                         
   4  17   2        864.55        796.21        51.50 o                         
   5  17   2        671.51        612.62        50.71 o                         
   6  17   2        401.42        503.27        97.39 o                         
  -5  18   2       2765.68       2575.89       148.48 o                         
  -4  18   2        280.73        189.46        40.08 o                         
  -3  18   2         19.23        -31.70        31.71 o                         
  -2  18   2         38.62          2.91        30.90 o                         
  -1  18   2        977.17        923.57        59.62 o                         
   0  18   2       2521.59       2562.69        98.42 o                         
   1  18   2          0.79         38.38        30.17 o                         
   2  18   2       1339.81       1355.64        72.25 o                         
   3  18   2        886.18        799.04        58.32 o                         
   4  18   2         14.83        -37.56        37.56 o                         
   5  18   2        218.63        210.29        59.12 o                         
  -4  19   2       5286.84       5284.32       261.79 o                         
  -3  19   2       5742.91       5311.51       235.72 o                         
  -2  19   2        743.98        795.13        59.73 o                         
  -1  19   2       1306.41       1311.55        72.23 o                         
   0  19   2       9596.99       9841.14       237.64 o                         
   1  19   2       9573.75       9747.33       211.96 o                         
   2  19   2       2101.91       2317.11        95.30 o                         
   3  19   2       1072.37        858.01       101.30 o                         
   4  19   2       5682.17       5919.24       420.57 o                         
  -2  20   2       3793.03       3630.20       533.99 o                         
  -1  20   2       6615.53       6659.23       322.38 o                         
   0  20   2        680.88        667.59        99.39 o                         
   1  20   2        803.83        620.37       142.36 o                         
   2  20   2       2749.35       2985.52       316.78 o                         
 -10   1   3       1605.92       1685.66        76.98 o                         
  -9   1   3        380.13        388.44        34.66 o                         
  -8   1   3       1157.13       1181.10        54.51 o                         
  -7   1   3       4330.18       4352.99        87.24 o                         
  -6   1   3       4547.29       4645.94        80.94 o                         
  -5   1   3        592.69        655.83        27.75 o                         
  -4   1   3       7491.17       7521.27        74.91 o                         
  -3   1   3      75627.48      76661.05       449.15 o                         
  -2   1   3      39820.94      39950.05       187.36 o                         
  -1   1   3      20144.93      20721.46       100.34 o                         
   0   1   3       8386.64       8654.10        68.80 o                         
   1   1   3      41542.58      41675.98       173.90 o                         
   2   1   3      83987.55      84070.70       413.97 o                         
   3   1   3      30587.09      30202.23       196.83 o                         
   4   1   3       1071.23       1098.04        29.23 o                         
   5   1   3      24687.41      24090.48       219.05 o                         
   6   1   3      17360.54      17496.73       192.04 o                         
   7   1   3       7675.82       7900.97       144.28 o                         
   8   1   3       1215.29       1287.97        62.69 o                         
   9   1   3        164.77        163.13        29.93 o                         
  10   1   3       3644.42       4043.40       128.41 o                         
 -10   2   3         24.75         24.44        30.87 o                         
  -9   2   3       4386.85       4581.46       114.45 o                         
  -8   2   3      24408.21      24784.80       271.26 o                         
  -7   2   3      15172.23      15350.68       174.17 o                         
  -6   2   3          4.47         18.81        14.46 o                         
  -5   2   3      17693.27      17360.67       166.61 o                         
  -4   2   3      44860.46      44179.24       286.37 o                         
  -3   2   3      24326.20      24597.54       156.32 o                         
  -2   2   3        390.07        469.31        10.40 o                         
  -1   2   3      18435.86      18629.65        86.87 o                         
   0   2   3      70203.70      68970.37       400.79 o                         
   1   2   3      29807.42      29491.93       130.86 o                         
   2   2   3      10860.86      11371.20        83.43 o                         
   3   2   3      22829.59      22574.45       172.31 o                         
   4   2   3      18402.96      18130.29       180.99 o                         
   5   2   3       3549.02       3499.20        70.68 o                         
   6   2   3        890.21        981.30        45.58 o                         
   7   2   3      15699.35      15630.04       212.73 o                         
   8   2   3      14791.27      15162.12       237.49 o                         
   9   2   3       1104.99       1158.76        63.63 o                         
  10   2   3       1920.33       1979.06        86.63 o                         
 -10   3   3       6453.60       6386.65       181.82 o                         
  -9   3   3       6307.55       6450.74       138.07 o                         
  -8   3   3          5.77         52.39        18.65 o                         
  -7   3   3       5793.97       5955.69       109.99 o                         
  -6   3   3      18805.62      18892.60       199.47 o                         
  -5   3   3      15798.70      15739.25       146.30 o                         
  -4   3   3       3567.67       3706.70        47.26 o                         
  -3   3   3       4450.11       4531.37        44.95 o                         
  -2   3   3      10253.55      10097.17        65.06 o                         
  -1   3   3       3955.26       3941.32        31.78 o                         
   0   3   3         54.06         90.53         6.77 o                         
   1   3   3       4763.55       4649.51        41.63 o                         
   2   3   3       2511.62       2266.99        38.07 o                         
   3   3   3        815.96        860.05        27.29 o                         
   4   3   3       1598.93       1587.28        45.59 o                         
   5   3   3       5891.37       5925.22       104.78 o                         
   6   3   3       5481.37       5456.64       103.49 o                         
   7   3   3        272.82        213.24        27.85 o                         
   8   3   3       3011.78       3152.87        95.50 o                         
   9   3   3       6726.53       6905.69       159.76 o                         
  10   3   3       3076.64       3269.72       152.34 o                         
 -10   4   3          7.40         -0.08        35.91 o                         
  -9   4   3         19.27         74.53        27.45 o                         
  -8   4   3       3806.32       3987.45        94.95 o                         
  -7   4   3       2279.68       2364.16        69.64 o                         
  -6   4   3        807.10        827.10        32.66 o                         
  -5   4   3          2.29         18.77         8.27 o                         
  -4   4   3         19.16         44.91         8.57 o                         
  -3   4   3       3823.45       3857.92        40.72 o                         
  -2   4   3       5798.33       5612.26        53.46 o                         
  -1   4   3      16009.85      16784.19       108.28 o                         
   0   4   3        297.38        393.65        13.10 o                         
   1   4   3        334.92        374.96        12.10 o                         
   2   4   3          5.87         43.69        10.04 o                         
   3   4   3        592.00        653.04        25.28 o                         
   4   4   3       3709.08       3626.46        52.25 o                         
   5   4   3        674.83        611.68        33.03 o                         
   6   4   3        351.66        388.12        28.16 o                         
   7   4   3       1517.16       1566.19        59.51 o                         
   8   4   3       1167.12       1267.64        61.21 o                         
   9   4   3        360.85        346.87        40.16 o                         
  10   4   3       1412.63       1486.08       143.99 o                         
 -10   5   3       5279.19       5766.99       225.97 o                         
  -9   5   3       3661.42       3861.01       113.71 o                         
  -8   5   3        215.26        260.01        29.14 o                         
  -7   5   3       3077.98       3265.73        80.35 o                         
  -6   5   3      12126.58      12431.44       146.91 o                         
  -5   5   3      24157.62      24043.01       180.46 o                         
  -4   5   3       5648.41       5825.15        65.39 o                         
  -3   5   3      17408.70      17336.33       124.20 o                         
  -2   5   3      35463.47      35721.99       213.00 o                         
  -1   5   3      14058.50      14360.97       108.11 o                         
   0   5   3         44.02         46.52         8.20 o                         
   1   5   3      18759.17      18857.62       125.33 o                         
   2   5   3      24459.13      23746.98       172.19 o                         
   3   5   3      10650.07      10402.05       103.04 o                         
   4   5   3       1156.29       1141.14        33.08 o                         
   5   5   3      19739.11      19540.39       200.04 o                         
   6   5   3      11802.50      11709.32       166.20 o                         
   7   5   3        915.35        976.63        48.46 o                         
   8   5   3       1220.43       1238.58        66.83 o                         
   9   5   3       3936.04       4211.24       130.55 o                         
  10   5   3       4913.92       4768.63       342.81 o                         
 -10   6   3         21.26        -67.25        67.90 o                         
  -9   6   3       1895.89       1930.32        79.60 o                         
  -8   6   3       4848.98       4999.75       115.23 o                         
  -7   6   3       2311.76       2379.98        68.99 o                         
  -6   6   3       1271.72       1311.45        40.66 o                         
  -5   6   3      16530.64      16458.76       139.67 o                         
  -4   6   3      34056.07      33851.74       229.31 o                         
  -3   6   3       7547.16       7184.65        72.98 o                         
  -2   6   3       5288.51       5371.72        62.46 o                         
  -1   6   3      67950.12      68007.15       438.23 o                         
   0   6   3     104753.73     105621.89       874.91 o                         
   1   6   3      36600.95      36475.00       250.96 o                         
   2   6   3        991.98       1083.94        28.59 o                         
   3   6   3      45490.01      44735.29       292.24 o                         
   4   6   3      79002.19      78248.84       501.04 o                         
   5   6   3      29805.75      29229.35       256.81 o                         
   6   6   3         29.68         62.39        20.66 o                         
   7   6   3       8841.15       8800.42       146.05 o                         
   8   6   3      12311.64      12349.17       199.49 o                         
   9   6   3       4490.12       4664.76       132.52 o                         
  10   6   3         36.77        240.15       144.77 o                         
 -10   7   3       1043.47        826.65       186.12 o                         
  -9   7   3       2252.73       2312.47        84.56 o                         
  -8   7   3       1732.43       1775.72        74.67 o                         
  -7   7   3       2269.90       2288.27        70.04 o                         
  -6   7   3       9039.74       9183.15       124.80 o                         
  -5   7   3       3830.89       3803.41        59.88 o                         
  -4   7   3         11.93         34.08        11.16 o                         
  -3   7   3       1622.01       1546.34        27.36 o                         
  -2   7   3      17538.93      17926.96       135.02 o                         
  -1   7   3      22556.26      22460.22       179.94 o                         
   0   7   3        439.16        544.48        16.55 o                         
   1   7   3      16141.23      15746.82       137.69 o                         
   2   7   3      25359.66      25605.83       197.80 o                         
   3   7   3       1869.74       1732.11        33.19 o                         
   4   7   3       2003.77       1938.97        45.01 o                         
   5   7   3       4423.33       4468.48        83.60 o                         
   6   7   3       6193.44       6222.21        97.44 o                         
   7   7   3       1911.41       2154.24        78.75 o                         
   8   7   3       1334.10       1279.00        62.45 o                         
   9   7   3       5334.34       5367.56       144.82 o                         
  10   7   3        947.26        957.69       212.11 o                         
  -9   8   3         31.14         81.88        27.80 o                         
  -8   8   3         70.18        102.66        27.29 o                         
  -7   8   3       1042.56       1133.30        50.93 o                         
  -6   8   3       4450.02       4516.22        85.23 o                         
  -5   8   3       4955.78       4987.61        75.08 o                         
  -4   8   3         24.86         65.77        14.85 o                         
  -3   8   3       3174.29       3163.74        54.82 o                         
  -2   8   3       7510.55       7516.81        74.63 o                         
  -1   8   3       5711.79       5439.67        59.32 o                         
   0   8   3      12163.13      12480.88       142.98 o                         
   1   8   3        776.42        785.74        29.79 o                         
   2   8   3       1709.29       1737.23        39.66 o                         
   3   8   3       2433.92       2420.64        49.54 o                         
   4   8   3       1999.08       2004.82        46.90 o                         
   5   8   3       7176.43       7187.67        98.42 o                         
   6   8   3       4550.06       4728.67        87.60 o                         
   7   8   3        511.51        543.94        39.71 o                         
   8   8   3        740.45        825.97        52.27 o                         
   9   8   3        888.75        969.65        63.49 o                         
  10   8   3       1031.35        804.85       233.09 o                         
  -9   9   3       3776.16       3877.50       129.44 o                         
  -8   9   3         22.24         62.59        32.58 o                         
  -7   9   3       9326.04       9440.42       164.92 o                         
  -6   9   3      12611.64      12610.36       157.06 o                         
  -5   9   3       6568.58       6503.68        90.43 o                         
  -4   9   3        237.70        248.16        17.04 o                         
  -3   9   3       7867.35       7898.04        89.04 o                         
  -2   9   3      12132.26      11646.01       104.02 o                         
  -1   9   3       6984.30       7109.82        94.03 o                         
   0   9   3          5.02         14.32         9.14 o                         
   1   9   3       7548.80       7560.60        86.96 o                         
   2   9   3      10166.43      10192.40       103.98 o                         
   3   9   3       1009.78       1104.37        33.68 o                         
   4   9   3        875.01        842.57        30.24 o                         
   5   9   3       4245.42       4271.25        76.16 o                         
   6   9   3       4055.77       4297.88        83.89 o                         
   7   9   3       1677.62       1800.54        65.41 o                         
   8   9   3        436.55        525.18        46.04 o                         
   9   9   3       4048.73       4241.06       165.49 o                         
  -9  10   3       8108.58       7939.52       241.24 o                         
  -8  10   3      10754.02      10817.67       194.36 o                         
  -7  10   3       5623.62       5666.07       128.21 o                         
  -6  10   3        226.54        212.22        23.22 o                         
  -5  10   3       8258.33       8035.25       105.54 o                         
  -4  10   3      27283.21      26922.17       212.00 o                         
  -3  10   3      14807.43      15147.06       137.18 o                         
  -2  10   3        325.25        315.59        15.49 o                         
  -1  10   3       8696.75       9001.98        97.46 o                         
   0  10   3       6847.11       6768.52        99.41 o                         
   1  10   3       2305.70       2311.75        39.01 o                         
   2  10   3        277.72        268.05        15.93 o                         
   3  10   3       6199.71       6161.33        84.01 o                         
   4  10   3      10009.30       9903.60       119.31 o                         
   5  10   3        228.78        220.08        20.96 o                         
   6  10   3       4300.36       4290.38        86.71 o                         
   7  10   3       6862.55       6783.61       139.58 o                         
   8  10   3       4465.97       4566.70       129.07 o                         
   9  10   3       1043.92       1099.73       105.38 o                         
  -9  11   3        144.50        172.05        48.48 o                         
  -8  11   3          1.76        -10.96        29.63 o                         
  -7  11   3       1566.62       1597.56        76.72 o                         
  -6  11   3       2942.20       2929.00        81.82 o                         
  -5  11   3         53.20         78.08        16.68 o                         
  -4  11   3       4808.41       4717.59        74.96 o                         
  -3  11   3       5403.30       5491.84        76.59 o                         
  -2  11   3       9134.75       8943.96       106.02 o                         
  -1  11   3       1153.05       1148.30        31.67 o                         
   0  11   3       4556.89       4774.15       101.71 o                         
   1  11   3      19612.30      19562.16       211.06 o                         
   2  11   3       7914.54       7914.99       100.85 o                         
   3  11   3       2631.30       2729.71        54.40 o                         
   4  11   3         89.35         55.77        16.54 o                         
   5  11   3       1280.22       1257.46        44.42 o                         
   6  11   3       5518.54       5334.58       103.15 o                         
   7  11   3       2275.11       2218.03        93.76 o                         
   8  11   3        105.84        102.52        35.29 o                         
   9  11   3        340.13        248.49       100.85 o                         
  -8  12   3        516.14        597.31        78.49 o                         
  -7  12   3        184.12        196.95        34.38 o                         
  -6  12   3        462.17        440.93        38.64 o                         
  -5  12   3        133.76        128.58        22.60 o                         
  -4  12   3       2868.00       2809.28        74.10 o                         
  -3  12   3       4291.26       4202.86        82.80 o                         
  -2  12   3        358.01        281.74        22.17 o                         
  -1  12   3        160.35        164.62        21.65 o                         
   0  12   3       2760.75       2873.31        68.71 o                         
   1  12   3       1321.23       1280.14        43.72 o                         
   2  12   3        377.33        366.19        23.92 o                         
   3  12   3        528.46        520.03        31.59 o                         
   4  12   3       2213.24       2344.02        67.15 o                         
   5  12   3        296.35        286.37        29.30 o                         
   6  12   3        546.56        547.11        37.19 o                         
   7  12   3        955.26       1015.61        63.45 o                         
   8  12   3        599.02        603.35        83.62 o                         
  -8  13   3          8.88        108.34       152.90 o                         
  -7  13   3       3541.43       3571.98       127.23 o                         
  -6  13   3       5859.28       5896.70       142.79 o                         
  -5  13   3        738.27        696.47        41.04 o                         
  -4  13   3       3184.59       3136.52        81.29 o                         
  -3  13   3       8090.04       8053.96       132.79 o                         
  -2  13   3      20665.35      20246.31       242.01 o                         
  -1  13   3      10729.29      10838.21       212.81 o                         
   0  13   3        380.74        408.12        26.46 o                         
   1  13   3      29962.43      30109.81       309.05 o                         
   2  13   3      27851.62      27745.43       345.24 o                         
   3  13   3      12847.81      12945.28       236.42 o                         
   4  13   3         41.93         80.56        24.37 o                         
   5  13   3       3936.63       3890.44       103.07 o                         
   6  13   3      16968.48      16908.54       247.48 o                         
   7  13   3       8724.69       8453.51       206.65 o                         
   8  13   3         67.40         66.71        63.87 o                         
  -7  14   3       4299.45       4369.40       177.25 o                         
  -6  14   3        723.00        624.80        51.08 o                         
  -5  14   3       1872.84       1840.20        68.65 o                         
  -4  14   3      11402.01      11399.18       176.01 o                         
  -3  14   3       9333.21       9141.61       145.61 o                         
  -2  14   3          5.53         31.36        21.42 o                         
  -1  14   3       9498.54       9894.32       215.67 o                         
   0  14   3      13973.35      14594.06       341.78 o                         
   1  14   3       5744.92       5997.54       162.49 o                         
   2  14   3         21.13         16.62        20.54 o                         
   3  14   3      12436.06      12251.08       192.62 o                         
   4  14   3      14927.27      14612.70       241.77 o                         
   5  14   3       2446.86       2452.32        84.53 o                         
   6  14   3       1204.12       1146.29        62.84 o                         
   7  14   3       3741.96       3723.18       151.68 o                         
  -7  15   3        204.14        230.20        73.98 o                         
  -6  15   3       2530.52       2610.03       109.24 o                         
  -5  15   3       5314.85       5235.84       123.74 o                         
  -4  15   3       1927.79       1920.30        71.20 o                         
  -3  15   3         27.85         33.67        22.00 o                         
  -2  15   3       1943.51       2041.51        75.96 o                         
  -1  15   3       1742.41       1811.90        72.65 o                         
   0  15   3        632.43        657.30        44.27 o                         
   1  15   3         86.53         77.30        26.70 o                         
   2  15   3        731.32        717.94        40.72 o                         
   3  15   3        117.20         98.56        26.14 o                         
   4  15   3       1170.89       1126.42        54.58 o                         
   5  15   3       2980.54       3000.07        96.62 o                         
   6  15   3        359.23        353.33        41.81 o                         
   7  15   3        419.94        239.43        88.77 o                         
  -6  16   3          4.72        -12.34        40.94 o                         
  -5  16   3         88.55         76.35        29.33 o                         
  -4  16   3       2040.95       1853.63        77.76 o                         
  -3  16   3        316.98        243.96        31.74 o                         
  -2  16   3        171.31        157.00        28.77 o                         
  -1  16   3        244.95        227.07        32.08 o                         
   0  16   3        404.30        446.66        39.27 o                         
   1  16   3         40.67         63.90        28.78 o                         
   2  16   3        424.07        387.40        34.49 o                         
   3  16   3         41.34         68.77        25.99 o                         
   4  16   3        734.01        638.45        41.89 o                         
   5  16   3         12.54         31.62        27.35 o                         
   6  16   3         48.30         37.34        45.89 o                         
   7  16   3         11.04         96.75       130.66 o                         
  -5  17   3       2334.37       2187.75       112.42 o                         
  -4  17   3         77.12        103.88        37.33 o                         
  -3  17   3       1187.33       1236.93        67.41 o                         
  -2  17   3       4446.79       4334.48       122.70 o                         
  -1  17   3       3322.06       3270.12       101.58 o                         
   0  17   3          3.13         21.85        33.57 o                         
   1  17   3       2769.77       2780.44        93.38 o                         
   2  17   3       2817.48       2861.97       101.63 o                         
   3  17   3        543.64        526.54        46.16 o                         
   4  17   3        468.77        365.75        37.13 o                         
   5  17   3       2097.39       2108.90       100.06 o                         
   6  17   3       2452.49       2520.46       367.27 o                         
  -5  18   3       5060.85       4742.99       243.61 o                         
  -4  18   3       3207.78       3166.66       132.18 o                         
  -3  18   3       1080.28        982.44        62.22 o                         
  -2  18   3        735.82        711.02        52.78 o                         
  -1  18   3       6890.86       7132.40       197.34 o                         
   0  18   3      11772.20      12231.88       282.23 o                         
   1  18   3       2349.71       2462.61        95.06 o                         
   2  18   3        527.38        502.35        47.55 o                         
   3  18   3       4928.79       4690.35       137.62 o                         
   4  18   3       4450.03       4645.13       163.41 o                         
   5  18   3       2061.41       2094.58       174.62 o                         
  -4  19   3         35.52        122.13        86.03 o                         
  -3  19   3       1255.06       1197.76       106.35 o                         
  -2  19   3        980.05       1104.83        68.13 o                         
  -1  19   3        139.29         80.20        33.66 o                         
   0  19   3        388.57        442.25        49.98 o                         
   1  19   3        181.97        266.02        40.43 o                         
   2  19   3        502.87        585.04        66.11 o                         
   3  19   3        552.60        672.15       101.44 o                         
   4  19   3         59.88        286.53       186.86 o                         
  -2  20   3        539.31        543.69       212.39 o                         
  -1  20   3       2626.64       2463.87       193.28 o                         
   0  20   3       1889.11       1605.05       140.91 o                         
   1  20   3       1030.44       1023.05       134.47 o                         
   2  20   3        120.48         57.27        76.26 o                         
 -10   0   4       3063.73       3315.83       169.02 o                         
  -9   0   4         13.10         31.23        42.89 o                         
  -8   0   4        915.81        910.02        70.64 o                         
  -7   0   4       3336.80       3334.41       114.64 o                         
  -6   0   4       8397.24       8980.67       174.08 o                         
  -5   0   4        113.09        200.94        23.80 o                         
  -4   0   4      19230.82      18733.47       201.73 o                         
  -3   0   4      66009.62      65723.29       537.69 o                         
  -2   0   4      16959.57      16875.93       144.70 o                         
  -1   0   4        131.73        226.40        11.85 o                         
   0   0   4      79794.92      81731.58       905.41 o                         
   1   0   4     149329.23     147911.44      1586.27 o                         
   2   0   4     137766.27     137957.75      1471.28 o                         
   3   0   4       1610.74       1551.50        57.96 o                         
   4   0   4      34568.98      33624.05       334.73 o                         
   5   0   4      73096.59      71516.33       774.59 o                         
   6   0   4      26781.56      26567.10       369.74 o                         
   7   0   4       2998.22       2890.57       123.13 o                         
   8   0   4       1634.19       1790.91        96.50 o                         
   9   0   4      12479.05      12955.80       317.17 o                         
  10   0   4       6253.98       6828.38       430.24 o                         
 -10   1   4        535.60        455.00        51.34 o                         
  -9   1   4       4577.51       4668.03       114.67 o                         
  -8   1   4       8187.35       8342.96       141.34 o                         
  -7   1   4       1332.82       1405.72        46.60 o                         
  -6   1   4       2417.98       2438.78        57.02 o                         
  -5   1   4      14607.92      14668.64       142.52 o                         
  -4   1   4      19549.79      19148.34       148.84 o                         
  -3   1   4      10248.34      10549.77        95.33 o                         
  -2   1   4       6271.40       6458.65        47.62 o                         
  -1   1   4      46146.86      45709.20       233.66 o                         
   0   1   4      40801.15      41537.68       284.46 o                         
   1   1   4       3510.63       3269.79        30.93 o                         
   2   1   4      10917.63      10937.40        80.13 o                         
   3   1   4      22609.73      22329.73       161.86 o                         
   4   1   4      11016.75      10726.26       105.01 o                         
   5   1   4        368.98        384.66        19.22 o                         
   6   1   4       8312.61       8199.38       118.30 o                         
   7   1   4      11508.15      11740.29       177.36 o                         
   8   1   4       2465.27       2516.74        88.33 o                         
   9   1   4        349.08        460.94        42.70 o                         
  10   1   4       2783.71       2982.54       200.14 o                         
 -10   2   4         22.01         30.14        54.82 o                         
  -9   2   4        300.62        302.49        32.27 o                         
  -8   2   4          1.69          5.15        19.65 o                         
  -7   2   4        370.14        391.72        28.59 o                         
  -6   2   4       2804.24       2793.30        60.86 o                         
  -5   2   4       5751.00       5743.63        63.43 o                         
  -4   2   4       6043.20       6006.99        64.90 o                         
  -3   2   4       3873.47       3848.58        43.38 o                         
  -2   2   4       3467.05       3359.31        31.46 o                         
  -1   2   4      22209.05      22541.28       126.96 o                         
   0   2   4      17685.57      18549.54       138.28 o                         
   1   2   4       5475.24       5675.07        49.85 o                         
   2   2   4       7027.58       7254.45        69.63 o                         
   3   2   4        108.50        132.29        11.09 o                         
   4   2   4        768.46        813.80        23.89 o                         
   5   2   4        242.33        330.01        23.65 o                         
   6   2   4       1176.64       1241.50        50.42 o                         
   7   2   4       4344.84       4327.85       107.60 o                         
   8   2   4       3285.35       3206.38        94.36 o                         
   9   2   4          0.09         57.20        27.50 o                         
  10   2   4        281.45        275.20        69.21 o                         
 -10   3   4       2777.03       3052.95       148.51 o                         
  -9   3   4      11508.79      12125.90       197.13 o                         
  -8   3   4      12801.34      13057.07       186.34 o                         
  -7   3   4        467.96        525.95        31.73 o                         
  -6   3   4       7288.21       7367.98       108.60 o                         
  -5   3   4      21848.63      21855.21       163.86 o                         
  -4   3   4       9559.67       9217.26        83.16 o                         
  -3   3   4       4200.20       4184.62        45.80 o                         
  -2   3   4       1681.76       1714.02        22.68 o                         
  -1   3   4      18292.74      17925.72       101.80 o                         
   0   3   4      22141.16      23445.82       251.80 o                         
   1   3   4       4516.10       4986.82        47.43 o                         
   2   3   4       8034.52       7711.13        74.83 o                         
   3   3   4       1342.11       1401.87        31.64 o                         
   4   3   4       1177.43       1125.87        32.27 o                         
   5   3   4        337.73        380.34        27.06 o                         
   6   3   4       9150.64       9212.66       142.10 o                         
   7   3   4       7685.41       7837.07       135.08 o                         
   8   3   4        516.52        494.97        39.60 o                         
   9   3   4       1032.75       1035.70        63.38 o                         
  10   3   4       2296.86       2281.46       224.44 o                         
 -10   4   4       5578.16       5730.04       221.58 o                         
  -9   4   4        113.53        129.51        26.73 o                         
  -8   4   4       6515.61       6630.83       129.75 o                         
  -7   4   4      25967.26      26446.04       274.52 o                         
  -6   4   4      29226.93      29982.48       258.41 o                         
  -5   4   4       2891.74       2968.17        45.69 o                         
  -4   4   4      16423.96      16215.95       119.05 o                         
  -3   4   4      54430.67      54284.15       309.48 o                         
  -2   4   4      32327.07      32162.99       199.89 o                         
  -1   4   4        525.83        549.59        14.09 o                         
   0   4   4       3154.72       3142.46        41.04 o                         
   1   4   4      23509.78      22763.58       141.94 o                         
   2   4   4      15911.59      16101.25       131.49 o                         
   3   4   4        138.22        187.10        14.73 o                         
   4   4   4      13069.64      12794.33       134.86 o                         
   5   4   4      17532.91      17206.32       190.98 o                         
   6   4   4       2329.83       2312.97        68.45 o                         
   7   4   4        776.59        820.67        44.17 o                         
   8   4   4       6343.06       6364.46       136.42 o                         
   9   4   4       7713.67       7828.00       174.18 o                         
  10   4   4       3368.83       3628.11       248.62 o                         
 -10   5   4        190.21        154.95        83.64 o                         
  -9   5   4       1007.03       1038.18        59.97 o                         
  -8   5   4        184.49        215.24        27.00 o                         
  -7   5   4         51.21         58.95        20.37 o                         
  -6   5   4       4863.35       4980.79        84.88 o                         
  -5   5   4       9650.93       9805.10        99.49 o                         
  -4   5   4       2971.45       2964.70        42.30 o                         
  -3   5   4       9286.97       9017.78        82.46 o                         
  -2   5   4      31032.86      30144.55       201.41 o                         
  -1   5   4      31570.09      31291.39       216.96 o                         
   0   5   4       3462.91       3400.49        53.80 o                         
   1   5   4        538.02        623.46        18.65 o                         
   2   5   4      26116.21      26467.40       182.46 o                         
   3   5   4      36690.67      35884.05       267.26 o                         
   4   5   4      15496.82      15112.44       156.84 o                         
   5   5   4         26.86         43.89        17.48 o                         
   6   5   4       2159.42       2221.81        65.91 o                         
   7   5   4       5227.67       5125.58       109.44 o                         
   8   5   4       5397.43       5422.49       132.95 o                         
   9   5   4       1781.79       1914.19        80.63 o                         
  10   5   4        197.82        379.46       120.10 o                         
  -9   6   4        569.89        642.49        47.27 o                         
  -8   6   4        103.09        103.07        24.63 o                         
  -7   6   4         30.80         57.38        20.69 o                         
  -6   6   4       2185.67       2347.08        53.76 o                         
  -5   6   4       3058.88       2963.58        50.71 o                         
  -4   6   4       1784.85       1787.01        35.68 o                         
  -3   6   4        832.24        840.96        26.79 o                         
  -2   6   4        393.25        385.68        16.24 o                         
  -1   6   4         44.92         56.77        10.45 o                         
   0   6   4       4589.60       4812.65        63.56 o                         
   1   6   4        535.52        541.48        20.23 o                         
   2   6   4        990.22        980.75        29.92 o                         
   3   6   4        388.26        428.00        19.33 o                         
   4   6   4       1895.59       1962.85        51.55 o                         
   5   6   4       1395.93       1470.99        42.18 o                         
   6   6   4         25.29         51.77        19.97 o                         
   7   6   4         10.72         40.53        21.48 o                         
   8   6   4         26.49         43.50        28.69 o                         
   9   6   4        560.09        766.41        54.03 o                         
  10   6   4       1199.25       1510.83       161.39 o                         
  -9   7   4       1564.26       1765.57        80.75 o                         
  -8   7   4       1323.99       1473.19        65.28 o                         
  -7   7   4        449.57        531.82        37.23 o                         
  -6   7   4       6964.99       6996.76       103.32 o                         
  -5   7   4       9078.49       9024.21        98.92 o                         
  -4   7   4       4651.88       4741.27        59.47 o                         
  -3   7   4         47.36         54.93        10.32 o                         
  -2   7   4      28102.25      27577.61       187.34 o                         
  -1   7   4      52016.05      51051.86       502.00 o                         
   0   7   4      34460.79      35634.86       358.15 o                         
   1   7   4        212.82        261.14        16.17 o                         
   2   7   4      22857.60      22815.38       186.26 o                         
   3   7   4      58802.99      57183.27       431.91 o                         
   4   7   4      33573.96      32967.37       268.91 o                         
   5   7   4       4671.64       4686.41        88.25 o                         
   6   7   4       5388.78       5596.99       107.39 o                         
   7   7   4      13802.32      14116.40       209.15 o                         
   8   7   4      10359.77      10733.59       189.80 o                         
   9   7   4       1196.59       1348.03        71.22 o                         
  10   7   4        231.05        331.26       116.83 o                         
  -9   8   4       1415.45       1486.70        77.44 o                         
  -8   8   4       2079.91       2197.58        78.23 o                         
  -7   8   4      14619.95      14817.76       193.36 o                         
  -6   8   4      13951.97      13873.41       164.57 o                         
  -5   8   4       1165.23       1140.85        34.03 o                         
  -4   8   4       3080.06       3149.74        50.55 o                         
  -3   8   4      22412.88      22184.08       172.21 o                         
  -2   8   4      27362.49      26935.07       180.13 o                         
  -1   8   4       4242.60       4293.70        57.46 o                         
   0   8   4      20092.44      20532.58       261.55 o                         
   1   8   4      38642.24      38149.32       323.63 o                         
   2   8   4       9558.38       9597.17       106.59 o                         
   3   8   4         60.88         83.96        14.72 o                         
   4   8   4       4551.07       4530.14        70.05 o                         
   5   8   4      16359.98      16104.45       185.26 o                         
   6   8   4       9616.81       9834.33       138.94 o                         
   7   8   4        372.85        451.70        38.45 o                         
   8   8   4       7210.79       7300.07       156.41 o                         
   9   8   4       6699.16       7065.93       166.67 o                         
  -9   9   4       3918.53       3976.87       158.06 o                         
  -8   9   4       3880.30       4065.70       118.76 o                         
  -7   9   4       2748.56       2728.80        78.94 o                         
  -6   9   4        188.28        160.72        19.54 o                         
  -5   9   4       8167.83       8164.87       101.06 o                         
  -4   9   4      17489.15      17228.26       163.84 o                         
  -3   9   4       2925.80       2960.73        56.88 o                         
  -2   9   4        171.50        207.89        13.19 o                         
  -1   9   4       2925.79       3140.37        45.65 o                         
   0   9   4       3053.30       3040.26        55.17 o                         
   1   9   4       7722.98       7937.74        89.34 o                         
   2   9   4        435.89        452.93        23.99 o                         
   3   9   4       5676.65       5578.76        83.49 o                         
   4   9   4        655.45        565.45        29.11 o                         
   5   9   4       4125.67       4029.82        78.56 o                         
   6   9   4       2445.29       2487.91        66.50 o                         
   7   9   4       1780.07       1713.30        70.11 o                         
   8   9   4         51.57         75.15        30.49 o                         
   9   9   4        832.47        868.85        86.26 o                         
  -9  10   4        141.11        124.34        45.84 o                         
  -8  10   4        563.23        569.34        50.40 o                         
  -7  10   4       1717.59       1742.26        64.57 o                         
  -6  10   4       1287.53       1323.41        51.00 o                         
  -5  10   4        629.74        638.81        28.46 o                         
  -4  10   4          5.16         21.25        12.87 o                         
  -3  10   4        504.35        583.02        25.13 o                         
  -2  10   4       1350.90       1436.64        31.93 o                         
  -1  10   4       1929.21       1946.73        41.89 o                         
   0  10   4        742.42        792.67        22.97 o                         
   1  10   4         57.19         43.32        12.65 o                         
   2  10   4        249.27        246.87        18.85 o                         
   3  10   4         29.87         36.58        15.43 o                         
   4  10   4         80.05         98.45        15.71 o                         
   5  10   4         14.64          4.00        16.35 o                         
   6  10   4          3.70         14.94        17.94 o                         
   7  10   4        181.31        173.66        27.10 o                         
   8  10   4        148.75        194.95        32.52 o                         
   9  10   4        433.94        394.93       107.95 o                         
  -9  11   4       4879.57       4860.25       338.89 o                         
  -8  11   4       3692.46       3770.41       142.18 o                         
  -7  11   4       1362.35       1325.04        74.91 o                         
  -6  11   4       1633.17       1687.93        63.88 o                         
  -5  11   4      15114.40      15088.99       154.91 o                         
  -4  11   4      13885.68      13478.04       139.67 o                         
  -3  11   4        456.95        423.24        21.55 o                         
  -2  11   4       4525.82       4798.59        73.22 o                         
  -1  11   4       9025.77       9112.48       128.69 o                         
   0  11   4       8217.18       8383.07       116.52 o                         
   1  11   4       1794.86       1807.32        41.35 o                         
   2  11   4       3871.16       3785.42        69.31 o                         
   3  11   4      10708.33      10843.69       164.11 o                         
   4  11   4       3748.72       3762.34        75.05 o                         
   5  11   4        695.48        702.18        35.90 o                         
   6  11   4       3840.90       3919.94        98.11 o                         
   7  11   4       3817.63       3927.67       126.55 o                         
   8  11   4       1606.23       1784.10        94.04 o                         
   9  11   4         15.71         59.24        80.21 o                         
  -8  12   4       1579.06       1619.26       165.89 o                         
  -7  12   4       7123.00       7040.51       179.67 o                         
  -6  12   4       1163.66       1307.28        65.16 o                         
  -5  12   4        672.87        735.04        40.01 o                         
  -4  12   4       6970.24       6774.63       112.66 o                         
  -3  12   4      16857.12      16667.64       194.77 o                         
  -2  12   4      16396.46      16253.14       186.90 o                         
  -1  12   4        782.41        761.05        36.58 o                         
   0  12   4      20171.88      21059.37       375.57 o                         
   1  12   4      37981.36      38374.20       405.98 o                         
   2  12   4      15492.75      15239.03       160.20 o                         
   3  12   4        618.38        596.72        31.18 o                         
   4  12   4       8948.64       8607.60       152.43 o                         
   5  12   4      19590.98      19520.64       233.66 o                         
   6  12   4      14392.75      14375.42       215.78 o                         
   7  12   4        516.61        565.25        52.22 o                         
   8  12   4       2744.30       2344.83       219.28 o                         
  -8  13   4        618.97        768.53       248.69 o                         
  -7  13   4        437.98        471.77        55.63 o                         
  -6  13   4        166.16        176.81        31.04 o                         
  -5  13   4       1611.69       1557.82        60.70 o                         
  -4  13   4       2122.94       2116.75        69.33 o                         
  -3  13   4         54.18         78.43        23.15 o                         
  -2  13   4        573.29        646.42        36.38 o                         
  -1  13   4       3731.75       4072.63        87.64 o                         
   0  13   4       2528.34       2658.36        70.68 o                         
   1  13   4         37.80         21.69        19.80 o                         
   2  13   4       2876.49       2828.36        72.14 o                         
   3  13   4       4076.45       3990.06        88.76 o                         
   4  13   4       1155.88       1169.35        55.51 o                         
   5  13   4        115.07        150.08        27.79 o                         
   6  13   4       2078.15       2033.82        85.71 o                         
   7  13   4       2003.73       2050.08       100.92 o                         
   8  13   4        274.73        438.61       205.64 o                         
  -7  14   4        296.01        307.99       103.16 o                         
  -6  14   4        288.04        346.91        44.29 o                         
  -5  14   4       2475.38       2387.70        78.23 o                         
  -4  14   4       2177.71       2109.17        72.13 o                         
  -3  14   4        766.36        637.78        37.97 o                         
  -2  14   4        438.16        438.93        34.35 o                         
  -1  14   4        993.37       1016.23        44.79 o                         
   0  14   4       5361.09       5576.26       127.85 o                         
   1  14   4       6406.74       6377.48       119.66 o                         
   2  14   4       1083.91       1150.66        47.88 o                         
   3  14   4        376.07        377.47        32.86 o                         
   4  14   4         34.55         29.34        30.08 o                         
   5  14   4       3400.38       3370.18       101.09 o                         
   6  14   4       5302.56       5383.51       145.68 o                         
   7  14   4       1112.83       1093.72        88.22 o                         
  -7  15   4        514.13        669.02       183.61 o                         
  -6  15   4       2290.34       2418.40       105.80 o                         
  -5  15   4       9022.31       8547.02       166.79 o                         
  -4  15   4       9104.05       8602.78       152.98 o                         
  -3  15   4         32.23         13.26        22.08 o                         
  -2  15   4       4140.60       4199.80       109.27 o                         
  -1  15   4       5854.12       5893.96       155.02 o                         
   0  15   4       3043.51       3198.11        90.75 o                         
   1  15   4        936.67        935.00        47.65 o                         
   2  15   4       2426.30       2439.02        78.51 o                         
   3  15   4       7370.90       7212.42       138.44 o                         
   4  15   4       2060.09       2073.05        75.39 o                         
   5  15   4         92.43         76.38        26.32 o                         
   6  15   4       1035.32        989.43        66.89 o                         
   7  15   4       2346.46       1952.50       428.74 o                         
  -6  16   4       5325.63       4922.64       269.64 o                         
  -5  16   4        852.83        800.79        53.51 o                         
  -4  16   4       1239.92       1359.04        70.99 o                         
  -3  16   4       5694.80       5738.08       135.75 o                         
  -2  16   4       5757.35       5888.93       135.27 o                         
  -1  16   4        693.97        746.52        48.89 o                         
   0  16   4       1155.73       1082.18        59.45 o                         
   1  16   4       3741.23       3960.02       126.78 o                         
   2  16   4       1288.92       1261.61        62.79 o                         
   3  16   4         91.97         -2.68        27.52 o                         
   4  16   4       2709.82       2564.28        84.89 o                         
   5  16   4       2329.62       2324.95        86.09 o                         
   6  16   4        578.66        516.93        68.63 o                         
  -6  17   4        710.73        467.79       171.53 o                         
  -5  17   4        561.19        582.76        64.18 o                         
  -4  17   4         24.20         24.30        29.83 o                         
  -3  17   4         90.62        107.10        30.20 o                         
  -2  17   4       3374.02       3372.68       105.24 o                         
  -1  17   4       4667.55       5048.37       139.63 o                         
   0  17   4        693.13        758.05        54.40 o                         
   1  17   4       1317.26       1337.59        64.89 o                         
   2  17   4       1836.75       1960.61        83.06 o                         
   3  17   4       1536.19       1462.32        68.77 o                         
   4  17   4        704.74        574.46        53.90 o                         
   5  17   4        135.25        136.47        39.99 o                         
   6  17   4        223.74         74.68        93.42 o                         
  -5  18   4          5.63        -30.21       216.30 o                         
  -4  18   4        150.89        110.35        56.18 o                         
  -3  18   4       1213.59       1092.84        65.99 o                         
  -2  18   4       3136.95       3009.64       102.84 o                         
  -1  18   4        974.23       1015.94        59.92 o                         
   0  18   4        355.92        381.83        44.32 o                         
   1  18   4        669.11        551.67        45.51 o                         
   2  18   4        629.96        578.10        48.90 o                         
   3  18   4         38.04         15.39        33.11 o                         
   4  18   4          3.79        -45.82        45.82 o                         
   5  18   4        375.78        276.70       122.86 o                         
  -4  19   4        986.22        952.32       138.05 o                         
  -3  19   4         22.27        -51.52        53.57 o                         
  -2  19   4       3010.52       2887.04       132.09 o                         
  -1  19   4       8067.58       7803.52       188.84 o                         
   0  19   4       5022.80       4856.33       142.27 o                         
   1  19   4        133.44        180.26        55.22 o                         
   2  19   4       3986.11       4279.21       231.59 o                         
   3  19   4       8854.33       8928.04       436.36 o                         
  -2  20   4       1982.17       1558.31       324.21 o                         
  -1  20   4          9.82         31.91        69.71 o                         
   0  20   4        592.89        570.09        98.17 o                         
   1  20   4       4454.79       4831.97       337.43 o                         
   2  20   4       4793.81       5066.20       929.49 o                         
 -10   1   5        220.71        240.36        62.42 o                         
  -9   1   5        320.29        321.22        33.76 o                         
  -8   1   5        837.69        944.50        46.64 o                         
  -7   1   5       2023.26       2098.79        60.03 o                         
  -6   1   5       1004.54       1032.66        39.04 o                         
  -5   1   5       9438.36       9231.42        77.31 o                         
  -4   1   5      24183.21      23545.35       160.66 o                         
  -3   1   5       6236.28       6333.66        64.22 o                         
  -2   1   5       2018.48       2030.82        25.97 o                         
  -1   1   5      23331.46      23195.91       153.41 o                         
   0   1   5      71258.59      73204.34       997.09 o                         
   1   1   5      46952.90      46624.22       267.53 o                         
   2   1   5       2154.89       1961.96        27.93 o                         
   3   1   5      21960.16      21550.95       165.00 o                         
   4   1   5      50138.26      49273.36       320.18 o                         
   5   1   5      21996.34      21484.64       195.74 o                         
   6   1   5      10146.23       9856.81       144.24 o                         
   7   1   5         84.53        143.67        26.25 o                         
   8   1   5       6682.48       7010.14       151.46 o                         
   9   1   5       7358.79       7659.62       155.66 o                         
  10   1   5        870.98        876.34       114.41 o                         
 -10   2   5       8911.23       9083.61       241.28 o                         
  -9   2   5      15611.48      16037.49       257.28 o                         
  -8   2   5       2959.26       3067.54        84.18 o                         
  -7   2   5       4761.89       4960.66        95.60 o                         
  -6   2   5      23997.72      23892.46       217.65 o                         
  -5   2   5      33081.93      33448.78       219.80 o                         
  -4   2   5      10038.04      10140.43        98.15 o                         
  -3   2   5       1390.54       1393.68        26.81 o                         
  -2   2   5      53732.33      52726.68       261.50 o                         
  -1   2   5      64065.90      63746.77       391.18 o                         
   0   2   5        752.82        725.94        27.59 o                         
   1   2   5       8461.90       8407.22        63.64 o                         
   2   2   5      11211.65      10468.70        88.66 o                         
   3   2   5      25794.15      25434.92       194.80 o                         
   4   2   5       2095.75       2177.46        42.93 o                         
   5   2   5       6781.18       6766.94        97.24 o                         
   6   2   5      20086.16      19730.77       222.55 o                         
   7   2   5       6794.59       6853.07       132.76 o                         
   8   2   5         45.00         75.09        24.82 o                         
   9   2   5       3844.86       4027.28       116.26 o                         
  10   2   5       4811.94       5249.23       254.36 o                         
 -10   3   5        799.73        844.51       115.72 o                         
  -9   3   5        879.71        906.11        53.53 o                         
  -8   3   5       9849.97      10180.71       161.67 o                         
  -7   3   5      14618.07      14778.85       180.80 o                         
  -6   3   5       4258.34       4235.84        75.85 o                         
  -5   3   5       1127.47       1142.58        32.55 o                         
  -4   3   5      14973.16      14722.81       123.26 o                         
  -3   3   5      24596.32      23920.58       158.82 o                         
  -2   3   5      13885.82      14002.94        90.86 o                         
  -1   3   5         37.30         74.00         7.81 o                         
   0   3   5      11668.04      11961.80       144.93 o                         
   1   3   5       9243.10       9539.49        79.19 o                         
   2   3   5       3213.28       3329.16        48.47 o                         
   3   3   5       3122.54       3169.25        50.50 o                         
   4   3   5       3601.48       3453.11        57.22 o                         
   5   3   5        771.84        751.85        36.82 o                         
   6   3   5       2054.87       2124.22        64.76 o                         
   7   3   5       3811.29       3771.05        92.83 o                         
   8   3   5       4731.45       4780.06       118.30 o                         
   9   3   5        763.60        826.67        57.15 o                         
  10   3   5         52.95         43.51        94.31 o                         
 -10   4   5        780.24        900.99       122.93 o                         
  -9   4   5       1438.00       1594.28        69.93 o                         
  -8   4   5         81.39         74.49        23.50 o                         
  -7   4   5        112.69        148.34        23.18 o                         
  -6   4   5        252.45        302.63        22.42 o                         
  -5   4   5        925.81       1009.49        30.17 o                         
  -4   4   5       8588.19       8560.49        84.38 o                         
  -3   4   5      11619.37      11619.17        96.81 o                         
  -2   4   5         49.09         95.15         9.54 o                         
  -1   4   5       6216.56       6437.98        58.09 o                         
   0   4   5        345.98        386.97        13.24 o                         
   1   4   5       3224.67       3185.41        41.07 o                         
   2   4   5       6678.19       6695.62        74.31 o                         
   3   4   5         33.22         48.38        10.96 o                         
   4   4   5        162.05        173.17        16.26 o                         
   5   4   5        182.48        209.61        22.19 o                         
   6   4   5        227.24        271.27        25.57 o                         
   7   4   5        596.68        581.02        36.09 o                         
   8   4   5       1476.03       1544.68        65.53 o                         
   9   4   5        706.63        746.56        53.13 o                         
  10   4   5         33.03         64.99        84.98 o                         
 -10   5   5        488.95        637.90       124.97 o                         
  -9   5   5        953.59        970.60        57.62 o                         
  -8   5   5       4291.33       4477.63       111.48 o                         
  -7   5   5      14878.00      15198.38       205.70 o                         
  -6   5   5       4474.87       4529.40        81.34 o                         
  -5   5   5       2485.18       2507.92        44.42 o                         
  -4   5   5      27122.67      26832.46       183.82 o                         
  -3   5   5      13542.66      13165.23       116.56 o                         
  -2   5   5      14497.83      14358.97       116.00 o                         
  -1   5   5        310.42        367.37        14.37 o                         
   0   5   5      12233.88      12536.99       165.11 o                         
   1   5   5      34652.09      33480.77       268.86 o                         
   2   5   5       8141.53       8157.63        89.90 o                         
   3   5   5       3251.87       3261.08        53.51 o                         
   4   5   5      15725.16      15476.72       156.85 o                         
   5   5   5       3785.66       3826.34        81.00 o                         
   6   5   5        277.40        342.89        28.72 o                         
   7   5   5       1588.15       1610.86        60.18 o                         
   8   5   5       8921.20       9215.07       164.93 o                         
   9   5   5       5114.66       5280.21       138.39 o                         
  10   5   5         30.47         73.67        77.20 o                         
  -9   6   5       2450.05       2438.62        93.00 o                         
  -8   6   5        390.56        451.09        36.52 o                         
  -7   6   5        625.43        583.00        37.73 o                         
  -6   6   5       7100.50       7109.41       109.94 o                         
  -5   6   5      10338.87      10227.06       105.11 o                         
  -4   6   5         60.87         93.38        11.17 o                         
  -3   6   5      14429.98      14155.91       128.90 o                         
  -2   6   5      47514.47      46555.10       271.47 o                         
  -1   6   5      42955.58      41656.43       320.87 o                         
   0   6   5       4558.20       4850.70        63.83 o                         
   1   6   5      22759.64      21829.03       209.05 o                         
   2   6   5      90229.56      88617.61       509.73 o                         
   3   6   5      65675.02      63655.52       405.34 o                         
   4   6   5       5810.91       5815.67        87.42 o                         
   5   6   5       6074.03       5921.10       101.05 o                         
   6   6   5      27602.14      27586.28       277.69 o                         
   7   6   5      22951.70      23129.12       279.79 o                         
   8   6   5       3442.54       3596.45       107.07 o                         
   9   6   5        707.73        778.40        58.21 o                         
  10   6   5       3735.66       3791.78       315.47 o                         
  -9   7   5         15.53         30.96        28.61 o                         
  -8   7   5       4930.61       4794.43       117.74 o                         
  -7   7   5       2276.01       2189.32        78.73 o                         
  -6   7   5       1647.66       1689.02        54.53 o                         
  -5   7   5         21.58         41.60        11.56 o                         
  -4   7   5       1395.12       1467.84        38.78 o                         
  -3   7   5      22264.08      21674.35       165.40 o                         
  -2   7   5       3067.70       2927.23        50.13 o                         
  -1   7   5       1761.04       1742.90        35.44 o                         
   0   7   5      20121.28      21286.00       247.25 o                         
   1   7   5       4132.37       3942.09        57.80 o                         
   2   7   5       1675.72       1645.51        36.99 o                         
   3   7   5        492.68        533.17        25.28 o                         
   4   7   5       8710.91       8568.95       102.72 o                         
   5   7   5      14891.53      14389.87       166.10 o                         
   6   7   5        269.09        320.96        28.95 o                         
   7   7   5       4548.74       4624.92       110.47 o                         
   8   7   5       3309.51       3153.28       101.31 o                         
   9   7   5        577.06        516.80        45.62 o                         
  -9   8   5         40.72         58.83        31.98 o                         
  -8   8   5        769.52        709.13        49.34 o                         
  -7   8   5        940.29        947.76        52.52 o                         
  -6   8   5         89.05        110.47        20.76 o                         
  -5   8   5        988.81       1033.36        34.99 o                         
  -4   8   5       4419.46       4445.96        68.58 o                         
  -3   8   5       6745.36       7040.15        87.29 o                         
  -2   8   5       8962.97       8981.84        94.45 o                         
  -1   8   5       1476.04       1475.45        31.61 o                         
   0   8   5       4862.08       4914.80        74.34 o                         
   1   8   5       9105.57       8953.32       124.29 o                         
   2   8   5       2707.00       2665.33        48.37 o                         
   3   8   5       4927.38       5010.97        74.20 o                         
   4   8   5       2376.61       2397.84        61.09 o                         
   5   8   5         39.68         52.24        18.96 o                         
   6   8   5       1727.19       1835.34        64.56 o                         
   7   8   5       2268.54       2431.36        81.42 o                         
   8   8   5       1686.68       1759.22        73.64 o                         
   9   8   5       1077.22       1014.73        86.69 o                         
  -9   9   5       1857.88       1988.46       156.86 o                         
  -8   9   5      10624.82      10716.57       193.63 o                         
  -7   9   5      11112.16      11367.96       178.35 o                         
  -6   9   5       2589.85       2591.04        71.25 o                         
  -5   9   5       1922.17       1952.11        48.67 o                         
  -4   9   5      13315.34      13021.84       135.51 o                         
  -3   9   5      18562.98      18329.52       160.49 o                         
  -2   9   5       4266.56       4413.62        61.63 o                         
  -1   9   5       5397.43       5525.09        90.86 o                         
   0   9   5      12776.48      12840.88       191.13 o                         
   1   9   5       4428.85       4577.27        65.40 o                         
   2   9   5        355.31        334.77        22.48 o                         
   3   9   5        907.98        983.14        32.41 o                         
   4   9   5       7379.53       7320.36       109.54 o                         
   5   9   5       3896.36       3878.60        84.25 o                         
   6   9   5        173.89        174.96        24.51 o                         
   7   9   5       2489.60       2497.82        87.74 o                         
   8   9   5       3065.78       3170.14       109.24 o                         
   9   9   5       1640.63       1552.37       141.41 o                         
  -9  10   5       6422.99       6015.28       394.85 o                         
  -8  10   5       2601.28       2604.33        94.28 o                         
  -7  10   5       1186.11       1306.92        63.28 o                         
  -6  10   5      20758.63      20843.28       228.77 o                         
  -5  10   5      26515.99      26333.14       224.42 o                         
  -4  10   5       4331.78       4283.41        76.64 o                         
  -3  10   5       4410.73       4462.22        77.81 o                         
  -2  10   5      11771.56      11960.56       120.84 o                         
  -1  10   5      13833.45      13822.96       148.38 o                         
   0  10   5       5126.52       5265.34        90.31 o                         
   1  10   5       1682.49       1764.51        46.86 o                         
   2  10   5      18031.57      17283.89       208.33 o                         
   3  10   5       4574.87       4575.95        82.42 o                         
   4  10   5        430.15        423.37        28.29 o                         
   5  10   5       4278.33       4178.11        94.57 o                         
   6  10   5       3647.10       3550.20        87.09 o                         
   7  10   5       2420.15       2469.12        87.66 o                         
   8  10   5          0.19         -3.75        37.66 o                         
   9  10   5       2688.59       2669.75       301.60 o                         
  -8  11   5       1682.52       1728.28       102.18 o                         
  -7  11   5        552.85        563.80        48.99 o                         
  -6  11   5        467.19        462.09        35.98 o                         
  -5  11   5       2543.18       2607.09        63.16 o                         
  -4  11   5       5586.84       5332.33        89.37 o                         
  -3  11   5       2643.99       2737.12        60.67 o                         
  -2  11   5       1833.07       1693.11        47.29 o                         
  -1  11   5      11571.40      11533.05       153.22 o                         
   0  11   5      13136.67      13711.61       229.82 o                         
   1  11   5       4723.98       4889.88        74.33 o                         
   2  11   5        174.21        139.22        17.87 o                         
   3  11   5       4946.68       4787.42        99.42 o                         
   4  11   5       5481.98       5327.75       101.98 o                         
   5  11   5       6390.46       6107.74       124.28 o                         
   6  11   5        334.76        303.99        30.70 o                         
   7  11   5        619.15        621.17        55.51 o                         
   8  11   5       1459.24       1421.27        95.05 o                         
  -8  12   5         38.10       -104.63       104.63 o                         
  -7  12   5         31.02         36.77        44.77 o                         
  -6  12   5       1164.89       1273.14        67.79 o                         
  -5  12   5       2595.72       2462.47        73.97 o                         
  -4  12   5        851.53        764.83        41.24 o                         
  -3  12   5         64.71         55.76        19.22 o                         
  -2  12   5         36.09         53.92        18.53 o                         
  -1  12   5       1385.70       1464.38        51.22 o                         
   0  12   5       2280.31       2350.28        72.42 o                         
   1  12   5        658.88        672.58        30.25 o                         
   2  12   5       1046.97       1035.42        37.54 o                         
   3  12   5       1638.50       1652.14        51.51 o                         
   4  12   5        305.79        319.68        27.73 o                         
   5  12   5          9.50         36.02        22.33 o                         
   6  12   5        299.36        375.89        39.74 o                         
   7  12   5       1407.30       1515.28        87.93 o                         
   8  12   5        353.23        536.37       200.25 o                         
  -8  13   5       1864.50       1618.74       367.85 o                         
  -7  13   5        747.50        737.17        65.43 o                         
  -6  13   5        163.46        117.83        32.80 o                         
  -5  13   5        847.88        837.61        49.82 o                         
  -4  13   5       5103.68       4980.57       109.78 o                         
  -3  13   5       8188.16       8097.95       132.02 o                         
  -2  13   5       1332.50       1393.63        53.42 o                         
  -1  13   5       8727.07       8870.21       172.32 o                         
   0  13   5      26698.79      27291.27       474.65 o                         
   1  13   5      19621.40      20115.60       249.39 o                         
   2  13   5       2651.11       2674.80        65.00 o                         
   3  13   5       2587.70       2386.71        66.54 o                         
   4  13   5      17814.88      17651.93       294.43 o                         
   5  13   5      22680.03      22599.89       383.88 o                         
   6  13   5       3043.15       3064.81       104.27 o                         
   7  13   5       1178.04       1109.24        80.34 o                         
  -7  14   5         46.44         48.27        52.37 o                         
  -6  14   5       5015.71       4980.11       153.08 o                         
  -5  14   5       7814.51       7661.94       156.85 o                         
  -4  14   5       2419.13       2240.22        76.16 o                         
  -3  14   5       1468.38       1380.61        58.46 o                         
  -2  14   5       8259.23       8403.82       139.86 o                         
  -1  14   5      10061.30      10088.97       176.81 o                         
   0  14   5       4064.56       4192.01       105.08 o                         
   1  14   5        838.92        889.03        45.40 o                         
   2  14   5      12347.21      12569.22       167.42 o                         
   3  14   5       8889.88       8953.45       146.50 o                         
   4  14   5        570.64        580.08        38.56 o                         
   5  14   5       2079.88       1983.53        76.00 o                         
   6  14   5       5997.57       5814.60       157.52 o                         
   7  14   5       4093.65       3983.96       196.72 o                         
  -7  15   5       2526.59       2552.81       337.97 o                         
  -6  15   5       2659.35       2512.51       122.74 o                         
  -5  15   5        268.35        211.84        31.23 o                         
  -4  15   5       1316.20       1348.19        59.93 o                         
  -3  15   5       3925.88       4029.38       106.14 o                         
  -2  15   5       3140.47       3170.06        94.58 o                         
  -1  15   5       1038.50       1073.72        53.86 o                         
   0  15   5        129.63        172.76        28.08 o                         
   1  15   5       2279.96       2472.01        88.68 o                         
   2  15   5        204.43        155.97        28.64 o                         
   3  15   5        187.17        177.81        28.34 o                         
   4  15   5        588.69        530.61        39.37 o                         
   5  15   5          1.50        -10.50        28.70 o                         
   6  15   5        388.95        417.47        48.40 o                         
  -6  16   5       1757.56       1634.87       154.76 o                         
  -5  16   5       1779.57       1679.80        77.37 o                         
  -4  16   5         13.60         -8.62        25.89 o                         
  -3  16   5        480.81        430.29        40.66 o                         
  -2  16   5        331.37        276.32        35.28 o                         
  -1  16   5        459.40        410.95        39.34 o                         
   0  16   5       1143.55       1159.24        59.16 o                         
   1  16   5         65.99         64.90        23.48 o                         
   2  16   5        369.79        394.92        46.43 o                         
   3  16   5        148.51        137.50        27.74 o                         
   4  16   5         62.79        -23.81        28.42 o                         
   5  16   5          1.00          0.60        30.09 o                         
   6  16   5         51.71         84.43        54.85 o                         
  -5  17   5        540.82        480.02        78.28 o                         
  -4  17   5       5125.71       5021.08       137.16 o                         
  -3  17   5       8827.72       8510.77       174.24 o                         
  -2  17   5       1098.88       1091.27        63.73 o                         
  -1  17   5        656.27        678.22        60.20 o                         
   0  17   5       3889.55       3827.74       110.58 o                         
   1  17   5       2502.56       2391.53        88.00 o                         
   2  17   5        214.38        192.12        35.92 o                         
   3  17   5        516.57        422.22        39.39 o                         
   4  17   5       1801.88       1644.54        75.33 o                         
   5  17   5       1990.74       1787.51       115.04 o                         
  -5  18   5       1368.26       1289.87       230.44 o                         
  -4  18   5         58.17         15.35        42.13 o                         
  -3  18   5       2530.27       2517.15       108.22 o                         
  -2  18   5       7247.49       7321.84       170.11 o                         
  -1  18   5       4324.76       4545.88       127.42 o                         
   0  18   5         81.34         27.72        31.89 o                         
   1  18   5       4412.98       4400.75       143.45 o                         
   2  18   5       8361.18       8541.50       291.25 o                         
   3  18   5       4477.49       4348.90       175.33 o                         
   4  18   5        880.77        761.71        87.97 o                         
   5  18   5       1219.72        774.26       228.81 o                         
  -4  19   5        920.58        694.83       169.22 o                         
  -3  19   5         36.24         15.25        55.66 o                         
  -2  19   5          7.65        -56.26        56.26 o                         
  -1  19   5        245.31        243.01        51.57 o                         
   0  19   5        372.32        323.82        62.28 o                         
   1  19   5       1550.27       1792.58       209.92 o                         
   2  19   5         23.56         16.75        72.96 o                         
   3  19   5       1751.35       1948.68       191.91 o                         
  -1  20   5        582.04        456.48       196.98 o                         
   0  20   5        101.90        387.83       216.22 o                         
   1  20   5        497.98        398.34       211.03 o                         
 -10   0   6         32.65         33.81        59.78 o                         
  -9   0   6        142.21        223.31        48.06 o                         
  -8   0   6       5618.75       5793.53       154.62 o                         
  -7   0   6       4648.36       4849.73       129.45 o                         
  -6   0   6       1665.83       1746.69        75.63 o                         
  -5   0   6      16262.23      15884.84       269.49 o                         
  -4   0   6      16456.07      16444.90       221.76 o                         
  -3   0   6       3999.68       4052.39        78.65 o                         
  -2   0   6       5033.12       4902.45        71.31 o                         
  -1   0   6      49014.46      48282.82       422.17 o                         
   0   0   6      81104.58      78390.88      1119.23 o                         
   1   0   6      23502.57      22954.31       220.94 o                         
   2   0   6      17883.84      18321.75       192.64 o                         
   3   0   6      66438.57      64191.76       558.85 o                         
   4   0   6      70115.29      69171.62       864.15 o                         
   5   0   6      15145.48      14786.15       271.51 o                         
   6   0   6         54.01         26.16        32.27 o                         
   7   0   6      19431.68      19455.52       333.26 o                         
   8   0   6      24252.69      24898.82       413.65 o                         
   9   0   6       6585.79       6921.90       210.12 o                         
  10   0   6        104.73          1.64        66.34 o                         
 -10   1   6       3704.77       3660.94       178.84 o                         
  -9   1   6       1313.56       1387.53        65.51 o                         
  -8   1   6        319.13        297.23        30.01 o                         
  -7   1   6       4430.30       4645.46        92.08 o                         
  -6   1   6       7641.92       7810.69       112.19 o                         
  -5   1   6       8111.21       8175.40       107.27 o                         
  -4   1   6        166.41        194.01        13.81 o                         
  -3   1   6      10024.41       9985.79        91.38 o                         
  -2   1   6      25463.69      24762.68       142.16 o                         
  -1   1   6      13209.61      12639.48       106.33 o                         
   0   1   6        719.02        822.49        25.93 o                         
   1   1   6      12638.14      12463.87        94.88 o                         
   2   1   6      24012.16      23455.98       151.75 o                         
   3   1   6      13713.86      13285.47       109.91 o                         
   4   1   6        145.60        188.04        18.66 o                         
   5   1   6      13220.85      12910.52       144.62 o                         
   6   1   6      11401.72      11322.91       152.59 o                         
   7   1   6        905.64        974.94        51.06 o                         
   8   1   6       1267.89       1390.89        61.51 o                         
   9   1   6       4256.22       4432.97       117.74 o                         
  10   1   6       2802.03       2860.92       199.65 o                         
 -10   2   6         35.55         45.47        51.51 o                         
  -9   2   6        882.64       1020.00        59.06 o                         
  -8   2   6        331.59        350.42        32.84 o                         
  -7   2   6        349.98        376.90        27.28 o                         
  -6   2   6       1971.90       2046.02        54.97 o                         
  -5   2   6       2618.71       2663.70        51.82 o                         
  -4   2   6       1064.37       1095.81        31.03 o                         
  -3   2   6      11815.33      11780.52        96.49 o                         
  -2   2   6       9402.62       9207.27        71.81 o                         
  -1   2   6       6044.45       5978.97        70.99 o                         
   0   2   6       1047.06        960.31        33.57 o                         
   1   2   6        679.89        671.11        17.77 o                         
   2   2   6      11613.09      11352.32        93.12 o                         
   3   2   6       4039.42       3974.82        59.15 o                         
   4   2   6       4167.54       4102.88        65.04 o                         
   5   2   6       1037.51       1058.09        36.58 o                         
   6   2   6        565.40        581.29        34.68 o                         
   7   2   6        317.58        347.38        32.19 o                         
   8   2   6        681.20        733.60        47.97 o                         
   9   2   6       1569.49       1627.59        71.17 o                         
  10   2   6        812.38        820.24       109.94 o                         
 -10   3   6       7363.46       7769.03       299.69 o                         
  -9   3   6       3699.60       3743.48       124.29 o                         
  -8   3   6       1699.57       1760.04        66.20 o                         
  -7   3   6      12845.19      13148.25       166.29 o                         
  -6   3   6      17777.64      17916.78       188.53 o                         
  -5   3   6      14025.33      14210.48       139.06 o                         
  -4   3   6       1558.60       1605.28        38.83 o                         
  -3   3   6      30802.51      30740.45       197.47 o                         
  -2   3   6      39776.36      38812.82       237.97 o                         
  -1   3   6       4137.64       4165.23        52.93 o                         
   0   3   6        820.18        887.39        24.45 o                         
   1   3   6       2035.99       1926.70        31.50 o                         
   2   3   6       9177.43       9388.42        88.60 o                         
   3   3   6       2572.73       2579.14        48.32 o                         
   4   3   6       1506.58       1593.58        40.05 o                         
   5   3   6       7893.19       7754.64       111.02 o                         
   6   3   6       1441.15       1529.81        54.08 o                         
   7   3   6        184.00        183.50        24.96 o                         
   8   3   6       1716.46       1672.51        67.67 o                         
   9   3   6       2389.30       2552.48        90.03 o                         
  10   3   6       1773.43       1953.80       303.74 o                         
 -10   4   6        367.92        438.78        87.12 o                         
  -9   4   6      10037.62      10541.12       217.31 o                         
  -8   4   6      20152.99      20629.69       263.34 o                         
  -7   4   6      10720.09      10978.89       162.22 o                         
  -6   4   6       1591.21       1686.52        51.08 o                         
  -5   4   6      24800.67      24627.37       210.52 o                         
  -4   4   6      42497.48      41667.52       275.71 o                         
  -3   4   6      13584.09      13315.10       105.17 o                         
  -2   4   6        688.46        683.28        16.37 o                         
  -1   4   6      29836.76      29278.48       232.71 o                         
   0   4   6      57532.21      60379.43       706.14 o                         
   1   4   6       9414.19       9096.50        81.31 o                         
   2   4   6       4939.10       5079.37        67.98 o                         
   3   4   6      16894.96      16351.23       141.83 o                         
   4   4   6       8844.53       8413.95       103.05 o                         
   5   4   6       1253.44       1205.83        40.08 o                         
   6   4   6       1932.39       1915.45        63.55 o                         
   7   4   6       7902.43       7645.64       135.46 o                         
   8   4   6       6846.13       7008.82       143.09 o                         
   9   4   6         58.01         92.67        28.75 o                         
 -10   5   6       1076.79       1082.94       159.97 o                         
  -9   5   6       1089.38       1135.58        69.83 o                         
  -8   5   6        306.03        278.04        34.64 o                         
  -7   5   6       3449.51       3559.07        92.27 o                         
  -6   5   6       3517.03       3551.34        78.54 o                         
  -5   5   6         18.52         43.95        12.76 o                         
  -4   5   6      11147.04      10963.98       108.45 o                         
  -3   5   6      11536.33      11150.48       101.19 o                         
  -2   5   6      11525.62      11400.91        93.49 o                         
  -1   5   6         88.61         97.65         9.80 o                         
   0   5   6      13772.12      14548.26       210.07 o                         
   1   5   6      48343.02      46179.67       520.25 o                         
   2   5   6      21801.33      21064.16       172.99 o                         
   3   5   6       2231.39       2282.06        49.30 o                         
   4   5   6       4509.15       4307.82        63.73 o                         
   5   5   6      11200.03      10950.73       154.67 o                         
   6   5   6      12655.33      12278.41       168.53 o                         
   7   5   6       4716.49       4662.34       105.23 o                         
   8   5   6         11.65         18.67        27.64 o                         
   9   5   6       2135.52       2176.16        89.89 o                         
  -9   6   6         19.33         67.28        29.51 o                         
  -8   6   6        448.14        429.41        43.01 o                         
  -7   6   6       1275.57       1240.93        54.37 o                         
  -6   6   6        729.26        727.66        37.44 o                         
  -5   6   6         21.38         38.00        14.05 o                         
  -4   6   6         47.88         54.56        11.10 o                         
  -3   6   6        192.70        191.50        12.54 o                         
  -2   6   6       4144.97       4120.44        54.05 o                         
  -1   6   6         11.29         18.56         8.76 o                         
   0   6   6       1937.79       2046.72        42.69 o                         
   1   6   6       4681.40       4764.63        64.64 o                         
   2   6   6          1.99         32.38        10.36 o                         
   3   6   6         29.80         92.16        19.41 o                         
   4   6   6         19.35         34.91        18.72 o                         
   5   6   6        327.52        344.67        25.02 o                         
   6   6   6       1325.38       1299.55        51.45 o                         
   7   6   6        171.29        269.31        30.55 o                         
   8   6   6       1468.91       1575.66        72.32 o                         
   9   6   6         51.98         56.08        28.84 o                         
  -9   7   6        952.22        983.82        67.86 o                         
  -8   7   6         17.05         18.00        25.80 o                         
  -7   7   6       1183.39       1155.02        64.08 o                         
  -6   7   6       2687.76       2685.76        73.32 o                         
  -5   7   6        240.81        286.47        19.99 o                         
  -4   7   6       3042.67       3131.50        60.62 o                         
  -3   7   6      20451.80      19921.57       164.29 o                         
  -2   7   6      17998.21      17648.26       142.33 o                         
  -1   7   6       2675.27       2804.70        40.99 o                         
   0   7   6      12627.53      13376.50       197.22 o                         
   1   7   6      46131.12      45715.97       375.51 o                         
   2   7   6      43825.54      41943.02       303.22 o                         
   3   7   6      12604.30      12605.60       127.50 o                         
   4   7   6        828.90        844.77        30.61 o                         
   5   7   6      24209.58      24102.17       245.09 o                         
   6   7   6      23097.89      23075.47       255.60 o                         
   7   7   6       8002.98       8053.63       144.77 o                         
   8   7   6        163.79        126.82        30.54 o                         
   9   7   6       1871.84       2068.39       106.19 o                         
  -9   8   6       5177.74       5097.35       175.18 o                         
  -8   8   6      11324.60      11357.89       204.92 o                         
  -7   8   6       3056.69       3053.61       104.67 o                         
  -6   8   6         27.62          6.78        17.66 o                         
  -5   8   6       8894.46       8829.35       117.48 o                         
  -4   8   6      28560.69      27725.78       225.50 o                         
  -3   8   6      18432.88      18220.90       171.61 o                         
  -2   8   6        739.25        749.41        25.64 o                         
  -1   8   6      13934.97      13578.99       166.74 o                         
   0   8   6      17414.78      17808.11       244.47 o                         
   1   8   6      10078.82      10244.74       132.42 o                         
   2   8   6        200.50        175.65        21.74 o                         
   3   8   6      12515.34      12192.46       135.85 o                         
   4   8   6      23852.52      23530.05       232.15 o                         
   5   8   6       2412.19       2300.56        64.14 o                         
   6   8   6       2935.98       2897.53        79.35 o                         
   7   8   6       8727.98       8524.11       159.57 o                         
   8   8   6       5120.25       5222.43       147.87 o                         
   9   8   6        516.03        519.04        64.53 o                         
  -9   9   6        921.27        907.10        87.78 o                         
  -8   9   6         67.52         63.26        34.88 o                         
  -7   9   6       4137.17       4040.77       117.90 o                         
  -6   9   6      13346.72      13454.33       200.45 o                         
  -5   9   6       8132.81       8297.24       118.16 o                         
  -4   9   6         32.18         52.99        14.31 o                         
  -3   9   6       1451.06       1581.61        41.17 o                         
  -2   9   6       8014.99       7923.79        89.71 o                         
  -1   9   6      15275.81      15262.32       168.38 o                         
   0   9   6       2234.01       2233.26        41.43 o                         
   1   9   6       4750.47       4907.57        72.71 o                         
   2   9   6       2243.30       2151.23        58.02 o                         
   3   9   6         71.32         65.98        15.60 o                         
   4   9   6        903.63        841.04        38.93 o                         
   5   9   6        393.51        371.89        30.48 o                         
   6   9   6        701.95        657.73        40.66 o                         
   7   9   6         30.48         28.32        31.47 o                         
   8   9   6       2273.53       2052.42        98.31 o                         
   9   9   6       3987.64       3821.89       295.66 o                         
  -9  10   6        637.57        750.08       147.47 o                         
  -8  10   6       1403.10       1607.94        82.87 o                         
  -7  10   6        599.36        618.30        49.62 o                         
  -6  10   6          2.15          3.20        21.83 o                         
  -5  10   6       1418.08       1537.28        49.37 o                         
  -4  10   6       4131.04       4053.29        74.12 o                         
  -3  10   6       1983.27       1984.06        49.55 o                         
  -2  10   6        554.96        569.45        23.92 o                         
  -1  10   6          5.14         31.21        13.33 o                         
   0  10   6        366.68        429.13        26.24 o                         
   1  10   6       1898.09       1985.96        49.46 o                         
   2  10   6         92.57         72.87        19.33 o                         
   3  10   6        201.83        164.94        18.11 o                         
   4  10   6          8.43         11.14        21.65 o                         
   5  10   6        161.33        104.89        20.24 o                         
   6  10   6          8.43         -7.50        22.09 o                         
   7  10   6         89.19        147.67        31.92 o                         
   8  10   6         16.14         60.96        41.29 o                         
  -8  11   6        225.05        407.64        81.96 o                         
  -7  11   6       8729.12       8582.74       209.09 o                         
  -6  11   6      15212.15      15041.29       226.47 o                         
  -5  11   6       3877.77       3821.15        85.74 o                         
  -4  11   6        121.08         88.28        16.66 o                         
  -3  11   6       6601.38       6430.91       104.12 o                         
  -2  11   6      12019.24      11688.10       139.59 o                         
  -1  11   6      13526.36      13582.65       234.44 o                         
   0  11   6        294.65        362.69        24.30 o                         
   1  11   6       6187.45       6362.53        89.10 o                         
   2  11   6       9208.54       9257.86       143.93 o                         
   3  11   6       1189.71       1154.17        45.12 o                         
   4  11   6        574.29        540.31        42.97 o                         
   5  11   6       3198.39       3337.06       105.21 o                         
   6  11   6       3926.79       3872.45       109.07 o                         
   7  11   6       1225.38       1241.76        78.70 o                         
   8  11   6        966.63        956.23        88.26 o                         
  -7  12   6        255.83        302.31        49.98 o                         
  -6  12   6        270.02        235.28        43.61 o                         
  -5  12   6       4144.51       4101.41       100.81 o                         
  -4  12   6       8698.36       8644.99       138.62 o                         
  -3  12   6       1092.30       1051.02        46.56 o                         
  -2  12   6       6250.95       6086.05       110.13 o                         
  -1  12   6      27548.37      28385.04       416.87 o                         
   0  12   6      22897.97      23676.88       390.88 o                         
   1  12   6       1273.65       1352.81        42.67 o                         
   2  12   6       3159.67       3035.32        66.42 o                         
   3  12   6      21203.48      20794.37       326.27 o                         
   4  12   6      26889.55      26591.26       392.27 o                         
   5  12   6       7335.56       7358.94       144.63 o                         
   6  12   6       1995.15       1906.57        79.07 o                         
   7  12   6       6135.92       5959.85       175.37 o                         
   8  12   6       5702.19       5765.15       358.29 o                         
  -7  13   6        229.75        263.70        53.75 o                         
  -6  13   6       1129.22       1095.16        76.21 o                         
  -5  13   6       1036.45        946.37        52.77 o                         
  -4  13   6          4.00         -4.07        21.03 o                         
  -3  13   6       1175.05       1177.19        51.07 o                         
  -2  13   6       2557.73       2742.07        76.06 o                         
  -1  13   6        367.73        319.04        41.04 o                         
   0  13   6        348.22        293.44        25.10 o                         
   1  13   6       3327.62       3478.12        77.32 o                         
   2  13   6       4325.70       4480.01        85.93 o                         
   3  13   6        641.75        625.90        35.18 o                         
   4  13   6        774.71        795.43        42.93 o                         
   5  13   6       2084.53       2041.46        81.33 o                         
   6  13   6       1343.63       1299.25        70.13 o                         
   7  13   6         60.33         58.25        51.55 o                         
  -7  14   6        278.69        626.90       234.91 o                         
  -6  14   6        334.11        196.03        38.72 o                         
  -5  14   6         25.97         60.71        29.54 o                         
  -4  14   6        358.92        252.70        40.17 o                         
  -3  14   6          2.54         -5.49        21.94 o                         
  -2  14   6       3850.94       3818.39        92.95 o                         
  -1  14   6       5759.89       5872.91       114.39 o                         
   0  14   6       1307.95       1293.96        54.19 o                         
   1  14   6         60.85         93.32        20.80 o                         
   2  14   6        162.40        120.81        24.72 o                         
   3  14   6       3018.30       3013.99        80.27 o                         
   4  14   6       4991.35       4900.87       118.47 o                         
   5  14   6       2328.17       2219.41        87.71 o                         
   6  14   6         23.19          9.82        30.14 o                         
   7  14   6         50.93          1.76       100.74 o                         
  -6  15   6       7573.23       7354.68       482.11 o                         
  -5  15   6       2381.19       2131.43        84.70 o                         
  -4  15   6       1469.63       1382.08        62.94 o                         
  -3  15   6       4289.63       4256.81       110.18 o                         
  -2  15   6       5332.60       5398.55       130.70 o                         
  -1  15   6       3655.89       3707.05       100.93 o                         
   0  15   6         46.91         87.24        21.20 o                         
   1  15   6       9079.79       9241.19       222.62 o                         
   2  15   6       7011.00       7290.36       137.94 o                         
   3  15   6        988.58        987.77        68.60 o                         
   4  15   6        187.26        125.49        34.17 o                         
   5  15   6       1652.75       1518.03        73.23 o                         
   6  15   6       2893.61       2823.44       134.35 o                         
  -6  16   6          2.75        -56.77        80.16 o                         
  -5  16   6       6066.22       6054.76       186.41 o                         
  -4  16   6      10897.75      10539.47       209.41 o                         
  -3  16   6       4924.74       4877.80       130.01 o                         
  -2  16   6          2.35        -26.32        26.32 o                         
  -1  16   6       4248.50       4274.00       121.25 o                         
   0  16   6       5480.71       5808.69       140.09 o                         
   1  16   6       1668.16       1665.30        68.90 o                         
   2  16   6        224.06        242.11        36.34 o                         
   3  16   6       2150.18       2059.45        80.93 o                         
   4  16   6       1807.46       1676.72        74.92 o                         
   5  16   6         18.54         57.85        36.13 o                         
   6  16   6       1218.35       1039.55       238.93 o                         
  -5  17   6          6.03        -27.15        52.65 o                         
  -4  17   6        288.37        240.70        45.72 o                         
  -3  17   6       3165.96       3144.35       108.27 o                         
  -2  17   6       1101.99       1149.08        67.70 o                         
  -1  17   6         62.73         95.25        29.01 o                         
   0  17   6       3321.46       3413.01       109.60 o                         
   1  17   6       1524.45       1624.81        80.63 o                         
   2  17   6       1148.75       1255.40        67.08 o                         
   3  17   6         75.79         21.16        26.45 o                         
   4  17   6        434.32        312.72        44.74 o                         
   5  17   6       3389.57       3119.52       177.22 o                         
  -4  18   6       1289.71       1236.36       119.42 o                         
  -3  18   6       1017.34        929.65        73.90 o                         
  -2  18   6         16.11         54.13        32.95 o                         
  -1  18   6        116.89        100.61        31.36 o                         
   0  18   6        829.82        790.04        68.76 o                         
   1  18   6        753.99        764.33        75.90 o                         
   2  18   6       1118.01       1220.27        78.04 o                         
   3  18   6         12.53         44.03        86.60 o                         
   4  18   6       2011.40       1838.71       166.41 o                         
  -3  19   6       2789.79       2624.65       297.53 o                         
  -2  19   6       4307.09       4329.85       297.11 o                         
  -1  19   6       1219.43       1194.81       128.37 o                         
   0  19   6        697.35        711.61       101.99 o                         
   1  19   6       5049.99       4848.72       540.21 o                         
 -10   1   7         25.32         78.09       116.38 o                         
  -9   1   7       1493.29       1794.79        84.80 o                         
  -8   1   7       4627.69       4842.24       105.81 o                         
  -7   1   7        121.83        109.74        18.49 o                         
  -6   1   7       5866.87       5926.72       100.36 o                         
  -5   1   7       3778.03       3689.11        69.71 o                         
  -4   1   7         98.36        129.87        14.75 o                         
  -3   1   7       3349.26       3294.82        50.67 o                         
  -2   1   7      24340.93      23604.70       151.85 o                         
  -1   1   7      37762.15      36257.47       318.40 o                         
   0   1   7       8781.67       9082.47       229.34 o                         
   1   1   7       5193.35       5077.48        59.10 o                         
   2   1   7      52057.14      51047.54       306.62 o                         
   3   1   7      35063.13      34091.24       229.04 o                         
   4   1   7      11135.81      10992.82       112.20 o                         
   5   1   7        221.64        198.29        17.03 o                         
   6   1   7       8602.76       8526.46       127.53 o                         
   7   1   7      19571.44      20317.24       247.47 o                         
   8   1   7       7654.24       7733.75       144.50 o                         
   9   1   7        298.58        305.84        33.46 o                         
  10   1   7        612.34        583.56        83.48 o                         
 -10   2   7       4579.56       4538.39       332.08 o                         
  -9   2   7        150.04        127.89        30.05 o                         
  -8   2   7       6883.56       6958.54       146.46 o                         
  -7   2   7      17582.63      17793.93       200.36 o                         
  -6   2   7      19181.23      19387.95       200.19 o                         
  -5   2   7       1309.59       1320.80        40.13 o                         
  -4   2   7      18811.46      18733.63       166.50 o                         
  -3   2   7      56899.64      55573.68       324.94 o                         
  -2   2   7      26703.72      25946.97       174.24 o                         
  -1   2   7        132.75        159.47        15.71 o                         
   0   2   7       9895.06      10012.56       203.82 o                         
   1   2   7      39540.98      38722.07       441.20 o                         
   2   2   7      25870.98      25141.21       172.31 o                         
   3   2   7         17.16         37.40         9.50 o                         
   4   2   7      13956.56      13785.71       141.48 o                         
   5   2   7      17131.44      16662.99       170.34 o                         
   6   2   7       2175.60       2212.57        65.81 o                         
   7   2   7       1388.01       1322.58        56.95 o                         
   8   2   7       4534.77       4488.41       113.20 o                         
   9   2   7       5269.19       5421.01       128.78 o                         
  10   2   7       2043.22       1745.50       194.44 o                         
 -10   3   7       2907.50       3087.66       397.26 o                         
  -9   3   7       8449.57       8683.18       203.53 o                         
  -8   3   7       4922.89       5212.91       130.41 o                         
  -7   3   7        426.18        469.57        35.52 o                         
  -6   3   7       7398.69       7402.81       112.09 o                         
  -5   3   7      26169.26      26012.19       227.16 o                         
  -4   3   7      24050.83      23722.79       199.68 o                         
  -3   3   7       2494.05       2542.87        39.02 o                         
  -2   3   7       7301.27       7292.08        77.52 o                         
  -1   3   7      17015.27      16565.28       186.57 o                         
   0   3   7      10182.73      10275.04       196.37 o                         
   1   3   7         33.01         30.21         6.92 o                         
   2   3   7       1421.60       1429.70        31.42 o                         
   3   3   7       3530.14       3367.38        60.47 o                         
   4   3   7        940.89        785.36        29.47 o                         
   5   3   7        207.49        180.92        18.33 o                         
   6   3   7       3313.58       3141.00        79.58 o                         
   7   3   7       1639.58       1517.73        61.73 o                         
   8   3   7         13.00         29.62        23.64 o                         
   9   3   7       1103.84       1111.75        60.08 o                         
  10   3   7       2567.39       2574.60       356.82 o                         
 -10   4   7          1.48         53.67        57.92 o                         
  -9   4   7        453.39        459.76        41.61 o                         
  -8   4   7        702.13        826.50        53.20 o                         
  -7   4   7        171.03        138.49        27.12 o                         
  -6   4   7       3822.06       3825.91        80.83 o                         
  -5   4   7       1727.60       1752.45        48.50 o                         
  -4   4   7          7.04         33.70        11.83 o                         
  -3   4   7       5257.08       5345.93        64.55 o                         
  -2   4   7       1102.04       1076.46        29.15 o                         
  -1   4   7       6092.04       6111.10        79.80 o                         
   0   4   7       6386.44       6465.45       121.33 o                         
   1   4   7       1851.65       1870.19        37.38 o                         
   2   4   7       2077.58       2008.59        39.26 o                         
   3   4   7       1647.86       1549.52        40.34 o                         
   4   4   7       1811.74       1721.93        47.31 o                         
   5   4   7        468.45        452.84        28.84 o                         
   6   4   7       1474.53       1418.89        56.16 o                         
   7   4   7        255.30        214.17        26.82 o                         
   8   4   7         40.91         35.07        23.57 o                         
   9   4   7         25.79         43.75        29.09 o                         
  -9   5   7       5827.06       6030.89       156.00 o                         
  -8   5   7       4623.91       4879.61       124.88 o                         
  -7   5   7         11.02         48.91        21.69 o                         
  -6   5   7       6706.86       6858.49       108.04 o                         
  -5   5   7      13145.12      13123.04       141.01 o                         
  -4   5   7      10581.13      10295.26       112.74 o                         
  -3   5   7       5476.68       5462.54        67.12 o                         
  -2   5   7       4731.21       4700.41        60.76 o                         
  -1   5   7      22091.58      21228.18       184.48 o                         
   0   5   7      24076.16      25177.91       334.24 o                         
   1   5   7        685.61        715.01        23.53 o                         
   2   5   7       6274.24       6169.81        77.98 o                         
   3   5   7      12612.24      12555.77       128.97 o                         
   4   5   7       6455.34       6360.31        90.25 o                         
   5   5   7       1232.49       1158.05        44.96 o                         
   6   5   7       6077.59       6012.52       119.05 o                         
   7   5   7      10632.66      10865.12       169.95 o                         
   8   5   7       1144.44       1216.41        60.31 o                         
   9   5   7        657.05        719.69        54.43 o                         
  -9   6   7        441.21        393.10        46.96 o                         
  -8   6   7       1057.12       1148.30        63.78 o                         
  -7   6   7       6291.67       6495.59       137.16 o                         
  -6   6   7       2428.58       2437.71        70.00 o                         
  -5   6   7        247.68        245.13        21.75 o                         
  -4   6   7       8903.51       8745.68       107.61 o                         
  -3   6   7      18003.07      17735.26       144.89 o                         
  -2   6   7       7895.50       7679.13        76.92 o                         
  -1   6   7       4401.40       4371.49        53.26 o                         
   0   6   7      36334.44      38392.48       536.19 o                         
   1   6   7      54673.95      54857.53       344.87 o                         
   2   6   7      19310.49      18841.42       162.58 o                         
   3   6   7       1094.49       1120.06        37.28 o                         
   4   6   7      26738.82      26382.97       219.59 o                         
   5   6   7      41484.35      40706.64       350.17 o                         
   6   6   7      19873.04      19537.19       230.06 o                         
   7   6   7        455.42        509.61        41.74 o                         
   8   6   7       5612.98       5560.07       144.24 o                         
   9   6   7      10073.28      10272.45       230.32 o                         
  -9   7   7       1676.78       1701.14        87.72 o                         
  -8   7   7        701.09        610.88        47.40 o                         
  -7   7   7        484.74        497.26        42.44 o                         
  -6   7   7        319.54        321.99        30.54 o                         
  -5   7   7       5523.60       5495.84        86.62 o                         
  -4   7   7       6204.60       5964.17        86.97 o                         
  -3   7   7         27.21         45.90        11.93 o                         
  -2   7   7       2724.72       2678.79        47.57 o                         
  -1   7   7       8229.61       8436.30        83.60 o                         
   0   7   7       6637.17       6868.50        99.37 o                         
   1   7   7       3165.03       3154.92        55.09 o                         
   2   7   7       3587.84       3419.77        57.93 o                         
   3   7   7      14477.84      13924.65       136.88 o                         
   4   7   7       6009.96       5847.66        98.05 o                         
   5   7   7       1321.52       1319.77        50.92 o                         
   6   7   7       3610.11       3484.18        89.36 o                         
   7   7   7       2136.13       2129.40        77.56 o                         
   8   7   7       1043.87       1012.61        65.05 o                         
   9   7   7         25.26        -23.08        41.63 o                         
  -9   8   7          0.45         46.73        43.96 o                         
  -8   8   7         17.66         31.32        31.10 o                         
  -7   8   7        275.72        279.82        36.26 o                         
  -6   8   7         49.73        106.05        24.28 o                         
  -5   8   7        689.53        721.78        34.36 o                         
  -4   8   7       1282.27       1257.75        37.33 o                         
  -3   8   7       1969.18       1950.30        49.45 o                         
  -2   8   7       3690.19       3514.47        62.42 o                         
  -1   8   7       9383.50       9428.84        99.42 o                         
   0   8   7       6414.81       6760.88       119.00 o                         
   1   8   7       2811.60       2903.57        54.34 o                         
   2   8   7       2355.56       2265.19        48.33 o                         
   3   8   7       2333.04       2246.79        54.60 o                         
   4   8   7       4639.21       4575.24        89.23 o                         
   5   8   7       5505.89       5578.84       108.73 o                         
   6   8   7       1571.62       1576.96        67.35 o                         
   7   8   7       1295.79       1255.99        66.62 o                         
   8   8   7        145.98         63.58        35.79 o                         
   9   8   7        270.75        308.39        55.06 o                         
  -9   9   7       6371.33       6494.62       262.02 o                         
  -8   9   7       5192.95       5270.81       135.00 o                         
  -7   9   7         60.41         87.10        30.23 o                         
  -6   9   7       6794.41       6687.34       141.19 o                         
  -5   9   7      21100.37      20980.00       220.22 o                         
  -4   9   7      11644.93      11605.48       140.59 o                         
  -3   9   7         11.40         23.19        18.71 o                         
  -2   9   7       8896.59       8575.90       104.29 o                         
  -1   9   7      18613.77      18868.69       230.81 o                         
   0   9   7      10208.75      10793.61       186.09 o                         
   1   9   7        534.61        554.73        25.57 o                         
   2   9   7       6885.97       6609.78       104.25 o                         
   3   9   7       7273.13       7305.78       112.28 o                         
   4   9   7       2253.21       2250.02        67.20 o                         
   5   9   7        415.62        333.60        36.62 o                         
   6   9   7       2983.00       2909.22        90.24 o                         
   7   9   7       2252.15       2286.39        91.33 o                         
   8   9   7        378.53        389.07        50.97 o                         
  -8  10   7       5719.38       5788.29       191.87 o                         
  -7  10   7      20371.47      20245.33       300.67 o                         
  -6  10   7      10753.53      10608.94       187.01 o                         
  -5  10   7        148.99        212.85        21.37 o                         
  -4  10   7       9889.73       9504.37       129.90 o                         
  -3  10   7      24385.31      23970.87       231.97 o                         
  -2  10   7      22758.52      22412.44       242.18 o                         
  -1  10   7        791.92        857.53        33.73 o                         
   0  10   7      13265.31      13773.41       216.64 o                         
   1  10   7      17875.67      18464.33       274.33 o                         
   2  10   7       2615.98       2553.00        64.13 o                         
   3  10   7        200.08        170.21        20.18 o                         
   4  10   7       2595.49       2458.15        71.09 o                         
   5  10   7       3250.76       3297.19        88.56 o                         
   6  10   7       1420.54       1178.83        61.75 o                         
   7  10   7       1295.95       1221.14        99.67 o                         
   8  10   7       5450.42       5641.98       205.70 o                         
  -8  11   7        185.77        311.07       193.03 o                         
  -7  11   7         29.21         37.06        32.77 o                         
  -6  11   7        588.21        712.37        51.34 o                         
  -5  11   7       2276.45       2311.57        65.70 o                         
  -4  11   7        834.82        935.49        40.37 o                         
  -3  11   7       2506.84       2461.86        62.07 o                         
  -2  11   7      11262.80      10937.01       136.90 o                         
  -1  11   7       6151.80       6402.48        96.82 o                         
   0  11   7         37.31         48.79        16.03 o                         
   1  11   7       4576.54       4643.34        79.49 o                         
   2  11   7       8911.89       8755.15       127.51 o                         
   3  11   7      13367.77      13218.10       233.27 o                         
   4  11   7       2167.10       2059.55        75.68 o                         
   5  11   7       1826.01       1731.11        72.07 o                         
   6  11   7       4189.72       3848.87       125.75 o                         
   7  11   7       2345.65       2190.30       106.68 o                         
   8  11   7       1194.80        947.84       124.83 o                         
  -7  12   7        458.51        333.61        47.65 o                         
  -6  12   7        118.03        137.08        41.22 o                         
  -5  12   7         50.20         49.18        22.39 o                         
  -4  12   7         48.41         27.97        20.81 o                         
  -3  12   7        965.22        897.66        44.08 o                         
  -2  12   7       3013.69       2907.10        75.70 o                         
  -1  12   7       2883.43       2882.01        80.17 o                         
   0  12   7         62.53        113.10        20.25 o                         
   1  12   7       1042.33       1098.48        42.43 o                         
   2  12   7       2418.52       2481.16        62.46 o                         
   3  12   7       1083.64       1090.90        50.84 o                         
   4  12   7        192.30        171.36        28.47 o                         
   5  12   7        465.75        485.03        41.62 o                         
   6  12   7       1147.16       1165.14        59.59 o                         
   7  12   7          5.80         12.04        31.57 o                         
   8  12   7        389.66        644.16       184.88 o                         
  -7  13   7        112.57        139.41       125.25 o                         
  -6  13   7        356.40        287.26        46.17 o                         
  -5  13   7       3390.56       3274.55       104.96 o                         
  -4  13   7       2850.59       2713.40        80.68 o                         
  -3  13   7       1011.38       1062.11        50.60 o                         
  -2  13   7      11549.57      11322.07       164.99 o                         
  -1  13   7       8390.11       8523.96       214.88 o                         
   0  13   7       2066.91       2114.50        62.50 o                         
   1  13   7         58.55         64.12        17.36 o                         
   2  13   7       8064.78       8196.07       131.08 o                         
   3  13   7      26208.47      26125.68       297.72 o                         
   4  13   7      11423.22      11153.27       175.06 o                         
   5  13   7          0.49          9.67        26.33 o                         
   6  13   7       4455.28       4277.08       131.74 o                         
   7  13   7       7401.92       7072.07       271.98 o                         
  -6  14   7       3898.20       3596.43       158.81 o                         
  -5  14   7        115.88         83.28        35.54 o                         
  -4  14   7       1473.93       1404.64        67.77 o                         
  -3  14   7       4548.46       4465.01       112.69 o                         
  -2  14   7       7964.14       8013.61       139.94 o                         
  -1  14   7       1292.82       1426.89        58.57 o                         
   0  14   7       4950.07       5143.47       127.55 o                         
   1  14   7      11760.95      12144.98       237.29 o                         
   2  14   7       4199.15       4386.28       102.40 o                         
   3  14   7         13.01         62.69        25.20 o                         
   4  14   7       3661.77       3462.90       100.01 o                         
   5  14   7       8425.40       8383.00       175.64 o                         
   6  14   7       3248.43       3251.22       113.80 o                         
  -6  15   7        716.11        591.31       110.28 o                         
  -5  15   7       2379.92       2337.95        99.01 o                         
  -4  15   7       2194.72       2047.57        82.49 o                         
  -3  15   7       1588.01       1625.37        74.50 o                         
  -2  15   7         70.83         22.57        23.62 o                         
  -1  15   7       2254.41       2365.83        85.69 o                         
   0  15   7       2960.98       3127.59       107.39 o                         
   1  15   7        543.60        597.54        44.21 o                         
   2  15   7         34.41         83.38        24.61 o                         
   3  15   7         61.14         -7.85        27.77 o                         
   4  15   7         21.44         -0.28        31.92 o                         
   5  15   7        116.65        104.74        31.30 o                         
   6  15   7        317.28        302.89        57.22 o                         
  -6  16   7        713.38        622.74       253.71 o                         
  -5  16   7         25.83         38.73        44.78 o                         
  -4  16   7        560.11        464.72        45.91 o                         
  -3  16   7        348.42        236.93        37.71 o                         
  -2  16   7       2291.15       2402.02        95.10 o                         
  -1  16   7        240.42        221.04        32.77 o                         
   0  16   7        521.90        568.10        47.03 o                         
   1  16   7       1279.80       1265.82        65.59 o                         
   2  16   7         36.54         63.45        32.77 o                         
   3  16   7         10.93         16.85        31.81 o                         
   4  16   7         62.03         35.61        39.88 o                         
   5  16   7         30.73          7.09        40.99 o                         
  -5  17   7       7524.76       7864.10       692.49 o                         
  -4  17   7       4687.10       4588.79       178.08 o                         
  -3  17   7         33.27         43.42        46.55 o                         
  -2  17   7       2523.89       2489.99       102.78 o                         
  -1  17   7       6545.80       6840.91       162.84 o                         
   0  17   7       3133.89       3154.79       121.37 o                         
   1  17   7        300.82        378.70        49.55 o                         
   2  17   7       1298.83       1317.83        77.61 o                         
   3  17   7       3546.60       3506.73       129.25 o                         
   4  17   7       1186.30       1093.21       103.37 o                         
   5  17   7        362.20        478.26       189.43 o                         
  -4  18   7       2846.32       3192.22       433.12 o                         
  -3  18   7       5924.68       5790.92       245.97 o                         
  -2  18   7        508.73        522.02        60.83 o                         
  -1  18   7       1238.82       1142.32        75.46 o                         
   0  18   7       6062.73       6369.01       196.14 o                         
   1  18   7       6093.52       6602.21       301.94 o                         
   2  18   7       2949.54       3737.70       502.55 o                         
   3  18   7        251.21        -52.15       125.90 o                         
   4  18   7       6148.64       5195.64       593.67 o                         
  -2  19   7        348.55        373.07       126.26 o                         
  -1  19   7       1138.81       1095.21       264.59 o                         
  -9   0   8       7814.47       7939.44       321.20 o                         
  -8   0   8        433.98        461.41        70.19 o                         
  -7   0   8       1871.40       1816.38        81.07 o                         
  -6   0   8       4102.93       4107.38       114.78 o                         
  -5   0   8       2948.50       2892.93        84.09 o                         
  -4   0   8          5.77         22.02        16.39 o                         
  -3   0   8       8177.88       8138.06       114.59 o                         
  -2   0   8      25011.67      24604.69       247.12 o                         
  -1   0   8      29190.34      28902.46       317.77 o                         
   0   0   8        500.01        513.92        35.84 o                         
   1   0   8      45180.56      44273.97       518.37 o                         
   2   0   8      50084.77      48677.66       674.47 o                         
   3   0   8      32805.89      31800.81       298.25 o                         
   4   0   8       6068.55       5940.10       109.96 o                         
   5   0   8       8095.22       8197.57       139.47 o                         
   6   0   8      46229.41      45471.31       507.37 o                         
   7   0   8      25221.09      25425.55       356.06 o                         
   8   0   8       1548.22       1561.95        90.68 o                         
   9   0   8       2193.31       2401.12       118.21 o                         
  10   0   8       4022.59       4378.09       434.42 o                         
  -9   1   8        991.91        968.03        75.23 o                         
  -8   1   8       3208.90       3373.80       109.06 o                         
  -7   1   8       4736.75       4713.93        96.72 o                         
  -6   1   8       1458.39       1486.56        49.21 o                         
  -5   1   8        940.08        956.31        36.27 o                         
  -4   1   8      11854.04      11571.77       118.28 o                         
  -3   1   8      11437.04      11130.55       109.21 o                         
  -2   1   8       3788.47       3716.50        46.28 o                         
  -1   1   8       1087.65       1103.22        21.37 o                         
   0   1   8      12373.38      13014.82       342.87 o                         
   1   1   8      18885.69      18308.15       200.99 o                         
   2   1   8       4710.22       4649.20        60.69 o                         
   3   1   8       3325.42       3201.97        53.95 o                         
   4   1   8      14835.12      14087.30       135.93 o                         
   5   1   8       4893.34       4859.93        78.63 o                         
   6   1   8        138.21        125.79        21.11 o                         
   7   1   8       1439.75       1398.46        55.13 o                         
   8   1   8       4777.14       4888.23       111.31 o                         
   9   1   8       2419.41       2500.45        85.37 o                         
  10   1   8          7.12        129.67        87.92 o                         
 -10   2   8          8.59        -66.52       131.19 o                         
  -9   2   8        163.79        153.22        38.43 o                         
  -8   2   8        111.39        147.07        28.83 o                         
  -7   2   8          6.60         66.51        23.71 o                         
  -6   2   8       1368.10       1429.75        47.97 o                         
  -5   2   8       2764.58       2695.44        59.61 o                         
  -4   2   8       1617.77       1596.14        39.11 o                         
  -3   2   8       1244.10       1249.82        30.02 o                         
  -2   2   8        944.18        958.45        27.16 o                         
  -1   2   8        335.67        378.62        22.08 o                         
   0   2   8      12657.65      12890.47       274.70 o                         
   1   2   8      21582.45      21761.11       194.58 o                         
   2   2   8       5072.22       4924.22        63.54 o                         
   3   2   8        228.73        276.55        20.34 o                         
   4   2   8        450.52        424.31        23.90 o                         
   5   2   8       1075.50       1165.86        37.18 o                         
   6   2   8       3439.21       3544.28        82.73 o                         
   7   2   8       1466.27       1539.11        60.70 o                         
   8   2   8        478.97        475.13        34.93 o                         
   9   2   8         62.69         66.01        24.46 o                         
  -9   3   8       3162.01       3228.36       143.78 o                         
  -8   3   8       9256.74       9465.64       190.54 o                         
  -7   3   8      13951.34      14031.07       204.72 o                         
  -6   3   8       5220.71       5328.82        96.55 o                         
  -5   3   8       7979.90       7932.15       108.35 o                         
  -4   3   8      44029.02      43140.25       282.30 o                         
  -3   3   8      20787.56      20063.85       158.01 o                         
  -2   3   8       2781.07       2788.11        53.71 o                         
  -1   3   8       1895.48       1950.55        44.46 o                         
   0   3   8      19208.82      19693.44       375.48 o                         
   1   3   8      18998.36      18543.24       139.83 o                         
   2   3   8       3000.84       2910.39        47.48 o                         
   3   3   8       3357.31       3496.34        53.00 o                         
   4   3   8       7821.77       7648.58       102.78 o                         
   5   3   8        725.23        712.24        35.38 o                         
   6   3   8        293.92        295.19        26.24 o                         
   7   3   8        575.43        629.96        42.29 o                         
   8   3   8       2207.87       2230.59        81.77 o                         
   9   3   8       1159.64       1236.99        62.83 o                         
  -9   4   8       9487.87       9456.45       222.15 o                         
  -8   4   8        856.61        917.50        56.46 o                         
  -7   4   8       7750.56       7927.07       151.07 o                         
  -6   4   8      27698.51      27609.52       281.55 o                         
  -5   4   8      30899.10      30692.28       261.43 o                         
  -4   4   8       3763.21       3759.13        65.83 o                         
  -3   4   8       8343.94       7951.86        86.21 o                         
  -2   4   8      51741.25      50141.94       329.77 o                         
  -1   4   8      36840.32      35990.50       454.33 o                         
   0   4   8       2940.21       2941.45        67.53 o                         
   1   4   8       8416.04       8141.17        84.81 o                         
   2   4   8      16970.53      16646.91       143.64 o                         
   3   4   8      13930.85      13550.10       138.42 o                         
   4   4   8         63.21         96.59        18.06 o                         
   5   4   8       7563.73       7335.12       119.96 o                         
   6   4   8       9762.45       9349.91       149.05 o                         
   7   4   8       2242.57       2272.17        74.85 o                         
   8   4   8        675.58        583.82        43.18 o                         
   9   4   8       3249.24       3085.68       132.89 o                         
  -9   5   8         49.63         42.48        33.10 o                         
  -8   5   8       1971.04       1873.40        81.73 o                         
  -7   5   8       1895.11       2020.68        73.66 o                         
  -6   5   8          8.59         49.85        20.44 o                         
  -5   5   8       2245.54       2220.24        66.87 o                         
  -4   5   8       7027.59       7022.02       100.19 o                         
  -3   5   8       2984.82       2815.92        45.90 o                         
  -2   5   8        727.71        750.68        26.93 o                         
  -1   5   8      22879.63      22412.28       204.39 o                         
   0   5   8      29598.53      30732.14       441.98 o                         
   1   5   8       6774.73       7022.08        85.58 o                         
   2   5   8       3922.91       3788.85        63.51 o                         
   3   5   8      15482.13      15426.91       147.15 o                         
   4   5   8      19520.53      19367.28       186.66 o                         
   5   5   8      11770.45      11239.58       149.36 o                         
   6   5   8        348.87        365.18        31.35 o                         
   7   5   8       5486.82       5392.83       127.49 o                         
   8   5   8       5749.80       5812.37       141.36 o                         
   9   5   8       2050.62       2103.81       130.76 o                         
  -9   6   8         47.32        -13.94        34.83 o                         
  -8   6   8        118.26        109.05        29.47 o                         
  -7   6   8       1109.57       1195.70        62.90 o                         
  -6   6   8         25.23         52.33        20.30 o                         
  -5   6   8       1052.32       1070.03        43.89 o                         
  -4   6   8         36.44         64.93        18.02 o                         
  -3   6   8       1202.22       1157.90        31.93 o                         
  -2   6   8       1070.68        940.44        29.01 o                         
  -1   6   8       2417.57       2349.71        47.11 o                         
   0   6   8       3155.34       3383.89        50.80 o                         
   1   6   8         70.16         74.96        11.06 o                         
   2   6   8       1375.25       1419.69        36.08 o                         
   3   6   8        663.90        742.33        32.11 o                         
   4   6   8       2074.70       2118.45        54.09 o                         
   5   6   8        195.56        191.54        27.90 o                         
   6   6   8       1360.34       1410.51        59.77 o                         
   7   6   8        167.54        153.45        27.09 o                         
   8   6   8         47.07         38.07        28.25 o                         
   9   6   8          1.18         28.46        42.12 o                         
  -9   7   8        118.23         77.28        57.02 o                         
  -8   7   8       1338.43       1338.38        72.78 o                         
  -7   7   8       1314.88       1400.37        69.48 o                         
  -6   7   8        145.66        155.39        24.56 o                         
  -5   7   8       2401.94       2360.05        66.25 o                         
  -4   7   8       7166.91       7164.32       107.60 o                         
  -3   7   8       1839.68       1870.22        49.71 o                         
  -2   7   8       1263.73       1240.82        30.19 o                         
  -1   7   8      10859.17      10741.14       120.98 o                         
   0   7   8      23358.18      23685.62       368.93 o                         
   1   7   8      11019.80      11517.79       135.82 o                         
   2   7   8         87.03         89.94        14.25 o                         
   3   7   8      15615.76      15511.40       162.22 o                         
   4   7   8      28753.87      28789.87       273.57 o                         
   5   7   8      18093.02      17822.47       220.56 o                         
   6   7   8       2065.93       2096.41        77.60 o                         
   7   7   8       1944.86       1953.62        81.64 o                         
   8   7   8      10712.61      10641.30       221.26 o                         
   9   7   8       7269.56       7274.12       272.03 o                         
  -9   8   8       4209.62       4142.03       229.07 o                         
  -8   8   8        832.73        832.52        61.00 o                         
  -7   8   8        881.54        964.53        60.42 o                         
  -6   8   8      13741.43      13377.13       197.66 o                         
  -5   8   8      16487.84      16238.91       195.74 o                         
  -4   8   8       3214.18       3152.47        70.48 o                         
  -3   8   8       4591.50       4545.76        79.14 o                         
  -2   8   8      17050.62      16974.82       153.46 o                         
  -1   8   8      24874.87      25142.59       297.18 o                         
   0   8   8       3785.09       3856.15        66.72 o                         
   1   8   8       2862.75       3043.02        55.82 o                         
   2   8   8      26525.07      25390.92       284.78 o                         
   3   8   8      14970.20      14435.26       159.92 o                         
   4   8   8        275.11        285.70        28.87 o                         
   5   8   8       3790.45       3777.82        96.67 o                         
   6   8   8       6047.20       6049.09       132.37 o                         
   7   8   8       4031.84       4160.02       123.74 o                         
   8   8   8        145.24        163.14        42.76 o                         
   9   8   8       2347.20       2082.00       187.92 o                         
  -8   9   8       6769.38       6944.49       199.51 o                         
  -7   9   8       5227.42       5086.24       138.11 o                         
  -6   9   8         83.34        121.42        31.86 o                         
  -5   9   8        682.91        707.90        37.43 o                         
  -4   9   8       3637.98       3648.92        77.56 o                         
  -3   9   8      14136.95      14045.24       173.65 o                         
  -2   9   8       5583.82       5459.08        87.95 o                         
  -1   9   8       1541.49       1554.93        43.54 o                         
   0   9   8       3799.30       4081.33        93.09 o                         
   1   9   8       2838.08       3026.65        59.64 o                         
   2   9   8       1058.62       1053.83        45.50 o                         
   3   9   8        228.36        187.15        23.01 o                         
   4   9   8        592.68        565.17        36.49 o                         
   5   9   8        739.46        776.45        46.14 o                         
   6   9   8         32.72         43.57        24.27 o                         
   7   9   8       2697.20       2480.96        97.80 o                         
   8   9   8        813.34        819.82        68.84 o                         
  -8  10   8         12.78         16.76        52.50 o                         
  -7  10   8       1421.56       1584.23        82.77 o                         
  -6  10   8       1583.42       1546.69        69.40 o                         
  -5  10   8       1480.83       1476.49        56.69 o                         
  -4  10   8        612.31        596.09        34.19 o                         
  -3  10   8         56.83         67.34        20.01 o                         
  -2  10   8       1252.92       1247.75        46.00 o                         
  -1  10   8       2893.72       3010.96        68.10 o                         
   0  10   8        641.06        701.36        32.34 o                         
   1  10   8        250.54        235.14        20.03 o                         
   2  10   8        140.16        105.15        16.08 o                         
   3  10   8        464.13        397.95        31.39 o                         
   4  10   8        488.88        482.42        34.29 o                         
   5  10   8        371.74        361.79        37.44 o                         
   6  10   8         19.11         38.74        32.52 o                         
   7  10   8          3.31         45.00        34.51 o                         
   8  10   8          9.89         79.64        44.23 o                         
  -8  11   8       8355.59       9201.40       767.21 o                         
  -7  11   8       4708.92       4471.50       153.16 o                         
  -6  11   8        550.92        573.47        50.76 o                         
  -5  11   8       2603.22       2666.18        78.18 o                         
  -4  11   8       9991.85       9662.38       147.52 o                         
  -3  11   8      15885.61      15593.49       185.33 o                         
  -2  11   8       4247.95       4211.40        89.54 o                         
  -1  11   8       2282.60       2233.40        62.49 o                         
   0  11   8      16474.62      17067.71       268.43 o                         
   1  11   8       9743.80      10127.16       126.77 o                         
   2  11   8       1483.22       1458.15        54.14 o                         
   3  11   8        360.26        326.32        34.00 o                         
   4  11   8       4346.24       4243.56       111.36 o                         
   5  11   8       5315.21       5253.54       131.45 o                         
   6  11   8        219.13        277.45        43.08 o                         
   7  11   8       2668.32       2688.55       115.47 o                         
   8  11   8       2423.88       2246.78       229.57 o                         
  -7  12   8        127.15         75.35        67.71 o                         
  -6  12   8       4296.52       4104.57       156.04 o                         
  -5  12   8       4220.94       4026.59       115.38 o                         
  -4  12   8        215.56        185.71        27.74 o                         
  -3  12   8       8438.23       8293.05       146.79 o                         
  -2  12   8      11153.74      11245.23       175.86 o                         
  -1  12   8       2239.62       2233.60        74.36 o                         
   0  12   8         28.12         12.01        20.47 o                         
   1  12   8       7903.78       8096.70       150.79 o                         
   2  12   8      29067.02      29727.19       279.37 o                         
   3  12   8      13535.82      13393.02       234.52 o                         
   4  12   8        197.62        160.66        28.87 o                         
   5  12   8       8491.27       8026.09       177.78 o                         
   6  12   8      10621.45      10085.02       209.30 o                         
   7  12   8       8247.10       8113.32       260.05 o                         
  -7  13   8       1330.15       1046.13       244.41 o                         
  -6  13   8        109.61        100.83        45.57 o                         
  -5  13   8        290.47        257.50        37.02 o                         
  -4  13   8       1373.81       1336.80        65.02 o                         
  -3  13   8       2163.48       2205.74        79.21 o                         
  -2  13   8        291.39        297.10        31.11 o                         
  -1  13   8        785.36        866.36        50.33 o                         
   0  13   8       2725.14       2880.11        88.55 o                         
   1  13   8       1405.32       1540.36        65.44 o                         
   2  13   8          6.78         19.04        20.57 o                         
   3  13   8       1618.15       1682.89        69.25 o                         
   4  13   8       2447.60       2294.50        79.69 o                         
   5  13   8       1265.30       1114.94        60.31 o                         
   6  13   8         44.60         53.42        35.25 o                         
   7  13   8       1106.31        962.23       110.78 o                         
  -6  14   8        252.52        196.17        59.16 o                         
  -5  14   8        437.47        302.63        41.01 o                         
  -4  14   8        997.88        954.79        58.65 o                         
  -3  14   8       2840.32       2815.45        95.31 o                         
  -2  14   8        394.64        426.37        35.97 o                         
  -1  14   8         26.22         50.09        22.62 o                         
   0  14   8         64.55         74.24        23.49 o                         
   1  14   8       1517.11       1650.81        74.07 o                         
   2  14   8       5081.83       5423.43       146.60 o                         
   3  14   8       2575.19       2750.97        89.40 o                         
   4  14   8         14.31         39.98        29.31 o                         
   5  14   8        706.23        715.82        52.52 o                         
   6  14   8       1119.43       1232.15        86.42 o                         
  -6  15   8         59.43         32.25        99.66 o                         
  -5  15   8       1182.28       1149.32        89.43 o                         
  -4  15   8       4415.57       4354.44       130.37 o                         
  -3  15   8      10619.25      10395.64       243.21 o                         
  -2  15   8       2136.02       2213.96        79.88 o                         
  -1  15   8       3541.17       3656.86       108.09 o                         
   0  15   8       8556.16       8696.56       221.23 o                         
   1  15   8       2858.14       3021.97       101.16 o                         
   2  15   8        231.08        234.17        34.90 o                         
   3  15   8       1217.81       1224.18        81.33 o                         
   4  15   8       3529.25       3435.85       128.06 o                         
   5  15   8       2965.82       3048.43       127.64 o                         
   6  15   8         81.13         84.26        45.51 o                         
  -5  16   8       7132.76       6501.09       310.95 o                         
  -4  16   8       1290.85       1459.46        90.03 o                         
  -3  16   8       1723.37       1738.53        94.44 o                         
  -2  16   8       8871.23       8862.50       220.32 o                         
  -1  16   8       8180.52       8407.34       181.53 o                         
   0  16   8        979.71       1003.19        61.50 o                         
   1  16   8       1004.61        989.91        61.61 o                         
   2  16   8       3851.36       4094.35       142.01 o                         
   3  16   8       1610.43       1520.39        88.60 o                         
   4  16   8         23.10        -50.68        50.68 o                         
   5  16   8        661.70        590.38       104.59 o                         
  -4  17   8       1001.56       1133.36       126.41 o                         
  -3  17   8         64.88         88.21        42.43 o                         
  -2  17   8       1418.90       1450.74        83.29 o                         
  -1  17   8       1871.10       1815.04        87.19 o                         
   0  17   8       1715.74       1772.50        86.54 o                         
   1  17   8        966.55       1047.08        73.60 o                         
   2  17   8        372.08        300.50        43.70 o                         
   3  17   8       4916.03       4640.76       275.65 o                         
   4  17   8       3120.50       3184.21       338.31 o                         
  -2  18   8        237.75        257.76        57.99 o                         
  -1  18   8       1222.71       1086.30       121.36 o                         
   0  18   8       1140.71       1059.47       135.92 o                         
   1  18   8        550.86        604.69       197.12 o                         
   3  18   8        930.68        664.58       154.46 o                         
  -9   1   9       1577.18       1474.48       120.51 o                         
  -8   1   9        220.99        267.92        41.63 o                         
  -7   1   9       1250.82       1264.17        60.60 o                         
  -6   1   9       2275.30       2194.37        68.97 o                         
  -5   1   9        335.91        340.27        21.92 o                         
  -4   1   9        214.57        275.91        18.01 o                         
  -3   1   9      12499.79      12136.04       123.10 o                         
  -2   1   9      10099.66       9775.65       110.03 o                         
  -1   1   9        667.18        657.54        15.96 o                         
   0   1   9      26847.99      28042.18       655.81 o                         
   1   1   9      25023.89      24565.09       257.22 o                         
   2   1   9      10870.97      10435.87       118.86 o                         
   3   1   9       2992.18       2974.80        53.72 o                         
   4   1   9       7417.25       7390.89        99.18 o                         
   5   1   9      33767.20      32710.18       255.38 o                         
   6   1   9      21694.89      21412.79       215.17 o                         
   7   1   9       1309.62       1377.91        52.29 o                         
   8   1   9        258.88        252.59        25.91 o                         
   9   1   9       3533.60       3597.60       170.59 o                         
  -9   2   9       6100.58       6190.19       228.75 o                         
  -8   2   9      12727.45      13164.15       251.09 o                         
  -7   2   9       8134.99       8097.71       156.05 o                         
  -6   2   9       2433.67       2374.72        70.24 o                         
  -5   2   9      28567.34      28060.04       280.98 o                         
  -4   2   9      37461.30      36329.85       268.26 o                         
  -3   2   9       7226.14       7010.74        89.55 o                         
  -2   2   9       1099.37       1112.64        34.01 o                         
  -1   2   9      27697.21      27072.39       302.81 o                         
   0   2   9      44592.07      45820.57       922.63 o                         
   1   2   9      14149.88      13845.58       144.32 o                         
   2   2   9       5478.36       5245.44        72.58 o                         
   3   2   9      19374.41      19099.38       179.59 o                         
   4   2   9      11389.16      10772.09       128.79 o                         
   5   2   9        588.73        612.64        30.93 o                         
   6   2   9        871.19        833.04        39.99 o                         
   7   2   9       6219.47       6324.51       116.94 o                         
   8   2   9       5966.17       6099.47       121.05 o                         
   9   2   9        100.26        206.47        62.84 o                         
  -9   3   9       1067.95       1106.88        94.56 o                         
  -8   3   9       1055.07       1070.01        72.45 o                         
  -7   3   9      10623.67      10870.10       186.66 o                         
  -6   3   9      14141.88      14153.80       192.71 o                         
  -5   3   9       4063.86       4153.60        85.05 o                         
  -4   3   9       1682.96       1758.10        46.95 o                         
  -3   3   9      17501.20      17187.96       158.66 o                         
  -2   3   9      23236.88      22826.24       226.52 o                         
  -1   3   9      13183.89      13038.92       157.04 o                         
   0   3   9        196.97        215.73        21.73 o                         
   1   3   9       7871.18       7663.74       115.12 o                         
   2   3   9      14177.19      13644.53       129.40 o                         
   3   3   9       1596.23       1624.22        40.86 o                         
   4   3   9         99.44         76.23        14.86 o                         
   5   3   9       1874.74       1815.74        52.91 o                         
   6   3   9        292.31        292.81        24.01 o                         
   7   3   9         11.98         19.27        21.87 o                         
   8   3   9       1828.05       1810.67        70.55 o                         
   9   3   9       1927.42       2078.55       510.59 o                         
  -9   4   9        494.43        499.92        80.27 o                         
  -8   4   9        260.44        255.77        35.45 o                         
  -7   4   9        513.26        515.00        38.69 o                         
  -6   4   9        692.61        863.28        43.88 o                         
  -5   4   9       1989.71       1926.40        61.95 o                         
  -4   4   9       1795.15       1888.39        54.11 o                         
  -3   4   9        539.90        553.31        24.68 o                         
  -2   4   9       4451.43       4285.09        70.13 o                         
  -1   4   9       1610.46       1593.48        40.45 o                         
   0   4   9       1600.89       1718.45        48.04 o                         
   1   4   9       9834.50       9709.11       131.24 o                         
   2   4   9       2608.60       2527.56        49.72 o                         
   3   4   9       1254.03       1207.20        39.25 o                         
   4   4   9        690.17        712.21        31.69 o                         
   5   4   9          4.25         43.17        19.50 o                         
   6   4   9       1965.67       1952.37        65.58 o                         
   7   4   9        441.52        388.79        34.73 o                         
   8   4   9         11.87        -16.43        28.03 o                         
   9   4   9        187.72        117.09       148.35 o                         
  -9   5   9        523.14        546.16        88.08 o                         
  -8   5   9       1007.26       1042.46        62.96 o                         
  -7   5   9       8164.62       8363.88       156.35 o                         
  -6   5   9       6234.52       6130.88       119.79 o                         
  -5   5   9       3898.80       3893.24        92.21 o                         
  -4   5   9        600.56        559.85        39.88 o                         
  -3   5   9      12884.56      12609.44       133.13 o                         
  -2   5   9      28023.95      27449.09       235.57 o                         
  -1   5   9       7096.41       7086.07       102.39 o                         
   0   5   9        312.87        371.02        24.94 o                         
   1   5   9       9423.24       9322.45       189.03 o                         
   2   5   9      11237.14      11015.15       122.20 o                         
   3   5   9       8250.18       8286.28       108.27 o                         
   4   5   9         29.46         60.72        15.63 o                         
   5   5   9       7345.61       7439.33       127.38 o                         
   6   5   9       4022.48       4181.52       104.98 o                         
   7   5   9        160.06        171.32        45.25 o                         
   8   5   9        526.44        460.35        50.25 o                         
  -9   6   9       2015.03       1966.43       158.09 o                         
  -8   6   9       3903.51       3954.95       123.86 o                         
  -7   6   9       1031.52       1132.07        61.26 o                         
  -6   6   9        706.78        616.13        37.50 o                         
  -5   6   9       4515.04       4493.74       102.05 o                         
  -4   6   9       5073.31       5057.16        96.59 o                         
  -3   6   9        322.49        308.12        23.21 o                         
  -2   6   9       6699.79       6449.12        94.63 o                         
  -1   6   9      23486.51      23957.51       346.71 o                         
   0   6   9      18460.72      19157.76       361.29 o                         
   1   6   9        595.23        650.19        25.43 o                         
   2   6   9       9245.09       8981.35       116.75 o                         
   3   6   9      33622.79      33321.02       266.14 o                         
   4   6   9      34226.01      33306.71       283.03 o                         
   5   6   9       4971.09       4847.54       105.98 o                         
   6   6   9       4562.03       4537.34       106.97 o                         
   7   6   9      15747.00      15470.26       239.26 o                         
   8   6   9      13277.42      13366.00       239.75 o                         
  -9   7   9        608.72       1033.97       259.50 o                         
  -8   7   9         37.23         33.27        28.18 o                         
  -7   7   9       1496.00       1516.79        73.38 o                         
  -6   7   9       6942.42       6885.48       136.72 o                         
  -5   7   9       1234.14       1233.78        51.62 o                         
  -4   7   9        194.43        199.72        22.53 o                         
  -3   7   9       4445.81       4622.01        89.35 o                         
  -2   7   9       2049.19       1961.76        50.78 o                         
  -1   7   9       3474.76       3307.59        62.47 o                         
   0   7   9         64.28         77.51        12.94 o                         
   1   7   9       7200.17       7416.36        93.98 o                         
   2   7   9       9396.31       9149.44       141.78 o                         
   3   7   9        129.88        119.28        20.49 o                         
   4   7   9       1084.01       1096.80        45.49 o                         
   5   7   9       2392.06       2352.71        78.44 o                         
   6   7   9       3871.63       3715.81       102.86 o                         
   7   7   9       1284.17       1292.93        72.19 o                         
   8   7   9        802.03        639.52        54.72 o                         
   9   7   9       2685.04       3172.58       394.82 o                         
  -8   8   9          0.92          8.43        31.08 o                         
  -7   8   9        781.85        908.63        61.23 o                         
  -6   8   9         59.75         51.02        22.76 o                         
  -5   8   9        209.17        241.07        25.99 o                         
  -4   8   9        155.22        159.06        20.91 o                         
  -3   8   9       2646.35       2623.21        67.60 o                         
  -2   8   9       2101.12       2113.73        60.13 o                         
  -1   8   9       2508.06       2486.71        65.02 o                         
   0   8   9       1149.28       1237.67        37.50 o                         
   1   8   9        948.42        971.11        33.61 o                         
   2   8   9       7719.64       7971.69       115.32 o                         
   3   8   9       6176.41       6061.65       102.83 o                         
   4   8   9       2338.34       2399.56        73.46 o                         
   5   8   9         80.81        101.33        28.45 o                         
   6   8   9        105.12        114.66        25.17 o                         
   7   8   9        963.75        982.57        57.78 o                         
   8   8   9       2633.82       2829.52       124.20 o                         
  -8   9   9        650.13        643.47        70.07 o                         
  -7   9   9       8962.06       8725.90       198.19 o                         
  -6   9   9      14739.17      14638.90       227.30 o                         
  -5   9   9       5910.68       5680.14       124.41 o                         
  -4   9   9       1096.41       1086.89        47.58 o                         
  -3   9   9      17752.96      17322.09       209.39 o                         
  -2   9   9      19802.99      19646.93       210.16 o                         
  -1   9   9       5121.60       5289.61        99.72 o                         
   0   9   9        582.50        649.09        33.32 o                         
   1   9   9      13058.86      13513.87       185.42 o                         
   2   9   9       9955.19       9987.15       133.03 o                         
   3   9   9       1534.59       1351.54        48.57 o                         
   4   9   9       1333.48       1292.02        58.24 o                         
   5   9   9       3149.36       3142.87        93.84 o                         
   6   9   9       3154.36       3090.44        98.40 o                         
   7   9   9        264.88        295.03        37.17 o                         
   8   9   9        558.77        708.48        91.59 o                         
  -8  10   9      10375.76      10066.27       302.03 o                         
  -7  10   9       1279.73       1214.73        73.76 o                         
  -6  10   9       1213.42       1180.94        61.44 o                         
  -5  10   9      13561.46      13214.38       186.70 o                         
  -4  10   9      26811.04      26253.10       272.61 o                         
  -3  10   9      11614.41      11228.09       174.18 o                         
  -2  10   9       2433.56       2505.24        70.64 o                         
  -1  10   9      20867.60      21744.20       393.30 o                         
   0  10   9      18050.41      18798.54       304.63 o                         
   1  10   9       2395.01       2415.46        64.17 o                         
   2  10   9        464.29        463.61        30.58 o                         
   3  10   9       6890.33       6582.08       128.65 o                         
   4  10   9       8383.87       8106.01       163.22 o                         
   5  10   9        632.45        646.73        49.16 o                         
   6  10   9       3677.55       3521.21       125.45 o                         
   7  10   9       3910.07       3739.58       134.04 o                         
   8  10   9        678.17        729.13       201.31 o                         
  -7  11   9        705.57        611.23        93.02 o                         
  -6  11   9       1894.84       1930.78        93.51 o                         
  -5  11   9         96.47         92.44        22.93 o                         
  -4  11   9       2798.73       2665.31        81.43 o                         
  -3  11   9       3671.59       3510.66        89.66 o                         
  -2  11   9       1581.42       1665.82        60.67 o                         
  -1  11   9        112.70        152.31        22.60 o                         
   0  11   9       6307.87       6416.86       112.68 o                         
   1  11   9      14386.44      14977.75       305.35 o                         
   2  11   9       6011.07       6206.07       126.47 o                         
   3  11   9       1150.81       1159.46        54.25 o                         
   4  11   9       6457.44       6136.48       137.75 o                         
   5  11   9       5877.51       5661.23       147.53 o                         
   6  11   9       1873.42       1690.35        87.20 o                         
   7  11   9        309.89        270.36        50.44 o                         
  -7  12   9         28.48        -74.57        74.57 o                         
  -6  12   9        195.92        158.38        43.16 o                         
  -5  12   9        330.35        238.95        32.26 o                         
  -4  12   9       1142.84       1040.18        54.37 o                         
  -3  12   9       1412.92       1320.34        63.44 o                         
  -2  12   9        198.25        137.57        35.26 o                         
  -1  12   9        297.42        326.42        33.45 o                         
   0  12   9        844.06        839.02        48.79 o                         
   1  12   9       1155.11       1176.70        59.48 o                         
   2  12   9       1036.43       1140.10        56.28 o                         
   3  12   9         57.22         66.51        24.69 o                         
   4  12   9       1357.16       1329.35        64.75 o                         
   5  12   9       1026.43       1054.98        68.93 o                         
   6  12   9         73.12         66.03        32.76 o                         
   7  12   9          7.82        -12.23        44.32 o                         
  -7  13   9       1663.12       1451.96       295.83 o                         
  -6  13   9       1691.51       1652.58       167.47 o                         
  -5  13   9         38.95        -19.87        30.31 o                         
  -4  13   9       2572.23       2515.25        90.68 o                         
  -3  13   9       1481.05       1411.75        67.16 o                         
  -2  13   9       1177.11       1270.42        69.23 o                         
  -1  13   9        562.55        580.55        45.46 o                         
   0  13   9        872.92        878.03        54.44 o                         
   1  13   9      14605.94      15303.20       394.79 o                         
   2  13   9      12581.24      13491.72       231.45 o                         
   3  13   9        683.74        735.55        54.73 o                         
   4  13   9       2127.30       2053.38        94.51 o                         
   5  13   9       8301.06       8176.91       195.86 o                         
   6  13   9       9056.56       8851.67       235.72 o                         
  -6  14   9         44.99         98.33       171.63 o                         
  -5  14   9       2710.26       2395.84       124.47 o                         
  -4  14   9       7008.35       6684.39       168.81 o                         
  -3  14   9       3320.95       3391.08       113.48 o                         
  -2  14   9       1337.29       1427.21        72.06 o                         
  -1  14   9       6393.29       6648.38       156.59 o                         
   0  14   9       7612.86       7815.70       164.89 o                         
   1  14   9       1883.78       1968.31        84.40 o                         
   2  14   9        127.84        121.16        33.64 o                         
   3  14   9       5380.83       5358.19       147.28 o                         
   4  14   9       5180.04       4978.34       151.77 o                         
   5  14   9       1230.63       1156.28        76.46 o                         
   6  14   9        913.92        916.86       155.68 o                         
  -5  15   9       1080.21        926.89       119.45 o                         
  -4  15   9         59.38         72.75        34.97 o                         
  -3  15   9       1273.88       1316.91        80.01 o                         
  -2  15   9       3416.41       3466.97       115.59 o                         
  -1  15   9       1412.07       1585.36        77.90 o                         
   0  15   9        171.50        134.03        35.94 o                         
   1  15   9         35.61        -11.30        30.16 o                         
   2  15   9        306.05        388.04        47.66 o                         
   3  15   9        933.94        842.92        63.17 o                         
   4  15   9         51.68         -3.52        34.32 o                         
   5  15   9        183.92         70.37        49.17 o                         
  -5  16   9        642.07        499.20       108.21 o                         
  -4  16   9       2235.16       1975.35       161.03 o                         
  -3  16   9       1805.96       1731.19       101.78 o                         
  -2  16   9        436.37        486.82        53.48 o                         
  -1  16   9       1330.18       1475.07        79.34 o                         
   0  16   9       1286.00       1377.09        77.06 o                         
   1  16   9        289.54        253.27        41.65 o                         
   2  16   9        504.99        649.80        55.72 o                         
   3  16   9         14.07         27.40        33.60 o                         
   4  16   9        749.24        533.15       114.86 o                         
  -3  17   9       6762.46       6868.95       496.41 o                         
  -2  17   9       6986.67       6967.17       266.24 o                         
  -1  17   9       2707.82       2689.03       113.98 o                         
   0  17   9        109.66        115.84        36.92 o                         
   1  17   9       3914.51       4042.90       189.61 o                         
   2  17   9       4654.27       4613.87       316.57 o                         
   3  17   9        737.12        922.14       221.46 o                         
   4  17   9        174.30        120.55       128.11 o                         
  -2  18   9       1053.98       1219.58       357.56 o                         
  -1  18   9       4291.62       4140.82       256.36 o                         
   0  18   9       3556.27       3589.91       440.71 o                         
  -9   0  10         45.96        -15.07        71.85 o                         
  -8   0  10       2411.22       2250.58       165.25 o                         
  -7   0  10       1997.71       1828.67       106.41 o                         
  -6   0  10       2981.98       2906.47       126.99 o                         
  -5   0  10        142.98        166.32        32.74 o                         
  -4   0  10       4675.80       4658.31       100.20 o                         
  -3   0  10      19536.32      18711.51       256.47 o                         
  -2   0  10        769.16        810.58        34.14 o                         
  -1   0  10       9698.37       9677.08       133.83 o                         
   0   0  10      15703.25      16232.07       599.43 o                         
   1   0  10      18155.96      18958.42       456.96 o                         
   2   0  10      16167.25      15307.04       525.15 o                         
   3   0  10       3191.15       3219.47        76.55 o                         
   4   0  10      44071.72      43117.62       492.56 o                         
   5   0  10      36524.33      35105.24       375.77 o                         
   6   0  10       6902.01       6858.33       167.16 o                         
   7   0  10        494.71        662.73        63.36 o                         
   8   0  10       7283.50       7272.06       211.86 o                         
   9   0  10      11315.23      10972.94       461.02 o                         
  -9   1  10       3089.67       3027.88       196.60 o                         
  -8   1  10       2144.03       2237.56       117.08 o                         
  -7   1  10         49.99         36.94        33.56 o                         
  -6   1  10       6074.62       6127.37       127.74 o                         
  -5   1  10       9618.18       9665.91       136.48 o                         
  -4   1  10       2743.72       2715.92        59.19 o                         
  -3   1  10         59.79         62.38        15.13 o                         
  -2   1  10       3441.19       3383.50        58.74 o                         
  -1   1  10      13179.89      12624.73       202.00 o                         
   0   1  10       8866.87       9102.58       236.32 o                         
   1   1  10         86.25        104.27        13.10 o                         
   2   1  10       4755.18       4511.52       110.50 o                         
   3   1  10       5916.10       5697.14        84.99 o                         
   4   1  10       3199.12       3087.34        60.88 o                         
   5   1  10        351.74        328.26        27.71 o                         
   6   1  10       2291.63       2299.28        66.94 o                         
   7   1  10       5569.73       5490.73       121.73 o                         
   8   1  10        923.44       1046.53        57.44 o                         
   9   1  10        255.82        214.40       103.65 o                         
  -9   2  10        596.26        486.35        92.53 o                         
  -8   2  10        410.80        360.93        45.50 o                         
  -7   2  10        627.10        717.12        55.64 o                         
  -6   2  10        157.28        201.72        30.13 o                         
  -5   2  10         94.05         99.01        25.58 o                         
  -4   2  10         56.26         83.53        16.69 o                         
  -3   2  10         36.49         20.33        15.28 o                         
  -2   2  10       3169.22       3026.74        68.52 o                         
  -1   2  10       7384.99       7324.53        95.12 o                         
   0   2  10       1072.96       1045.99        37.58 o                         
   1   2  10          3.27         31.22        16.81 o                         
   2   2  10        618.94        611.83        23.38 o                         
   3   2  10       3878.56       3813.33        71.21 o                         
   4   2  10       8227.91       8089.89       116.56 o                         
   5   2  10       2051.41       1993.59        56.42 o                         
   6   2  10         40.69         77.35        21.44 o                         
   7   2  10        247.21        303.82        33.50 o                         
   8   2  10        175.06        216.48        32.16 o                         
   9   2  10        649.73        703.49       119.49 o                         
  -9   3  10       5368.82       5420.36       254.60 o                         
  -8   3  10       5327.82       5309.63       168.25 o                         
  -7   3  10         72.67         93.18        27.86 o                         
  -6   3  10      18989.00      18544.00       233.66 o                         
  -5   3  10      21004.59      20618.32       241.25 o                         
  -4   3  10       8907.91       8745.39       124.11 o                         
  -3   3  10        356.64        303.58        23.49 o                         
  -2   3  10      10934.31      10662.73       151.49 o                         
  -1   3  10      42648.65      43044.30       662.58 o                         
   0   3  10      18950.09      19972.61       498.31 o                         
   1   3  10         10.95          5.78        11.83 o                         
   2   3  10      12289.82      11661.51       175.62 o                         
   3   3  10       7777.02       7568.16       106.75 o                         
   4   3  10       1897.53       1968.01        53.81 o                         
   5   3  10         33.07         53.53        24.49 o                         
   6   3  10       1617.65       1665.05        59.94 o                         
   7   3  10       4280.61       4299.23       111.22 o                         
   8   3  10         41.25         94.13        27.13 o                         
   9   3  10       1146.07        816.20       148.62 o                         
  -9   4  10        328.27        448.87        88.45 o                         
  -8   4  10       7948.95       8257.92       202.32 o                         
  -7   4  10      17459.18      17880.13       279.07 o                         
  -6   4  10      12313.46      12387.73       179.73 o                         
  -5   4  10          8.24         29.76        18.42 o                         
  -4   4  10      17983.84      17457.96       183.88 o                         
  -3   4  10      45386.91      44034.33       329.50 o                         
  -2   4  10      20620.63      20249.56       204.46 o                         
  -1   4  10         77.58        118.03        21.46 o                         
   0   4  10      22708.29      23661.50       456.94 o                         
   1   4  10      29824.79      30420.90       466.18 o                         
   2   4  10      14333.66      13996.10       179.28 o                         
   3   4  10        599.10        579.28        29.37 o                         
   4   4  10       7345.12       7461.72       110.72 o                         
   5   4  10      10083.37       9867.58       139.97 o                         
   6   4  10       1073.00       1084.78        48.81 o                         
   7   4  10        955.73        967.55        56.62 o                         
   8   4  10       3776.44       3719.59       114.52 o                         
   9   4  10       2225.27       1905.45       296.08 o                         
  -9   5  10       2092.08       2159.41       227.37 o                         
  -8   5  10       2253.79       2218.01       111.99 o                         
  -7   5  10         81.96        132.75        28.63 o                         
  -6   5  10        235.27        240.78        30.91 o                         
  -5   5  10       3537.32       3482.67        88.01 o                         
  -4   5  10       1486.04       1497.20        54.39 o                         
  -3   5  10       2098.34       2020.19        54.50 o                         
  -2   5  10      18499.85      18069.29       188.69 o                         
  -1   5  10       6362.23       6672.06       130.20 o                         
   0   5  10         69.87         73.31        20.79 o                         
   1   5  10       7559.60       7829.58       140.20 o                         
   2   5  10      19382.75      18942.87       191.37 o                         
   3   5  10      22296.95      21479.65       208.14 o                         
   4   5  10       1548.63       1407.93        46.25 o                         
   5   5  10       5011.75       4902.92        96.78 o                         
   6   5  10      11672.94      11255.85       171.14 o                         
   7   5  10       6291.85       6224.22       141.14 o                         
   8   5  10       2265.68       2337.85        95.15 o                         
  -8   6  10        302.87        296.02        43.67 o                         
  -7   6  10         16.47         22.50        24.36 o                         
  -6   6  10         40.98         28.30        20.41 o                         
  -5   6  10        107.27         89.94        21.00 o                         
  -4   6  10         37.17         38.93        21.89 o                         
  -3   6  10       1776.44       1763.77        51.60 o                         
  -2   6  10        338.95        311.41        23.38 o                         
  -1   6  10        592.91        696.10        34.33 o                         
   0   6  10        147.95        132.00        22.18 o                         
   1   6  10         88.28        104.10        20.03 o                         
   2   6  10       4133.76       4252.87        76.67 o                         
   3   6  10       1148.04       1151.64        39.46 o                         
   4   6  10          3.06         26.32        16.60 o                         
   5   6  10        217.51        302.27        30.19 o                         
   6   6  10        109.71        128.96        24.40 o                         
   7   6  10        383.58        393.76        40.86 o                         
   8   6  10         90.10        111.19        30.58 o                         
  -8   7  10       1785.60       1642.16       101.40 o                         
  -7   7  10        260.06        263.69        32.44 o                         
  -6   7  10       1122.87       1095.73        55.30 o                         
  -5   7  10       1527.26       1453.29        60.35 o                         
  -4   7  10        357.06        330.84        28.36 o                         
  -3   7  10        624.27        564.16        34.16 o                         
  -2   7  10       5140.68       5158.59        89.49 o                         
  -1   7  10       7182.42       7575.33       130.97 o                         
   0   7  10        690.11        771.54        43.19 o                         
   1   7  10       3094.75       3415.18        72.72 o                         
   2   7  10      21754.85      21813.70       209.99 o                         
   3   7  10      18606.06      18139.51       192.63 o                         
   4   7  10       3946.03       4047.73        91.63 o                         
   5   7  10        711.30        675.25        45.33 o                         
   6   7  10       9324.71       9227.69       172.52 o                         
   7   7  10      14570.58      14494.27       263.60 o                         
   8   7  10       4618.60       4413.67       204.93 o                         
  -8   8  10       4057.78       3860.82       181.76 o                         
  -7   8  10      13012.05      13150.77       236.78 o                         
  -6   8  10       6106.66       5992.47       139.37 o                         
  -5   8  10        895.28        852.19        47.50 o                         
  -4   8  10      11181.58      10965.31       185.08 o                         
  -3   8  10      16835.31      16432.60       237.60 o                         
  -2   8  10      12043.52      11969.13       168.20 o                         
  -1   8  10         83.19        157.80        22.20 o                         
   0   8  10      10415.12      11052.28       271.22 o                         
   1   8  10      22371.50      23632.12       328.57 o                         
   2   8  10       4964.23       4904.28        93.40 o                         
   3   8  10         16.37         21.22        18.90 o                         
   4   8  10       5344.12       5122.34       107.66 o                         
   5   8  10       7843.85       7845.23       149.53 o                         
   6   8  10       3915.74       3905.64       116.75 o                         
   7   8  10        338.90        330.34        43.30 o                         
   8   8  10       3721.43       3476.46       181.33 o                         
  -8   9  10        141.05        211.68        45.70 o                         
  -7   9  10        295.91        296.79        39.28 o                         
  -6   9  10       1562.94       1597.35        73.55 o                         
  -5   9  10       9489.25       9466.05       169.52 o                         
  -4   9  10       8021.59       7856.46       157.32 o                         
  -3   9  10         37.81         35.38        19.22 o                         
  -2   9  10       3893.21       3958.38        92.74 o                         
  -1   9  10       6274.20       6592.94       137.96 o                         
   0   9  10       6673.11       7007.68       181.84 o                         
   1   9  10       1308.62       1413.63        58.24 o                         
   2   9  10         59.78         60.57        23.52 o                         
   3   9  10       2648.47       2447.24        71.35 o                         
   4   9  10       1333.26       1228.35        55.99 o                         
   5   9  10        255.88        198.86        26.89 o                         
   6   9  10       1399.31       1326.58        69.28 o                         
   7   9  10         67.99        102.72        51.44 o                         
  -8  10  10        774.80        937.97       229.07 o                         
  -7  10  10        946.58        842.74        74.92 o                         
  -6  10  10       1175.23       1125.99        63.29 o                         
  -5  10  10         13.10         23.02        27.39 o                         
  -4  10  10       1216.79       1230.85        56.43 o                         
  -3  10  10       2563.78       2381.93        80.73 o                         
  -2  10  10       3166.21       3197.11        88.13 o                         
  -1  10  10       1151.58       1316.50        56.81 o                         
   0  10  10        195.75        220.60        24.80 o                         
   1  10  10        966.45        999.92        49.65 o                         
   2  10  10       1910.22       1985.37        66.59 o                         
   3  10  10       1553.45       1484.11        72.84 o                         
   4  10  10         53.96         23.61        35.85 o                         
   5  10  10         12.67         33.06        26.67 o                         
   6  10  10        108.33         80.97        33.10 o                         
   7  10  10         19.17        -22.10        32.62 o                         
  -7  11  10        429.93        366.85        88.96 o                         
  -6  11  10       5814.21       5694.67       173.61 o                         
  -5  11  10      11122.83      10845.61       207.49 o                         
  -4  11  10       8930.46       8624.50       159.51 o                         
  -3  11  10         84.22         83.61        22.53 o                         
  -2  11  10      11440.48      11479.85       229.68 o                         
  -1  11  10      14524.60      14951.61       322.81 o                         
   0  11  10       5368.71       5516.50       110.83 o                         
   1  11  10        981.84       1076.20        47.97 o                         
   2  11  10       2056.53       2261.55        80.32 o                         
   3  11  10       9388.88       9518.96       197.27 o                         
   4  11  10       3933.28       3731.35       121.71 o                         
   5  11  10         76.57         76.76        28.20 o                         
   6  11  10       2319.40       2348.86       113.35 o                         
   7  11  10       1620.84       1598.25       114.02 o                         
  -7  12  10       4727.46       4479.72       594.65 o                         
  -6  12  10        978.55        923.60        89.01 o                         
  -5  12  10         79.31         57.68        30.43 o                         
  -4  12  10       3331.92       3129.22       105.58 o                         
  -3  12  10       2128.58       2067.03        84.11 o                         
  -2  12  10       1404.62       1515.83        74.59 o                         
  -1  12  10        886.96        939.52        55.39 o                         
   0  12  10      14062.79      14484.48       295.02 o                         
   1  12  10      16432.53      17305.06       395.66 o                         
   2  12  10        372.87        411.54        44.00 o                         
   3  12  10       4037.32       4147.12       130.11 o                         
   4  12  10       9633.39       9316.99       216.89 o                         
   5  12  10      11459.33      11278.15       414.45 o                         
   6  12  10       4201.36       3998.58       209.48 o                         
   7  12  10        273.35        190.42       170.58 o                         
  -6  13  10        330.25        280.05       141.24 o                         
  -5  13  10       1361.72       1313.52        87.16 o                         
  -4  13  10        496.89        424.13        42.82 o                         
  -3  13  10         82.13         51.76        28.45 o                         
  -2  13  10       1327.99       1449.46        71.46 o                         
  -1  13  10       1556.50       1784.60        78.70 o                         
   0  13  10        542.05        535.35        45.29 o                         
   1  13  10        703.22        727.04        51.59 o                         
   2  13  10       2292.17       2488.41        96.61 o                         
   3  13  10       2548.85       2578.22        98.75 o                         
   4  13  10        574.72        481.98        46.99 o                         
   5  13  10        396.61        328.00        79.83 o                         
   6  13  10       1773.93       1493.89       210.86 o                         
  -6  14  10         19.07        311.95       190.72 o                         
  -5  14  10        108.12         25.35        48.27 o                         
  -4  14  10         10.33          6.94        33.51 o                         
  -3  14  10         34.67         53.42        42.88 o                         
  -2  14  10         51.91         50.02        32.34 o                         
  -1  14  10        472.70        502.61        56.10 o                         
   0  14  10       3063.95       3197.42       140.20 o                         
   1  14  10       2388.77       2583.55       102.45 o                         
   2  14  10         11.77         23.36        33.83 o                         
   3  14  10       1325.22       1337.32        83.39 o                         
   4  14  10       1368.69       1472.57        91.66 o                         
   5  14  10       1953.69       2077.73       197.94 o                         
   6  14  10       2145.78       2427.17       352.49 o                         
  -5  15  10       8318.53       7550.36       379.21 o                         
  -4  15  10       4635.38       4473.90       183.94 o                         
  -3  15  10         78.01         60.78        34.29 o                         
  -2  15  10       5418.00       5687.78       190.56 o                         
  -1  15  10       5725.01       5990.17       157.77 o                         
   0  15  10       2911.69       3091.35       128.98 o                         
   1  15  10         32.07        120.41        34.46 o                         
   2  15  10       2256.21       2281.02       103.53 o                         
   3  15  10       5620.92       5826.20       167.90 o                         
   4  15  10       2555.02       2779.08       156.14 o                         
  -4  16  10       5532.60       5471.59       311.89 o                         
  -3  16  10      10220.43      10341.52       312.02 o                         
  -2  16  10       5333.49       5704.85       182.61 o                         
  -1  16  10          0.38         59.52        34.15 o                         
   0  16  10       3373.38       3390.15       119.78 o                         
   1  16  10       7906.06       8183.56       193.70 o                         
   2  16  10       2781.73       2864.69       123.28 o                         
   3  16  10          3.71        -89.80        89.80 o                         
  -3  17  10        378.63        152.62       279.00 o                         
  -2  17  10        396.76        532.64       116.31 o                         
  -1  17  10       1397.15       1585.58       134.13 o                         
   0  17  10          5.86         60.77        57.17 o                         
   1  17  10       2265.31       2064.31       190.98 o                         
   2  17  10       3712.89       4855.22       557.28 o                         
  -1  18  10        568.23        511.25       169.87 o                         
  -8   1  11       1709.07       1644.09       102.69 o                         
  -7   1  11       2137.12       2118.34        89.12 o                         
  -6   1  11       2086.51       2010.82        78.74 o                         
  -5   1  11       1133.26       1120.27        51.61 o                         
  -4   1  11       6939.66       6844.79       112.00 o                         
  -3   1  11        695.80        697.37        35.08 o                         
  -2   1  11       3386.58       3349.71        63.59 o                         
  -1   1  11       6517.85       6826.09       133.76 o                         
   0   1  11      11663.67      11591.52       279.61 o                         
   1   1  11       6623.95       6625.28       167.08 o                         
   2   1  11       1874.22       1921.12        65.32 o                         
   3   1  11      24516.83      24011.61       372.42 o                         
   4   1  11      21880.75      21391.45       232.07 o                         
   5   1  11       3923.36       3697.54        88.49 o                         
   6   1  11        394.45        364.92        37.51 o                         
   7   1  11       4150.42       4158.07       109.20 o                         
   8   1  11       8988.30       9066.58       173.88 o                         
   9   1  11       5053.34       4890.95       556.13 o                         
  -9   2  11       6793.66       6291.08       590.33 o                         
  -8   2  11        360.67        481.37        69.48 o                         
  -7   2  11      10606.17      10396.29       206.12 o                         
  -6   2  11      17517.43      17217.74       257.00 o                         
  -5   2  11      13963.83      13616.63       206.80 o                         
  -4   2  11        693.00        712.78        38.13 o                         
  -3   2  11       7408.22       7240.21       117.91 o                         
  -2   2  11      41174.91      40477.09       408.28 o                         
  -1   2  11      30195.96      31037.38       607.44 o                         
   0   2  11       1100.47       1103.75        38.68 o                         
   1   2  11      12552.29      12733.59       255.70 o                         
   2   2  11      18501.59      17943.27       286.25 o                         
   3   2  11      12521.14      12102.10       169.95 o                         
   4   2  11        914.48        926.62        44.49 o                         
   5   2  11       3143.72       3165.81        85.10 o                         
   6   2  11      10598.03      10160.59       167.82 o                         
   7   2  11       3521.10       3652.53       102.27 o                         
   8   2  11        408.62        343.60        38.94 o                         
  -9   3  11       2316.49       2212.98       298.67 o                         
  -8   3  11       5884.52       5894.36       173.59 o                         
  -7   3  11       4935.69       4954.21       141.13 o                         
  -6   3  11        217.59        179.20        31.13 o                         
  -5   3  11       5003.25       4979.75       123.89 o                         
  -4   3  11      19374.52      18980.04       204.81 o                         
  -3   3  11      21884.99      21131.57       227.19 o                         
  -2   3  11       2334.75       2309.88        69.41 o                         
  -1   3  11       4885.17       5062.63       130.52 o                         
   0   3  11      19396.71      20345.61       454.83 o                         
   1   3  11       9493.98       9563.53       185.01 o                         
   2   3  11       1903.46       1817.62        49.75 o                         
   3   3  11       1307.99       1300.21        45.45 o                         
   4   3  11       3989.04       3969.38        88.29 o                         
   5   3  11       2073.15       1999.04        69.89 o                         
   6   3  11          8.13         26.95        24.58 o                         
   7   3  11       1014.69        977.67        58.17 o                         
   8   3  11        731.90        677.78        55.35 o                         
  -8   4  11        272.26        327.84        46.01 o                         
  -7   4  11       2301.38       2382.97        98.07 o                         
  -6   4  11        819.78        770.65        52.42 o                         
  -5   4  11         35.20         57.41        22.28 o                         
  -4   4  11        563.71        586.70        34.33 o                         
  -3   4  11         67.49        106.24        21.59 o                         
  -2   4  11       2239.31       2238.88        65.57 o                         
  -1   4  11       6436.92       6880.27       139.56 o                         
   0   4  11       2214.70       2397.07        74.23 o                         
   1   4  11        711.27        782.14        38.18 o                         
   2   4  11        510.94        450.07        27.14 o                         
   3   4  11        201.24        180.54        24.37 o                         
   4   4  11       3757.53       3716.43        81.98 o                         
   5   4  11       2691.86       2525.06        80.28 o                         
   6   4  11        319.42        272.73        31.66 o                         
   7   4  11         36.74         17.21        27.39 o                         
   8   4  11         86.34         65.09        40.68 o                         
  -8   5  11       5169.30       5167.45       207.50 o                         
  -7   5  11       2591.69       2618.87       104.83 o                         
  -6   5  11        330.46        352.49        34.74 o                         
  -5   5  11       5245.81       5214.18       112.81 o                         
  -4   5  11      17822.93      17167.23       212.23 o                         
  -3   5  11      10795.71      10536.17       141.76 o                         
  -2   5  11         24.09         48.78        18.55 o                         
  -1   5  11       1535.20       1591.38        57.44 o                         
   0   5  11       9641.45      10278.74       236.42 o                         
   1   5  11       9859.11      10418.84       167.04 o                         
   2   5  11       4191.57       4044.05        81.11 o                         
   3   5  11       2513.68       2574.19        66.26 o                         
   4   5  11       7439.78       7670.00       122.81 o                         
   5   5  11       4653.80       4509.05       112.31 o                         
   6   5  11        208.77        226.37        35.65 o                         
   7   5  11        600.25        626.92        48.57 o                         
   8   5  11       2936.94       3066.64       170.46 o                         
  -8   6  11        582.57        571.07       100.71 o                         
  -7   6  11        631.13        538.65        47.01 o                         
  -6   6  11       4079.54       3992.76       115.68 o                         
  -5   6  11       4935.04       4792.25       109.87 o                         
  -4   6  11         23.23         63.26        19.90 o                         
  -3   6  11       5079.75       5025.56       104.67 o                         
  -2   6  11       7965.95       8203.89       130.16 o                         
  -1   6  11       2842.03       2941.67        82.06 o                         
   0   6  11       1089.24       1330.54        60.53 o                         
   1   6  11      16868.99      17668.82       343.99 o                         
   2   6  11      24223.80      23947.65       242.49 o                         
   3   6  11       7505.17       7316.74       117.26 o                         
   4   6  11        848.23        817.52        41.22 o                         
   5   6  11      13719.29      13523.09       192.06 o                         
   6   6  11      19480.95      19105.52       277.61 o                         
   7   6  11       9362.31       9191.42       190.64 o                         
   8   6  11        127.53        130.93        46.52 o                         
  -8   7  11       3889.54       2905.41       394.30 o                         
  -7   7  11       2310.21       2307.86       106.81 o                         
  -6   7  11        390.58        353.97        36.92 o                         
  -5   7  11       1623.86       1630.27        78.25 o                         
  -4   7  11       1555.76       1520.48        71.14 o                         
  -3   7  11       1907.80       1908.86        74.04 o                         
  -2   7  11       1490.62       1505.89        56.40 o                         
  -1   7  11       3708.33       3934.52        96.21 o                         
   0   7  11       6368.26       6859.16       165.33 o                         
   1   7  11       2591.94       2824.63        80.15 o                         
   2   7  11         15.61         -5.99        17.85 o                         
   3   7  11        469.22        413.67        28.66 o                         
   4   7  11       3337.92       3225.08        88.90 o                         
   5   7  11       2214.38       2184.16        77.23 o                         
   6   7  11        121.34        156.78        29.44 o                         
   7   7  11       2051.96       1939.35        90.70 o                         
   8   7  11       2143.11       1999.04       152.84 o                         
  -8   8  11        501.94        624.89       214.87 o                         
  -7   8  11          1.81         25.40        33.79 o                         
  -6   8  11          7.74         -8.98        27.48 o                         
  -5   8  11          2.75         18.23        26.58 o                         
  -4   8  11         51.63         18.53        25.79 o                         
  -3   8  11          1.62         38.29        23.29 o                         
  -2   8  11         22.15         21.62        22.22 o                         
  -1   8  11          1.18         57.76        20.65 o                         
   0   8  11       2652.85       2804.03        91.75 o                         
   1   8  11       5614.41       5944.14       134.28 o                         
   2   8  11       2021.23       2123.96        73.07 o                         
   3   8  11         36.59         42.13        29.76 o                         
   4   8  11        401.44        345.23        42.73 o                         
   5   8  11       2388.41       2414.39        83.06 o                         
   6   8  11       4180.99       4172.60       119.15 o                         
   7   8  11       2382.83       2301.15       108.03 o                         
  -7   9  11       5753.48       5304.47       212.50 o                         
  -6   9  11        110.82         74.95        28.59 o                         
  -5   9  11       4528.03       4406.26       127.30 o                         
  -4   9  11      14864.58      14093.02       230.12 o                         
  -3   9  11      12478.13      12350.31       200.43 o                         
  -2   9  11       2087.85       2199.74        82.21 o                         
  -1   9  11       6876.94       7074.54       142.44 o                         
   0   9  11      19277.66      19995.21       403.88 o                         
   1   9  11      12725.08      13853.01       231.38 o                         
   2   9  11        511.94        558.17        36.63 o                         
   3   9  11       2292.65       2146.07        72.84 o                         
   4   9  11       7107.68       6815.62       154.77 o                         
   5   9  11       2583.99       2535.88        90.49 o                         
   6   9  11         53.84         69.56        32.67 o                         
   7   9  11       1237.26       1287.50        98.18 o                         
  -7  10  11       1496.30       1368.76       114.46 o                         
  -6  10  11      14685.67      14119.92       259.12 o                         
  -5  10  11      14553.63      13860.45       241.81 o                         
  -4  10  11        693.39        645.89        47.34 o                         
  -3  10  11      12845.65      12614.32       213.21 o                         
  -2  10  11      23989.73      24498.28       397.40 o                         
  -1  10  11      16104.48      16644.15       389.07 o                         
   0  10  11       1402.25       1422.02        58.07 o                         
   1  10  11       2986.23       3255.23        93.35 o                         
   2  10  11      18009.64      18812.94       339.77 o                         
   3  10  11      10253.20      10372.53       191.71 o                         
   4  10  11         71.30         66.30        40.41 o                         
   5  10  11       3686.68       3378.24       136.94 o                         
   6  10  11       2041.42       1961.02       115.01 o                         
   7  10  11        379.33        300.66       104.35 o                         
  -7  11  11       1698.77       1307.88       155.29 o                         
  -6  11  11        142.42        121.70        74.79 o                         
  -5  11  11        393.49        374.71        46.18 o                         
  -4  11  11       1084.23       1035.58        60.00 o                         
  -3  11  11        688.40        698.06        46.41 o                         
  -2  11  11        142.66        190.05        29.75 o                         
  -1  11  11       5803.14       6035.98       155.21 o                         
   0  11  11       6344.23       6777.10       218.24 o                         
   1  11  11         45.86         58.06        20.79 o                         
   2  11  11       3917.30       3991.21       149.13 o                         
   3  11  11       6395.13       6574.94       171.54 o                         
   4  11  11       5630.94       5339.19       177.86 o                         
   5  11  11       1795.00       1651.92        93.54 o                         
   6  11  11        433.58        255.32        52.77 o                         
   7  11  11       5138.30       4598.70       511.86 o                         
  -6  12  11        432.29        335.24       143.40 o                         
  -5  12  11        146.05         48.32        34.77 o                         
  -4  12  11         78.91         -5.38        29.42 o                         
  -3  12  11        996.59       1098.34        67.47 o                         
  -2  12  11        226.96        260.47        38.10 o                         
  -1  12  11        681.09        685.47        50.81 o                         
   0  12  11       1195.08       1175.43        62.61 o                         
   1  12  11        547.55        588.20        42.15 o                         
   2  12  11        282.36        285.18        39.07 o                         
   3  12  11       1668.47       1858.75        91.63 o                         
   4  12  11       1356.49       1324.43        83.85 o                         
   5  12  11        358.26        226.70        49.68 o                         
   6  12  11         23.67        -95.88       117.64 o                         
  -5  13  11        330.20        270.65        68.40 o                         
  -4  13  11        926.71        857.09        70.98 o                         
  -3  13  11       1144.27        945.34        69.13 o                         
  -2  13  11        101.87         70.37        28.97 o                         
  -1  13  11       4324.66       4785.11       186.29 o                         
   0  13  11       6864.60       7142.14       216.37 o                         
   1  13  11        733.04        848.03        55.15 o                         
   2  13  11        792.31        881.44        59.90 o                         
   3  13  11       3581.49       3649.07       132.39 o                         
   4  13  11       7659.63       7885.04       246.58 o                         
   5  13  11       5739.37       5754.17       254.04 o                         
   6  13  11        325.53        329.86       162.91 o                         
  -4  14  11         78.00         63.46        48.04 o                         
  -3  14  11       2168.72       2204.78       107.64 o                         
  -2  14  11       4375.28       4335.85       148.24 o                         
  -1  14  11       3193.86       3233.18       115.81 o                         
   0  14  11         76.60         89.85        30.08 o                         
   1  14  11       1086.98       1094.94        76.53 o                         
   2  14  11       6040.44       6438.74       207.88 o                         
   3  14  11       4008.95       4156.30       138.25 o                         
   4  14  11         29.82         -5.58        54.92 o                         
   5  14  11       2391.55       1976.99       238.69 o                         
  -4  15  11       2503.55       2612.04       168.84 o                         
  -3  15  11       1485.15       1534.99        96.62 o                         
  -2  15  11        210.34        200.68        45.88 o                         
  -1  15  11        128.12        187.92        39.39 o                         
   0  15  11        726.42        773.74        59.98 o                         
   1  15  11       2296.20       2636.20       112.86 o                         
   2  15  11        594.72        652.07        58.21 o                         
   3  15  11         47.20          5.99        48.24 o                         
   4  15  11        237.20        206.83        87.89 o                         
  -2  16  11       1491.57       1539.61       149.44 o                         
  -1  16  11       1035.56       1031.17       130.46 o                         
   0  16  11        706.74        736.52        71.72 o                         
   1  16  11         64.87        123.97        47.28 o                         
   2  16  11       1360.01       1323.04       117.52 o                         
   3  16  11       1751.28       1731.49       368.77 o                         
  -1  17  11       2360.67       1947.35       274.89 o                         
   0  17  11       7241.38       6875.73       428.29 o                         
   1  17  11       4968.85       5757.13       399.44 o                         
  -8   0  12       4902.77       4794.12       386.60 o                         
  -7   0  12       4225.83       3865.93       215.53 o                         
  -6   0  12        501.32        513.43        71.46 o                         
  -5   0  12       6034.63       5616.08       192.88 o                         
  -4   0  12       4678.69       4621.74       147.17 o                         
  -3   0  12        899.40        909.98        67.08 o                         
  -2   0  12       3379.83       3309.50       123.28 o                         
  -1   0  12       9091.40       8908.24       252.83 o                         
   0   0  12       7985.67       8496.17       365.60 o                         
   1   0  12        209.11        258.68        51.69 o                         
   2   0  12      21336.96      20829.28       360.46 o                         
   3   0  12      25771.12      25239.16       777.41 o                         
   4   0  12      10385.04       9877.32       224.49 o                         
   5   0  12        221.41        246.61        41.63 o                         
   6   0  12       5282.79       5057.99       168.95 o                         
   7   0  12      12260.93      11597.17       275.69 o                         
   8   0  12      14026.33      13110.83       427.26 o                         
  -8   1  12       1806.55       1902.64       173.19 o                         
  -7   1  12       6677.15       6437.40       199.08 o                         
  -6   1  12       2506.71       2443.83        96.57 o                         
  -5   1  12        536.45        519.77        42.59 o                         
  -4   1  12       1292.90       1244.53        56.32 o                         
  -3   1  12       7296.79       7274.94       132.28 o                         
  -2   1  12      10353.03      10262.25       172.63 o                         
  -1   1  12       1159.56       1210.80        64.44 o                         
   0   1  12        628.19        714.83        49.21 o                         
   1   1  12       6227.41       6523.90       145.11 o                         
   2   1  12       5446.00       5481.28       120.67 o                         
   3   1  12       3386.54       3239.91       108.59 o                         
   4   1  12        152.72        151.00        23.86 o                         
   5   1  12       4205.08       3991.36       105.20 o                         
   6   1  12       4004.30       3879.20       104.12 o                         
   7   1  12        120.78        107.42        28.05 o                         
   8   1  12        467.89        328.10        48.96 o                         
  -8   2  12        184.63        171.70        63.39 o                         
  -7   2  12       1383.59       1471.58        83.15 o                         
  -6   2  12        723.22        640.71        51.34 o                         
  -5   2  12        708.96        674.23        48.22 o                         
  -4   2  12        366.77        384.94        32.76 o                         
  -3   2  12        257.81        217.47        34.72 o                         
  -2   2  12         26.82         38.23        20.71 o                         
  -1   2  12          2.80         21.35        26.00 o                         
   0   2  12        179.51        209.44        30.54 o                         
   1   2  12       1967.03       2125.58        74.22 o                         
   2   2  12       5489.81       5465.99       113.23 o                         
   3   2  12       3451.17       3331.92       107.42 o                         
   4   2  12        145.99         96.48        20.08 o                         
   5   2  12        510.97        481.80        36.95 o                         
   6   2  12       1422.64       1365.07        64.23 o                         
   7   2  12       1161.97       1116.03        64.36 o                         
   8   2  12       1623.27       1500.40       104.19 o                         
  -8   3  12       2207.48       2309.65       203.88 o                         
  -7   3  12       8820.70       8702.33       206.54 o                         
  -6   3  12       6773.31       6503.93       162.84 o                         
  -5   3  12       4050.98       3960.36       115.79 o                         
  -4   3  12       1930.09       1876.17        66.70 o                         
  -3   3  12      22944.22      22016.22       267.84 o                         
  -2   3  12      30439.28      30386.58       361.50 o                         
  -1   3  12       4165.47       4426.56       115.63 o                         
   0   3  12       3079.44       3286.43        89.37 o                         
   1   3  12      18884.42      19992.23       459.57 o                         
   2   3  12       9915.57       9993.67       157.45 o                         
   3   3  12       4131.38       4032.96       103.26 o                         
   4   3  12        144.73        120.28        20.54 o                         
   5   3  12       6023.18       6093.98       125.43 o                         
   6   3  12       4332.33       4324.53       118.77 o                         
   7   3  12        108.40         97.04        27.96 o                         
   8   3  12        680.59        718.02        93.57 o                         
  -8   4  12       7539.37       7297.27       304.49 o                         
  -7   4  12       2128.93       2168.50        97.78 o                         
  -6   4  12       3552.08       3412.67       117.60 o                         
  -5   4  12      26179.69      24927.85       331.16 o                         
  -4   4  12      28341.42      27382.07       304.80 o                         
  -3   4  12       5160.40       5022.78       105.18 o                         
  -2   4  12       5416.25       5440.80       119.96 o                         
  -1   4  12      25388.28      26810.94       570.23 o                         
   0   4  12      35508.21      37252.92       855.37 o                         
   1   4  12       8663.37       8948.25       180.53 o                         
   2   4  12       2370.12       2531.38        77.80 o                         
   3   4  12      16314.78      15822.98       238.16 o                         
   4   4  12      10874.58      10644.47       158.81 o                         
   5   4  12        470.34        446.11        37.02 o                         
   6   4  12       1936.37       1854.92        81.25 o                         
   7   4  12       4041.68       3950.41       124.84 o                         
   8   4  12       1940.56       1998.65       173.21 o                         
  -8   5  12        421.43        202.48       124.27 o                         
  -7   5  12        998.20        952.56        87.40 o                         
  -6   5  12       3809.62       3686.69       123.22 o                         
  -5   5  12        812.12        818.55        57.24 o                         
  -4   5  12       1326.19       1237.18        60.56 o                         
  -3   5  12       2753.72       2710.02        76.63 o                         
  -2   5  12       1275.35       1287.45        54.33 o                         
  -1   5  12         83.83        106.19        24.37 o                         
   0   5  12       6391.77       6796.52       138.21 o                         
   1   5  12      14142.96      14597.47       343.45 o                         
   2   5  12       4813.49       4945.91       112.15 o                         
   3   5  12       1521.12       1477.29        63.43 o                         
   4   5  12      12530.14      11990.64       182.56 o                         
   5   5  12      12854.03      12495.43       201.63 o                         
   6   5  12       4044.60       3887.29       125.19 o                         
   7   5  12         75.22        124.67        32.83 o                         
   8   5  12       2338.85       2198.88       180.25 o                         
  -7   6  12          0.80         39.14        31.99 o                         
  -6   6  12        135.37        109.52        34.91 o                         
  -5   6  12       2069.39       1925.05        86.78 o                         
  -4   6  12         18.43         73.52        24.31 o                         
  -3   6  12        647.03        613.40        42.65 o                         
  -2   6  12         20.75         16.08        21.80 o                         
  -1   6  12        808.36        889.15        48.43 o                         
   0   6  12       1475.19       1592.66        63.40 o                         
   1   6  12       1722.05       1822.57        63.83 o                         
   2   6  12         75.54         69.65        23.24 o                         
   3   6  12        123.42        161.89        29.21 o                         
   4   6  12         66.88         70.12        28.49 o                         
   5   6  12        168.89        167.02        28.45 o                         
   6   6  12        235.93        225.84        39.40 o                         
   7   6  12         50.92         12.49        29.77 o                         
   8   6  12        318.54        349.79       109.19 o                         
  -8   7  12         24.88         34.32       115.75 o                         
  -7   7  12       2526.67       2504.02       134.50 o                         
  -6   7  12       2351.65       2113.14       100.45 o                         
  -5   7  12        532.18        465.25        53.05 o                         
  -4   7  12        218.33        191.14        34.61 o                         
  -3   7  12       3702.49       3685.32       115.79 o                         
  -2   7  12       3172.87       3239.86        95.08 o                         
  -1   7  12         60.06         71.50        26.45 o                         
   0   7  12       5928.79       6377.91       156.58 o                         
   1   7  12       8480.77       8884.45       146.73 o                         
   2   7  12       2915.98       3070.71        88.87 o                         
   3   7  12          9.28         -3.42        23.94 o                         
   4   7  12       4813.50       4736.62       137.09 o                         
   5   7  12      14092.85      13394.67       261.92 o                         
   6   7  12       7480.03       7148.92       166.65 o                         
   7   7  12        444.14        394.45        50.26 o                         
  -7   8  12        185.05        268.59        63.79 o                         
  -6   8  12       1958.94       2011.99        99.29 o                         
  -5   8  12       6544.88       6322.86       169.88 o                         
  -4   8  12      11372.82      10649.80       218.14 o                         
  -3   8  12       2598.73       2648.10        98.67 o                         
  -2   8  12       2530.63       2672.58        96.85 o                         
  -1   8  12      17007.12      18170.82       350.40 o                         
   0   8  12      12672.85      13552.35       326.19 o                         
   1   8  12       1410.38       1459.45        65.28 o                         
   2   8  12       2204.12       2356.69        79.57 o                         
   3   8  12       8000.13       7866.86       148.81 o                         
   4   8  12       9265.89       8897.41       186.74 o                         
   5   8  12       1933.88       1859.59        89.93 o                         
   6   8  12       1679.35       1707.80        89.35 o                         
   7   8  12       5245.94       4499.34       330.71 o                         
  -7   9  12       3240.90       2951.26       226.59 o                         
  -6   9  12       6434.50       6271.83       187.43 o                         
  -5   9  12        393.48        386.79        47.39 o                         
  -4   9  12       2434.03       2420.45        95.56 o                         
  -3   9  12       7629.37       7617.70       192.52 o                         
  -2   9  12       5778.17       6146.67       161.06 o                         
  -1   9  12       2534.09       2824.92       100.00 o                         
   0   9  12         29.28         31.62        25.45 o                         
   1   9  12       3899.18       3958.14       115.54 o                         
   2   9  12       7389.51       7880.45       173.56 o                         
   3   9  12        660.31        700.81        43.96 o                         
   4   9  12        218.93        121.21        47.52 o                         
   5   9  12         50.27         42.73        33.74 o                         
   6   9  12         23.41         20.44        37.78 o                         
  -7  10  12         27.06       -150.02       150.02 o                         
  -6  10  12        410.05        471.78        74.01 o                         
  -5  10  12       1499.93       1325.54        76.78 o                         
  -4  10  12       3069.03       2761.59       104.20 o                         
  -3  10  12        989.41       1003.40        65.41 o                         
  -2  10  12          3.62         53.92        28.32 o                         
  -1  10  12       1138.93       1306.21        65.36 o                         
   0  10  12       3275.77       3397.30        96.65 o                         
   1  10  12       2449.59       2687.60        90.31 o                         
   2  10  12        210.37        219.91        32.06 o                         
   3  10  12          8.13         49.33        29.34 o                         
   4  10  12        252.25        232.18        40.73 o                         
   5  10  12       1205.42       1119.27        78.62 o                         
   6  10  12        615.66        578.63        70.87 o                         
  -6  11  12       7535.28       5644.85       580.19 o                         
  -5  11  12        358.43        265.94        47.69 o                         
  -4  11  12       3045.97       2681.75       110.72 o                         
  -3  11  12       9912.12      10175.47       223.24 o                         
  -2  11  12       5972.44       6285.35       233.10 o                         
  -1  11  12       3266.64       3442.61       106.63 o                         
   0  11  12        424.50        455.52        39.74 o                         
   1  11  12       9972.64      10387.95       257.45 o                         
   2  11  12      12160.71      13078.99       310.85 o                         
   3  11  12       1544.80       1597.73        79.75 o                         
   4  11  12        406.29        301.17        46.56 o                         
   5  11  12       2632.60       2491.99       131.64 o                         
   6  11  12       2181.46       2027.47       192.15 o                         
  -6  12  12        265.65        233.18       103.66 o                         
  -5  12  12       2213.14       1930.28       129.33 o                         
  -4  12  12       2667.58       2668.75       113.96 o                         
  -3  12  12       1313.30       1335.13        93.70 o                         
  -2  12  12       3377.34       3564.74       182.09 o                         
  -1  12  12       9131.42       9459.35       262.65 o                         
   0  12  12       2321.87       2493.20        98.26 o                         
   1  12  12        438.06        444.31        42.21 o                         
   2  12  12       3374.23       3408.63       119.24 o                         
   3  12  12       9550.22      10190.80       229.73 o                         
   4  12  12       7544.80       7799.15       220.88 o                         
   5  12  12         12.27         14.25        54.12 o                         
  -5  13  12        129.43         57.44        60.38 o                         
  -4  13  12        350.15        328.98        48.60 o                         
  -3  13  12       1626.30       1662.80       101.66 o                         
  -2  13  12        764.77        753.72        61.18 o                         
  -1  13  12         60.80         33.97        30.98 o                         
   0  13  12        848.50        924.98        59.55 o                         
   1  13  12       1319.83       1337.59        70.92 o                         
   2  13  12        993.63       1151.63        72.16 o                         
   3  13  12        129.70         97.88        44.70 o                         
   4  13  12       1117.14        989.16        94.47 o                         
   5  13  12       1496.60       1518.87       208.99 o                         
  -4  14  12         47.16         86.79        58.41 o                         
  -3  14  12         92.40         41.92        32.23 o                         
  -2  14  12        460.20        426.21        50.47 o                         
  -1  14  12        574.23        646.03        65.25 o                         
   0  14  12         26.86         75.48        29.89 o                         
   1  14  12        632.45        630.51        59.95 o                         
   2  14  12        749.56        777.84        69.61 o                         
   3  14  12       1024.04       1136.64        88.69 o                         
   4  14  12       1622.37       1646.88       200.45 o                         
  -3  15  12       6338.27       6356.12       366.42 o                         
  -2  15  12       5115.91       5060.38       189.33 o                         
  -1  15  12       2603.60       2994.12       249.22 o                         
   0  15  12        179.84        204.68        41.72 o                         
   1  15  12       4522.70       4884.51       186.56 o                         
   2  15  12       7776.12       8406.78       264.87 o                         
   3  15  12        314.15        132.54        62.79 o                         
  -2  16  12       1150.57       1193.96       256.94 o                         
  -1  16  12       8683.68       8821.71       634.16 o                         
   0  16  12       7318.24       7653.00       409.71 o                         
   1  16  12        918.89        844.52       101.87 o                         
   2  16  12        988.43        860.76       129.71 o                         
  -8   1  13       2477.96       2829.71       574.75 o                         
  -7   1  13        858.85        782.86        64.96 o                         
  -6   1  13       3410.53       3269.11       123.83 o                         
  -5   1  13       3263.78       3157.04       107.60 o                         
  -4   1  13       1314.52       1272.48        56.61 o                         
  -3   1  13        303.61        231.57        32.93 o                         
  -2   1  13       1552.40       1646.13        73.65 o                         
  -1   1  13       4659.01       4774.81       166.43 o                         
   0   1  13         16.57        -23.25        27.09 o                         
   1   1  13       5583.85       5812.13       153.50 o                         
   2   1  13      15539.98      16047.91       309.52 o                         
   3   1  13       6233.28       6167.49       162.12 o                         
   4   1  13         34.42         49.38        24.76 o                         
   5   1  13       3465.76       3240.62        98.71 o                         
   6   1  13       9840.68       9485.79       179.89 o                         
   7   1  13      11055.45      10580.29       205.30 o                         
   8   1  13       1813.84       1243.22       201.76 o                         
  -8   2  13       5935.32       5558.96       674.76 o                         
  -7   2  13       8486.46       8292.49       222.38 o                         
  -6   2  13       4523.01       4377.86       137.16 o                         
  -5   2  13        317.16        305.37        38.63 o                         
  -4   2  13      16270.24      15583.16       224.84 o                         
  -3   2  13      28819.94      27982.71       438.57 o                         
  -2   2  13      12421.29      12247.02       198.36 o                         
  -1   2  13       1933.13       2083.16        95.91 o                         
   0   2  13      17566.86      18466.05       358.34 o                         
   1   2  13      20911.61      21939.12       606.32 o                         
   2   2  13       9406.16       9567.69       192.48 o                         
   3   2  13         19.30        -22.47        26.10 o                         
   4   2  13      12179.51      11720.86       173.62 o                         
   5   2  13      11331.79      11163.32       190.35 o                         
   6   2  13       1202.23       1217.52        63.94 o                         
   7   2  13       1102.73       1004.60        61.30 o                         
   8   2  13       1887.54       1633.12       266.41 o                         
  -7   3  13        563.89        536.50        57.79 o                         
  -6   3  13       7415.62       7129.84       178.55 o                         
  -5   3  13      10604.56      10286.92       194.52 o                         
  -4   3  13       2867.89       2800.52        89.59 o                         
  -3   3  13        909.45        803.10        49.09 o                         
  -2   3  13      12280.32      12416.52       199.90 o                         
  -1   3  13      20955.21      21629.12       356.98 o                         
   0   3  13       8466.78       8834.05       210.36 o                         
   1   3  13         22.95         61.31        29.94 o                         
   2   3  13       5955.34       6360.08       155.83 o                         
   3   3  13       7452.54       7255.59       167.66 o                         
   4   3  13       3552.06       3398.78        92.03 o                         
   5   3  13          1.39        -17.95        23.63 o                         
   6   3  13        628.73        558.86        48.39 o                         
   7   3  13        670.80        613.93        57.52 o                         
   8   3  13          8.17        -92.44        92.44 o                         
  -8   4  13        847.81       1139.96       289.48 o                         
  -7   4  13         53.02         40.41        29.95 o                         
  -6   4  13          0.36         24.46        31.10 o                         
  -5   4  13        280.01        219.32        33.21 o                         
  -4   4  13       1718.33       1582.54        74.39 o                         
  -3   4  13       2495.27       2444.23        83.53 o                         
  -2   4  13       1133.22       1241.65        61.37 o                         
  -1   4  13         28.61         66.70        28.04 o                         
   0   4  13          5.21         92.97        29.37 o                         
   1   4  13         34.24        124.58        36.05 o                         
   2   4  13       2648.90       2812.30       134.14 o                         
   3   4  13       5253.08       5321.57       137.78 o                         
   4   4  13        474.51        378.08        39.42 o                         
   5   4  13         27.47         16.23        34.02 o                         
   6   4  13        102.05         61.11        27.87 o                         
   7   4  13        395.22        392.30        51.43 o                         
  -7   5  13        561.13        541.42        79.82 o                         
  -6   5  13       8428.27       7900.12       191.64 o                         
  -5   5  13       7923.05       7464.50       174.74 o                         
  -4   5  13        343.13        403.54        39.37 o                         
  -3   5  13        527.29        541.36        44.26 o                         
  -2   5  13       5368.30       5579.66       128.12 o                         
  -1   5  13      16534.07      17282.13       367.45 o                         
   0   5  13       8152.19       8776.58       248.45 o                         
   1   5  13         20.38         79.02        28.36 o                         
   2   5  13       8242.37       8614.49       187.95 o                         
   3   5  13       6998.58       7085.73       169.55 o                         
   4   5  13       2404.98       2243.13        93.45 o                         
   5   5  13         34.21         -0.80        32.56 o                         
   6   5  13        727.28        692.09        62.02 o                         
   7   5  13       3309.97       3060.75       186.84 o                         
  -7   6  13       5986.66       5978.75       282.38 o                         
  -6   6  13       2410.79       2170.46       110.88 o                         
  -5   6  13        214.36        206.27        39.39 o                         
  -4   6  13       4019.45       3945.29       131.23 o                         
  -3   6  13       4440.86       4257.67       127.35 o                         
  -2   6  13        248.60        279.87        35.16 o                         
  -1   6  13       3493.72       3583.18       104.48 o                         
   0   6  13       9460.93      10001.83       302.62 o                         
   1   6  13       7011.26       7572.93       217.26 o                         
   2   6  13        213.76        190.10        28.42 o                         
   3   6  13       6164.01       6130.19       148.70 o                         
   4   6  13      14116.57      13214.08       243.33 o                         
   5   6  13       9932.53       9405.96       204.86 o                         
   6   6  13       1659.04       1585.31        96.97 o                         
   7   6  13       1532.73       1128.10       150.00 o                         
  -7   7  13        362.29        358.41       116.94 o                         
  -6   7  13       1389.05       1228.07        83.94 o                         
  -5   7  13       2922.98       2670.06       137.71 o                         
  -4   7  13       3044.69       2935.80       121.74 o                         
  -3   7  13        433.66        411.06        39.90 o                         
  -2   7  13       5435.15       5788.98       141.02 o                         
  -1   7  13       2387.80       2535.18        87.24 o                         
   0   7  13        115.78        141.49        26.77 o                         
   1   7  13        235.70        263.59        33.59 o                         
   2   7  13        982.28        943.52        60.65 o                         
   3   7  13       3455.43       3275.40       108.76 o                         
   4   7  13       1260.57       1142.15        67.93 o                         
   5   7  13        480.31        345.07        44.17 o                         
   6   7  13       3884.53       3448.96       143.86 o                         
   7   7  13        659.84        642.42       116.27 o                         
  -6   8  13        617.98        659.25        94.47 o                         
  -5   8  13       1024.66       1039.58        79.15 o                         
  -4   8  13        199.48        178.18        61.48 o                         
  -3   8  13         93.70         83.98        34.60 o                         
  -2   8  13          0.64         18.23        33.16 o                         
  -1   8  13        868.48        940.96        53.83 o                         
   0   8  13        458.70        542.54        44.69 o                         
   1   8  13          9.47         33.26        26.83 o                         
   2   8  13          6.78          0.91        23.08 o                         
   3   8  13        980.16        989.96        61.24 o                         
   4   8  13       3968.80       3745.88       136.48 o                         
   5   8  13       1786.26       1732.91        94.69 o                         
   6   8  13         13.96        -42.24        42.24 o                         
  -6   9  13       4864.59       4318.10       208.11 o                         
  -5   9  13      11456.74      10814.66       242.27 o                         
  -4   9  13       6256.89       5814.82       179.19 o                         
  -3   9  13         34.41          1.72        32.65 o                         
  -2   9  13      11341.62      11834.39       366.25 o                         
  -1   9  13      16949.61      18271.58       454.42 o                         
   0   9  13       5636.72       6093.53       155.40 o                         
   1   9  13        132.99        168.96        33.74 o                         
   2   9  13       4968.75       5280.75       168.69 o                         
   3   9  13      10641.40      11233.12       274.73 o                         
   4   9  13       3428.69       3315.69       133.02 o                         
   5   9  13         70.38         22.20        41.02 o                         
   6   9  13       3820.73       3603.88       244.71 o                         
  -6  10  13       3144.61       2885.04       203.85 o                         
  -5  10  13       1522.04       1319.75        88.11 o                         
  -4  10  13      11582.68      10970.38       231.19 o                         
  -3  10  13      15413.34      15840.48       269.00 o                         
  -2  10  13       7898.45       8180.52       278.77 o                         
  -1  10  13         22.68         85.91        28.36 o                         
   0  10  13      13043.55      13748.85       298.60 o                         
   1  10  13      22725.75      24140.11       428.77 o                         
   2  10  13       4173.76       4636.58       142.53 o                         
   3  10  13       1001.89       1033.67        67.32 o                         
   4  10  13       3368.69       3395.34       184.22 o                         
   5  10  13       4362.42       4307.14       190.20 o                         
   6  10  13       1503.22       1336.95       130.73 o                         
  -5  11  13        863.70        878.83       177.77 o                         
  -4  11  13       1081.56       1021.47        77.24 o                         
  -3  11  13         37.78         -0.86        34.41 o                         
  -2  11  13       3221.76       3532.46       126.09 o                         
  -1  11  13        819.99        894.08        57.69 o                         
   0  11  13          2.47         -2.68        23.53 o                         
   1  11  13       2260.38       2329.75        90.61 o                         
   2  11  13       6219.59       6605.73       160.11 o                         
   3  11  13       3528.85       3699.76       148.79 o                         
   4  11  13         48.13         65.87        36.83 o                         
   5  11  13       4480.29       4562.36       222.84 o                         
  -5  12  13        555.57        318.75       100.08 o                         
  -4  12  13        410.13        293.94        54.44 o                         
  -3  12  13        231.62        116.89        38.37 o                         
  -2  12  13        476.37        431.57        55.31 o                         
  -1  12  13         96.66         66.93        31.28 o                         
   0  12  13         76.97        120.04        31.04 o                         
   1  12  13        927.59        931.38        64.20 o                         
   2  12  13        856.14        909.72        64.55 o                         
   3  12  13        226.94        224.15        42.72 o                         
   4  12  13         11.93         27.29        43.31 o                         
   5  12  13        140.83        145.74        86.25 o                         
  -4  13  13        540.19        313.80        97.16 o                         
  -3  13  13        252.75        273.88        50.78 o                         
  -2  13  13       3927.41       3889.25       179.29 o                         
  -1  13  13        667.51        763.10        61.15 o                         
   0  13  13         27.33         55.49        33.39 o                         
   1  13  13        952.95        971.72        72.13 o                         
   2  13  13       2907.75       3246.85       147.05 o                         
   3  13  13       4327.68       4681.87       252.95 o                         
   4  13  13        703.26        700.78       135.59 o                         
  -4  14  13       2851.63       3071.35       386.07 o                         
  -3  14  13       4174.79       4274.79       248.47 o                         
  -2  14  13        938.29       1007.64       166.62 o                         
  -1  14  13         82.61         86.73        33.73 o                         
   0  14  13       4630.36       4985.00       201.83 o                         
   1  14  13       5750.61       6248.58       218.42 o                         
   2  14  13       1212.31       1210.58       114.89 o                         
   3  14  13        618.49        651.64       111.70 o                         
  -2  15  13       1400.84       1353.70       164.99 o                         
  -1  15  13       1773.26       2099.14       139.22 o                         
   0  15  13        977.35       1155.63       118.80 o                         
   1  15  13          8.07          8.22        64.88 o                         
   2  15  13        316.17        386.89       175.53 o                         
  -7   0  14       2810.85       2880.93       229.41 o                         
  -6   0  14       9238.77       9001.57       315.26 o                         
  -5   0  14       1157.00       1057.57        95.80 o                         
  -4   0  14         43.16         67.34        34.73 o                         
  -3   0  14       2522.24       2339.08       128.84 o                         
  -2   0  14       4233.50       4370.08       175.52 o                         
  -1   0  14       2446.86       2549.47       178.25 o                         
   0   0  14       2436.43       2595.93       154.32 o                         
   1   0  14      10927.04      11189.41       420.80 o                         
   2   0  14       6967.88       7004.16       263.96 o                         
   3   0  14        405.40        302.00        82.55 o                         
   4   0  14       1838.78       1716.71       122.88 o                         
   5   0  14      10594.62      10463.90       293.52 o                         
   6   0  14      14384.25      13632.59       339.14 o                         
   7   0  14       4662.36       4206.73       274.90 o                         
  -7   1  14       1057.04       1118.68        93.49 o                         
  -6   1  14         15.41         90.18        38.91 o                         
  -5   1  14       4867.40       4701.99       140.55 o                         
  -4   1  14       9742.17       9047.38       184.79 o                         
  -3   1  14       3702.37       3521.69       110.20 o                         
  -2   1  14        460.60        537.63        45.74 o                         
  -1   1  14       4716.03       4887.35       151.13 o                         
   0   1  14       7071.80       7385.21       195.57 o                         
   1   1  14       3947.04       4249.87       128.89 o                         
   2   1  14        265.41        279.21        36.25 o                         
   3   1  14       2676.79       2711.60        90.30 o                         
   4   1  14       4832.08       4725.66       121.80 o                         
   5   1  14       1346.61       1260.91        67.47 o                         
   6   1  14          1.79         38.44        33.55 o                         
   7   1  14        470.46        308.68        72.91 o                         
  -7   2  14        730.02        580.78        81.21 o                         
  -6   2  14          5.55          8.14        32.47 o                         
  -5   2  14         82.96         90.35        34.55 o                         
  -4   2  14        388.02        339.19        38.41 o                         
  -3   2  14        743.64        725.50        51.03 o                         
  -2   2  14        266.75        291.39        38.55 o                         
  -1   2  14         13.92          9.24        29.18 o                         
   0   2  14        120.79        126.27        34.50 o                         
   1   2  14       1207.77       1339.41        72.29 o                         
   2   2  14         11.44         18.67        28.71 o                         
   3   2  14        710.40        641.66        48.69 o                         
   4   2  14       1695.94       1513.52        68.00 o                         
   5   2  14       1818.14       1761.12        85.40 o                         
   6   2  14       1764.22       1666.35       100.32 o                         
   7   2  14        107.83        156.35        77.14 o                         
  -7   3  14       2205.50       1984.08       141.65 o                         
  -6   3  14        116.49        139.47        40.18 o                         
  -5   3  14       4906.97       4598.39       138.37 o                         
  -4   3  14      17363.24      16509.99       251.68 o                         
  -3   3  14      12490.21      12249.49       214.63 o                         
  -2   3  14         20.58         -1.70        27.53 o                         
  -1   3  14       7642.42       7978.14       195.59 o                         
   0   3  14      13606.28      13893.55       264.44 o                         
   1   3  14      12674.98      13674.91       337.18 o                         
   2   3  14       3213.63       3497.78       117.04 o                         
   3   3  14       4932.02       5097.38       139.87 o                         
   4   3  14      11653.84      11592.02       309.92 o                         
   5   3  14       2122.73       2114.36       102.79 o                         
   6   3  14         10.94        -18.69        35.34 o                         
   7   3  14        312.64        352.93       109.28 o                         
  -7   4  14       5787.77       5363.63       254.00 o                         
  -6   4  14      12730.63      11969.84       247.75 o                         
  -5   4  14       7697.73       7394.48       188.53 o                         
  -4   4  14        157.94        130.12        31.16 o                         
  -3   4  14      10296.47      10471.08       196.18 o                         
  -2   4  14      27967.81      28563.77       384.77 o                         
  -1   4  14      22662.22      23475.73       443.14 o                         
   0   4  14         14.25          7.99        41.24 o                         
   1   4  14      12052.58      13018.39       388.79 o                         
   2   4  14      24021.77      25244.94       546.86 o                         
   3   4  14       9090.91       9278.16       191.93 o                         
   4   4  14        483.96        313.64        41.99 o                         
   5   4  14       3499.24       3229.32       128.44 o                         
   6   4  14       5951.22       5643.11       174.93 o                         
   7   4  14       2925.79       3509.85       401.52 o                         
  -7   5  14       3531.66       3461.47       248.50 o                         
  -6   5  14        782.79        666.43        62.51 o                         
  -5   5  14        171.78        176.47        39.36 o                         
  -4   5  14       1002.25        949.90        63.20 o                         
  -3   5  14       1199.53       1080.86        66.67 o                         
  -2   5  14         90.93        111.84        29.57 o                         
  -1   5  14       2752.77       2877.09       108.67 o                         
   0   5  14       5612.02       5888.58       163.06 o                         
   1   5  14         88.73        137.44        33.31 o                         
   2   5  14       5061.58       5587.23       208.94 o                         
   3   5  14       8280.71       8098.77       225.88 o                         
   4   5  14       5554.66       5127.54       159.86 o                         
   5   5  14        849.05        694.91        65.87 o                         
   6   5  14       1379.15       1195.91        86.28 o                         
  -7   6  14       1089.05        661.61       177.11 o                         
  -6   6  14         84.54        -33.90        42.12 o                         
  -5   6  14        296.57        207.76        44.96 o                         
  -4   6  14         16.09         15.27        31.03 o                         
  -3   6  14        150.36        161.28        32.86 o                         
  -2   6  14        279.49        334.41        39.52 o                         
  -1   6  14        954.27        879.64        63.17 o                         
   0   6  14        166.43        127.54        35.84 o                         
   1   6  14        396.34        523.46        47.52 o                         
   2   6  14         37.45         48.04        30.56 o                         
   3   6  14         40.38         27.77        33.93 o                         
   4   6  14        828.83        701.66        59.10 o                         
   5   6  14        403.71        229.07        42.18 o                         
   6   6  14         45.49        110.95        56.63 o                         
  -6   7  14        518.58        313.20        60.73 o                         
  -5   7  14       1007.98        828.72        69.63 o                         
  -4   7  14       3171.51       3111.42       137.07 o                         
  -3   7  14        710.20        770.52        57.71 o                         
  -2   7  14        367.99        329.79        45.54 o                         
  -1   7  14       1995.62       2114.79        85.70 o                         
   0   7  14       2955.94       3037.66       120.26 o                         
   1   7  14        422.98        505.80        53.01 o                         
   2   7  14       1190.24       1268.72        75.57 o                         
   3   7  14       7113.24       7287.51       184.06 o                         
   4   7  14       7686.22       7571.69       200.79 o                         
   5   7  14       1483.33       1319.60        98.89 o                         
   6   7  14        456.11        340.40        77.87 o                         
  -6   8  14       7860.53       7204.91       308.09 o                         
  -5   8  14       6243.73       6196.98       198.39 o                         
  -4   8  14          7.48         13.30        44.75 o                         
  -3   8  14       8860.93       9265.97       226.49 o                         
  -2   8  14      14967.68      15786.41       309.62 o                         
  -1   8  14       4256.38       4678.61       146.51 o                         
   0   8  14         32.41         30.08        32.53 o                         
   1   8  14       3816.28       3952.68       138.67 o                         
   2   8  14      10312.08      10788.63       297.61 o                         
   3   8  14       7735.98       8135.86       203.25 o                         
   4   8  14        299.83        288.64        42.48 o                         
   5   8  14       4334.00       3902.90       177.21 o                         
   6   8  14       3335.38       2726.09       373.41 o                         
  -6   9  14       1354.95       1337.69       239.82 o                         
  -5   9  14       4298.75       3960.89       204.05 o                         
  -4   9  14       5019.20       5011.76       176.33 o                         
  -3   9  14       1985.87       2270.77       112.18 o                         
  -2   9  14        242.02        249.58        45.09 o                         
  -1   9  14       3676.79       3911.14       135.29 o                         
   0   9  14       9579.01      10119.23       265.25 o                         
   1   9  14       3979.80       4163.46       156.61 o                         
   2   9  14         13.96         28.48        49.34 o                         
   3   9  14        120.98         85.37        42.34 o                         
   4   9  14        747.94        646.78        70.21 o                         
   5   9  14       1616.42       1193.21       118.94 o                         
   6   9  14        191.06        112.60        84.76 o                         
  -5  10  14        410.63        279.02        65.65 o                         
  -4  10  14         41.00         48.66        38.92 o                         
  -3  10  14        942.56        840.53        81.43 o                         
  -2  10  14       2475.90       2548.79       126.37 o                         
  -1  10  14       2206.97       2323.76       105.07 o                         
   0  10  14       1147.80       1352.13        80.53 o                         
   1  10  14          4.37         30.65        32.10 o                         
   2  10  14        766.77        856.47        76.12 o                         
   3  10  14       2929.55       3038.24       158.50 o                         
   4  10  14       1195.30       1227.85       145.25 o                         
   5  10  14        196.71        -16.52       141.54 o                         
  -4  11  14       6804.00       6657.81       359.35 o                         
  -3  11  14       4211.81       3806.30       180.63 o                         
  -2  11  14        487.52        538.85        59.08 o                         
  -1  11  14       5363.47       5514.90       184.52 o                         
   0  11  14      12522.55      13145.36       404.03 o                         
   1  11  14       5365.50       5479.60       139.20 o                         
   2  11  14         45.98         80.63        38.38 o                         
   3  11  14       1093.87       1177.19        86.23 o                         
   4  11  14       3628.26       4012.32       221.41 o                         
  -4  12  14          2.61         36.47        88.23 o                         
  -3  12  14       2684.20       3214.02       216.78 o                         
  -2  12  14       3355.51       3564.16       160.09 o                         
  -1  12  14        428.31        444.72        53.23 o                         
   0  12  14        385.63        318.64        43.77 o                         
   1  12  14       4887.72       4969.36       179.96 o                         
   2  12  14       5875.82       6270.81       190.52 o                         
   3  12  14       1240.74       1436.07       130.34 o                         
   4  12  14       1457.98       1513.84       156.79 o                         
  -3  13  14        418.26        191.72       104.02 o                         
  -2  13  14         54.25         94.80        56.11 o                         
  -1  13  14        933.24       1100.46       104.71 o                         
   0  13  14        799.76        727.80        67.89 o                         
   1  13  14         89.99         74.80        36.40 o                         
   2  13  14        318.58        310.56        62.04 o                         
   3  13  14       1448.64       1420.62       222.87 o                         
  -2  14  14          5.55         18.93        87.09 o                         
  -1  14  14         51.29        148.49        78.91 o                         
   0  14  14         70.17        188.82        76.73 o                         
   1  14  14         68.35        140.14        98.52 o                         
   2  14  14        436.46        408.37       126.55 o                         
  -7   1  15       3639.41       3321.26       388.89 o                         
  -6   1  15       1892.86       1530.49       118.93 o                         
  -5   1  15        723.59        609.97        55.01 o                         
  -4   1  15         78.92         32.48        26.77 o                         
  -3   1  15       1507.97       1413.12        72.73 o                         
  -2   1  15       3902.63       3975.91       130.81 o                         
  -1   1  15         45.12         92.60        37.45 o                         
   0   1  15       3937.38       4034.48       139.83 o                         
   1   1  15       5592.17       6001.25       175.82 o                         
   2   1  15        503.84        593.01        53.33 o                         
   3   1  15        512.48        530.97        50.77 o                         
   4   1  15       4944.42       4860.52       144.86 o                         
   5   1  15       9102.42       8860.28       232.51 o                         
   6   1  15       2883.50       2679.92       215.48 o                         
   7   1  15        420.98        127.66       102.31 o                         
  -7   2  15        518.07        559.23       130.38 o                         
  -6   2  15       2402.32       2191.26       143.17 o                         
  -5   2  15      17118.33      16167.01       287.55 o                         
  -4   2  15      12876.21      12307.34       232.97 o                         
  -3   2  15        431.29        319.97        38.28 o                         
  -2   2  15       8456.15       8494.27       194.85 o                         
  -1   2  15      14476.78      14957.97       286.69 o                         
   0   2  15      19489.55      20651.12       369.40 o                         
   1   2  15       3347.98       3622.16       122.35 o                         
   2   2  15       4940.80       5393.17       172.03 o                         
   3   2  15      17066.34      17558.61       420.91 o                         
   4   2  15       6369.03       6240.95       171.89 o                         
   5   2  15        575.77        603.06        72.08 o                         
   6   2  15       1167.69       1028.93       113.81 o                         
  -7   3  15       3250.20       2944.06       270.90 o                         
  -6   3  15       3376.88       3134.09       188.09 o                         
  -5   3  15        148.95        130.33        36.62 o                         
  -4   3  15       3003.98       2816.66       112.99 o                         
  -3   3  15      13677.59      13472.13       234.74 o                         
  -2   3  15       8676.86       9002.58       199.63 o                         
  -1   3  15       1708.97       1833.79        94.54 o                         
   0   3  15       2159.42       2416.75       108.73 o                         
   1   3  15       9400.29      10068.28       313.64 o                         
   2   3  15      10400.65      10881.31       297.36 o                         
   3   3  15       1352.39       1487.66        79.10 o                         
   4   3  15        387.77        256.45        42.03 o                         
   5   3  15       3343.61       3089.36       138.05 o                         
   6   3  15       2220.15       2075.61       169.74 o                         
  -6   4  15        609.97        680.43       108.18 o                         
  -5   4  15       1581.99       1324.72        92.58 o                         
  -4   4  15        434.72        437.79        50.42 o                         
  -3   4  15        505.42        500.14        54.22 o                         
  -2   4  15        729.00        719.64        55.80 o                         
  -1   4  15         67.99         97.31        33.28 o                         
   0   4  15       2197.66       2467.22       109.19 o                         
   1   4  15       3551.49       3889.24       123.76 o                         
   2   4  15        120.65         97.24        29.13 o                         
   3   4  15        376.14        412.03        48.84 o                         
   4   4  15        137.83         85.57        41.33 o                         
   5   4  15       1096.04        890.58        67.84 o                         
   6   4  15       1453.67       1073.11       117.00 o                         
  -6   5  15       2268.16       2513.84       325.60 o                         
  -5   5  15         40.13        -26.75        40.05 o                         
  -4   5  15       2206.17       2230.62       105.83 o                         
  -3   5  15      12688.01      12847.47       353.18 o                         
  -2   5  15       9069.38       9451.94       213.09 o                         
  -1   5  15        136.90        129.34        35.55 o                         
   0   5  15       4168.34       4459.26       161.73 o                         
   1   5  15       6682.38       6924.51       168.30 o                         
   2   5  15       4187.28       4456.09       213.09 o                         
   3   5  15        943.19       1007.46        68.49 o                         
   4   5  15         97.03         91.18        39.76 o                         
   5   5  15       4064.60       3641.78       151.71 o                         
   6   5  15       3877.79       3218.41       332.51 o                         
  -6   6  15       1023.08        855.05       180.77 o                         
  -5   6  15       4317.82       4359.42       179.60 o                         
  -4   6  15       3641.48       3587.33       143.50 o                         
  -3   6  15        478.64        411.62        48.20 o                         
  -2   6  15       1924.31       2020.02       100.93 o                         
  -1   6  15       5187.21       5259.54       159.83 o                         
   0   6  15       1556.09       1677.68        93.27 o                         
   1   6  15        826.43        956.18        68.84 o                         
   2   6  15       6240.04       6607.56       238.42 o                         
   3   6  15       7749.23       8019.72       302.08 o                         
   4   6  15       2899.83       2917.43       126.23 o                         
   5   6  15        435.00        311.45        58.86 o                         
   6   6  15       6757.62       6093.18       506.84 o                         
  -6   7  15       3279.85       2895.42       415.99 o                         
  -5   7  15         18.05        -21.61        50.52 o                         
  -4   7  15       3560.28       3415.21       149.09 o                         
  -3   7  15       3545.72       3676.01       140.35 o                         
  -2   7  15        647.45        672.47        59.88 o                         
  -1   7  15          7.51         22.67        30.25 o                         
   0   7  15        694.57        755.99        71.20 o                         
   1   7  15       4158.76       4388.46       161.17 o                         
   2   7  15       2735.60       2803.92       120.46 o                         
   3   7  15         39.24         66.72        41.56 o                         
   4   7  15       2073.19       1984.46       104.95 o                         
   5   7  15        827.96        537.55        92.04 o                         
   6   7  15        159.00        -20.23       142.16 o                         
  -5   8  15          0.27        -36.92        58.79 o                         
  -4   8  15        321.43        300.93        55.74 o                         
  -3   8  15        369.79        355.02        50.68 o                         
  -2   8  15        187.83        198.62        71.45 o                         
  -1   8  15        447.23        510.35        61.79 o                         
   0   8  15          1.65         17.98        36.87 o                         
   1   8  15          8.63         58.84        41.49 o                         
   2   8  15        883.90        953.57        76.64 o                         
   3   8  15       1223.54       1378.09       105.20 o                         
   4   8  15          6.15        -24.06        42.22 o                         
   5   8  15        426.92        323.13       160.07 o                         
  -5   9  15        755.01        819.43       124.67 o                         
  -4   9  15       2485.29       2279.75       156.63 o                         
  -3   9  15       8928.66       9029.72       278.89 o                         
  -2   9  15       8635.04       8757.89       244.36 o                         
  -1   9  15       1706.30       1825.70       110.04 o                         
   0   9  15        859.65        866.06        83.97 o                         
   1   9  15      13087.44      13931.23       312.20 o                         
   2   9  15      10569.19      11350.78       272.31 o                         
   3   9  15        987.97       1017.67        95.05 o                         
   4   9  15       1132.80       1183.19       119.93 o                         
  -4  10  15       7485.49       7439.30       370.69 o                         
  -3  10  15       1339.27       1364.96       100.16 o                         
  -2  10  15       3256.32       3485.01       177.92 o                         
  -1  10  15      21282.48      22312.93       712.02 o                         
   0  10  15      12583.28      13186.04       343.22 o                         
   1  10  15        905.40       1003.39        77.48 o                         
   2  10  15       1739.65       1883.35       104.43 o                         
   3  10  15       7068.08       7352.29       582.88 o                         
  -4  11  15         63.95       -134.70       182.31 o                         
  -3  11  15        905.64        977.65       253.13 o                         
  -2  11  15        352.06        412.95        85.55 o                         
  -1  11  15          3.48         51.43        46.03 o                         
   0  11  15       1457.71       1374.08        92.30 o                         
   1  11  15       1421.10       1540.82       104.76 o                         
   2  11  15        347.01        436.49        66.45 o                         
   3  11  15        816.68       1029.15       203.48 o                         
  -3  12  15         17.75       -178.38       178.38 o                         
  -2  12  15        595.30        807.70       224.88 o                         
  -1  12  15       1089.99       1008.54       148.39 o                         
   0  12  15        407.58        437.84        76.62 o                         
   1  12  15         87.57        179.88        72.06 o                         
   2  12  15         32.26         53.29        64.55 o                         
   3  12  15         24.26       -114.74       114.74 o                         
  -2  13  15        351.39        806.13       267.75 o                         
  -1  13  15          5.91        136.83        96.46 o                         
   0  13  15        624.41        642.01        97.85 o                         
   1  13  15       1762.81       1646.57       280.20 o                         
   2  13  15       1511.80       1398.77       284.03 o                         
  -6   0  16       2018.78       1444.63       329.15 o                         
  -5   0  16        407.61        271.75        62.07 o                         
  -4   0  16       4714.55       4304.95       189.81 o                         
  -3   0  16       6429.76       5985.75       222.01 o                         
  -2   0  16       1079.42       1100.51       102.15 o                         
  -1   0  16       3962.71       4580.75       220.80 o                         
   0   0  16       4888.98       5084.26       230.61 o                         
   1   0  16       1815.16       1912.54       122.70 o                         
   2   0  16        322.59        373.73        63.72 o                         
   3   0  16       3952.67       4032.03       193.08 o                         
   4   0  16       9739.89       9560.89       324.25 o                         
   5   0  16       5085.23       4616.19       331.47 o                         
  -6   1  16       5960.75       5094.12       608.99 o                         
  -5   1  16       5067.59       4651.12       152.23 o                         
  -4   1  16         42.75         13.52        34.27 o                         
  -3   1  16       2392.99       2262.55        96.39 o                         
  -2   1  16       6206.73       6475.10       174.96 o                         
  -1   1  16       4975.62       5267.48       167.65 o                         
   0   1  16        810.34        764.17        63.29 o                         
   1   1  16       1561.95       1589.58        81.20 o                         
   2   1  16       4751.79       5081.82       152.31 o                         
   3   1  16       3415.05       3579.92       135.35 o                         
   4   1  16        405.06        312.12        44.62 o                         
   5   1  16         88.17         57.98        48.10 o                         
   6   1  16       1294.88        979.19       183.87 o                         
  -6   2  16        267.34        329.00       116.84 o                         
  -5   2  16       2729.87       2523.42       122.98 o                         
  -4   2  16        958.99        726.32        59.64 o                         
  -3   2  16         35.66         40.37        30.51 o                         
  -2   2  16        177.84        171.04        34.70 o                         
  -1   2  16          8.34         33.33        36.12 o                         
   0   2  16        345.22        350.59        47.08 o                         
   1   2  16        644.96        655.70        54.80 o                         
   2   2  16        614.88        644.96        53.37 o                         
   3   2  16        400.12        322.18        42.83 o                         
   4   2  16        687.22        680.59        60.57 o                         
   5   2  16        180.26         97.27        63.90 o                         
  -6   3  16       5519.99       5249.72       579.50 o                         
  -5   3  16       8395.89       8176.16       282.69 o                         
  -4   3  16        807.29        766.67        64.90 o                         
  -3   3  16        906.76        982.79        73.45 o                         
  -2   3  16       5610.89       5885.93       164.71 o                         
  -1   3  16      14921.13      15890.03       367.90 o                         
   0   3  16       8894.23       9520.45       228.34 o                         
   1   3  16        682.43        694.26        58.58 o                         
   2   3  16      10636.88      11042.32       274.23 o                         
   3   3  16       9167.11       9579.49       215.67 o                         
   4   3  16       2074.82       2013.60       107.29 o                         
   5   3  16         11.87         20.76        71.22 o                         
  -5   4  16       1732.46       1527.45       135.04 o                         
  -4   4  16      12090.71      11798.49       259.32 o                         
  -3   4  16      16700.69      16610.70       319.13 o                         
  -2   4  16       4044.79       3989.64       141.10 o                         
  -1   4  16       2211.91       2265.34       103.55 o                         
   0   4  16      15941.20      16958.56       355.40 o                         
   1   4  16      17993.30      18400.16       481.97 o                         
   2   4  16       6172.09       6464.97       195.57 o                         
   3   4  16        274.61        238.77        54.98 o                         
   4   4  16       9284.16       9404.05       235.00 o                         
   5   4  16       8578.61       7939.33       356.27 o                         
  -5   5  16       2497.31       2418.43       404.48 o                         
  -4   5  16       2690.51       2681.28       119.52 o                         
  -3   5  16         83.07        107.55        36.50 o                         
  -2   5  16       2147.72       2282.13       111.03 o                         
  -1   5  16       1073.08       1087.21        77.02 o                         
   0   5  16          1.16         16.27        41.68 o                         
   1   5  16        940.67       1032.39        73.12 o                         
   2   5  16       2655.11       2741.72       133.61 o                         
   3   5  16       1626.81       1613.77        91.24 o                         
   4   5  16        121.03        139.85        43.22 o                         
   5   5  16       4023.94       3622.22       278.48 o                         
  -4   6  16        623.35        573.08        72.72 o                         
  -3   6  16        559.31        503.67        55.19 o                         
  -2   6  16         19.45          5.67        36.25 o                         
  -1   6  16        382.05        347.75        48.31 o                         
   0   6  16         27.29         19.46        39.64 o                         
   1   6  16         17.38         67.40        42.90 o                         
   2   6  16        276.32        331.11        47.31 o                         
   3   6  16        757.51        814.28        66.80 o                         
   4   6  16         60.12         93.84        46.73 o                         
   5   6  16        248.15        130.94       117.83 o                         
  -4   7  16       1074.10       1089.98       124.77 o                         
  -3   7  16        175.08        177.53        40.44 o                         
  -2   7  16       1717.55       1791.75        98.10 o                         
  -1   7  16       2102.00       2159.28       123.79 o                         
   0   7  16         76.26         68.09        39.52 o                         
   1   7  16       1376.94       1415.43       101.34 o                         
   2   7  16       4564.89       5155.54       187.67 o                         
   3   7  16       1627.38       1841.58       109.28 o                         
   4   7  16        167.53        236.08        66.27 o                         
   5   7  16       2519.86       2472.51       377.24 o                         
  -4   8  16       8089.87       7727.78       671.04 o                         
  -3   8  16       6143.27       6352.94       297.96 o                         
  -2   8  16       1612.82       1809.67       114.20 o                         
  -1   8  16        847.29        847.04        78.58 o                         
   0   8  16       9278.31       9475.61       325.31 o                         
   1   8  16       9578.95       9871.26       265.38 o                         
   2   8  16        894.52        927.26        75.33 o                         
   3   8  16       1646.36       1662.93       205.76 o                         
   4   8  16       3394.44       3138.37       371.51 o                         
  -4   9  16        417.98        286.88       111.39 o                         
  -3   9  16        946.97        890.43       160.66 o                         
  -2   9  16       8664.94       8611.03       359.16 o                         
  -1   9  16       4856.47       5259.71       247.84 o                         
   0   9  16        170.76        173.42        50.49 o                         
   1   9  16        510.26        535.09        63.79 o                         
   2   9  16       2279.30       2307.08       140.32 o                         
   3   9  16       4338.23       4488.01       325.48 o                         
   4   9  16       1479.46       1333.92       246.07 o                         
  -3  10  16       1039.54        671.78       138.19 o                         
  -2  10  16       1258.08       1128.88       174.46 o                         
  -1  10  16         54.01         93.94        68.76 o                         
   0  10  16       1285.84       1283.16       133.53 o                         
   1  10  16       1976.13       2191.50       175.92 o                         
   2  10  16       1267.36       1313.25       136.03 o                         
   3  10  16        499.11        257.07       105.62 o                         
  -1  11  16       6240.44       5712.69       474.61 o                         
   0  11  16        924.83        870.84       138.23 o                         
   1  11  16        219.57        141.62       121.40 o                         
   2  11  16       3491.71       3333.41       293.30 o                         
   0  12  16       3030.86       2792.87       318.47 o                         
  -5   1  17        472.75        375.58        94.40 o                         
  -4   1  17       6298.20       5775.78       188.11 o                         
  -3   1  17       2316.91       2226.90       105.97 o                         
  -2   1  17          0.83        -25.01        36.68 o                         
  -1   1  17       1251.84       1341.26        88.99 o                         
   0   1  17        829.43        885.66        72.68 o                         
   1   1  17         41.07         10.98        35.30 o                         
   2   1  17        498.86        480.37        53.63 o                         
   3   1  17       3336.55       3438.55       130.08 o                         
   4   1  17       4063.59       4476.08       224.36 o                         
   5   1  17         27.05         60.45        95.35 o                         
  -5   2  17       1961.96       1661.00       194.37 o                         
  -4   2  17        540.58        552.40        72.27 o                         
  -3   2  17       6528.29       6570.24       191.23 o                         
  -2   2  17      13519.37      14132.95       273.17 o                         
  -1   2  17       9115.92       9332.34       266.37 o                         
   0   2  17        189.46        203.14        42.15 o                         
   1   2  17      10859.86      11252.20       284.62 o                         
   2   2  17      12843.52      13837.92       449.55 o                         
   3   2  17       4397.53       4720.50       152.65 o                         
   4   2  17          4.14         69.53        68.17 o                         
   5   2  17       3296.58       3556.00       531.58 o                         
  -5   3  17       3389.54       2861.16       440.56 o                         
  -4   3  17       4894.03       4553.44       241.98 o                         
  -3   3  17       1917.31       1879.00       106.25 o                         
  -2   3  17        239.58        210.77        42.96 o                         
  -1   3  17       7273.26       7607.75       201.46 o                         
   0   3  17      11665.47      12068.59       267.48 o                         
   1   3  17       5579.90       5875.85       175.61 o                         
   2   3  17          4.18         66.66        43.40 o                         
   3   3  17       3148.81       3310.46       134.06 o                         
   4   3  17       5321.41       5949.75       323.62 o                         
  -5   4  17        275.67        174.12       136.70 o                         
  -4   4  17        486.53        412.35        91.88 o                         
  -3   4  17        654.79        664.84        65.59 o                         
  -2   4  17       1007.34       1054.45        85.20 o                         
  -1   4  17       1453.19       1446.66        91.53 o                         
   0   4  17         41.59         98.95        39.06 o                         
   1   4  17        749.20        836.81        70.67 o                         
   2   4  17        674.70        840.39        66.48 o                         
   3   4  17        394.83        445.66        52.63 o                         
   4   4  17        912.73        847.58       117.85 o                         
  -4   5  17       6323.41       6402.18       345.88 o                         
  -3   5  17       1203.04       1107.99       103.82 o                         
  -2   5  17       1097.75       1095.94        76.23 o                         
  -1   5  17       6007.27       6143.88       208.37 o                         
   0   5  17       6732.18       7038.09       207.97 o                         
   1   5  17       3275.87       3491.92       158.43 o                         
   2   5  17         12.62        119.11        43.38 o                         
   3   5  17       2693.43       2862.35       149.29 o                         
   4   5  17       6727.78       6831.79       319.64 o                         
  -3   6  17       3193.91       3360.05       196.21 o                         
  -2   6  17       4300.20       4401.92       157.26 o                         
  -1   6  17        931.27        876.48        84.81 o                         
   0   6  17        971.39       1005.51        81.36 o                         
   1   6  17       4611.58       4874.18       202.02 o                         
   2   6  17       2892.10       2991.29       128.91 o                         
   3   6  17         88.16        149.21        64.39 o                         
   4   6  17       2263.30       2105.83       174.85 o                         
  -3   7  17        594.28        558.01       105.60 o                         
  -2   7  17        104.07         36.14       119.28 o                         
  -1   7  17       2595.17       2790.61       144.26 o                         
   0   7  17       3272.86       3493.81       181.29 o                         
   1   7  17        199.17        168.68        44.39 o                         
   2   7  17        797.44        787.77        96.92 o                         
   3   7  17       1633.27       1480.84       307.85 o                         
   4   7  17        556.11        394.03       136.71 o                         
  -2   8  17        218.38         98.32        79.36 o                         
  -1   8  17        817.28       1076.08       190.66 o                         
   0   8  17         61.96        107.46        58.36 o                         
   1   8  17         27.18         31.29        52.51 o                         
   2   8  17          0.01         43.18        67.00 o                         
  -2   9  17         34.86         11.92       175.88 o                         
  -1   9  17       4015.01       4353.77       572.74 o                         
   0   9  17       9211.38       8642.72       527.66 o                         
   1   9  17       4225.79       4390.94       295.11 o                         
   2   9  17        132.51         92.25        63.24 o                         
  -2  10  17      10977.66      10416.96       557.77 o                         
  -1  10  17       2924.33       2678.44       302.38 o                         
   0  10  17         14.27          2.62       183.33 o                         
   1  10  17       4785.92       4791.53       721.67 o                         
   2  10  17      10474.62      10214.61       460.03 o                         
  -4   0  18       5963.85       6317.35       686.93 o                         
  -3   0  18         47.45        -22.34        81.40 o                         
  -2   0  18       3869.45       4189.80       223.53 o                         
  -1   0  18       3320.62       3562.58       207.54 o                         
   0   0  18       1053.02        929.55       107.50 o                         
   1   0  18          7.36        -57.25        57.25 o                         
   2   0  18       2736.73       3144.67       208.23 o                         
   3   0  18       6301.70       6126.97       542.41 o                         
   4   0  18        231.32        509.45       221.84 o                         
  -4   1  18       2417.51       2109.44       220.38 o                         
  -3   1  18       5410.11       5379.29       263.71 o                         
  -2   1  18       2684.57       2781.02       148.74 o                         
  -1   1  18         64.09         88.24        37.96 o                         
   0   1  18       4152.14       4358.22       160.93 o                         
   1   1  18       5312.66       5432.53       180.91 o                         
   2   1  18       1654.06       1740.31        94.19 o                         
   3   1  18         20.90         64.66        50.75 o                         
   4   1  18       1010.48        855.88       237.19 o                         
  -4   2  18         36.54        119.77        75.64 o                         
  -3   2  18        518.28        565.71       143.82 o                         
  -2   2  18        768.39        865.61        96.96 o                         
  -1   2  18       1475.11       1516.57        92.90 o                         
   0   2  18         46.80         33.03        37.92 o                         
   1   2  18        231.09        261.21        46.19 o                         
   2   2  18        218.45        278.29        58.28 o                         
   3   2  18         57.79         56.89        53.58 o                         
  -3   3  18       6871.83       6980.15       332.93 o                         
  -2   3  18       8123.45       8508.78       483.75 o                         
  -1   3  18        449.80        503.26        60.03 o                         
   0   3  18       4491.52       4836.57       169.86 o                         
   1   3  18       8995.02       9636.08       243.41 o                         
   2   3  18       5983.86       5945.20       377.98 o                         
   3   3  18        777.65        701.21       117.65 o                         
  -3   4  18         39.42        -33.65        71.92 o                         
  -2   4  18       4704.19       5016.46       272.95 o                         
  -1   4  18      12424.25      12839.77       342.61 o                         
   0   4  18       8105.69       8418.05       236.84 o                         
   1   4  18        564.86        577.96        76.48 o                         
   2   4  18       5219.05       5130.41       284.44 o                         
   3   4  18      11197.29      11394.36       843.95 o                         
  -3   5  18       1219.01        891.75       162.34 o                         
  -2   5  18       1084.69       1091.32       343.00 o                         
  -1   5  18        133.76         11.31        76.79 o                         
   0   5  18        143.87         45.57        79.48 o                         
   1   5  18       1024.79        965.86       169.08 o                         
   2   5  18        529.77        436.44        89.84 o                         
   3   5  18        301.51        220.94        81.46 o                         
  -3   6  18          7.30         23.28        68.34 o                         
  -2   6  18        438.16        380.48       190.12 o                         
   0   6  18         40.13        -24.36       113.76 o                         
   1   6  18        182.99        -99.02        99.02 o                         
   2   6  18         47.11        158.50        82.84 o                         
   3   6  18        616.70       1272.51       207.57 o                         
   1   7  18       1324.17       1632.12       318.24 o                         
   2   7  18        229.50        272.09       163.24 o                         
  -2   1  19        766.33        728.03       156.19 o                         
  -1   1  19        883.15       1105.62       134.82 o                         
   0   1  19       1201.49       1447.79       154.85 o                         
   1   1  19        420.03        400.95       121.81 o                         
   2   1  19       2939.09       2909.73       418.44 o                         
  -1   2  19       3868.81       4028.05       350.70 o                         
   0   2  19      11176.04      11262.72       601.45 o                         
   1   2  19       7081.38       7256.65       560.76 o                         
   2   2  19       1240.73       1349.57       329.07 o                         
  -1   3  19       4951.07       5371.69       395.80 o                         
   0   3  19        187.32        191.56       211.43 o                         
   2   3  19       4462.68       4274.53       549.39 o                         
  -1   4  19       1445.44       1414.13       260.32 o                         
   0   4  19       1125.54       1089.44       279.07 o                         
   0   5  19        577.40        321.63       173.45 o                         
                                                                                
