# Supplementary material for: Crystal structures of sixteen phosphane chalcogenide complexes of gold(I) chloride, bromide and iodide
Source: Acta Crystallogr E Crystallogr Commun. 2024 Jan 1;80(Pt 1):34–49. doi: 10.1107/S2056989023010459 (PMC10833370; doi:10.1107/S2056989023010459)
Supplement: Supplementary file 8 [file e-80-00034-1bsup8.hkl]

data_1b                                                                         
_shelx_title ' Kolibri in P2(1)/n'                                              
_shelx_refln_list_code          4                                               
_shelx_F_calc_maximum      403.85                                               
_exptl_crystal_F_000       880.00                                               
_reflns_d_resolution_high  0.6923                                               
                                                                                
loop_                                                                           
 _space_group_symop_operation_xyz                                               
 'x, y, z'                                                                      
 '-x+1/2, y+1/2, -z+1/2'                                                        
 '-x, -y, -z'                                                                   
 'x-1/2, -y-1/2, z-1/2'                                                         
                                                                                
_cell_length_a     8.1898                                                       
_cell_length_b    11.1421                                                       
_cell_length_c    15.3064                                                       
_cell_angle_alpha  90.000                                                       
_cell_angle_beta   97.394                                                       
_cell_angle_gamma  90.000                                                       
                                                                                
_shelx_F_squared_multiplier     1.000                                           
                                                                                
loop_                                                                           
 _refln_index_h                                                                 
 _refln_index_k                                                                 
 _refln_index_l                                                                 
 _refln_F_squared_calc                                                          
 _refln_F_squared_meas                                                          
 _refln_F_squared_sigma                                                         
 _refln_observed_status                                                         
   2   0   0      20008.11      20285.69       111.46 o                         
   4   0   0      85386.68      82163.57       465.19 o                         
   6   0   0      36246.33      35549.17       336.84 o                         
   8   0   0       5613.46       5671.67       125.72 o                         
  10   0   0      22452.77      22698.53       377.05 o                         
   1   1   0      91819.19      92570.21       325.34 o                         
   2   1   0        398.97        461.35        10.43 o                         
   3   1   0      27369.87      27227.77       132.34 o                         
   4   1   0        208.97        227.29        16.08 o                         
   5   1   0      88231.77      86162.38       406.28 o                         
   6   1   0        128.80        116.60        22.53 o                         
   7   1   0       8805.45       8777.26       104.06 o                         
   8   1   0        418.92        413.26        34.90 o                         
   9   1   0      16402.83      17070.85       185.95 o                         
  10   1   0         36.62         47.45        46.17 o                         
  11   1   0       7758.24       7977.73       596.18 o                         
   0   2   0      90969.73      96061.76       658.20 o                         
   1   2   0       8756.61       9146.72        43.76 o                         
   2   2   0      19726.46      19636.12        80.40 o                         
   3   2   0       2926.98       2992.15        31.04 o                         
   4   2   0      62459.88      61692.96       255.37 o                         
   5   2   0        185.06        161.26        15.24 o                         
   6   2   0      42997.38      42115.18       227.78 o                         
   7   2   0         81.13        109.22        23.65 o                         
   8   2   0       6266.52       6286.09       101.16 o                         
   9   2   0        499.41        600.93        50.00 o                         
  10   2   0      14707.14      14826.55       233.29 o                         
  11   2   0        266.02        249.59        94.99 o                         
   1   3   0     135034.08     137541.06       613.16 o                         
   2   3   0       7647.24       8115.77        54.11 o                         
   3   3   0      10942.75      10596.37        73.56 o                         
   4   3   0       4659.44       4641.76        49.03 o                         
   5   3   0      85125.12      82377.16       472.49 o                         
   6   3   0       3236.69       3086.06        51.56 o                         
   7   3   0       4123.96       4277.91        74.96 o                         
   8   3   0        679.26        715.74        45.85 o                         
   9   3   0      20451.68      20523.88       247.37 o                         
  10   3   0          0.01        -56.37        56.37 o                         
  11   3   0       6075.23       5868.38       203.76 o                         
   0   4   0     163097.03     169493.53       822.98 o                         
   1   4   0         33.77         64.24         8.21 o                         
   2   4   0      23662.68      23395.16       122.08 o                         
   3   4   0        828.29        919.87        21.45 o                         
   4   4   0      53370.21      52572.30       257.77 o                         
   5   4   0        231.15        226.94        19.30 o                         
   6   4   0      30406.06      30632.77       235.28 o                         
   7   4   0        174.74        158.85        29.41 o                         
   8   4   0       7732.82       7756.89       141.56 o                         
   9   4   0        628.33        657.89        55.80 o                         
  10   4   0      16997.63      17619.59       287.46 o                         
  11   4   0        223.78         44.21        90.58 o                         
   1   5   0      54347.76      53651.43       232.33 o                         
   2   5   0       2516.17       2590.29        34.48 o                         
   3   5   0      33440.78      33380.86       188.58 o                         
   4   5   0       8807.51       8693.68        79.92 o                         
   5   5   0      50835.60      49937.69       292.80 o                         
   6   5   0       2797.88       2931.36        67.08 o                         
   7   5   0      14409.04      14333.05       180.05 o                         
   8   5   0       1191.17       1142.48        63.08 o                         
   9   5   0       7982.47       8017.59       158.23 o                         
  10   5   0          0.05         24.84        51.60 o                         
  11   5   0       5832.56       4906.29       343.36 o                         
   0   6   0      97284.69      96854.98       664.27 o                         
   1   6   0      16681.02      16826.19       133.44 o                         
   2   6   0      22462.87      21946.76       140.79 o                         
   3   6   0       2905.77       2819.59        37.91 o                         
   4   6   0      44327.23      43420.83       234.13 o                         
   5   6   0        368.89        298.84        31.16 o                         
   6   6   0      21076.10      21179.29       213.94 o                         
   7   6   0       1066.30       1000.99        53.24 o                         
   8   6   0       7613.64       7723.02       144.56 o                         
   9   6   0       1783.29       1890.35        92.59 o                         
  10   6   0      10504.92      10470.80       285.31 o                         
   1   7   0      57828.40      57884.96       332.74 o                         
   2   7   0       1387.29       1298.21        31.33 o                         
   3   7   0      16527.94      16142.53       134.86 o                         
   4   7   0       2766.52       2673.06        56.16 o                         
   5   7   0      36387.60      36758.30       293.50 o                         
   6   7   0       1589.43       1568.91        65.32 o                         
   7   7   0       8583.21       8708.25       150.38 o                         
   8   7   0        244.99        216.81        46.08 o                         
   9   7   0      12018.57      12160.51       243.89 o                         
  10   7   0         17.18        -24.45        89.84 o                         
   0   8   0      25993.57      25616.17       242.64 o                         
   1   8   0       5911.82       5764.47        72.60 o                         
   2   8   0      34144.39      33710.01       305.42 o                         
   3   8   0       2874.97       2810.00        67.59 o                         
   4   8   0      24848.60      25082.00       243.77 o                         
   5   8   0         64.70         58.44        37.25 o                         
   6   8   0      18253.97      18220.64       230.29 o                         
   7   8   0        558.90        561.91        52.32 o                         
   8   8   0       8739.62       8994.30       172.64 o                         
   9   8   0        917.20        888.46        79.14 o                         
  10   8   0       5946.36       5616.43       497.57 o                         
   1   9   0      23732.78      23854.81       201.50 o                         
   2   9   0       2925.02       2981.33        67.07 o                         
   3   9   0      18968.37      18646.60       200.94 o                         
   4   9   0       5954.39       6016.67       117.15 o                         
   5   9   0      21268.48      21560.38       239.46 o                         
   6   9   0       4503.25       4511.03       118.71 o                         
   7   9   0       9549.86       9680.84       178.34 o                         
   8   9   0       2106.39       2024.40       100.88 o                         
   9   9   0       6433.64       6723.24       388.72 o                         
   0  10   0      34852.02      34506.34       400.24 o                         
   1  10   0       3117.04       3198.70        71.94 o                         
   2  10   0      19158.07      19160.21       196.68 o                         
   3  10   0       1048.58       1087.48        55.53 o                         
   4  10   0      17866.63      17519.14       269.25 o                         
   5  10   0        173.21        146.77        46.52 o                         
   6  10   0      10151.01      10167.50       183.58 o                         
   7  10   0        387.66        395.60        52.64 o                         
   8  10   0       7540.48       7515.22       188.23 o                         
   9  10   0       1135.78       1010.06       241.44 o                         
   1  11   0      20241.06      20491.77       228.27 o                         
   2  11   0        435.96        404.83        42.78 o                         
   3  11   0      24643.53      24235.93       289.09 o                         
   4  11   0       1556.93       1486.72        72.02 o                         
   5  11   0       8330.00       8230.01       172.25 o                         
   6  11   0        741.82        672.34        57.01 o                         
   7  11   0      10994.50      10936.15       215.07 o                         
   8  11   0        293.91        182.24       100.81 o                         
   0  12   0       9014.67       9736.00       321.95 o                         
   1  12   0       4635.02       4938.45       126.25 o                         
   2  12   0      16931.25      16880.94       247.38 o                         
   3  12   0       1715.38       1712.84        89.61 o                         
   4  12   0      11671.11      11967.62       209.94 o                         
   5  12   0         37.06         27.22        57.53 o                         
   6  12   0       9197.45       9046.94       207.14 o                         
   7  12   0        264.95        214.62        82.34 o                         
   1  13   0      11237.78      11528.31       283.04 o                         
   2  13   0        345.71        324.18        60.02 o                         
   3  13   0      12180.79      12208.35       228.40 o                         
   4  13   0        842.86        835.74        73.75 o                         
   5  13   0       6672.13       6673.47       214.70 o                         
   6  13   0        426.22        459.05       124.83 o                         
   0  14   0       6523.13       6640.30       302.93 o                         
   1  14   0        230.26        218.90        66.83 o                         
   2  14   0      15344.00      15948.08       315.33 o                         
   3  14   0        101.36        121.55        67.45 o                         
   4  14   0       5176.83       4958.53       184.22 o                         
   5  14   0         29.45         11.50       101.20 o                         
   1  15   0       5958.49       6177.85       363.24 o                         
   2  15   0        258.12        127.75        90.65 o                         
   3  15   0      11688.34      11199.02       505.49 o                         
 -11   0   1        468.96        850.32       148.32 o                         
  -9   0   1        605.72        674.12        66.33 o                         
  -7   0   1       7792.01       7856.77       151.40 o                         
  -5   0   1        262.40        276.24        41.06 o                         
  -3   0   1       2525.09       2509.93        36.26 o                         
  -1   0   1       7141.63       7580.54        95.85 o                         
   1   0   1       1991.55       1964.26        18.54 o                         
   3   0   1      23048.28      23602.37       178.64 o                         
   5   0   1       6168.83       6258.96        82.98 o                         
   7   0   1       8108.79       8241.91       142.25 o                         
   9   0   1       6380.95       6477.07       181.99 o                         
  11   0   1       3250.12       2938.00       380.85 o                         
 -11   1   1         16.57        189.78        95.08 o                         
 -10   1   1         30.90         24.78        38.89 o                         
  -9   1   1        554.15        575.29        41.71 o                         
  -8   1   1        339.51        333.07        34.11 o                         
  -7   1   1        122.26        102.13        26.67 o                         
  -6   1   1       4408.20       4525.23        66.91 o                         
  -5   1   1        379.63        386.00        22.17 o                         
  -4   1   1        469.64        503.04        20.69 o                         
  -3   1   1         88.53        143.82        10.96 o                         
  -2   1   1      15399.92      15650.53        61.15 o                         
  -1   1   1       4000.92       4129.57        26.19 o                         
   0   1   1      10951.79      11306.39        79.04 o                         
   1   1   1       8358.15       8425.28        34.66 o                         
   2   1   1       2910.36       2885.21        20.41 o                         
   3   1   1       1336.37       1321.85        22.02 o                         
   4   1   1      34205.52      34177.28       158.32 o                         
   5   1   1        441.89        445.10        19.43 o                         
   6   1   1       1146.80       1163.03        30.03 o                         
   7   1   1       2080.21       2078.65        47.85 o                         
   8   1   1      11227.48      11487.29       139.34 o                         
   9   1   1          4.44         17.08        33.35 o                         
  10   1   1       3314.90       3509.75       118.53 o                         
  11   1   1         22.54        -44.49       118.26 o                         
 -11   2   1        330.12        364.71        85.54 o                         
 -10   2   1        156.07        188.01        41.32 o                         
  -9   2   1        640.10        639.46        49.51 o                         
  -8   2   1        688.59        722.29        41.16 o                         
  -7   2   1        160.53        181.60        26.76 o                         
  -6   2   1        864.74        850.95        27.65 o                         
  -5   2   1       3105.05       3017.46        42.93 o                         
  -4   2   1       1180.46       1208.07        24.65 o                         
  -3   2   1        249.76        296.83        14.74 o                         
  -2   2   1        276.25        305.34        10.07 o                         
  -1   2   1      49349.77      50281.65       199.31 o                         
   0   2   1         17.76         51.97         6.34 o                         
   1   2   1        352.57        417.51        13.73 o                         
   2   2   1       7386.07       7823.88        46.31 o                         
   3   2   1      15156.34      14805.08        80.09 o                         
   4   2   1        123.16         91.64        13.82 o                         
   5   2   1       8620.15       8667.32        73.91 o                         
   6   2   1        128.56        141.51        16.22 o                         
   7   2   1       2706.37       2784.97        55.54 o                         
   8   2   1          8.41         -8.99        30.42 o                         
   9   2   1       9528.36       9520.29       172.77 o                         
  10   2   1         12.04         69.55        42.75 o                         
  11   2   1        493.85        423.30       110.60 o                         
 -11   3   1         13.26         24.58        81.19 o                         
 -10   3   1         39.70         18.39        45.23 o                         
  -9   3   1        204.35        201.36        40.31 o                         
  -8   3   1        344.02        306.61        39.64 o                         
  -7   3   1        804.44        790.15        37.56 o                         
  -6   3   1       4971.04       4844.74        72.95 o                         
  -5   3   1        875.77        850.35        27.55 o                         
  -4   3   1         20.71         69.16        11.83 o                         
  -3   3   1        472.65        437.29        13.41 o                         
  -2   3   1      23404.89      23581.11       119.58 o                         
  -1   3   1       1299.68       1389.07        20.94 o                         
   0   3   1       2926.63       3027.67        25.51 o                         
   1   3   1        471.19        523.03        12.00 o                         
   2   3   1      13357.76      13685.32        66.33 o                         
   3   3   1        473.09        523.95        14.59 o                         
   4   3   1      14508.41      14269.53        99.46 o                         
   5   3   1        102.60        121.81        14.90 o                         
   6   3   1       4868.45       4893.29        67.44 o                         
   7   3   1        124.34        141.74        31.58 o                         
   8   3   1       7107.77       7078.43       130.41 o                         
   9   3   1         85.20         93.62        41.15 o                         
  10   3   1       3900.74       3960.08       132.22 o                         
  11   3   1         60.13         60.38        98.97 o                         
 -11   4   1         56.15         10.40       101.44 o                         
 -10   4   1         26.86         32.39        52.44 o                         
  -9   4   1         41.92         19.68        43.11 o                         
  -8   4   1        152.24        167.00        36.73 o                         
  -7   4   1       1270.40       1264.98        49.57 o                         
  -6   4   1        244.88        258.54        27.48 o                         
  -5   4   1       1394.27       1402.21        27.95 o                         
  -4   4   1         50.39         69.14        11.78 o                         
  -3   4   1        814.80        851.35        22.11 o                         
  -2   4   1      12833.75      13380.36        84.02 o                         
  -1   4   1      16922.92      16848.84        91.74 o                         
   0   4   1       6133.64       6346.82        41.78 o                         
   1   4   1       7937.92       8390.45        56.79 o                         
   2   4   1       2368.36       2194.61        25.98 o                         
   3   4   1      22925.34      23304.02       111.47 o                         
   4   4   1        827.58        829.63        24.68 o                         
   5   4   1      10415.51      10326.73        87.74 o                         
   6   4   1         55.84         58.31        21.81 o                         
   7   4   1       4646.22       4604.74        91.56 o                         
   8   4   1       2075.08       2079.95        77.94 o                         
   9   4   1       6784.69       6886.71       158.76 o                         
  10   4   1        749.73        853.60        81.31 o                         
  11   4   1       1816.35       1705.85       288.05 o                         
 -10   5   1        214.96        154.52        64.47 o                         
  -9   5   1          1.88        -13.50        45.64 o                         
  -8   5   1        874.21        832.92        53.92 o                         
  -7   5   1        961.83        927.40        48.85 o                         
  -6   5   1       2187.41       2364.03        59.75 o                         
  -5   5   1       1180.85       1169.88        38.50 o                         
  -4   5   1        257.12        269.09        22.17 o                         
  -3   5   1       6631.26       6560.72        57.98 o                         
  -2   5   1       2189.91       2204.52        32.85 o                         
  -1   5   1        185.86        135.90        11.02 o                         
   0   5   1      13365.64      13607.78        80.98 o                         
   1   5   1        161.26        151.16        14.22 o                         
   2   5   1        198.96        236.53        16.10 o                         
   3   5   1        963.57        969.69        25.52 o                         
   4   5   1      15628.96      15230.86       101.58 o                         
   5   5   1        528.25        520.45        26.34 o                         
   6   5   1       1790.24       1919.83        53.46 o                         
   7   5   1       1260.04       1251.59        53.74 o                         
   8   5   1       7141.52       7099.71       132.71 o                         
   9   5   1         52.63         12.65        47.55 o                         
  10   5   1       2589.22       2794.57       119.37 o                         
 -10   6   1        169.78        291.18       107.52 o                         
  -9   6   1         47.44         54.36        43.24 o                         
  -8   6   1       2345.76       2348.31        85.61 o                         
  -7   6   1        657.84        580.84        49.70 o                         
  -6   6   1        746.72        787.15        46.59 o                         
  -5   6   1         86.82         45.58        23.43 o                         
  -4   6   1        165.29        176.50        22.09 o                         
  -3   6   1       2790.98       2774.77        42.55 o                         
  -2   6   1         38.81         49.16        16.27 o                         
  -1   6   1       4648.63       4627.48        47.49 o                         
   0   6   1       1859.40       1790.06        30.18 o                         
   1   6   1       1558.33       1514.38        33.55 o                         
   2   6   1       8491.46       8703.54        69.05 o                         
   3   6   1       7771.72       7835.73        88.66 o                         
   4   6   1         50.46         75.28        16.11 o                         
   5   6   1       5644.91       5711.50        80.17 o                         
   6   6   1        441.54        508.30        35.09 o                         
   7   6   1       4643.75       4650.43       106.17 o                         
   8   6   1        146.67         99.60        41.35 o                         
   9   6   1       4038.12       4301.09       135.47 o                         
  10   6   1          5.72        -81.76        92.72 o                         
 -10   7   1          3.25        -80.26       130.29 o                         
  -9   7   1         81.74         47.63        48.87 o                         
  -8   7   1        201.95        212.79        46.30 o                         
  -7   7   1       1486.85       1587.59        71.09 o                         
  -6   7   1       1095.72       1137.08        59.02 o                         
  -5   7   1       1150.48       1122.97        50.98 o                         
  -4   7   1       1395.62       1440.63        46.86 o                         
  -3   7   1       2614.78       2702.00        61.24 o                         
  -2   7   1       1516.81       1540.02        53.48 o                         
  -1   7   1        461.57        435.88        17.82 o                         
   0   7   1       7994.04       7820.96        68.55 o                         
   1   7   1        192.52        231.52        19.42 o                         
   2   7   1       9591.31       9733.25        93.22 o                         
   3   7   1       4709.31       4698.23        65.49 o                         
   4   7   1       6571.42       6650.09        86.63 o                         
   5   7   1       1992.57       2032.04        56.99 o                         
   6   7   1       7824.60       7847.72       141.41 o                         
   7   7   1       2930.22       2851.70        92.00 o                         
   8   7   1       3301.13       3197.58       114.30 o                         
   9   7   1         25.92         98.64        51.61 o                         
  10   7   1       3193.21       3292.47       226.77 o                         
  -9   8   1        365.86        426.27        63.56 o                         
  -8   8   1        811.16        856.06        64.45 o                         
  -7   8   1        196.18        199.25        48.09 o                         
  -6   8   1         31.18         30.28        41.96 o                         
  -5   8   1       4248.67       4063.21        91.91 o                         
  -4   8   1         83.91         98.33        37.69 o                         
  -3   8   1        463.80        452.83        35.29 o                         
  -2   8   1       5037.20       5220.50        91.31 o                         
  -1   8   1       6891.09       6858.89        97.56 o                         
   0   8   1       1458.96       1464.71        34.96 o                         
   1   8   1       5764.76       5780.57        70.98 o                         
   2   8   1       2833.09       2899.95        45.94 o                         
   3   8   1       3405.34       3272.15        58.99 o                         
   4   8   1        113.62         75.63        32.69 o                         
   5   8   1       8531.44       8614.88       138.18 o                         
   6   8   1        332.06        232.34        43.97 o                         
   7   8   1       1667.82       1748.27        78.14 o                         
   8   8   1       1074.33       1016.10        72.75 o                         
   9   8   1       4258.37       4605.17       148.52 o                         
  -9   9   1        274.58        439.06        95.25 o                         
  -8   9   1         13.30        -47.94        47.94 o                         
  -7   9   1        735.27        767.15        61.92 o                         
  -6   9   1         33.18         79.91        43.69 o                         
  -5   9   1        344.72        278.62        40.46 o                         
  -4   9   1       1882.28       1867.15        67.14 o                         
  -3   9   1       3181.43       3182.73        75.10 o                         
  -2   9   1       1265.21       1165.45        56.44 o                         
  -1   9   1       1774.83       1761.12        63.37 o                         
   0   9   1       4880.56       4874.05        74.06 o                         
   1   9   1       1379.21       1370.00        50.37 o                         
   2   9   1       3479.64       3352.17        70.66 o                         
   3   9   1       1223.84       1214.94        51.81 o                         
   4   9   1       2675.13       2738.61        79.11 o                         
   5   9   1         15.18         80.49        38.14 o                         
   6   9   1       6403.57       6656.84       135.81 o                         
   7   9   1        616.68        665.22        57.55 o                         
   8   9   1       1836.83       1706.38        89.82 o                         
   9   9   1         18.15         89.37       211.58 o                         
  -9  10   1        207.21        277.37       176.11 o                         
  -8  10   1        585.19        589.71        66.30 o                         
  -7  10   1        106.35        112.46        46.56 o                         
  -6  10   1        550.61        540.13        56.51 o                         
  -5  10   1        351.06        367.89        50.57 o                         
  -4  10   1        214.39        187.59        43.43 o                         
  -3  10   1       1711.92       1763.80        71.99 o                         
  -2  10   1       3393.90       3415.92        82.10 o                         
  -1  10   1        198.06        216.88        38.34 o                         
   0  10   1        180.18        202.52        30.94 o                         
   1  10   1       7229.70       7308.67       111.34 o                         
   2  10   1       1678.98       1820.71        61.24 o                         
   3  10   1       1721.36       1790.71        71.49 o                         
   4  10   1         68.56         82.53        40.48 o                         
   5  10   1       4707.83       4682.76       108.16 o                         
   6  10   1         19.68        -30.86        44.08 o                         
   7  10   1       4035.95       3992.09       128.82 o                         
   8  10   1        420.91        250.55        68.63 o                         
  -8  11   1         55.60        -47.21        84.29 o                         
  -7  11   1        547.14        494.48        59.88 o                         
  -6  11   1         22.05         18.92        49.04 o                         
  -5  11   1         63.82         67.92        47.78 o                         
  -4  11   1       3586.67       3411.46       101.11 o                         
  -3  11   1       1778.46       1816.48        80.43 o                         
  -2  11   1        144.12        225.40        39.13 o                         
  -1  11   1        336.60        340.33        42.23 o                         
   0  11   1       6702.81       6919.32       114.26 o                         
   1  11   1         31.93         34.92        34.90 o                         
   2  11   1       1464.38       1461.92        71.32 o                         
   3  11   1       1364.11       1302.85        75.19 o                         
   4  11   1       3236.15       3256.57       101.09 o                         
   5  11   1        269.89        250.37        50.60 o                         
   6  11   1       4085.00       4044.12       128.39 o                         
   7  11   1       1354.32       1372.33        85.01 o                         
   8  11   1       1321.48       1435.95       165.90 o                         
  -7  12   1        282.49        237.16        99.81 o                         
  -6  12   1         11.02         26.07        53.08 o                         
  -5  12   1        875.05        936.38        76.29 o                         
  -4  12   1        379.18        393.98        54.26 o                         
  -3  12   1        947.58        830.21        63.26 o                         
  -2  12   1        295.63        292.35        72.20 o                         
  -1  12   1        599.72        599.19        54.90 o                         
   0  12   1          0.62        -46.06        49.55 o                         
   1  12   1       6188.80       6118.97       170.34 o                         
   2  12   1       1118.59       1054.67        67.78 o                         
   3  12   1        441.57        497.61        54.39 o                         
   4  12   1        241.58        180.58        47.93 o                         
   5  12   1       4391.46       4208.61       139.99 o                         
   6  12   1        635.58        553.65        68.57 o                         
   7  12   1       2285.10       2247.44       169.14 o                         
  -6  13   1         72.71        -59.16        85.31 o                         
  -5  13   1         15.66        -29.21        64.73 o                         
  -4  13   1       1722.16       1649.30        94.81 o                         
  -3  13   1        134.05        100.00        52.26 o                         
  -2  13   1        394.29        342.09        62.24 o                         
  -1  13   1        543.55        715.12        95.39 o                         
   0  13   1       1159.42       1051.09        82.85 o                         
   1  13   1         92.30         -0.46        66.52 o                         
   2  13   1       3428.11       3652.58       123.97 o                         
   3  13   1       1531.43       1535.54        83.99 o                         
   4  13   1        417.75        550.50        60.14 o                         
   5  13   1         31.33         57.16        55.92 o                         
   6  13   1       4703.07       4714.43       240.08 o                         
  -5  14   1       1544.41       1669.93       175.41 o                         
  -4  14   1         24.32        -64.72        64.72 o                         
  -3  14   1        243.68        229.23       107.40 o                         
  -2  14   1       1261.89       1349.84       103.74 o                         
  -1  14   1        241.20        249.63        78.72 o                         
   0  14   1         70.40        100.59        61.58 o                         
   1  14   1       5252.54       5232.26       211.91 o                         
   2  14   1        106.89        184.34        65.71 o                         
   3  14   1        278.40        317.33        71.79 o                         
   4  14   1        343.91        252.06        83.63 o                         
   5  14   1       3421.51       3598.95       283.94 o                         
  -3  15   1        419.51        126.13       125.08 o                         
  -2  15   1         17.56         20.67       111.58 o                         
  -1  15   1        249.86        128.75       103.08 o                         
   0  15   1       2350.28       2285.90       250.15 o                         
   1  15   1        206.17        257.75       165.52 o                         
   2  15   1       1392.21       1137.31       144.77 o                         
   3  15   1         44.06        161.35       129.70 o                         
 -10   0   2       8751.71       9056.90       232.86 o                         
  -8   0   2       8693.74       8834.99       209.20 o                         
  -6   0   2      45883.88      45091.25       373.88 o                         
  -4   0   2      11608.69      11604.53       111.49 o                         
  -2   0   2      71227.88      71397.11       322.10 o                         
   0   0   2      38755.98      40444.38       212.88 o                         
   2   0   2        850.32        839.35        17.88 o                         
   4   0   2      49837.50      48588.32       380.77 o                         
   6   0   2       4421.84       4307.86        86.25 o                         
   8   0   2       4261.91       4276.93       107.84 o                         
  10   0   2       5246.64       5194.20       198.75 o                         
 -11   1   2      12959.20      13424.04       285.09 o                         
 -10   1   2        182.14        109.05        44.86 o                         
  -9   1   2       5928.53       6136.35       110.94 o                         
  -8   1   2        119.62        125.33        29.08 o                         
  -7   1   2      19236.51      19229.47       166.49 o                         
  -6   1   2       1152.78       1157.77        33.83 o                         
  -5   1   2      49389.58      48261.43       266.33 o                         
  -4   1   2        674.06        593.35        21.14 o                         
  -3   1   2       5068.69       4897.51        41.07 o                         
  -2   1   2        674.14        707.53        10.95 o                         
  -1   1   2     125254.10     130017.84       456.59 o                         
   0   1   2       8773.00       8860.80        48.17 o                         
   1   1   2      13598.32      13636.76        53.89 o                         
   2   1   2        433.89        442.57        10.75 o                         
   3   1   2      43835.68      43319.55       183.37 o                         
   4   1   2         14.41         12.79        14.44 o                         
   5   1   2      23531.87      23287.96       144.98 o                         
   6   1   2         60.24         28.95        18.47 o                         
   7   1   2       1685.95       1734.90        44.02 o                         
   8   1   2        204.93        216.32        32.70 o                         
   9   1   2      12557.45      12589.25       163.08 o                         
  10   1   2        402.65        313.63        58.02 o                         
  11   1   2        118.45        119.83        82.54 o                         
 -11   2   2         63.55        -44.87        50.37 o                         
 -10   2   2      14177.49      14160.96       247.48 o                         
  -9   2   2         34.53         34.91        34.91 o                         
  -8   2   2       4903.00       4786.70        91.98 o                         
  -7   2   2          6.69        -16.68        23.07 o                         
  -6   2   2      57449.64      56515.22       314.00 o                         
  -5   2   2       1255.92       1270.92        31.14 o                         
  -4   2   2      15640.35      15465.43       100.52 o                         
  -3   2   2          5.98          9.60         8.74 o                         
  -2   2   2      81463.55      81616.49       349.25 o                         
  -1   2   2        990.51       1051.84        19.45 o                         
   0   2   2      93562.26      94694.98       369.92 o                         
   1   2   2        166.75        210.48        12.57 o                         
   2   2   2      13334.28      13226.25        65.40 o                         
   3   2   2        857.79        876.82        18.98 o                         
   4   2   2      70074.19      67994.89       318.69 o                         
   5   2   2          6.75          9.52        17.41 o                         
   6   2   2        823.79        865.38        33.50 o                         
   7   2   2         10.05         41.13        25.18 o                         
   8   2   2      10780.90      10781.49       153.15 o                         
   9   2   2        171.39        205.22        49.08 o                         
  10   2   2       2624.77       2601.54       109.63 o                         
  11   2   2        143.01        184.67        85.83 o                         
 -11   3   2       9785.16       9957.96       334.26 o                         
 -10   3   2         58.86         -0.56        51.29 o                         
  -9   3   2       5123.00       4973.13       112.92 o                         
  -8   3   2        134.28        129.51        35.17 o                         
  -7   3   2      26424.61      26490.89       201.68 o                         
  -6   3   2        189.17        143.67        23.84 o                         
  -5   3   2      31957.01      31727.08       194.63 o                         
  -4   3   2       1142.05       1153.82        29.28 o                         
  -3   3   2      27436.33      27483.10       156.15 o                         
  -2   3   2       3220.39       3213.45        31.72 o                         
  -1   3   2     100202.83     101904.31       515.50 o                         
   0   3   2       4306.75       4403.44        32.53 o                         
   1   3   2      13907.28      13750.78        70.37 o                         
   2   3   2        310.57        314.23        13.66 o                         
   3   3   2      26619.22      26447.43       124.97 o                         
   4   3   2         14.87         14.17        12.94 o                         
   5   3   2      21728.38      21404.55       144.18 o                         
   6   3   2       1407.98       1490.54        42.23 o                         
   7   3   2       2185.00       2200.97        60.12 o                         
   8   3   2        960.25       1046.44        55.02 o                         
   9   3   2       6239.04       6259.06       148.82 o                         
  10   3   2         61.97         67.26        45.53 o                         
  11   3   2        600.65        358.05        83.38 o                         
 -11   4   2         96.10         85.30        91.97 o                         
 -10   4   2      10021.51      10237.41       218.54 o                         
  -9   4   2       2425.96       2519.04        98.81 o                         
  -8   4   2       6061.06       6083.74       127.58 o                         
  -7   4   2       3524.94       3654.23        76.94 o                         
  -6   4   2      37799.35      37793.83       243.12 o                         
  -5   4   2       1556.77       1548.84        31.57 o                         
  -4   4   2      11469.22      11376.67        90.44 o                         
  -3   4   2        250.08        288.26        18.67 o                         
  -2   4   2      37580.53      36899.30       203.18 o                         
  -1   4   2        764.57        782.62        21.58 o                         
   0   4   2      47224.91      47419.07       227.36 o                         
   1   4   2       9612.84       9815.58        72.45 o                         
   2   4   2       9222.25       9170.30        57.86 o                         
   3   4   2       4052.33       4108.74        43.32 o                         
   4   4   2      42208.07      41445.55       197.13 o                         
   5   4   2       5189.94       5088.61        60.73 o                         
   6   4   2       3254.14       3156.17        62.07 o                         
   7   4   2        892.77        934.47        43.78 o                         
   8   4   2       7293.64       7444.43       132.96 o                         
   9   4   2        581.02        553.04        55.17 o                         
  10   4   2       2686.16       2865.88       113.28 o                         
  11   4   2         37.50        -24.71        85.04 o                         
 -10   5   2        660.27        704.94        71.56 o                         
  -9   5   2       7098.43       7281.90       169.95 o                         
  -8   5   2        133.86        124.61        37.73 o                         
  -7   5   2      15033.83      15650.46       178.11 o                         
  -6   5   2         31.34         29.80        32.31 o                         
  -5   5   2      33491.99      33208.45       231.90 o                         
  -4   5   2       1281.35       1265.55        35.31 o                         
  -3   5   2       9944.46       9531.12        70.23 o                         
  -2   5   2       2210.17       2179.49        35.31 o                         
  -1   5   2      80884.10      81667.80       373.94 o                         
   0   5   2       7301.32       7741.80        61.31 o                         
   1   5   2       9873.60       9901.14        80.56 o                         
   2   5   2        989.11       1033.07        22.71 o                         
   3   5   2      38063.54      37208.55       174.20 o                         
   4   5   2         26.26         29.62        11.69 o                         
   5   5   2      11790.17      11826.73       118.70 o                         
   6   5   2       1791.13       1786.27        54.36 o                         
   7   5   2       2023.73       1991.33        71.15 o                         
   8   5   2        479.23        526.97        53.59 o                         
   9   5   2       8710.23       8522.11       177.03 o                         
  10   5   2        632.47        652.67        74.38 o                         
 -10   6   2       5821.89       5829.45       213.99 o                         
  -9   6   2        218.35        210.67        51.45 o                         
  -8   6   2       9388.50       9563.87       174.92 o                         
  -7   6   2        574.10        631.83        45.66 o                         
  -6   6   2      24243.42      24224.35       233.78 o                         
  -5   6   2       4456.55       4235.78        80.41 o                         
  -4   6   2      16212.52      16063.54       141.78 o                         
  -3   6   2        135.87        159.01        13.69 o                         
  -2   6   2      38247.45      37517.50       202.11 o                         
  -1   6   2         74.99         91.68        16.28 o                         
   0   6   2      23265.46      23220.59       143.38 o                         
   1   6   2       2867.40       2798.43        52.78 o                         
   2   6   2      17085.47      16952.52       116.92 o                         
   3   6   2       2263.52       2183.24        34.74 o                         
   4   6   2      18249.78      17729.54       127.68 o                         
   5   6   2       1701.79       1828.21        53.44 o                         
   6   6   2       6608.86       6880.01       102.99 o                         
   7   6   2         75.20        142.82        39.72 o                         
   8   6   2       4981.50       5004.05       132.30 o                         
   9   6   2        374.33        358.16        56.51 o                         
  10   6   2       2135.99       2360.14       179.83 o                         
 -10   7   2       1178.65       1111.34       245.47 o                         
  -9   7   2       5777.85       5881.92       143.20 o                         
  -8   7   2        126.96        209.99        48.63 o                         
  -7   7   2      16136.12      16339.82       216.83 o                         
  -6   7   2        318.88        279.46        44.61 o                         
  -5   7   2      14101.66      14351.81       158.08 o                         
  -4   7   2       7708.47       7605.47        94.05 o                         
  -3   7   2      18712.89      18135.90       120.04 o                         
  -2   7   2       8911.69       8886.39       103.94 o                         
  -1   7   2      30801.04      29999.62       176.72 o                         
   0   7   2       8627.55       8651.97        83.48 o                         
   1   7   2      10289.62      10297.74        95.58 o                         
   2   7   2       2006.96       2008.75        40.49 o                         
   3   7   2      18852.64      18604.06       140.39 o                         
   4   7   2          3.72          8.24        29.97 o                         
   5   7   2      11056.58      11068.52       135.77 o                         
   6   7   2       1205.93       1248.57        59.19 o                         
   7   7   2       3716.21       3856.58        97.68 o                         
   8   7   2       2172.79       2325.81        97.26 o                         
   9   7   2       3390.79       3584.23       124.24 o                         
  10   7   2       1219.02       1319.44       154.86 o                         
  -9   8   2       1122.81       1194.79        74.47 o                         
  -8   8   2       5647.73       5755.60       139.24 o                         
  -7   8   2        925.35        976.46        60.79 o                         
  -6   8   2      19844.79      19769.52       230.86 o                         
  -5   8   2       2357.01       2312.81        71.86 o                         
  -4   8   2      13826.56      13765.81       164.68 o                         
  -3   8   2        586.02        540.12        39.53 o                         
  -2   8   2      22884.13      22542.94       176.61 o                         
  -1   8   2        260.17        271.58        18.51 o                         
   0   8   2      26729.07      26631.10       192.71 o                         
   1   8   2       3573.55       3672.29        59.24 o                         
   2   8   2      12925.19      12588.45       113.22 o                         
   3   8   2       3838.34       3972.31        69.03 o                         
   4   8   2      16201.93      16098.69       171.89 o                         
   5   8   2       3094.31       3038.69        81.71 o                         
   6   8   2       1293.08       1245.63        63.71 o                         
   7   8   2        198.01        135.75        45.86 o                         
   8   8   2       6053.34       6015.43       153.35 o                         
   9   8   2         69.99         61.86        70.58 o                         
  -9   9   2       5277.65       5012.51       352.20 o                         
  -8   9   2        503.92        500.93        59.12 o                         
  -7   9   2      13725.88      13525.23       203.49 o                         
  -6   9   2        269.31        233.12        46.10 o                         
  -5   9   2       8938.71       9032.49       142.48 o                         
  -4   9   2       1134.88       1056.08        50.80 o                         
  -3   9   2      23768.64      23316.61       238.06 o                         
  -2   9   2        738.54        639.16        42.44 o                         
  -1   9   2      17979.14      18335.13       193.65 o                         
   0   9   2       2945.74       2883.90        57.36 o                         
   1   9   2      13919.74      13742.11       133.67 o                         
   2   9   2          4.64         14.17        19.71 o                         
   3   9   2      16693.50      17135.87       184.53 o                         
   4   9   2         28.96        113.22        37.12 o                         
   5   9   2       5218.52       5164.71       109.59 o                         
   6   9   2       1096.09       1024.95        61.85 o                         
   7   9   2       5423.45       5320.27       142.77 o                         
   8   9   2        307.76        207.83        55.35 o                         
   9   9   2       1808.86       1827.81       225.00 o                         
  -8  10   2       9655.88       9891.90       238.91 o                         
  -7  10   2        635.93        654.76        57.40 o                         
  -6  10   2       8028.47       8207.52       156.58 o                         
  -5  10   2       3644.25       3717.95       102.84 o                         
  -4  10   2      12007.91      11979.67       167.54 o                         
  -3  10   2        318.93        347.39        51.12 o                         
  -2  10   2      18392.12      18480.07       217.77 o                         
  -1  10   2         90.34         91.88        33.12 o                         
   0  10   2       6225.26       6313.66       102.39 o                         
   1  10   2       2957.25       3067.50        66.90 o                         
   2  10   2      15085.36      15149.35       177.07 o                         
   3  10   2       3312.03       3372.13        95.46 o                         
   4  10   2       5056.66       4946.24       118.18 o                         
   5  10   2       4734.81       4757.33       120.25 o                         
   6  10   2       7010.21       7100.22       163.42 o                         
   7  10   2        652.63        711.08        67.27 o                         
   8  10   2       2481.39       2584.15       175.57 o                         
  -8  11   2         18.90          2.31        93.14 o                         
  -7  11   2       5984.46       5959.16       150.85 o                         
  -6  11   2          7.16         28.37        46.09 o                         
  -5  11   2       9439.36       9721.02       179.77 o                         
  -4  11   2       1606.95       1544.78        75.58 o                         
  -3  11   2       9191.48       8910.63       157.72 o                         
  -2  11   2       1237.17       1324.57        61.42 o                         
  -1  11   2      11037.24      11449.39       169.81 o                         
   0  11   2       3912.72       3883.20        94.57 o                         
   1  11   2       8343.15       8318.62       148.39 o                         
   2  11   2        346.40        363.23        46.21 o                         
   3  11   2       9804.82       9374.96       164.09 o                         
   4  11   2        107.23        106.60        43.97 o                         
   5  11   2       2164.82       2171.34        96.60 o                         
   6  11   2        391.56        349.71        57.24 o                         
   7  11   2       3279.98       3293.08       121.37 o                         
   8  11   2        250.88        274.25       190.82 o                         
  -7  12   2          0.42         77.02        84.10 o                         
  -6  12   2       4402.40       4449.28       139.66 o                         
  -5  12   2       1177.23       1061.83        83.84 o                         
  -4  12   2       8238.17       8028.99       180.76 o                         
  -3  12   2        216.73        193.18        49.52 o                         
  -2  12   2      12162.10      12159.04       206.13 o                         
  -1  12   2       1115.45       1106.26        80.02 o                         
   0  12   2       5275.12       5266.17       147.30 o                         
   1  12   2        243.91        264.27        70.20 o                         
   2  12   2      12984.08      12902.46       209.63 o                         
   3  12   2        180.93        192.19        47.93 o                         
   4  12   2       3449.05       3529.44       117.03 o                         
   5  12   2        379.55        443.52        63.34 o                         
   6  12   2       3238.09       3110.16       126.16 o                         
   7  12   2          0.52        138.57        89.53 o                         
  -6  13   2        192.38        241.16        87.84 o                         
  -5  13   2       3572.28       3768.59       145.57 o                         
  -4  13   2       1310.11       1228.72        82.80 o                         
  -3  13   2      17563.34      17322.17       275.55 o                         
  -2  13   2        617.91        610.80        68.86 o                         
  -1  13   2       3229.55       3230.59       131.67 o                         
   0  13   2       1381.29       1412.94        93.73 o                         
   1  13   2      10019.98      10045.73       240.27 o                         
   2  13   2        311.80        375.61        73.49 o                         
   3  13   2       5400.12       5337.88       143.38 o                         
   4  13   2        201.62        233.20        55.41 o                         
   5  13   2       2031.70       2081.00       107.21 o                         
   6  13   2        219.07        114.59       176.35 o                         
  -5  14   2        799.74        648.31       127.19 o                         
  -4  14   2       6834.63       6843.37       227.15 o                         
  -3  14   2         39.39        118.00        73.25 o                         
  -2  14   2       7255.99       7635.86       220.06 o                         
  -1  14   2        117.01        129.46        75.51 o                         
   0  14   2       4346.47       4521.07       178.14 o                         
   1  14   2        642.08        735.62        90.71 o                         
   2  14   2       6621.72       6627.60       227.17 o                         
   3  14   2        174.47        171.00        67.73 o                         
   4  14   2       2712.17       2929.20       198.38 o                         
   5  14   2       1275.49       1008.03       162.87 o                         
  -4  15   2         61.73         68.03       209.14 o                         
  -3  15   2       6062.81       5613.57       307.21 o                         
  -2  15   2        216.53        125.73       105.76 o                         
  -1  15   2       2791.56       2692.15       330.17 o                         
   0  15   2        626.24        644.49       157.75 o                         
   1  15   2       6348.10       6314.18       270.84 o                         
   2  15   2         23.06        -17.46        83.57 o                         
   3  15   2       4028.37       3917.43       417.11 o                         
 -11   0   3       5125.94       5065.67       271.50 o                         
  -9   0   3       1493.29       1555.28        88.75 o                         
  -7   0   3      28137.91      28086.24       305.97 o                         
  -5   0   3       7962.47       7636.72        83.19 o                         
  -3   0   3      51388.14      51081.12       269.07 o                         
  -1   0   3      87469.37      89362.94       429.11 o                         
   1   0   3       5055.93       5088.68        39.38 o                         
   3   0   3     124023.78     120897.52       629.37 o                         
   5   0   3       8644.24       8508.02       107.24 o                         
   7   0   3      28567.56      28833.58       249.69 o                         
   9   0   3      13153.55      13450.86       290.97 o                         
  11   0   3       1872.33       2017.23       299.74 o                         
 -11   1   3        146.93         46.88        64.59 o                         
 -10   1   3        812.83        785.55        68.78 o                         
  -9   1   3        726.88        657.13        44.79 o                         
  -8   1   3      14324.87      14461.58       156.22 o                         
  -7   1   3        492.92        490.04        34.00 o                         
  -6   1   3      23682.03      23475.51       161.55 o                         
  -5   1   3         61.79         58.19        17.72 o                         
  -4   1   3      11518.25      11664.11        87.84 o                         
  -3   1   3       1313.70       1456.01        27.04 o                         
  -2   1   3     135916.02     137174.97       536.30 o                         
  -1   1   3       4728.81       4891.76        34.20 o                         
   0   1   3      22030.50      22253.53        98.74 o                         
   1   1   3       1270.96       1370.63        17.75 o                         
   2   1   3      96449.19      95949.05       367.17 o                         
   3   1   3        140.84        154.70        13.54 o                         
   4   1   3      45126.06      44197.71       201.26 o                         
   5   1   3        316.58        315.09        24.64 o                         
   6   1   3      12160.32      12211.43       109.52 o                         
   7   1   3        158.23        144.57        21.49 o                         
   8   1   3      29175.80      29725.71       224.37 o                         
   9   1   3          5.81         -9.75        38.43 o                         
  10   1   3       3844.86       3959.02       143.95 o                         
  11   1   3        155.58         17.81        87.53 o                         
 -11   2   3       3414.62       3581.95       139.64 o                         
 -10   2   3         58.22        114.46        48.74 o                         
  -9   2   3       1921.14       1864.09        68.67 o                         
  -8   2   3        401.86        330.38        35.30 o                         
  -7   2   3      39204.30      39113.05       264.12 o                         
  -6   2   3          6.20        -17.41        19.04 o                         
  -5   2   3       4299.26       4294.53        53.95 o                         
  -4   2   3        198.88        197.41        14.83 o                         
  -3   2   3      58322.66      57326.60       231.68 o                         
  -2   2   3        248.15        297.78        16.23 o                         
  -1   2   3      84269.78      85615.62       345.07 o                         
   0   2   3         59.62         95.40        15.98 o                         
   1   2   3      20024.75      20055.53        79.13 o                         
   2   2   3       1599.27       1621.48        22.98 o                         
   3   2   3      98303.29      97220.44       360.92 o                         
   4   2   3       4971.68       5188.47        52.09 o                         
   5   2   3      13681.40      13704.06       123.43 o                         
   6   2   3        376.48        391.58        27.47 o                         
   7   2   3      25104.65      25646.19       184.62 o                         
   8   2   3          9.81        -14.28        32.47 o                         
   9   2   3      13923.37      13834.06       184.11 o                         
  10   2   3         65.04        102.66        54.19 o                         
  11   2   3       5110.83       5072.45       214.88 o                         
 -11   3   3        191.92        153.96        60.51 o                         
 -10   3   3       3026.26       3013.67       118.91 o                         
  -9   3   3        150.93        120.69        38.96 o                         
  -8   3   3       6277.79       6343.04       120.09 o                         
  -7   3   3          1.13         22.15        22.57 o                         
  -6   3   3      24447.12      24219.20       182.49 o                         
  -5   3   3       1332.88       1340.63        35.81 o                         
  -4   3   3       6933.84       6664.53        55.96 o                         
  -3   3   3       2078.41       2036.44        32.26 o                         
  -2   3   3      85744.82      85323.24       513.37 o                         
  -1   3   3       2933.95       2853.20        39.20 o                         
   0   3   3      10870.54      10606.78        73.79 o                         
   1   3   3       5295.90       5455.52        45.03 o                         
   2   3   3      56036.94      56029.15       224.68 o                         
   3   3   3        397.64        433.60        16.45 o                         
   4   3   3      50883.54      50344.18       253.16 o                         
   5   3   3        361.71        392.26        23.40 o                         
   6   3   3       7395.05       7500.05        89.34 o                         
   7   3   3       1517.70       1478.74        50.67 o                         
   8   3   3      34917.17      35012.32       306.93 o                         
   9   3   3        195.35        174.17        48.75 o                         
  10   3   3       2440.42       2399.84       111.94 o                         
  11   3   3        476.63        294.75        96.39 o                         
 -11   4   3       3108.17       3151.80       173.58 o                         
 -10   4   3        130.86        138.66        69.06 o                         
  -9   4   3       1536.18       1515.46        83.61 o                         
  -8   4   3       1082.81       1116.43        60.94 o                         
  -7   4   3      20132.48      20305.25       202.70 o                         
  -6   4   3       3634.31       3542.87        59.06 o                         
  -5   4   3       7719.19       7527.00        92.01 o                         
  -4   4   3       4815.81       4933.75        57.27 o                         
  -3   4   3      42746.59      42965.07       226.24 o                         
  -2   4   3       1565.50       1626.06        39.10 o                         
  -1   4   3      53778.74      54312.61       250.68 o                         
   0   4   3         52.84         98.88        10.98 o                         
   1   4   3      20272.15      19966.83       146.84 o                         
   2   4   3       1952.44       2046.63        33.76 o                         
   3   4   3      70653.36      69732.70       314.35 o                         
   4   4   3        152.66        124.28        18.72 o                         
   5   4   3      11770.04      11525.61        92.02 o                         
   6   4   3       2185.36       2273.96        54.44 o                         
   7   4   3      21801.09      22021.08       196.13 o                         
   8   4   3          9.80         27.50        37.69 o                         
   9   4   3      10371.07      10312.35       205.36 o                         
  10   4   3          7.68        121.38        61.27 o                         
 -10   5   3        883.91        926.33        75.02 o                         
  -9   5   3        289.16        302.05        59.20 o                         
  -8   5   3      15273.26      15533.83       203.41 o                         
  -7   5   3         64.70         59.56        32.55 o                         
  -6   5   3      18009.71      18257.53       192.32 o                         
  -5   5   3        966.93        957.41        26.45 o                         
  -4   5   3      11688.30      11633.03       109.58 o                         
  -3   5   3       8939.55       8892.71        81.18 o                         
  -2   5   3      69773.92      68589.12       403.86 o                         
  -1   5   3       6112.74       6206.02        70.91 o                         
   0   5   3      22398.67      22514.46       133.57 o                         
   1   5   3       2617.26       2656.12        38.22 o                         
   2   5   3      47141.38      46601.92       236.26 o                         
   3   5   3         20.05         51.99        16.29 o                         
   4   5   3      32369.43      32265.18       176.59 o                         
   5   5   3       1158.62       1176.04        41.23 o                         
   6   5   3      15403.35      15393.12       154.32 o                         
   7   5   3       2892.34       3001.43        70.92 o                         
   8   5   3      15482.09      15339.93       205.67 o                         
   9   5   3        848.70        925.09        69.77 o                         
  10   5   3       7053.28       7113.60       211.24 o                         
 -10   6   3        169.14        177.21        74.36 o                         
  -9   6   3       2856.18       3074.87       118.05 o                         
  -8   6   3       1353.00       1468.41        74.61 o                         
  -7   6   3      14071.07      14386.36       197.15 o                         
  -6   6   3       1435.28       1503.43        59.25 o                         
  -5   6   3      15508.25      15296.57       147.66 o                         
  -4   6   3        711.31        710.42        36.19 o                         
  -3   6   3      24184.07      24103.92       162.98 o                         
  -2   6   3         95.34         79.14        12.98 o                         
  -1   6   3      51920.25      51255.66       280.26 o                         
   0   6   3        695.76        646.14        24.01 o                         
   1   6   3      18076.69      17955.09       115.96 o                         
   2   6   3      10349.63      10214.96        85.89 o                         
   3   6   3      58798.11      57721.91       286.27 o                         
   4   6   3       5963.43       5892.84        67.23 o                         
   5   6   3      11158.31      11381.61       126.67 o                         
   6   6   3       2197.84       2157.14        59.59 o                         
   7   6   3      16949.54      16998.93       211.04 o                         
   8   6   3          3.15         10.27        44.78 o                         
   9   6   3      11187.90      11387.40       212.75 o                         
  10   6   3         14.04        165.62        76.95 o                         
 -10   7   3       2379.67       2452.03       290.64 o                         
  -9   7   3       1928.31       2135.67       114.98 o                         
  -8   7   3       4053.56       3865.60       116.42 o                         
  -7   7   3        156.52        160.53        45.90 o                         
  -6   7   3      12354.14      12388.00       178.10 o                         
  -5   7   3         41.92         52.79        28.29 o                         
  -4   7   3       9953.62       9919.44        97.31 o                         
  -3   7   3       5048.15       4879.74        60.50 o                         
  -2   7   3      37641.70      37466.82       227.27 o                         
  -1   7   3       5851.15       5788.40        74.10 o                         
   0   7   3      22590.53      22589.96       160.11 o                         
   1   7   3       4122.46       4087.04        60.18 o                         
   2   7   3      25398.74      25090.00       188.40 o                         
   3   7   3        228.83        276.93        26.26 o                         
   4   7   3      29431.04      29791.19       215.04 o                         
   5   7   3         13.92         -1.78        29.25 o                         
   6   7   3      10446.72      10338.79       152.49 o                         
   7   7   3        605.51        628.86        55.11 o                         
   8   7   3      13460.25      13975.89       257.14 o                         
   9   7   3        182.55        312.63        58.70 o                         
  -9   8   3       2800.11       2790.79       123.76 o                         
  -8   8   3       1648.76       1638.58        83.14 o                         
  -7   8   3      10586.16      10759.46       180.43 o                         
  -6   8   3       2405.63       2321.71        83.79 o                         
  -5   8   3       8107.17       7925.37       132.13 o                         
  -4   8   3       3162.70       3058.15        81.99 o                         
  -3   8   3      19941.01      19762.29       169.11 o                         
  -2   8   3         80.45         68.09        21.08 o                         
  -1   8   3      15900.75      15800.09       144.55 o                         
   0   8   3       2171.36       2182.86        45.96 o                         
   1   8   3      24346.74      24420.89       174.56 o                         
   2   8   3       5427.02       5325.73        99.53 o                         
   3   8   3      18950.21      19302.31       162.22 o                         
   4   8   3       2434.87       2461.49        67.33 o                         
   5   8   3      17898.30      18094.80       200.81 o                         
   6   8   3       1916.29       2023.16        77.03 o                         
   7   8   3      11608.25      11829.25       208.06 o                         
   8   8   3         17.48         56.75        51.60 o                         
   9   8   3       7947.08       8263.06       256.12 o                         
  -9   9   3         20.57         51.94        81.66 o                         
  -8   9   3       3471.70       3641.28       123.41 o                         
  -7   9   3        256.75        289.15        47.32 o                         
  -6   9   3      12565.92      12315.22       188.55 o                         
  -5   9   3       1581.08       1521.90        64.20 o                         
  -4   9   3       8958.70       8812.01       130.79 o                         
  -3   9   3       3971.50       3833.10        74.18 o                         
  -2   9   3      20560.13      20480.13       198.19 o                         
  -1   9   3       2455.64       2541.11        69.15 o                         
   0   9   3      23417.60      23424.61       199.97 o                         
   1   9   3       4091.28       3980.96        70.76 o                         
   2   9   3      16726.10      16850.41       140.15 o                         
   3   9   3        137.95        172.44        38.56 o                         
   4   9   3      23320.60      23522.20       263.67 o                         
   5   9   3       1027.10       1037.79        62.08 o                         
   6   9   3       8284.35       8310.86       172.22 o                         
   7   9   3       4394.33       4182.65       129.33 o                         
   8   9   3      10021.91      10113.15       207.65 o                         
  -8  10   3       1465.61       1390.67        83.49 o                         
  -7  10   3       3119.11       3059.62       102.56 o                         
  -6  10   3       1940.50       1838.09        78.37 o                         
  -5  10   3      13035.62      12976.37       191.20 o                         
  -4  10   3       2691.53       2603.65        76.91 o                         
  -3  10   3       8727.17       8590.61       131.51 o                         
  -2  10   3         41.56         62.11        31.00 o                         
  -1  10   3      24810.28      25091.83       256.98 o                         
   0  10   3         23.27         47.46        27.82 o                         
   1  10   3      14464.30      14517.75       154.97 o                         
   2  10   3       3288.21       3395.68        89.45 o                         
   3  10   3      17149.82      17106.24       248.41 o                         
   4  10   3        331.86        362.22        48.52 o                         
   5  10   3      12551.39      12102.82       194.23 o                         
   6  10   3        809.68        950.81        71.03 o                         
   7  10   3       7342.75       7267.45       174.44 o                         
   8  10   3         28.68         43.18        75.39 o                         
  -8  11   3       3717.42       3655.31       223.32 o                         
  -7  11   3          2.68         15.31        49.70 o                         
  -6  11   3       5105.41       5173.86       130.19 o                         
  -5  11   3        132.65         77.30        44.63 o                         
  -4  11   3      12630.08      12436.23       178.88 o                         
  -3  11   3       2421.07       2283.68        82.71 o                         
  -2  11   3       7593.24       7659.16       145.67 o                         
  -1  11   3       1822.09       1830.03        76.75 o                         
   0  11   3      16893.10      16724.99       206.09 o                         
   1  11   3       1471.23       1440.28        71.83 o                         
   2  11   3      11186.43      11294.31       177.69 o                         
   3  11   3         55.86         14.09        42.11 o                         
   4  11   3       9945.65      10025.35       177.53 o                         
   5  11   3         18.77         -3.56        47.55 o                         
   6  11   3      12843.61      12750.54       230.78 o                         
   7  11   3       1313.05       1471.67        98.33 o                         
   8  11   3       3368.37       3324.58       403.85 o                         
  -7  12   3       3266.96       3406.30       206.13 o                         
  -6  12   3        207.53        165.31        59.67 o                         
  -5  12   3       9411.62       9220.46       204.42 o                         
  -4  12   3        184.01        191.31        50.72 o                         
  -3  12   3       5626.19       5615.23       142.29 o                         
  -2  12   3       1033.28       1061.72        69.46 o                         
  -1  12   3      13640.79      13656.21       203.08 o                         
   0  12   3       1412.69       1409.73        83.53 o                         
   1  12   3      12929.53      12857.07       245.49 o                         
   2  12   3       3719.49       3815.54       116.74 o                         
   3  12   3       8312.29       8244.32       172.37 o                         
   4  12   3       1619.03       1640.33        86.17 o                         
   5  12   3      12422.44      12359.50       269.07 o                         
   6  12   3        702.74        708.40        83.30 o                         
   7  12   3       4158.91       4287.26       449.16 o                         
  -6  13   3       5343.33       5220.50       285.47 o                         
  -5  13   3         29.67         25.96        55.41 o                         
  -4  13   3       6485.93       6771.52       186.97 o                         
  -3  13   3       1009.56       1132.60        80.00 o                         
  -2  13   3       4963.96       5409.61       175.86 o                         
  -1  13   3        213.58        209.78        75.51 o                         
   0  13   3      15494.43      15907.90       296.37 o                         
   1  13   3        945.68       1098.93        93.25 o                         
   2  13   3       6199.55       6481.58       261.38 o                         
   3  13   3         25.67         55.98        48.65 o                         
   4  13   3      10308.37      10359.70       206.35 o                         
   5  13   3         30.46         -5.93        67.02 o                         
   6  13   3       4975.11       4820.05       488.48 o                         
  -5  14   3       5377.04       4801.92       322.01 o                         
  -4  14   3        389.93        360.76        76.10 o                         
  -3  14   3       4832.93       4822.79       176.64 o                         
  -2  14   3          1.30         43.10        63.45 o                         
  -1  14   3       5794.19       6083.73       222.41 o                         
   0  14   3          2.65        144.90       136.22 o                         
   1  14   3      10294.90      10432.15       279.59 o                         
   2  14   3        817.52        870.30        89.66 o                         
   3  14   3       2870.65       2789.74       127.47 o                         
   4  14   3         81.91        -96.49        96.49 o                         
   5  14   3      10506.53       9701.32       381.42 o                         
  -3  15   3       1122.15       1396.32       477.29 o                         
  -2  15   3       2199.27       2027.58       224.74 o                         
  -1  15   3         45.23         48.68       119.24 o                         
   1  15   3         71.98        167.97       130.06 o                         
   2  15   3       4467.89       4345.75       227.49 o                         
   3  15   3        678.40        674.47       216.17 o                         
 -10   0   4       4408.46       4365.71       165.60 o                         
  -8   0   4       1197.51       1319.44        69.83 o                         
  -6   0   4      21904.79      22135.56       235.30 o                         
  -4   0   4        204.81        245.07        21.69 o                         
  -2   0   4      19878.87      20264.53       126.33 o                         
   0   0   4         35.39        138.39        19.65 o                         
   2   0   4       2704.46       3041.04        47.57 o                         
   4   0   4       6850.98       7113.30        96.43 o                         
   6   0   4       6533.98       6375.55       113.46 o                         
   8   0   4        487.56        561.25        43.80 o                         
  10   0   4       1843.62       1977.96       151.51 o                         
 -11   1   4       2857.13       2980.78       139.34 o                         
 -10   1   4         47.93         41.62        49.91 o                         
  -9   1   4        584.36        634.28        50.80 o                         
  -8   1   4        107.29        131.06        28.80 o                         
  -7   1   4       8308.76       8404.55       101.26 o                         
  -6   1   4         33.25         55.81        20.98 o                         
  -5   1   4       1529.54       1549.72        37.17 o                         
  -4   1   4          0.65         16.27        10.45 o                         
  -3   1   4       2624.44       2734.10        31.03 o                         
  -2   1   4       3083.85       3362.11        29.38 o                         
  -1   1   4      16859.33      17265.17        94.64 o                         
   0   1   4         20.79        112.27        13.07 o                         
   1   1   4        250.54        323.52        11.46 o                         
   2   1   4       1333.33       1439.08        24.00 o                         
   3   1   4       2558.09       2453.41        33.81 o                         
   4   1   4        353.89        354.01        19.74 o                         
   5   1   4         19.54         36.30        18.61 o                         
   6   1   4         48.77         62.74        22.60 o                         
   7   1   4        262.89        264.75        22.84 o                         
   8   1   4         79.18         77.92        30.34 o                         
   9   1   4          2.43        -12.74        49.24 o                         
  10   1   4          5.29        -39.02        58.12 o                         
 -11   2   4          2.08        -28.46        62.07 o                         
 -10   2   4        989.83        885.39        70.26 o                         
  -9   2   4        351.40        323.89        46.89 o                         
  -8   2   4       2527.09       2473.01        67.96 o                         
  -7   2   4        544.83        509.69        33.64 o                         
  -6   2   4       3841.96       3859.52        67.09 o                         
  -5   2   4       1726.01       1759.38        36.80 o                         
  -4   2   4        356.93        356.30        15.70 o                         
  -3   2   4       3908.18       3944.78        39.58 o                         
  -2   2   4       8695.80       8978.56        68.68 o                         
  -1   2   4        479.54        493.47        22.01 o                         
   0   2   4         20.31        113.67        16.69 o                         
   1   2   4        249.62        296.84        14.45 o                         
   2   2   4         19.08         58.03        12.63 o                         
   3   2   4        255.24        272.83        16.54 o                         
   4   2   4         84.03        143.02        15.74 o                         
   5   2   4       2589.01       2531.78        44.29 o                         
   6   2   4        545.43        581.43        31.53 o                         
   7   2   4        238.78        234.61        24.79 o                         
   8   2   4        184.65        197.19        47.72 o                         
   9   2   4        531.67        523.75        49.59 o                         
  10   2   4        156.33        181.53        62.81 o                         
  11   2   4         24.35         64.60       134.69 o                         
 -11   3   4       4144.58       4277.42       165.32 o                         
 -10   3   4        422.16        487.51        60.22 o                         
  -9   3   4        609.63        626.02        55.85 o                         
  -8   3   4         22.46         81.05        38.25 o                         
  -7   3   4       7569.96       7764.04       110.01 o                         
  -6   3   4        255.49        220.54        28.24 o                         
  -5   3   4       3886.69       3851.51        53.42 o                         
  -4   3   4        781.32        810.19        24.05 o                         
  -3   3   4        465.49        514.79        21.40 o                         
  -2   3   4        387.74        385.93        19.12 o                         
  -1   3   4      10357.34      10365.96        79.71 o                         
   0   3   4       3748.78       3810.54        55.17 o                         
   1   3   4       3443.68       3483.91        46.89 o                         
   2   3   4       1539.20       1547.45        29.14 o                         
   3   3   4       9603.33       9827.74        75.26 o                         
   4   3   4       2145.12       2159.54        39.55 o                         
   5   3   4       1289.16       1274.59        33.93 o                         
   6   3   4         14.55         22.60        22.06 o                         
   7   3   4        115.40        168.41        29.94 o                         
   8   3   4         32.18         25.96        39.38 o                         
   9   3   4         12.75         85.96        44.25 o                         
  10   3   4        380.09        315.08        69.58 o                         
 -11   4   4        622.70        846.14       155.26 o                         
 -10   4   4       1668.20       1897.22        95.42 o                         
  -9   4   4        163.44         93.88        44.30 o                         
  -8   4   4       2456.08       2479.96        84.29 o                         
  -7   4   4         16.18         11.11        31.12 o                         
  -6   4   4       7122.09       7192.68       100.04 o                         
  -5   4   4       1073.59       1010.51        33.58 o                         
  -4   4   4        516.40        523.43        23.13 o                         
  -3   4   4        108.22        145.65        18.01 o                         
  -2   4   4       6324.31       6145.16        64.51 o                         
  -1   4   4        425.54        429.45        22.13 o                         
   0   4   4       1166.43       1248.36        32.40 o                         
   1   4   4        428.94        510.70        24.70 o                         
   2   4   4       1062.38       1155.87        29.07 o                         
   3   4   4        951.81       1032.60        27.67 o                         
   4   4   4       2077.07       2037.48        40.34 o                         
   5   4   4        105.89         86.86        24.88 o                         
   6   4   4        621.20        586.82        33.31 o                         
   7   4   4         14.00         49.04        34.09 o                         
   8   4   4          4.27         26.19        35.81 o                         
   9   4   4         28.80         53.05        46.67 o                         
  10   4   4        554.60        640.77        85.16 o                         
 -11   5   4       1458.23       1302.45       186.86 o                         
 -10   5   4       1111.50       1304.16        85.91 o                         
  -9   5   4       1903.97       2095.49       107.69 o                         
  -8   5   4        160.82        213.61        43.30 o                         
  -7   5   4       4262.24       4250.84       107.43 o                         
  -6   5   4        450.90        561.92        38.55 o                         
  -5   5   4       1495.78       1572.30        35.78 o                         
  -4   5   4        175.13        148.03        20.78 o                         
  -3   5   4       8104.66       8081.75        68.18 o                         
  -2   5   4        986.58        951.60        33.04 o                         
  -1   5   4       1736.08       1852.56        39.42 o                         
   0   5   4       3939.65       3968.58        55.51 o                         
   1   5   4        645.95        648.41        33.73 o                         
   2   5   4       3569.89       3659.07        54.53 o                         
   3   5   4        184.27        204.42        18.63 o                         
   4   5   4       2088.05       2016.31        44.47 o                         
   5   5   4         91.46        123.11        26.70 o                         
   6   5   4         49.33         82.62        29.76 o                         
   7   5   4         24.58         30.65        33.32 o                         
   8   5   4         48.63         80.95        40.88 o                         
   9   5   4         25.63         52.03        48.77 o                         
  10   5   4        517.97        377.93        80.51 o                         
 -10   6   4       1875.42       2058.57       131.03 o                         
  -9   6   4        642.50        503.16        70.00 o                         
  -8   6   4       1577.82       1489.92        78.13 o                         
  -7   6   4        597.53        636.90        47.23 o                         
  -6   6   4       5075.97       5152.62       101.51 o                         
  -5   6   4       5127.84       5033.12        83.25 o                         
  -4   6   4        579.98        599.79        30.29 o                         
  -3   6   4       2420.45       2239.41        40.19 o                         
  -2   6   4       7445.33       7351.54        93.44 o                         
  -1   6   4       3018.66       3072.24        55.95 o                         
   0   6   4        214.02        224.53        19.55 o                         
   1   6   4        831.22        883.67        28.16 o                         
   2   6   4        455.29        474.85        22.69 o                         
   3   6   4        316.18        326.58        18.50 o                         
   4   6   4        175.15        208.24        24.55 o                         
   5   6   4       5050.79       4971.71        77.33 o                         
   6   6   4        660.44        712.56        40.64 o                         
   7   6   4        772.73        823.47        54.11 o                         
   8   6   4         18.63         77.94        50.70 o                         
   9   6   4        888.50        912.46        72.16 o                         
  10   6   4        757.59        824.97       164.39 o                         
 -10   7   4        201.44         74.18        92.57 o                         
  -9   7   4       1940.14       2075.56       115.58 o                         
  -8   7   4        292.04        313.70        51.01 o                         
  -7   7   4       2601.71       2533.46        86.63 o                         
  -6   7   4        787.14        734.10        54.23 o                         
  -5   7   4       2724.20       2739.84        69.50 o                         
  -4   7   4        173.00        192.44        29.04 o                         
  -3   7   4       1834.23       1786.40        42.40 o                         
  -2   7   4          9.20         33.23        17.25 o                         
  -1   7   4        811.55        809.11        33.23 o                         
   0   7   4       2268.47       2336.76        48.12 o                         
   1   7   4       1155.73       1172.05        28.77 o                         
   2   7   4         14.91         31.38        18.69 o                         
   3   7   4       2575.18       2491.70        55.28 o                         
   4   7   4        369.11        374.23        29.99 o                         
   5   7   4         79.59        116.79        30.80 o                         
   6   7   4        946.75        887.81        55.41 o                         
   7   7   4         22.30         54.46        44.08 o                         
   8   7   4          4.32        -46.89        46.89 o                         
   9   7   4        389.00        424.30        63.16 o                         
 -10   8   4        598.20        283.05       130.29 o                         
  -9   8   4        160.62         85.07        55.98 o                         
  -8   8   4       4916.70       5064.54       154.22 o                         
  -7   8   4         95.19         30.79        48.93 o                         
  -6   8   4        519.99        498.25        48.75 o                         
  -5   8   4       2007.49       2007.58        69.64 o                         
  -4   8   4       4962.43       4955.91        93.29 o                         
  -3   8   4        504.67        514.96        32.35 o                         
  -2   8   4        562.01        602.55        40.39 o                         
  -1   8   4       2331.64       2250.61        62.86 o                         
   0   8   4        895.80        888.47        35.93 o                         
   1   8   4         59.21         49.58        21.28 o                         
   2   8   4        215.23        308.79        26.07 o                         
   3   8   4         47.09         67.57        29.27 o                         
   4   8   4        663.79        677.88        43.82 o                         
   5   8   4       1650.58       1679.56        71.34 o                         
   6   8   4        732.10        670.85        59.51 o                         
   7   8   4        419.43        381.15        53.09 o                         
   8   8   4        521.56        654.35        63.73 o                         
   9   8   4        509.85        731.69       190.84 o                         
  -9   9   4       1583.96       1576.89       215.43 o                         
  -8   9   4         23.46         91.38        58.71 o                         
  -7   9   4        854.98        854.66        69.60 o                         
  -6   9   4       1057.43       1062.55        64.85 o                         
  -5   9   4        825.59        795.36        52.55 o                         
  -4   9   4        578.64        494.36        44.29 o                         
  -3   9   4       3384.02       3359.57        70.21 o                         
  -2   9   4        818.89        816.33        42.95 o                         
  -1   9   4        163.85        187.86        31.97 o                         
   0   9   4       6030.11       5901.12        92.52 o                         
   1   9   4        660.02        640.41        36.50 o                         
   2   9   4       2020.25       2133.25        53.62 o                         
   3   9   4          8.86         28.20        32.18 o                         
   4   9   4       2318.93       2188.01        80.59 o                         
   5   9   4        426.45        358.97        54.55 o                         
   6   9   4         28.00         24.98        47.24 o                         
   7   9   4        223.99        219.55        53.23 o                         
   8   9   4          2.60         36.11        55.28 o                         
  -9  10   4         71.53        136.27       214.88 o                         
  -8  10   4       1551.11       1713.32       103.33 o                         
  -7  10   4        129.70        163.20        48.00 o                         
  -6  10   4       1135.49       1131.40        65.18 o                         
  -5  10   4        639.30        675.74        54.19 o                         
  -4  10   4       2153.74       2195.88        72.45 o                         
  -3  10   4          9.10         29.31        33.82 o                         
  -2  10   4        687.68        675.96        42.26 o                         
  -1  10   4        361.19        463.00        42.84 o                         
   0  10   4        248.42        257.97        35.38 o                         
   1  10   4        143.23        171.60        35.28 o                         
   2  10   4       1917.44       1860.20        70.62 o                         
   3  10   4         32.87         31.06        40.79 o                         
   4  10   4         22.79         55.43        48.08 o                         
   5  10   4        825.98        842.13        61.34 o                         
   6  10   4          1.76         46.58        47.83 o                         
   7  10   4         25.16        -24.99        54.92 o                         
   8  10   4        253.17        307.09       280.80 o                         
  -8  11   4         45.99         68.24       110.09 o                         
  -7  11   4       1415.88       1413.63        84.68 o                         
  -6  11   4        647.31        692.95        63.64 o                         
  -5  11   4       1651.76       1736.10        81.83 o                         
  -4  11   4        215.08        196.47        44.96 o                         
  -3  11   4       3980.74       3787.02       113.50 o                         
  -2  11   4        252.98        312.57        45.09 o                         
  -1  11   4        187.44        210.10        42.88 o                         
   0  11   4       1343.89       1340.50        65.99 o                         
   1  11   4       4460.48       4402.51       121.05 o                         
   2  11   4          5.05        -13.71        42.64 o                         
   3  11   4        730.12        867.96        62.21 o                         
   4  11   4        413.25        374.92        52.22 o                         
   5  11   4        316.19        298.88        55.65 o                         
   6  11   4        157.52         76.96        54.42 o                         
   7  11   4         17.94         42.08        71.96 o                         
  -7  12   4          4.74         16.41        96.53 o                         
  -6  12   4         61.88         81.03        60.29 o                         
  -5  12   4       1064.96        960.31        73.26 o                         
  -4  12   4       3789.55       3755.29       126.53 o                         
  -3  12   4        163.62        179.50        61.49 o                         
  -2  12   4        331.27        271.14        52.96 o                         
  -1  12   4       2002.35       2174.51        83.45 o                         
   0  12   4        293.23        290.37        65.11 o                         
   1  12   4         39.16         71.33        46.07 o                         
   2  12   4        792.42        801.48        64.35 o                         
   3  12   4        259.77        171.56        48.62 o                         
   4  12   4        896.18        953.15        72.23 o                         
   5  12   4        964.91       1139.98        91.82 o                         
   6  12   4        330.51        380.98        80.21 o                         
   7  12   4        160.57        590.10       229.46 o                         
  -6  13   4        439.40        449.26       124.79 o                         
  -5  13   4        582.80        665.15        82.40 o                         
  -4  13   4         68.93        193.66        60.39 o                         
  -3  13   4       1037.71       1026.72        73.16 o                         
  -2  13   4        191.99        172.67        52.64 o                         
  -1  13   4         19.68         12.80        61.39 o                         
   0  13   4        209.98        250.77        63.76 o                         
   1  13   4        606.92        579.26        70.88 o                         
   2  13   4        257.12        328.88        62.27 o                         
   3  13   4         12.96         19.33        49.31 o                         
   4  13   4        368.52        410.88        62.68 o                         
   5  13   4        122.64        248.85        82.04 o                         
  -5  14   4        113.15        330.04       122.58 o                         
  -4  14   4       3301.36       3148.44       216.94 o                         
  -3  14   4        703.24        872.92       137.93 o                         
  -2  14   4         90.50        107.47        68.93 o                         
  -1  14   4        321.60        333.44        77.88 o                         
   0  14   4        346.46        109.54        78.46 o                         
   1  14   4        123.05        211.03        68.41 o                         
   2  14   4        775.59        720.62        77.21 o                         
   3  14   4        399.21        424.61        79.54 o                         
   4  14   4        362.20        509.33       113.97 o                         
  -3  15   4       1527.76       1257.89       262.67 o                         
  -2  15   4        358.60        366.20       140.57 o                         
  -1  15   4         13.25          6.69       115.86 o                         
   0  15   4        294.48        104.81       159.69 o                         
   1  15   4       1366.53       1260.19       157.26 o                         
   2  15   4          5.21         81.26       111.35 o                         
   3  15   4        344.17        328.91       154.01 o                         
 -11   0   5       1754.47       1717.37       169.97 o                         
  -9   0   5      18451.13      18413.73       330.49 o                         
  -7   0   5      26176.92      26459.99       297.58 o                         
  -5   0   5      17939.86      17799.00       155.15 o                         
  -3   0   5     149574.61     149086.73       847.77 o                         
  -1   0   5       4033.77       3979.17        39.75 o                         
   1   0   5     106070.30     104404.30       638.90 o                         
   3   0   5      39165.62      38170.83       270.77 o                         
   5   0   5      17636.64      17665.07       165.89 o                         
   7   0   5      39357.11      39245.89       441.54 o                         
   9   0   5       4002.19       3833.03       159.06 o                         
 -11   1   5         21.82        -31.56        66.38 o                         
 -10   1   5       3734.69       3856.69       132.64 o                         
  -9   1   5         52.40         98.84        42.16 o                         
  -8   1   5      35624.03      35651.82       311.32 o                         
  -7   1   5         14.24         36.66        25.03 o                         
  -6   1   5      13315.68      13172.14       114.94 o                         
  -5   1   5        646.19        614.03        23.28 o                         
  -4   1   5      48634.57      48198.99       215.62 o                         
  -3   1   5       2986.69       2964.51        33.23 o                         
  -2   1   5     102635.59     102711.63       424.36 o                         
  -1   1   5        805.77        839.33        17.66 o                         
   0   1   5      18463.18      18591.14        99.78 o                         
   1   1   5      14331.12      15330.02        78.26 o                         
   2   1   5     135691.23     134545.97       512.66 o                         
   3   1   5         10.52         17.47        11.97 o                         
   4   1   5       9553.10       9624.78        80.54 o                         
   5   1   5        150.90        155.60        20.64 o                         
   6   1   5      28095.83      28412.83       184.60 o                         
   7   1   5        355.02        329.13        25.14 o                         
   8   1   5      15183.82      15244.62       190.25 o                         
   9   1   5         71.73         94.00        43.46 o                         
  10   1   5       1759.76       1956.11       118.49 o                         
 -11   2   5       4712.95       4815.42       175.87 o                         
 -10   2   5        219.62        192.47        56.78 o                         
  -9   2   5      14197.24      14139.98       250.63 o                         
  -8   2   5          7.38         41.62        35.37 o                         
  -7   2   5      31925.99      31905.76       249.79 o                         
  -6   2   5         88.99         74.51        25.60 o                         
  -5   2   5       6962.69       6859.95        71.99 o                         
  -4   2   5        838.71        872.23        23.59 o                         
  -3   2   5     106994.96     104410.14       502.47 o                         
  -2   2   5       2036.11       2101.97        31.85 o                         
  -1   2   5      26210.19      26868.50       181.50 o                         
   0   2   5       1237.95       1288.54        26.90 o                         
   1   2   5      65342.13      65165.73       371.37 o                         
   2   2   5       2198.15       2349.71        33.04 o                         
   3   2   5      80669.59      78947.52       347.81 o                         
   4   2   5        411.24        465.20        22.23 o                         
   5   2   5       3691.17       3842.28        56.29 o                         
   6   2   5        362.23        418.34        27.92 o                         
   7   2   5      35653.60      36001.80       276.06 o                         
   8   2   5        117.94        190.77        37.92 o                         
   9   2   5       2097.67       2235.38        86.33 o                         
  10   2   5         20.66         68.15        57.90 o                         
 -11   3   5        120.92        100.80        67.67 o                         
 -10   3   5       3058.45       3067.96       115.51 o                         
  -9   3   5        537.57        545.75        55.70 o                         
  -8   3   5      36452.91      36385.26       357.65 o                         
  -7   3   5       1695.60       1798.16        54.95 o                         
  -6   3   5       9948.46       9906.40       125.36 o                         
  -5   3   5       2142.49       2110.75        35.21 o                         
  -4   3   5      75556.20      73938.33       339.49 o                         
  -3   3   5        410.28        447.40        21.24 o                         
  -2   3   5      53887.93      53205.95       280.51 o                         
  -1   3   5       1464.97       1616.42        33.71 o                         
   0   3   5      29389.78      29668.56       200.60 o                         
   1   3   5       2212.99       2143.57        34.58 o                         
   2   3   5      95794.34      93987.70       397.12 o                         
   3   3   5       2944.13       2992.58        43.92 o                         
   4   3   5      10830.31      10934.78        86.66 o                         
   5   3   5       1598.22       1622.70        38.01 o                         
   6   3   5      35084.07      34742.20       228.95 o                         
   7   3   5          8.98          2.90        33.37 o                         
   8   3   5      10676.10      10775.33       161.43 o                         
   9   3   5        214.23        167.33        44.01 o                         
  10   3   5       3210.27       3353.12       163.49 o                         
 -11   4   5       3314.56       3349.26       297.85 o                         
 -10   4   5          6.99        -22.29        51.72 o                         
  -9   4   5      13285.25      13553.03       218.01 o                         
  -8   4   5        383.97        438.86        59.03 o                         
  -7   4   5      27344.06      27882.50       279.91 o                         
  -6   4   5       2549.77       2529.88        61.45 o                         
  -5   4   5      19079.88      19084.08       143.97 o                         
  -4   4   5       3335.08       3219.26        47.72 o                         
  -3   4   5     103326.19     101689.84       685.72 o                         
  -2   4   5       2568.89       2496.77        45.74 o                         
  -1   4   5      22890.24      22734.73       149.10 o                         
   0   4   5        165.18        180.64        25.02 o                         
   1   4   5      66232.26      64729.30       590.43 o                         
   2   4   5       1669.71       1728.18        36.87 o                         
   3   4   5      40936.04      40741.44       211.12 o                         
   4   4   5       6364.50       6217.60        72.41 o                         
   5   4   5      11163.52      11342.57       105.37 o                         
   6   4   5       2168.52       2255.43        52.90 o                         
   7   4   5      29265.22      29242.86       254.96 o                         
   8   4   5       1706.91       1831.63        72.42 o                         
   9   4   5       2595.28       2680.23       100.53 o                         
  10   4   5        777.47        597.89       118.68 o                         
 -10   5   5       6034.50       6071.17       166.02 o                         
  -9   5   5       1284.29       1369.03       112.68 o                         
  -8   5   5      20257.77      20752.56       290.55 o                         
  -7   5   5       2412.06       2564.03        77.58 o                         
  -6   5   5      11635.68      11568.04       145.56 o                         
  -5   5   5       1489.43       1568.47        42.32 o                         
  -4   5   5      21776.93      21663.92       146.39 o                         
  -3   5   5        101.92        124.17        19.74 o                         
  -2   5   5      62580.54      61698.93       335.35 o                         
  -1   5   5       2169.12       2108.04        43.72 o                         
   0   5   5      15054.15      14922.34       128.09 o                         
   1   5   5       5476.27       5438.53        79.44 o                         
   2   5   5      84859.70      83426.07       475.09 o                         
   3   5   5       5120.83       5074.88        64.61 o                         
   4   5   5      14305.41      14265.30       117.49 o                         
   5   5   5        890.66        951.32        38.06 o                         
   6   5   5      15884.05      15628.81       166.05 o                         
   7   5   5          4.33         11.36        34.63 o                         
   8   5   5      14187.66      14261.32       214.40 o                         
   9   5   5         94.56        142.32        64.67 o                         
  10   5   5       2144.98       1803.09       168.34 o                         
 -10   6   5        269.32        258.87        70.75 o                         
  -9   6   5      11204.52      11296.81       245.81 o                         
  -8   6   5        134.69        107.45        56.73 o                         
  -7   6   5      17310.79      17476.29       212.22 o                         
  -6   6   5        964.02       1027.86        53.71 o                         
  -5   6   5      15014.02      14981.54       152.69 o                         
  -4   6   5       4256.61       4043.97        45.79 o                         
  -3   6   5      47380.16      46718.99       266.95 o                         
  -2   6   5       6963.61       6994.32        80.78 o                         
  -1   6   5      18604.85      18631.75       137.99 o                         
   0   6   5       4129.60       4081.90        67.84 o                         
   1   6   5      51624.29      50920.42       383.46 o                         
   2   6   5        630.79        617.98        26.68 o                         
   3   6   5      23980.92      23633.09       164.44 o                         
   4   6   5         14.60         45.08        31.73 o                         
   5   6   5      16375.01      16694.99       144.06 o                         
   6   6   5       2847.62       2869.88        75.18 o                         
   7   6   5      17505.46      17414.42       222.02 o                         
   8   6   5       1143.65       1146.36        73.13 o                         
   9   6   5       4109.43       4174.47       133.17 o                         
  10   6   5         68.35       -139.96       195.09 o                         
 -10   7   5       4287.95       4243.88       261.37 o                         
  -9   7   5        582.17        376.74        69.72 o                         
  -8   7   5      16714.35      16875.49       297.10 o                         
  -7   7   5       1480.73       1383.80        71.11 o                         
  -6   7   5      13241.79      13114.63       183.92 o                         
  -5   7   5        217.21        268.60        34.39 o                         
  -4   7   5      46183.04      46229.56       294.30 o                         
  -3   7   5        588.36        608.32        36.90 o                         
  -2   7   5      34561.06      34494.65       257.64 o                         
  -1   7   5       5873.04       5888.98        88.98 o                         
   0   7   5      23385.30      23182.43       195.28 o                         
   1   7   5      10145.94      10269.84        96.11 o                         
   2   7   5      41033.43      40462.04       270.30 o                         
   3   7   5       5079.45       5001.73        71.10 o                         
   4   7   5      12284.22      12349.59       132.90 o                         
   5   7   5        917.88        900.83        47.37 o                         
   6   7   5      18994.97      18710.32       214.56 o                         
   7   7   5         72.95         90.13        46.33 o                         
   8   7   5       7495.98       7418.28       163.36 o                         
   9   7   5        597.07        568.12        85.93 o                         
  -9   8   5       7307.87       7593.95       211.95 o                         
  -8   8   5          1.05         83.52        64.08 o                         
  -7   8   5      16471.27      16878.71       256.12 o                         
  -6   8   5       1623.54       1703.48        73.02 o                         
  -5   8   5      12974.23      13229.67       174.70 o                         
  -4   8   5       3933.37       3977.34        83.35 o                         
  -3   8   5      30550.62      30533.82       222.86 o                         
  -2   8   5       4873.16       4916.80        93.72 o                         
  -1   8   5      29247.22      29085.85       241.32 o                         
   0   8   5       2780.20       2706.81        55.37 o                         
   1   8   5      25495.07      25423.38       181.39 o                         
   2   8   5        164.57        130.61        26.23 o                         
   3   8   5      30175.33      30162.95       219.71 o                         
   4   8   5       2188.08       2178.85        66.89 o                         
   5   8   5       8833.86       8815.60       146.59 o                         
   6   8   5       2186.29       2326.08        95.30 o                         
   7   8   5      13790.03      14062.70       222.71 o                         
   8   8   5        786.82        799.87        66.36 o                         
  -9   9   5       1174.87       1142.64       202.47 o                         
  -8   9   5      10832.45      10593.45       248.84 o                         
  -7   9   5       2776.70       2912.51       112.19 o                         
  -6   9   5      10793.89      10635.02       179.45 o                         
  -5   9   5       1717.42       1778.26        76.67 o                         
  -4   9   5      19485.55      19053.02       209.93 o                         
  -3   9   5        443.51        422.33        35.47 o                         
  -2   9   5      19983.44      19796.31       199.01 o                         
  -1   9   5        482.41        499.04        38.31 o                         
   0   9   5      25640.96      25441.64       243.49 o                         
   1   9   5       2014.33       2053.24        72.76 o                         
   2   9   5      23376.90      23548.01       193.84 o                         
   3   9   5       3188.06       3232.32        80.50 o                         
   4   9   5      13085.21      13024.53       191.63 o                         
   5   9   5       2846.56       2761.99       101.91 o                         
   6   9   5       9729.12       9760.95       190.86 o                         
   7   9   5         79.78        107.54        52.55 o                         
   8   9   5       5035.48       5046.64       173.57 o                         
  -8  10   5          2.95          9.03        80.14 o                         
  -7  10   5       7887.53       7983.05       168.71 o                         
  -6  10   5        821.03        771.58        63.53 o                         
  -5  10   5      18265.01      17956.11       238.54 o                         
  -4  10   5       3150.68       3199.04        84.79 o                         
  -3  10   5      18256.51      17739.33       208.57 o                         
  -2  10   5       5118.80       4971.76       107.28 o                         
  -1  10   5      15677.92      15702.23       204.00 o                         
   0  10   5        408.90        534.17        44.19 o                         
   1  10   5      22319.34      22363.17       239.16 o                         
   2  10   5         26.81         79.70        36.36 o                         
   3  10   5       9729.23       9584.43       174.88 o                         
   4  10   5       2290.73       2375.06        88.21 o                         
   5  10   5      15496.87      15109.06       238.45 o                         
   6  10   5       2660.06       2666.24       111.39 o                         
   7  10   5       6235.99       6431.34       166.75 o                         
   8  10   5       1318.98        997.11       238.33 o                         
  -8  11   5       4538.48       4742.31       282.12 o                         
  -7  11   5        970.18       1055.77        85.17 o                         
  -6  11   5      12604.66      12426.60       223.33 o                         
  -5  11   5         75.77         92.82        45.62 o                         
  -4  11   5      10364.78      10190.02       164.82 o                         
  -3  11   5         87.81         15.36        53.97 o                         
  -2  11   5      18216.88      18249.64       222.98 o                         
  -1  11   5       1023.36       1103.64        61.25 o                         
   0  11   5      15181.87      15508.16       218.22 o                         
   1  11   5       3701.73       3916.13       121.68 o                         
   2  11   5      13400.63      13747.76       225.82 o                         
   3  11   5       1942.58       1820.63        79.34 o                         
   4  11   5      12655.62      12743.32       206.41 o                         
   5  11   5        360.17        323.18        54.53 o                         
   6  11   5       8195.19       7977.40       184.48 o                         
   7  11   5          6.36        108.59        84.38 o                         
  -7  12   5       5894.46       5642.81       257.57 o                         
  -6  12   5        322.22        372.66        62.57 o                         
  -5  12   5      10630.83      10362.76       218.34 o                         
  -4  12   5        943.61        805.55        66.12 o                         
  -3  12   5       8814.24       8514.11       179.61 o                         
  -2  12   5       1974.26       2117.46        87.82 o                         
  -1  12   5      17355.37      17502.39       237.30 o                         
   0  12   5       2264.34       2240.49       114.49 o                         
   1  12   5      13303.79      13362.92       232.85 o                         
   2  12   5        169.77         66.37        78.32 o                         
   3  12   5      10097.07       9977.78       227.56 o                         
   4  12   5          5.57         25.30        50.47 o                         
   5  12   5       8479.22       8635.88       202.93 o                         
   6  12   5        627.99        952.86       118.00 o                         
  -6  13   5       7994.92       7244.50       599.47 o                         
  -5  13   5        221.99        127.07        65.55 o                         
  -4  13   5      10632.23      10263.69       242.55 o                         
  -3  13   5          0.12        -35.59        47.65 o                         
  -2  13   5       6005.15       5983.61       157.49 o                         
  -1  13   5        819.90        790.65        87.46 o                         
   0  13   5      18416.78      18316.61       328.68 o                         
   1  13   5        958.67        936.44        81.53 o                         
   2  13   5       4902.96       4853.67       179.33 o                         
   3  13   5        978.31       1038.12        80.23 o                         
   4  13   5       9193.13       9431.37       210.71 o                         
   5  13   5        830.68        902.57       125.07 o                         
  -5  14   5       9883.58       9561.94       537.95 o                         
  -4  14   5        433.63        547.66        97.95 o                         
  -3  14   5       6420.11       6251.30       291.43 o                         
  -2  14   5        594.94        549.66        86.20 o                         
  -1  14   5      11804.85      11795.60       325.93 o                         
   0  14   5        151.09        222.83        79.47 o                         
   1  14   5       6015.36       6419.74       185.18 o                         
   2  14   5         59.63         57.00        59.58 o                         
   3  14   5       7684.40       7333.02       240.58 o                         
   4  14   5        432.33        680.33       136.53 o                         
  -3  15   5        281.02        319.56       164.71 o                         
  -2  15   5       7150.16       6927.37       403.22 o                         
  -1  15   5          1.54        179.09       166.82 o                         
   0  15   5      10723.72      10454.80       509.89 o                         
   1  15   5        174.51         95.58       176.57 o                         
   2  15   5       3974.19       3715.62       472.68 o                         
 -10   0   6       1436.10       1501.11       106.40 o                         
  -8   0   6       1776.64       1857.00        93.06 o                         
  -6   0   6        913.29       1045.69        52.43 o                         
  -4   0   6      18037.48      17811.29       176.72 o                         
  -2   0   6      17716.97      18661.59       195.69 o                         
   0   0   6      20050.74      20449.09       148.05 o                         
   2   0   6      39319.15      40310.51       257.72 o                         
   4   0   6       7043.40       7279.08       106.68 o                         
   6   0   6      17800.39      18238.03       196.30 o                         
   8   0   6       1983.19       1994.53        89.62 o                         
  10   0   6       4035.27       3693.22       241.55 o                         
 -11   1   6         13.51         -0.93        75.52 o                         
 -10   1   6        385.37        350.03        69.01 o                         
  -9   1   6       3874.86       4003.96       107.78 o                         
  -8   1   6        107.07        134.96        36.06 o                         
  -7   1   6         17.90         29.51        24.52 o                         
  -6   1   6       3191.20       3092.68        56.27 o                         
  -5   1   6      12991.39      12987.35        93.62 o                         
  -4   1   6       1238.18       1187.31        25.73 o                         
  -3   1   6       5600.44       5468.39        56.60 o                         
  -2   1   6        957.82       1105.11        21.95 o                         
  -1   1   6       3372.48       3369.73        36.42 o                         
   0   1   6        179.73        180.22        13.02 o                         
   1   1   6      45836.63      45790.50       182.45 o                         
   2   1   6        881.68        828.27        22.90 o                         
   3   1   6       1109.68       1082.74        30.01 o                         
   4   1   6       2470.08       2479.62        41.27 o                         
   5   1   6      22428.33      22593.32       145.70 o                         
   6   1   6        931.71        938.36        33.29 o                         
   7   1   6       7401.66       7461.76       105.30 o                         
   8   1   6        180.75        189.45        36.54 o                         
   9   1   6       3891.84       3854.70       122.09 o                         
  10   1   6         38.28        -59.02        59.02 o                         
 -11   2   6         81.23         30.46        69.57 o                         
 -10   2   6        799.68        877.60        74.15 o                         
  -9   2   6         26.71        -14.73        43.99 o                         
  -8   2   6        965.18       1076.21        55.99 o                         
  -7   2   6         48.10         43.62        28.98 o                         
  -6   2   6        107.79        134.71        30.87 o                         
  -5   2   6         57.35         42.83        15.05 o                         
  -4   2   6      24644.36      24378.72       149.80 o                         
  -3   2   6         55.52         85.49        14.13 o                         
  -2   2   6        515.79        592.57        21.67 o                         
  -1   2   6         56.01         74.41        13.18 o                         
   0   2   6      31371.82      31472.24       209.97 o                         
   1   2   6         54.21         91.24        10.52 o                         
   2   2   6       7353.36       7104.88        62.05 o                         
   3   2   6        546.67        629.09        27.46 o                         
   4   2   6       7628.90       7498.66        71.48 o                         
   5   2   6        582.37        594.16        35.65 o                         
   6   2   6      20033.15      20409.91       169.84 o                         
   7   2   6        101.50         91.16        33.14 o                         
   8   2   6       3295.95       3282.74        94.01 o                         
   9   2   6         90.32        216.37        49.05 o                         
  10   2   6       7669.68       7539.06       209.56 o                         
 -11   3   6        131.71         42.15        68.01 o                         
 -10   3   6        175.19         77.73        53.45 o                         
  -9   3   6       1167.80       1183.77        72.10 o                         
  -8   3   6        457.98        373.01        56.96 o                         
  -7   3   6        435.08        403.93        40.98 o                         
  -6   3   6        137.78        137.33        33.78 o                         
  -5   3   6       3246.53       3265.38        49.93 o                         
  -4   3   6        303.91        322.46        17.61 o                         
  -3   3   6      11978.69      11898.38        96.16 o                         
  -2   3   6         34.01         69.86        15.83 o                         
  -1   3   6       6367.22       6559.94        74.93 o                         
   0   3   6       1374.67       1477.21        35.02 o                         
   1   3   6      28743.74      28584.72       241.50 o                         
   2   3   6        973.06       1006.58        29.39 o                         
   3   3   6      11204.34      11240.94       106.72 o                         
   4   3   6         30.18         47.15        13.40 o                         
   5   3   6      12121.26      12297.60       106.24 o                         
   6   3   6          1.57         11.84        31.58 o                         
   7   3   6      11087.99      11309.13       158.51 o                         
   8   3   6          1.41        -39.90        39.90 o                         
   9   3   6       1822.21       1785.78        85.53 o                         
  10   3   6        185.45        259.64        74.13 o                         
 -10   4   6        912.64        902.86        74.75 o                         
  -9   4   6         12.84         23.09        46.88 o                         
  -8   4   6       1755.30       1846.18        85.39 o                         
  -7   4   6        126.34        119.10        37.29 o                         
  -6   4   6        825.63        887.95        40.69 o                         
  -5   4   6       3282.15       3208.30        56.32 o                         
  -4   4   6      12472.05      12205.33       111.64 o                         
  -3   4   6       7883.23       7878.57        92.16 o                         
  -2   4   6       2756.15       2686.14        49.07 o                         
  -1   4   6      10480.88      10754.54        95.81 o                         
   0   4   6      17761.90      18000.61       158.86 o                         
   1   4   6       1739.57       1730.14        39.36 o                         
   2   4   6      15584.98      15387.45       116.23 o                         
   3   4   6       1476.49       1529.97        34.89 o                         
   4   4   6       6283.77       6360.83        85.32 o                         
   5   4   6       2020.83       2040.65        46.53 o                         
   6   4   6      14959.33      14919.46       159.71 o                         
   7   4   6        623.41        587.29        45.31 o                         
   8   4   6       3570.90       3529.51       101.02 o                         
   9   4   6        751.61        783.86        72.08 o                         
  10   4   6       4553.58       5321.98       501.57 o                         
 -10   5   6        310.26        261.28        56.81 o                         
  -9   5   6       2629.40       2699.49       108.76 o                         
  -8   5   6        426.22        509.33        63.13 o                         
  -7   5   6         18.03         41.23        33.48 o                         
  -6   5   6       1420.82       1479.82        55.28 o                         
  -5   5   6       9828.25      10015.88       104.25 o                         
  -4   5   6         17.57         31.45        22.33 o                         
  -3   5   6       6706.72       6840.50        87.05 o                         
  -2   5   6         66.93         77.57        27.78 o                         
  -1   5   6       4986.42       5190.29        68.18 o                         
   0   5   6       3029.46       3049.20        61.58 o                         
   1   5   6      24635.84      24311.27       203.81 o                         
   2   5   6        215.68        217.13        20.84 o                         
   3   5   6       2569.59       2625.52        47.94 o                         
   4   5   6       3164.95       3181.73        63.64 o                         
   5   5   6      14991.70      14922.29       152.19 o                         
   6   5   6         18.83         20.87        31.30 o                         
   7   5   6       4515.80       4461.20       100.42 o                         
   8   5   6         15.41         45.77        57.18 o                         
   9   5   6       5164.45       5167.64       160.50 o                         
  10   5   6        455.39        319.72       165.30 o                         
 -10   6   6        220.01        112.58        94.44 o                         
  -9   6   6         12.05        -40.36        61.69 o                         
  -8   6   6        821.45        844.14        77.18 o                         
  -7   6   6         90.22        119.57        41.13 o                         
  -6   6   6       1796.07       1956.60        69.10 o                         
  -5   6   6       1067.63       1101.37        48.48 o                         
  -4   6   6       4698.36       4765.50        66.09 o                         
  -3   6   6         49.37         69.99        16.01 o                         
  -2   6   6       7647.35       7570.80        82.36 o                         
  -1   6   6       2454.20       2430.51        50.04 o                         
   0   6   6       7694.12       7849.25        98.30 o                         
   1   6   6          4.56         61.58        26.72 o                         
   2   6   6      14470.96      14122.00       145.23 o                         
   3   6   6       1024.86       1109.35        45.01 o                         
   4   6   6       5535.59       5618.36        93.09 o                         
   5   6   6        985.30       1019.56        45.58 o                         
   6   6   6      10176.13      10494.17       136.37 o                         
   7   6   6        368.16        382.57        45.43 o                         
   8   6   6       3650.15       3819.42       128.84 o                         
   9   6   6        568.16        684.98        73.68 o                         
 -10   7   6       1108.71        962.97       150.32 o                         
  -9   7   6        792.35        986.22        88.87 o                         
  -8   7   6       1103.80       1182.37        91.11 o                         
  -7   7   6       1606.84       1711.96        84.28 o                         
  -6   7   6       3597.16       3728.80        95.65 o                         
  -5   7   6        949.85        971.27        51.41 o                         
  -4   7   6        827.68        947.76        46.75 o                         
  -3   7   6       8306.26       8009.15       107.41 o                         
  -2   7   6         50.57         64.64        26.00 o                         
  -1   7   6       4712.95       4725.77        74.26 o                         
   0   7   6       3812.90       3779.60        72.00 o                         
   1   7   6       9347.90       9385.46       114.35 o                         
   2   7   6       3903.47       3879.42        66.17 o                         
   3   7   6      13083.65      13061.04       131.72 o                         
   4   7   6       4765.82       4764.57        83.17 o                         
   5   7   6       5402.00       5453.06        99.47 o                         
   6   7   6        347.88        341.00        42.49 o                         
   7   7   6       7573.11       7636.62       160.18 o                         
   8   7   6        231.12        271.49        53.67 o                         
   9   7   6       2706.07       2563.80       192.76 o                         
  -9   8   6          2.06         72.57        70.42 o                         
  -8   8   6        895.54       1064.73        89.50 o                         
  -7   8   6         79.78        141.47        54.10 o                         
  -6   8   6        857.70        884.08        66.77 o                         
  -5   8   6       2402.90       2341.87        79.18 o                         
  -4   8   6       5511.56       5468.51        96.18 o                         
  -3   8   6       2289.77       2282.45        61.45 o                         
  -2   8   6       2603.19       2847.94        84.55 o                         
  -1   8   6       2644.72       2711.38        74.99 o                         
   0   8   6      11120.25      11134.41       142.65 o                         
   1   8   6          2.62         34.39        43.05 o                         
   2   8   6       6771.47       6970.17       102.94 o                         
   3   8   6        473.36        532.58        34.48 o                         
   4   8   6       6215.16       6291.21       112.60 o                         
   5   8   6       1928.72       1866.60        71.35 o                         
   6   8   6       6673.65       6589.40       139.11 o                         
   7   8   6        331.82        433.06        57.91 o                         
   8   8   6       4775.89       4727.28       142.60 o                         
  -9   9   6         60.52        135.24       126.96 o                         
  -8   9   6         70.70         68.15        68.16 o                         
  -7   9   6       1616.92       1587.14        93.55 o                         
  -6   9   6        359.43        294.06        52.13 o                         
  -5   9   6        585.83        566.75        56.94 o                         
  -4   9   6        338.84        350.28        42.18 o                         
  -3   9   6       4634.33       4634.54        85.44 o                         
  -2   9   6        256.20        238.50        38.84 o                         
  -1   9   6       4024.03       4242.66       106.29 o                         
   0   9   6       2608.90       2660.68        73.42 o                         
   1   9   6       3461.22       3571.34        72.66 o                         
   2   9   6        229.28        243.90        32.51 o                         
   3   9   6       9401.75       9466.57       135.65 o                         
   4   9   6        711.11        719.83        62.69 o                         
   5   9   6       3337.66       3294.11       103.27 o                         
   6   9   6        326.46        274.82        53.60 o                         
   7   9   6       6283.92       6572.73       165.98 o                         
   8   9   6         22.07        -62.37       177.51 o                         
  -8  10   6        793.46        713.04       131.33 o                         
  -7  10   6        196.67        147.26        59.79 o                         
  -6  10   6       1570.65       1498.95        87.95 o                         
  -5  10   6       2078.37       1957.48        93.00 o                         
  -4  10   6        475.89        494.55        51.53 o                         
  -3  10   6        961.20        895.19        51.12 o                         
  -2  10   6      10309.15      10570.84       156.58 o                         
  -1  10   6       3720.52       3699.49        99.07 o                         
   0  10   6        897.77        933.57        54.45 o                         
   1  10   6          0.93         12.37        33.43 o                         
   2  10   6      10495.36      10576.41       173.12 o                         
   3  10   6         73.06        123.87        44.44 o                         
   4  10   6       5357.09       5441.79       136.23 o                         
   5  10   6       1066.04        992.18        71.60 o                         
   6  10   6       3210.24       3283.05       132.59 o                         
   7  10   6          0.76         -5.89        59.60 o                         
   8  10   6       4190.42       3610.46       418.04 o                         
  -8  11   6          7.05         82.53       170.65 o                         
  -7  11   6       1358.70       1271.59        91.68 o                         
  -6  11   6       1769.76       1819.05        92.18 o                         
  -5  11   6       1063.58       1042.20        71.95 o                         
  -4  11   6         16.19         -8.55        40.34 o                         
  -3  11   6       3830.09       3706.82       106.29 o                         
  -2  11   6         22.78         31.52        37.37 o                         
  -1  11   6       4860.62       4977.71       119.19 o                         
   0  11   6       1527.82       1541.47        77.60 o                         
   1  11   6       4688.88       4640.20       133.01 o                         
   2  11   6        302.62        287.42        71.24 o                         
   3  11   6       6114.82       6119.13       153.77 o                         
   4  11   6       2348.28       2572.80       107.69 o                         
   5  11   6       2878.54       2953.17       119.50 o                         
   6  11   6          7.50        -54.90        54.90 o                         
   7  11   6       3178.92       2817.95       316.93 o                         
  -7  12   6         44.46         60.87       143.98 o                         
  -6  12   6       1200.75       1172.33        89.22 o                         
  -5  12   6        433.30        395.78        81.82 o                         
  -4  12   6        548.81        470.86        74.79 o                         
  -3  12   6        142.01        215.87        49.70 o                         
  -2  12   6       5759.24       5747.54       146.63 o                         
  -1  12   6        105.12        124.04        44.08 o                         
   0  12   6        893.61       1041.88        79.90 o                         
   1  12   6        888.06        954.21        77.67 o                         
   2  12   6       4659.87       4770.69       162.71 o                         
   3  12   6         13.96         44.78        58.72 o                         
   4  12   6       3765.86       3845.14       133.39 o                         
   5  12   6        692.00        668.34        76.62 o                         
   6  12   6       1843.23       1795.28       288.67 o                         
  -5  13   6         21.02        206.42        70.05 o                         
  -4  13   6        164.40         97.90        88.13 o                         
  -3  13   6       2343.26       2276.70        99.28 o                         
  -2  13   6        111.78        127.48        58.75 o                         
  -1  13   6       3115.61       2895.16       142.65 o                         
   0  13   6       1171.52       1273.34        83.39 o                         
   1  13   6        670.98        689.31        73.71 o                         
   2  13   6         27.75        133.68        59.56 o                         
   3  13   6       8531.31       8663.35       247.29 o                         
   4  13   6        371.06        263.39       101.12 o                         
   5  13   6        954.46       1004.77       243.39 o                         
  -4  14   6        424.55        467.13        79.52 o                         
  -3  14   6         37.61        -19.69        88.06 o                         
  -2  14   6       3485.53       3657.69       144.63 o                         
  -1  14   6        622.45        634.12       104.40 o                         
   0  14   6       1078.59       1175.18        98.29 o                         
   1  14   6         99.36        205.24        62.85 o                         
   2  14   6       3548.38       3560.03       181.28 o                         
   3  14   6        128.42        109.75        94.91 o                         
   4  14   6       3675.78       3406.58       396.34 o                         
  -2  15   6         11.45       -193.28       193.28 o                         
  -1  15   6       2288.89       2258.89       340.78 o                         
   0  15   6        273.78        111.14       173.31 o                         
   2  15   6        822.76        755.28       235.70 o                         
 -11   0   7       3025.46       2828.40       368.73 o                         
  -9   0   7      13613.36      13680.23       287.94 o                         
  -7   0   7       8492.11       8732.30       182.52 o                         
  -5   0   7       9817.65      10015.82       229.54 o                         
  -3   0   7      38587.35      37946.11       400.13 o                         
  -1   0   7       3787.73       4074.76        60.44 o                         
   1   0   7      73716.74      74526.95       408.58 o                         
   3   0   7       2653.81       2669.36        50.73 o                         
   5   0   7       5933.34       6170.14        97.71 o                         
   7   0   7       7584.12       7824.42       151.64 o                         
   9   0   7        284.55        339.96        75.92 o                         
 -11   1   7        122.47        470.39       202.37 o                         
 -10   1   7       7455.71       7903.10       195.68 o                         
  -9   1   7          0.11        -38.64        38.64 o                         
  -8   1   7      17090.98      16993.50       198.34 o                         
  -7   1   7          6.05        -33.88        33.88 o                         
  -6   1   7       4967.39       4925.84        77.02 o                         
  -5   1   7         35.66         26.63        17.70 o                         
  -4   1   7      58357.35      57570.89       320.81 o                         
  -3   1   7       2978.75       3127.02        52.38 o                         
  -2   1   7       6791.88       6694.60        64.42 o                         
  -1   1   7        648.03        655.73        19.37 o                         
   0   1   7      27405.70      27240.04       155.80 o                         
   1   1   7        839.09        819.33        18.77 o                         
   2   1   7      19097.51      18907.95       133.78 o                         
   3   1   7         76.22         83.62        21.28 o                         
   4   1   7       1552.97       1511.41        35.75 o                         
   5   1   7        329.98        344.48        23.68 o                         
   6   1   7      13064.77      13169.83       128.13 o                         
   7   1   7          1.51         58.53        34.34 o                         
   8   1   7        151.38        167.37        45.16 o                         
   9   1   7          6.04         32.77        53.82 o                         
  10   1   7       1544.03       1788.17       126.63 o                         
 -11   2   7       1847.83       1764.51       167.33 o                         
 -10   2   7         22.93         16.80        55.30 o                         
  -9   2   7      16639.10      16707.64       242.17 o                         
  -8   2   7         24.13         71.32        37.86 o                         
  -7   2   7       4556.89       4687.42       100.03 o                         
  -6   2   7        422.93        380.03        31.05 o                         
  -5   2   7      31809.13      30954.18       185.28 o                         
  -4   2   7        736.44        690.65        28.02 o                         
  -3   2   7      30115.94      30188.82       165.40 o                         
  -2   2   7       3195.37       3222.88        49.44 o                         
  -1   2   7       5427.58       5146.68        52.90 o                         
   0   2   7        201.58        206.66        18.79 o                         
   1   2   7      46083.55      45136.69       228.74 o                         
   2   2   7        682.22        678.30        25.11 o                         
   3   2   7       2144.65       2204.91        43.90 o                         
   4   2   7         18.11         14.17        24.58 o                         
   5   2   7      12993.88      12898.76       122.88 o                         
   6   2   7        124.92         91.72        28.76 o                         
   7   2   7       4142.50       4128.17        87.60 o                         
   8   2   7        534.67        542.93        50.34 o                         
   9   2   7        485.93        533.00        57.32 o                         
  10   2   7        491.41        357.22        99.85 o                         
 -11   3   7         84.44        212.88       102.81 o                         
 -10   3   7       5091.58       5223.71       151.62 o                         
  -9   3   7          1.07         47.61        47.78 o                         
  -8   3   7      14372.86      14404.68       214.68 o                         
  -7   3   7        624.90        639.47        42.83 o                         
  -6   3   7       3383.19       3553.94        84.41 o                         
  -5   3   7       1533.11       1501.18        36.83 o                         
  -4   3   7      27832.16      27443.45       183.23 o                         
  -3   3   7        300.32        296.37        18.08 o                         
  -2   3   7      11425.83      11608.35        97.22 o                         
  -1   3   7        315.90        399.21        31.32 o                         
   0   3   7      20293.62      20598.15       147.95 o                         
   1   3   7        487.70        549.80        28.82 o                         
   2   3   7      31827.82      31273.89       193.57 o                         
   3   3   7       1796.76       1708.54        45.19 o                         
   4   3   7        598.43        598.72        29.19 o                         
   5   3   7       2406.40       2408.17        56.96 o                         
   6   3   7      16296.49      16587.54       177.96 o                         
   7   3   7       1002.98       1092.25        56.80 o                         
   8   3   7        109.36        140.52        40.64 o                         
   9   3   7          9.79        -10.77        43.50 o                         
  10   3   7       1468.14       1841.32       215.70 o                         
 -10   4   7        834.20        987.79        77.94 o                         
  -9   4   7      13505.45      13380.09       222.82 o                         
  -8   4   7       1679.29       1604.03        79.34 o                         
  -7   4   7       5695.52       5667.42       129.57 o                         
  -6   4   7        573.65        585.34        42.66 o                         
  -5   4   7      16384.63      16448.51       143.55 o                         
  -4   4   7        239.41        244.63        24.73 o                         
  -3   4   7      24296.39      24120.29       174.78 o                         
  -2   4   7       1391.85       1374.03        38.82 o                         
  -1   4   7       5926.09       5859.98        73.76 o                         
   0   4   7       2399.21       2468.08        52.63 o                         
   1   4   7      35642.21      35258.53       325.52 o                         
   2   4   7       1910.24       1824.88        36.72 o                         
   3   4   7       1602.84       1631.12        46.07 o                         
   4   4   7        419.63        492.51        39.91 o                         
   5   4   7       7304.29       7285.88       101.27 o                         
   6   4   7         84.07         63.28        33.54 o                         
   7   4   7       3190.40       3309.62        85.37 o                         
   8   4   7         21.59         17.67        42.98 o                         
   9   4   7        307.63        282.98        67.16 o                         
  10   4   7         15.06        -92.67       131.99 o                         
 -10   5   7       6849.44       7113.35       183.73 o                         
  -9   5   7         88.33        142.52        50.99 o                         
  -8   5   7       8747.92       8978.69       191.21 o                         
  -7   5   7       1197.39       1252.32        70.13 o                         
  -6   5   7       9239.46       9118.18       136.09 o                         
  -5   5   7        662.22        686.57        34.57 o                         
  -4   5   7      41313.54      40549.85       257.33 o                         
  -3   5   7       2525.59       2568.40        51.54 o                         
  -2   5   7       5268.40       5258.02        72.82 o                         
  -1   5   7          9.63         43.34        22.95 o                         
   0   5   7      28367.34      28556.04       203.05 o                         
   1   5   7        486.48        464.04        47.68 o                         
   2   5   7       8120.09       8068.89        94.22 o                         
   3   5   7       3268.98       3162.93        52.88 o                         
   4   5   7       5299.54       5380.66        85.42 o                         
   5   5   7       2066.87       2057.46        63.09 o                         
   6   5   7       7004.00       6908.16       121.05 o                         
   7   5   7       1258.39       1260.40        58.29 o                         
   8   5   7        542.96        650.64        63.36 o                         
   9   5   7         56.03         89.08        61.81 o                         
  10   5   7        917.39       1241.00       259.92 o                         
 -10   6   7         44.24        -12.64       116.20 o                         
  -9   6   7       8701.01       8936.17       252.38 o                         
  -8   6   7        698.99        686.19        74.44 o                         
  -7   6   7       9749.35       9828.21       181.26 o                         
  -6   6   7         34.71         -1.88        34.70 o                         
  -5   6   7      11706.60      11730.99       147.55 o                         
  -4   6   7       1493.92       1486.66        41.75 o                         
  -3   6   7      21103.40      20729.02       166.59 o                         
  -2   6   7       4277.04       4282.57        64.51 o                         
  -1   6   7       9152.81       9301.53        94.20 o                         
   0   6   7       3493.75       3506.67        65.14 o                         
   1   6   7      20469.05      20206.45       172.73 o                         
   2   6   7       3130.47       3192.83        76.91 o                         
   3   6   7       5363.45       5261.98        87.89 o                         
   4   6   7        103.24         64.50        33.55 o                         
   5   6   7       5703.97       5746.09       102.64 o                         
   6   6   7         65.06         98.57        35.91 o                         
   7   6   7       2371.69       2438.84        85.67 o                         
   8   6   7       1703.48       1699.94        92.45 o                         
   9   6   7        104.74        127.87        81.20 o                         
 -10   7   7       5296.79       5631.94       521.71 o                         
  -9   7   7          4.37         20.83        59.48 o                         
  -8   7   7       7225.96       7578.11       202.07 o                         
  -7   7   7       1366.89       1330.82        83.88 o                         
  -6   7   7       7160.53       7356.13       144.89 o                         
  -5   7   7       2291.08       2175.91        67.20 o                         
  -4   7   7      13694.26      14043.81       158.66 o                         
  -3   7   7       6590.83       6457.03       100.07 o                         
  -2   7   7       7240.50       7291.42        89.30 o                         
  -1   7   7       1073.63       1107.45        41.67 o                         
   0   7   7      16352.65      16394.74       160.31 o                         
   1   7   7        494.51        560.80        34.92 o                         
   2   7   7       9549.44       9522.41       123.75 o                         
   3   7   7       1138.33       1174.72        53.63 o                         
   4   7   7       1911.08       1888.67        64.25 o                         
   5   7   7        847.96        843.55        49.95 o                         
   6   7   7       5453.52       5347.01       108.85 o                         
   7   7   7        621.28        622.45        65.90 o                         
   8   7   7        408.30        451.10        67.01 o                         
   9   7   7        102.36        151.49       123.97 o                         
  -9   8   7       6675.16       7276.18       244.56 o                         
  -8   8   7        718.69        491.83        72.86 o                         
  -7   8   7       2460.41       2407.28       108.84 o                         
  -6   8   7          1.33        -23.34        46.81 o                         
  -5   8   7      16434.57      15980.91       231.09 o                         
  -4   8   7         94.95        135.14        35.76 o                         
  -3   8   7       7040.28       6845.82       119.74 o                         
  -2   8   7       2990.13       2978.35        73.48 o                         
  -1   8   7      11503.95      11641.35       137.79 o                         
   0   8   7       2295.18       2299.47        67.26 o                         
   1   8   7      10325.29      10529.30       114.43 o                         
   2   8   7       3621.09       3559.61        77.03 o                         
   3   8   7       3020.47       3051.23        71.74 o                         
   4   8   7         75.41         33.30        40.90 o                         
   5   8   7       8810.25       8968.51       137.58 o                         
   6   8   7          3.83         41.98        40.46 o                         
   7   8   7        644.18        683.67        68.45 o                         
   8   8   7        499.95        556.76        82.67 o                         
  -8   9   7       4592.16       4612.25       168.43 o                         
  -7   9   7       1549.54       1708.07        97.88 o                         
  -6   9   7      10415.51      10125.67       200.29 o                         
  -5   9   7        840.01        730.79        67.61 o                         
  -4   9   7       9193.86       9063.80       216.42 o                         
  -3   9   7        745.95        689.24        43.26 o                         
  -2   9   7       8813.71       8798.74       143.86 o                         
  -1   9   7         25.67         79.18        42.69 o                         
   0   9   7       9736.69       9683.26       147.04 o                         
   1   9   7        573.41        617.81        44.04 o                         
   2   9   7       4689.33       4735.18        91.86 o                         
   3   9   7       2396.17       2328.66        77.33 o                         
   4   9   7       5189.50       5306.18       125.68 o                         
   5   9   7       1426.30       1422.54        73.28 o                         
   6   9   7       2946.89       2793.80       113.32 o                         
   7   9   7       2176.24       2131.48       113.71 o                         
   8   9   7        648.12        704.00       207.02 o                         
  -8  10   7       1578.71       1672.24       179.24 o                         
  -7  10   7       7167.39       7139.31       191.73 o                         
  -6  10   7        542.19        515.68        63.05 o                         
  -5  10   7       6765.28       6534.59       161.87 o                         
  -4  10   7        237.80        197.11        44.95 o                         
  -3  10   7       5981.61       5962.34       119.06 o                         
  -2  10   7       1031.46       1014.52        53.92 o                         
  -1  10   7      10472.46      10340.87       198.53 o                         
   0  10   7       1523.93       1575.66        67.57 o                         
   1  10   7       6348.68       6475.83       111.33 o                         
   2  10   7       3307.14       3293.96        94.57 o                         
   3  10   7       4192.54       4173.47       153.08 o                         
   4  10   7        977.31        952.82        68.24 o                         
   5  10   7       2585.51       2489.58       115.33 o                         
   6  10   7         24.36         87.58        57.01 o                         
   7  10   7        757.96        844.08       139.11 o                         
  -7  11   7        622.18        778.37       108.06 o                         
  -6  11   7       6268.20       6188.03       179.24 o                         
  -5  11   7        380.50        352.30        58.22 o                         
  -4  11   7       6998.18       6980.22       152.28 o                         
  -3  11   7       2293.86       2118.16        81.96 o                         
  -2  11   7       4273.75       4323.37       114.28 o                         
  -1  11   7        268.53        263.28        48.60 o                         
   0  11   7      12038.16      12420.58       201.25 o                         
   1  11   7        250.03        251.67        51.71 o                         
   2  11   7        931.54       1008.82        73.43 o                         
   3  11   7        450.43        464.34        57.73 o                         
   4  11   7       6104.89       6010.22       171.05 o                         
   5  11   7        167.53        148.01        60.99 o                         
   6  11   7        554.19        601.70       117.99 o                         
   7  11   7        420.50        458.79       201.92 o                         
  -6  12   7        190.27        247.32        75.75 o                         
  -5  12   7       8099.00       8048.61       216.39 o                         
  -4  12   7         19.09         48.00        49.59 o                         
  -3  12   7       3279.11       3390.67       109.80 o                         
  -2  12   7       1145.35       1072.48        72.80 o                         
  -1  12   7       8526.47       8690.28       176.24 o                         
   0  12   7        310.60        363.68        58.38 o                         
   1  12   7       2041.86       2131.86        98.36 o                         
   2  12   7       1301.10       1190.33        87.82 o                         
   3  12   7       2828.90       3046.29       161.84 o                         
   4  12   7          3.85        172.41        67.39 o                         
   5  12   7       2904.80       3399.72       209.46 o                         
   6  12   7         68.29       -176.37       176.37 o                         
  -5  13   7        133.27        102.59        70.71 o                         
  -4  13   7       1534.59       1461.12        95.52 o                         
  -3  13   7       1506.83       1493.48        82.23 o                         
  -2  13   7       7278.81       7187.01       198.95 o                         
  -1  13   7        126.12         35.88        66.87 o                         
   0  13   7       3538.56       3516.59       116.12 o                         
   1  13   7        605.78        648.88        73.63 o                         
   2  13   7       2676.08       2700.26       123.35 o                         
   3  13   7        137.27        300.30        90.13 o                         
   4  13   7       3868.92       3926.66       216.36 o                         
   5  13   7         49.06        139.75       141.48 o                         
  -4  14   7        415.38        413.11       107.74 o                         
  -3  14   7       1054.88       1043.78       157.02 o                         
  -2  14   7         57.58        209.92        83.36 o                         
  -1  14   7       6835.52       6629.96       235.15 o                         
   0  14   7         33.53         45.32        72.62 o                         
   1  14   7       2044.27       2123.84       137.46 o                         
   2  14   7        877.27        746.78       116.43 o                         
   3  14   7       1938.79       1927.27       313.28 o                         
  -1  15   7          3.71       -147.84       147.84 o                         
   0  15   7       3048.46       2930.11       396.81 o                         
   1  15   7         32.31       -103.63       201.69 o                         
 -10   0   8      13249.59      13158.41       337.22 o                         
  -8   0   8       1778.08       1948.41        98.80 o                         
  -6   0   8      26338.60      25702.11       300.48 o                         
  -4   0   8      38812.78      38126.75       335.35 o                         
  -2   0   8       6428.93       6203.29        73.55 o                         
   0   0   8     111167.56     111031.62       784.85 o                         
   2   0   8      11788.70      11887.13       111.19 o                         
   4   0   8      43570.20      42590.62       299.72 o                         
   6   0   8      14602.10      14454.96       200.31 o                         
   8   0   8       7215.21       7049.69       197.62 o                         
  10   0   8      12749.40      12341.53       771.18 o                         
 -10   1   8         52.27         83.41        56.68 o                         
  -9   1   8       9026.83       9073.34       174.00 o                         
  -8   1   8        115.48        135.13        39.76 o                         
  -7   1   8       4786.44       4825.55        99.57 o                         
  -6   1   8         63.29         53.50        31.32 o                         
  -5   1   8      44631.94      43631.88       276.02 o                         
  -4   1   8          6.04        -11.94        19.24 o                         
  -3   1   8      11180.11      11242.02       112.92 o                         
  -2   1   8         38.21         56.91        13.87 o                         
  -1   1   8      56432.89      56492.25       304.16 o                         
   0   1   8        182.48        196.83        23.28 o                         
   1   1   8      50711.96      50205.86       211.99 o                         
   2   1   8        440.38        495.67        20.89 o                         
   3   1   8      11569.28      11460.42        97.24 o                         
   4   1   8        210.53        205.59        23.14 o                         
   5   1   8      55051.96      54340.91       304.01 o                         
   6   1   8         78.09         43.54        30.36 o                         
   7   1   8       5978.25       5942.36       103.75 o                         
   8   1   8         85.61        124.23        43.77 o                         
   9   1   8      10248.48      10244.87       205.15 o                         
  10   1   8        134.92        333.51       117.09 o                         
 -11   2   8        239.20        220.68        89.41 o                         
 -10   2   8      10997.93      11046.74       233.01 o                         
  -9   2   8        623.95        611.74        60.29 o                         
  -8   2   8       4080.43       3974.22       100.52 o                         
  -7   2   8        295.75        280.68        39.48 o                         
  -6   2   8      24045.65      23889.52       213.05 o                         
  -5   2   8         59.11         88.06        16.83 o                         
  -4   2   8      39337.52      38270.07       251.58 o                         
  -3   2   8        146.28        138.85        14.50 o                         
  -2   2   8      16522.99      16500.84       130.96 o                         
  -1   2   8       2340.59       2267.73        38.47 o                         
   0   2   8      90412.77      89466.23       537.05 o                         
   1   2   8       1307.96       1260.82        26.65 o                         
   2   2   8      12714.13      12560.43       111.04 o                         
   3   2   8       3126.35       3155.60        58.26 o                         
   4   2   8      31412.62      31197.97       206.81 o                         
   5   2   8        119.42        103.04        27.84 o                         
   6   2   8      28784.14      28415.15       219.77 o                         
   7   2   8         78.69         60.90        37.47 o                         
   8   2   8       3361.48       3152.62       109.09 o                         
   9   2   8         64.78         21.55        48.84 o                         
  10   2   8      10188.29      10291.94       500.10 o                         
 -11   3   8       3346.13       3285.07       296.79 o                         
 -10   3   8         16.44         36.46        52.93 o                         
  -9   3   8      11549.40      11957.45       209.07 o                         
  -8   3   8        224.18        260.32        50.37 o                         
  -7   3   8       3601.07       3555.12        90.82 o                         
  -6   3   8       2484.31       2397.57        65.05 o                         
  -5   3   8      58763.63      58112.68       365.26 o                         
  -4   3   8       2136.49       2133.42        38.24 o                         
  -3   3   8       8584.06       8572.46        84.71 o                         
  -2   3   8       1516.66       1444.53        34.44 o                         
  -1   3   8      54174.66      53727.39       350.25 o                         
   0   3   8          0.23          7.95        16.40 o                         
   1   3   8      43302.17      43408.95       269.20 o                         
   2   3   8        344.08        468.38        41.44 o                         
   3   3   8      12759.98      12832.11       111.97 o                         
   4   3   8       1318.35       1265.96        46.24 o                         
   5   3   8      37309.48      37050.07       251.54 o                         
   6   3   8        312.93        327.24        36.29 o                         
   7   3   8       2873.85       2991.06        83.47 o                         
   8   3   8        598.44        575.20        51.43 o                         
   9   3   8      12706.35      12777.70       230.78 o                         
  10   3   8          4.03         51.77       148.26 o                         
 -10   4   8       8222.27       8497.48       197.54 o                         
  -9   4   8         85.78        109.11        47.12 o                         
  -8   4   8       4411.08       4511.15       124.54 o                         
  -7   4   8        142.18        112.20        47.07 o                         
  -6   4   8      16831.17      16998.30       207.56 o                         
  -5   4   8        173.58        237.63        28.50 o                         
  -4   4   8      24850.24      24222.54       184.23 o                         
  -3   4   8        223.16        211.31        32.12 o                         
  -2   4   8      11531.22      11614.51       120.43 o                         
  -1   4   8       2027.69       2129.23        56.35 o                         
   0   4   8      64189.48      64895.89       450.82 o                         
   1   4   8       1809.46       1805.67        38.81 o                         
   2   4   8      15789.14      15465.78       149.05 o                         
   3   4   8        345.95        284.50        30.87 o                         
   4   4   8      30449.05      30114.53       221.11 o                         
   5   4   8        111.46         70.11        32.48 o                         
   6   4   8      18578.62      18711.95       199.22 o                         
   7   4   8       1127.11       1091.83        56.68 o                         
   8   4   8       5167.57       5147.81       122.97 o                         
   9   4   8       1273.56       1232.23        91.68 o                         
 -10   5   8          4.10         36.96        85.87 o                         
  -9   5   8       5518.99       5867.20       150.45 o                         
  -8   5   8        764.27        683.18        63.52 o                         
  -7   5   8       6931.22       7057.92       151.64 o                         
  -6   5   8       3269.14       3388.09       114.43 o                         
  -5   5   8      25615.04      25996.03       217.08 o                         
  -4   5   8       5430.01       5392.14        79.18 o                         
  -3   5   8      18284.97      17896.64       145.18 o                         
  -2   5   8       2707.58       2649.60        55.07 o                         
  -1   5   8      32904.05      32474.06       211.78 o                         
   0   5   8         69.42        111.45        28.19 o                         
   1   5   8      41288.27      40678.57       252.18 o                         
   2   5   8        721.06        638.69        30.23 o                         
   3   5   8      11446.31      11239.01       126.61 o                         
   4   5   8       3084.60       3142.80        69.46 o                         
   5   5   8      34713.88      34837.22       273.40 o                         
   6   5   8       1713.82       1743.22        62.67 o                         
   7   5   8       9806.51       9659.80       150.47 o                         
   8   5   8        772.41        803.51        63.96 o                         
   9   5   8       5808.49       5678.45       246.48 o                         
 -10   6   8       7077.98       6929.32       563.38 o                         
  -9   6   8       1031.95       1150.31        88.86 o                         
  -8   6   8       3760.98       3903.83       145.10 o                         
  -7   6   8       1533.86       1497.98        79.02 o                         
  -6   6   8      14405.30      14574.48       216.09 o                         
  -5   6   8        166.82        125.97        33.99 o                         
  -4   6   8      25173.62      25097.28       193.38 o                         
  -3   6   8       1059.63       1061.64        38.62 o                         
  -2   6   8      13709.42      13633.79       125.38 o                         
  -1   6   8       5821.34       5974.80        85.88 o                         
   0   6   8      49367.14      49444.70       301.06 o                         
   1   6   8       5438.99       5427.73        91.32 o                         
   2   6   8      10831.40      10733.00       132.41 o                         
   3   6   8       4348.54       4305.05        82.10 o                         
   4   6   8      29054.28      28588.13       253.68 o                         
   5   6   8         55.86         38.55        36.29 o                         
   6   6   8      12605.17      12657.63       173.82 o                         
   7   6   8         29.35         23.41        38.53 o                         
   8   6   8       6918.86       6931.46       186.27 o                         
   9   6   8        677.42        712.13       108.61 o                         
  -9   7   8       6461.94       6505.68       198.69 o                         
  -8   7   8         45.59          3.83        61.60 o                         
  -7   7   8       5432.23       5386.70       153.69 o                         
  -6   7   8        741.82        745.44        65.62 o                         
  -5   7   8      20938.13      20804.96       241.12 o                         
  -4   7   8        864.83        863.83        44.72 o                         
  -3   7   8      11131.70      11055.10       130.90 o                         
  -2   7   8       2365.77       2355.26        62.01 o                         
  -1   7   8      22627.44      22736.09       184.26 o                         
   0   7   8        729.21        797.50        40.02 o                         
   1   7   8      28253.59      28936.57       211.51 o                         
   2   7   8        594.49        596.69        44.48 o                         
   3   7   8      15068.91      15057.09       174.86 o                         
   4   7   8       4109.20       4073.25        91.93 o                         
   5   7   8      17041.01      17210.35       201.48 o                         
   6   7   8        790.16        787.87        52.38 o                         
   7   7   8       6608.58       6544.87       145.11 o                         
   8   7   8        348.78        220.20        57.07 o                         
   9   7   8       7061.06       7283.01       578.65 o                         
  -9   8   8        985.15       1027.56       277.99 o                         
  -8   8   8       7620.84       7777.58       212.99 o                         
  -7   8   8        999.22       1118.51        82.63 o                         
  -6   8   8       9285.42       9108.27       197.79 o                         
  -5   8   8         12.04         65.01        50.13 o                         
  -4   8   8      15394.40      15642.86       191.82 o                         
  -3   8   8       1062.26       1086.66        51.33 o                         
  -2   8   8      20165.39      20385.06       196.98 o                         
  -1   8   8       5746.61       5794.02        95.37 o                         
   0   8   8      19916.84      20409.41       177.96 o                         
   1   8   8       3361.41       3324.31        70.07 o                         
   2   8   8      20116.74      20022.19       194.60 o                         
   3   8   8       2324.08       2291.43        65.81 o                         
   4   8   8      10756.92      10828.66       159.42 o                         
   5   8   8          0.66         -0.88        38.85 o                         
   6   8   8      15099.55      15105.60       217.73 o                         
   7   8   8        192.60        211.98        58.88 o                         
   8   8   8       3333.55       3655.03       234.11 o                         
  -8   9   8        578.78        650.93        82.82 o                         
  -7   9   8       4808.74       4750.29       155.05 o                         
  -6   9   8       4213.03       4149.58       162.93 o                         
  -5   9   8      14264.86      14013.40       246.15 o                         
  -4   9   8       3568.66       3507.58        95.77 o                         
  -3   9   8      13854.33      13657.60       174.76 o                         
  -2   9   8       2346.53       2226.84        73.27 o                         
  -1   9   8      18054.80      18100.06       203.60 o                         
   0   9   8        510.01        533.82        43.58 o                         
   1   9   8      17418.41      17870.41       199.47 o                         
   2   9   8        302.16        320.09        36.82 o                         
   3   9   8      12474.30      12476.70       176.40 o                         
   4   9   8       2938.58       2915.59        92.10 o                         
   5   9   8      13320.98      13025.35       218.56 o                         
   6   9   8       1278.35       1110.58        83.89 o                         
   7   9   8       7356.55       7175.84       204.00 o                         
   8   9   8       1521.00       1646.32       163.10 o                         
  -8  10   8       4846.71       4679.37       467.45 o                         
  -7  10   8        303.59        204.11        66.29 o                         
  -6  10   8       6523.46       6780.62       183.14 o                         
  -5  10   8          6.12          0.85        51.66 o                         
  -4  10   8      11875.09      11871.36       193.09 o                         
  -3  10   8        229.53        280.21        45.02 o                         
  -2  10   8      11127.56      11145.25       172.35 o                         
  -1  10   8       2934.15       3046.35       100.11 o                         
   0  10   8      14950.64      15272.95       189.51 o                         
   1  10   8        621.12        676.67        45.66 o                         
   2  10   8      13882.50      13984.85       195.87 o                         
   3  10   8        545.01        487.28        56.28 o                         
   4  10   8      11902.79      11602.50       206.97 o                         
   5  10   8        478.74        341.44        57.83 o                         
   6  10   8       6240.44       6471.42       199.78 o                         
   7  10   8        170.43        114.37       161.03 o                         
  -7  11   8       7632.03       6924.00       323.00 o                         
  -6  11   8        554.32        511.24        71.58 o                         
  -5  11   8       2870.70       3044.42       112.43 o                         
  -4  11   8        769.39        690.93        60.37 o                         
  -3  11   8      15799.68      15452.97       227.84 o                         
  -2  11   8       1312.86       1392.19       102.68 o                         
  -1  11   8       7381.83       7736.44       154.48 o                         
   0  11   8        160.37        169.87        56.78 o                         
   1  11   8      14695.08      14968.13       230.70 o                         
   2  11   8        161.58        122.08        52.21 o                         
   3  11   8      11663.69      11729.36       209.64 o                         
   4  11   8       1847.47       1890.97        98.30 o                         
   5  11   8       6151.19       6055.93       177.98 o                         
   6  11   8        558.41        328.37       171.65 o                         
  -6  12   8       3778.91       3630.54       241.87 o                         
  -5  12   8        111.12         81.83        56.76 o                         
  -4  12   8       7709.23       7693.62       169.26 o                         
  -3  12   8        550.20        532.49        59.54 o                         
  -2  12   8      10697.46      10912.78       236.90 o                         
  -1  12   8       2645.55       2686.12        96.10 o                         
   0  12   8       7209.71       7437.11       180.02 o                         
   1  12   8       1672.74       1762.29       100.65 o                         
   2  12   8      12584.65      12748.54       252.58 o                         
   3  12   8       2097.12       2113.61       111.03 o                         
   4  12   8       6542.67       6686.68       221.30 o                         
   5  12   8          3.01        -25.94       149.55 o                         
  -5  13   8       5254.99       5156.55       273.33 o                         
  -4  13   8         49.85         32.71        67.19 o                         
  -3  13   8       9374.69       9330.95       197.72 o                         
  -2  13   8        335.29        200.81        65.82 o                         
  -1  13   8       7977.72       8039.50       232.91 o                         
   0  13   8        184.92        138.15        64.94 o                         
   1  13   8       6690.46       6676.27       249.44 o                         
   2  13   8         28.71        -36.05        62.26 o                         
   3  13   8       8888.45       9285.68       394.88 o                         
   4  13   8       1181.79        651.60       156.25 o                         
  -4  14   8       4797.92       4544.65       237.38 o                         
  -3  14   8          1.06        175.05       112.01 o                         
  -2  14   8       8465.86       8661.98       249.66 o                         
  -1  14   8        705.51        659.14       114.20 o                         
   0  14   8       3179.27       3240.74       195.65 o                         
   1  14   8          1.24         -4.83        88.96 o                         
   2  14   8      12355.27      12349.99       460.83 o                         
  -9   0   9       3455.21       3473.76       151.64 o                         
  -7   0   9        783.00        844.27        70.93 o                         
  -5   0   9       4558.25       4551.24       106.64 o                         
  -3   0   9        297.15        352.56        44.01 o                         
  -1   0   9       1191.83       1163.02        48.10 o                         
   1   0   9        684.44        598.78        34.55 o                         
   3   0   9       3357.59       3116.11        62.88 o                         
   5   0   9          0.72        -14.82        40.43 o                         
   7   0   9       1362.29       1252.04        97.74 o                         
   9   0   9        257.73        134.09        75.64 o                         
 -10   1   9       1329.90       1471.61       111.75 o                         
  -9   1   9        198.61        262.48        50.25 o                         
  -8   1   9       1079.27       1104.87        63.65 o                         
  -7   1   9        106.75        127.01        32.90 o                         
  -6   1   9          9.89         45.54        31.52 o                         
  -5   1   9        397.53        322.29        37.21 o                         
  -4   1   9       4035.78       4053.75        73.96 o                         
  -3   1   9         15.38         66.71        24.20 o                         
  -2   1   9       3035.56       3024.89        41.84 o                         
  -1   1   9        257.54        219.76        26.13 o                         
   0   1   9        617.50        639.77        32.72 o                         
   1   1   9        420.03        434.52        20.21 o                         
   2   1   9        141.46        196.90        17.64 o                         
   3   1   9         18.07         17.45        19.65 o                         
   4   1   9       2168.09       2159.78        53.19 o                         
   5   1   9        988.81        991.20        40.49 o                         
   6   1   9         68.66        111.00        32.29 o                         
   7   1   9        976.79        940.82        52.77 o                         
   8   1   9       2507.08       2587.40        94.70 o                         
   9   1   9         35.04         26.04        51.09 o                         
 -11   2   9        157.77        206.82       108.58 o                         
 -10   2   9         31.22         38.04        52.85 o                         
  -9   2   9       1823.56       1822.21        91.70 o                         
  -8   2   9        750.68        738.81        52.15 o                         
  -7   2   9        389.61        340.08        38.68 o                         
  -6   2   9        531.03        587.12        46.26 o                         
  -5   2   9       1477.85       1376.87        53.17 o                         
  -4   2   9        837.66        837.75        39.04 o                         
  -3   2   9        130.62        160.73        18.34 o                         
  -2   2   9          2.15         43.89        20.23 o                         
  -1   2   9       1957.50       1992.16        37.56 o                         
   0   2   9         36.06         46.30        18.79 o                         
   1   2   9       1574.06       1558.45        34.44 o                         
   2   2   9        102.37        115.54        25.65 o                         
   3   2   9       3654.09       3684.47        64.64 o                         
   4   2   9         25.30          0.97        26.69 o                         
   5   2   9         52.31        102.32        29.71 o                         
   6   2   9          6.27         83.55        38.71 o                         
   7   2   9       1367.14       1368.19        56.82 o                         
   8   2   9         30.98         68.77        46.44 o                         
   9   2   9       1926.15       1823.61        99.66 o                         
 -10   3   9       2993.36       3003.18       121.31 o                         
  -9   3   9         73.32        148.35        47.80 o                         
  -8   3   9        167.41        121.69        46.61 o                         
  -7   3   9        108.33         96.03        37.94 o                         
  -6   3   9        409.16        468.63        39.01 o                         
  -5   3   9        214.66        187.21        46.37 o                         
  -4   3   9       3841.96       3903.34        50.84 o                         
  -3   3   9       1384.37       1435.49        43.38 o                         
  -2   3   9        257.02        289.58        27.90 o                         
  -1   3   9        362.58        376.85        24.10 o                         
   0   3   9       1629.67       1702.21        39.24 o                         
   1   3   9       1496.69       1546.14        44.98 o                         
   2   3   9       2014.47       1847.70        62.91 o                         
   3   3   9        270.67        335.77        32.87 o                         
   4   3   9        514.83        655.88        38.07 o                         
   5   3   9         24.64         13.33        29.38 o                         
   6   3   9       1200.30       1236.67        51.81 o                         
   7   3   9        264.38        250.39        38.54 o                         
   8   3   9        830.65        722.59        65.68 o                         
   9   3   9         88.18         18.21        63.54 o                         
 -10   4   9         26.61         49.36        60.75 o                         
  -9   4   9       2435.90       2317.97       100.27 o                         
  -8   4   9        379.62        372.60        53.64 o                         
  -7   4   9         30.80         66.45        44.99 o                         
  -6   4   9          4.52         -2.23        36.43 o                         
  -5   4   9       1612.41       1640.87        53.40 o                         
  -4   4   9         15.21         16.39        23.21 o                         
  -3   4   9        130.61        205.14        33.16 o                         
  -2   4   9       2188.73       2126.02        41.52 o                         
  -1   4   9         55.81        138.41        31.26 o                         
   0   4   9       2239.69       2214.27        44.44 o                         
   1   4   9        336.27        399.07        25.99 o                         
   2   4   9       3973.26       3799.90        60.91 o                         
   3   4   9       2825.93       2799.53        59.97 o                         
   4   4   9        769.49        849.43        39.50 o                         
   5   4   9        140.59        196.46        34.88 o                         
   6   4   9        204.99        227.42        38.35 o                         
   7   4   9        857.38        878.89        53.34 o                         
   8   4   9        509.53        463.18        52.32 o                         
   9   4   9        503.84        593.04       118.28 o                         
 -10   5   9        145.80        206.60        91.90 o                         
  -9   5   9        233.28        195.92        71.64 o                         
  -8   5   9       1297.73       1272.99        81.68 o                         
  -7   5   9        158.06        181.18        50.05 o                         
  -6   5   9        206.29        234.20        48.01 o                         
  -5   5   9        139.19        225.85        28.53 o                         
  -4   5   9        611.27        631.15        43.19 o                         
  -3   5   9       2470.71       2469.14        51.35 o                         
  -2   5   9        305.90        396.73        28.99 o                         
  -1   5   9        499.75        558.53        28.66 o                         
   0   5   9         33.20         37.12        27.00 o                         
   1   5   9        841.77        809.05        36.10 o                         
   2   5   9         10.43         27.60        29.92 o                         
   3   5   9         11.13         -9.30        31.78 o                         
   4   5   9        589.09        592.70        39.45 o                         
   5   5   9         46.16         65.71        34.41 o                         
   6   5   9         24.72         46.32        35.76 o                         
   7   5   9        444.91        543.67        53.85 o                         
   8   5   9       2431.31       2487.45        95.19 o                         
   9   5   9         23.33         -4.01       112.71 o                         
 -10   6   9        164.21        -86.48       168.54 o                         
  -9   6   9        656.04        718.27        72.30 o                         
  -8   6   9       1496.85       1356.08        93.42 o                         
  -7   6   9          8.68         26.57        45.59 o                         
  -6   6   9       1192.68       1124.24        68.42 o                         
  -5   6   9       1898.82       1887.32        62.62 o                         
  -4   6   9       1093.37       1115.21        43.54 o                         
  -3   6   9         46.52         35.95        30.92 o                         
  -2   6   9         87.60         80.21        28.71 o                         
  -1   6   9        308.34        355.33        34.09 o                         
   0   6   9        124.73        138.03        30.10 o                         
   1   6   9        429.79        486.35        44.63 o                         
   2   6   9       2504.93       2576.90        67.40 o                         
   3   6   9         72.29        112.35        30.84 o                         
   4   6   9         25.40         61.73        35.08 o                         
   5   6   9        338.14        403.55        42.94 o                         
   6   6   9        479.88        555.29        48.43 o                         
   7   6   9        762.55        775.55        53.15 o                         
   8   6   9          6.59         33.74        52.44 o                         
   9   6   9        146.54        215.36       157.02 o                         
  -9   7   9         17.60         27.24        68.25 o                         
  -8   7   9        467.41        529.71        72.96 o                         
  -7   7   9       1148.33       1124.21        89.31 o                         
  -6   7   9        649.83        771.05        69.76 o                         
  -5   7   9        583.65        645.09        47.40 o                         
  -4   7   9        224.37        273.38        35.27 o                         
  -3   7   9       2754.87       2777.43        70.31 o                         
  -2   7   9        313.64        292.65        29.90 o                         
  -1   7   9        654.83        620.17        37.19 o                         
   0   7   9        112.05        142.91        29.29 o                         
   1   7   9        281.03        330.50        36.22 o                         
   2   7   9       1337.27       1413.98        55.01 o                         
   3   7   9       1197.69       1164.71        52.50 o                         
   4   7   9        174.94        169.31        38.97 o                         
   5   7   9        992.30       1051.50        54.98 o                         
   6   7   9       1113.49       1071.86        75.14 o                         
   7   7   9       2276.25       2370.83        89.84 o                         
   8   7   9        208.49        202.80       105.08 o                         
  -8   8   9        722.10        726.31        83.81 o                         
  -7   8   9       1801.87       1716.00        97.91 o                         
  -6   8   9        122.86        125.06        60.81 o                         
  -5   8   9         84.62        180.04        51.32 o                         
  -4   8   9        473.14        514.45        44.26 o                         
  -3   8   9        481.30        502.19        45.22 o                         
  -2   8   9        355.48        368.87        41.24 o                         
  -1   8   9         44.29         54.77        34.79 o                         
   0   8   9        125.43        175.93        28.92 o                         
   1   8   9         45.12         45.14        27.60 o                         
   2   8   9       1248.58       1204.64        47.48 o                         
   3   8   9        239.38        265.30        36.02 o                         
   4   8   9        476.80        489.73        46.17 o                         
   5   8   9        535.30        450.04        48.94 o                         
   6   8   9        484.74        426.86        46.78 o                         
   7   8   9        733.15        678.85        76.61 o                         
   8   8   9        183.90        -41.65       117.56 o                         
  -8   9   9        178.06        148.30        82.61 o                         
  -7   9   9         13.96        107.68        62.05 o                         
  -6   9   9       1639.01       1678.88        98.05 o                         
  -5   9   9         56.59         35.59        52.56 o                         
  -4   9   9         97.98        200.82        42.79 o                         
  -3   9   9       2268.62       2300.05        80.28 o                         
  -2   9   9        323.54        390.12        44.77 o                         
  -1   9   9        223.86        211.34        45.41 o                         
   0   9   9        238.05        267.47        50.75 o                         
   1   9   9       1412.66       1533.03        57.83 o                         
   2   9   9        570.28        700.61        44.39 o                         
   3   9   9        131.07        102.61        36.73 o                         
   4   9   9        139.41         75.90        41.14 o                         
   5   9   9        300.44        275.97        50.30 o                         
   6   9   9       1839.88       1935.09        98.77 o                         
   7   9   9         91.39         53.59        82.10 o                         
  -7  10   9        361.39        411.35        69.54 o                         
  -6  10   9        167.48        161.44        61.83 o                         
  -5  10   9        306.07        294.65        60.96 o                         
  -4  10   9        283.35        297.95        49.08 o                         
  -3  10   9          3.92         39.44        41.77 o                         
  -2  10   9       1038.91       1117.63        65.83 o                         
  -1  10   9       1344.59       1363.24        68.97 o                         
   0  10   9        104.37        254.79        51.60 o                         
   1  10   9       1849.94       1831.19        74.65 o                         
   2  10   9       3071.33       3067.55       103.78 o                         
   3  10   9         63.86        104.50        51.04 o                         
   4  10   9         89.90         44.31        49.44 o                         
   5  10   9        783.85        840.86        89.23 o                         
   6  10   9        566.44        544.34       123.45 o                         
  -7  11   9        277.32        212.25       115.53 o                         
  -6  11   9        386.82        444.19        69.53 o                         
  -5  11   9          2.22         -6.24        58.91 o                         
  -4  11   9         30.17         71.16        46.85 o                         
  -3  11   9        986.54       1134.38        74.99 o                         
  -2  11   9        816.26        721.20        65.73 o                         
  -1  11   9          2.80        100.69        42.97 o                         
   0  11   9         82.04        149.56        57.37 o                         
   1  11   9        364.81        366.21        57.75 o                         
   2  11   9         24.30         10.33        56.91 o                         
   3  11   9        295.59        232.79        57.82 o                         
   4  11   9        226.71        201.09        55.85 o                         
   5  11   9          0.07        -95.11        96.06 o                         
   6  11   9        444.74        336.78       145.75 o                         
  -6  12   9         92.65        212.75       164.44 o                         
  -5  12   9         13.33        -26.66        66.57 o                         
  -4  12   9        757.79        887.13        72.93 o                         
  -3  12   9         16.21         42.57        55.49 o                         
  -2  12   9         29.73         43.42        53.99 o                         
  -1  12   9        270.39        154.04        49.90 o                         
   0  12   9        550.30        599.29        63.86 o                         
   1  12   9       1298.89       1228.06        87.28 o                         
   2  12   9         46.64        155.67        60.23 o                         
   3  12   9        271.87        232.48        60.95 o                         
   4  12   9         57.82         41.68       128.22 o                         
   5  12   9        452.12        297.20       198.69 o                         
  -5  13   9         70.09         46.88       124.83 o                         
  -4  13   9         85.25        114.59        85.46 o                         
  -3  13   9        444.44        494.51        82.98 o                         
  -2  13   9        823.69        901.74        87.28 o                         
  -1  13   9         24.16        108.22        96.24 o                         
   0  13   9        218.89        336.49        57.22 o                         
   1  13   9        295.68        299.36        71.33 o                         
   2  13   9        432.73        250.64        70.20 o                         
   3  13   9        283.27        562.30       252.44 o                         
   4  13   9         91.25         37.62       164.11 o                         
  -3  14   9        215.24        245.56        97.16 o                         
  -2  14   9        304.88        267.67       136.08 o                         
  -1  14   9        236.15        142.91       100.03 o                         
   0  14   9        106.57         29.85       140.62 o                         
   1  14   9        311.48        276.12        84.26 o                         
 -10   0  10       9540.87       9720.29       402.78 o                         
  -8   0  10      10494.47      10386.76       249.68 o                         
  -6   0  10      40872.95      40263.27       455.01 o                         
  -4   0  10      12111.25      11317.99       211.77 o                         
  -2   0  10      33264.00      32477.26       249.69 o                         
   0   0  10      43411.87      43314.06       305.81 o                         
   2   0  10       7948.55       7876.91       109.58 o                         
   4   0  10      33382.43      33762.77       340.30 o                         
   6   0  10       4879.98       5080.73       141.51 o                         
   8   0  10       5084.88       5204.03       180.75 o                         
 -10   1  10        119.45         95.25        58.61 o                         
  -9   1  10       4273.22       4155.68       150.63 o                         
  -8   1  10          0.11          8.21        43.50 o                         
  -7   1  10      16954.70      16973.23       197.73 o                         
  -6   1  10        147.26         90.24        35.40 o                         
  -5   1  10      34719.27      34153.07       278.61 o                         
  -4   1  10        333.74        476.13        36.46 o                         
  -3   1  10       8042.25       8063.23       103.21 o                         
  -2   1  10       1780.40       1854.04        32.71 o                         
  -1   1  10      82641.60      82201.70       485.45 o                         
   0   1  10       5699.38       5885.64        74.23 o                         
   1   1  10       5927.70       5930.67        67.76 o                         
   2   1  10        427.55        452.20        28.74 o                         
   3   1  10      34551.23      34532.42       221.73 o                         
   4   1  10         25.83         38.10        27.49 o                         
   5   1  10      16193.25      15954.40       149.44 o                         
   6   1  10        140.22        134.51        34.32 o                         
   7   1  10       2075.45       2123.96        73.35 o                         
   8   1  10        430.53        412.71        80.61 o                         
   9   1  10      10735.97      10476.01       293.23 o                         
 -10   2  10       9829.23      10021.87       228.46 o                         
  -9   2  10          4.98          4.39        51.60 o                         
  -8   2  10       2178.42       2196.97        80.87 o                         
  -7   2  10         23.37         -0.58        33.63 o                         
  -6   2  10      43381.21      42275.44       321.81 o                         
  -5   2  10        142.48        126.73        34.62 o                         
  -4   2  10       7231.50       7429.69       104.91 o                         
  -3   2  10         56.31         58.81        21.48 o                         
  -2   2  10      46305.92      45083.93       270.75 o                         
  -1   2  10        268.36        264.69        18.49 o                         
   0   2  10      43569.09      43026.97       237.88 o                         
   1   2  10         20.75         22.27        20.21 o                         
   2   2  10       4644.07       4886.51        71.26 o                         
   3   2  10        104.04         99.70        27.23 o                         
   4   2  10      49076.59      48542.91       375.98 o                         
   5   2  10        234.51        300.20        34.32 o                         
   6   2  10       1518.80       1507.38        53.94 o                         
   7   2  10         64.60         65.73        35.17 o                         
   8   2  10      10431.78      10541.69       198.58 o                         
   9   2  10         48.04        -73.12        97.88 o                         
 -10   3  10        135.90        327.23        74.81 o                         
  -9   3  10       5605.76       5426.49       145.02 o                         
  -8   3  10        202.33        182.01        51.24 o                         
  -7   3  10      19151.82      19021.88       217.17 o                         
  -6   3  10        146.71        173.30        36.11 o                         
  -5   3  10      24616.96      24007.74       220.33 o                         
  -4   3  10       1249.95       1192.09        42.34 o                         
  -3   3  10      13016.08      12795.49       107.70 o                         
  -2   3  10        651.91        733.89        35.00 o                         
  -1   3  10      50261.70      49807.09       272.08 o                         
   0   3  10        563.89        548.95        31.46 o                         
   1   3  10      15846.04      15803.05       116.18 o                         
   2   3  10        178.34        215.79        29.99 o                         
   3   3  10      21485.99      21340.71       180.16 o                         
   4   3  10         30.74          4.16        30.23 o                         
   5   3  10      19722.98      19599.67       180.90 o                         
   6   3  10        848.26        854.01        47.81 o                         
   7   3  10       3192.18       3264.03        92.07 o                         
   8   3  10        150.19        154.79        52.64 o                         
   9   3  10       8210.89       8244.75       274.14 o                         
 -10   4  10       8484.93       8659.43       277.35 o                         
  -9   4  10       1415.22       1486.82        84.96 o                         
  -8   4  10       5921.56       6009.37       148.12 o                         
  -7   4  10       2683.07       2560.74        96.36 o                         
  -6   4  10      30839.86      30895.62       280.45 o                         
  -5   4  10       1589.78       1607.86        56.54 o                         
  -4   4  10      10181.59      10114.67       112.72 o                         
  -3   4  10       2774.58       2663.62        62.90 o                         
  -2   4  10      34214.54      34218.33       255.52 o                         
  -1   4  10         30.83         41.94        25.43 o                         
   0   4  10      32402.18      32050.88       205.43 o                         
   1   4  10       2151.91       2203.09        46.16 o                         
   2   4  10      11481.53      11306.55       121.58 o                         
   3   4  10       4413.21       4370.71        78.15 o                         
   4   4  10      33114.85      32218.04       280.39 o                         
   5   4  10       2117.00       2124.72        67.10 o                         
   6   4  10       3448.52       3506.82        86.39 o                         
   7   4  10       2115.12       2053.49        81.51 o                         
   8   4  10       7142.38       7151.03       165.99 o                         
   9   4  10        138.54        205.77       101.25 o                         
 -10   5  10        533.01        685.69       199.90 o                         
  -9   5  10       4247.71       4217.49       134.32 o                         
  -8   5  10        192.18        191.62        49.33 o                         
  -7   5  10      14792.41      15070.48       216.53 o                         
  -6   5  10         66.12        106.86        45.18 o                         
  -5   5  10      26801.46      27014.34       249.03 o                         
  -4   5  10        550.38        548.70        34.48 o                         
  -3   5  10       9063.69       9182.92       115.80 o                         
  -2   5  10       4389.37       4357.41        79.06 o                         
  -1   5  10      58455.20      58023.85       334.40 o                         
   0   5  10       2061.47       2131.93        53.38 o                         
   1   5  10       4061.10       4265.93        78.18 o                         
   2   5  10        494.81        469.85        37.74 o                         
   3   5  10      23991.52      23530.30       224.00 o                         
   4   5  10        324.06        372.88        39.98 o                         
   5   5  10       9657.21       9618.67       140.62 o                         
   6   5  10        629.90        641.33        49.32 o                         
   7   5  10       2447.00       2518.05        91.62 o                         
   8   5  10        873.91        857.67        68.70 o                         
 -10   6  10       5847.79       5174.99       511.98 o                         
  -9   6  10         87.15        101.92        58.17 o                         
  -8   6  10       7564.81       7562.80       183.52 o                         
  -7   6  10        477.94        554.51        65.27 o                         
  -6   6  10      18519.13      18046.55       256.44 o                         
  -5   6  10       2750.25       2748.07        86.91 o                         
  -4   6  10      14269.12      14261.89       162.28 o                         
  -3   6  10          7.70         -2.50        31.06 o                         
  -2   6  10      22741.81      22733.61       192.71 o                         
  -1   6  10         42.91         71.46        26.76 o                         
   0   6  10      23731.26      23935.45       182.71 o                         
   1   6  10        630.24        697.48        41.76 o                         
   2   6  10      11231.19      11056.41       133.09 o                         
   3   6  10       1573.86       1599.00        53.91 o                         
   4   6  10      16979.89      16669.66       177.77 o                         
   5   6  10       1496.75       1439.50        60.97 o                         
   6   6  10       4812.88       4613.35       107.07 o                         
   7   6  10         20.10         27.37        44.47 o                         
   8   6  10       4791.86       4921.91       276.97 o                         
  -9   7  10       5423.67       5064.01       280.93 o                         
  -8   7  10        154.69        274.76        67.52 o                         
  -7   7  10      13276.98      13304.31       267.99 o                         
  -6   7  10         29.42         28.03        50.76 o                         
  -5   7  10      12716.96      12573.20       187.02 o                         
  -4   7  10       2389.90       2448.40        75.23 o                         
  -3   7  10      13586.32      13246.50       163.35 o                         
  -2   7  10       4995.26       4930.92        84.68 o                         
  -1   7  10      25242.95      25800.13       204.02 o                         
   0   7  10       8294.31       8368.24       101.77 o                         
   1   7  10      14113.37      13832.57       148.27 o                         
   2   7  10       2523.72       2546.32        69.22 o                         
   3   7  10      16826.08      16681.76       180.91 o                         
   4   7  10        230.90        173.10        37.59 o                         
   5   7  10      10859.30      10770.99       157.91 o                         
   6   7  10        331.35        293.03        42.29 o                         
   7   7  10       4360.73       4299.03       114.98 o                         
   8   7  10       1045.08       1310.59       275.27 o                         
  -8   8  10       4694.41       4623.72       170.23 o                         
  -7   8  10       1347.41       1318.45        89.40 o                         
  -6   8  10      17164.80      16967.68       302.70 o                         
  -5   8  10       1731.22       1694.84        99.98 o                         
  -4   8  10       9465.70       9291.11       145.85 o                         
  -3   8  10       1614.03       1589.82        65.06 o                         
  -2   8  10      22876.86      22692.40       233.46 o                         
  -1   8  10         14.44        -34.32        35.06 o                         
   0   8  10      13665.11      13785.35       155.71 o                         
   1   8  10       2666.11       2779.36        68.79 o                         
   2   8  10      10068.75      10141.93       133.46 o                         
   3   8  10       3345.25       3195.13        83.75 o                         
   4   8  10      16007.44      15804.84       192.44 o                         
   5   8  10       1210.25       1318.92        68.83 o                         
   6   8  10       2345.09       2349.73        94.16 o                         
   7   8  10        836.37        718.31       134.49 o                         
  -8   9  10        172.32         58.84        92.52 o                         
  -7   9  10       8044.14       8130.95       205.02 o                         
  -6   9  10         15.64         13.10        57.19 o                         
  -5   9  10       9890.28       9610.71       224.28 o                         
  -4   9  10        803.49        771.98        58.94 o                         
  -3   9  10      13938.18      13888.18       194.42 o                         
  -2   9  10       1181.06       1303.74        61.94 o                         
  -1   9  10      15420.55      15489.39       193.41 o                         
   0   9  10        481.42        594.84        57.71 o                         
   1   9  10      12170.09      12420.93       166.79 o                         
   2   9  10        503.04        536.72        45.78 o                         
   3   9  10       9780.15       9874.29       160.84 o                         
   4   9  10         68.30        113.84        45.64 o                         
   5   9  10       7217.18       7244.86       161.71 o                         
   6   9  10        631.50        521.51        77.74 o                         
   7   9  10       3960.97       4259.48       463.11 o                         
  -7  10  10       1248.37       1324.27       135.48 o                         
  -6  10  10       6084.90       6120.28       179.29 o                         
  -5  10  10       2662.69       2813.74       132.80 o                         
  -4  10  10      11241.34      11250.19       191.65 o                         
  -3  10  10       1269.90       1255.34        69.19 o                         
  -2  10  10      11285.50      11304.89       180.32 o                         
  -1  10  10         19.89         52.75        43.22 o                         
   0  10  10      10304.08      10362.99       160.99 o                         
   1  10  10        484.90        509.12        64.95 o                         
   2  10  10      12812.48      12843.68       205.93 o                         
   3  10  10       2630.87       2815.57       104.64 o                         
   4  10  10       5498.63       5279.30       146.80 o                         
   5  10  10       2363.93       2128.69       106.29 o                         
   6  10  10       5938.26       5831.81       576.75 o                         
  -7  11  10       7205.91       6902.61       390.89 o                         
  -6  11  10          8.34        -67.14        67.14 o                         
  -5  11  10       8327.24       8366.07       276.48 o                         
  -4  11  10        487.73        488.56        64.33 o                         
  -3  11  10      10688.01      10628.90       213.77 o                         
  -2  11  10       1733.54       1845.73        96.61 o                         
  -1  11  10      10154.49      10167.86       171.48 o                         
   0  11  10       3416.35       3525.96        94.49 o                         
   1  11  10       6232.41       6356.57       153.39 o                         
   2  11  10        704.14        837.04        72.57 o                         
   3  11  10      10501.02      10542.79       207.77 o                         
   4  11  10         28.21         20.84        52.26 o                         
   5  11  10       2627.00       2884.41       400.89 o                         
  -5  12  10        481.87        172.41        93.98 o                         
  -4  12  10       8597.34       8237.70       281.28 o                         
  -3  12  10         99.62        210.06        68.71 o                         
  -2  12  10       9136.53       9351.22       225.39 o                         
  -1  12  10          7.72         52.67        47.46 o                         
   0  12  10       6997.65       6974.93       176.46 o                         
   1  12  10        392.56        348.26        58.57 o                         
   2  12  10       8264.88       8410.02       218.81 o                         
   3  12  10        546.10        547.08        78.60 o                         
  -4  13  10        405.98        420.45       100.70 o                         
  -3  13  10      10592.44      10352.34       231.67 o                         
  -2  13  10        573.39        495.03       132.17 o                         
  -1  13  10       2944.81       3067.82       147.01 o                         
   0  13  10        699.81        803.88        74.14 o                         
   1  13  10      10891.21      10759.77       269.74 o                         
   2  13  10        963.27        809.49       110.70 o                         
  -3  14  10        342.93        -74.41       151.03 o                         
  -2  14  10       6226.41       5590.95       502.83 o                         
  -1  14  10        195.77        -80.60       112.87 o                         
   0  14  10       4054.80       4041.74       359.22 o                         
   1  14  10        141.81        137.17        77.27 o                         
  -9   0  11         32.79         65.10        71.42 o                         
  -7   0  11      10240.57      10175.49       219.79 o                         
  -5   0  11        329.75        386.29        44.66 o                         
  -3   0  11      15226.34      14501.83       235.29 o                         
  -1   0  11      27128.79      26991.43       292.10 o                         
   1   0  11       1361.15       1360.53        47.04 o                         
   3   0  11      33899.48      33748.05       333.69 o                         
   5   0  11       1743.68       1669.17        80.64 o                         
   7   0  11      13691.13      13500.46       301.98 o                         
   9   0  11       5063.47       4564.43       486.26 o                         
 -10   1  11         25.65        -25.64        75.19 o                         
  -9   1  11        201.79        194.25        54.56 o                         
  -8   1  11       4864.61       4817.20       129.85 o                         
  -7   1  11        570.15        585.87        46.69 o                         
  -6   1  11       3745.70       3626.93        87.92 o                         
  -5   1  11        456.38        501.29        37.18 o                         
  -4   1  11       4334.89       4313.45        81.23 o                         
  -3   1  11          7.09         25.94        25.52 o                         
  -2   1  11      23998.47      23826.27       151.25 o                         
  -1   1  11       2080.79       2138.46        51.95 o                         
   0   1  11       3443.84       3426.53        61.82 o                         
   1   1  11        471.18        402.31        25.11 o                         
   2   1  11      22785.26      22709.29       185.88 o                         
   3   1  11         32.94         28.22        32.06 o                         
   4   1  11      11449.28      11586.01       124.24 o                         
   5   1  11        269.93        235.46        39.16 o                         
   6   1  11       4467.49       4420.18       100.05 o                         
   7   1  11         70.87         80.72        41.73 o                         
   8   1  11       8879.84       8698.90       184.05 o                         
   9   1  11         41.01        -51.95       190.24 o                         
 -10   2  11         47.94         19.74        78.10 o                         
  -9   2  11        745.06        806.17        79.53 o                         
  -8   2  11        619.15        635.03        54.10 o                         
  -7   2  11       7912.69       7928.22       135.64 o                         
  -6   2  11        111.78        118.79        35.29 o                         
  -5   2  11        982.17        913.02        46.44 o                         
  -4   2  11        649.19        656.87        41.54 o                         
  -3   2  11      13670.04      13908.86       136.02 o                         
  -2   2  11          1.61         11.87        20.74 o                         
  -1   2  11       6192.65       6110.93        73.01 o                         
   0   2  11       1134.94       1168.36        39.73 o                         
   1   2  11      11303.06      11159.12       107.13 o                         
   2   2  11       2154.90       2110.33        54.91 o                         
   3   2  11      19773.55      19765.03       175.56 o                         
   4   2  11       1166.86       1314.06        50.20 o                         
   5   2  11       5577.69       5530.64        99.76 o                         
   6   2  11        566.42        576.56        44.34 o                         
   7   2  11       7113.15       6952.11       146.74 o                         
   8   2  11         16.13         77.74        50.75 o                         
   9   2  11       3545.08       3520.59       634.28 o                         
 -10   3  11        363.86        305.05       108.42 o                         
  -9   3  11        108.20        144.48        51.17 o                         
  -8   3  11       2354.26       2304.98        96.17 o                         
  -7   3  11         67.30         96.27        39.85 o                         
  -6   3  11       6740.70       6966.64       125.61 o                         
  -5   3  11        343.52        256.71        36.43 o                         
  -4   3  11        720.85        741.04        42.36 o                         
  -3   3  11       1666.68       1660.00        49.42 o                         
  -2   3  11      33126.95      32781.91       233.74 o                         
  -1   3  11       2590.03       2576.19        47.49 o                         
   0   3  11       1990.52       2077.23        42.99 o                         
   1   3  11        791.65        822.65        29.52 o                         
   2   3  11      14539.80      14615.77       148.31 o                         
   3   3  11         14.81         57.14        29.43 o                         
   4   3  11      11151.41      10785.48       132.06 o                         
   5   3  11         21.23         23.53        36.71 o                         
   6   3  11       2556.11       2486.36        79.25 o                         
   7   3  11        459.14        405.76        47.29 o                         
   8   3  11      11423.61      11315.35       213.60 o                         
   9   3  11        212.31        189.61       184.54 o                         
 -10   4  11        124.57        244.94        96.61 o                         
  -9   4  11        445.12        460.27        59.07 o                         
  -8   4  11         33.59         59.89        48.95 o                         
  -7   4  11       6626.48       6692.60       145.00 o                         
  -6   4  11        884.41        912.56        52.07 o                         
  -5   4  11       1998.88       2112.79        65.81 o                         
  -4   4  11       1204.94       1262.25        48.49 o                         
  -3   4  11      13517.84      13237.20       137.05 o                         
  -2   4  11        536.39        512.00        33.61 o                         
  -1   4  11      13720.40      13704.45       140.80 o                         
   0   4  11       1102.95       1125.34        36.82 o                         
   1   4  11       4971.42       5046.72        70.15 o                         
   2   4  11         73.02         64.39        33.08 o                         
   3   4  11      17458.41      17246.03       176.31 o                         
   4   4  11        130.81        112.22        33.89 o                         
   5   4  11       3288.61       3258.30        88.82 o                         
   6   4  11        348.28        372.04        44.29 o                         
   7   4  11       7130.98       7003.87       144.52 o                         
   8   4  11         51.36        150.91       102.64 o                         
 -10   5  11         83.84        228.83       169.76 o                         
  -9   5  11        540.94        522.56        61.39 o                         
  -8   5  11       3255.87       3329.84       117.92 o                         
  -7   5  11          2.25         65.04        43.03 o                         
  -6   5  11       2058.38       2038.50        78.17 o                         
  -5   5  11        220.36        297.90        38.22 o                         
  -4   5  11       5017.31       4978.44       100.24 o                         
  -3   5  11       2785.03       2828.36        65.94 o                         
  -2   5  11       6870.74       7275.18       103.97 o                         
  -1   5  11       1772.63       1769.69        64.43 o                         
   0   5  11       7474.44       7704.08       102.35 o                         
   1   5  11       2150.44       2139.79        65.13 o                         
   2   5  11      15469.05      15189.45       155.16 o                         
   3   5  11         51.82         49.65        32.64 o                         
   4   5  11      10212.83      10028.49       142.31 o                         
   5   5  11          6.39         -5.22        39.66 o                         
   6   5  11       7476.75       7198.65       140.75 o                         
   7   5  11        862.91        883.79        63.53 o                         
   8   5  11       4265.93       4115.19       182.35 o                         
  -9   6  11        425.22        286.24       102.91 o                         
  -8   6  11       1402.20       1635.45        87.87 o                         
  -7   6  11       3527.06       3555.53       116.73 o                         
  -6   6  11        730.76        782.84        63.96 o                         
  -5   6  11       1984.26       2013.99        78.26 o                         
  -4   6  11       2256.89       2182.32        75.65 o                         
  -3   6  11       6875.58       6880.16       105.09 o                         
  -2   6  11          1.55         16.57        29.09 o                         
  -1   6  11      12163.16      12082.29       139.27 o                         
   0   6  11        896.09        954.46        44.11 o                         
   1   6  11       4349.64       4479.21        95.43 o                         
   2   6  11       5453.72       5339.90        98.85 o                         
   3   6  11      17138.22      16923.25       179.59 o                         
   4   6  11       1474.90       1566.99        62.98 o                         
   5   6  11       4337.04       3909.36       100.23 o                         
   6   6  11       1599.37       1496.93        75.59 o                         
   7   6  11       6440.04       6457.22       147.67 o                         
   8   6  11         26.46         91.05       130.89 o                         
  -9   7  11        895.63        769.08       154.97 o                         
  -8   7  11       1079.22       1197.88        86.43 o                         
  -7   7  11        175.65        111.65        77.87 o                         
  -6   7  11       4949.39       5202.83       153.32 o                         
  -5   7  11        159.77        164.56        48.19 o                         
  -4   7  11       2808.66       2955.59        95.85 o                         
  -3   7  11        894.94        879.98        52.01 o                         
  -2   7  11      13267.63      13264.84       147.15 o                         
  -1   7  11        385.52        431.38        40.33 o                         
   0   7  11       7375.36       7519.39       106.34 o                         
   1   7  11       2078.18       2061.01        65.65 o                         
   2   7  11       5663.68       5674.96       108.11 o                         
   3   7  11         57.34        124.61        36.01 o                         
   4   7  11       7239.78       7035.68       129.77 o                         
   5   7  11         61.05         84.88        41.30 o                         
   6   7  11       3469.51       3282.05       105.68 o                         
   7   7  11        321.61        346.31        78.37 o                         
  -8   8  11        681.10        648.61       141.63 o                         
  -7   8  11       1421.83       1419.21       120.45 o                         
  -6   8  11        789.98        766.33        78.92 o                         
  -5   8  11       3872.47       3868.03       124.30 o                         
  -4   8  11       1759.65       1843.10        78.85 o                         
  -3   8  11       4488.65       4706.46       102.35 o                         
  -2   8  11         50.58         65.03        38.56 o                         
  -1   8  11       3647.61       3724.59        88.13 o                         
   0   8  11        101.28         76.80        32.06 o                         
   1   8  11       9724.61       9563.55       136.47 o                         
   2   8  11       1621.81       1703.34        62.80 o                         
   3   8  11       4952.20       4970.41       103.37 o                         
   4   8  11        444.67        513.76        53.64 o                         
   5   8  11       7930.61       7588.40       154.11 o                         
   6   8  11       1125.83       1161.10        72.96 o                         
   7   8  11       2554.96       2347.56       345.51 o                         
  -8   9  11        771.64        612.02       205.29 o                         
  -7   9  11        140.58        233.95        61.89 o                         
  -6   9  11       3200.67       3207.00       138.53 o                         
  -5   9  11        200.28        287.47        65.86 o                         
  -4   9  11       2733.56       2650.12        99.82 o                         
  -3   9  11       3242.08       3414.19        99.31 o                         
  -2   9  11       3793.73       3916.70       105.72 o                         
  -1   9  11       2363.29       2405.81        90.61 o                         
   0   9  11       7083.37       7114.52       126.39 o                         
   1   9  11       2432.01       2452.93        96.89 o                         
   2   9  11       4888.43       5029.51       106.17 o                         
   3   9  11        115.00         65.79        40.52 o                         
   4   9  11       7055.39       7308.37       161.51 o                         
   5   9  11         46.15         15.52        56.54 o                         
   6   9  11       3832.46       3506.45       237.49 o                         
  -7  10  11        876.16        878.34       113.02 o                         
  -6  10  11        213.16        167.06        66.86 o                         
  -5  10  11       3556.10       3464.71       143.40 o                         
  -4  10  11        832.74        848.70        74.86 o                         
  -3  10  11       2281.76       2471.07        93.64 o                         
  -2  10  11         79.69        139.96        44.15 o                         
  -1  10  11       9527.07       9676.56       167.94 o                         
   0  10  11          7.65         -8.57        41.51 o                         
   1  10  11       3734.75       3701.96        97.80 o                         
   2  10  11        505.72        398.78        62.66 o                         
   3  10  11       4764.27       4901.38       219.70 o                         
   4  10  11         11.05        113.51        51.22 o                         
   5  10  11       4476.27       4639.01       269.34 o                         
  -7  11  11         44.50        -35.68       141.08 o                         
  -6  11  11       1090.66       1054.09       178.12 o                         
  -5  11  11         37.23         28.87        66.82 o                         
  -4  11  11       4720.37       4645.22       171.36 o                         
  -3  11  11        797.96        933.23        75.66 o                         
  -2  11  11       1159.60       1195.10        80.78 o                         
  -1  11  11          4.22         30.13        42.83 o                         
   0  11  11       8596.24       8631.77       160.18 o                         
   1  11  11       1361.39       1418.38        86.26 o                         
   2  11  11       2786.14       2968.65       125.99 o                         
   3  11  11         14.16         -1.40        56.95 o                         
   4  11  11       4985.55       4995.56       332.24 o                         
   5  11  11         56.54        114.40       186.66 o                         
  -5  12  11       3965.68       4131.89       463.54 o                         
  -4  12  11        589.19        394.53        84.25 o                         
  -3  12  11        942.67       1051.26        83.57 o                         
  -2  12  11        611.02        481.09        80.22 o                         
  -1  12  11       3517.34       3824.97       147.08 o                         
   0  12  11         38.43         28.37        49.43 o                         
   1  12  11       5078.82       5157.50       156.25 o                         
   2  12  11       2143.94       1976.04       121.55 o                         
   3  12  11       2283.49       2651.97       334.86 o                         
  -4  13  11       1577.04       1867.02       237.65 o                         
  -3  13  11        382.30        344.28        79.08 o                         
  -2  13  11       1929.22       1921.87       143.90 o                         
  -1  13  11         13.28         37.17        95.59 o                         
   0  13  11       4881.20       4430.49       196.27 o                         
   1  13  11        316.73        424.28       131.48 o                         
   2  13  11       1498.85       1304.54       258.82 o                         
  -8   0  12       3294.46       3380.20       174.48 o                         
  -6   0  12      14684.05      14416.65       259.65 o                         
  -4   0  12        318.83        294.91        55.56 o                         
  -2   0  12      34330.19      34287.04       532.96 o                         
   0   0  12        113.61        148.46        39.11 o                         
   2   0  12       6421.88       6775.62       135.54 o                         
   4   0  12       5475.89       5338.30       132.16 o                         
   6   0  12         18.78         15.77        50.59 o                         
   8   0  12       3479.13       3689.75       202.47 o                         
 -10   1  12          5.21         79.98        96.23 o                         
  -9   1  12       1565.62       1514.79        94.82 o                         
  -8   1  12        271.17        292.81        52.36 o                         
  -7   1  12      11696.09      11673.12       170.10 o                         
  -6   1  12         20.45         14.53        36.39 o                         
  -5   1  12       3728.14       3742.35        81.66 o                         
  -4   1  12        128.44        135.99        30.93 o                         
  -3   1  12       7717.57       7862.57       109.92 o                         
  -2   1  12          0.35         14.29        25.22 o                         
  -1   1  12      13872.70      14097.30       136.95 o                         
   0   1  12         86.76         87.59        27.80 o                         
   1   1  12       1179.23       1173.51        40.99 o                         
   2   1  12          5.14          5.58        34.84 o                         
   3   1  12      10558.77      10762.89       133.35 o                         
   4   1  12         90.80         81.53        32.51 o                         
   5   1  12        217.78        280.43        40.35 o                         
   6   1  12        518.67        489.04        45.57 o                         
   7   1  12        850.79        942.88        60.53 o                         
   8   1  12         78.26        139.64        65.58 o                         
 -10   2  12       3277.53       3649.99       214.41 o                         
  -9   2  12          5.95         53.55        61.36 o                         
  -8   2  12       6683.45       6539.43       139.22 o                         
  -7   2  12        484.37        577.21        52.37 o                         
  -6   2  12       8589.81       8032.55       134.98 o                         
  -5   2  12        688.05        661.02        41.44 o                         
  -4   2  12       2375.83       2472.65        68.46 o                         
  -3   2  12       2254.75       2283.65        61.36 o                         
  -2   2  12      13605.21      13880.97       140.58 o                         
  -1   2  12       1014.85        979.26        42.12 o                         
   0   2  12       3342.97       3382.93        64.42 o                         
   1   2  12         76.05         50.20        21.77 o                         
   2   2  12       4181.36       4266.84        86.87 o                         
   3   2  12         24.04         -9.10        35.19 o                         
   4   2  12       4104.26       4197.98        89.50 o                         
   5   2  12        166.41        179.50        36.48 o                         
   6   2  12         64.52        114.24        40.36 o                         
   7   2  12        152.02        114.19        47.86 o                         
   8   2  12       1572.03       1570.22       137.20 o                         
 -10   3  12        215.30        233.01       126.23 o                         
  -9   3  12        687.16        661.60        66.95 o                         
  -8   3  12        456.36        544.35        66.24 o                         
  -7   3  12      14674.22      14228.75       200.61 o                         
  -6   3  12        671.52        718.30        53.06 o                         
  -5   3  12       2298.45       2308.11        71.26 o                         
  -4   3  12         74.12         67.88        36.21 o                         
  -3   3  12       8803.52       8665.19       116.13 o                         
  -2   3  12         50.60         73.54        25.82 o                         
  -1   3  12      11470.70      11493.43       113.17 o                         
   0   3  12       1472.48       1521.10        46.87 o                         
   1   3  12         97.70         98.84        32.45 o                         
   2   3  12       1553.79       1423.80        54.85 o                         
   3   3  12      11609.92      11658.75       144.05 o                         
   4   3  12        746.21        763.59        49.98 o                         
   5   3  12        117.57        188.10        40.85 o                         
   6   3  12        275.34        297.59        46.65 o                         
   7   3  12       2185.39       2189.07        87.70 o                         
   8   3  12          7.14         85.16        68.94 o                         
 -10   4  12       1324.92        914.80       209.69 o                         
  -9   4  12         37.56         19.00        53.15 o                         
  -8   4  12       3969.53       3980.04       126.62 o                         
  -7   4  12         27.28         75.15        44.35 o                         
  -6   4  12       8534.91       8289.28       137.06 o                         
  -5   4  12        616.13        567.02        43.05 o                         
  -4   4  12       2869.16       2910.98        74.30 o                         
  -3   4  12         49.82         80.65        25.97 o                         
  -2   4  12      16390.07      16339.09       148.75 o                         
  -1   4  12         69.14         76.54        28.78 o                         
   0   4  12       1253.36       1364.52        44.25 o                         
   1   4  12        176.00        147.23        37.00 o                         
   2   4  12       5211.60       5202.98       102.88 o                         
   3   4  12        242.64        267.22        43.93 o                         
   4   4  12       2890.60       2837.44        80.94 o                         
   5   4  12        734.85        705.87        51.85 o                         
   6   4  12        139.48        167.40        41.55 o                         
   7   4  12         77.90         50.81        47.77 o                         
   8   4  12       1400.62       1133.43       125.99 o                         
  -9   5  12       4183.40       4049.66       174.80 o                         
  -8   5  12        370.52        377.43        60.27 o                         
  -7   5  12       6022.44       6082.06       136.67 o                         
  -6   5  12       1091.89       1106.29        64.86 o                         
  -5   5  12       3266.22       3192.59        85.54 o                         
  -4   5  12          6.11         45.39        34.83 o                         
  -3   5  12       6063.04       6141.49        93.76 o                         
  -2   5  12        144.75        168.90        30.04 o                         
  -1   5  12       5664.38       5830.27        90.41 o                         
   0   5  12       3099.72       3163.54        63.94 o                         
   1   5  12       3798.93       3836.27        91.30 o                         
   2   5  12       1355.47       1397.70        60.75 o                         
   3   5  12       4919.91       4904.05       102.06 o                         
   4   5  12       1860.02       1883.05        73.92 o                         
   5   5  12        791.46        814.25        55.28 o                         
   6   5  12         39.75         91.69        58.33 o                         
   7   5  12        391.68        420.89        55.60 o                         
   8   5  12          0.80         86.19       105.13 o                         
  -9   6  12          2.01        -89.84        89.84 o                         
  -8   6  12       3811.61       3780.21       128.05 o                         
  -7   6  12        273.96        201.04        52.45 o                         
  -6   6  12       7423.65       7212.42       145.88 o                         
  -5   6  12       2290.78       2329.17        86.21 o                         
  -4   6  12       1788.03       1741.97        70.30 o                         
  -3   6  12       3335.40       3397.76        78.78 o                         
  -2   6  12      13101.66      13153.85       145.22 o                         
  -1   6  12       2965.20       2860.21        69.98 o                         
   0   6  12       1335.12       1360.27        51.19 o                         
   1   6  12        324.89        329.54        44.25 o                         
   2   6  12       5399.82       5396.74       107.93 o                         
   3   6  12         12.07          0.73        38.13 o                         
   4   6  12       1382.14       1363.04        64.48 o                         
   5   6  12        505.16        473.99        49.77 o                         
   6   6  12        384.69        338.16        51.83 o                         
   7   6  12        741.22        634.26       115.26 o                         
  -9   7  12       1428.73       1375.41       191.38 o                         
  -8   7  12        161.90        121.16        69.84 o                         
  -7   7  12       5782.38       5875.59       172.94 o                         
  -6   7  12        196.42        236.20        53.16 o                         
  -5   7  12       2861.47       2723.83       100.98 o                         
  -4   7  12          3.17        -29.91        47.09 o                         
  -3   7  12       9531.78       9376.50       142.33 o                         
  -2   7  12         45.30         40.41        38.30 o                         
  -1   7  12       3914.91       3994.82        80.40 o                         
   0   7  12        546.25        642.44        40.88 o                         
   1   7  12       1211.53       1417.58        60.75 o                         
   2   7  12        591.61        631.73        49.38 o                         
   3   7  12       4571.93       4588.20       106.02 o                         
   4   7  12        463.65        453.57        58.69 o                         
   5   7  12        120.34         68.82        48.20 o                         
   6   7  12         91.90         97.64        46.78 o                         
   7   7  12       1289.82       1048.02       126.94 o                         
  -8   8  12       5100.18       5645.93      1141.34 o                         
  -7   8  12          1.86        -26.93        65.53 o                         
  -6   8  12       2194.96       2041.61       145.15 o                         
  -5   8  12       1324.45       1319.56        81.37 o                         
  -4   8  12       6135.65       6151.94       138.56 o                         
  -3   8  12        892.98        897.69        52.75 o                         
  -2   8  12       1926.16       2027.49        74.02 o                         
  -1   8  12       1669.85       1728.18        68.03 o                         
   0   8  12       3137.46       3088.86        75.08 o                         
   1   8  12         22.51         62.72        37.29 o                         
   2   8  12       2909.24       2929.67        82.92 o                         
   3   8  12         11.24         14.42        40.04 o                         
   4   8  12        583.80        622.57        54.83 o                         
   5   8  12       1114.10       1102.32        70.37 o                         
   6   8  12        813.08        766.51       119.43 o                         
  -8   9  12        523.52        616.15       213.96 o                         
  -7   9  12       3890.24       3589.48       201.31 o                         
  -6   9  12       1806.64       1818.65       112.74 o                         
  -5   9  12       2223.39       2371.76       120.52 o                         
  -4   9  12          3.63        -37.18        48.31 o                         
  -3   9  12       5046.03       5121.23       129.37 o                         
  -2   9  12         22.79        -26.27        38.74 o                         
  -1   9  12       2547.43       2441.19        88.51 o                         
   0   9  12       2802.19       2744.90        91.09 o                         
   1   9  12       3093.10       2971.75        93.32 o                         
   2   9  12       1093.92       1083.20        59.45 o                         
   3   9  12       1932.87       1951.17        84.78 o                         
   4   9  12       1901.02       1890.35        87.13 o                         
   5   9  12        136.78        143.35        60.18 o                         
   6   9  12        579.85        748.24       215.46 o                         
  -7  10  12         36.06        -65.15        87.79 o                         
  -6  10  12       2484.29       2453.80       197.60 o                         
  -5  10  12        230.87        213.72        76.77 o                         
  -4  10  12       3837.93       3829.64       137.20 o                         
  -3  10  12         78.59        153.39        48.49 o                         
  -2  10  12       4822.74       4892.13       137.55 o                         
  -1  10  12        946.15       1053.04        80.17 o                         
   0  10  12        974.56        974.80        64.31 o                         
   1  10  12         32.84         60.58        44.98 o                         
   2  10  12       3286.85       3491.38       119.59 o                         
   3  10  12         10.60         24.31        54.56 o                         
   4  10  12        241.81        204.82        56.86 o                         
   5  10  12        498.81        365.31       101.93 o                         
  -6  11  12        487.65        416.89       189.77 o                         
  -5  11  12       2951.22       2910.08       194.27 o                         
  -4  11  12          6.74        113.24        68.76 o                         
  -3  11  12       4229.79       4071.01       142.91 o                         
  -2  11  12         37.69        138.24        56.52 o                         
  -1  11  12        351.49        390.31        52.08 o                         
   0  11  12        279.87        328.82        54.59 o                         
   1  11  12       4646.33       4499.47       144.38 o                         
   2  11  12        187.96        182.48        59.20 o                         
   3  11  12        321.93        282.49        72.29 o                         
   4  11  12        425.31        493.01       293.23 o                         
  -5  12  12        836.08        749.79       225.94 o                         
  -4  12  12       3596.62       3457.39       231.64 o                         
  -3  12  12        776.88        826.00       110.59 o                         
  -2  12  12       1342.59       1491.30       111.70 o                         
  -1  12  12       1773.37       2118.24       134.09 o                         
   0  12  12       2091.99       2013.06        99.19 o                         
   1  12  12        126.96        278.32        72.49 o                         
   2  12  12       2517.59       2392.10       236.33 o                         
   3  12  12        228.58        289.92       117.05 o                         
  -3  13  12       2640.77       2560.16       197.11 o                         
  -1  13  12        965.59        563.50       185.06 o                         
   0  13  12        127.02         57.62        70.81 o                         
  -9   0  13       9706.39       9404.40       330.95 o                         
  -7   0  13       8297.96       7780.18       224.12 o                         
  -5   0  13       5657.63       5572.87       164.29 o                         
  -3   0  13      43007.39      43117.41       624.18 o                         
  -1   0  13       6816.83       7068.77       131.53 o                         
   1   0  13      26041.46      26246.29       260.34 o                         
   3   0  13      20056.03      20123.43       276.18 o                         
   5   0  13       6735.72       6654.31       171.07 o                         
   7   0  13      13242.54      12852.81       297.64 o                         
 -10   1  13       1722.13       1687.62       216.21 o                         
  -9   1  13         27.67         79.76        53.88 o                         
  -8   1  13      17102.32      16938.54       246.23 o                         
  -7   1  13         26.66         -4.22        43.51 o                         
  -6   1  13       5522.21       5389.02       120.44 o                         
  -5   1  13         37.85         56.19        36.06 o                         
  -4   1  13      21372.23      21085.46       213.48 o                         
  -3   1  13         62.67        120.09        48.87 o                         
  -2   1  13      28130.09      28202.57       237.84 o                         
  -1   1  13       1130.68       1190.87        49.97 o                         
   0   1  13       6135.36       6330.75        91.85 o                         
   1   1  13        498.97        538.40        39.75 o                         
   2   1  13      44960.93      45753.07       338.87 o                         
   3   1  13        576.91        595.45        43.31 o                         
   4   1  13       2994.99       3047.34        83.65 o                         
   5   1  13        307.80        283.04        43.22 o                         
   6   1  13      13522.60      12952.33       189.89 o                         
   7   1  13         64.71         74.57        46.40 o                         
   8   1  13       6949.36       6571.58       336.81 o                         
 -10   2  13        212.92        184.71       279.00 o                         
  -9   2  13       6015.34       5950.16       178.73 o                         
  -8   2  13        157.36        112.72        54.67 o                         
  -7   2  13      16177.48      16329.96       233.31 o                         
  -6   2  13         20.38        -32.71        41.14 o                         
  -5   2  13       4215.84       4222.97        91.24 o                         
  -4   2  13         28.28         79.29        33.71 o                         
  -3   2  13      44156.35      43700.31       339.17 o                         
  -2   2  13        553.17        509.52        38.16 o                         
  -1   2  13       7289.78       7250.83       107.43 o                         
   0   2  13        444.29        500.11        33.47 o                         
   1   2  13      29111.37      29194.92       227.12 o                         
   2   2  13         41.14         24.14        35.56 o                         
   3   2  13      22898.29      22872.29       220.19 o                         
   4   2  13          0.42         67.53        39.77 o                         
   5   2  13       3298.21       3316.42        93.01 o                         
   6   2  13        141.00        142.18        45.39 o                         
   7   2  13      17113.77      17236.86       251.82 o                         
   8   2  13         20.60        157.77       110.81 o                         
 -10   3  13       2122.46       2173.94       309.65 o                         
  -9   3  13        351.56        221.01        85.91 o                         
  -8   3  13      12869.70      12377.34       235.32 o                         
  -7   3  13        563.83        591.39        54.03 o                         
  -6   3  13       2999.87       2919.07        90.69 o                         
  -5   3  13        866.62        968.38        51.87 o                         
  -4   3  13      25205.34      25338.01       234.19 o                         
  -3   3  13        101.83        110.75        34.00 o                         
  -2   3  13      20261.64      20580.26       193.56 o                         
  -1   3  13         28.37         54.40        32.58 o                         
   0   3  13      11628.94      11639.29       129.16 o                         
   1   3  13       1322.60       1317.59        51.42 o                         
   2   3  13      33411.77      33689.20       285.99 o                         
   3   3  13        335.62        365.91        42.79 o                         
   4   3  13       8791.40       8613.64       138.16 o                         
   5   3  13        121.97         27.07        39.30 o                         
   6   3  13      12020.64      11763.40       180.52 o                         
   7   3  13         36.99        -25.65        50.83 o                         
   8   3  13       7076.34       6859.72       341.08 o                         
  -9   4  13       6158.57       6107.72       262.91 o                         
  -8   4  13        384.28        360.66        63.26 o                         
  -7   4  13      10850.95      10941.71       190.19 o                         
  -6   4  13        516.46        507.50        47.63 o                         
  -5   4  13       6107.57       6024.36       119.60 o                         
  -4   4  13       2703.32       2572.48        75.26 o                         
  -3   4  13      33147.57      32585.22       265.94 o                         
  -2   4  13       1845.18       1885.77        70.74 o                         
  -1   4  13       8838.25       8904.83       122.85 o                         
   0   4  13        907.25        915.41        48.35 o                         
   1   4  13      20826.07      20857.64       213.39 o                         
   2   4  13          9.63         -5.34        40.15 o                         
   3   4  13      17175.88      17114.39       200.04 o                         
   4   4  13        559.93        521.55        45.31 o                         
   5   4  13       4925.53       4833.30       114.29 o                         
   6   4  13       1690.60       1679.30        75.80 o                         
   7   4  13      13561.71      13869.42       275.51 o                         
  -9   5  13        621.40        691.83       121.01 o                         
  -8   5  13      11326.58      11345.77       217.38 o                         
  -7   5  13       1097.83       1037.56        64.76 o                         
  -6   5  13       7009.32       6928.86       142.49 o                         
  -5   5  13       1012.85       1048.99        57.92 o                         
  -4   5  13      12714.29      12817.08       164.93 o                         
  -3   5  13        150.57        165.15        38.16 o                         
  -2   5  13      24227.80      24444.21       204.08 o                         
  -1   5  13        379.81        445.83        36.57 o                         
   0   5  13       6820.76       6781.30       119.10 o                         
   1   5  13       1911.41       1839.93        67.08 o                         
   2   5  13      31995.29      31480.40       300.36 o                         
   3   5  13        962.13       1031.91        56.72 o                         
   4   5  13       3789.11       3727.86        99.81 o                         
   5   5  13        503.83        522.78        51.85 o                         
   6   5  13       9798.49       9616.05       173.96 o                         
   7   5  13          0.60         23.16        63.08 o                         
  -9   6  13       6578.70       6253.25       496.09 o                         
  -8   6  13        104.85        141.24        64.40 o                         
  -7   6  13       6730.57       6685.86       156.24 o                         
  -6   6  13        191.67        284.53        49.43 o                         
  -5   6  13       9133.80       8781.66       150.69 o                         
  -4   6  13       1793.19       1859.74        70.43 o                         
  -3   6  13      19030.88      19191.43       210.63 o                         
  -2   6  13       1251.51       1365.79        52.23 o                         
  -1   6  13       8127.06       8186.34       124.21 o                         
   0   6  13       2063.35       2075.44        67.11 o                         
   1   6  13      18812.73      18665.27       222.91 o                         
   2   6  13          0.93        -41.38        41.38 o                         
   3   6  13      11885.05      11519.49       173.43 o                         
   4   6  13        134.96        121.57        44.67 o                         
   5   6  13       6832.62       6498.39       134.77 o                         
   6   6  13        869.84        649.77        59.88 o                         
   7   6  13       6833.70       6292.18       272.91 o                         
  -8   7  13       7029.02       7033.35       585.63 o                         
  -7   7  13        672.75        783.48        74.84 o                         
  -6   7  13       5242.32       5174.91       135.90 o                         
  -5   7  13        300.66        349.40        53.78 o                         
  -4   7  13      13263.85      12978.09       201.91 o                         
  -3   7  13        274.94        187.31        47.42 o                         
  -2   7  13      15007.55      15030.79       201.52 o                         
  -1   7  13       2005.53       2103.77        64.95 o                         
   0   7  13       9620.16       9829.43       141.29 o                         
   1   7  13       4110.05       4196.69       101.18 o                         
   2   7  13      14153.26      14079.88       198.37 o                         
   3   7  13       2422.77       2625.25        87.97 o                         
   4   7  13       8550.61       8426.43       157.76 o                         
   5   7  13       1909.92       1900.94        85.47 o                         
   6   7  13       7249.71       7117.48       281.76 o                         
   7   7  13         18.47       -187.79       187.79 o                         
  -8   8  13          0.06         78.00       159.87 o                         
  -7   8  13       7928.53       8015.73       246.10 o                         
  -6   8  13        252.11        200.28        60.52 o                         
  -5   8  13       5404.70       5542.40       152.12 o                         
  -4   8  13       1795.79       1671.88        86.97 o                         
  -3   8  13      14192.91      14126.45       214.87 o                         
  -2   8  13       2554.88       2465.49        86.81 o                         
  -1   8  13      11976.79      12038.54       179.99 o                         
   0   8  13       1312.57       1330.64        62.29 o                         
   1   8  13      13488.86      13084.86       210.98 o                         
   2   8  13          1.68         -4.81        40.30 o                         
   3   8  13      12572.37      12525.35       203.81 o                         
   4   8  13        150.28        199.15        48.01 o                         
   5   8  13       4444.98       4430.33       124.31 o                         
   6   8  13       1032.97        988.58       368.32 o                         
  -7   9  13        956.71        947.42       181.88 o                         
  -6   9  13       6263.43       6223.69       212.23 o                         
  -5   9  13       1349.63       1299.46        98.94 o                         
  -4   9  13       9849.68       9559.86       199.63 o                         
  -3   9  13         72.80        117.61        63.24 o                         
  -2   9  13       8592.70       8489.76       154.36 o                         
  -1   9  13         27.97        -19.72        45.75 o                         
   0   9  13      11514.64      11454.62       190.41 o                         
   1   9  13       1715.09       1673.86        97.01 o                         
   2   9  13       9912.54       9975.39       165.50 o                         
   3   9  13        623.55        645.62        61.63 o                         
   4   9  13       7979.82       7852.19       174.54 o                         
   5   9  13        373.52        256.67       156.23 o                         
  -6  10  13        483.38        254.58       377.04 o                         
  -5  10  13       8226.60       8182.17       304.32 o                         
  -4  10  13       2613.39       2913.34       174.71 o                         
  -3  10  13       6924.43       7030.71       179.02 o                         
  -2  10  13        930.85        918.31       102.61 o                         
  -1  10  13       9224.76       9215.52       173.90 o                         
   0  10  13        816.08        825.22        68.28 o                         
   1  10  13       7381.50       7443.46       161.43 o                         
   2  10  13        156.26        211.02        49.74 o                         
   3  10  13       6435.43       6427.55       185.55 o                         
   4  10  13        247.31        136.21       113.19 o                         
   5  10  13       7128.67       6730.85       546.81 o                         
  -5  11  13        482.32        888.91       272.37 o                         
  -4  11  13       3732.95       3377.95       237.45 o                         
  -3  11  13         24.24         31.53        58.62 o                         
  -2  11  13      10060.12      10539.21       267.43 o                         
  -1  11  13        289.41        346.01        50.72 o                         
   0  11  13       6952.61       7097.49       177.78 o                         
   1  11  13       1587.93       1555.34        91.95 o                         
   2  11  13       6536.89       6895.60       254.70 o                         
   3  11  13        695.45        633.76       139.66 o                         
  -3  12  13       3865.08       3807.43       193.45 o                         
  -2  12  13        531.78        490.10       111.18 o                         
  -1  12  13       8594.25       8330.82       251.71 o                         
   0  12  13        853.53        649.42       102.45 o                         
   1  12  13       5511.70       5700.52       286.62 o                         
  -1  13  13         95.03       -183.24       183.24 o                         
  -8   0  14        352.70        278.56        83.82 o                         
  -6   0  14          0.69         -4.97        58.04 o                         
  -4   0  14        657.58        673.19        75.29 o                         
  -2   0  14         39.45        105.26        61.61 o                         
   0   0  14       4061.94       4157.68       103.89 o                         
   2   0  14        933.72        987.92        70.55 o                         
   4   0  14        397.69        359.59        61.54 o                         
   6   0  14       3327.93       3107.19       128.50 o                         
  -9   1  14         92.30        227.33       107.34 o                         
  -8   1  14        277.15        279.02        56.70 o                         
  -7   1  14       1532.62       1520.23        79.75 o                         
  -6   1  14        652.31        590.10        57.63 o                         
  -5   1  14       1523.38       1478.17        68.89 o                         
  -4   1  14        112.12        224.44        53.28 o                         
  -3   1  14        231.50        226.14        47.95 o                         
  -2   1  14          1.12         97.44        52.20 o                         
  -1   1  14        336.11        396.82        36.41 o                         
   0   1  14        146.78        127.56        27.33 o                         
   1   1  14       2843.44       2868.02        74.76 o                         
   2   1  14          0.60         68.61        35.93 o                         
   3   1  14         99.26        122.36        37.10 o                         
   4   1  14        254.41        233.44        40.84 o                         
   5   1  14       3980.29       3823.36       106.82 o                         
   6   1  14        239.39        228.71        49.78 o                         
   7   1  14        462.20        441.24        75.95 o                         
   8   1  14         12.71          8.38       161.54 o                         
  -9   2  14          0.44        111.77       145.75 o                         
  -8   2  14        162.20        170.54        59.56 o                         
  -7   2  14         40.05         58.61        50.88 o                         
  -6   2  14         21.01         61.28        47.98 o                         
  -5   2  14         45.18         42.32        48.11 o                         
  -4   2  14       1146.10       1318.93        67.27 o                         
  -3   2  14          2.48        101.68        53.30 o                         
  -2   2  14        760.93        832.79        60.73 o                         
  -1   2  14        566.27        663.03        55.02 o                         
   0   2  14       3131.56       3129.46        73.33 o                         
   1   2  14         54.18         38.94        33.04 o                         
   2   2  14          5.84         25.56        36.86 o                         
   3   2  14        145.14         99.28        38.76 o                         
   4   2  14       2305.31       2178.88        79.64 o                         
   5   2  14        294.78        313.31        44.13 o                         
   6   2  14       1234.78       1163.55        91.82 o                         
   7   2  14        100.57        132.53        74.19 o                         
  -9   3  14         81.28        139.51       131.67 o                         
  -8   3  14          3.10         98.72        63.87 o                         
  -7   3  14        141.33         86.48        51.00 o                         
  -6   3  14        228.49        263.62        66.17 o                         
  -5   3  14        253.87        226.82        44.82 o                         
  -4   3  14         53.81         77.10        48.03 o                         
  -3   3  14         67.85        130.80        42.46 o                         
  -2   3  14        187.64        167.97        39.53 o                         
  -1   3  14        260.08        279.24        37.04 o                         
   0   3  14        360.82        398.23        38.20 o                         
   1   3  14       2139.86       2208.44        72.29 o                         
   2   3  14        295.23        271.20        40.99 o                         
   3   3  14          6.58         28.87        39.87 o                         
   4   3  14        312.73        307.45        46.10 o                         
   5   3  14       1363.25       1553.65        81.31 o                         
   6   3  14         24.54         72.08        47.78 o                         
   7   3  14       1035.99        970.58       162.80 o                         
  -9   4  14        317.68        411.06       208.86 o                         
  -8   4  14        371.15        324.48        68.97 o                         
  -7   4  14          8.68         11.06        55.50 o                         
  -6   4  14         25.60         31.66        46.60 o                         
  -5   4  14        534.94        541.99        49.70 o                         
  -4   4  14        197.10        288.39        46.90 o                         
  -3   4  14       1646.93       1710.01        65.37 o                         
  -2   4  14        101.79        179.80        35.54 o                         
  -1   4  14       1461.08       1514.92        62.79 o                         
   0   4  14       2458.62       2571.60        75.77 o                         
   1   4  14        820.49        774.38        51.43 o                         
   2   4  14        348.92        388.20        45.04 o                         
   3   4  14       1120.52       1081.93        59.78 o                         
   4   4  14       1404.76       1470.77        69.93 o                         
   5   4  14         27.80         65.66        43.49 o                         
   6   4  14       1425.40       1395.66        72.03 o                         
   7   4  14          1.99         53.10       164.13 o                         
  -9   5  14         93.93        313.73       179.32 o                         
  -8   5  14        149.00         77.51        92.14 o                         
  -7   5  14        467.00        368.26        63.91 o                         
  -6   5  14        355.54        333.75        58.89 o                         
  -5   5  14        860.59        944.10        62.60 o                         
  -4   5  14         61.82        140.19        40.76 o                         
  -3   5  14         26.31         45.25        35.62 o                         
  -2   5  14         17.46        -10.49        32.37 o                         
  -1   5  14        754.77        789.22        59.53 o                         
   0   5  14        407.71        454.43        45.82 o                         
   1   5  14        764.53        713.14        48.97 o                         
   2   5  14        272.38        259.48        48.88 o                         
   3   5  14        872.05        966.71        57.61 o                         
   4   5  14       1031.40       1048.60        61.96 o                         
   5   5  14       2721.68       2765.71        93.53 o                         
   6   5  14          6.14         86.30        45.01 o                         
   7   5  14        275.94        341.01       185.40 o                         
  -8   6  14        107.92        310.45       185.15 o                         
  -7   6  14        274.36        215.99        61.70 o                         
  -6   6  14         13.57         16.59        53.72 o                         
  -5   6  14        269.84        324.89        51.75 o                         
  -4   6  14         71.88         56.43        42.67 o                         
  -3   6  14         82.36        115.10        37.71 o                         
  -2   6  14        440.32        489.39        41.18 o                         
  -1   6  14       1902.18       1936.44        65.81 o                         
   0   6  14        461.47        494.47        43.66 o                         
   1   6  14         45.73         42.29        41.38 o                         
   2   6  14       1436.52       1456.12        66.86 o                         
   3   6  14         38.46         56.55        44.06 o                         
   4   6  14        379.81        386.55        49.02 o                         
   5   6  14        383.60        385.52        49.85 o                         
   6   6  14       1592.17       1481.73       166.14 o                         
  -7   7  14          6.22         -1.50        75.71 o                         
  -6   7  14       2420.48       2590.16       108.74 o                         
  -5   7  14         33.34        124.87        50.00 o                         
  -4   7  14        403.58        395.78        51.71 o                         
  -3   7  14         44.81         91.10        39.89 o                         
  -2   7  14        841.38        852.16        60.83 o                         
  -1   7  14        658.60        738.75        50.31 o                         
   0   7  14        442.31        499.84        46.11 o                         
   1   7  14        403.15        398.91        45.75 o                         
   2   7  14         50.10         39.95        43.02 o                         
   3   7  14        891.25       1033.30        63.00 o                         
   4   7  14       1370.44       1339.54        71.31 o                         
   5   7  14        742.74        669.13        59.03 o                         
   6   7  14        346.14        285.38        98.09 o                         
  -7   8  14         39.66        -55.44        83.98 o                         
  -6   8  14         21.40          9.73        53.68 o                         
  -5   8  14        484.51        455.11        61.86 o                         
  -4   8  14         49.12        125.20        61.24 o                         
  -3   8  14        256.55        246.28        53.30 o                         
  -2   8  14         31.47         89.60        48.14 o                         
  -1   8  14        839.90        802.38        56.28 o                         
   0   8  14        573.91        666.71        53.41 o                         
   1   8  14        100.91        241.03        44.79 o                         
   2   8  14        143.12        154.18        44.57 o                         
   3   8  14        399.08        330.97        53.66 o                         
   4   8  14       2003.34       2040.48        87.10 o                         
   5   8  14        395.17        305.99        86.76 o                         
  -7   9  14        146.14        155.75       174.40 o                         
  -6   9  14        302.82        258.45       245.25 o                         
  -5   9  14        161.59        251.93        63.98 o                         
  -4   9  14          6.15         64.35        54.88 o                         
  -3   9  14        303.18        390.45        80.48 o                         
  -2   9  14         60.77         51.29        52.17 o                         
  -1   9  14        179.30        142.89        47.37 o                         
   0   9  14        605.96        607.09        58.60 o                         
   1   9  14         63.09        167.59        45.79 o                         
   2   9  14        262.65        235.03        47.58 o                         
   3   9  14       1470.32       1426.00        85.19 o                         
   4   9  14        444.43        486.18        84.84 o                         
   5   9  14        229.03          3.79       136.97 o                         
  -6  10  14         12.57         35.88       100.65 o                         
  -5  10  14        219.88        223.53       124.00 o                         
  -4  10  14        142.63        241.56        76.42 o                         
  -3  10  14         64.07        124.96        59.12 o                         
  -2  10  14       1477.08       1660.84       107.21 o                         
  -1  10  14       1936.67       1834.64        85.30 o                         
   0  10  14          5.95          2.92        46.99 o                         
   1  10  14         87.80         51.92        49.31 o                         
   2  10  14       1230.82       1234.84        80.51 o                         
   3  10  14        921.48        797.20       127.86 o                         
  -4  11  14          7.81       -155.37       155.37 o                         
  -3  11  14         20.42         57.54        76.27 o                         
  -2  11  14        185.35        305.21        72.70 o                         
  -1  11  14        816.78        810.69        92.15 o                         
   0  11  14        177.69        251.71        63.15 o                         
   1  11  14         31.97        -69.22        69.22 o                         
   2  11  14         22.03        216.84       167.47 o                         
   3  11  14       1794.42       1285.45       262.82 o                         
  -3  12  14        151.03         87.75       132.23 o                         
  -2  12  14        809.36        844.06       155.34 o                         
  -1  12  14         86.96        194.48       133.96 o                         
   0  12  14         27.32        274.27       100.28 o                         
  -9   0  15       8471.22       8192.49       441.23 o                         
  -7   0  15       4805.33       4700.18       239.90 o                         
  -5   0  15       9904.83       9721.86       232.76 o                         
  -3   0  15      24692.55      24388.11       426.52 o                         
  -1   0  15       2474.94       2496.51       106.64 o                         
   1   0  15      38474.54      38870.69       518.77 o                         
   3   0  15       2092.22       2137.10        97.24 o                         
   5   0  15       5056.45       5070.99       182.08 o                         
   7   0  15       4327.81       4970.72       491.65 o                         
  -9   1  15         11.46        -99.52       124.47 o                         
  -8   1  15       9264.63       8945.44       197.87 o                         
  -7   1  15        113.15         63.22        49.29 o                         
  -6   1  15       3308.13       3151.92       104.55 o                         
  -5   1  15        139.19        130.12        50.09 o                         
  -4   1  15      25597.54      25156.60       270.01 o                         
  -3   1  15        258.96        339.74        50.74 o                         
  -2   1  15       3894.84       4057.73       111.21 o                         
  -1   1  15        352.29        406.80        44.47 o                         
   0   1  15      15967.93      16340.65       182.52 o                         
   1   1  15          2.33         38.22        35.48 o                         
   2   1  15      10927.22      11109.92       151.28 o                         
   3   1  15        317.34        279.63        41.39 o                         
   4   1  15       2376.16       2453.58        89.01 o                         
   5   1  15        164.35        149.91        64.33 o                         
   6   1  15      10183.55      10230.72       194.83 o                         
   7   1  15         27.19        163.16       129.27 o                         
  -9   2  15      11596.65      11197.06       537.56 o                         
  -8   2  15         35.01        -11.32        59.80 o                         
  -7   2  15       2602.21       2474.49       154.14 o                         
  -6   2  15         44.57         55.40        52.71 o                         
  -5   2  15      15518.35      15028.75       218.13 o                         
  -4   2  15        339.02        333.39        50.80 o                         
  -3   2  15      14203.47      14364.84       198.45 o                         
  -2   2  15        567.68        756.37        58.48 o                         
  -1   2  15       3690.18       3910.53        94.66 o                         
   0   2  15        748.45        797.84        46.33 o                         
   1   2  15      20265.87      20345.45       256.13 o                         
   2   2  15        811.73        869.76        68.17 o                         
   3   2  15       1820.61       1824.76        73.73 o                         
   4   2  15         63.85         55.61        42.19 o                         
   5   2  15       8683.03       8579.81       166.75 o                         
   6   2  15         54.40         45.40        53.23 o                         
   7   2  15       3649.15       3604.82       241.46 o                         
  -8   3  15       9413.66       9315.79       288.64 o                         
  -7   3  15        445.26        401.70        65.38 o                         
  -6   3  15       3031.34       3066.42       107.34 o                         
  -5   3  15        672.05        692.69        52.79 o                         
  -4   3  15      22074.55      21759.40       270.48 o                         
  -3   3  15        379.15        269.46        46.92 o                         
  -2   3  15       5036.24       5114.83       120.42 o                         
  -1   3  15         23.26         48.83        49.70 o                         
   0   3  15      12406.07      12649.50       155.82 o                         
   1   3  15          9.28        -21.75        36.84 o                         
   2   3  15      15416.13      15409.73       193.47 o                         
   3   3  15       1274.33       1275.92        63.75 o                         
   4   3  15        420.11        458.24        48.87 o                         
   5   3  15        705.46        658.53        60.14 o                         
   6   3  15       9420.17       9515.39       197.06 o                         
   7   3  15        132.78        312.89       212.78 o                         
  -8   4  15        620.55        585.36        93.26 o                         
  -7   4  15       4041.90       4131.61       142.97 o                         
  -6   4  15        295.64        250.13        54.53 o                         
  -5   4  15      10107.85       9879.79       170.01 o                         
  -4   4  15        332.17        266.65        50.66 o                         
  -3   4  15      12471.00      12897.11       191.19 o                         
  -2   4  15        197.02        207.08        41.51 o                         
  -1   4  15       4303.53       4396.68        98.55 o                         
   0   4  15        563.95        558.49        42.42 o                         
   1   4  15      18849.01      19060.94       215.42 o                         
   2   4  15        117.52        130.03        41.25 o                         
   3   4  15       2317.54       2328.35        80.69 o                         
   4   4  15        456.60        505.57        52.08 o                         
   5   4  15       5509.48       5307.65       129.32 o                         
   6   4  15         66.84         15.48        55.60 o                         
  -8   5  15       5469.33       5958.61       592.32 o                         
  -7   5  15        575.08        578.31        70.75 o                         
  -6   5  15       4811.79       4723.00       148.09 o                         
  -5   5  15       1095.56       1193.51        74.36 o                         
  -4   5  15      18746.66      18718.14       263.02 o                         
  -3   5  15       1828.27       1817.85        74.26 o                         
  -2   5  15       4483.29       4592.21       109.41 o                         
  -1   5  15        325.36        417.69        68.04 o                         
   0   5  15      14555.54      14547.89       186.34 o                         
   1   5  15        258.57        270.08        43.79 o                         
   2   5  15       6196.35       6116.78       123.89 o                         
   3   5  15        705.27        724.62        79.02 o                         
   4   5  15       5006.04       4933.60       123.32 o                         
   5   5  15       1549.75       1526.85        76.65 o                         
   6   5  15       6096.94       5511.59       333.25 o                         
  -7   6  15       4822.19       4536.79       202.51 o                         
  -6   6  15         38.32         64.23        53.19 o                         
  -5   6  15       8231.67       7984.70       187.16 o                         
  -4   6  15        703.62        615.75        60.19 o                         
  -3   6  15      12798.67      12331.85       190.83 o                         
  -2   6  15       1178.49       1298.81        82.02 o                         
  -1   6  15       4624.08       4701.36       102.68 o                         
   0   6  15       1785.37       1899.93        72.73 o                         
   1   6  15      16663.09      16493.17       212.81 o                         
   2   6  15       2891.94       2924.00        89.65 o                         
   3   6  15       2440.22       2455.62        88.59 o                         
   4   6  15        100.45        104.63        46.14 o                         
   5   6  15       5617.43       5647.15       140.42 o                         
   6   6  15         61.18       -177.79       177.79 o                         
  -7   7  15        341.05        298.58       123.69 o                         
  -6   7  15       4728.23       4783.48       161.73 o                         
  -5   7  15        770.91        799.20        72.16 o                         
  -4   7  15      10115.52      10053.84       194.36 o                         
  -3   7  15       1415.95       1314.44        82.75 o                         
  -2   7  15       5149.27       5014.87       118.51 o                         
  -1   7  15        727.58        871.43        62.17 o                         
   0   7  15       8971.46       9218.97       150.81 o                         
   1   7  15         37.76         89.32        39.24 o                         
   2   7  15       7609.21       7714.98       153.64 o                         
   3   7  15         77.24         88.42        43.01 o                         
   4   7  15       2092.79       2096.74        86.28 o                         
   5   7  15        202.45        336.08        80.09 o                         
  -6   8  15        254.74        283.00        96.37 o                         
  -5   8  15       9211.88       9456.86       217.00 o                         
  -4   8  15         13.50         11.43        50.45 o                         
  -3   8  15       4603.04       4768.40       137.32 o                         
  -2   8  15       1084.71       1120.47        67.33 o                         
  -1   8  15       8689.28       8856.88       162.26 o                         
   0   8  15       2376.20       2356.08        90.55 o                         
   1   8  15       5060.47       5316.31       130.38 o                         
   2   8  15        940.52        858.88        61.99 o                         
   3   8  15       3148.94       3077.53       119.03 o                         
   4   8  15        595.85        594.50        72.85 o                         
   5   8  15       4613.19       4202.48       478.52 o                         
  -6   9  15       4728.26       4456.13       324.54 o                         
  -5   9  15       1178.72       1039.92       153.05 o                         
  -4   9  15       7141.53       7408.82       205.76 o                         
  -3   9  15        813.33        966.03        70.85 o                         
  -2   9  15       4506.76       4386.24       126.20 o                         
  -1   9  15        166.76        200.26        55.45 o                         
   0   9  15       6187.73       6235.85       148.27 o                         
   1   9  15         12.50         -1.97        52.05 o                         
   2   9  15       4014.50       3942.47       121.94 o                         
   3   9  15       1227.16       1117.07        97.78 o                         
   4   9  15       2728.16       2524.51       281.48 o                         
  -4  10  15         94.15        127.61       177.77 o                         
  -3  10  15       5505.18       5438.35       180.06 o                         
  -2  10  15        175.98        183.47        75.74 o                         
  -1  10  15       5453.96       5597.61       150.29 o                         
   0  10  15        427.88        539.52        63.30 o                         
   1  10  15       6062.06       6198.80       190.21 o                         
   2  10  15        730.14        487.30       102.52 o                         
   3  10  15       3228.55       2679.86       349.73 o                         
  -3  11  15       1045.16        709.87       131.30 o                         
  -2  11  15       5287.48       5838.36       191.34 o                         
  -1  11  15        445.89        471.61       111.91 o                         
   0  11  15       6618.38       6224.30       237.63 o                         
   1  11  15          8.08        -92.15       178.48 o                         
  -8   0  16        288.45        300.45        96.48 o                         
  -6   0  16      10510.55      10343.46       280.19 o                         
  -4   0  16       4462.09       4459.17       161.89 o                         
  -2   0  16       1621.73       1658.75       103.45 o                         
   0   0  16      15183.87      15661.85       344.24 o                         
   2   0  16        675.83        663.78        77.16 o                         
   4   0  16      14548.05      14259.27       333.68 o                         
   6   0  16       3327.54       2951.54       391.98 o                         
  -8   1  16          0.45        -27.91        60.01 o                         
  -7   1  16        942.91        825.47        67.63 o                         
  -6   1  16         12.47         45.35        51.07 o                         
  -5   1  16       9557.92       9465.99       176.03 o                         
  -4   1  16        141.03        229.31        45.56 o                         
  -3   1  16       2006.36       2251.93        88.61 o                         
  -2   1  16        295.94        320.83        57.63 o                         
  -1   1  16      11297.42      11563.89       178.49 o                         
   0   1  16        492.46        517.95        47.14 o                         
   1   1  16      10604.52      10840.16       161.27 o                         
   2   1  16        311.37        407.24        43.44 o                         
   3   1  16       2521.09       2520.24        86.55 o                         
   4   1  16        136.86        184.91        49.07 o                         
   5   1  16      11019.34      10930.22       201.81 o                         
   6   1  16         28.30        -76.10       104.37 o                         
  -8   2  16        643.14        602.21        93.58 o                         
  -7   2  16        268.82        127.01        52.92 o                         
  -6   2  16       3314.72       3177.54       119.22 o                         
  -5   2  16        244.25        350.38        49.48 o                         
  -4   2  16       8004.62       8109.83       158.35 o                         
  -3   2  16         26.91        131.68        45.01 o                         
  -2   2  16       4183.05       4328.32       131.93 o                         
  -1   2  16        414.48        443.11        57.47 o                         
   0   2  16      18169.03      18486.06       222.76 o                         
   1   2  16        466.09        459.67        51.73 o                         
   2   2  16       4537.46       4664.98       112.38 o                         
   3   2  16       1013.61       1081.05        61.84 o                         
   4   2  16       5529.10       5445.91       123.09 o                         
   5   2  16         95.22         83.95        51.30 o                         
   6   2  16       6170.43       6248.59       507.89 o                         
  -8   3  16         42.05         63.41       105.23 o                         
  -7   3  16       1520.62       1520.59        93.70 o                         
  -6   3  16        323.54        351.56        58.41 o                         
  -5   3  16      12839.64      12853.77       186.68 o                         
  -4   3  16       1165.38       1288.20        74.31 o                         
  -3   3  16        697.39        839.15        57.80 o                         
  -2   3  16        759.52        941.34        75.69 o                         
  -1   3  16      14272.44      14310.30       222.10 o                         
   0   3  16        159.25        205.73        40.46 o                         
   1   3  16       4984.32       5019.47       114.62 o                         
   2   3  16         13.79         -6.52        40.43 o                         
   3   3  16       5572.10       5354.94       123.91 o                         
   4   3  16        317.60        262.30        50.56 o                         
   5   3  16      10722.86      10371.74       196.79 o                         
   6   3  16        213.69        202.90       105.54 o                         
  -8   4  16        677.62        524.68       167.18 o                         
  -7   4  16        215.04        166.40        57.89 o                         
  -6   4  16       5297.47       5164.49       158.11 o                         
  -5   4  16        304.33        278.19        50.72 o                         
  -4   4  16       5118.07       5146.90       133.68 o                         
  -3   4  16         74.81         33.30        42.07 o                         
  -2   4  16       2713.67       2809.30       101.05 o                         
  -1   4  16       1056.44       1158.28        69.42 o                         
   0   4  16      13195.95      13294.92       167.56 o                         
   1   4  16        242.90        172.66        43.85 o                         
   2   4  16       3207.97       3233.43        94.46 o                         
   3   4  16         30.46         69.55        41.88 o                         
   4   4  16       8740.46       8508.22       161.69 o                         
   5   4  16        140.51        208.75        61.36 o                         
   6   4  16       4738.75       5115.13       482.65 o                         
  -8   5  16         18.35       -157.09       197.04 o                         
  -7   5  16       1123.28       1241.00       118.12 o                         
  -6   5  16       1117.79       1251.49        88.38 o                         
  -5   5  16       4283.32       4552.23       132.11 o                         
  -4   5  16        419.61        415.81        55.07 o                         
  -3   5  16       5337.83       5192.96       141.44 o                         
  -2   5  16       1648.68       1708.79        80.60 o                         
  -1   5  16       5334.66       5468.79       121.08 o                         
   0   5  16         40.66         68.28        38.72 o                         
   1   5  16      10254.83      10305.90       161.76 o                         
   2   5  16          2.03        -33.35        39.73 o                         
   3   5  16       1989.21       1959.30        82.57 o                         
   4   5  16        530.03        444.85        57.22 o                         
   5   5  16       5417.62       5496.05       182.38 o                         
  -7   6  16        674.54        664.55       128.34 o                         
  -6   6  16       4178.57       4371.01       147.42 o                         
  -5   6  16        506.34        403.85        59.63 o                         
  -4   6  16       3301.33       3596.13       126.64 o                         
  -3   6  16         61.24         43.55        52.01 o                         
  -2   6  16       4194.20       4169.28       120.04 o                         
  -1   6  16       1238.86       1328.89        62.43 o                         
   0   6  16       8524.06       8642.21       148.27 o                         
   1   6  16       1322.32       1375.25        77.69 o                         
   2   6  16       2742.00       2826.66        93.78 o                         
   3   6  16       2406.31       2420.90        89.91 o                         
   4   6  16       6545.34       6256.75       142.39 o                         
   5   6  16         52.86        222.22       103.84 o                         
  -6   7  16        539.71        571.89       127.94 o                         
  -5   7  16       5120.83       5332.73       158.92 o                         
  -4   7  16        352.02        253.99        67.81 o                         
  -3   7  16       2350.57       2450.83       108.58 o                         
  -2   7  16        393.97        589.79        60.61 o                         
  -1   7  16       5452.04       5578.47       131.67 o                         
   0   7  16        266.97        382.43        51.70 o                         
   1   7  16       4905.45       4963.04       117.28 o                         
   2   7  16        238.93        253.20        63.06 o                         
   3   7  16       5567.66       5570.28       132.76 o                         
   4   7  16       1221.83       1276.09        87.10 o                         
   5   7  16       5648.43       5873.81       529.14 o                         
  -6   8  16       1386.44       1303.67       185.80 o                         
  -5   8  16         65.62        268.07        97.24 o                         
  -4   8  16       4909.34       4845.83       160.12 o                         
  -3   8  16          0.73         19.20        59.78 o                         
  -2   8  16       4059.44       3975.94       122.33 o                         
  -1   8  16       1246.47       1370.61        74.02 o                         
   0   8  16       5233.76       5248.53       139.97 o                         
   1   8  16        339.93        335.29        54.19 o                         
   2   8  16       6142.44       6020.40       143.65 o                         
   3   8  16        692.34        648.01        81.21 o                         
   4   8  16       2017.79       1832.24       179.77 o                         
  -5   9  16       1887.67       1551.65       288.09 o                         
  -4   9  16        908.41        874.65       169.47 o                         
  -3   9  16       4581.33       4617.65       247.15 o                         
  -2   9  16       2162.63       2350.13       105.77 o                         
  -1   9  16       4742.86       4847.53       194.91 o                         
   0   9  16        227.14        243.92        59.28 o                         
   1   9  16       4681.96       4456.33       143.52 o                         
   2   9  16        107.43         87.88       108.05 o                         
   3   9  16       4167.10       4102.04       285.27 o                         
  -3  10  16         49.58         45.91        92.18 o                         
  -2  10  16       3245.75       3195.95       154.20 o                         
  -1  10  16       1173.32       1304.15       105.80 o                         
   0  10  16       2487.65       2464.00       135.89 o                         
   1  10  16         99.11        -34.53        74.85 o                         
   2  10  16       3842.82       3695.81       489.04 o                         
  -1  11  16        908.60       1239.84       274.28 o                         
  -7   0  17        846.07        950.93       107.47 o                         
  -5   0  17       5645.80       5829.65       270.32 o                         
  -3   0  17         46.36        115.32        64.35 o                         
  -1   0  17       3207.16       3221.76       161.12 o                         
   1   0  17        831.74        847.47        84.31 o                         
   3   0  17          5.17         37.13        79.03 o                         
   5   0  17        787.59        733.27       134.05 o                         
  -8   1  17       1032.11        710.47       148.90 o                         
  -7   1  17        267.28        189.07        58.21 o                         
  -6   1  17        872.11        940.80        69.76 o                         
  -5   1  17        510.53        539.67        63.02 o                         
  -4   1  17       5412.87       5436.06       122.19 o                         
  -3   1  17        632.96        685.10        60.37 o                         
  -2   1  17         17.99         40.83        51.72 o                         
  -1   1  17        101.14        117.27        57.16 o                         
   0   1  17       4368.34       4606.66       140.33 o                         
   1   1  17        198.77        211.06        45.26 o                         
   2   1  17         41.54         52.83        42.26 o                         
   3   1  17        174.94        164.93        47.85 o                         
   4   1  17        253.13        319.12        58.26 o                         
   5   1  17        278.12        456.17        83.15 o                         
   6   1  17        487.44        596.60       243.43 o                         
  -8   2  17         75.05        -22.00       153.75 o                         
  -7   2  17        116.82        142.29        58.81 o                         
  -6   2  17         13.97        -48.60        55.49 o                         
  -5   2  17       5539.98       5219.36       126.90 o                         
  -4   2  17        299.73        434.79        55.41 o                         
  -3   2  17       1554.98       1795.42        76.15 o                         
  -2   2  17        101.90        153.62        52.78 o                         
  -1   2  17        580.39        693.48        71.63 o                         
   0   2  17          7.44         47.05        58.10 o                         
   1   2  17       4022.39       3939.76       111.24 o                         
   2   2  17         84.65         89.82        39.87 o                         
   3   2  17        393.49        422.57        48.63 o                         
   4   2  17         22.79         75.47        47.52 o                         
   5   2  17       1894.76       1902.80       141.06 o                         
  -8   3  17        783.83       1090.94       251.01 o                         
  -7   3  17         52.88        155.88        64.37 o                         
  -6   3  17       3530.22       3485.71       123.28 o                         
  -5   3  17         15.62         52.14        46.30 o                         
  -4   3  17       2000.35       1875.36        88.04 o                         
  -3   3  17        203.11        286.14        57.23 o                         
  -2   3  17        634.86        716.90        76.48 o                         
  -1   3  17        232.22        328.39        63.26 o                         
   0   3  17       4141.56       4400.64       137.11 o                         
   1   3  17        166.36        118.00        44.79 o                         
   2   3  17         13.65         -3.19        41.97 o                         
   3   3  17         27.88         91.73        43.53 o                         
   4   3  17        878.68        916.52        64.47 o                         
   5   3  17          6.55        -18.39        64.28 o                         
  -7   4  17        631.88        555.06        96.15 o                         
  -6   4  17        466.62        378.38        67.78 o                         
  -5   4  17       3422.46       3288.79       150.56 o                         
  -4   4  17          6.61        -12.61        47.86 o                         
  -3   4  17        341.33        421.74        61.53 o                         
  -2   4  17        380.67        365.81        51.41 o                         
  -1   4  17       1550.77       1560.22        84.30 o                         
   0   4  17        622.22        578.06        59.63 o                         
   1   4  17       1594.61       1689.91        89.02 o                         
   2   4  17       2419.96       2415.53        85.28 o                         
   3   4  17         45.11         75.95        46.52 o                         
   4   4  17        375.44        419.68        54.38 o                         
   5   4  17        922.25       1097.03       152.94 o                         
  -7   5  17          3.12         -7.44        80.20 o                         
  -6   5  17        793.22        736.34        80.66 o                         
  -5   5  17         22.94         17.96        54.35 o                         
  -4   5  17       4610.19       4581.73       141.17 o                         
  -3   5  17        586.44        595.69        69.03 o                         
  -2   5  17         63.63        114.81        49.17 o                         
  -1   5  17        456.35        488.60        52.18 o                         
   0   5  17       2534.16       2741.59       104.25 o                         
   1   5  17        625.01        686.82        54.13 o                         
   2   5  17         40.23         74.02        45.25 o                         
   3   5  17          3.27         18.40        52.68 o                         
   4   5  17         89.65        111.24        54.05 o                         
   5   5  17          9.27         74.73       182.50 o                         
  -7   6  17        829.46        676.93       259.28 o                         
  -6   6  17        170.22        252.39        94.06 o                         
  -5   6  17       2726.17       2630.97       113.45 o                         
  -4   6  17       1023.76       1118.25        93.08 o                         
  -3   6  17        286.29        338.50        61.13 o                         
  -2   6  17         26.69        103.07        64.99 o                         
  -1   6  17       2115.16       2263.12        86.25 o                         
   0   6  17         11.05         66.48        45.60 o                         
   1   6  17        125.55        139.06        46.23 o                         
   2   6  17         85.56        138.85        45.67 o                         
   3   6  17        183.43        267.21        52.97 o                         
   4   6  17        142.56        124.27        64.47 o                         
  -6   7  17       2468.99       2124.42       194.71 o                         
  -5   7  17        420.61        512.01       141.74 o                         
  -4   7  17        407.99        336.11        62.44 o                         
  -3   7  17       1463.19       1418.70        89.89 o                         
  -2   7  17        877.04        927.39        69.41 o                         
  -1   7  17        855.81        825.76        68.31 o                         
   0   7  17       1618.22       1602.08        81.88 o                         
   1   7  17        469.79        400.62        51.49 o                         
   2   7  17         85.08        -15.83        50.40 o                         
   3   7  17         31.71        -23.02        58.52 o                         
   4   7  17        792.82        715.98       237.65 o                         
  -5   8  17       1693.76       1726.74       307.71 o                         
  -4   8  17        401.33        289.81       102.55 o                         
  -3   8  17       1704.72       1848.54       119.49 o                         
  -2   8  17          4.40         32.58        54.25 o                         
  -1   8  17        814.01        924.66        76.42 o                         
   0   8  17         10.80         64.48        55.45 o                         
   1   8  17       1082.04       1139.70       103.31 o                         
   2   8  17       1117.79       1130.12        91.26 o                         
   3   8  17        121.66        167.62       161.28 o                         
  -4   9  17        594.75        554.40       198.82 o                         
  -3   9  17        383.22        406.60       131.38 o                         
  -2   9  17       1502.04       1540.19       136.62 o                         
  -1   9  17         90.76        -25.27        95.02 o                         
   0   9  17        657.77        807.31        91.25 o                         
   1   9  17        538.97        496.44        91.91 o                         
   2   9  17         52.50        -45.06       205.23 o                         
  -1  10  17       1829.60       1474.68       275.12 o                         
   0  10  17         96.43       -193.42       193.42 o                         
  -6   0  18      11439.00      10888.49       303.56 o                         
  -4   0  18       5048.86       5112.90       162.90 o                         
  -2   0  18       9956.42      10323.62       285.81 o                         
   0   0  18      16012.56      15827.04       393.65 o                         
   2   0  18       2539.16       2631.71       174.92 o                         
   4   0  18      14180.47      14558.26       483.28 o                         
  -7   1  18       7328.28       7041.73       201.06 o                         
  -6   1  18        173.09         54.72        53.54 o                         
  -5   1  18       9636.69       9711.64       176.41 o                         
  -4   1  18         83.42        153.47        45.80 o                         
  -3   1  18       3453.48       3493.10       116.95 o                         
  -2   1  18        311.04        354.05        64.72 o                         
  -1   1  18      22956.07      22494.78       318.46 o                         
   0   1  18        262.43        151.10        58.89 o                         
   1   1  18       2381.06       2304.05       107.95 o                         
   2   1  18        107.39         81.16        47.72 o                         
   3   1  18      10839.71      11107.59       214.06 o                         
   4   1  18        201.79        149.79       116.27 o                         
   5   1  18       5580.02       5473.58       549.81 o                         
  -7   2  18        104.04         46.83        70.21 o                         
  -6   2  18      14508.88      14464.23       239.23 o                         
  -5   2  18         49.91         98.18        49.37 o                         
  -4   2  18       1812.91       1880.83        92.59 o                         
  -3   2  18          5.48         95.22        51.60 o                         
  -2   2  18      12924.86      12620.79       234.56 o                         
  -1   2  18         31.57         75.11        57.53 o                         
   0   2  18       8944.08       8646.23       194.20 o                         
   1   2  18        207.10        175.80        57.65 o                         
   2   2  18       2854.92       2893.21       105.69 o                         
   3   2  18        204.44        235.98        55.86 o                         
   4   2  18      11723.99      11766.74       301.85 o                         
  -7   3  18       4886.00       5067.96       288.91 o                         
  -6   3  18         71.49         71.85        57.44 o                         
  -5   3  18       8226.39       8361.34       165.08 o                         
  -4   3  18        183.01        138.21        58.13 o                         
  -3   3  18       3595.64       3649.16       124.33 o                         
  -2   3  18        451.15        597.12        83.50 o                         
  -1   3  18      14863.22      14864.69       293.29 o                         
   0   3  18        260.32        196.23        63.28 o                         
   1   3  18       4154.74       4067.50       131.63 o                         
   2   3  18        213.99        167.91        45.09 o                         
   3   3  18       6525.15       6460.77       143.88 o                         
   4   3  18        130.87         32.27        61.95 o                         
  -7   4  18        443.78        565.27       197.45 o                         
  -6   4  18      10492.36      10067.64       290.27 o                         
  -5   4  18       1779.29       1916.90       102.77 o                         
  -4   4  18       3729.41       3848.47       140.53 o                         
  -3   4  18        990.16       1010.12        81.76 o                         
  -2   4  18      11043.48      11466.50       199.00 o                         
  -1   4  18         51.83        138.88        62.19 o                         
   0   4  18      10571.35      10601.16       217.01 o                         
   1   4  18         21.67         27.82        53.22 o                         
   2   4  18       3375.43       3343.44       108.35 o                         
   3   4  18        588.79        456.79        57.18 o                         
   4   4  18      10657.37      10234.40       306.48 o                         
  -6   5  18          5.57         22.37        85.25 o                         
  -5   5  18       7158.35       6913.87       227.43 o                         
  -4   5  18        187.07        175.59        64.62 o                         
  -3   5  18       3710.65       3814.85       175.93 o                         
  -2   5  18        934.44        939.90        77.32 o                         
  -1   5  18      14975.52      15286.25       252.83 o                         
   0   5  18        494.65        512.03        61.20 o                         
   1   5  18       2537.15       2561.45       102.77 o                         
   2   5  18        185.02        205.95        47.55 o                         
   3   5  18       9004.58       8834.19       226.75 o                         
   4   5  18         22.89        -84.07        84.07 o                         
  -6   6  18       5535.29       6225.41       537.14 o                         
  -5   6  18        135.41        111.50        87.34 o                         
  -4   6  18       5481.76       5160.21       213.02 o                         
  -3   6  18        165.41        246.39        57.65 o                         
  -2   6  18       7575.43       7735.20       174.52 o                         
  -1   6  18         54.07        158.15        59.29 o                         
   0   6  18       8590.87       8938.62       176.87 o                         
   1   6  18        329.34        366.60        56.31 o                         
   2   6  18       3944.14       3763.68       136.35 o                         
   3   6  18       1418.01       1347.01       119.26 o                         
  -5   7  18       5643.10       5446.92       405.67 o                         
  -4   7  18        290.36        141.00        95.89 o                         
  -3   7  18       4730.56       4644.64       213.37 o                         
  -2   7  18       1950.78       1938.64        91.27 o                         
  -1   7  18       8988.04       9136.40       207.79 o                         
   0   7  18       1583.58       1666.86        98.25 o                         
   1   7  18       5139.64       4994.74       205.56 o                         
   2   7  18       1052.13        910.35       137.06 o                         
   3   7  18       4925.15       4160.42       411.25 o                         
  -4   8  18       2642.19       2574.74       343.07 o                         
  -3   8  18        532.52        410.76        90.22 o                         
  -2   8  18       7022.37       7201.79       302.31 o                         
  -1   8  18         18.18        113.77       252.14 o                         
   0   8  18       3761.65       4021.54       255.28 o                         
   1   8  18        183.27        419.50       296.29 o                         
   2   8  18       4114.95       3656.60       237.76 o                         
  -1   9  18       4389.57       4803.33       483.44 o                         
  -7   0  19        920.40       1108.08       275.53 o                         
  -5   0  19        180.70        224.56        71.88 o                         
  -3   0  19       1655.08       1892.18       156.15 o                         
  -1   0  19        322.41        350.16        92.68 o                         
   1   0  19        807.01        675.85       104.59 o                         
   3   0  19       2871.08       2635.04       256.20 o                         
  -6   1  19          0.65          0.08        59.55 o                         
  -5   1  19         30.27        191.34        53.55 o                         
  -4   1  19        303.17        369.74        55.97 o                         
  -3   1  19          7.85        112.72        88.52 o                         
  -2   1  19       1773.94       2002.25       116.77 o                         
  -1   1  19        100.60        191.09        65.00 o                         
   0   1  19         41.64        -40.44        62.81 o                         
   1   1  19          9.60        -33.13        63.28 o                         
   2   1  19       2245.20       2319.17       117.87 o                         
   3   1  19         19.86         64.39        88.09 o                         
   4   1  19        884.99        826.47       132.11 o                         
  -6   2  19        176.54         89.11        70.65 o                         
  -5   2  19          2.90         61.88        56.25 o                         
  -4   2  19        134.98        123.83        55.63 o                         
  -3   2  19       2055.16       2166.01       109.04 o                         
  -2   2  19         61.20        144.32        75.71 o                         
  -1   2  19        375.54        460.22        66.87 o                         
   0   2  19          3.56         -3.29        61.96 o                         
   1   2  19        935.81       1017.35        81.92 o                         
   2   2  19        261.04        194.17        60.55 o                         
   3   2  19       2061.46       1944.90       138.90 o                         
   4   2  19         28.51        104.56       136.16 o                         
  -6   3  19        249.14        356.33        83.05 o                         
  -5   3  19         35.71        105.79        65.79 o                         
  -4   3  19         51.85        129.05        56.10 o                         
  -3   3  19        261.22        276.60        72.91 o                         
  -2   3  19       2672.68       2559.26       110.76 o                         
  -1   3  19        185.83        267.81        64.46 o                         
   0   3  19         59.90         65.71        61.31 o                         
   1   3  19        346.67        350.43        65.00 o                         
   2   3  19       3608.97       3442.19       141.73 o                         
   3   3  19         57.98         18.96        64.11 o                         
   4   3  19        405.41        490.58       186.30 o                         
  -5   4  19         14.06         93.62        69.27 o                         
  -4   4  19        468.82        542.25        89.02 o                         
  -3   4  19       1378.86       1454.85       104.42 o                         
  -2   4  19         37.57        126.96        57.84 o                         
  -1   4  19        390.47        357.40        63.33 o                         
   0   4  19         55.23         57.75        58.93 o                         
   1   4  19        933.18        948.48        89.25 o                         
   2   4  19         37.36         82.73        79.27 o                         
   3   4  19       1366.85       1372.67       155.35 o                         
  -5   5  19         29.21        102.98       109.45 o                         
  -4   5  19        574.07        502.28        98.06 o                         
  -3   5  19        332.84        416.68        74.70 o                         
  -2   5  19        467.32        591.55        76.63 o                         
  -1   5  19        433.33        587.58        68.78 o                         
   0   5  19        612.95        655.59        97.98 o                         
   1   5  19        858.05        740.86        86.20 o                         
   2   5  19        992.44        993.27       130.23 o                         
   3   5  19        114.91       -105.39       146.10 o                         
  -4   6  19        886.39       1027.15       206.99 o                         
  -3   6  19        511.22        472.98        99.21 o                         
  -2   6  19         62.65        158.78       137.18 o                         
  -1   6  19        411.06        457.14        87.71 o                         
   0   6  19         31.88        110.06       132.20 o                         
   1   6  19        531.84        737.94       151.04 o                         
   2   6  19        496.93        193.67       118.35 o                         
  -3   7  19        101.74        355.39       121.77 o                         
  -2   7  19        438.18        445.07       140.81 o                         
  -1   7  19         12.17        182.98       158.06 o                         
   0   7  19        713.73       1020.62       265.31 o                         
  -6   0  20       5577.69       4883.99       352.60 o                         
  -4   0  20        558.68        887.07       150.53 o                         
  -2   0  20      11232.36      11634.75       353.87 o                         
   0   0  20        199.84        357.22       143.26 o                         
   2   0  20       3671.00       4275.28       494.30 o                         
  -6   1  20          0.29        -24.75        93.29 o                         
  -5   1  20       1837.98       2047.41       162.18 o                         
  -4   1  20          9.41        140.26        67.56 o                         
  -3   1  20       4353.81       4581.57       155.03 o                         
  -2   1  20        168.88        149.79        86.60 o                         
  -1   1  20       5926.46       6222.24       184.66 o                         
   0   1  20          3.17         52.59        64.06 o                         
   1   1  20        685.74        787.01       106.48 o                         
   2   1  20         36.38        -13.27       207.39 o                         
  -5   2  20        231.98        175.38        90.72 o                         
  -4   2  20       1367.78       1699.58       127.76 o                         
  -3   2  20        136.44        254.60        64.51 o                         
  -2   2  20       8348.22       8875.27       206.99 o                         
  -1   2  20        346.00        301.78        72.57 o                         
   0   2  20       1995.48       2043.09       112.09 o                         
   1   2  20        188.40        228.43        97.53 o                         
   2   2  20       3543.38       3609.63       456.87 o                         
   3   2  20         18.69        191.96       189.21 o                         
  -5   3  20       1430.08       1503.67       129.83 o                         
  -4   3  20          9.28        -46.59        90.21 o                         
  -3   3  20       5744.18       5769.51       213.04 o                         
  -2   3  20          3.24         28.11        66.22 o                         
  -1   3  20       4601.24       4763.57       167.50 o                         
   0   3  20        267.75        217.61        74.91 o                         
   1   3  20        679.77        666.44       108.08 o                         
   2   3  20        354.02        464.56       197.79 o                         
  -5   4  20         40.13         38.53       138.60 o                         
  -4   4  20       1842.88       1725.70       164.03 o                         
  -3   4  20        264.58        484.61       153.33 o                         
  -2   4  20       7718.81       7791.58       240.96 o                         
  -1   4  20         64.18         91.43       109.41 o                         
   0   4  20       1053.78       1287.24       127.02 o                         
   1   4  20         43.43        -23.46        79.14 o                         
   2   4  20       2495.33       2234.96       211.12 o                         
  -4   5  20        120.93        112.29       140.37 o                         
  -3   5  20       2870.35       3881.32       446.51 o                         
  -2   5  20          6.18        182.53       122.99 o                         
  -1   5  20       3945.43       3926.31       244.53 o                         
   0   5  20        324.85        240.29       109.17 o                         
   1   5  20       1504.64       1692.92       152.17 o                         
  -2   6  20       5260.25       5866.69       385.73 o                         
  -1   6  20        816.13        579.81       204.93 o                         
   0   6  20        720.95        874.13       237.51 o                         
  -3   0  21       6113.85       4946.89       496.06 o                         
  -1   0  21       3121.83       2626.26       373.32 o                         
  -3   1  21          3.19        -22.86       134.26 o                         
  -2   1  21       4141.42       4093.69       272.96 o                         
  -1   1  21        366.97        832.85       183.29 o                         
   0   1  21       1210.43       1701.35       327.87 o                         
  -4   2  21          4.35       -101.05       131.67 o                         
  -3   2  21       8386.49       7969.46       463.51 o                         
  -2   2  21          2.11        155.47       121.06 o                         
  -1   2  21        559.79        561.98       158.99 o                         
   0   2  21         30.80       -216.54       216.54 o                         
  -3   3  21          0.05         51.35       135.59 o                         
  -2   3  21       3281.47       3134.34       274.75 o                         
  -1   3  21         28.32          4.09       116.33 o                         
   0   3  21       3469.06       2940.48       384.44 o                         
  -3   4  21       4949.11       4667.19       512.97 o                         
  -2   4  21        905.62        809.17       170.68 o                         
  -1   4  21       1548.10       1700.07       198.73 o                         
   0   4  21        664.65        791.83       322.13 o                         
                                                                                
