# Supplementary material for: Crystal structures of sixteen phosphane chalcogenide complexes of gold(I) chloride, bromide and iodide
Source: Acta Crystallogr E Crystallogr Commun. 2024 Jan 1;80(Pt 1):34–49. doi: 10.1107/S2056989023010459 (PMC10833370; doi:10.1107/S2056989023010459)
Supplement: Supplementary file 9 [file e-80-00034-3bsup9.hkl]

data_3b                                                                         
_shelx_title ' pgj_agnes in C2/c'                                               
_shelx_refln_list_code          4                                               
_shelx_F_calc_maximum      887.35                                               
_exptl_crystal_F_000      1888.00                                               
_reflns_d_resolution_high  0.6924                                               
                                                                                
loop_                                                                           
 _space_group_symop_operation_xyz                                               
 'x, y, z'                                                                      
 '-x, y, -z+1/2'                                                                
 'x+1/2, y+1/2, z'                                                              
 '-x+1/2, y+1/2, -z+1/2'                                                        
 '-x, -y, -z'                                                                   
 'x, -y, z-1/2'                                                                 
 '-x+1/2, -y+1/2, -z'                                                           
 'x+1/2, -y+1/2, z-1/2'                                                         
                                                                                
_cell_length_a    27.3157                                                       
_cell_length_b     8.1693                                                       
_cell_length_c    18.8362                                                       
_cell_angle_alpha  90.000                                                       
_cell_angle_beta  132.187                                                       
_cell_angle_gamma  90.000                                                       
                                                                                
_shelx_F_squared_multiplier     1.000                                           
                                                                                
loop_                                                                           
 _refln_index_h                                                                 
 _refln_index_k                                                                 
 _refln_index_l                                                                 
 _refln_F_squared_calc                                                          
 _refln_F_squared_meas                                                          
 _refln_F_squared_sigma                                                         
 _refln_observed_status                                                         
   4   0   0     171928.83     173491.45       773.18 o                         
   6   0   0     119316.59     119518.21       612.68 o                         
   8   0   0     276969.16     279019.75      1798.32 o                         
  10   0   0      64946.20      64923.44       605.60 o                         
  12   0   0     378342.00     380888.31      2504.00 o                         
  14   0   0      37299.30      36495.75       482.87 o                         
  16   0   0       2980.19       2975.89       147.82 o                         
  18   0   0      48678.02      47829.79       642.56 o                         
  20   0   0     124567.21     124121.00      1223.64 o                         
  22   0   0      11122.95      12570.12       409.31 o                         
  24   0   0      38737.82      39008.22       781.65 o                         
  26   0   0      15549.97      15894.78       490.73 o                         
  28   0   0       9668.56       7590.79       995.30 o                         
   1   1   0      74498.61      78391.06       299.53 o                         
   3   1   0      89581.09      93276.68       279.70 o                         
   5   1   0      10113.88      10319.67        72.93 o                         
   7   1   0       4219.57       5204.15        77.61 o                         
   9   1   0     192808.11     191209.45       849.66 o                         
  11   1   0     136182.36     137144.06       714.23 o                         
  13   1   0      12140.91      12006.07       163.51 o                         
  15   1   0      34984.66      35061.30       323.39 o                         
  17   1   0      87403.62      87504.44       626.35 o                         
  19   1   0       8472.52       8419.44       183.34 o                         
  21   1   0      76249.73      76435.30       692.84 o                         
  23   1   0      40830.48      41305.99       535.03 o                         
  25   1   0       2134.56       2183.86       144.10 o                         
  27   1   0       5147.89       5098.50       254.20 o                         
   0   2   0     181316.91     183255.89       683.37 o                         
   2   2   0      56334.02      57294.95       193.46 o                         
   4   2   0     112642.39     116213.92       422.03 o                         
   6   2   0     336688.62     343417.22      1253.26 o                         
   8   2   0     115324.93     113471.14       538.87 o                         
  10   2   0       9630.71       9799.45       126.91 o                         
  12   2   0      97716.26      96205.43       561.61 o                         
  14   2   0      30925.98      31159.25       298.46 o                         
  16   2   0       3920.21       4378.45       115.33 o                         
  18   2   0      76857.67      76601.92       588.68 o                         
  20   2   0      52383.52      51331.39       547.57 o                         
  22   2   0         28.33        -37.30        78.27 o                         
  24   2   0      23884.85      24588.06       443.31 o                         
  26   2   0      22679.94      23776.12       460.34 o                         
  28   2   0       1715.90       1523.04       307.01 o                         
   1   3   0       7426.25       7450.71        65.75 o                         
   3   3   0      94702.05      92357.16       367.08 o                         
   5   3   0      70284.44      71454.95       302.56 o                         
   7   3   0      27242.96      26695.87       172.44 o                         
   9   3   0      35342.10      35578.18       244.33 o                         
  11   3   0      14117.72      13754.92       162.37 o                         
  13   3   0        434.37        606.93        44.33 o                         
  15   3   0      74610.17      73124.47       530.06 o                         
  17   3   0      24979.36      25031.28       324.21 o                         
  19   3   0        433.11        305.59       100.13 o                         
  21   3   0       6058.07       6583.44       194.88 o                         
  23   3   0      16619.60      17132.69       365.23 o                         
  25   3   0         23.78         67.60        99.24 o                         
  27   3   0      18954.06      19700.67       837.28 o                         
   0   4   0        295.05        434.48        45.54 o                         
   2   4   0      65319.48      66333.52       333.05 o                         
   4   4   0       2913.86       3037.44        63.24 o                         
   6   4   0      67951.66      67216.16       359.68 o                         
   8   4   0       1071.01       1135.17        46.20 o                         
  10   4   0        510.99        633.17        40.89 o                         
  12   4   0      11242.90      11649.17       155.92 o                         
  14   4   0      68891.47      66896.88       458.52 o                         
  16   4   0       4174.02       4390.16       134.10 o                         
  18   4   0      10887.66      10793.32       223.39 o                         
  20   4   0        205.36        197.62        75.91 o                         
  22   4   0       9099.75       9064.34       228.46 o                         
  24   4   0       4325.03       4736.43       215.44 o                         
  26   4   0      15693.51      16593.48       561.57 o                         
   1   5   0       7411.11       7313.97        92.88 o                         
   3   5   0      12900.17      12835.56       149.62 o                         
   5   5   0       7792.73       7436.07       108.61 o                         
   7   5   0      36619.79      36430.19       252.20 o                         
   9   5   0        731.65        696.25        43.00 o                         
  11   5   0          7.20         64.34        49.26 o                         
  13   5   0        852.20        860.57        56.35 o                         
  15   5   0       8659.90       8811.61       181.90 o                         
  17   5   0       2215.14       2370.94       119.07 o                         
  19   5   0      21302.24      21380.45       363.77 o                         
  21   5   0        167.64        267.61        93.98 o                         
  23   5   0       2290.21       2391.23       143.66 o                         
  25   5   0         66.74          7.71       179.19 o                         
   0   6   0      41415.52      41058.25       450.93 o                         
   2   6   0       3033.50       3064.22        80.14 o                         
   4   6   0       3580.33       3751.89        94.94 o                         
   6   6   0        427.32        483.46        51.49 o                         
   8   6   0       4787.39       4770.36       115.09 o                         
  10   6   0        686.16        664.32        65.92 o                         
  12   6   0       9767.94       9882.03       189.91 o                         
  14   6   0         35.23         61.59        67.59 o                         
  16   6   0        456.14        372.60        81.39 o                         
  18   6   0        451.29        305.43        88.83 o                         
  20   6   0       1797.32       1783.69       135.06 o                         
  22   6   0        132.76         82.67        98.63 o                         
  24   6   0         96.40        -23.16       173.08 o                         
   1   7   0        775.58        781.98        67.59 o                         
   3   7   0       9364.96       9361.66       165.42 o                         
   5   7   0       4938.42       4680.51       114.73 o                         
   7   7   0       1455.69       1446.14        74.71 o                         
   9   7   0      10147.17      10023.23       187.95 o                         
  11   7   0      14707.64      14577.03       232.79 o                         
  13   7   0       3839.00       4007.29       137.17 o                         
  15   7   0       2710.39       2673.88       126.14 o                         
  17   7   0       7239.41       6729.11       199.11 o                         
  19   7   0        347.26        273.99        97.20 o                         
  21   7   0       4893.50       4801.00       220.93 o                         
  23   7   0      13941.16      14098.69       677.60 o                         
   0   8   0       8268.50       8209.61       272.50 o                         
   2   8   0      18738.16      18846.11       283.34 o                         
   4   8   0        984.49        913.51        80.55 o                         
   6   8   0      57729.01      55987.93       466.46 o                         
   8   8   0       3649.63       3899.97       127.43 o                         
  10   8   0       1208.49       1073.54        84.76 o                         
  12   8   0       9800.44       9770.93       207.52 o                         
  14   8   0      31086.84      30587.62       395.54 o                         
  16   8   0        728.57        852.54        97.53 o                         
  18   8   0       9639.88       9126.71       238.56 o                         
  20   8   0       4917.53       4565.30       239.56 o                         
   1   9   0       1255.07       1208.62        93.42 o                         
   3   9   0      59077.38      57999.50       574.97 o                         
   5   9   0      39056.24      38713.31       438.37 o                         
   7   9   0      10323.95       9970.50       237.37 o                         
   9   9   0      17544.61      16978.19       335.57 o                         
  11   9   0      12884.72      12564.08       294.15 o                         
  13   9   0        264.48        419.34       120.95 o                         
  15   9   0      39551.41      37983.13       570.74 o                         
  17   9   0      20105.73      18936.58       496.92 o                         
   0  10   0       7304.58       7138.48       315.44 o                         
   2  10   0       8960.07       9114.21       252.13 o                         
   4  10   0       2626.50       2954.30       176.42 o                         
   6  10   0      32838.11      32703.38       743.14 o                         
   8  10   0       8027.79       7390.27       266.27 o                         
  10  10   0         52.61        -69.27       111.87 o                         
  12  10   0      10832.04      10526.45       469.10 o                         
   1  11   0       6638.47       6281.42       309.24 o                         
   3  11   0      31451.01      29804.99       696.73 o                         
   5  11   0      12608.15      12347.31       549.99 o                         
   7  11   0       7664.60       7889.10       532.57 o                         
   9  11   0      32366.98      29703.48      1837.26 o                         
 -29   1   1       1683.36       1396.95       299.69 o                         
 -27   1   1       4512.58       4739.59       205.54 o                         
 -25   1   1      27105.79      27227.51       442.40 o                         
 -23   1   1        158.72        124.54        81.52 o                         
 -21   1   1        368.06        363.98        71.29 o                         
 -19   1   1       4003.88       4065.09       132.14 o                         
 -17   1   1      18173.36      18428.41       237.86 o                         
 -15   1   1      44090.75      43217.50       352.92 o                         
 -13   1   1      37880.64      37089.50       295.73 o                         
 -11   1   1       7260.26       6859.27       108.59 o                         
  -9   1   1      41142.73      42956.58       282.92 o                         
  -7   1   1       3461.97       3610.88        49.88 o                         
  -5   1   1      30965.19      31184.09       129.44 o                         
  -3   1   1      57233.90      59453.40       235.14 o                         
  -1   1   1      17954.13      18510.17       107.48 o                         
   1   1   1       9750.64      10391.97        58.80 o                         
   3   1   1      58108.84      62026.48       223.83 o                         
   5   1   1      35589.39      36256.53       186.79 o                         
   7   1   1        384.64        646.49        34.88 o                         
   9   1   1       1623.70       1478.63        51.00 o                         
  11   1   1        148.87        188.32        33.96 o                         
  13   1   1      21914.92      21239.64       239.38 o                         
  15   1   1       1239.55       1317.43        68.85 o                         
  17   1   1       5982.48       5877.33       148.49 o                         
  19   1   1        115.26        180.62        71.84 o                         
  21   1   1       4201.15       4220.94       168.36 o                         
  23   1   1       1669.28       1827.58       131.45 o                         
  25   1   1       4936.10       5224.33       212.62 o                         
  27   1   1        215.00        193.06       348.46 o                         
 -28   2   1      10344.11      11059.11       646.54 o                         
 -26   2   1       2302.53       2357.83       153.94 o                         
 -24   2   1      19733.34      19655.42       369.58 o                         
 -22   2   1       1339.86       1214.21        99.53 o                         
 -20   2   1       2075.29       2090.95       104.62 o                         
 -18   2   1       4885.94       4994.49       125.65 o                         
 -16   2   1      51908.89      52247.27       409.55 o                         
 -14   2   1      12593.27      12425.01       173.17 o                         
 -12   2   1       6007.85       6156.92       110.73 o                         
 -10   2   1        584.60        808.45        42.63 o                         
  -8   2   1     169166.95     171172.89       655.88 o                         
  -6   2   1       2586.43       2927.91        42.13 o                         
  -4   2   1     281588.25     287620.03       792.34 o                         
  -2   2   1      20286.48      21039.50        95.91 o                         
   0   2   1      15601.64      16086.16        81.96 o                         
   2   2   1        833.36       1207.94        24.26 o                         
   4   2   1     167455.00     170407.08       548.77 o                         
   6   2   1       9434.45      10166.45        84.23 o                         
   8   2   1      27719.36      28299.20       202.65 o                         
  10   2   1      19286.03      18909.63       189.10 o                         
  12   2   1     107821.91     105652.60       609.38 o                         
  14   2   1       6266.03       6715.26       136.61 o                         
  16   2   1      80922.38      79136.90       547.84 o                         
  18   2   1         72.54        398.07        78.64 o                         
  20   2   1         16.10         41.98        98.79 o                         
  22   2   1      19307.20      19379.78       371.03 o                         
  24   2   1      37779.36      37822.25       537.08 o                         
  26   2   1       1713.89       1967.65       239.18 o                         
 -27   3   1       7480.27       7662.43       376.95 o                         
 -25   3   1      55948.35      55481.31       754.85 o                         
 -23   3   1        485.01        550.81       105.94 o                         
 -21   3   1      13057.66      13370.43       264.16 o                         
 -19   3   1      71675.18      70225.81       580.87 o                         
 -17   3   1      88378.72      87652.42       608.43 o                         
 -15   3   1      26266.49      25595.11       278.15 o                         
 -13   3   1      64546.67      64398.30       487.32 o                         
 -11   3   1       6416.73       6549.96       109.52 o                         
  -9   3   1        104.38        188.55        26.10 o                         
  -7   3   1     249008.30     248521.17       971.76 o                         
  -5   3   1     154859.31     153247.95       538.13 o                         
  -3   3   1      28732.98      29120.05       175.25 o                         
  -1   3   1      15235.38      15195.86       101.28 o                         
   1   3   1      96844.62      97318.42       376.05 o                         
   3   3   1      11693.74      11923.23        89.81 o                         
   5   3   1     240701.89     242972.53       904.86 o                         
   7   3   1      77543.88      77246.01       350.04 o                         
   9   3   1       3762.60       3947.92        66.31 o                         
  11   3   1        124.84        193.41        31.01 o                         
  13   3   1     122650.54     120897.00       713.67 o                         
  15   3   1      23011.50      22988.37       262.21 o                         
  17   3   1      23015.66      22867.54       317.01 o                         
  19   3   1       4816.49       4804.17       160.14 o                         
  21   3   1      16241.22      16626.81       324.26 o                         
  23   3   1        806.32        817.73       106.16 o                         
  25   3   1      26630.40      27498.01       520.85 o                         
  27   3   1       7468.96       8346.17       801.35 o                         
 -26   4   1       5651.34       5923.58       245.82 o                         
 -24   4   1      11280.00      11216.32       285.25 o                         
 -22   4   1      19763.58      19660.35       330.25 o                         
 -20   4   1      16308.49      16254.90       301.55 o                         
 -18   4   1       2665.42       2574.27       112.83 o                         
 -16   4   1      82469.57      80128.24       638.69 o                         
 -14   4   1      32527.93      32492.53       304.28 o                         
 -12   4   1        181.50        275.66        42.03 o                         
 -10   4   1      76817.91      76953.83       471.20 o                         
  -8   4   1     161863.25     161391.70       746.35 o                         
  -6   4   1       3824.95       3942.35        61.72 o                         
  -4   4   1     121030.02     122880.64       501.32 o                         
  -2   4   1     100163.02      98431.89       408.96 o                         
   0   4   1      13228.15      12885.79       129.14 o                         
   2   4   1      66880.60      66411.71       344.12 o                         
   4   4   1     262356.50     259211.08      1050.03 o                         
   6   4   1      21640.61      21540.80       173.13 o                         
   8   4   1      14813.18      14682.24       153.84 o                         
  10   4   1      72765.80      71232.02       412.24 o                         
  12   4   1      42867.00      43289.51       321.30 o                         
  14   4   1      27602.30      26675.91       307.33 o                         
  16   4   1     101424.63      99098.55       718.19 o                         
  18   4   1      34261.02      34872.98       423.78 o                         
  20   4   1        205.52        317.59        77.64 o                         
  22   4   1      33164.55      33982.52       492.96 o                         
  24   4   1      29191.79      29372.12       566.77 o                         
 -25   5   1      35000.85      35641.64       710.80 o                         
 -23   5   1      24378.95      24558.40       415.85 o                         
 -21   5   1      10642.36      10684.21       266.36 o                         
 -19   5   1      68692.91      68683.47       648.78 o                         
 -17   5   1      17551.21      16544.72       361.78 o                         
 -15   5   1       5224.60       5206.67       132.52 o                         
 -13   5   1     126142.66     124967.57       798.30 o                         
 -11   5   1     108905.71     106793.50       617.72 o                         
  -9   5   1       1762.03       2037.63        66.48 o                         
  -7   5   1      74940.56      72351.28       404.52 o                         
  -5   5   1      88426.88      87487.68       402.99 o                         
  -3   5   1       4507.15       4621.66        66.67 o                         
  -1   5   1     145188.08     140864.64       655.62 o                         
   1   5   1     143995.56     141774.08       634.87 o                         
   3   5   1       7903.47       7994.24       115.36 o                         
   5   5   1      15868.62      16333.87       173.42 o                         
   7   5   1     140993.83     140336.50       697.47 o                         
   9   5   1      27697.97      26041.22       268.70 o                         
  11   5   1      46030.54      45999.64       396.75 o                         
  13   5   1      60063.45      58654.38       487.72 o                         
  15   5   1      21420.40      21218.06       304.29 o                         
  17   5   1       4074.77       4118.32       154.54 o                         
  19   5   1      61517.08      61168.95       657.04 o                         
  21   5   1      20425.39      20397.56       383.37 o                         
  23   5   1       1503.49       1739.73       139.79 o                         
 -24   6   1       1206.70       1196.16       137.84 o                         
 -22   6   1      66013.73      65618.50       749.12 o                         
 -20   6   1      24688.93      25007.81       396.01 o                         
 -18   6   1      13844.95      13649.66       279.20 o                         
 -16   6   1      29132.93      28057.07       389.29 o                         
 -14   6   1      57788.34      56607.26       509.70 o                         
 -12   6   1        302.29        316.95        65.41 o                         
 -10   6   1     129427.80     127054.75       768.21 o                         
  -8   6   1      26593.71      26803.88       273.19 o                         
  -6   6   1       1214.44       1248.34        61.84 o                         
  -4   6   1      42907.57      42232.89       315.14 o                         
  -2   6   1     206515.36     200098.00       909.98 o                         
   0   6   1       2014.77       2061.33        73.39 o                         
   2   6   1      97484.91      95618.75       527.05 o                         
   4   6   1      31988.30      32096.23       281.76 o                         
   6   6   1      14062.37      14428.49       187.28 o                         
   8   6   1      59019.00      57375.89       464.97 o                         
  10   6   1     161927.02     159573.80       928.32 o                         
  12   6   1       6285.61       5945.66       150.47 o                         
  14   6   1       1969.03       1862.70       101.37 o                         
  16   6   1      23251.05      22417.11       355.27 o                         
  18   6   1      35004.89      34196.79       464.50 o                         
  20   6   1      11613.55      12053.83       299.66 o                         
  22   6   1      45797.66      45766.70       630.62 o                         
  24   6   1      10891.06      12035.42       967.02 o                         
 -23   7   1      18134.68      18136.23       565.26 o                         
 -21   7   1       5944.26       5364.36       217.63 o                         
 -19   7   1      29884.11      30416.53       449.71 o                         
 -17   7   1       4505.18       4502.51       162.75 o                         
 -15   7   1       3057.04       2902.86       122.14 o                         
 -13   7   1      31401.45      30557.21       349.28 o                         
 -11   7   1      70595.84      69681.77       558.68 o                         
  -9   7   1      12874.71      12783.19       199.15 o                         
  -7   7   1      24210.36      24303.72       281.91 o                         
  -5   7   1      42043.26      41641.12       363.98 o                         
  -3   7   1      39655.73      38391.40       385.00 o                         
  -1   7   1      64464.64      64192.07       531.19 o                         
   1   7   1      80001.22      77906.30       533.81 o                         
   3   7   1       1544.75       1575.21        67.90 o                         
   5   7   1       4790.80       4616.21       113.88 o                         
   7   7   1      84938.38      84146.88       554.85 o                         
   9   7   1      33077.07      32125.05       346.15 o                         
  11   7   1      35331.18      34725.72       386.59 o                         
  13   7   1      29628.20      29628.26       383.66 o                         
  15   7   1      17034.53      16583.47       286.91 o                         
  17   7   1         74.03         74.66        84.78 o                         
  19   7   1      58220.46      57714.21       660.69 o                         
  21   7   1       7961.87       7658.09       312.00 o                         
 -22   8   1      24101.56      23790.67      1765.43 o                         
 -20   8   1      10421.81      11056.32       326.61 o                         
 -18   8   1       5419.54       5301.84       196.43 o                         
 -16   8   1      22450.26      22492.69       353.84 o                         
 -14   8   1      28296.53      28092.60       379.26 o                         
 -12   8   1        611.31        403.52        74.93 o                         
 -10   8   1      50612.07      51034.18       479.56 o                         
  -8   8   1      14334.37      14364.56       234.39 o                         
  -6   8   1          6.67        -61.94        61.94 o                         
  -4   8   1      10759.10      10447.46       211.35 o                         
  -2   8   1      35335.15      34786.11       403.45 o                         
   0   8   1       2319.13       2375.73       110.52 o                         
   2   8   1      47508.43      46418.64       460.88 o                         
   4   8   1      19425.08      19079.32       260.29 o                         
   6   8   1       6258.86       6197.65       148.61 o                         
   8   8   1       9479.61       9820.36       209.02 o                         
  10   8   1      20462.65      20491.72       294.13 o                         
  12   8   1       2601.45       2680.16       120.25 o                         
  14   8   1      11647.61      11685.74       247.64 o                         
  16   8   1      14976.70      15012.45       281.45 o                         
  18   8   1      10990.71      10278.73       277.66 o                         
  20   8   1       2395.43       2417.16       255.96 o                         
 -19   9   1       3757.66       3431.08       253.45 o                         
 -17   9   1       7387.95       7511.82       299.85 o                         
 -15   9   1        161.76         91.76       106.38 o                         
 -13   9   1       2649.41       2545.63       153.40 o                         
 -11   9   1       5033.86       4936.73       189.31 o                         
  -9   9   1       3299.63       3283.12       154.84 o                         
  -7   9   1       5720.03       5798.67       187.37 o                         
  -5   9   1      15188.69      15175.60       292.67 o                         
  -3   9   1       3025.33       2860.54       134.53 o                         
  -1   9   1       1978.24       1877.54       114.06 o                         
   1   9   1      16976.86      17007.51       298.13 o                         
   3   9   1       3581.69       3563.00       135.24 o                         
   5   9   1       4434.35       4501.02       169.89 o                         
   7   9   1      14202.49      13899.36       274.71 o                         
   9   9   1       4309.27       4032.36       159.30 o                         
  11   9   1       1458.48       1348.39       112.48 o                         
  13   9   1      10505.47       9816.67       285.77 o                         
  15   9   1       2139.58       2222.95       197.92 o                         
  17   9   1       1638.25       1190.02       268.27 o                         
 -14  10   1        330.51        249.55       237.83 o                         
 -12  10   1        323.94         38.35       124.91 o                         
 -10  10   1        200.48        109.26       112.94 o                         
  -8  10   1       2636.12       2552.96       170.44 o                         
  -6  10   1        591.37        631.44       117.00 o                         
  -4  10   1      10065.91       9825.27       264.17 o                         
  -2  10   1         93.97         86.06        94.40 o                         
   0  10   1         50.04        -18.73        88.03 o                         
   2  10   1         17.42        176.52       108.44 o                         
   4  10   1       3252.24       3629.08       193.99 o                         
   6  10   1       4741.17       4558.13       214.19 o                         
   8  10   1       6664.04       6396.86       252.65 o                         
  10  10   1       1410.35       1492.21       157.49 o                         
  12  10   1       1670.16       1532.45       316.57 o                         
  -9  11   1       6485.48       5528.05       800.30 o                         
  -7  11   1        171.65         26.97       184.89 o                         
  -5  11   1        122.91         13.94       248.42 o                         
  -3  11   1       1868.99       1821.36       194.51 o                         
  -1  11   1       1080.36       1177.70       240.80 o                         
   1  11   1          8.08        -93.68       152.39 o                         
   3  11   1       1660.41       1507.35       215.85 o                         
   5  11   1        869.10       1001.93       244.98 o                         
   7  11   1       1292.08       1492.40       834.65 o                         
 -30   0   2      14906.61      17243.47      1456.76 o                         
 -28   0   2       2525.36       2714.02       220.14 o                         
 -26   0   2      18553.70      19735.40       517.91 o                         
 -24   0   2     105891.98     108692.59      1135.60 o                         
 -22   0   2      20341.86      20278.34       452.53 o                         
 -20   0   2      75148.37      75172.80       893.86 o                         
 -18   0   2      29520.45      30428.98       495.03 o                         
 -16   0   2      16555.59      16080.39       238.36 o                         
 -14   0   2      41972.37      41944.54       411.12 o                         
 -12   0   2     473764.09     471273.28      2965.42 o                         
 -10   0   2      15054.17      14928.99       197.90 o                         
  -8   0   2      34453.33      35019.69       280.57 o                         
  -6   0   2      82864.68      83895.67       423.14 o                         
  -4   0   2     106186.60     111591.27       560.04 o                         
  -2   0   2      13820.18      11536.99       534.53 o                         
   0   0   2     162795.98     175826.67       668.87 o                         
   2   0   2      54573.01      54917.43       290.11 o                         
   4   0   2      15137.29      16181.10       181.16 o                         
   6   0   2     107070.81     105888.85       765.99 o                         
   8   0   2     270326.31     270742.47      1678.86 o                         
  10   0   2       4593.40       4599.67       146.45 o                         
  12   0   2      23287.43      22197.22       356.58 o                         
  14   0   2      35840.12      36184.23       504.78 o                         
  16   0   2      51393.63      51196.00       692.81 o                         
  18   0   2      45982.83      45788.03       715.73 o                         
  20   0   2     107064.52     105706.98      1242.46 o                         
  22   0   2      13975.22      14266.88       436.23 o                         
  24   0   2        223.41        347.25       149.46 o                         
 -29   1   2      24613.44      24677.85       594.79 o                         
 -27   1   2      18397.97      18621.83       367.76 o                         
 -25   1   2      12570.54      12796.92       293.77 o                         
 -23   1   2      32268.56      32352.07       402.07 o                         
 -21   1   2     105730.88     105403.78       770.13 o                         
 -19   1   2       1714.66       1823.36        92.44 o                         
 -17   1   2      13315.50      13235.90       198.65 o                         
 -15   1   2     118714.96     117008.16       685.88 o                         
 -13   1   2     155968.34     151591.94       763.51 o                         
 -11   1   2      63315.89      62302.97       343.16 o                         
  -9   1   2     239494.88     236612.06      1044.59 o                         
  -7   1   2      44551.45      44679.48       190.23 o                         
  -5   1   2       2142.45       2380.91        30.00 o                         
  -3   1   2     531694.25     526754.75      3474.36 o                         
  -1   1   2     391819.44     402948.62      1285.80 o                         
   1   1   2      49676.41      51298.05       169.56 o                         
   3   1   2     168177.80     173346.38       511.54 o                         
   5   1   2     305255.72     315968.06      1229.06 o                         
   7   1   2      16268.83      16068.15       152.22 o                         
   9   1   2     322118.47     321870.03      1422.75 o                         
  11   1   2     149525.42     149184.98       758.44 o                         
  13   1   2        292.02        399.09        50.19 o                         
  15   1   2      23206.43      23156.51       291.76 o                         
  17   1   2     130856.70     130412.41       873.58 o                         
  19   1   2       7255.37       7356.81       206.49 o                         
  21   1   2      46712.73      47358.36       562.84 o                         
  23   1   2      23541.83      23725.63       407.47 o                         
  25   1   2      13112.71      13630.50       481.62 o                         
 -30   2   2      25182.80      24055.08       962.21 o                         
 -28   2   2       1181.07       1558.60       136.91 o                         
 -26   2   2      10600.20      10975.04       293.52 o                         
 -24   2   2      31325.38      31182.41       438.22 o                         
 -22   2   2        773.90        872.59        86.21 o                         
 -20   2   2      47091.01      47454.97       453.95 o                         
 -18   2   2     100018.30      98597.20       634.91 o                         
 -16   2   2      35515.32      34644.63       323.71 o                         
 -14   2   2      14130.55      14165.34       185.77 o                         
 -12   2   2     146198.72     145941.98       730.44 o                         
 -10   2   2      28349.04      27432.54       192.82 o                         
  -8   2   2      70890.08      71898.63       323.52 o                         
  -6   2   2     150643.78     150099.53       490.33 o                         
  -4   2   2     194555.34     196008.81       720.79 o                         
  -2   2   2       1042.66       1068.27        22.34 o                         
   0   2   2     183269.56     186337.50       531.24 o                         
   2   2   2      66314.88      66096.73       226.94 o                         
   4   2   2       1733.89       2267.83        38.92 o                         
   6   2   2      34640.20      31862.30       196.20 o                         
   8   2   2      95985.45      95261.14       483.59 o                         
  10   2   2       3333.33       3948.12        86.43 o                         
  12   2   2      53923.45      52215.92       412.10 o                         
  14   2   2      59078.14      58611.29       467.46 o                         
  16   2   2      19303.21      19489.74       300.81 o                         
  18   2   2       5685.61       5661.79       176.19 o                         
  20   2   2      33110.71      33720.36       462.10 o                         
  22   2   2       3304.73       3386.47       163.53 o                         
  24   2   2       7632.23       7919.33       246.88 o                         
  26   2   2      28968.60      29154.42      2682.61 o                         
 -29   3   2       5783.70       5629.19       528.41 o                         
 -27   3   2      23381.38      24378.22       485.84 o                         
 -25   3   2         46.30        110.06       136.92 o                         
 -23   3   2       9290.03       9710.59       244.14 o                         
 -21   3   2      21193.64      21300.61       333.72 o                         
 -19   3   2      16184.40      16506.30       235.20 o                         
 -17   3   2      19059.18      19123.30       254.46 o                         
 -15   3   2      53289.45      53335.10       419.59 o                         
 -13   3   2        384.87        503.48        41.87 o                         
 -11   3   2       5755.12       5811.64        94.60 o                         
  -9   3   2      77540.62      76781.44       431.62 o                         
  -7   3   2     112889.38     112899.31       497.16 o                         
  -5   3   2      18108.84      18725.80       138.58 o                         
  -3   3   2      25423.13      25514.37       152.99 o                         
  -1   3   2      39404.75      39202.59       214.57 o                         
   1   3   2       2468.52       2618.42        41.48 o                         
   3   3   2     186269.31     190893.30       621.39 o                         
   5   3   2      86261.27      86832.23       383.81 o                         
   7   3   2        125.80        311.61        40.60 o                         
   9   3   2      14477.72      15020.78       127.50 o                         
  11   3   2      50763.18      51296.43       318.83 o                         
  13   3   2       3812.89       3843.91        93.80 o                         
  15   3   2      57309.11      57440.21       504.32 o                         
  17   3   2      28175.57      27561.12       361.40 o                         
  19   3   2       6383.87       6599.37       189.54 o                         
  21   3   2       1658.70       1675.65       127.19 o                         
  23   3   2      35103.23      36055.16       528.35 o                         
  25   3   2       2185.34       2348.86       302.74 o                         
 -28   4   2       4743.96       4915.62       346.01 o                         
 -26   4   2      12453.49      13021.35       340.37 o                         
 -24   4   2       9163.17       9656.92       265.96 o                         
 -22   4   2       9676.63       9474.92       234.26 o                         
 -20   4   2       5110.75       5351.24       159.96 o                         
 -18   4   2      33826.50      33677.82       348.00 o                         
 -16   4   2       2855.28       2938.87       101.18 o                         
 -14   4   2       9661.96      10604.13       164.01 o                         
 -12   4   2       1094.94       1148.74        56.51 o                         
 -10   4   2      81786.33      80680.13       492.40 o                         
  -8   4   2       2577.18       2876.18        53.82 o                         
  -6   4   2     106369.29     106076.33       512.16 o                         
  -4   4   2        454.55        605.89        31.94 o                         
  -2   4   2       6406.02       6550.69        74.41 o                         
   0   4   2      10151.12       9728.48       102.45 o                         
   2   4   2      87807.76      86106.70       397.73 o                         
   4   4   2      16743.98      16793.07       124.05 o                         
   6   4   2      59541.91      57867.37       314.32 o                         
   8   4   2        163.26        206.60        29.27 o                         
  10   4   2      13093.14      13501.41       180.19 o                         
  12   4   2      10871.38      10567.71       173.73 o                         
  14   4   2      33892.36      33877.71       358.22 o                         
  16   4   2      11279.62      11026.43       216.25 o                         
  18   4   2       9041.23       9281.23       221.18 o                         
  20   4   2       4490.49       4932.72       175.21 o                         
  22   4   2       4690.34       4766.44       216.30 o                         
  24   4   2       5613.52       5817.04       671.33 o                         
 -27   5   2       4205.34       4761.40       365.40 o                         
 -25   5   2       2314.30       2255.37       143.70 o                         
 -23   5   2        283.54        453.42        99.24 o                         
 -21   5   2       2922.29       2880.22       142.84 o                         
 -19   5   2       4420.36       4153.71       149.98 o                         
 -17   5   2      14395.30      14057.88       267.81 o                         
 -15   5   2       7126.11       6907.74       137.49 o                         
 -13   5   2      13906.43      13595.51       185.39 o                         
 -11   5   2      12094.05      11910.26       156.71 o                         
  -9   5   2         63.67        154.95        25.28 o                         
  -7   5   2       4778.45       4793.05        90.90 o                         
  -5   5   2      33243.90      33133.28       228.59 o                         
  -3   5   2         26.49        156.27        27.87 o                         
  -1   5   2        173.80        299.32        31.42 o                         
   1   5   2      42960.11      42695.20       301.51 o                         
   3   5   2       1023.46       1381.73        73.43 o                         
   5   5   2       2127.01       2159.24        61.27 o                         
   7   5   2      20192.10      20306.62       185.81 o                         
   9   5   2      11767.13      11259.51       179.97 o                         
  11   5   2       9824.47       9600.95       168.51 o                         
  13   5   2      11644.38      11153.94       213.31 o                         
  15   5   2       5483.74       5348.60       159.64 o                         
  17   5   2       2140.80       2085.21       124.38 o                         
  19   5   2         36.34        126.52        90.95 o                         
  21   5   2        317.37        381.99       100.85 o                         
  23   5   2       9902.79      10289.03       629.93 o                         
 -26   6   2        741.26        597.47       180.43 o                         
 -24   6   2       1747.53       1673.42       131.24 o                         
 -22   6   2       1035.92       1091.62       115.28 o                         
 -20   6   2       7885.21       7309.92       217.75 o                         
 -18   6   2       1160.18       1037.06        93.80 o                         
 -16   6   2       4423.83       4440.31       159.78 o                         
 -14   6   2       2345.50       2304.32        97.20 o                         
 -12   6   2      10914.29      10700.84       190.34 o                         
 -10   6   2       1550.46       1426.40        70.15 o                         
  -8   6   2       8281.20       8144.37       119.64 o                         
  -6   6   2       3855.03       3916.06        72.76 o                         
  -4   6   2        257.44        430.57        49.22 o                         
  -2   6   2        354.18        319.29        41.59 o                         
   0   6   2        866.08        954.74        49.94 o                         
   2   6   2       2388.13       2328.47        73.41 o                         
   4   6   2       3317.21       3172.75        87.52 o                         
   6   6   2        401.51        323.29        47.46 o                         
   8   6   2       6198.49       6209.74       139.42 o                         
  10   6   2        834.54        837.05        71.76 o                         
  12   6   2        509.34        559.01        68.42 o                         
  14   6   2         38.52        181.95        77.92 o                         
  16   6   2      10047.94       9891.89       240.68 o                         
  18   6   2         18.36        126.77        93.53 o                         
  20   6   2       7980.64       7683.87       253.61 o                         
  22   6   2       2227.38       1836.20       434.74 o                         
 -25   7   2         42.66        118.64       406.35 o                         
 -23   7   2       4859.04       4318.79       244.60 o                         
 -21   7   2       4051.07       3872.86       163.84 o                         
 -19   7   2       2353.64       2419.42       129.44 o                         
 -17   7   2       8239.18       8246.17       204.02 o                         
 -15   7   2      28868.28      28147.79       375.65 o                         
 -13   7   2       4126.13       4228.91       137.49 o                         
 -11   7   2        159.92         73.97        63.82 o                         
  -9   7   2      10801.37      10682.37       186.87 o                         
  -7   7   2      11355.01      10952.34       178.40 o                         
  -5   7   2       9154.37       8915.69       180.63 o                         
  -3   7   2      39053.71      38749.89       397.20 o                         
  -1   7   2      30964.99      30323.40       285.70 o                         
   1   7   2       7080.83       6699.47       126.55 o                         
   3   7   2      14902.46      14778.32       200.72 o                         
   5   7   2      13204.95      13456.32       193.01 o                         
   7   7   2       3652.21       3594.99       115.33 o                         
   9   7   2      13909.35      14237.43       237.46 o                         
  11   7   2      21945.76      21622.52       316.50 o                         
  13   7   2       4618.73       4581.57       151.14 o                         
  15   7   2       2527.62       2339.88       126.54 o                         
  17   7   2       1408.19       1147.71       129.55 o                         
  19   7   2        356.99        147.27       107.66 o                         
 -22   8   2        222.42       -156.85       191.54 o                         
 -20   8   2       3552.89       3303.30       160.26 o                         
 -18   8   2      25961.53      25454.86       422.59 o                         
 -16   8   2        980.96        775.34        94.03 o                         
 -14   8   2      18333.29      17661.74       313.55 o                         
 -12   8   2       7350.29       7376.91       193.93 o                         
 -10   8   2       8967.35       8997.53       194.37 o                         
  -8   8   2       1683.58       1778.57        95.17 o                         
  -6   8   2      59624.90      58108.98       581.31 o                         
  -4   8   2       2951.32       3013.11       122.63 o                         
  -2   8   2       1906.39       1812.08        98.87 o                         
   0   8   2      12492.21      12474.51       230.55 o                         
   2   8   2      37413.08      36743.20       391.96 o                         
   4   8   2        600.93        662.10        94.10 o                         
   6   8   2      14732.87      14697.60       262.69 o                         
   8   8   2       9960.22      10003.07       201.55 o                         
  10   8   2      10601.76      10661.70       221.36 o                         
  12   8   2       7723.04       7673.69       191.89 o                         
  14   8   2      38415.71      37025.93       438.10 o                         
  16   8   2        897.62        804.68       102.86 o                         
  18   8   2       1160.18       1043.08       146.51 o                         
 -19   9   2       7684.10       7492.07       331.22 o                         
 -17   9   2      15569.16      14972.12       337.26 o                         
 -15   9   2      23142.62      22790.51       402.31 o                         
 -13   9   2        296.33         77.66        87.96 o                         
 -11   9   2       1841.16       1648.93       119.10 o                         
  -9   9   2      39805.75      38789.82       519.60 o                         
  -7   9   2      36149.81      35854.41       449.33 o                         
  -5   9   2       6449.01       6116.81       189.88 o                         
  -3   9   2      10841.17      10532.64       241.96 o                         
  -1   9   2       5631.11       5647.18       181.22 o                         
   1   9   2        381.88        431.33        80.50 o                         
   3   9   2      56051.82      55532.05       631.99 o                         
   5   9   2      31161.38      30427.58       435.87 o                         
   7   9   2         42.83         89.83        93.85 o                         
   9   9   2        513.55        640.77       119.28 o                         
  11   9   2      20403.88      20538.33       412.05 o                         
  13   9   2       2725.00       2570.27       168.10 o                         
  15   9   2      20885.27      20312.72       678.17 o                         
 -16  10   2       4328.91       4894.07       510.27 o                         
 -14  10   2       6560.54       6390.69       341.75 o                         
 -12  10   2      14604.29      14521.83       373.64 o                         
 -10  10   2      20103.90      20200.32       403.71 o                         
  -8  10   2       2674.64       2627.20       158.50 o                         
  -6  10   2      55540.35      54926.03       603.47 o                         
  -4  10   2      13970.25      13638.24       297.83 o                         
  -2  10   2       1222.79        852.46        95.00 o                         
   0  10   2      25981.25      26289.88       467.16 o                         
   2  10   2      43783.05      44213.07       637.62 o                         
   4  10   2        707.88        757.53       123.50 o                         
   6  10   2      36099.81      34688.48       589.08 o                         
   8  10   2      17871.83      17260.07       394.55 o                         
  10  10   2       3188.28       3209.12       280.59 o                         
  12  10   2      15090.10      16832.47      1600.17 o                         
 -11  11   2       3187.19       1885.66       490.37 o                         
  -9  11   2      15852.88      15004.33       720.61 o                         
  -7  11   2       5334.78       4934.08       377.62 o                         
  -5  11   2       3927.49       3812.45       295.33 o                         
  -3  11   2      21090.12      19929.14       587.55 o                         
  -1  11   2      17541.45      16807.32       518.71 o                         
   1  11   2        137.49        149.24       164.52 o                         
   3  11   2       6568.58       6137.13       447.53 o                         
   5  11   2       5756.70       5753.70       664.07 o                         
   7  11   2        369.93        323.51       499.04 o                         
 -31   1   3         71.19        268.37       197.92 o                         
 -29   1   3       1130.89       1184.19       131.47 o                         
 -27   1   3       5862.36       5700.39       209.24 o                         
 -25   1   3       5781.62       6014.41       177.71 o                         
 -23   1   3        104.15        118.97        69.26 o                         
 -21   1   3       6717.73       6782.99       169.01 o                         
 -19   1   3       1360.08       1604.82        77.61 o                         
 -17   1   3      11161.38      10686.09       143.00 o                         
 -15   1   3      10615.45      10428.76       134.82 o                         
 -13   1   3        185.16        396.88        44.71 o                         
 -11   1   3       8764.91       8916.81       104.02 o                         
  -9   1   3      17180.93      17233.51       129.73 o                         
  -7   1   3      67395.68      68694.06       266.34 o                         
  -5   1   3       8727.96       9347.23        53.73 o                         
  -3   1   3      21521.92      22061.64       105.74 o                         
  -1   1   3      13829.34      14987.63        65.15 o                         
   1   1   3      82078.97      84933.95       264.75 o                         
   3   1   3      36062.41      36938.34       194.91 o                         
   5   1   3      50886.32      53108.63       297.99 o                         
   7   1   3       9248.95       9336.94       107.22 o                         
   9   1   3      39422.60      39425.80       293.27 o                         
  11   1   3      27553.91      27434.33       274.17 o                         
  13   1   3      22466.94      22701.38       260.70 o                         
  15   1   3        175.62        257.52        61.88 o                         
  17   1   3       1633.37       1718.52       104.68 o                         
  19   1   3        918.71        988.40        96.65 o                         
  21   1   3      22971.32      23621.69       386.38 o                         
  23   1   3       3252.83       3810.92       183.09 o                         
 -30   2   3        986.54        926.06       253.34 o                         
 -28   2   3      45340.32      45416.10       749.90 o                         
 -26   2   3      10851.12      11345.18       277.39 o                         
 -24   2   3       4731.71       4837.17       171.16 o                         
 -22   2   3       3874.20       4007.01       144.39 o                         
 -20   2   3      76086.27      74193.77       561.33 o                         
 -18   2   3       1235.98       1244.30        72.78 o                         
 -16   2   3     158876.84     154649.81       844.98 o                         
 -14   2   3       9094.02       9144.21       131.20 o                         
 -12   2   3       9300.80       9527.05       115.17 o                         
 -10   2   3       3719.84       3985.03        66.25 o                         
  -8   2   3     272125.25     272509.69      1152.54 o                         
  -6   2   3       3286.15       3689.22        43.95 o                         
  -4   2   3      88522.10      90234.69       314.61 o                         
  -2   2   3       4337.18       4461.54        40.94 o                         
   0   2   3     155979.91     158858.70       504.61 o                         
   2   2   3      54792.38      55302.90       231.34 o                         
   4   2   3     102134.59     101566.36       416.86 o                         
   6   2   3      22323.70      22104.59       179.68 o                         
   8   2   3       1120.28       1323.71        41.20 o                         
  10   2   3      18346.88      17844.53       199.60 o                         
  12   2   3      71274.84      69645.23       492.43 o                         
  14   2   3      11754.33      11264.29       194.75 o                         
  16   2   3      13493.46      13507.06       248.41 o                         
  18   2   3       1792.34       1926.04       116.51 o                         
  20   2   3      11924.40      12034.64       271.79 o                         
  22   2   3      13116.92      13338.17       312.15 o                         
  24   2   3      11114.75      12249.20       749.25 o                         
 -29   3   3      17169.32      17805.54       733.39 o                         
 -27   3   3       4447.22       4500.94       197.37 o                         
 -25   3   3      11493.67      11477.79       297.18 o                         
 -23   3   3       2230.01       2249.08       115.94 o                         
 -21   3   3       6432.29       6661.87       154.01 o                         
 -19   3   3      40642.60      40198.43       383.99 o                         
 -17   3   3      77828.29      77254.89       606.90 o                         
 -15   3   3        680.80        834.78        45.59 o                         
 -13   3   3       2242.42       2419.17        63.77 o                         
 -11   3   3      46567.40      45787.25       299.80 o                         
  -9   3   3      93737.08      94908.82       521.00 o                         
  -7   3   3      49664.67      50093.17       269.83 o                         
  -5   3   3     102546.67     104252.66       471.57 o                         
  -3   3   3      14266.49      14534.38       109.01 o                         
  -1   3   3        119.31        267.68        27.62 o                         
   1   3   3     254211.70     255709.66       882.75 o                         
   3   3   3     145349.58     147041.25       550.90 o                         
   5   3   3      18116.42      18890.39       139.38 o                         
   7   3   3      31465.16      32032.21       213.58 o                         
   9   3   3      52320.39      52348.70       320.21 o                         
  11   3   3       1012.93       1148.67        51.15 o                         
  13   3   3     114582.45     113419.80       755.97 o                         
  15   3   3      50676.49      49680.50       473.39 o                         
  17   3   3       2579.65       2706.49       121.76 o                         
  19   3   3       5155.18       5216.00       193.84 o                         
  21   3   3      47356.19      47967.19       601.40 o                         
  23   3   3        414.88        609.22       119.34 o                         
  25   3   3      27426.42      26211.27      1606.97 o                         
 -30   4   3        604.42       1145.92       535.40 o                         
 -28   4   3      31387.71      29756.88       837.48 o                         
 -26   4   3      22494.44      22554.92       450.48 o                         
 -24   4   3       3084.01       2942.14       150.93 o                         
 -22   4   3      65730.90      66094.14       709.49 o                         
 -20   4   3      79234.93      78700.38       767.28 o                         
 -18   4   3       1048.14       1157.66        76.56 o                         
 -16   4   3      97705.97      97187.47       671.14 o                         
 -14   4   3      70639.75      71142.55       503.99 o                         
 -12   4   3        216.98        304.38        46.09 o                         
 -10   4   3     113589.52     112788.74       586.50 o                         
  -8   4   3     220217.61     217068.20       905.53 o                         
  -6   4   3      22330.39      22690.20       165.09 o                         
  -4   4   3      43428.59      42856.84       251.85 o                         
  -2   4   3     129479.91     128987.11       554.22 o                         
   0   4   3      31161.91      31301.55       219.55 o                         
   2   4   3      40546.32      40302.35       235.75 o                         
   4   4   3     171558.69     166875.52       649.27 o                         
   6   4   3      47764.92      48021.61       282.86 o                         
   8   4   3       3010.14       3315.35        76.90 o                         
  10   4   3      58401.45      58183.37       423.07 o                         
  12   4   3      55369.92      53973.03       459.83 o                         
  14   4   3       2311.51       2191.42       102.30 o                         
  16   4   3      35268.05      34301.10       418.68 o                         
  18   4   3      32215.22      32360.51       448.81 o                         
  20   4   3       2321.36       2097.76       132.16 o                         
  22   4   3      14653.41      15274.40       374.39 o                         
 -27   5   3       1087.40        688.63       158.21 o                         
 -25   5   3      35989.08      35660.31       534.38 o                         
 -23   5   3      38569.33      38062.36       513.93 o                         
 -21   5   3        374.61        235.98        81.46 o                         
 -19   5   3      29676.07      28805.61       433.38 o                         
 -17   5   3      36126.87      35649.55       429.39 o                         
 -15   5   3      10481.04      10935.04       176.39 o                         
 -13   5   3      59420.91      58158.15       419.97 o                         
 -11   5   3     125424.78     123546.37       707.15 o                         
  -9   5   3       9813.92       9887.59       120.58 o                         
  -7   5   3      27040.39      27047.23       239.44 o                         
  -5   5   3     162172.67     158260.45       689.31 o                         
  -3   5   3      76107.12      75677.99       411.12 o                         
  -1   5   3      39130.62      39291.08       278.22 o                         
   1   5   3     135953.88     135045.88       694.73 o                         
   3   5   3      38944.82      39014.93       290.03 o                         
   5   5   3       6279.04       6273.59       100.39 o                         
   7   5   3     132186.84     131108.80       735.85 o                         
   9   5   3      85662.94      86371.55       556.65 o                         
  11   5   3        146.96        145.05        58.08 o                         
  13   5   3      35321.52      35000.33       398.03 o                         
  15   5   3      53611.75      53496.45       530.06 o                         
  17   5   3        128.87        149.14        85.81 o                         
  19   5   3      42169.14      41948.52       579.41 o                         
  21   5   3      35352.30      36243.91       550.36 o                         
 -26   6   3      28285.44      28367.64       710.14 o                         
 -24   6   3       1734.27       2162.39       146.72 o                         
 -22   6   3      46898.12      46318.27       571.71 o                         
 -20   6   3      18684.25      18623.50       332.54 o                         
 -18   6   3        139.42        172.38        70.98 o                         
 -16   6   3      22894.34      23270.31       280.73 o                         
 -14   6   3     161779.20     161458.91      1032.36 o                         
 -12   6   3       9779.70       9799.62       182.93 o                         
 -10   6   3      52027.03      52021.17       389.86 o                         
  -8   6   3      23717.20      23880.45       223.86 o                         
  -6   6   3      25079.52      24417.95       220.80 o                         
  -4   6   3      36650.05      35777.63       274.56 o                         
  -2   6   3     213305.98     209162.53       979.84 o                         
   0   6   3      22507.98      22121.94       218.15 o                         
   2   6   3       1555.56       1732.45        67.14 o                         
   4   6   3      44578.13      44165.38       352.82 o                         
   6   6   3      98247.73      94888.33       610.94 o                         
   8   6   3      18115.42      18139.33       240.88 o                         
  10   6   3     101259.75      99695.10       649.00 o                         
  12   6   3      20243.60      20523.23       293.75 o                         
  14   6   3       3611.73       3473.49       141.87 o                         
  16   6   3      37917.11      37820.77       486.23 o                         
  18   6   3      45307.35      44220.39       593.67 o                         
  20   6   3        787.81        650.19       108.88 o                         
 -25   7   3      16872.32      17704.85      1337.47 o                         
 -23   7   3      39112.90      39283.74       642.38 o                         
 -21   7   3       3028.90       2907.77       172.34 o                         
 -19   7   3      25528.89      24960.30       371.09 o                         
 -17   7   3      33667.62      33552.38       413.55 o                         
 -15   7   3      14631.96      14608.41       249.22 o                         
 -13   7   3      45971.59      45782.56       446.92 o                         
 -11   7   3      76133.96      75069.20       551.64 o                         
  -9   7   3        499.94        468.10        60.91 o                         
  -7   7   3       9539.41       9357.69       181.58 o                         
  -5   7   3      81411.02      79840.90       613.24 o                         
  -3   7   3      26318.59      26078.47       275.27 o                         
  -1   7   3      61240.82      59571.21       432.96 o                         
   1   7   3      28196.91      27807.80       267.11 o                         
   3   7   3      13720.31      13661.71       190.34 o                         
   5   7   3         52.89        109.59        55.00 o                         
   7   7   3      82356.42      81335.31       611.35 o                         
   9   7   3      12442.73      12276.04       222.98 o                         
  11   7   3      13949.35      14133.37       250.31 o                         
  13   7   3      15547.93      15440.40       274.74 o                         
  15   7   3      26948.10      26488.63       399.19 o                         
  17   7   3        470.17        779.45       115.53 o                         
  19   7   3      29902.39      29898.54       649.53 o                         
 -24   8   3         27.54       -349.99       349.99 o                         
 -22   8   3      14725.61      14633.88       453.85 o                         
 -20   8   3       9244.96       9333.77       263.73 o                         
 -18   8   3       3539.93       3642.29       158.17 o                         
 -16   8   3        269.21        189.67        94.52 o                         
 -14   8   3      21403.82      21324.29       356.29 o                         
 -12   8   3        762.54        730.44        87.48 o                         
 -10   8   3      24122.86      24029.38       341.22 o                         
  -8   8   3      29884.64      29531.31       379.08 o                         
  -6   8   3      30735.70      30093.54       376.13 o                         
  -4   8   3       1101.10       1181.41        88.52 o                         
  -2   8   3      42143.17      41580.43       434.27 o                         
   0   8   3       4349.83       4147.79       132.81 o                         
   2   8   3       4674.63       4638.99       136.64 o                         
   4   8   3      37508.75      36389.69       435.09 o                         
   6   8   3      56562.77      55449.38       518.88 o                         
   8   8   3        385.40        313.81        82.47 o                         
  10   8   3      26838.49      26529.12       353.46 o                         
  12   8   3      10266.70      10083.43       236.16 o                         
  14   8   3        506.79        583.57        86.80 o                         
  16   8   3      17100.22      16809.87       381.51 o                         
 -21   9   3        552.64        923.94       344.45 o                         
 -19   9   3       4322.38       4808.44       248.67 o                         
 -17   9   3      11460.90      11409.75       292.94 o                         
 -15   9   3       1836.49       1777.06       134.52 o                         
 -13   9   3      11134.05      11370.63       274.88 o                         
 -11   9   3      13594.62      13758.19       278.92 o                         
  -9   9   3        315.75        439.13        87.74 o                         
  -7   9   3       4769.97       4899.62       174.48 o                         
  -5   9   3      10694.87      10539.46       246.20 o                         
  -3   9   3        691.02        464.62        86.87 o                         
  -1   9   3       4118.21       3876.28       150.12 o                         
   1   9   3       9801.82       9712.46       264.40 o                         
   3   9   3       1271.95       1385.34       112.39 o                         
   5   9   3       2843.66       2946.88       146.17 o                         
   7   9   3       8091.71       8284.50       245.68 o                         
   9   9   3       1515.22       1626.73       144.74 o                         
  11   9   3       3019.60       3122.42       169.35 o                         
  13   9   3       6908.26       6992.64       313.66 o                         
  15   9   3       1858.83       1324.83       237.29 o                         
 -16  10   3       2778.78       3599.79       334.86 o                         
 -14  10   3        688.22        507.08       143.14 o                         
 -12  10   3       7081.40       7140.33       247.50 o                         
 -10  10   3       4493.65       4521.43       199.71 o                         
  -8  10   3       4070.68       4282.16       178.45 o                         
  -6  10   3          8.63         17.39        96.07 o                         
  -4  10   3       1352.80       1197.77       108.73 o                         
  -2  10   3       1793.34       1571.37       126.61 o                         
   0  10   3       8219.16       8316.33       274.05 o                         
   2  10   3         30.76         -0.46        99.84 o                         
   4  10   3       2335.01       2442.05       158.12 o                         
   6  10   3       1032.63        773.71       120.18 o                         
   8  10   3         74.09       -136.72       136.72 o                         
  10  10   3       1441.03       1417.78       279.51 o                         
 -11  11   3        670.93        262.66       287.48 o                         
  -9  11   3       1746.32       1290.01       215.95 o                         
  -7  11   3        835.53        580.55       291.24 o                         
  -5  11   3        337.03        265.93       239.82 o                         
  -3  11   3        961.62        470.23       173.24 o                         
  -1  11   3       3111.64       2904.43       318.66 o                         
   1  11   3        161.50        397.86       246.22 o                         
   3  11   3          1.91        278.10       194.21 o                         
   5  11   3       3070.68       3263.72       540.22 o                         
 -32   0   4      16052.14      13648.50      1271.98 o                         
 -30   0   4      16347.06      17440.91       540.95 o                         
 -28   0   4      11086.03      11942.36       400.70 o                         
 -26   0   4       2080.71       2282.95       198.22 o                         
 -24   0   4     133747.86     133575.61      1263.97 o                         
 -22   0   4      33001.79      33138.32       521.81 o                         
 -20   0   4      20115.14      19876.95       335.52 o                         
 -18   0   4      64174.75      62449.80       702.18 o                         
 -16   0   4     230297.31     225183.00      1548.11 o                         
 -14   0   4       5313.10       5476.69       132.73 o                         
 -12   0   4     360307.81     354454.31      2133.73 o                         
 -10   0   4      76714.98      75024.12       516.28 o                         
  -8   0   4       2481.03       2711.96        57.65 o                         
  -6   0   4     120474.98     120190.51       577.40 o                         
  -4   0   4     787384.31     785774.12      5756.62 o                         
  -2   0   4       2363.99       2740.46        39.41 o                         
   0   0   4     115348.86     115594.32       451.60 o                         
   2   0   4      46324.18      47314.50       305.55 o                         
   4   0   4      74897.74      74799.14       566.62 o                         
   6   0   4     124293.64     125005.98       840.67 o                         
   8   0   4     488319.28     490242.12      2763.53 o                         
  10   0   4      11403.79      11584.96       209.90 o                         
  12   0   4      12463.48      11983.95       274.23 o                         
  14   0   4      65290.24      65059.80       833.55 o                         
  16   0   4      52877.07      52403.89       811.89 o                         
  18   0   4      47967.02      48293.08       726.32 o                         
  20   0   4      55047.89      55875.04       897.72 o                         
  22   0   4      13960.98      14098.63       462.48 o                         
 -31   1   4        398.72        400.58       170.20 o                         
 -29   1   4       8987.29       8909.23       262.55 o                         
 -27   1   4      45015.25      46115.29       554.23 o                         
 -25   1   4      46400.50      47238.93       503.54 o                         
 -23   1   4      32161.84      32156.88       386.07 o                         
 -21   1   4      78130.98      77407.62       582.45 o                         
 -19   1   4      12646.46      12698.25       208.18 o                         
 -17   1   4        419.15        605.63        50.27 o                         
 -15   1   4     175157.08     172057.59       833.58 o                         
 -13   1   4     151339.22     150015.11       679.17 o                         
 -11   1   4      18212.10      18960.85       158.32 o                         
  -9   1   4      81608.73      80429.71       353.14 o                         
  -7   1   4     257660.62     259567.58       779.20 o                         
  -5   1   4      46934.04      48517.13       184.14 o                         
  -3   1   4     399870.62     407745.66      1425.68 o                         
  -1   1   4     217120.59     223878.05       578.29 o                         
   1   1   4       5340.07       5580.36        52.63 o                         
   3   1   4       3671.15       3511.27        48.69 o                         
   5   1   4     242109.59     242559.42      1001.23 o                         
   7   1   4      51091.95      51999.09       330.46 o                         
   9   1   4      38938.59      37901.56       307.19 o                         
  11   1   4      42241.10      42156.55       349.51 o                         
  13   1   4      64055.12      62038.50       501.46 o                         
  15   1   4         92.34        269.72        75.24 o                         
  17   1   4      97288.92      95475.48       799.33 o                         
  19   1   4      25357.00      25354.06       389.36 o                         
  21   1   4        270.82        341.49       104.15 o                         
  23   1   4      13651.48      13879.14       540.51 o                         
 -32   2   4       6517.90       6857.76       666.42 o                         
 -30   2   4      22730.63      23726.69       440.68 o                         
 -28   2   4      14145.93      14562.82       315.17 o                         
 -26   2   4       2089.32       2289.33       124.45 o                         
 -24   2   4      54298.08      54845.75       587.54 o                         
 -22   2   4      20890.92      20732.13       302.99 o                         
 -20   2   4       5357.22       5355.43       137.97 o                         
 -18   2   4      54131.38      53031.96       414.03 o                         
 -16   2   4      61868.66      60268.59       416.93 o                         
 -14   2   4       5793.44       6090.47        96.59 o                         
 -12   2   4     128468.30     127407.89       640.90 o                         
 -10   2   4     126250.88     125030.17       533.86 o                         
  -8   2   4       3157.62       2850.25        47.67 o                         
  -6   2   4     100472.38     101643.29       387.70 o                         
  -4   2   4     102224.38     100241.60       414.91 o                         
  -2   2   4       4684.66       5027.93        49.82 o                         
   0   2   4     167083.38     169100.83       581.38 o                         
   2   2   4     226837.67     232488.91       819.13 o                         
   4   2   4      54834.27      56019.71       286.26 o                         
   6   2   4      59038.39      61065.29       375.80 o                         
   8   2   4      88845.90      88638.30       530.45 o                         
  10   2   4       6969.67       7196.17       111.93 o                         
  12   2   4      24145.45      24031.59       304.73 o                         
  14   2   4     111438.81     110062.02       809.31 o                         
  16   2   4      38568.68      37530.21       461.98 o                         
  18   2   4       4333.68       4391.54       164.57 o                         
  20   2   4      26773.19      27064.06       422.02 o                         
  22   2   4      10478.45      10622.91       309.89 o                         
  24   2   4        167.39         50.96       482.49 o                         
 -31   3   4       9104.54       9895.54       685.54 o                         
 -29   3   4       2940.42       2966.60       178.09 o                         
 -27   3   4      20818.50      20836.34       386.36 o                         
 -25   3   4       1166.68       1088.14        98.16 o                         
 -23   3   4        199.45        158.58        61.01 o                         
 -21   3   4      40571.34      40517.00       399.03 o                         
 -19   3   4      73824.49      72844.99       558.92 o                         
 -17   3   4       2719.64       3124.44       104.04 o                         
 -15   3   4      28136.92      28362.91       227.32 o                         
 -13   3   4      47103.67      45851.19       346.34 o                         
 -11   3   4       6834.05       7238.74       104.57 o                         
  -9   3   4     111322.23     110923.75       473.49 o                         
  -7   3   4     138630.86     139767.53       568.78 o                         
  -5   3   4       2056.82       2716.51        49.11 o                         
  -3   3   4      10477.89      10681.21        96.41 o                         
  -1   3   4      97624.82      97378.25       424.08 o                         
   1   3   4      38795.66      39888.01       201.55 o                         
   3   3   4      78082.16      77952.19       385.61 o                         
   5   3   4      51277.51      49801.20       280.38 o                         
   7   3   4      16833.52      16873.76       151.59 o                         
   9   3   4       5105.32       4759.23        86.09 o                         
  11   3   4      81971.00      79846.21       556.68 o                         
  13   3   4       8942.78       8980.21       185.08 o                         
  15   3   4       6713.85       6760.43       182.48 o                         
  17   3   4      12078.40      12381.70       278.12 o                         
  19   3   4      11370.32      11498.45       286.47 o                         
  21   3   4        825.90        835.75       112.69 o                         
  23   3   4      21950.97      20559.85       881.49 o                         
 -30   4   4      12256.52      12007.68       643.54 o                         
 -28   4   4       1506.85       1448.33       135.58 o                         
 -26   4   4      11122.84      11364.39       314.39 o                         
 -24   4   4        360.13        318.65        83.99 o                         
 -22   4   4       9525.89       9471.96       214.27 o                         
 -20   4   4        228.51        303.47        67.04 o                         
 -18   4   4      55687.36      55265.93       479.72 o                         
 -16   4   4         81.97        237.58        45.60 o                         
 -14   4   4       5587.93       5442.52       103.13 o                         
 -12   4   4       1056.87       1055.89        47.02 o                         
 -10   4   4      33465.21      32421.91       250.66 o                         
  -8   4   4       5879.49       5856.69        85.63 o                         
  -6   4   4      58944.39      58185.60       317.66 o                         
  -4   4   4        893.65        998.28        34.56 o                         
  -2   4   4      30775.02      30489.47       181.01 o                         
   0   4   4       1167.59       1308.97        46.19 o                         
   2   4   4      38176.32      37454.62       222.78 o                         
   4   4   4      19673.32      19705.65       147.10 o                         
   6   4   4       3377.87       3533.20        68.53 o                         
   8   4   4       2127.47       2575.10        83.59 o                         
  10   4   4      38420.88      38522.80       350.72 o                         
  12   4   4       3800.83       4192.08       129.01 o                         
  14   4   4       5091.74       5312.82       149.84 o                         
  16   4   4       1351.03       1570.87       105.37 o                         
  18   4   4       1570.60       1655.88       117.83 o                         
  20   4   4      13397.29      13917.01       331.51 o                         
  22   4   4      13381.40      13403.71       818.34 o                         
 -29   5   4        463.82        300.91       169.00 o                         
 -27   5   4       1966.79       2308.90       167.39 o                         
 -25   5   4        504.39        446.27       106.48 o                         
 -23   5   4      21561.26      21766.54       358.95 o                         
 -21   5   4         24.32         49.46        83.64 o                         
 -19   5   4      15964.48      16438.65       274.19 o                         
 -17   5   4       3940.35       4311.68       128.11 o                         
 -15   5   4        986.57       1214.43        71.66 o                         
 -13   5   4       9586.35       9644.66       162.24 o                         
 -11   5   4      52297.68      51851.22       354.91 o                         
  -9   5   4      13327.68      13341.31       153.48 o                         
  -7   5   4       1907.57       1874.11        60.36 o                         
  -5   5   4       5601.47       5673.91        91.32 o                         
  -3   5   4       6370.03       6484.92        99.67 o                         
  -1   5   4      41921.59      41996.88       292.00 o                         
   1   5   4      13144.23      13258.85       155.20 o                         
   3   5   4      40864.66      39830.37       260.84 o                         
   5   5   4        997.10        850.11        54.24 o                         
   7   5   4         48.25        188.94        54.08 o                         
   9   5   4         87.24        202.66        49.38 o                         
  11   5   4      27367.96      27195.41       326.28 o                         
  13   5   4       2049.70       2009.67       105.30 o                         
  15   5   4      15328.83      15451.49       291.88 o                         
  17   5   4        227.51        473.63        98.88 o                         
  19   5   4       3163.91       3489.46       175.86 o                         
  21   5   4        527.75        451.21       232.33 o                         
 -28   6   4         23.92        -55.10       402.31 o                         
 -26   6   4        455.06        261.55       108.86 o                         
 -24   6   4       6088.84       5917.03       214.09 o                         
 -22   6   4         89.15         50.24       105.82 o                         
 -20   6   4        307.77        324.00        80.24 o                         
 -18   6   4        656.10        554.64        68.89 o                         
 -16   6   4      14798.26      14961.45       246.33 o                         
 -14   6   4         35.41        138.96        54.57 o                         
 -12   6   4       5352.71       5834.88       123.61 o                         
 -10   6   4       2325.49       2260.79        83.66 o                         
  -8   6   4       5951.54       5577.39       109.39 o                         
  -6   6   4       4289.44       4210.54        99.97 o                         
  -4   6   4      42638.12      42155.23       320.35 o                         
  -2   6   4        444.28        511.93        41.15 o                         
   0   6   4       2901.55       3109.57        84.31 o                         
   2   6   4        669.35        664.28        49.41 o                         
   4   6   4       8867.87       8658.04       145.76 o                         
   6   6   4       8367.02       8206.12       158.52 o                         
   8   6   4      19967.69      19801.19       249.75 o                         
  10   6   4        163.99        219.16        62.07 o                         
  12   6   4         24.20         55.86        66.76 o                         
  14   6   4       2422.38       2268.95       125.18 o                         
  16   6   4       1414.41       1369.08       121.46 o                         
  18   6   4       1497.89       1306.28       131.98 o                         
  20   6   4        547.20        430.68       223.34 o                         
 -25   7   4        105.51       -200.02       200.02 o                         
 -23   7   4        754.09        480.59       111.40 o                         
 -21   7   4       3097.25       2997.39       166.80 o                         
 -19   7   4        158.58        178.43        89.12 o                         
 -17   7   4      14815.87      14635.79       278.57 o                         
 -15   7   4      15087.29      14771.46       248.72 o                         
 -13   7   4       5592.13       5767.50       159.29 o                         
 -11   7   4         36.89         25.47        59.31 o                         
  -9   7   4      12549.83      12091.77       197.57 o                         
  -7   7   4        754.92        788.06        69.56 o                         
  -5   7   4       7631.23       7442.11       145.12 o                         
  -3   7   4       7618.61       7613.99       148.24 o                         
  -1   7   4      12094.23      12336.01       173.28 o                         
   1   7   4        861.17       1031.64        58.47 o                         
   3   7   4       3974.34       3957.23       114.33 o                         
   5   7   4       3531.92       3716.37       120.60 o                         
   7   7   4       4884.83       4798.17       136.35 o                         
   9   7   4        152.03        194.42        64.25 o                         
  11   7   4       8643.22       8794.22       203.19 o                         
  13   7   4       4137.16       3624.78       147.07 o                         
  15   7   4          5.67         37.12        84.50 o                         
  17   7   4       4136.30       4537.78       220.51 o                         
  19   7   4      13416.14      12687.26      1210.51 o                         
 -24   8   4       6549.40       6389.20       911.99 o                         
 -22   8   4       6907.59       6811.11       298.37 o                         
 -20   8   4       1650.28       1818.62       138.79 o                         
 -18   8   4      36302.11      36582.28       516.47 o                         
 -16   8   4       3028.06       3195.68       148.22 o                         
 -14   8   4        325.86        230.82        84.90 o                         
 -12   8   4       9669.12       9309.84       214.01 o                         
 -10   8   4      42270.33      41111.76       447.42 o                         
  -8   8   4         51.32         43.47        79.72 o                         
  -6   8   4      30475.37      30020.01       389.64 o                         
  -4   8   4      12602.71      12512.62       247.71 o                         
  -2   8   4      13804.35      13408.90       248.41 o                         
   0   8   4      11132.31      11148.83       225.95 o                         
   2   8   4      75788.66      74991.85       689.51 o                         
   4   8   4        207.29        354.79        77.77 o                         
   6   8   4       4769.94       4887.87       164.75 o                         
   8   8   4      13943.48      13931.65       275.49 o                         
  10   8   4      22570.63      21687.06       374.73 o                         
  12   8   4       4241.45       4437.38       182.71 o                         
  14   8   4      16950.55      16621.33       394.72 o                         
  16   8   4       3559.33       3317.60       272.89 o                         
 -21   9   4      25495.30      24573.49       918.96 o                         
 -19   9   4      29258.12      30166.64       547.19 o                         
 -17   9   4       3637.78       3543.97       178.41 o                         
 -15   9   4      15319.78      14913.99       318.03 o                         
 -13   9   4       8413.80       8392.94       242.76 o                         
 -11   9   4        649.38        517.83        91.91 o                         
  -9   9   4      57204.55      55653.82       595.44 o                         
  -7   9   4      35736.91      36222.25       512.69 o                         
  -5   9   4        157.03        -85.36        85.36 o                         
  -3   9   4       2275.04       2072.42       118.38 o                         
  -1   9   4      36445.04      35629.45       509.04 o                         
   1   9   4       6452.12       6177.46       209.77 o                         
   3   9   4      32534.79      32151.53       452.76 o                         
   5   9   4      17505.55      17608.32       342.08 o                         
   7   9   4       3580.25       3582.47       176.31 o                         
   9   9   4       1284.40       1421.26       129.10 o                         
  11   9   4      40450.13      38874.65       670.11 o                         
  13   9   4       7384.75       6845.08       395.03 o                         
 -18  10   4      27176.37      26625.08      1370.86 o                         
 -16  10   4       5256.30       5479.59       325.46 o                         
 -14  10   4       3418.65       3380.30       192.96 o                         
 -12  10   4      15453.33      14537.52       344.19 o                         
 -10  10   4      25844.49      25515.19       408.40 o                         
  -8  10   4         85.15         75.08        93.18 o                         
  -6  10   4      19140.80      18779.20       360.97 o                         
  -4  10   4      12380.33      12238.12       306.70 o                         
  -2  10   4       4405.68       4100.56       197.63 o                         
   0  10   4      12768.93      12743.07       315.09 o                         
   2  10   4      39108.62      38817.38       559.42 o                         
   4  10   4       3476.12       3462.94       181.01 o                         
   6  10   4       2043.64       2014.54       141.93 o                         
   8  10   4      13566.59      12635.63       644.26 o                         
 -13  11   4      20856.05      20121.43      1478.06 o                         
 -11  11   4        553.83        406.81       187.70 o                         
  -9  11   4      12226.68      11800.62       753.54 o                         
  -7  11   4      19767.09      17992.64       931.71 o                         
  -5  11   4        187.44        242.04       192.10 o                         
  -3  11   4      19425.85      18217.62       823.69 o                         
  -1  11   4      29327.32      28871.34      1022.44 o                         
   1  11   4       3673.69       3660.36       318.45 o                         
   3  11   4      16621.55      16607.56      1098.45 o                         
 -33   1   5       1686.87       2775.78       637.76 o                         
 -31   1   5       4616.42       4745.44       207.45 o                         
 -29   1   5      13565.50      13927.84       307.39 o                         
 -27   1   5        698.12        785.57        91.77 o                         
 -25   1   5        103.30        123.72        71.78 o                         
 -23   1   5       3633.28       3312.32       124.82 o                         
 -21   1   5       8145.69       8366.04       184.37 o                         
 -19   1   5      34157.82      33094.79       305.65 o                         
 -17   1   5      28717.44      28564.14       260.30 o                         
 -15   1   5       1813.07       1894.04        56.20 o                         
 -13   1   5       7589.47       7752.59        93.90 o                         
 -11   1   5      25984.99      27068.58       164.79 o                         
  -9   1   5       5316.18       5456.42        65.29 o                         
  -7   1   5     173568.95     177405.34       594.57 o                         
  -5   1   5      11962.19      12965.63        77.78 o                         
  -3   1   5      17877.21      17800.83        88.13 o                         
  -1   1   5      22362.79      23891.22       104.27 o                         
   1   1   5      20015.49      19481.86       118.75 o                         
   3   1   5        768.67        939.71        29.32 o                         
   5   1   5       7119.87       7147.07        89.53 o                         
   7   1   5       4957.01       4897.40        82.39 o                         
   9   1   5      31287.47      29992.92       238.01 o                         
  11   1   5        803.09        891.20        58.59 o                         
  13   1   5      10375.77      10063.12       199.18 o                         
  15   1   5        205.23        226.81        76.57 o                         
  17   1   5       1507.02       1391.42       105.02 o                         
  19   1   5         56.16        116.15        91.06 o                         
  21   1   5      10906.34      11316.09       306.22 o                         
 -32   2   5       7263.12       5645.38       536.14 o                         
 -30   2   5        466.08        662.61       109.12 o                         
 -28   2   5      25178.26      25441.50       417.58 o                         
 -26   2   5       1583.08       1543.00       101.26 o                         
 -24   2   5       1738.54       1719.32       118.61 o                         
 -22   2   5        148.13        246.91        55.63 o                         
 -20   2   5      57532.30      57625.80       466.16 o                         
 -18   2   5         31.61         93.94        39.58 o                         
 -16   2   5      10636.01      10097.61       148.48 o                         
 -14   2   5       2627.34       2861.59        77.39 o                         
 -12   2   5      92959.23      92108.80       509.70 o                         
 -10   2   5       1955.98       1883.47        44.98 o                         
  -8   2   5      56224.10      54937.62       243.19 o                         
  -6   2   5       6342.07       6851.71        89.75 o                         
  -4   2   5      26634.07      28497.75       191.98 o                         
  -2   2   5      26105.09      27434.07       141.00 o                         
   0   2   5     189817.28     194275.14       672.63 o                         
   2   2   5       5601.38       5773.76        75.78 o                         
   4   2   5      57793.41      59003.59       344.48 o                         
   6   2   5      24000.76      24317.57       206.21 o                         
   8   2   5      51370.64      50980.16       367.64 o                         
  10   2   5      31862.32      32275.11       301.81 o                         
  12   2   5      48807.46      48056.25       441.08 o                         
  14   2   5         28.03        -21.99        74.51 o                         
  16   2   5         40.43         87.69        78.98 o                         
  18   2   5      28240.21      28346.09       421.24 o                         
  20   2   5      24060.92      24115.70       448.31 o                         
  22   2   5       6800.80       7646.14       549.26 o                         
 -31   3   5      15616.73      15499.82       597.66 o                         
 -29   3   5      42948.68      43581.50       635.69 o                         
 -27   3   5       1640.86       1477.73       111.39 o                         
 -25   3   5      18621.97      18416.43       298.45 o                         
 -23   3   5      43159.82      42612.41       416.08 o                         
 -21   3   5      42022.71      41531.35       410.17 o                         
 -19   3   5      58536.62      57085.01       452.13 o                         
 -17   3   5      88557.15      86603.89       491.77 o                         
 -15   3   5        894.32        951.85        50.47 o                         
 -13   3   5      24709.02      25079.67       212.95 o                         
 -11   3   5     343926.28     343093.69      1339.73 o                         
  -9   3   5      97012.31      96179.17       404.28 o                         
  -7   3   5     100148.13     101695.19       435.05 o                         
  -5   3   5      37495.43      37300.09       253.07 o                         
  -3   3   5      40914.91      41867.05       227.79 o                         
  -1   3   5       1499.79       1843.33        46.37 o                         
   1   3   5     258247.30     258102.22       971.14 o                         
   3   3   5      60012.70      59041.93       344.46 o                         
   5   3   5          5.91        140.99        39.90 o                         
   7   3   5        994.97       1142.07        42.50 o                         
   9   3   5      85436.29      83749.09       536.34 o                         
  11   3   5       1074.60       1052.83        73.70 o                         
  13   3   5      56636.93      55030.10       525.49 o                         
  15   3   5       7088.48       7039.77       195.70 o                         
  17   3   5       8519.23       8501.39       250.62 o                         
  19   3   5        459.55        436.80        98.92 o                         
  21   3   5      33571.36      34012.56       716.78 o                         
 -30   4   5        544.01        520.55       163.35 o                         
 -28   4   5      22801.92      21899.82       431.15 o                         
 -26   4   5      13016.76      12732.07       308.54 o                         
 -24   4   5       1765.49       1733.18       115.10 o                         
 -22   4   5      16271.69      16041.91       261.67 o                         
 -20   4   5      78661.66      77065.98       631.96 o                         
 -18   4   5      16048.99      16161.08       236.71 o                         
 -16   4   5       9761.33      10118.37       146.80 o                         
 -14   4   5      44920.43      44189.12       330.69 o                         
 -12   4   5      67771.39      67030.32       406.37 o                         
 -10   4   5       2303.62       2132.54        49.81 o                         
  -8   4   5     146074.16     142962.80       642.19 o                         
  -6   4   5      46088.97      46084.47       265.97 o                         
  -4   4   5       1068.82       1140.77        35.41 o                         
  -2   4   5      85297.97      84589.31       411.25 o                         
   0   4   5     171521.45     172363.08       712.29 o                         
   2   4   5        377.49        448.90        42.08 o                         
   4   4   5      66303.59      67203.40       408.88 o                         
   6   4   5      80486.29      82498.46       487.15 o                         
   8   4   5      10013.46      10812.07       168.02 o                         
  10   4   5      51553.61      51980.62       452.22 o                         
  12   4   5     110526.06     110157.27       756.96 o                         
  14   4   5      10885.59      10787.96       228.89 o                         
  16   4   5       6191.57       6410.67       192.00 o                         
  18   4   5      33457.23      32740.38       485.15 o                         
  20   4   5      16196.95      15916.61       479.19 o                         
  22   4   5      10417.32      11932.51       893.17 o                         
 -29   5   5      20945.31      20335.82       688.76 o                         
 -27   5   5       7775.26       8019.08       277.55 o                         
 -25   5   5      23111.34      22596.48       420.14 o                         
 -23   5   5      70074.62      70115.85       784.47 o                         
 -21   5   5       4505.28       4632.50       143.35 o                         
 -19   5   5      27200.85      27026.71       330.85 o                         
 -17   5   5     109658.79     109253.95       730.24 o                         
 -15   5   5      50881.76      51166.76       413.08 o                         
 -13   5   5      27797.58      27992.14       277.11 o                         
 -11   5   5      92356.65      93140.85       475.34 o                         
  -9   5   5      32354.65      32298.47       242.07 o                         
  -7   5   5       7764.41       7861.54       101.80 o                         
  -5   5   5     208121.78     203612.94       838.34 o                         
  -3   5   5      91533.45      91223.59       451.01 o                         
  -1   5   5       4101.56       4226.99        87.42 o                         
   1   5   5      50912.55      49769.48       325.55 o                         
   3   5   5      93845.36      90649.52       464.14 o                         
   5   5   5        293.25        323.80        43.21 o                         
   7   5   5      99374.26      97808.85       579.66 o                         
   9   5   5      60065.92      58356.58       479.61 o                         
  11   5   5       4808.41       4499.72       142.93 o                         
  13   5   5      12727.37      12520.60       245.33 o                         
  15   5   5      68982.58      68413.92       758.63 o                         
  17   5   5       8270.41       8228.85       252.16 o                         
  19   5   5      13722.53      14416.19       414.55 o                         
 -28   6   5       9454.70       9778.67       604.20 o                         
 -26   6   5      64611.17      65334.56      1106.35 o                         
 -24   6   5       5354.06       5568.60       201.63 o                         
 -22   6   5      25339.94      25918.27       411.92 o                         
 -20   6   5      19526.56      19680.72       324.88 o                         
 -18   6   5      19046.17      18466.90       272.60 o                         
 -16   6   5      14784.90      14803.19       226.79 o                         
 -14   6   5     158877.27     158718.47       963.76 o                         
 -12   6   5      17732.88      17707.53       207.92 o                         
 -10   6   5       9222.29       9094.45       162.69 o                         
  -8   6   5      59037.30      58615.37       408.74 o                         
  -6   6   5     139368.23     136637.86       734.09 o                         
  -4   6   5       8822.05       8833.00       130.71 o                         
  -2   6   5     110275.49     108175.91       575.55 o                         
   0   6   5      21650.84      21640.97       219.22 o                         
   2   6   5       5860.30       5889.13       117.78 o                         
   4   6   5      58511.75      58527.26       436.51 o                         
   6   6   5     114146.92     114468.88       690.86 o                         
   8   6   5        260.61        342.67        56.41 o                         
  10   6   5      11720.42      11688.23       215.65 o                         
  12   6   5      22885.73      23101.20       345.18 o                         
  14   6   5      11277.68      11374.68       271.48 o                         
  16   6   5      30477.18      30402.09       515.93 o                         
  18   6   5      38615.83      38198.99       863.27 o                         
 -27   7   5       7944.52       8790.84      1139.61 o                         
 -25   7   5      15083.81      15011.02       532.19 o                         
 -23   7   5      34461.33      36611.80       619.73 o                         
 -21   7   5        130.91        211.95       111.07 o                         
 -19   7   5        261.12        374.15        94.62 o                         
 -17   7   5      38776.56      38770.59       429.36 o                         
 -15   7   5      39288.44      40462.05       471.26 o                         
 -13   7   5      27477.19      27811.98       359.49 o                         
 -11   7   5      25407.30      25757.52       295.69 o                         
  -9   7   5      26049.37      25711.73       312.92 o                         
  -7   7   5      10248.52       9684.44       169.11 o                         
  -5   7   5      90846.31      89485.55       588.47 o                         
  -3   7   5      59118.98      57849.32       434.56 o                         
  -1   7   5       9556.70       9277.29       154.55 o                         
   1   7   5      24085.22      24113.43       272.45 o                         
   3   7   5      70810.89      70183.77       539.57 o                         
   5   7   5       8679.20       8548.50       173.38 o                         
   7   7   5      68030.62      66911.45       538.62 o                         
   9   7   5      27105.75      26465.84       343.25 o                         
  11   7   5       6300.15       6418.11       182.47 o                         
  13   7   5       6267.20       6441.72       202.30 o                         
  15   7   5      62300.66      62360.01       701.68 o                         
  17   7   5       2133.13       2392.89       282.74 o                         
 -24   8   5       2653.84       2481.29       279.52 o                         
 -22   8   5      13188.63      13797.90       387.78 o                         
 -20   8   5      22569.60      23204.79       470.47 o                         
 -18   8   5      17419.50      17702.75       353.25 o                         
 -16   8   5       3526.85       3553.84       177.76 o                         
 -14   8   5      41005.64      40768.58       498.56 o                         
 -12   8   5       2626.56       2684.67       128.41 o                         
 -10   8   5       5183.80       5021.33       160.88 o                         
  -8   8   5      23952.61      23989.68       376.11 o                         
  -6   8   5      31015.32      30823.24       395.97 o                         
  -4   8   5       8653.66       8600.40       199.34 o                         
  -2   8   5      39844.39      39322.79       457.64 o                         
   0   8   5       6407.45       6714.28       198.67 o                         
   2   8   5        460.56        478.35        87.27 o                         
   4   8   5      12815.63      12943.24       258.12 o                         
   6   8   5      12527.02      12221.98       256.13 o                         
   8   8   5       5211.70       5158.48       183.94 o                         
  10   8   5      12623.73      12155.98       287.13 o                         
  12   8   5      11960.80      12204.12       309.33 o                         
  14   8   5       4819.00       4552.05       285.55 o                         
 -21   9   5       5089.55       5011.61       328.22 o                         
 -19   9   5        128.21         63.30       125.36 o                         
 -17   9   5       3946.24       3945.84       185.79 o                         
 -15   9   5       2329.18       2332.01       141.24 o                         
 -13   9   5       1182.82        966.90        96.58 o                         
 -11   9   5       7003.52       7156.31       213.04 o                         
  -9   9   5      15741.98      15335.02       301.19 o                         
  -7   9   5         82.52         75.00        79.60 o                         
  -5   9   5       7419.88       7177.70       203.32 o                         
  -3   9   5       7609.10       7504.02       226.12 o                         
  -1   9   5        914.55        911.44       108.86 o                         
   1   9   5      11485.22      11596.72       270.24 o                         
   3   9   5      17615.55      17840.03       344.11 o                         
   5   9   5        161.16        288.38        97.48 o                         
   7   9   5       4959.26       5129.54       208.12 o                         
   9   9   5      11894.66      12113.82       334.36 o                         
  11   9   5        447.60        614.01       250.20 o                         
 -18  10   5        187.57        -33.78       260.28 o                         
 -16  10   5       1486.69       1460.60       195.54 o                         
 -14  10   5       1500.51       1226.02       128.18 o                         
 -12  10   5       4725.52       4315.55       199.51 o                         
 -10  10   5        150.55        266.10        94.65 o                         
  -8  10   5       5553.07       5600.98       201.80 o                         
  -6  10   5        176.98         66.33        98.27 o                         
  -4  10   5        141.51       -107.89       107.89 o                         
  -2  10   5        258.31        245.16       110.09 o                         
   0  10   5       2571.35       2307.54       149.32 o                         
   2  10   5       3379.91       3241.48       172.32 o                         
   4  10   5       2089.58       2075.88       141.77 o                         
   6  10   5         86.38         19.68       151.25 o                         
   8  10   5        764.99        350.55       324.19 o                         
 -13  11   5       4330.08       3934.60       384.33 o                         
 -11  11   5         26.65        -35.66       195.65 o                         
  -9  11   5         29.21        136.45       215.39 o                         
  -7  11   5       1649.95       1638.19       339.68 o                         
  -5  11   5        829.29        118.33       240.87 o                         
  -3  11   5        564.32        661.11       220.69 o                         
  -1  11   5       2100.15       1726.33       254.28 o                         
   1  11   5        999.83       1646.84       366.39 o                         
   3  11   5       1237.29        957.96       485.17 o                         
 -32   0   6      19472.83      19275.66       624.82 o                         
 -30   0   6      25187.00      24043.14       540.89 o                         
 -28   0   6      73415.50      72671.99       949.18 o                         
 -26   0   6        269.66        623.29       124.02 o                         
 -24   0   6     121063.72     119025.24      1185.81 o                         
 -22   0   6       4401.80       4385.75       189.83 o                         
 -20   0   6        352.05        392.41        80.55 o                         
 -18   0   6      67697.29      66020.06       625.39 o                         
 -16   0   6     340955.16     334013.16      2000.07 o                         
 -14   0   6         66.38        306.05        52.56 o                         
 -12   0   6      70952.55      71317.36       577.52 o                         
 -10   0   6      22244.03      22860.69       228.52 o                         
  -8   0   6      89260.95      89093.09       462.50 o                         
  -6   0   6     169290.91     172152.44       687.92 o                         
  -4   0   6     573519.00     569595.44      2927.03 o                         
  -2   0   6       2019.47       2306.81        83.00 o                         
   0   0   6       3291.65       3802.04        66.43 o                         
   2   0   6     135203.47     137246.66       814.84 o                         
   4   0   6     209877.17     212031.00      1144.31 o                         
   6   0   6      33533.82      33038.82       282.24 o                         
   8   0   6      51196.84      53322.74       431.10 o                         
  10   0   6      54026.32      53747.86       578.05 o                         
  12   0   6      42963.34      43137.87       533.31 o                         
  14   0   6      72193.73      72767.87       817.67 o                         
  16   0   6      97938.56      99759.71      1449.06 o                         
  18   0   6        284.41        557.66       147.71 o                         
  20   0   6       1495.90       1552.67       239.42 o                         
 -33   1   6      17624.83      17165.88      1024.61 o                         
 -31   1   6      10903.89      11940.22       293.40 o                         
 -29   1   6       4674.91       4809.69       172.45 o                         
 -27   1   6      39137.91      39410.36       463.03 o                         
 -25   1   6      81941.98      82333.39       711.66 o                         
 -23   1   6        201.71        304.63        69.49 o                         
 -21   1   6      36339.99      36273.79       385.35 o                         
 -19   1   6     118677.78     116428.76       704.66 o                         
 -17   1   6      46185.97      45259.59       311.40 o                         
 -15   1   6     173882.66     172473.69       752.92 o                         
 -13   1   6     181537.84     175884.95       772.02 o                         
 -11   1   6       9255.01       8877.54       101.25 o                         
  -9   1   6       8122.50       8003.04        76.76 o                         
  -7   1   6     413827.50     410373.56      1322.34 o                         
  -5   1   6     171068.02     173937.16       638.96 o                         
  -3   1   6      94831.57      96194.52       345.54 o                         
  -1   1   6     176332.42     176705.33       547.27 o                         
   1   1   6     105924.84     105511.13       441.70 o                         
   3   1   6       6265.38       6357.51       101.82 o                         
   5   1   6     306119.72     305728.59      1197.94 o                         
   7   1   6      52671.77      52309.47       332.49 o                         
   9   1   6      14563.12      14305.39       186.76 o                         
  11   1   6      41181.94      41474.30       390.16 o                         
  13   1   6      88238.11      88840.20       714.33 o                         
  15   1   6       1105.47       1457.70       105.85 o                         
  17   1   6      72874.21      72925.44       774.90 o                         
  19   1   6      20634.00      21202.01       409.07 o                         
  21   1   6       1864.86       2050.51       287.15 o                         
 -32   2   6       1651.76       1516.57       203.67 o                         
 -30   2   6      25237.67      25300.68       430.19 o                         
 -28   2   6      16059.52      15940.03       292.87 o                         
 -26   2   6       3762.01       3518.26       139.80 o                         
 -24   2   6      60933.42      60033.29       578.40 o                         
 -22   2   6      72197.33      70891.61       559.01 o                         
 -20   2   6       5527.76       5460.86       129.13 o                         
 -18   2   6      31815.40      31089.53       276.21 o                         
 -16   2   6      75526.90      74101.28       466.68 o                         
 -14   2   6        714.48        991.85        44.02 o                         
 -12   2   6      76666.63      75862.73       386.90 o                         
 -10   2   6     160295.62     160685.73       648.03 o                         
  -8   2   6      94345.05      95297.55       432.54 o                         
  -6   2   6      13630.23      13999.28       130.25 o                         
  -4   2   6     104320.16     105504.44       434.85 o                         
  -2   2   6      33077.80      33138.58       157.92 o                         
   0   2   6      20779.43      20889.63       137.51 o                         
   2   2   6     106695.73     106604.62       516.48 o                         
   4   2   6      82679.43      82661.17       489.10 o                         
   6   2   6        554.57        662.52        47.06 o                         
   8   2   6      70314.45      70373.40       459.92 o                         
  10   2   6      44988.02      45859.83       388.80 o                         
  12   2   6       1864.90       1763.67        99.66 o                         
  14   2   6      25717.88      24943.77       374.97 o                         
  16   2   6      35467.14      35119.72       475.58 o                         
  18   2   6       1348.39       1451.93       120.73 o                         
  20   2   6      17969.40      18348.87       465.87 o                         
 -31   3   6      18452.99      18871.08       424.77 o                         
 -29   3   6        526.45        554.00       111.45 o                         
 -27   3   6      11374.75      11411.86       271.64 o                         
 -25   3   6      13741.40      13849.40       267.86 o                         
 -23   3   6       3554.17       3626.24       120.80 o                         
 -21   3   6      28705.49      28796.79       353.52 o                         
 -19   3   6      43997.70      43930.44       351.99 o                         
 -17   3   6        120.44        235.48        37.21 o                         
 -15   3   6       6651.84       6750.08       114.16 o                         
 -13   3   6      78957.89      77829.88       460.94 o                         
 -11   3   6      28758.16      28303.95       195.24 o                         
  -9   3   6      76099.02      77036.94       370.45 o                         
  -7   3   6      38453.96      37391.12       264.08 o                         
  -5   3   6       4995.94       4908.23        86.47 o                         
  -3   3   6      13460.61      13541.48       115.61 o                         
  -1   3   6     133086.36     131126.47       546.91 o                         
   1   3   6      34072.34      33517.31       223.35 o                         
   3   3   6       9277.02       9006.59       117.53 o                         
   5   3   6      14160.13      14642.95       156.06 o                         
   7   3   6      28976.83      29487.21       288.20 o                         
   9   3   6        319.25        412.02        56.28 o                         
  11   3   6      72927.30      73109.14       603.98 o                         
  13   3   6      14231.56      14153.45       266.54 o                         
  15   3   6        462.75        423.05        84.36 o                         
  17   3   6       5050.06       5540.32       203.78 o                         
  19   3   6      17701.54      18097.53       365.77 o                         
  21   3   6        147.98        397.80       267.11 o                         
 -32   4   6       1306.25       1532.35       282.58 o                         
 -30   4   6      13183.16      13768.85       397.09 o                         
 -28   4   6       2522.30       2530.94       173.55 o                         
 -26   4   6       1859.87       1745.63       153.39 o                         
 -24   4   6        852.40        906.77        85.80 o                         
 -22   4   6      30208.33      30250.37       359.18 o                         
 -20   4   6       1009.15       1039.77        64.46 o                         
 -18   4   6      33435.16      33491.19       292.38 o                         
 -16   4   6       4798.68       4773.29       101.49 o                         
 -14   4   6      49235.89      50072.13       355.04 o                         
 -12   4   6       2494.95       2720.47        58.70 o                         
 -10   4   6      94256.30      95571.97       450.63 o                         
  -8   4   6       6532.11       7004.07        86.42 o                         
  -6   4   6       2794.90       2769.06        61.90 o                         
  -4   4   6      14360.99      14308.88       129.59 o                         
  -2   4   6     122403.20     123281.79       552.96 o                         
   0   4   6      12736.46      12669.77       120.76 o                         
   2   4   6      51554.42      51529.61       337.08 o                         
   4   4   6         27.32         76.42        36.08 o                         
   6   4   6       3795.04       3746.03        94.31 o                         
   8   4   6      28848.52      28694.54       290.19 o                         
  10   4   6      31369.44      31514.78       349.60 o                         
  12   4   6      15893.17      15787.82       262.57 o                         
  14   4   6       6832.65       7006.20       197.13 o                         
  16   4   6       4604.13       4829.06       185.93 o                         
  18   4   6       4327.77       4646.05       201.44 o                         
  20   4   6      10501.02      11426.69       742.60 o                         
 -29   5   6       2930.44       2940.02       208.23 o                         
 -27   5   6        931.14        687.38       122.38 o                         
 -25   5   6         26.55         75.36        95.53 o                         
 -23   5   6       7024.36       6868.02       189.42 o                         
 -21   5   6       2745.53       2760.30       112.32 o                         
 -19   5   6        560.50        529.98        59.04 o                         
 -17   5   6       1873.18       2088.76        83.40 o                         
 -15   5   6      11209.16      10951.63       162.02 o                         
 -13   5   6        258.92        391.66        36.80 o                         
 -11   5   6       3502.22       3490.61        72.63 o                         
  -9   5   6      23788.12      23081.69       196.43 o                         
  -7   5   6        567.55        713.89        36.43 o                         
  -5   5   6       3666.98       3796.04        67.45 o                         
  -3   5   6      14703.84      14658.69       134.18 o                         
  -1   5   6       1387.37       1352.63        43.58 o                         
   1   5   6       8527.60       8394.10       100.36 o                         
   3   5   6      12201.31      12374.01       157.94 o                         
   5   5   6       5217.78       5522.17       116.42 o                         
   7   5   6       7702.18       7800.67       154.14 o                         
   9   5   6       3523.19       3515.81       118.00 o                         
  11   5   6       1543.36       1733.63        99.07 o                         
  13   5   6       6732.71       6816.92       204.22 o                         
  15   5   6       1317.86       1526.88       121.59 o                         
  17   5   6        280.33        252.72        97.39 o                         
  19   5   6       5171.94       4753.36       693.59 o                         
 -30   6   6        541.51         91.92       404.64 o                         
 -28   6   6        344.60        464.03       213.20 o                         
 -26   6   6       1228.97        988.83       172.65 o                         
 -24   6   6       4353.73       4374.03       209.13 o                         
 -22   6   6       1257.01       1414.88       136.87 o                         
 -20   6   6       4600.24       5044.91       152.74 o                         
 -18   6   6        885.06       1010.93        85.99 o                         
 -16   6   6       3673.39       3792.71       117.66 o                         
 -14   6   6       2917.81       2953.45       102.02 o                         
 -12   6   6       2755.43       2654.08        81.80 o                         
 -10   6   6       3307.05       3044.09        82.38 o                         
  -8   6   6        464.49        416.75        53.88 o                         
  -6   6   6       4291.86       4565.77        90.72 o                         
  -4   6   6       2238.24       2404.14        72.68 o                         
  -2   6   6        867.85        956.08        51.48 o                         
   0   6   6         15.63         60.17        35.48 o                         
   2   6   6        132.13        281.18        49.67 o                         
   4   6   6       1397.96       1564.65        76.24 o                         
   6   6   6        217.59        179.50        55.84 o                         
   8   6   6        681.03        685.20        69.09 o                         
  10   6   6        106.24        114.28        63.85 o                         
  12   6   6       7033.40       7297.26       243.99 o                         
  14   6   6        107.43        188.52        98.93 o                         
  16   6   6       2256.04       2353.36       155.44 o                         
  18   6   6       1516.87       1122.23       227.50 o                         
 -27   7   6       9775.95       9530.42       877.07 o                         
 -25   7   6       4528.40       4442.56       276.77 o                         
 -23   7   6          9.88         80.40       121.60 o                         
 -21   7   6       8503.44       8759.04       270.09 o                         
 -19   7   6      13302.77      13392.41       266.23 o                         
 -17   7   6        175.93        233.51        70.60 o                         
 -15   7   6       6502.86       6901.47       177.60 o                         
 -13   7   6      12239.89      12280.54       237.31 o                         
 -11   7   6       3695.00       3677.69       126.59 o                         
  -9   7   6      10654.10      10537.34       215.05 o                         
  -7   7   6      31664.07      31376.16       328.11 o                         
  -5   7   6      11673.58      11403.05       196.65 o                         
  -3   7   6        157.46        127.15        56.91 o                         
  -1   7   6      12031.72      11942.15       196.13 o                         
   1   7   6       6343.81       6463.95       145.31 o                         
   3   7   6       4560.96       4401.79       126.43 o                         
   5   7   6      22388.39      22294.97       285.28 o                         
   7   7   6      23216.21      23055.08       310.76 o                         
   9   7   6       1843.64       2009.08       116.50 o                         
  11   7   6       6416.20       6137.99       187.16 o                         
  13   7   6       4502.92       4314.15       198.45 o                         
  15   7   6        459.18        458.59       192.89 o                         
 -24   8   6       3838.09       3658.04       295.22 o                         
 -22   8   6      16903.42      17348.90       431.75 o                         
 -20   8   6         52.54        -73.81       113.90 o                         
 -18   8   6      27188.69      27596.04       418.54 o                         
 -16   8   6       4867.26       5055.16       181.84 o                         
 -14   8   6       2852.98       2787.94       132.50 o                         
 -12   8   6       8294.37       8457.00       215.93 o                         
 -10   8   6      48253.49      47526.96       497.81 o                         
  -8   8   6         53.58         92.80        71.04 o                         
  -6   8   6       5729.27       5578.15       165.29 o                         
  -4   8   6      15834.85      15695.69       283.43 o                         
  -2   8   6      19828.23      19605.27       345.69 o                         
   0   8   6       6755.07       7161.51       206.75 o                         
   2   8   6      21910.34      21801.54       335.41 o                         
   4   8   6       2121.79       2092.09       115.99 o                         
   6   8   6        311.67        282.60       106.77 o                         
   8   8   6      14975.96      15412.98       330.56 o                         
  10   8   6      18217.88      17382.08       372.30 o                         
  12   8   6       1150.46       1081.07       175.56 o                         
  14   8   6       1184.77        867.34       219.92 o                         
 -23   9   6         95.21        299.76       379.57 o                         
 -21   9   6      27728.96      27931.57      1072.63 o                         
 -19   9   6      15447.16      15834.64       397.73 o                         
 -17   9   6       1838.62       1765.38       135.41 o                         
 -15   9   6       5670.96       5517.02       203.00 o                         
 -13   9   6      32315.19      32358.15       454.06 o                         
 -11   9   6       8966.33       9232.23       250.92 o                         
  -9   9   6      27796.08      27286.92       415.19 o                         
  -7   9   6      13797.31      13291.88       276.70 o                         
  -5   9   6        973.11        530.08        96.60 o                         
  -3   9   6       1651.82       1434.48       128.20 o                         
  -1   9   6      64585.80      64737.50       882.18 o                         
   1   9   6      21643.19      21962.32       383.24 o                         
   3   9   6        835.65        947.52       106.22 o                         
   5   9   6       4420.03       4381.65       200.30 o                         
   7   9   6      25258.66      24795.55       472.38 o                         
   9   9   6         63.28       -103.07       204.16 o                         
  11   9   6      34342.75      31200.22      2203.41 o                         
 -18  10   6      11099.45      10502.37       706.45 o                         
 -16  10   6      14485.91      14901.20       455.45 o                         
 -14  10   6       8264.87       8455.14       275.73 o                         
 -12  10   6      13232.38      13106.93       303.41 o                         
 -10  10   6      58237.45      58413.70       808.69 o                         
  -8  10   6       4098.30       3890.27       191.80 o                         
  -6  10   6       5947.19       5711.13       212.80 o                         
  -4  10   6      22659.64      22578.02       503.64 o                         
  -2  10   6      21681.90      21742.39       413.49 o                         
   0  10   6       8902.59       9330.09       305.22 o                         
   2  10   6      35577.14      35483.42       528.10 o                         
   4  10   6       7655.12       6745.92       387.92 o                         
   6  10   6          8.76        202.52       193.40 o                         
 -13  11   6      15515.78      16471.28       883.04 o                         
 -11  11   6        942.47        959.66       363.94 o                         
  -9  11   6       9869.43       8933.82       546.19 o                         
  -7  11   6      14962.39      14912.55       690.57 o                         
  -5  11   6       7061.22       6227.63       523.91 o                         
  -3  11   6       1174.82        776.71       242.03 o                         
  -1  11   6      11301.25      11156.49       783.92 o                         
   1  11   6       3896.82       3630.41       552.60 o                         
 -33   1   7        516.31        532.57       122.28 o                         
 -31   1   7       8593.13       8891.22       255.42 o                         
 -29   1   7      10155.97      10009.92       236.82 o                         
 -27   1   7          2.67         19.94        78.58 o                         
 -25   1   7       2175.66       2381.96       109.82 o                         
 -23   1   7       3867.70       4332.32       137.47 o                         
 -21   1   7       2035.04       2197.19        86.75 o                         
 -19   1   7      24184.21      23318.77       206.17 o                         
 -17   1   7       2209.40       2236.01        53.56 o                         
 -15   1   7      21446.05      21654.15       202.33 o                         
 -13   1   7      28846.90      28645.02       219.82 o                         
 -11   1   7      17173.99      16561.45       113.69 o                         
  -9   1   7      14765.98      14713.50       112.17 o                         
  -7   1   7       4409.29       5296.07        58.69 o                         
  -5   1   7       1797.16       2034.45        37.84 o                         
  -3   1   7      48747.41      48821.15       205.04 o                         
  -1   1   7       8860.76       8828.21        71.35 o                         
   1   1   7      30707.35      32018.44       197.80 o                         
   3   1   7         82.58        243.20        35.02 o                         
   5   1   7      23381.71      23491.41       187.45 o                         
   7   1   7       5765.60       5814.17       117.03 o                         
   9   1   7      28058.94      28289.84       269.86 o                         
  11   1   7         27.64        140.81        85.37 o                         
  13   1   7       4540.51       4620.05       156.27 o                         
  15   1   7       4729.54       5113.82       190.77 o                         
  17   1   7      15415.55      15577.45       357.77 o                         
  19   1   7        500.51        445.59       118.28 o                         
 -34   2   7        118.74        312.01       459.01 o                         
 -32   2   7      33406.14      33159.34       543.45 o                         
 -30   2   7       2715.44       2910.97       151.95 o                         
 -28   2   7       8586.30       8376.54       215.65 o                         
 -26   2   7       4609.54       4473.72       151.85 o                         
 -24   2   7      39241.68      38512.45       395.74 o                         
 -22   2   7       2055.29       2163.98        93.84 o                         
 -20   2   7     113680.09     112876.51       677.31 o                         
 -18   2   7       4153.30       3963.41        88.28 o                         
 -16   2   7        189.30        293.86        32.67 o                         
 -14   2   7      13790.10      13742.85       161.60 o                         
 -12   2   7     137349.44     137019.17       587.59 o                         
 -10   2   7      49443.57      50999.24       252.49 o                         
  -8   2   7     160060.67     167153.86       752.56 o                         
  -6   2   7       4472.77       4560.62        54.43 o                         
  -4   2   7      29619.70      29444.39       160.55 o                         
  -2   2   7      61453.98      61287.71       269.71 o                         
   0   2   7      91773.00      92307.31       395.86 o                         
   2   2   7      14818.13      14701.01       151.51 o                         
   4   2   7       3975.04       4121.57        68.05 o                         
   6   2   7      23118.77      22624.25       213.20 o                         
   8   2   7      47568.71      48857.66       368.93 o                         
  10   2   7      20616.94      20144.56       306.46 o                         
  12   2   7      11034.16      11069.22       240.34 o                         
  14   2   7        227.91        222.89        84.27 o                         
  16   2   7       3895.40       4105.69       170.46 o                         
  18   2   7      16499.91      16609.76       374.19 o                         
  20   2   7       9651.07      10219.29       798.50 o                         
 -33   3   7       9670.71       9536.10       512.04 o                         
 -31   3   7      11488.99      11033.97       335.22 o                         
 -29   3   7      10198.30       9760.39       262.95 o                         
 -27   3   7        125.24        136.74        79.43 o                         
 -25   3   7        939.63        842.12        79.50 o                         
 -23   3   7      70150.20      69757.41       555.36 o                         
 -21   3   7      31832.21      31769.32       312.30 o                         
 -19   3   7      16201.22      15655.15       184.61 o                         
 -17   3   7       2528.29       2796.78        76.70 o                         
 -15   3   7      30283.96      29687.03       251.40 o                         
 -13   3   7      28863.03      29984.57       216.77 o                         
 -11   3   7     126443.80     124805.51       576.52 o                         
  -9   3   7      84474.90      84380.12       485.94 o                         
  -7   3   7       6260.85       6351.67        96.92 o                         
  -5   3   7       2402.93       2506.33        50.30 o                         
  -3   3   7     185505.45     183697.27       694.11 o                         
  -1   3   7      29107.61      29338.79       198.22 o                         
   1   3   7      50721.83      50112.83       304.93 o                         
   3   3   7      34202.48      34663.08       255.15 o                         
   5   3   7      40479.39      40750.41       310.84 o                         
   7   3   7       5344.21       5765.69       125.94 o                         
   9   3   7     149540.03     150243.95       943.36 o                         
  11   3   7      27528.32      27144.21       362.77 o                         
  13   3   7        812.05        712.95        89.28 o                         
  15   3   7      16213.59      16600.02       332.39 o                         
  17   3   7      37014.54      36955.54       518.09 o                         
  19   3   7       2590.45       3132.80       488.27 o                         
 -32   4   7      31242.71      29270.27      1013.68 o                         
 -30   4   7       7545.75       7820.48       308.10 o                         
 -28   4   7       9589.72       9540.77       306.46 o                         
 -26   4   7      50493.42      50286.67       574.83 o                         
 -24   4   7      44341.59      44033.52       470.21 o                         
 -22   4   7       5839.65       5971.66       151.54 o                         
 -20   4   7      86388.60      84862.38       569.38 o                         
 -18   4   7      33372.93      33979.20       296.44 o                         
 -16   4   7       1469.26       1600.70        61.46 o                         
 -14   4   7     152350.88     154551.77       892.38 o                         
 -12   4   7     150363.02     150310.11       736.58 o                         
 -10   4   7         80.83        299.29        39.26 o                         
  -8   4   7      87324.18      86680.70       496.31 o                         
  -6   4   7      86192.23      86457.66       481.61 o                         
  -4   4   7       1716.63       1913.80        48.59 o                         
  -2   4   7     119778.74     119061.17       532.36 o                         
   0   4   7     151302.97     149184.72       643.13 o                         
   2   4   7       7492.75       7743.42       116.68 o                         
   4   4   7       6358.47       6408.17       119.10 o                         
   6   4   7      57543.90      57801.54       426.31 o                         
   8   4   7      20056.57      19945.02       264.63 o                         
  10   4   7      19949.36      19782.24       289.25 o                         
  12   4   7      40373.36      39775.38       462.40 o                         
  14   4   7      22245.41      22530.67       378.12 o                         
  16   4   7         33.21         43.70        90.38 o                         
  18   4   7      22846.31      22315.73       600.32 o                         
 -31   5   7       7327.69       6328.22       879.48 o                         
 -29   5   7      40642.84      40812.87       759.05 o                         
 -27   5   7      21587.30      21783.65       457.29 o                         
 -25   5   7       9173.05       9571.86       295.30 o                         
 -23   5   7      35689.48      35551.00       485.26 o                         
 -21   5   7      22983.15      23629.88       312.81 o                         
 -19   5   7        208.16        307.16        61.28 o                         
 -17   5   7     113661.18     115715.62      1103.86 o                         
 -15   5   7      79153.88      81549.59       608.80 o                         
 -13   5   7        354.56        508.82        44.47 o                         
 -11   5   7      43426.23      44070.47       282.08 o                         
  -9   5   7     103273.45     101908.73       508.60 o                         
  -7   5   7      16866.28      16546.03       136.71 o                         
  -5   5   7      74091.09      73919.34       380.05 o                         
  -3   5   7     111143.41     109524.91       506.01 o                         
  -1   5   7      19783.73      20017.70       174.39 o                         
   1   5   7      21125.01      21429.26       210.01 o                         
   3   5   7     142833.12     143887.11       749.36 o                         
   5   5   7      30374.99      30614.18       312.68 o                         
   7   5   7      13237.92      13391.13       216.41 o                         
   9   5   7      47287.94      47067.61       464.83 o                         
  11   5   7      26886.73      27066.21       364.59 o                         
  13   5   7       6441.62       6657.83       206.46 o                         
  15   5   7      46916.80      47059.61       609.13 o                         
  17   5   7      20692.03      20399.16       635.45 o                         
 -30   6   7       9409.70      11831.29      1392.82 o                         
 -28   6   7       1267.17       1168.41       180.62 o                         
 -26   6   7      48135.90      49543.89       827.87 o                         
 -24   6   7       4906.28       5435.34       238.41 o                         
 -22   6   7       5224.80       5517.00       198.82 o                         
 -20   6   7      27488.13      28702.37       476.32 o                         
 -18   6   7      91233.70      93306.58       755.05 o                         
 -16   6   7        218.42        343.47        65.47 o                         
 -14   6   7      59109.57      59526.97       434.03 o                         
 -12   6   7      16623.25      16729.96       200.50 o                         
 -10   6   7       4639.28       4712.97       107.59 o                         
  -8   6   7      67901.46      66709.27       447.29 o                         
  -6   6   7     181981.11     180158.48       872.87 o                         
  -4   6   7       1149.91       1354.90        54.30 o                         
  -2   6   7      17960.80      18104.85       189.92 o                         
   0   6   7      35436.10      36019.69       316.38 o                         
   2   6   7      31979.60      31986.41       306.56 o                         
   4   6   7      62498.51      62398.73       470.60 o                         
   6   6   7      99689.54      98558.44       659.30 o                         
   8   6   7      10726.57      10738.33       206.80 o                         
  10   6   7        108.59         66.72        76.93 o                         
  12   6   7      49017.27      49972.88       586.34 o                         
  14   6   7      30152.74      30166.18       468.58 o                         
  16   6   7      10593.52      10829.12       550.94 o                         
 -27   7   7      23880.12      23708.94      1363.78 o                         
 -25   7   7       7488.50       7966.81       338.06 o                         
 -23   7   7      27509.02      28789.49       569.58 o                         
 -21   7   7      28217.44      29677.16       523.97 o                         
 -19   7   7       2180.32       2291.49       119.78 o                         
 -17   7   7      72708.07      74177.37       653.97 o                         
 -15   7   7      39799.25      40660.62       472.53 o                         
 -13   7   7       9327.28       8903.73       201.98 o                         
 -11   7   7      21333.99      21256.69       296.79 o                         
  -9   7   7      71725.23      70912.52       599.28 o                         
  -7   7   7       2284.49       2380.66        94.49 o                         
  -5   7   7      87661.63      86162.52       621.38 o                         
  -3   7   7      24189.21      23541.79       311.57 o                         
  -1   7   7       7054.64       6881.63       181.83 o                         
   1   7   7       8071.18       8229.13       191.43 o                         
   3   7   7      92560.62      92134.49       730.33 o                         
   5   7   7       1917.14       1751.60       105.73 o                         
   7   7   7      25842.10      25775.77       387.03 o                         
   9   7   7      10471.73      10114.45       269.90 o                         
  11   7   7      16912.80      15831.94       358.63 o                         
  13   7   7        441.49        320.52       152.96 o                         
 -26   8   7      12473.75      11969.13       922.44 o                         
 -24   8   7       3336.30       3167.72       238.82 o                         
 -22   8   7         78.70         73.16       131.53 o                         
 -20   8   7       3709.31       3720.90       207.02 o                         
 -18   8   7      18396.79      19060.18       373.06 o                         
 -16   8   7        489.11        615.92        95.74 o                         
 -14   8   7      22718.09      23044.33       350.99 o                         
 -12   8   7      19836.30      19942.31       327.64 o                         
 -10   8   7      18770.01      18586.27       309.50 o                         
  -8   8   7       1991.39       1857.44       106.17 o                         
  -6   8   7      26829.17      26421.84       375.12 o                         
  -4   8   7        564.32        667.39        94.46 o                         
  -2   8   7       7840.59       7946.91       217.00 o                         
   0   8   7      37175.49      36650.34       430.79 o                         
   2   8   7      33785.92      33653.71       428.13 o                         
   4   8   7       5348.15       5103.82       179.50 o                         
   6   8   7      21197.52      20886.44       392.29 o                         
   8   8   7       1598.38       1648.34       138.31 o                         
  10   8   7       2582.53       2422.49       176.42 o                         
  12   8   7      28793.17      26596.34      1252.66 o                         
 -23   9   7       9155.18       8952.83       641.05 o                         
 -21   9   7      10241.42      10382.26       404.79 o                         
 -19   9   7        130.62         69.62       122.95 o                         
 -17   9   7      12124.69      12485.20       312.10 o                         
 -15   9   7      12592.73      12751.66       294.36 o                         
 -13   9   7        109.52        163.93        88.37 o                         
 -11   9   7      14931.57      15097.02       304.56 o                         
  -9   9   7       9561.70       9322.66       242.01 o                         
  -7   9   7         35.23        -91.14        91.14 o                         
  -5   9   7      10068.50       9966.96       272.14 o                         
  -3   9   7      12885.15      12922.16       298.55 o                         
  -1   9   7        504.72        625.58       102.15 o                         
   1   9   7       6806.26       6576.13       225.14 o                         
   3   9   7       4966.91       4690.91       197.14 o                         
   5   9   7        318.85        277.17       108.69 o                         
   7   9   7       2529.60       2553.78       276.57 o                         
 -18  10   7         76.99        -17.11       177.34 o                         
 -16  10   7       2787.94       2897.31       221.17 o                         
 -14  10   7       1995.05       1890.98       143.39 o                         
 -12  10   7       1150.84       1006.37       122.64 o                         
 -10  10   7        286.23        412.40       109.74 o                         
  -8  10   7       1269.53       1066.05       121.09 o                         
  -6  10   7        777.76        446.43       139.90 o                         
  -4  10   7       7496.14       7191.69       259.25 o                         
  -2  10   7        165.31        211.18       114.58 o                         
   0  10   7       3091.71       3302.98       184.55 o                         
   2  10   7        983.62        917.21       174.09 o                         
   4  10   7        926.12        410.31       217.06 o                         
   6  10   7       4932.69       4564.40       758.70 o                         
 -11  11   7        795.20       1007.78       280.72 o                         
  -9  11   7         17.63        -63.49       215.97 o                         
  -7  11   7        617.44        927.31       280.46 o                         
  -5  11   7       1551.45       1408.72       550.49 o                         
  -3  11   7        127.97        316.79       261.94 o                         
  -1  11   7          8.54       -280.65       280.65 o                         
 -34   0   8      11070.67      10959.29       514.41 o                         
 -32   0   8       5492.55       5902.18       300.32 o                         
 -30   0   8      10890.21      10731.99       378.02 o                         
 -28   0   8     107685.93     107843.12      1251.14 o                         
 -26   0   8      18386.68      18517.00       413.85 o                         
 -24   0   8      14234.54      15047.33       316.64 o                         
 -22   0   8      47321.58      46026.26       558.16 o                         
 -20   0   8     112545.46     109361.95       782.69 o                         
 -18   0   8      21042.16      20893.94       310.07 o                         
 -16   0   8     257334.73     246186.61      1529.42 o                         
 -14   0   8      30835.91      30137.50       330.96 o                         
 -12   0   8       1394.50       1725.15        61.73 o                         
 -10   0   8     241085.72     236125.67      1502.49 o                         
  -8   0   8     370595.47     366183.72      1600.77 o                         
  -6   0   8      13073.20      13190.91       183.04 o                         
  -4   0   8     150769.00     148687.14       739.94 o                         
  -2   0   8      82943.19      82412.27       522.82 o                         
   0   0   8      18070.94      19045.68       238.85 o                         
   2   0   8     208317.77     204552.48      1298.55 o                         
   4   0   8     286811.03     287714.75      1667.36 o                         
   6   0   8          0.79         49.40        59.70 o                         
   8   0   8      18214.90      18145.17       327.60 o                         
  10   0   8      71808.59      73684.89      1022.17 o                         
  12   0   8      12826.08      13404.05       418.63 o                         
  14   0   8      82308.69      82707.50      1246.29 o                         
  16   0   8      60596.94      62176.70      1057.25 o                         
  18   0   8       8938.25       9074.42       444.71 o                         
 -35   1   8       2411.53       3470.12       664.00 o                         
 -33   1   8      23287.91      22937.07       448.33 o                         
 -31   1   8      31119.53      31169.52       469.20 o                         
 -29   1   8       5937.37       6365.71       195.21 o                         
 -27   1   8      71790.72      71306.77       725.40 o                         
 -25   1   8      57443.30      57120.63       511.15 o                         
 -23   1   8        229.96        262.68        59.47 o                         
 -21   1   8      12523.00      12543.46       186.14 o                         
 -19   1   8     171820.55     167653.16       862.28 o                         
 -17   1   8      59553.15      57863.32       392.58 o                         
 -15   1   8      84403.19      83652.62       481.00 o                         
 -13   1   8     103784.27     105323.19       494.08 o                         
 -11   1   8      60571.36      60735.68       290.85 o                         
  -9   1   8       3531.09       4069.33        60.02 o                         
  -7   1   8     315680.03     313599.50      1106.89 o                         
  -5   1   8      54275.19      54586.54       254.37 o                         
  -3   1   8       6555.28       7011.36        67.80 o                         
  -1   1   8      29133.06      29319.21       168.42 o                         
   1   1   8     186155.03     184804.95       834.96 o                         
   3   1   8       1733.16       2082.62        58.11 o                         
   5   1   8     109600.36     109067.40       636.49 o                         
   7   1   8      43910.21      44512.70       360.68 o                         
   9   1   8      18548.64      18834.13       261.48 o                         
  11   1   8       9860.43       9552.93       214.25 o                         
  13   1   8      90251.20      92347.73      1069.43 o                         
  15   1   8       7232.96       7458.86       246.97 o                         
  17   1   8       3800.87       3907.69       197.53 o                         
  19   1   8      17405.78      17450.01      1969.74 o                         
 -34   2   8      16741.11      16289.06       579.78 o                         
 -32   2   8       5759.59       6304.05       228.43 o                         
 -30   2   8       3738.92       3873.84       162.24 o                         
 -28   2   8      38932.98      38889.48       472.32 o                         
 -26   2   8       4476.77       4824.77       142.24 o                         
 -24   2   8      18328.54      18354.78       283.75 o                         
 -22   2   8      59583.79      59874.63       457.22 o                         
 -20   2   8      44176.06      43931.98       329.59 o                         
 -18   2   8       8139.37       8620.45       124.15 o                         
 -16   2   8     131787.58     130409.52       678.21 o                         
 -14   2   8      67509.70      67072.59       360.34 o                         
 -12   2   8       4766.03       4955.33        72.76 o                         
 -10   2   8     103712.19     101994.02       519.42 o                         
  -8   2   8     119801.28     116241.82       473.13 o                         
  -6   2   8       3575.44       3504.73        54.30 o                         
  -4   2   8     142031.62     139642.75       506.85 o                         
  -2   2   8     151995.39     151526.06       577.25 o                         
   0   2   8      19786.87      20372.00       172.06 o                         
   2   2   8      58331.08      58062.43       363.59 o                         
   4   2   8      74606.77      75445.16       424.45 o                         
   6   2   8        300.04        378.58        47.18 o                         
   8   2   8      45783.18      45686.31       444.67 o                         
  10   2   8      84556.27      84903.37       721.40 o                         
  12   2   8      17905.98      17839.99       309.55 o                         
  14   2   8      13760.34      13692.84       287.33 o                         
  16   2   8      22743.83      23176.24       434.66 o                         
  18   2   8       1178.89        950.67       197.78 o                         
 -33   3   8       6801.61       6862.39       426.46 o                         
 -31   3   8      18301.66      19230.10       417.35 o                         
 -29   3   8         26.10        -41.02        87.95 o                         
 -27   3   8       4520.36       4684.72       157.12 o                         
 -25   3   8      42584.97      41705.82       455.48 o                         
 -23   3   8      22981.74      22630.78       267.90 o                         
 -21   3   8      19587.98      19435.84       215.70 o                         
 -19   3   8      25848.98      25636.98       239.74 o                         
 -17   3   8       5356.89       5072.88        99.93 o                         
 -15   3   8       4116.15       4405.52        85.59 o                         
 -13   3   8     114220.39     113773.95       629.61 o                         
 -11   3   8      55175.40      54320.50       359.73 o                         
  -9   3   8      10962.55      10932.92       136.65 o                         
  -7   3   8      25644.03      26664.22       244.96 o                         
  -5   3   8      61843.06      60900.09       318.90 o                         
  -3   3   8        918.73       1068.52        32.06 o                         
  -1   3   8     129641.91     128845.95       565.62 o                         
   1   3   8      26015.92      25149.15       198.71 o                         
   3   3   8        851.89        812.25        48.53 o                         
   5   3   8      12180.03      11895.28       173.27 o                         
   7   3   8      50512.46      50019.67       414.37 o                         
   9   3   8        773.71        821.52        81.36 o                         
  11   3   8      19692.49      19719.34       323.69 o                         
  13   3   8      14340.03      14494.44       300.93 o                         
  15   3   8       8379.61       8918.64       247.34 o                         
  17   3   8       4945.72       4964.88       359.57 o                         
 -32   4   8         89.09        108.38       323.11 o                         
 -30   4   8      11875.79      11673.39       369.51 o                         
 -28   4   8        864.15        855.85       120.99 o                         
 -26   4   8       9870.75       9898.80       258.83 o                         
 -24   4   8         35.59         33.79        62.84 o                         
 -22   4   8      34749.10      35214.86       420.85 o                         
 -20   4   8         58.33         51.53        39.65 o                         
 -18   4   8       1167.36       1701.14       108.05 o                         
 -16   4   8        534.17        720.03        47.85 o                         
 -14   4   8      39982.28      40109.86       358.15 o                         
 -12   4   8       2086.43       1860.48        64.71 o                         
 -10   4   8      22159.81      22077.64       226.20 o                         
  -8   4   8         26.94        133.11        43.92 o                         
  -6   4   8      15793.34      15624.02       193.45 o                         
  -4   4   8       3012.15       3295.95        62.30 o                         
  -2   4   8      20253.17      20111.12       179.21 o                         
   0   4   8      17535.22      17917.66       182.02 o                         
   2   4   8       4246.49       4485.96        98.11 o                         
   4   4   8       7017.59       7007.93       129.37 o                         
   6   4   8      21825.79      21505.50       251.88 o                         
   8   4   8      13432.79      13782.43       244.11 o                         
  10   4   8       4105.20       4190.12       146.22 o                         
  12   4   8       3171.51       3274.12       149.95 o                         
  14   4   8          7.41        153.32        97.09 o                         
  16   4   8      13710.95      13728.93       429.25 o                         
  18   4   8       6701.22       7877.39       903.46 o                         
 -31   5   8       2564.24       2785.01       474.22 o                         
 -29   5   8        703.48        501.70       129.98 o                         
 -27   5   8      11328.47      11729.74       406.24 o                         
 -25   5   8        726.92        805.06       112.27 o                         
 -23   5   8      10769.32      11076.60       229.07 o                         
 -21   5   8      17288.78      17395.06       259.62 o                         
 -19   5   8       1288.04       1438.24        80.32 o                         
 -17   5   8       1323.04       1655.93        95.83 o                         
 -15   5   8      24228.17      24718.86       269.11 o                         
 -13   5   8      19274.96      19429.49       203.32 o                         
 -11   5   8        638.53        693.76        62.40 o                         
  -9   5   8      19293.66      19819.06       232.24 o                         
  -7   5   8        626.41        704.79        50.63 o                         
  -5   5   8      39232.73      39544.18       250.60 o                         
  -3   5   8       6587.52       6803.61        96.30 o                         
  -1   5   8      35372.01      34913.32       275.98 o                         
   1   5   8       1424.60       1527.47        63.10 o                         
   3   5   8       1887.27       1771.64        75.41 o                         
   5   5   8        590.80        569.95        58.02 o                         
   7   5   8      24210.76      24180.75       303.24 o                         
   9   5   8        760.96        840.45        79.57 o                         
  11   5   8       7389.51       7557.42       210.72 o                         
  13   5   8        727.80        762.38        96.53 o                         
  15   5   8       1034.10       1183.64       165.49 o                         
 -30   6   8        308.51         63.79       446.59 o                         
 -28   6   8       4520.07       4453.04       279.76 o                         
 -26   6   8        102.52        251.96       131.65 o                         
 -24   6   8        192.14        215.13        94.27 o                         
 -22   6   8        166.60        153.58        86.58 o                         
 -20   6   8       5256.34       5432.28       173.39 o                         
 -18   6   8       3818.17       3849.15       136.98 o                         
 -16   6   8      12412.01      13094.12       241.56 o                         
 -14   6   8        148.41        193.60        50.48 o                         
 -12   6   8        220.82        211.39        53.80 o                         
 -10   6   8       6580.54       6375.15       139.06 o                         
  -8   6   8      18018.18      18071.03       239.94 o                         
  -6   6   8       5949.98       5921.71       127.64 o                         
  -4   6   8       4233.38       4274.39       111.20 o                         
  -2   6   8         26.64        138.97        39.68 o                         
   0   6   8       3409.32       3663.79       102.98 o                         
   2   6   8      10261.89      10580.23       174.61 o                         
   4   6   8      15314.12      15881.95       224.59 o                         
   6   6   8          1.12         65.97        62.22 o                         
   8   6   8        409.25        479.38        73.30 o                         
  10   6   8       1433.91       1419.66       114.79 o                         
  12   6   8        983.19        802.00       105.70 o                         
  14   6   8       3677.06       3423.55       376.79 o                         
 -27   7   8       3248.40       3080.09       286.92 o                         
 -25   7   8       1528.60       1615.68       175.22 o                         
 -23   7   8        449.03        567.61       117.70 o                         
 -21   7   8      20110.01      20991.40       385.54 o                         
 -19   7   8      11247.64      12005.76       257.26 o                         
 -17   7   8       1012.10        978.68        97.39 o                         
 -15   7   8        349.21        409.59        70.92 o                         
 -13   7   8       6400.63       6516.04       165.36 o                         
 -11   7   8        977.03        936.02        71.97 o                         
  -9   7   8       8693.12       8702.68       171.70 o                         
  -7   7   8      10944.21      10770.15       202.42 o                         
  -5   7   8      17747.14      18061.39       274.69 o                         
  -3   7   8       3223.76       3263.56       119.67 o                         
  -1   7   8       7081.02       6993.81       186.37 o                         
   1   7   8       2283.00       2287.24       113.62 o                         
   3   7   8         20.47        142.97        72.44 o                         
   5   7   8        759.21        592.18        85.97 o                         
   7   7   8      11340.62      11037.01       277.83 o                         
   9   7   8       3023.37       2811.63       163.16 o                         
  11   7   8        330.74        458.92       124.39 o                         
  13   7   8       1923.21       1772.00       511.69 o                         
 -26   8   8       1663.53       1818.38       437.42 o                         
 -24   8   8       7638.67       7751.02       295.09 o                         
 -22   8   8      31468.79      33204.28       702.36 o                         
 -20   8   8        282.18        324.03       113.46 o                         
 -18   8   8       6326.51       6339.79       226.70 o                         
 -16   8   8      16970.06      17650.48       355.20 o                         
 -14   8   8      20310.56      21327.18       344.66 o                         
 -12   8   8      10510.11      10458.46       238.69 o                         
 -10   8   8      38727.93      38210.18       453.50 o                         
  -8   8   8       1397.68       1209.11        97.45 o                         
  -6   8   8        531.98        533.96        97.91 o                         
  -4   8   8      19977.47      19717.17       351.60 o                         
  -2   8   8      39604.41      38904.23       445.00 o                         
   0   8   8       2132.36       2477.82       131.04 o                         
   2   8   8       8857.83       8691.64       238.32 o                         
   4   8   8      13441.60      13243.19       309.30 o                         
   6   8   8       8314.71       7870.15       260.46 o                         
   8   8   8      11753.49      11694.23       355.59 o                         
  10   8   8      21967.25      19834.07       855.09 o                         
 -23   9   8      11863.76      12244.70       716.03 o                         
 -21   9   8       9349.49       9350.28       489.76 o                         
 -19   9   8       7593.17       7590.03       288.67 o                         
 -17   9   8       1076.42       1095.08       119.27 o                         
 -15   9   8        364.46        303.64        95.19 o                         
 -13   9   8      53342.23      53702.82       612.52 o                         
 -11   9   8      23809.78      23610.11       392.73 o                         
  -9   9   8       1179.38        880.01       106.25 o                         
  -7   9   8       6911.13       6763.73       232.20 o                         
  -5   9   8      27472.40      27476.07       468.89 o                         
  -3   9   8         25.67         25.86       101.48 o                         
  -1   9   8      54295.35      54719.59       734.80 o                         
   1   9   8      14694.70      14848.90       331.84 o                         
   3   9   8        751.29        731.02       115.23 o                         
   5   9   8       2800.15       3242.16       247.55 o                         
   7   9   8      31129.78      29154.44      1110.86 o                         
 -20  10   8        435.81        -93.37       384.97 o                         
 -18  10   8       8692.03       8307.42       618.17 o                         
 -16  10   8      15924.15      17016.93       484.78 o                         
 -14  10   8      11770.26      12053.67       325.44 o                         
 -12  10   8       4943.66       5044.10       227.07 o                         
 -10  10   8      21250.56      20915.74       438.30 o                         
  -8  10   8       6349.27       5933.03       255.40 o                         
  -6  10   8          7.77        -55.09       122.73 o                         
  -4  10   8      21028.19      21136.20       424.40 o                         
  -2  10   8      20803.33      20078.45       415.12 o                         
   0  10   8        390.51        384.13       163.20 o                         
   2  10   8       7325.84       6335.67       595.84 o                         
   4  10   8      12145.12      10558.44      1119.86 o                         
 -13  11   8      16746.54      15763.93       971.89 o                         
  -9  11   8       1221.77       1911.99       617.16 o                         
  -7  11   8      28541.23      28289.23      2015.17 o                         
  -5  11   8      28291.41      29668.80      2080.39 o                         
 -35   1   9       3380.20       3280.09       281.44 o                         
 -33   1   9       2561.44       2702.25       159.13 o                         
 -31   1   9       3053.76       3077.24       163.07 o                         
 -29   1   9        460.92        443.10        84.08 o                         
 -27   1   9       5950.51       6032.12       171.57 o                         
 -25   1   9       3450.62       3500.34       120.27 o                         
 -23   1   9      32439.31      32172.69       416.22 o                         
 -21   1   9      13761.53      13689.83       200.67 o                         
 -19   1   9        875.32        910.34        43.74 o                         
 -17   1   9       1702.81       1872.90        65.79 o                         
 -15   1   9      21249.85      21135.79       176.57 o                         
 -13   1   9        235.31        409.54        32.26 o                         
 -11   1   9      93921.51      92566.50       441.47 o                         
  -9   1   9       5174.18       5312.15        76.09 o                         
  -7   1   9      17290.90      17034.40       140.55 o                         
  -5   1   9       1264.47       1416.18        38.19 o                         
  -3   1   9      37207.88      37482.00       200.98 o                         
  -1   1   9       1654.06       1604.54        42.15 o                         
   1   1   9      31067.82      30511.09       235.71 o                         
   3   1   9       8007.98       8003.91       117.98 o                         
   5   1   9      22681.24      23417.61       255.97 o                         
   7   1   9        716.43        765.64        69.41 o                         
   9   1   9       4716.76       4588.90       147.82 o                         
  11   1   9       1653.32       1650.34       108.18 o                         
  13   1   9       1187.11       1285.40       126.75 o                         
  15   1   9       1216.71        999.60       127.50 o                         
  17   1   9      11572.14      13614.06      1042.48 o                         
 -34   2   9       1930.02       1755.06       202.35 o                         
 -32   2   9      25879.84      25976.30       597.29 o                         
 -30   2   9         94.35         28.90        80.55 o                         
 -28   2   9        432.76        381.27        85.06 o                         
 -26   2   9        800.88        908.21        77.25 o                         
 -24   2   9      41114.11      40721.21       433.07 o                         
 -22   2   9      10043.38       9866.51       165.78 o                         
 -20   2   9      19273.63      19038.00       222.99 o                         
 -18   2   9       2737.08       2984.00        68.37 o                         
 -16   2   9      52987.88      52145.00       317.85 o                         
 -14   2   9      26556.10      26937.25       204.25 o                         
 -12   2   9      83756.82      82139.55       435.79 o                         
 -10   2   9       2449.74       2588.96        47.25 o                         
  -8   2   9       5972.11       6664.85        78.12 o                         
  -6   2   9      28510.49      28356.33       170.72 o                         
  -4   2   9     151608.08     150360.86       579.17 o                         
  -2   2   9      17850.10      17573.63       136.59 o                         
   0   2   9      23992.12      24492.08       204.01 o                         
   2   2   9      13856.57      13909.73       170.16 o                         
   4   2   9      30531.51      30053.34       284.45 o                         
   6   2   9      57543.85      57542.91       484.17 o                         
   8   2   9      39570.83      40040.01       429.49 o                         
  10   2   9       4853.11       5010.30       168.00 o                         
  12   2   9       3710.38       3731.90       159.86 o                         
  14   2   9      25409.17      25380.84       510.38 o                         
  16   2   9       8630.19       8775.34       378.25 o                         
 -35   3   9      21255.86      21287.07       870.34 o                         
 -33   3   9      22348.54      22671.72       521.26 o                         
 -31   3   9       5279.53       5560.06       237.01 o                         
 -29   3   9      20400.30      20320.42       364.56 o                         
 -27   3   9      30683.53      30496.96       395.87 o                         
 -25   3   9       8344.77       8713.87       190.98 o                         
 -23   3   9      78373.76      77959.26       564.98 o                         
 -21   3   9      66667.66      66107.77       463.33 o                         
 -19   3   9        169.04        232.15        35.11 o                         
 -17   3   9      31856.19      31580.14       341.51 o                         
 -15   3   9     164127.98     163974.30      1175.90 o                         
 -13   3   9      23273.38      22823.27       201.97 o                         
 -11   3   9      63988.44      63468.33       426.36 o                         
  -9   3   9      29511.28      30373.79       252.83 o                         
  -7   3   9      12616.71      12980.38       161.17 o                         
  -5   3   9      23493.51      23971.01       166.98 o                         
  -3   3   9     244950.50     240902.45       963.05 o                         
  -1   3   9      12164.91      12619.45       119.94 o                         
   1   3   9      17378.38      17081.07       183.32 o                         
   3   3   9       7642.06       7703.86       127.71 o                         
   5   3   9      30822.20      31102.52       315.64 o                         
   7   3   9       5724.27       5650.45       158.95 o                         
   9   3   9      56201.07      55735.97       561.64 o                         
  11   3   9       7183.13       6813.20       204.05 o                         
  13   3   9       4471.34       4342.79       178.22 o                         
  15   3   9       2526.12       2428.98       164.87 o                         
 -32   4   9      18481.64      17810.83       694.00 o                         
 -30   4   9       7652.73       7671.68       297.75 o                         
 -28   4   9        986.24       1093.39       129.00 o                         
 -26   4   9      31757.10      31138.79       468.00 o                         
 -24   4   9      49955.05      49441.43       486.44 o                         
 -22   4   9       1715.54       1969.78        87.94 o                         
 -20   4   9      33856.41      34341.41       350.37 o                         
 -18   4   9      34306.40      35679.26       308.67 o                         
 -16   4   9       6612.86       7224.74       108.45 o                         
 -14   4   9      39511.67      40143.97       280.99 o                         
 -12   4   9     125014.59     127426.52       705.02 o                         
 -10   4   9      22911.39      22528.63       262.94 o                         
  -8   4   9       4543.78       4824.80        99.52 o                         
  -6   4   9      98829.84      97773.70       526.26 o                         
  -4   4   9      81281.05      80965.65       398.26 o                         
  -2   4   9       4110.82       4532.03        84.48 o                         
   0   4   9      97828.42      96766.03       547.27 o                         
   2   4   9      67558.76      67310.12       445.11 o                         
   4   4   9        135.49        251.80        50.85 o                         
   6   4   9      66744.07      65930.52       546.63 o                         
   8   4   9      75337.35      75977.42       645.76 o                         
  10   4   9        466.92        679.54        91.18 o                         
  12   4   9      20963.71      21059.57       377.21 o                         
  14   4   9      37891.26      36666.52       557.81 o                         
  16   4   9       2760.78       2596.48       278.88 o                         
 -31   5   9         52.10        187.38       364.90 o                         
 -29   5   9      31823.09      32013.51       797.01 o                         
 -27   5   9      37138.64      38090.76       602.37 o                         
 -25   5   9        123.91         38.42        89.53 o                         
 -23   5   9      35194.79      35612.63       500.19 o                         
 -21   5   9      57953.04      59469.21       765.50 o                         
 -19   5   9      10012.33      10328.61       206.31 o                         
 -17   5   9      52507.55      53508.30       617.72 o                         
 -15   5   9      83946.14      82975.07       908.66 o                         
 -13   5   9       6968.25       7155.74       148.87 o                         
 -11   5   9      41041.11      39686.42       374.38 o                         
  -9   5   9     173576.47     171448.19       919.01 o                         
  -7   5   9      30219.83      30507.10       277.22 o                         
  -5   5   9      26683.29      26908.49       202.74 o                         
  -3   5   9      58468.15      58873.89       384.34 o                         
  -1   5   9      34590.31      34894.75       284.11 o                         
   1   5   9       7578.23       7868.59       138.51 o                         
   3   5   9     107283.26     106586.60       692.40 o                         
   5   5   9      39889.27      40126.45       407.81 o                         
   7   5   9         72.11        115.52        69.30 o                         
   9   5   9      20981.73      21271.52       342.95 o                         
  11   5   9      42464.02      42592.65       534.89 o                         
  13   5   9         82.67        118.73        85.95 o                         
  15   5   9      24060.69      22916.09       705.16 o                         
 -30   6   9      49287.51      54396.54      6453.12 o                         
 -28   6   9        298.31        608.53       163.18 o                         
 -26   6   9      37946.28      40640.26       764.10 o                         
 -24   6   9      17695.07      17827.62       357.95 o                         
 -22   6   9       3199.54       3453.55       166.64 o                         
 -20   6   9      38739.22      41171.24       711.46 o                         
 -18   6   9     138438.23     144330.00      1530.47 o                         
 -16   6   9       3073.22       3107.35       119.72 o                         
 -14   6   9      13592.20      14050.43       209.78 o                         
 -12   6   9      40492.25      41021.92       366.36 o                         
 -10   6   9      53632.72      53598.93       438.15 o                         
  -8   6   9      41993.73      42996.01       402.78 o                         
  -6   6   9     109576.81     108972.05       778.37 o                         
  -4   6   9      12301.94      12032.98       210.00 o                         
  -2   6   9        261.44        288.60        63.33 o                         
   0   6   9      75664.54      74607.30       603.08 o                         
   2   6   9      61499.95      61085.94       562.59 o                         
   4   6   9      10559.17      11134.54       222.14 o                         
   6   6   9      27896.07      28125.50       416.63 o                         
   8   6   9      20733.15      20767.23       382.32 o                         
  10   6   9       2148.29       2180.02       162.48 o                         
  12   6   9      44533.42      43885.47       948.74 o                         
  14   6   9      27117.62      35707.88      2882.20 o                         
 -29   7   9      18910.91      19216.58      1369.70 o                         
 -27   7   9      14898.54      16400.43       470.74 o                         
 -25   7   9       2072.52       2016.63       201.56 o                         
 -23   7   9       2287.93       2437.81       154.20 o                         
 -21   7   9      27841.78      29148.10       523.66 o                         
 -19   7   9      10506.78      11204.82       249.64 o                         
 -17   7   9      34680.43      36335.80       553.52 o                         
 -15   7   9      27431.77      27864.36       336.33 o                         
 -13   7   9       8478.33       8322.49       169.29 o                         
 -11   7   9        323.15        437.62        62.19 o                         
  -9   7   9      79230.42      79316.27       671.08 o                         
  -7   7   9      20302.00      20499.31       303.69 o                         
  -5   7   9      18128.00      18244.25       272.88 o                         
  -3   7   9      16374.03      16314.49       283.43 o                         
  -1   7   9      43542.84      42979.12       500.67 o                         
   1   7   9        988.93       1088.51        92.89 o                         
   3   7   9      55529.49      55598.16       578.06 o                         
   5   7   9      14498.44      13712.32       304.61 o                         
   7   7   9         20.51        -17.74       101.82 o                         
   9   7   9      19014.75      19130.52       425.66 o                         
  11   7   9      37750.07      35912.74      1193.45 o                         
 -26   8   9      20699.77      21231.53      1257.61 o                         
 -24   8   9      20134.82      21784.66       500.00 o                         
 -22   8   9       9001.55       9290.80       324.93 o                         
 -20   8   9       6172.37       6350.97       225.03 o                         
 -18   8   9      33895.81      35793.84       566.32 o                         
 -16   8   9        144.87        299.35        90.57 o                         
 -14   8   9      16847.28      17372.12       319.81 o                         
 -12   8   9      37958.38      37622.73       448.45 o                         
 -10   8   9      19082.24      18801.44       325.51 o                         
  -8   8   9      20833.84      21109.62       373.69 o                         
  -6   8   9      35922.75      35569.16       509.49 o                         
  -4   8   9        766.18        633.07        94.17 o                         
  -2   8   9       4135.54       4284.85       158.36 o                         
   0   8   9      29104.98      29036.10       435.88 o                         
   2   8   9      12312.05      11910.74       281.99 o                         
   4   8   9       8093.72       7797.90       266.30 o                         
   6   8   9      15278.49      15325.12       404.03 o                         
   8   8   9       9382.78       9613.41       738.83 o                         
 -23   9   9        679.95        395.10       245.16 o                         
 -21   9   9       3393.56       3754.12       273.30 o                         
 -19   9   9        443.12        334.58       123.78 o                         
 -17   9   9        399.12        355.35       122.09 o                         
 -15   9   9       3036.38       3054.42       158.01 o                         
 -13   9   9       5923.21       6326.75       209.25 o                         
 -11   9   9        110.02         81.33       111.31 o                         
  -9   9   9       6712.50       6806.60       253.38 o                         
  -7   9   9       2416.91       2404.27       152.66 o                         
  -5   9   9        314.12        173.07        98.65 o                         
  -3   9   9       6599.40       6786.07       228.50 o                         
  -1   9   9      11026.20      11223.80       291.96 o                         
   1   9   9         42.21        187.61        97.21 o                         
   3   9   9       6056.05       6183.29       292.35 o                         
   5   9   9       4509.15       4319.04       562.52 o                         
 -18  10   9       3229.75       3389.19       397.25 o                         
 -16  10   9       9298.62       9510.36       403.15 o                         
 -14  10   9        175.42        311.24       132.68 o                         
 -12  10   9       6563.88       6826.86       268.61 o                         
 -10  10   9        352.41         68.38       143.37 o                         
  -8  10   9        254.25         58.43       121.46 o                         
  -6  10   9       2774.49       2768.41       178.29 o                         
  -4  10   9       2699.73       2786.70       211.26 o                         
  -2  10   9       3032.46       3097.18       311.78 o                         
   0  10   9       1248.88       1210.95       210.11 o                         
   2  10   9         82.97        125.31       316.02 o                         
 -36   0  10      21812.44      19573.23      1130.60 o                         
 -34   0  10      14060.99      13992.05       463.67 o                         
 -32   0  10      27283.11      27069.30       618.01 o                         
 -30   0  10       8738.81       8557.06       337.40 o                         
 -28   0  10     108134.65     108679.72      1539.88 o                         
 -26   0  10        693.07        647.82       104.61 o                         
 -24   0  10      20418.40      19913.68       352.59 o                         
 -22   0  10      83399.24      80317.26       762.77 o                         
 -20   0  10     166591.12     161539.91      1305.71 o                         
 -18   0  10      14042.86      14664.70       239.27 o                         
 -16   0  10     128991.31     128488.59      1140.24 o                         
 -14   0  10      11796.01      11973.25       181.95 o                         
 -12   0  10      13324.25      13340.09       182.28 o                         
 -10   0  10     144465.62     143248.20       832.42 o                         
  -8   0  10     385850.31     380331.38      2176.82 o                         
  -6   0  10        902.05       1159.22        45.38 o                         
  -4   0  10       7775.76       7969.45       121.10 o                         
  -2   0  10      88017.06      86931.27       602.81 o                         
   0   0  10      55441.49      55313.71       514.39 o                         
   2   0  10      97158.72      96446.20       832.24 o                         
   4   0  10      86992.05      89938.89       823.99 o                         
   6   0  10      11321.41      11714.32       262.86 o                         
   8   0  10       2110.89       2583.92       187.84 o                         
  10   0  10      71350.88      71490.15      1254.46 o                         
  12   0  10      40665.39      42364.18       929.41 o                         
  14   0  10      10932.38      11282.67       445.73 o                         
 -35   1  10       3515.81       3733.86       186.43 o                         
 -33   1  10        312.98        243.68        93.37 o                         
 -31   1  10      53599.63      52896.82       634.75 o                         
 -29   1  10      43329.55      44094.96       581.57 o                         
 -27   1  10      10027.06      10319.97       228.51 o                         
 -25   1  10      38141.64      37143.29       430.47 o                         
 -23   1  10      67887.50      65660.88       511.13 o                         
 -21   1  10       7732.07       7769.49       148.62 o                         
 -19   1  10     161788.98     156296.39       813.04 o                         
 -17   1  10      99150.10      97341.77       559.34 o                         
 -15   1  10        723.47        812.49        44.57 o                         
 -13   1  10      38773.93      37906.70       254.54 o                         
 -11   1  10     279158.44     270691.91      1146.16 o                         
  -9   1  10      13535.26      13208.86       130.60 o                         
  -7   1  10     169881.80     168064.36       755.74 o                         
  -5   1  10      93046.52      92327.19       414.69 o                         
  -3   1  10      30449.87      30206.93       197.69 o                         
  -1   1  10      24182.26      23921.82       205.79 o                         
   1   1  10     232583.03     231988.06      1075.65 o                         
   3   1  10      22618.05      22489.97       269.84 o                         
   5   1  10      15735.24      16074.47       244.16 o                         
   7   1  10      53708.16      54395.01       713.95 o                         
   9   1  10      69119.57      69451.19       810.09 o                         
  11   1  10       8728.32       8341.84       255.23 o                         
  13   1  10      71202.84      71905.63       825.85 o                         
  15   1  10      12690.42      12904.05       409.67 o                         
 -36   2  10       3808.38       3640.97       391.79 o                         
 -34   2  10      21813.57      21949.43       446.72 o                         
 -32   2  10       7182.15       7293.66       228.01 o                         
 -30   2  10       8902.28       8766.87       230.99 o                         
 -28   2  10      45155.50      44643.41       662.39 o                         
 -26   2  10      24374.23      25120.61       324.50 o                         
 -24   2  10        339.02        488.02        82.57 o                         
 -22   2  10      43897.71      44325.99       372.03 o                         
 -20   2  10      30177.82      30379.84       275.41 o                         
 -18   2  10      14401.68      14434.68       161.00 o                         
 -16   2  10      75673.91      74545.54       403.38 o                         
 -14   2  10      96017.63      93798.52       562.21 o                         
 -12   2  10      16052.08      16137.60       149.63 o                         
 -10   2  10      58041.01      58350.58       294.96 o                         
  -8   2  10      79071.21      80068.94       409.86 o                         
  -6   2  10        281.83        396.48        25.81 o                         
  -4   2  10      67469.09      67057.98       320.03 o                         
  -2   2  10     119793.55     116775.78       537.93 o                         
   0   2  10      33174.87      32587.88       278.65 o                         
   2   2  10      23854.07      22769.59       267.02 o                         
   4   2  10      54233.41      54501.18       481.14 o                         
   6   2  10      11433.87      11823.08       217.02 o                         
   8   2  10       7781.96       8106.66       201.44 o                         
  10   2  10      51728.02      53097.54       603.05 o                         
  12   2  10      19628.63      19340.67       398.07 o                         
  14   2  10        834.06        870.15       131.82 o                         
  16   2  10      22666.79      21279.77      1311.47 o                         
 -33   3  10       4080.96       4031.38       227.96 o                         
 -31   3  10      11909.96      12030.41       315.10 o                         
 -29   3  10       4349.43       4452.80       169.48 o                         
 -27   3  10         21.81        132.66        67.22 o                         
 -25   3  10      45935.78      45988.65       473.86 o                         
 -23   3  10      32150.88      31529.21       313.39 o                         
 -21   3  10       4783.72       4795.55       111.87 o                         
 -19   3  10      16060.63      16340.84       186.24 o                         
 -17   3  10      51711.90      51698.17       501.96 o                         
 -15   3  10       2523.80       2616.11        71.32 o                         
 -13   3  10      67634.65      67870.59       491.41 o                         
 -11   3  10      33779.88      32966.89       263.08 o                         
  -9   3  10       3994.17       4204.35        86.68 o                         
  -7   3  10       5615.22       5242.14        77.42 o                         
  -5   3  10      88433.23      87750.66       390.85 o                         
  -3   3  10      17913.91      18274.55       160.24 o                         
  -1   3  10      17957.45      18117.55       182.69 o                         
   1   3  10      15207.69      15947.75       188.05 o                         
   3   3  10      18593.32      18950.86       232.35 o                         
   5   3  10       5015.08       5024.07       131.54 o                         
   7   3  10      50314.02      50541.94       521.21 o                         
   9   3  10       6701.67       6281.64       191.37 o                         
  11   3  10         94.65         29.36        94.36 o                         
  13   3  10       7754.71       7995.13       277.53 o                         
  15   3  10      11882.67      12095.52       894.31 o                         
 -32   4  10        901.53        767.09       182.59 o                         
 -30   4  10         38.58        116.52       121.11 o                         
 -28   4  10         64.80          4.47       106.04 o                         
 -26   4  10      21856.23      21961.72       361.31 o                         
 -24   4  10        567.88        413.21        70.57 o                         
 -22   4  10      23080.72      23372.34       290.25 o                         
 -20   4  10       4529.27       4604.23       109.69 o                         
 -18   4  10      29155.71      30137.18       287.12 o                         
 -16   4  10       5274.93       5416.48       121.27 o                         
 -14   4  10      65708.20      66690.97       453.74 o                         
 -12   4  10      18648.38      19004.09       230.12 o                         
 -10   4  10      21204.36      21631.56       246.12 o                         
  -8   4  10      15039.19      14895.18       199.25 o                         
  -6   4  10      48021.95      47203.95       296.04 o                         
  -4   4  10      31363.08      31018.70       237.38 o                         
  -2   4  10      31018.75      30469.26       231.03 o                         
   0   4  10       6026.25       6189.27       116.80 o                         
   2   4  10        331.40        423.64        47.57 o                         
   4   4  10      30009.11      29729.86       338.87 o                         
   6   4  10      18352.31      18400.64       278.85 o                         
   8   4  10      20440.36      20470.80       311.04 o                         
  10   4  10       4978.67       4985.34       188.34 o                         
  12   4  10        386.82        353.08        97.12 o                         
  14   4  10         33.47         49.55       165.03 o                         
 -31   5  10        260.32        204.88       151.59 o                         
 -29   5  10        314.92        359.74       163.36 o                         
 -27   5  10       4232.59       4179.58       205.37 o                         
 -25   5  10       4334.53       4556.08       196.47 o                         
 -23   5  10        412.46        363.92        90.87 o                         
 -21   5  10       6684.67       7201.77       202.06 o                         
 -19   5  10       1924.26       2264.24       106.21 o                         
 -17   5  10       2121.87       2227.46       102.07 o                         
 -15   5  10        700.11        660.16        59.31 o                         
 -13   5  10       8813.36       8619.38       167.03 o                         
 -11   5  10      11265.44      11953.13       202.78 o                         
  -9   5  10        317.86        324.96        52.08 o                         
  -7   5  10      18386.43      18407.87       211.57 o                         
  -5   5  10       5899.22       5929.08       123.21 o                         
  -3   5  10       2031.36       2124.66        67.40 o                         
  -1   5  10       1512.69       1702.67        80.75 o                         
   1   5  10       3474.14       3589.79       107.68 o                         
   3   5  10       7220.81       7270.82       168.89 o                         
   5   5  10        883.67        793.26        85.15 o                         
   7   5  10        981.64        927.76        93.57 o                         
   9   5  10       6779.60       6628.17       205.86 o                         
  11   5  10         11.18        133.38        86.78 o                         
  13   5  10         97.22         48.42       189.02 o                         
 -32   6  10          0.84       -449.43       449.43 o                         
 -30   6  10       5599.34       5266.77       508.94 o                         
 -28   6  10       5186.35       5570.71       304.71 o                         
 -26   6  10       3863.05       3930.73       195.67 o                         
 -24   6  10       7797.10       8049.89       236.22 o                         
 -22   6  10       2713.30       3190.89       167.62 o                         
 -20   6  10        455.24        563.72        94.49 o                         
 -18   6  10       7010.49       7069.14       195.55 o                         
 -16   6  10        231.25        309.20        61.70 o                         
 -14   6  10       1766.71       1867.58        87.86 o                         
 -12   6  10         12.74         58.91        59.44 o                         
 -10   6  10       2525.13       2630.13       100.53 o                         
  -8   6  10       1566.08       1757.49        88.47 o                         
  -6   6  10         31.67         99.11        56.12 o                         
  -4   6  10       2422.90       2338.06       100.50 o                         
  -2   6  10         96.50         85.98        66.11 o                         
   0   6  10       1409.34       1289.25        93.91 o                         
   2   6  10        317.62        237.28        66.74 o                         
   4   6  10        987.26       1087.97       109.84 o                         
   6   6  10        711.51        703.02       103.23 o                         
   8   6  10       5883.49       6110.81       231.35 o                         
  10   6  10       1187.71        918.87       133.90 o                         
  12   6  10       1375.85       2254.89       843.36 o                         
 -29   7  10       2599.84       3077.68       538.50 o                         
 -27   7  10        199.79        297.89       181.10 o                         
 -25   7  10       4694.88       4873.97       212.98 o                         
 -23   7  10       3087.80       3036.48       206.41 o                         
 -21   7  10       1139.71        865.57       112.40 o                         
 -19   7  10      10245.18      10485.66       273.87 o                         
 -17   7  10      12445.46      13176.69       266.14 o                         
 -15   7  10          7.60         19.08        66.00 o                         
 -13   7  10      16029.69      16107.30       241.77 o                         
 -11   7  10      11406.66      11742.01       223.14 o                         
  -9   7  10        468.60        534.96        78.34 o                         
  -7   7  10       7216.36       7496.79       185.23 o                         
  -5   7  10      17898.31      18131.29       301.65 o                         
  -3   7  10        105.20         64.02        77.93 o                         
  -1   7  10      13517.64      13938.01       282.63 o                         
   1   7  10      20659.39      20941.65       349.30 o                         
   3   7  10       8593.97       8342.56       258.63 o                         
   5   7  10       1042.20        954.86       117.25 o                         
   7   7  10       8337.29       8735.26       288.23 o                         
   9   7  10       1068.44        860.49       213.79 o                         
 -26   8  10       7286.26       7864.61       692.90 o                         
 -24   8  10       4061.48       4234.27       243.82 o                         
 -22   8  10      23073.23      23710.36       440.27 o                         
 -20   8  10        982.83       1083.11       118.93 o                         
 -18   8  10        119.24        166.85       106.56 o                         
 -16   8  10      11854.64      12359.23       280.47 o                         
 -14   8  10      25885.88      25927.27       384.40 o                         
 -12   8  10       1355.95       1310.84       109.46 o                         
 -10   8  10       9975.11      10036.78       259.74 o                         
  -8   8  10      10660.20      10833.52       282.64 o                         
  -6   8  10       7297.77       7477.56       228.69 o                         
  -4   8  10      12683.18      12853.64       263.45 o                         
  -2   8  10      20995.48      21318.14       372.49 o                         
   0   8  10        526.90        551.37       100.65 o                         
   2   8  10         33.78         75.83       106.02 o                         
   4   8  10      20569.75      20513.54       463.35 o                         
   6   8  10      13531.98      13129.76       504.81 o                         
   8   8  10       3399.93       3830.26       429.28 o                         
 -25   9  10      29009.56      28145.18      1884.68 o                         
 -23   9  10       9448.17      10004.09       522.71 o                         
 -21   9  10       4776.74       4494.46       287.36 o                         
 -19   9  10      10241.95      10627.09       362.32 o                         
 -17   9  10      19991.52      21125.82       453.56 o                         
 -15   9  10         29.92        207.07       106.63 o                         
 -13   9  10      43233.95      44209.48       635.93 o                         
 -11   9  10      10198.90      10373.55       313.05 o                         
  -9   9  10        146.68        108.24       114.49 o                         
  -7   9  10       4000.07       3711.51       181.55 o                         
  -5   9  10      49162.74      49314.98       679.04 o                         
  -3   9  10       4419.99       4207.48       196.10 o                         
  -1   9  10       7381.74       7325.06       252.09 o                         
   1   9  10       5881.95       6222.67       266.00 o                         
 -20  10  10       9741.64      10343.43       952.44 o                         
 -18  10  10        623.52        300.47       351.60 o                         
 -16  10  10      20811.80      19926.70       582.15 o                         
 -14  10  10      34309.55      35264.28       693.55 o                         
 -12  10  10         33.84        177.35       126.34 o                         
 -10  10  10       9776.77       9372.01       321.82 o                         
  -8  10  10      17309.42      17149.64       444.84 o                         
  -6  10  10       7436.78       7438.80       342.99 o                         
  -4  10  10      19035.65      19295.28       664.99 o                         
  -2  10  10      35455.30      31949.07      1361.88 o                         
   0  10  10       4205.99       3860.81       684.25 o                         
 -37   1  11         80.30        374.92       510.89 o                         
 -35   1  11       8644.81       8671.67       255.40 o                         
 -33   1  11       5607.27       5670.64       209.15 o                         
 -31   1  11         92.07         23.78        94.64 o                         
 -29   1  11       2328.03       2357.03       127.72 o                         
 -27   1  11       2274.41       2329.05       122.05 o                         
 -25   1  11        334.17        343.48        58.91 o                         
 -23   1  11      14644.81      14376.51       210.93 o                         
 -21   1  11       3058.77       3106.03        95.35 o                         
 -19   1  11      13628.46      12854.12       153.07 o                         
 -17   1  11       5123.52       4938.69       103.62 o                         
 -15   1  11      10125.83      10174.58       141.07 o                         
 -13   1  11        828.87        931.90        41.08 o                         
 -11   1  11       6971.38       7006.93       102.39 o                         
  -9   1  11        103.64        332.39        34.97 o                         
  -7   1  11      41373.07      40779.48       262.99 o                         
  -5   1  11       2363.48       2786.43        58.10 o                         
  -3   1  11      14343.12      14467.97       147.44 o                         
  -1   1  11         43.81         51.13        36.80 o                         
   1   1  11      10994.58      10804.67       161.76 o                         
   3   1  11        969.46        908.21        67.77 o                         
   5   1  11      30090.77      29825.82       354.94 o                         
   7   1  11        217.52        268.94        68.00 o                         
   9   1  11       4923.77       5175.00       200.87 o                         
  11   1  11       2291.26       2206.51       153.88 o                         
  13   1  11       9589.56      10225.43       318.52 o                         
 -36   2  11      19320.39      18488.71       650.50 o                         
 -34   2  11         13.59        150.88       120.78 o                         
 -32   2  11      13308.74      13544.96       296.86 o                         
 -30   2  11       8104.71       8147.89       230.27 o                         
 -28   2  11       9178.12       9146.80       230.28 o                         
 -26   2  11      16644.69      16198.37       280.15 o                         
 -24   2  11      65423.19      64636.95       507.18 o                         
 -22   2  11          4.74         18.28        37.33 o                         
 -20   2  11       2632.59       2496.59        81.91 o                         
 -18   2  11      33945.98      33195.94       278.23 o                         
 -16   2  11      81675.70      80149.70       576.50 o                         
 -14   2  11      37224.25      36043.07       248.44 o                         
 -12   2  11      79536.16      78982.27       437.54 o                         
 -10   2  11      13895.15      13986.21       139.06 o                         
  -8   2  11       3516.70       3607.82        67.69 o                         
  -6   2  11      69815.98      69386.02       353.98 o                         
  -4   2  11      33857.87      33590.53       216.96 o                         
  -2   2  11      26763.93      26501.84       217.40 o                         
   0   2  11      11809.18      11909.27       182.62 o                         
   2   2  11      19329.61      19082.61       263.56 o                         
   4   2  11      11414.03      11589.68       213.56 o                         
   6   2  11      31818.49      32792.41       401.22 o                         
   8   2  11       5368.78       5785.97       182.09 o                         
  10   2  11        310.08        416.01       114.18 o                         
  12   2  11          0.84         40.34       103.40 o                         
  14   2  11      18639.21      18195.79       745.18 o                         
 -35   3  11      16919.62      17686.15      1116.43 o                         
 -33   3  11       5859.35       5583.19       273.69 o                         
 -31   3  11       2119.71       1881.28       132.03 o                         
 -29   3  11       2898.83       2822.26       140.47 o                         
 -27   3  11      48519.42      48233.44       543.82 o                         
 -25   3  11      15194.85      14907.68       254.38 o                         
 -23   3  11      24257.41      24112.39       295.43 o                         
 -21   3  11       3318.01       3643.52       102.55 o                         
 -19   3  11       8166.15       8353.07       131.25 o                         
 -17   3  11        293.67        476.40        43.80 o                         
 -15   3  11     167096.77     167151.69       945.25 o                         
 -13   3  11      23314.50      23340.78       225.85 o                         
 -11   3  11       5086.79       5619.35       103.18 o                         
  -9   3  11       4805.89       4776.76        69.19 o                         
  -7   3  11      97030.07      95169.82       432.34 o                         
  -5   3  11       4830.07       4715.64        73.47 o                         
  -3   3  11      82489.56      82157.82       443.03 o                         
  -1   3  11      39048.94      39138.21       312.82 o                         
   1   3  11      28347.68      28359.74       297.50 o                         
   3   3  11      10479.12      10321.70       184.20 o                         
   5   3  11     120243.95     120236.01       854.84 o                         
   7   3  11       5502.68       5856.14       188.10 o                         
   9   3  11       6914.24       6854.72       221.65 o                         
  11   3  11      16564.73      16777.87       391.11 o                         
  13   3  11      22330.80      22405.32       859.62 o                         
 -34   4  11        881.98        115.50       477.22 o                         
 -32   4  11      18187.95      17927.76       530.44 o                         
 -30   4  11      28323.09      28556.10       766.65 o                         
 -28   4  11      12293.35      12687.16       370.16 o                         
 -26   4  11      24467.81      25179.78       594.89 o                         
 -24   4  11      76638.96      76655.02       852.51 o                         
 -22   4  11      10465.09      10399.62       197.12 o                         
 -20   4  11       9595.11       9810.08       198.56 o                         
 -18   4  11     105505.05     106059.83       998.67 o                         
 -16   4  11      79170.04      79360.16       714.05 o                         
 -14   4  11      11643.02      11456.07       181.39 o                         
 -12   4  11      98114.23      95569.92       597.90 o                         
 -10   4  11      32363.44      32596.55       286.27 o                         
  -8   4  11       1796.96       1841.18        67.14 o                         
  -6   4  11     120279.39     118776.88       571.68 o                         
  -4   4  11      85648.91      85299.85       470.03 o                         
  -2   4  11       1468.35       1648.51        66.84 o                         
   0   4  11      25255.39      25708.19       262.30 o                         
   2   4  11      39080.34      39580.43       379.34 o                         
   4   4  11        588.17        718.92        82.52 o                         
   6   4  11      46663.55      47210.52       491.48 o                         
   8   4  11      40539.66      39978.37       495.24 o                         
  10   4  11       4179.54       4173.57       187.84 o                         
  12   4  11       2559.80       2082.33       248.86 o                         
 -33   5  11      25896.07      26410.01      2084.06 o                         
 -31   5  11       6630.81       7197.60       369.18 o                         
 -29   5  11      21156.89      21447.67       485.09 o                         
 -27   5  11      28803.78      29205.60       552.85 o                         
 -25   5  11       3888.24       4452.87       199.17 o                         
 -23   5  11       9154.77       9662.16       250.10 o                         
 -21   5  11      94584.85      97240.86      1057.42 o                         
 -19   5  11      33419.65      34965.14       455.98 o                         
 -17   5  11      11171.54      12053.20       227.51 o                         
 -15   5  11      40159.18      42231.41       413.59 o                         
 -13   5  11      45191.97      46239.92       433.19 o                         
 -11   5  11         87.23         95.90        56.64 o                         
  -9   5  11     111326.42     111600.29       727.07 o                         
  -7   5  11      59913.70      59965.59       419.84 o                         
  -5   5  11        120.27        171.19        48.35 o                         
  -3   5  11      32448.74      33059.52       339.93 o                         
  -1   5  11      85717.98      85790.34       667.30 o                         
   1   5  11       3468.10       3320.02       148.06 o                         
   3   5  11      31430.14      31316.91       469.41 o                         
   5   5  11      45773.13      45325.45       597.40 o                         
   7   5  11      12423.54      12933.11       324.87 o                         
   9   5  11      17221.82      17178.88       389.52 o                         
  11   5  11      55998.66      54821.09      1114.10 o                         
 -32   6  11       7865.53       9169.34       860.43 o                         
 -30   6  11      41984.73      44269.35      1168.89 o                         
 -28   6  11       1299.36       1454.64       152.68 o                         
 -26   6  11       7536.50       7382.99       264.74 o                         
 -24   6  11      27386.46      28821.27       522.53 o                         
 -22   6  11      39503.68      41521.07       716.45 o                         
 -20   6  11      13819.10      13977.96       331.20 o                         
 -18   6  11      66424.34      67675.02       809.64 o                         
 -16   6  11       5583.12       5797.66       159.46 o                         
 -14   6  11        956.89        970.35        72.53 o                         
 -12   6  11      73636.43      75634.32       787.45 o                         
 -10   6  11     104936.47     105286.17       778.48 o                         
  -8   6  11       3632.02       3670.20       138.83 o                         
  -6   6  11      31376.64      30897.76       361.58 o                         
  -4   6  11      32685.36      33188.59       390.11 o                         
  -2   6  11       7350.79       7417.81       193.73 o                         
   0   6  11      84663.60      84457.24       759.37 o                         
   2   6  11      74393.12      74721.42       789.85 o                         
   4   6  11       1854.76       1743.93       132.15 o                         
   6   6  11       2677.86       2737.79       163.81 o                         
   8   6  11      31268.26      31783.57       546.79 o                         
  10   6  11       7485.61       7048.69       460.15 o                         
 -29   7  11      18696.93      17433.45      1161.94 o                         
 -27   7  11      25241.77      27254.03       636.90 o                         
 -25   7  11       5284.46       5380.33       232.65 o                         
 -23   7  11       1383.58       1412.04       128.21 o                         
 -21   7  11      69157.02      70937.63       898.39 o                         
 -19   7  11      14229.70      15207.99       306.30 o                         
 -17   7  11      20824.31      21277.66       340.05 o                         
 -15   7  11      22292.05      22782.80       302.89 o                         
 -13   7  11      53732.36      55185.96       691.13 o                         
 -11   7  11        165.46        417.37        78.92 o                         
  -9   7  11      87913.30      89770.36      1032.73 o                         
  -7   7  11      13327.01      13789.64       262.98 o                         
  -5   7  11        195.67        148.17        76.42 o                         
  -3   7  11      17605.83      17186.52       334.62 o                         
  -1   7  11      59285.29      59385.34       649.36 o                         
   1   7  11        871.77       1047.86       116.18 o                         
   3   7  11      34682.48      34467.29       547.21 o                         
   5   7  11       7556.04       7321.66       276.61 o                         
   7   7  11       9381.04       9174.18       421.73 o                         
   9   7  11       6247.79       4810.83       744.24 o                         
 -28   8  11       1501.89       2143.99       571.40 o                         
 -26   8  11        299.95        288.73       200.87 o                         
 -24   8  11       7631.41       8575.37       299.66 o                         
 -22   8  11      13748.50      14107.40       339.87 o                         
 -20   8  11       2366.02       2514.06       158.01 o                         
 -18   8  11      13893.35      14811.92       350.61 o                         
 -16   8  11       6078.67       6974.95       222.27 o                         
 -14   8  11       4119.33       4467.38       191.41 o                         
 -12   8  11       6922.87       6641.89       233.84 o                         
 -10   8  11      17096.42      17260.70       361.29 o                         
  -8   8  11       1323.17       1288.38       140.98 o                         
  -6   8  11      13847.74      13962.36       284.14 o                         
  -4   8  11      26942.38      27184.29       404.89 o                         
  -2   8  11      11331.64      10628.73       276.79 o                         
   0   8  11      10199.23      10741.21       313.61 o                         
   2   8  11      10812.48      11017.68       341.49 o                         
   4   8  11         12.58        -21.27       155.77 o                         
   6   8  11       5447.87       5020.89       557.00 o                         
 -23   9  11       1421.59       1611.69       361.81 o                         
 -21   9  11      10574.93      11210.31       465.08 o                         
 -19   9  11       4757.49       4842.64       259.62 o                         
 -17   9  11        564.14        747.46       125.17 o                         
 -15   9  11      16332.06      17377.24       396.47 o                         
 -13   9  11       6421.58       6689.65       251.73 o                         
 -11   9  11        461.61        420.77       120.83 o                         
  -9   9  11       7965.42       8063.66       272.48 o                         
  -7   9  11       7776.66       7538.66       265.06 o                         
  -5   9  11        718.01        987.91       129.90 o                         
  -3   9  11      12889.99      12823.13       327.56 o                         
  -1   9  11       4212.23       4365.82       238.16 o                         
 -18  10  11         28.56         33.40       361.79 o                         
 -16  10  11       2673.92       3346.48       381.69 o                         
 -14  10  11        124.08        441.61       150.00 o                         
 -12  10  11       1767.69       1825.88       192.60 o                         
 -10  10  11        779.82        403.06       143.05 o                         
  -8  10  11       4472.59       4593.43       319.26 o                         
  -6  10  11         68.59        -32.22       288.32 o                         
  -4  10  11        992.25        479.19       218.49 o                         
  -2  10  11       1002.91        677.40       728.24 o                         
 -36   0  12        330.31        265.73       138.78 o                         
 -34   0  12      21526.69      21745.12       609.08 o                         
 -32   0  12      67337.45      69251.44      1482.58 o                         
 -30   0  12         44.04         78.88       126.92 o                         
 -28   0  12      21860.46      21430.00       493.04 o                         
 -26   0  12      27390.63      25885.06       517.42 o                         
 -24   0  12      48481.77      46557.38       685.86 o                         
 -22   0  12      91777.23      89278.88       988.64 o                         
 -20   0  12     260749.41     254490.44      2105.77 o                         
 -18   0  12       5786.52       6054.69       170.55 o                         
 -16   0  12       9109.26       8799.18       190.56 o                         
 -14   0  12     199303.12     200226.48      2499.41 o                         
 -12   0  12     139597.83     138099.16       895.08 o                         
 -10   0  12     125381.82     122680.52       920.29 o                         
  -8   0  12     165850.36     164202.44      1020.51 o                         
  -6   0  12      25681.71      25092.19       254.68 o                         
  -4   0  12        485.08        543.93        43.77 o                         
  -2   0  12     256760.70     255449.08      1627.16 o                         
   0   0  12     131277.48     131116.16      1106.76 o                         
   2   0  12      23764.28      23569.58       382.22 o                         
   4   0  12      33044.82      32939.84       607.09 o                         
   6   0  12      59951.69      60322.29       893.42 o                         
   8   0  12        957.44        980.81       165.62 o                         
  10   0  12      89414.04      87636.95      1335.40 o                         
  12   0  12      41850.98      42018.99       923.16 o                         
 -37   1  12      18184.92      16751.39       513.97 o                         
 -35   1  12      17710.90      17489.20       369.38 o                         
 -33   1  12        277.58        380.31       102.38 o                         
 -31   1  12      59166.41      57461.32       734.80 o                         
 -29   1  12      29780.04      28955.32       475.76 o                         
 -27   1  12       2598.28       2562.09       129.46 o                         
 -25   1  12      24179.75      23880.75       316.45 o                         
 -23   1  12      87434.85      84662.65       664.50 o                         
 -21   1  12       2804.02       3044.37       113.76 o                         
 -19   1  12      94826.69      92897.88       522.57 o                         
 -17   1  12      32034.79      31499.87       275.07 o                         
 -15   1  12       8796.90       8424.15       128.48 o                         
 -13   1  12      10607.09      10603.90       146.77 o                         
 -11   1  12     185541.64     183684.27       868.11 o                         
  -9   1  12      20337.97      20364.01       194.79 o                         
  -7   1  12      14568.82      14266.77       140.94 o                         
  -5   1  12      42212.19      41569.56       273.26 o                         
  -3   1  12      94958.20      93812.62       552.81 o                         
  -1   1  12       3617.21       3340.03        89.41 o                         
   1   1  12     103514.77     102982.89       696.54 o                         
   3   1  12      21190.53      21710.91       286.60 o                         
   5   1  12       2217.01       2243.13       101.84 o                         
   7   1  12      19707.94      20170.86       356.18 o                         
   9   1  12      64354.28      65934.26       781.77 o                         
  11   1  12         12.92         67.21       128.82 o                         
  13   1  12      17247.27      17683.25      1147.58 o                         
 -36   2  12         86.00        122.96       135.68 o                         
 -34   2  12      11220.51      10916.40       298.41 o                         
 -32   2  12      21417.45      21334.30       385.29 o                         
 -30   2  12        143.87        165.74        88.53 o                         
 -28   2  12      41068.14      40696.61       539.99 o                         
 -26   2  12      62195.16      61119.91       552.77 o                         
 -24   2  12      13927.87      13742.35       233.20 o                         
 -22   2  12      20859.05      20942.62       263.68 o                         
 -20   2  12     103414.81     100750.97       633.46 o                         
 -18   2  12      14826.44      13915.46       165.54 o                         
 -16   2  12      46800.51      46361.77       313.16 o                         
 -14   2  12     125904.98     121963.95       599.01 o                         
 -12   2  12      47062.48      45799.55       299.53 o                         
 -10   2  12      20656.05      20393.75       178.06 o                         
  -8   2  12     111641.32     110366.33       559.39 o                         
  -6   2  12      58641.36      57003.61       317.56 o                         
  -4   2  12       5092.83       5133.23        88.30 o                         
  -2   2  12      73354.16      73346.82       507.80 o                         
   0   2  12      32721.30      32852.79       337.08 o                         
   2   2  12       4102.23       4326.32       126.49 o                         
   4   2  12      55218.30      55655.70       527.78 o                         
   6   2  12      47477.00      47818.12       513.61 o                         
   8   2  12       2370.21       2368.90       146.94 o                         
  10   2  12      20116.62      20591.87       431.87 o                         
  12   2  12      16331.49      16242.30       605.64 o                         
 -35   3  12       8014.37       7712.21       627.13 o                         
 -33   3  12        656.70        497.84       128.92 o                         
 -31   3  12       4560.14       4837.53       239.71 o                         
 -29   3  12      19005.60      19150.12       348.50 o                         
 -27   3  12       4237.77       4398.41       152.99 o                         
 -25   3  12      17255.39      17461.50       273.78 o                         
 -23   3  12      14856.89      15468.91       235.32 o                         
 -21   3  12       1007.63       1179.33        65.57 o                         
 -19   3  12       4379.47       4226.60       104.66 o                         
 -17   3  12      79091.29      80134.52       661.69 o                         
 -15   3  12      17126.98      17884.67       269.23 o                         
 -13   3  12      16058.28      16217.35       184.26 o                         
 -11   3  12      11314.11      11867.37       167.01 o                         
  -9   3  12      20971.81      20955.16       176.25 o                         
  -7   3  12       7960.15       8263.18       101.12 o                         
  -5   3  12      85679.79      84443.28       463.45 o                         
  -3   3  12      16167.14      16029.00       188.87 o                         
  -1   3  12        161.77        204.57        47.90 o                         
   1   3  12      17098.79      16873.98       240.61 o                         
   3   3  12      34488.25      34071.84       372.55 o                         
   5   3  12       2271.19       2409.25       122.51 o                         
   7   3  12      38372.71      38729.02       487.77 o                         
   9   3  12       9306.83       9335.89       279.03 o                         
  11   3  12       1651.90       1874.84       206.74 o                         
 -34   4  12      12992.06      15151.91      1571.63 o                         
 -32   4  12       2247.95       2021.81       199.99 o                         
 -30   4  12       6326.09       6252.55       276.63 o                         
 -28   4  12       2801.04       2833.65       190.29 o                         
 -26   4  12      23412.13      23848.93       491.12 o                         
 -24   4  12      10320.91      10314.57       254.23 o                         
 -22   4  12       7809.84       7523.11       203.34 o                         
 -20   4  12       1446.82       1571.52       103.46 o                         
 -18   4  12      16668.89      16709.22       269.26 o                         
 -16   4  12      15885.83      17100.49       259.87 o                         
 -14   4  12      19187.13      18700.76       259.16 o                         
 -12   4  12       1574.45       1727.88        79.75 o                         
 -10   4  12        320.77        431.69        45.73 o                         
  -8   4  12      24765.06      24571.04       241.52 o                         
  -6   4  12      14702.70      14673.65       164.25 o                         
  -4   4  12      22750.88      22615.96       227.01 o                         
  -2   4  12       2450.32       2440.25        88.30 o                         
   0   4  12       5177.99       5278.75       137.12 o                         
   2   4  12      11442.59      11793.78       219.12 o                         
   4   4  12      13685.76      14215.01       264.25 o                         
   6   4  12       1624.38       1776.96       121.96 o                         
   8   4  12       2123.00       2043.45       137.80 o                         
  10   4  12         66.63        185.01       118.30 o                         
  12   4  12      13921.06      13978.54      1211.35 o                         
 -33   5  12         86.37       -175.89       412.22 o                         
 -31   5  12       4509.02       4085.74       243.18 o                         
 -29   5  12        731.04        846.29       136.42 o                         
 -27   5  12       7673.63       7329.87       271.66 o                         
 -25   5  12       3972.99       4153.67       204.81 o                         
 -23   5  12        811.60        996.65       107.52 o                         
 -21   5  12       9334.94       9942.54       260.49 o                         
 -19   5  12      19184.58      19375.21       300.87 o                         
 -17   5  12      12287.92      13504.50       244.61 o                         
 -15   5  12       3159.21       3343.08       115.72 o                         
 -13   5  12       6124.86       6209.19       148.86 o                         
 -11   5  12        259.07        318.06        57.06 o                         
  -9   5  12      16895.72      16589.56       233.86 o                         
  -7   5  12       5269.99       5255.23       125.04 o                         
  -5   5  12      10218.99      10346.82       187.53 o                         
  -3   5  12       5185.54       5380.18       156.40 o                         
  -1   5  12       2828.09       2908.90       144.32 o                         
   1   5  12        568.31        567.53        95.74 o                         
   3   5  12      16842.37      16302.93       345.84 o                         
   5   5  12       2106.64       1969.15       142.93 o                         
   7   5  12       4689.64       4816.22       212.14 o                         
   9   5  12       1504.83       1440.70       257.52 o                         
  11   5  12        236.52       -220.71       220.71 o                         
 -32   6  12        355.92       -204.27       386.14 o                         
 -30   6  12        195.35        200.34       153.82 o                         
 -28   6  12        163.57        101.78       107.50 o                         
 -26   6  12         28.00         36.39       114.45 o                         
 -24   6  12       1350.69       1377.62       139.09 o                         
 -22   6  12       1420.34       1619.47       120.19 o                         
 -20   6  12       6925.57       7772.28       221.18 o                         
 -18   6  12         37.65         92.62        71.40 o                         
 -16   6  12        103.30        106.14        67.28 o                         
 -14   6  12       2385.19       2642.16       108.65 o                         
 -12   6  12       7771.91       8004.01       196.15 o                         
 -10   6  12       4606.95       4851.94       170.56 o                         
  -8   6  12       2811.42       2918.25       134.25 o                         
  -6   6  12        147.41         47.49        68.51 o                         
  -4   6  12         22.06         68.75        70.58 o                         
  -2   6  12      10987.99      11203.10       263.23 o                         
   0   6  12       6112.24       6182.76       218.09 o                         
   2   6  12       1474.51       1446.24       125.20 o                         
   4   6  12       1330.09       1094.96       120.67 o                         
   6   6  12        538.13        549.93       115.29 o                         
   8   6  12        151.84        204.08       165.98 o                         
 -29   7  12       1376.33       1454.21       361.95 o                         
 -27   7  12       1662.34       2002.22       158.93 o                         
 -25   7  12      18603.64      19406.31       419.80 o                         
 -23   7  12      11073.44      11525.87       295.32 o                         
 -21   7  12        187.52        268.35       103.01 o                         
 -19   7  12       3622.44       3836.15       190.41 o                         
 -17   7  12       4359.04       4356.73       152.30 o                         
 -15   7  12        283.65        223.69        67.43 o                         
 -13   7  12      17361.76      18009.69       337.56 o                         
 -11   7  12      11380.36      11764.11       265.94 o                         
  -9   7  12       4067.88       4159.41       167.44 o                         
  -7   7  12       1011.77       1037.55        94.39 o                         
  -5   7  12       3322.26       3471.32       152.43 o                         
  -3   7  12        991.78       1004.98       112.08 o                         
  -1   7  12       1169.65       1203.57       130.09 o                         
   1   7  12       4551.97       4442.21       226.35 o                         
   3   7  12      10527.56      10478.39       345.26 o                         
   5   7  12       1679.77       1257.58       178.20 o                         
   7   7  12       1347.59       1638.45       532.67 o                         
 -26   8  12      13506.18      13048.24       761.48 o                         
 -24   8  12        845.45        919.52       158.93 o                         
 -22   8  12       6560.45       6846.46       256.97 o                         
 -20   8  12       6048.86       6638.14       276.75 o                         
 -18   8  12       7965.74       8520.77       291.75 o                         
 -16   8  12      12343.92      13266.63       334.46 o                         
 -14   8  12      25868.92      26408.02       487.10 o                         
 -12   8  12        302.10        152.50       102.77 o                         
 -10   8  12        309.68        233.63        97.79 o                         
  -8   8  12      27301.48      27648.77       417.32 o                         
  -6   8  12      18244.94      18008.27       329.55 o                         
  -4   8  12       7902.32       8011.06       236.36 o                         
  -2   8  12      10225.80      10203.00       307.39 o                         
   0   8  12       5158.84       5506.82       258.72 o                         
   2   8  12        915.34        671.33       249.60 o                         
   4   8  12      14388.50      12170.94       904.66 o                         
 -23   9  12       7300.07       7861.30       762.44 o                         
 -21   9  12         12.51        -44.61       195.71 o                         
 -19   9  12       6626.46       6119.53       310.37 o                         
 -17   9  12      49270.73      49979.80       795.53 o                         
 -15   9  12       6757.57       7340.68       267.65 o                         
 -13   9  12       9158.13       9147.42       303.47 o                         
 -11   9  12       8352.15       8308.94       288.30 o                         
  -9   9  12       7575.89       7610.67       268.70 o                         
  -7   9  12       5964.90       6126.68       245.43 o                         
  -5   9  12      53265.71      53712.64       687.11 o                         
  -3   9  12       8178.08       8646.12       387.00 o                         
 -14  10  12      19439.01      23603.59      1322.69 o                         
 -12  10  12       1425.08       1404.29       265.04 o                         
 -10  10  12       2175.38       1566.06       290.36 o                         
  -8  10  12      18835.46      17262.01      1011.90 o                         
  -6  10  12       8433.41       7922.12       724.03 o                         
  -4  10  12       3533.15       2899.82       494.28 o                         
 -37   1  13        524.59        282.21       118.83 o                         
 -35   1  13       5425.87       5328.35       223.13 o                         
 -33   1  13       2409.78       2484.42       144.73 o                         
 -31   1  13       3475.72       3219.19       149.30 o                         
 -29   1  13        608.56        503.13        85.06 o                         
 -27   1  13      20815.86      19969.63       332.32 o                         
 -25   1  13       1147.86       1149.60        87.02 o                         
 -23   1  13       7503.07       7227.29       183.17 o                         
 -21   1  13        241.98        369.80        66.88 o                         
 -19   1  13      24620.27      24250.32       239.33 o                         
 -17   1  13          8.18        110.52        37.48 o                         
 -15   1  13      55716.09      54793.82       401.22 o                         
 -13   1  13       6649.02       6651.34       108.75 o                         
 -11   1  13       4702.61       4816.79        96.55 o                         
  -9   1  13        127.12        258.74        32.70 o                         
  -7   1  13      21901.44      21841.96       180.70 o                         
  -5   1  13       1658.37       1870.90        58.22 o                         
  -3   1  13      18770.42      18795.38       207.60 o                         
  -1   1  13       3371.50       3326.24       106.10 o                         
   1   1  13      16171.29      16275.93       240.04 o                         
   3   1  13         58.25        122.60        60.28 o                         
   5   1  13       3195.45       3440.02       154.19 o                         
   7   1  13       2659.97       2648.53       152.10 o                         
   9   1  13        311.49        381.40       109.36 o                         
  11   1  13       4358.86       4535.46       384.62 o                         
 -36   2  13      15021.04      14595.92       453.42 o                         
 -34   2  13        807.06        571.87        98.93 o                         
 -32   2  13        102.09        130.82        91.84 o                         
 -30   2  13       2403.86       2553.82       136.42 o                         
 -28   2  13      27124.41      26816.79       393.28 o                         
 -26   2  13      13040.61      12941.05       236.85 o                         
 -24   2  13      26166.83      25542.56       336.00 o                         
 -22   2  13        670.80        698.73        80.37 o                         
 -20   2  13      14186.45      13816.71       204.76 o                         
 -18   2  13      10704.70      10701.49       179.23 o                         
 -16   2  13      35914.71      34839.12       288.63 o                         
 -14   2  13      10999.45      10999.57       132.18 o                         
 -12   2  13        438.65        488.45        38.28 o                         
 -10   2  13      20429.55      19893.00       201.75 o                         
  -8   2  13      57460.40      57374.72       344.17 o                         
  -6   2  13      42640.35      42189.80       297.28 o                         
  -4   2  13      20516.03      20802.99       229.55 o                         
  -2   2  13        370.93        444.75        55.41 o                         
   0   2  13       2513.96       2542.87       102.56 o                         
   2   2  13      48066.57      47617.05       506.86 o                         
   4   2  13      26057.50      26953.36       355.93 o                         
   6   2  13       6925.17       6969.41       230.68 o                         
   8   2  13       5392.20       5570.54       227.39 o                         
  10   2  13      17886.61      17690.06       437.75 o                         
  12   2  13       3104.13       2842.63       506.00 o                         
 -35   3  13       7646.82       7794.19       333.11 o                         
 -33   3  13      13080.81      13573.42       438.61 o                         
 -31   3  13      12538.56      13168.34       396.46 o                         
 -29   3  13        541.57        338.02       110.09 o                         
 -27   3  13      72982.30      74161.23      1127.53 o                         
 -25   3  13      18690.54      18788.47       285.81 o                         
 -23   3  13       4772.90       4711.17       132.82 o                         
 -21   3  13      27954.30      27928.67       304.29 o                         
 -19   3  13      85044.33      84600.11       542.02 o                         
 -17   3  13          8.19         88.73        43.89 o                         
 -15   3  13      88250.14      87805.80       820.91 o                         
 -13   3  13      24305.90      24874.29       274.44 o                         
 -11   3  13       4298.58       4377.15       100.85 o                         
  -9   3  13      47849.63      47773.51       344.82 o                         
  -7   3  13     158048.55     156163.70       739.42 o                         
  -5   3  13        263.83        391.74        49.64 o                         
  -3   3  13      17140.17      17476.50       236.26 o                         
  -1   3  13      11830.78      11603.58       199.22 o                         
   1   3  13      16102.11      15980.58       247.51 o                         
   3   3  13      23407.21      23257.11       346.38 o                         
   5   3  13      58489.71      59294.15       673.41 o                         
   7   3  13       2884.16       2711.24       150.88 o                         
   9   3  13         24.30         36.34       117.08 o                         
  11   3  13       7101.94       6512.65       583.48 o                         
 -34   4  13       1486.98       1386.65       211.94 o                         
 -32   4  13       5945.24       6155.61       301.83 o                         
 -30   4  13      34692.27      33738.55       633.41 o                         
 -28   4  13      24425.67      24407.74       517.04 o                         
 -26   4  13       2053.61       2119.13       158.94 o                         
 -24   4  13      30480.29      30688.25       473.80 o                         
 -22   4  13      19110.53      18975.43       336.78 o                         
 -20   4  13         36.56        161.85        85.62 o                         
 -18   4  13      69304.18      72306.91       707.25 o                         
 -16   4  13      67334.70      70226.55       573.94 o                         
 -14   4  13       3961.16       3818.52       118.37 o                         
 -12   4  13      15939.06      16380.03       224.14 o                         
 -10   4  13      66933.55      66956.43       485.18 o                         
  -8   4  13       9674.49       9644.10       155.80 o                         
  -6   4  13      34140.24      34197.64       331.39 o                         
  -4   4  13      70189.16      68753.34       554.94 o                         
  -2   4  13      23947.79      23901.14       323.44 o                         
   0   4  13       1695.45       1697.55        90.79 o                         
   2   4  13      60804.98      61176.40       604.67 o                         
   4   4  13      28148.90      29203.96       471.69 o                         
   6   4  13       2367.22       2344.85       162.94 o                         
   8   4  13      27452.91      27768.34       526.11 o                         
 -33   5  13      34718.97      40958.89      2645.21 o                         
 -31   5  13      19006.15      19815.55       484.23 o                         
 -29   5  13       4777.90       5372.03       252.45 o                         
 -27   5  13      37602.59      40601.99       759.84 o                         
 -25   5  13      31431.23      32069.35       712.73 o                         
 -23   5  13        315.05        746.25       121.53 o                         
 -21   5  13      67516.55      68686.34       906.77 o                         
 -19   5  13      45920.74      48364.56       640.35 o                         
 -17   5  13        336.11        276.87        62.44 o                         
 -15   5  13      46489.04      46953.43       619.03 o                         
 -13   5  13     104635.82     105360.52       848.75 o                         
 -11   5  13       6458.49       6549.63       150.16 o                         
  -9   5  13      35841.15      36319.32       343.55 o                         
  -7   5  13      59518.43      59082.64       503.59 o                         
  -5   5  13      15368.15      15388.45       264.25 o                         
  -3   5  13      28322.93      28771.16       419.42 o                         
  -1   5  13      98684.78      98075.41       911.46 o                         
   1   5  13      12832.37      13335.83       312.77 o                         
   3   5  13       4938.13       4875.49       201.69 o                         
   5   5  13      24380.36      24845.64       462.73 o                         
   7   5  13      18215.79      18265.12       479.59 o                         
   9   5  13       3552.67       3688.70       334.62 o                         
 -32   6  13       2192.29       3547.22       591.39 o                         
 -30   6  13      27978.82      28526.63       654.28 o                         
 -28   6  13       3003.04       3157.42       192.96 o                         
 -26   6  13        221.95        213.85       115.09 o                         
 -24   6  13      39826.10      42442.01       883.92 o                         
 -22   6  13      77287.93      80784.45      1190.54 o                         
 -20   6  13       1593.05       2035.40       131.73 o                         
 -18   6  13      26893.72      27644.12       498.70 o                         
 -16   6  13      25112.42      25560.31       337.67 o                         
 -14   6  13       3794.53       4069.58       135.70 o                         
 -12   6  13      85166.69      86440.16       762.47 o                         
 -10   6  13      74311.48      75264.59       757.03 o                         
  -8   6  13        271.95         70.49        75.56 o                         
  -6   6  13       4002.08       4217.14       176.11 o                         
  -4   6  13      46832.09      46182.99       580.32 o                         
  -2   6  13      18519.74      18098.08       364.04 o                         
   0   6  13      32885.02      33062.09       515.44 o                         
   2   6  13      31505.31      31689.80       519.62 o                         
   4   6  13      11448.20      11428.89       321.28 o                         
   6   6  13        338.32        289.14       189.14 o                         
 -31   7  13       5847.27       5750.35       999.74 o                         
 -29   7  13       3188.56       2644.58       281.69 o                         
 -27   7  13       6024.44       6388.55       265.46 o                         
 -25   7  13      28521.44      30059.36       771.13 o                         
 -23   7  13       1642.95       1906.74       166.89 o                         
 -21   7  13      34343.88      36396.66       568.51 o                         
 -19   7  13      14497.48      15559.19       398.39 o                         
 -17   7  13       1795.43       1693.84       102.39 o                         
 -15   7  13       2841.86       3134.28       131.96 o                         
 -13   7  13      56687.98      58340.32       696.45 o                         
 -11   7  13       2872.92       2863.62       144.22 o                         
  -9   7  13      22711.60      22945.88       381.96 o                         
  -7   7  13      17133.19      16729.45       338.03 o                         
  -5   7  13      24975.15      24512.00       457.49 o                         
  -3   7  13       5261.97       5598.08       245.68 o                         
  -1   7  13      52447.71      52418.52       764.97 o                         
   1   7  13       4710.51       4941.49       247.79 o                         
   3   7  13       2455.19       2307.80       241.94 o                         
 -26   8  13        684.16       1030.57       242.81 o                         
 -24   8  13      11754.35      12664.42       350.12 o                         
 -22   8  13      16177.00      16725.43       395.28 o                         
 -20   8  13       3981.97       4721.64       227.99 o                         
 -18   8  13      27715.52      28665.05       559.56 o                         
 -16   8  13      30089.49      31575.61       533.95 o                         
 -14   8  13       4619.15       4828.24       202.98 o                         
 -12   8  13      21498.37      22170.10       452.47 o                         
 -10   8  13      17045.79      17140.36       478.09 o                         
  -8   8  13        230.51        307.41        96.06 o                         
  -6   8  13       8203.77       8325.57       265.33 o                         
  -4   8  13      28699.04      29848.14       532.97 o                         
  -2   8  13       5680.57       5698.87       263.43 o                         
   0   8  13      10897.50      11052.84       576.66 o                         
   2   8  13       8743.36       8395.74       682.71 o                         
 -23   9  13       1416.33       1977.36       439.02 o                         
 -21   9  13       1232.71        951.28       331.45 o                         
 -19   9  13       6166.30       6849.62       392.62 o                         
 -17   9  13       2836.90       2984.40       203.82 o                         
 -15   9  13       1544.68       1569.96       147.28 o                         
 -13   9  13       5951.88       6060.29       254.09 o                         
 -11   9  13       1433.42       1288.44       167.43 o                         
  -9   9  13        412.41        293.95       137.73 o                         
  -7   9  13       5523.62       5761.78       261.31 o                         
  -5   9  13       3955.88       3575.80       428.07 o                         
  -3   9  13        171.60       -587.61       587.61 o                         
 -14  10  13       1320.37       1710.66       469.86 o                         
 -12  10  13        715.16        896.13       300.68 o                         
 -10  10  13       2447.38       2057.69       391.30 o                         
  -8  10  13       1776.24       2102.65       602.00 o                         
 -38   0  14      16278.59      15986.95       843.73 o                         
 -36   0  14       7416.77       7445.86       372.07 o                         
 -34   0  14      30913.93      30681.02       673.47 o                         
 -32   0  14      82186.25      79665.48      1485.75 o                         
 -30   0  14         77.97       -118.60       118.60 o                         
 -28   0  14      26741.10      25908.09       538.96 o                         
 -26   0  14      58458.30      56056.80       799.57 o                         
 -24   0  14      52965.04      52865.62       748.89 o                         
 -22   0  14      24443.83      24014.17       443.34 o                         
 -20   0  14      65448.78      65328.71       824.55 o                         
 -18   0  14       3213.72       2939.02       165.07 o                         
 -16   0  14       1433.41       1706.64       161.25 o                         
 -14   0  14     137907.92     135650.78       955.74 o                         
 -12   0  14      80380.82      80847.97       660.71 o                         
 -10   0  14       9176.21       9828.25       172.85 o                         
  -8   0  14      12002.24      12675.16       229.17 o                         
  -6   0  14      28598.46      29115.30       322.90 o                         
  -4   0  14       3196.80       3591.21       117.18 o                         
  -2   0  14      78169.89      77278.12       758.11 o                         
   0   0  14      60032.03      60775.00       801.35 o                         
   2   0  14       9634.88       9252.43       305.97 o                         
   4   0  14        412.35        310.26       122.66 o                         
   6   0  14      61671.98      62695.36      1129.33 o                         
   8   0  14       8854.05       9759.23       589.30 o                         
 -37   1  14       3093.98       2889.26       178.91 o                         
 -35   1  14      30539.99      30203.57       569.91 o                         
 -33   1  14       8914.98       9783.24       257.57 o                         
 -31   1  14      21663.67      20961.36       356.00 o                         
 -29   1  14      22143.72      21965.71       346.38 o                         
 -27   1  14      20100.44      19740.48       324.17 o                         
 -25   1  14       1874.57       2181.29       108.93 o                         
 -23   1  14     144282.73     140232.67      1000.57 o                         
 -21   1  14      41962.44      40007.42       429.08 o                         
 -19   1  14       7573.72       7460.33       179.36 o                         
 -17   1  14      70906.09      68735.95       602.55 o                         
 -15   1  14     169982.94     165392.05       851.73 o                         
 -13   1  14        273.12        310.60        37.71 o                         
 -11   1  14     194496.59     190335.98       900.19 o                         
  -9   1  14      72341.39      70924.24       423.63 o                         
  -7   1  14       5122.48       5116.21       100.99 o                         
  -5   1  14      66370.55      64804.64       433.08 o                         
  -3   1  14     176597.50     173547.12      1003.73 o                         
  -1   1  14         41.16        204.38        55.83 o                         
   1   1  14      51840.63      51875.02       495.12 o                         
   3   1  14      48965.25      49945.82       568.75 o                         
   5   1  14      17455.19      17776.81       346.69 o                         
   7   1  14      31228.20      30862.83       530.19 o                         
   9   1  14      58192.27      57675.37       865.94 o                         
 -36   2  14       2513.48       2576.49       197.60 o                         
 -34   2  14      12354.83      12604.59       374.37 o                         
 -32   2  14      33546.53      33786.45       628.79 o                         
 -30   2  14       4186.98       4429.94       171.60 o                         
 -28   2  14       7595.58       7668.57       200.67 o                         
 -26   2  14      42878.91      41885.70       476.30 o                         
 -24   2  14      11227.61      11048.26       215.48 o                         
 -22   2  14      27501.74      26566.84       317.59 o                         
 -20   2  14      60098.80      60184.34       508.07 o                         
 -18   2  14      31530.12      32039.54       361.43 o                         
 -16   2  14        142.40        297.42        51.85 o                         
 -14   2  14      48392.14      48515.02       382.84 o                         
 -12   2  14      25637.29      25860.39       250.59 o                         
 -10   2  14      12572.61      12514.74       166.11 o                         
  -8   2  14      49668.42      49719.15       340.39 o                         
  -6   2  14      59967.93      59837.63       409.90 o                         
  -4   2  14      13707.01      13540.64       211.32 o                         
  -2   2  14      21641.74      21808.54       280.51 o                         
   0   2  14      28640.84      28725.75       337.99 o                         
   2   2  14       1400.33       1592.87        92.15 o                         
   4   2  14      14044.31      14080.15       321.61 o                         
   6   2  14      40764.64      41033.21       588.00 o                         
   8   2  14      11245.30      11219.76       329.22 o                         
  10   2  14       3157.37       2722.72       320.82 o                         
 -37   3  14       7069.72       6560.72       667.28 o                         
 -35   3  14       8586.99       8902.89       330.89 o                         
 -33   3  14        337.90        178.54       134.75 o                         
 -31   3  14       2688.21       3070.53       203.06 o                         
 -29   3  14      38526.20      39630.38       613.59 o                         
 -27   3  14      10681.95      10507.97       284.60 o                         
 -25   3  14       6429.09       6386.22       208.24 o                         
 -23   3  14      11781.81      12158.75       271.67 o                         
 -21   3  14      21795.99      20904.58       343.07 o                         
 -19   3  14       1137.63       1352.26        85.93 o                         
 -17   3  14      63985.99      62093.57       605.90 o                         
 -15   3  14      22775.03      22269.39       303.93 o                         
 -13   3  14        258.11        281.05        51.61 o                         
 -11   3  14      19400.96      19113.71       208.22 o                         
  -9   3  14      57210.07      57056.11       379.67 o                         
  -7   3  14        176.65        270.57        41.15 o                         
  -5   3  14      41036.72      40940.07       381.10 o                         
  -3   3  14      13949.99      13819.12       216.67 o                         
  -1   3  14       5238.34       5590.23       149.60 o                         
   1   3  14      17107.85      17277.44       270.46 o                         
   3   3  14      38762.94      39588.25       472.98 o                         
   5   3  14       1195.56       1332.91       121.70 o                         
   7   3  14       3668.39       3438.23       178.87 o                         
   9   3  14      12217.83      11979.98       759.77 o                         
 -34   4  14         34.42         25.57       140.91 o                         
 -32   4  14        848.29        569.26       160.98 o                         
 -30   4  14      14860.96      15103.11       406.72 o                         
 -28   4  14       1271.56       1033.85       131.63 o                         
 -26   4  14      16984.80      18378.88       368.56 o                         
 -24   4  14       2287.00       2273.84       159.88 o                         
 -22   4  14       4816.19       4975.70       176.42 o                         
 -20   4  14       9961.05      10738.11       244.11 o                         
 -18   4  14      22818.07      24111.92       359.78 o                         
 -16   4  14      12553.89      12814.52       232.75 o                         
 -14   4  14       6040.93       6409.37       154.52 o                         
 -12   4  14      10037.77      10291.26       178.91 o                         
 -10   4  14      30632.18      30577.88       306.90 o                         
  -8   4  14      16186.06      16208.11       203.04 o                         
  -6   4  14      11582.04      11764.68       224.21 o                         
  -4   4  14       8336.56       8308.99       193.03 o                         
  -2   4  14       2256.27       2324.46       111.17 o                         
   0   4  14      16028.76      16458.04       296.47 o                         
   2   4  14       3998.03       3972.02       180.34 o                         
   4   4  14      14074.17      14382.77       356.37 o                         
   6   4  14        737.60        668.29       116.20 o                         
   8   4  14        152.38       -125.59       355.95 o                         
 -33   5  14        359.12        515.05       230.73 o                         
 -31   5  14       2613.83       2404.75       188.53 o                         
 -29   5  14       4598.44       4594.42       274.24 o                         
 -27   5  14        193.44        377.88       117.87 o                         
 -25   5  14       9925.61      10383.08       310.56 o                         
 -23   5  14        892.16        972.66       121.13 o                         
 -21   5  14       3624.84       3819.54       166.26 o                         
 -19   5  14        979.13        859.13        85.32 o                         
 -17   5  14       8711.50       8871.68       199.75 o                         
 -15   5  14      12444.60      12796.60       226.37 o                         
 -13   5  14        720.84        816.43        69.69 o                         
 -11   5  14       1816.82       1992.91        92.49 o                         
  -9   5  14      10390.89      10601.03       198.08 o                         
  -7   5  14       2554.86       2716.98       129.01 o                         
  -5   5  14       3039.51       3156.17       148.57 o                         
  -3   5  14       2693.48       2911.45       152.07 o                         
  -1   5  14       5240.23       5191.10       201.49 o                         
   1   5  14        171.52        225.58       122.05 o                         
   3   5  14       4455.24       4198.01       197.96 o                         
   5   5  14       2972.91       2956.28       184.36 o                         
   7   5  14         60.66        272.82       207.17 o                         
 -32   6  14       3586.85       3184.38       329.18 o                         
 -30   6  14       4485.61       4615.41       292.35 o                         
 -28   6  14       2807.51       2998.85       268.35 o                         
 -26   6  14       1483.60       1397.91       135.90 o                         
 -24   6  14        173.66        278.46       135.82 o                         
 -22   6  14       7885.32       8446.72       274.64 o                         
 -20   6  14        387.70        338.45        82.91 o                         
 -18   6  14       2668.58       2565.66       130.97 o                         
 -16   6  14       1412.34       1318.15        88.04 o                         
 -14   6  14       3879.89       4238.19       133.55 o                         
 -12   6  14         97.09        182.05        71.26 o                         
 -10   6  14       2747.66       2825.44       130.43 o                         
  -8   6  14        895.27        833.49        88.54 o                         
  -6   6  14         72.73        -30.52       102.69 o                         
  -4   6  14        321.91        402.71       106.68 o                         
  -2   6  14       2949.88       3212.72       171.81 o                         
   0   6  14        110.52        180.99        94.78 o                         
   2   6  14       1288.41       1184.60       129.16 o                         
   4   6  14       1226.23       1468.21       178.07 o                         
   6   6  14       2404.66       2538.62       426.33 o                         
 -31   7  14        216.19         57.37       413.87 o                         
 -29   7  14       2143.46       2103.42       262.29 o                         
 -27   7  14         17.05         88.69       116.33 o                         
 -25   7  14       6373.89       6647.30       271.65 o                         
 -23   7  14       5729.41       5887.68       271.75 o                         
 -21   7  14       6779.00       7365.14       258.54 o                         
 -19   7  14        182.96        163.33        88.53 o                         
 -17   7  14      12934.57      13100.67       248.06 o                         
 -15   7  14       3980.58       4063.05       150.91 o                         
 -13   7  14        854.10        996.94        98.43 o                         
 -11   7  14      10444.72      11247.45       265.79 o                         
  -9   7  14      16668.09      16610.44       340.83 o                         
  -7   7  14         49.71         71.29        97.35 o                         
  -5   7  14      10908.60      11492.46       341.37 o                         
  -3   7  14       6076.40       5907.95       255.84 o                         
  -1   7  14       2110.71       2030.46       174.16 o                         
   1   7  14       1604.70       1390.30       183.14 o                         
   3   7  14       7949.16       7003.70       916.23 o                         
 -28   8  14       9172.65       8117.12       659.44 o                         
 -26   8  14      18986.08      18749.53       979.31 o                         
 -24   8  14         15.05        155.42       121.37 o                         
 -22   8  14       3201.37       3411.89       199.58 o                         
 -20   8  14      16759.68      17569.51       422.24 o                         
 -18   8  14       9199.26       9659.29       328.03 o                         
 -16   8  14       7954.65       8262.01       275.10 o                         
 -14   8  14      13099.76      13095.38       322.91 o                         
 -12   8  14       4606.72       4520.11       220.93 o                         
 -10   8  14       1216.18       1083.86       111.66 o                         
  -8   8  14      19293.28      19535.16       391.88 o                         
  -6   8  14      16553.11      16984.68       401.80 o                         
  -4   8  14        235.58        222.25       108.80 o                         
  -2   8  14       2899.52       2588.64       312.66 o                         
   0   8  14      18103.77      17749.32       978.40 o                         
 -21   9  14       5719.37       5811.45       550.12 o                         
 -19   9  14       1747.38       1899.86       234.26 o                         
 -17   9  14      32965.98      34260.02       647.59 o                         
 -15   9  14       3109.57       2819.17       182.94 o                         
 -13   9  14        201.07        310.54       120.82 o                         
 -11   9  14       5146.87       5408.61       247.76 o                         
  -9   9  14      21904.21      21467.47       634.24 o                         
  -7   9  14        342.99        729.50       311.90 o                         
  -5   9  14      13325.43      13747.71      1735.23 o                         
 -37   1  15        683.28        648.05       139.50 o                         
 -35   1  15        708.61        522.15        98.69 o                         
 -33   1  15        554.03        754.16       126.74 o                         
 -31   1  15       1071.13       1051.51       124.07 o                         
 -29   1  15        529.19        497.20        82.20 o                         
 -27   1  15      12339.83      11707.55       234.31 o                         
 -25   1  15       1792.14       1785.25       117.22 o                         
 -23   1  15       4646.90       4482.99       153.99 o                         
 -21   1  15       1804.68       1950.74       102.29 o                         
 -19   1  15       8570.94       8645.25       181.95 o                         
 -17   1  15       1940.21       2017.51        94.19 o                         
 -15   1  15       9216.60       9097.17       142.36 o                         
 -13   1  15       2002.11       2096.59        68.23 o                         
 -11   1  15      33054.52      32720.73       277.16 o                         
  -9   1  15         49.87         79.20        42.54 o                         
  -7   1  15       8628.85       8793.48       136.10 o                         
  -5   1  15       1523.82       1713.78        74.07 o                         
  -3   1  15        364.29        446.13        65.34 o                         
  -1   1  15       4462.92       4460.63       141.26 o                         
   1   1  15      22871.93      22781.24       362.85 o                         
   3   1  15        214.68        198.43        84.29 o                         
   5   1  15       3421.38       3702.46       190.77 o                         
   7   1  15        914.25        795.20       131.17 o                         
 -36   2  15      13330.31      13112.27       398.08 o                         
 -34   2  15       4649.00       4784.25       258.41 o                         
 -32   2  15       5677.89       5508.18       244.35 o                         
 -30   2  15      17655.46      17881.93       391.07 o                         
 -28   2  15      36566.40      35836.90       645.54 o                         
 -26   2  15       2963.47       2932.79       142.97 o                         
 -24   2  15       4482.66       4409.58       133.72 o                         
 -22   2  15      33919.11      34324.58       416.53 o                         
 -20   2  15      19309.69      19281.62       262.85 o                         
 -18   2  15      70129.54      68371.07       580.21 o                         
 -16   2  15      25639.68      25509.67       365.36 o                         
 -14   2  15         69.64         99.63        45.84 o                         
 -12   2  15         48.48        116.49        42.77 o                         
 -10   2  15      59006.83      59284.40       462.38 o                         
  -8   2  15      16895.27      17326.96       200.58 o                         
  -6   2  15      26584.16      26939.31       271.60 o                         
  -4   2  15      10039.16      10134.54       190.97 o                         
  -2   2  15      21824.61      21432.25       290.35 o                         
   0   2  15       1187.28       1208.12        85.45 o                         
   2   2  15      40205.34      40597.45       561.12 o                         
   4   2  15        826.63        810.25       145.10 o                         
   6   2  15       1535.36       1407.29       139.03 o                         
   8   2  15        557.41        355.73       219.87 o                         
 -37   3  15       1550.25       1080.70       364.98 o                         
 -35   3  15       5202.55       4650.76       273.28 o                         
 -33   3  15       5762.89       5328.16       276.48 o                         
 -31   3  15      22013.69      22310.97       528.09 o                         
 -29   3  15       1106.70       1053.69       140.31 o                         
 -27   3  15      26779.06      25863.16       476.40 o                         
 -25   3  15       4392.11       4407.61       188.03 o                         
 -23   3  15       2044.56       2207.81       139.30 o                         
 -21   3  15       6582.09       6688.05       186.45 o                         
 -19   3  15     112473.32     111920.79      1092.84 o                         
 -17   3  15      14000.53      13462.73       248.29 o                         
 -15   3  15       6771.35       7105.14       165.32 o                         
 -13   3  15       7993.66       7726.99       143.72 o                         
 -11   3  15      34125.40      34239.25       311.65 o                         
  -9   3  15       2209.67       2305.60        79.99 o                         
  -7   3  15      75829.99      75547.21       577.61 o                         
  -5   3  15      15095.43      15133.53       233.32 o                         
  -3   3  15       2785.53       2839.22       110.33 o                         
  -1   3  15      12625.53      12806.33       232.17 o                         
   1   3  15      48423.70      49007.65       578.22 o                         
   3   3  15        250.83        218.14       114.05 o                         
   5   3  15      15434.78      15578.87       395.50 o                         
 -36   4  15      19232.43      17194.51      1025.21 o                         
 -34   4  15      16196.56      15945.15       592.70 o                         
 -32   4  15        269.86        430.23       189.62 o                         
 -30   4  15      33523.68      34029.85       896.94 o                         
 -28   4  15      48704.29      49250.08       809.16 o                         
 -26   4  15        957.94       1294.04       127.95 o                         
 -24   4  15      28359.42      29657.89       535.89 o                         
 -22   4  15      52734.70      54744.00       643.22 o                         
 -20   4  15       9674.17      10631.56       245.26 o                         
 -18   4  15      37664.09      38687.30       442.51 o                         
 -16   4  15      71738.08      72685.78       709.01 o                         
 -14   4  15       7203.74       7441.97       155.07 o                         
 -12   4  15      12668.76      12993.11       205.71 o                         
 -10   4  15      95115.16      94720.20       610.62 o                         
  -8   4  15      36559.66      36584.72       417.67 o                         
  -6   4  15       8223.73       8445.19       197.72 o                         
  -4   4  15      45161.38      45121.30       484.36 o                         
  -2   4  15      25352.20      25046.23       358.71 o                         
   0   4  15       2265.24       2202.03       149.07 o                         
   2   4  15      47418.19      46910.43       647.12 o                         
   4   4  15      29635.48      29571.15       553.90 o                         
   6   4  15        117.57        133.32       357.92 o                         
 -35   5  15         59.00        139.36       685.91 o                         
 -33   5  15      18616.51      18342.99       906.74 o                         
 -31   5  15      14743.00      15456.46       416.28 o                         
 -29   5  15        102.58        330.95       126.71 o                         
 -27   5  15      14991.39      15876.96       414.86 o                         
 -25   5  15      55841.48      57226.06       750.58 o                         
 -23   5  15       9308.15       9788.95       346.70 o                         
 -21   5  15      25412.27      25843.90       420.04 o                         
 -19   5  15      33064.52      34373.29       463.99 o                         
 -17   5  15       8372.14       8564.69       216.42 o                         
 -15   5  15      13167.99      13796.24       240.25 o                         
 -13   5  15      96361.03      96709.79       724.80 o                         
 -11   5  15      21106.44      21180.52       277.35 o                         
  -9   5  15       5966.64       6167.17       176.64 o                         
  -7   5  15      35545.43      35391.03       502.13 o                         
  -5   5  15      36470.07      36399.92       498.64 o                         
  -3   5  15       1382.93       1156.04       116.20 o                         
  -1   5  15      49244.52      49802.65       650.17 o                         
   1   5  15      30056.60      29767.90       506.57 o                         
   3   5  15        476.63        451.82       117.06 o                         
   5   5  15      21963.88      23044.00       900.88 o                         
 -32   6  15        434.52        210.76       207.67 o                         
 -30   6  15      15988.31      16598.07       583.79 o                         
 -28   6  15      17109.94      18391.13       452.63 o                         
 -26   6  15       5203.22       5644.24       263.85 o                         
 -24   6  15      30878.39      33189.87       769.14 o                         
 -22   6  15      49709.96      52200.81       697.04 o                         
 -20   6  15       1920.85       1851.39       149.91 o                         
 -18   6  15       2253.46       2480.30       113.20 o                         
 -16   6  15      59215.07      62134.50       552.71 o                         
 -14   6  15      47115.90      48762.67       746.70 o                         
 -12   6  15      15690.03      16590.78       335.78 o                         
 -10   6  15      31504.74      32246.43       451.66 o                         
  -8   6  15      15993.81      16579.46       358.02 o                         
  -6   6  15         23.55         56.01       108.36 o                         
  -4   6  15      65164.69      64971.05       791.81 o                         
  -2   6  15      32065.26      31392.96       519.63 o                         
   0   6  15        201.46         87.66       105.09 o                         
   2   6  15       7473.39       7176.28       326.10 o                         
   4   6  15      24218.95      22614.68       917.03 o                         
 -31   7  15      17761.18      17793.78       834.43 o                         
 -29   7  15        780.98        704.83       199.93 o                         
 -27   7  15       4633.58       4961.63       248.00 o                         
 -25   7  15      42992.72      45202.62      1014.93 o                         
 -23   7  15       2363.98       2469.85       193.07 o                         
 -21   7  15      23983.50      25204.18       471.36 o                         
 -19   7  15      20370.97      20732.54       393.20 o                         
 -17   7  15      15951.02      16187.11       295.00 o                         
 -15   7  15       8396.11       8925.20       221.87 o                         
 -13   7  15      62108.57      63748.04       721.14 o                         
 -11   7  15       3013.29       3183.62       162.98 o                         
  -9   7  15       7106.17       7451.31       263.63 o                         
  -7   7  15      22420.53      22785.02       466.05 o                         
  -5   7  15      32801.75      32193.99       591.40 o                         
  -3   7  15       5842.87       6320.47       277.00 o                         
  -1   7  15      31850.39      30703.99       672.15 o                         
   1   7  15       3796.51       5028.50       800.08 o                         
 -26   8  15       5241.08       5793.10       482.26 o                         
 -24   8  15       4154.83       4775.15       282.60 o                         
 -22   8  15      10474.52      11648.36       381.18 o                         
 -20   8  15       1669.67       1914.60       164.46 o                         
 -18   8  15         65.32        300.16       111.43 o                         
 -16   8  15      14217.36      14409.77       344.01 o                         
 -14   8  15      11719.27      12097.64       294.31 o                         
 -12   8  15       4287.00       4509.36       219.86 o                         
 -10   8  15      11872.89      11971.70       321.04 o                         
  -8   8  15      11722.83      11962.31       404.15 o                         
  -6   8  15       1545.39       1548.84       158.88 o                         
  -4   8  15      11812.68      10407.90       559.77 o                         
  -2   8  15       6595.46       6059.14       836.56 o                         
 -21   9  15       1543.16       1210.91       500.67 o                         
 -19   9  15       7785.68       7735.68       376.86 o                         
 -17   9  15       3748.95       3959.22       264.76 o                         
 -15   9  15       2129.28       2231.98       203.42 o                         
 -13   9  15       8647.09       8551.85       388.54 o                         
 -11   9  15       1746.14       1725.07       247.98 o                         
  -9   9  15       2063.13       2773.45       461.64 o                         
  -7   9  15      12360.05      14188.39      1183.50 o                         
 -38   0  16      13235.21      12094.72       544.37 o                         
 -36   0  16      32827.21      32548.17       838.42 o                         
 -34   0  16       3340.01       3079.88       215.75 o                         
 -32   0  16      23683.59      22211.13       765.69 o                         
 -30   0  16       4594.69       4341.01       226.89 o                         
 -28   0  16       1404.43       1635.52       149.72 o                         
 -26   0  16      81517.41      78999.91      1152.34 o                         
 -24   0  16      93087.70      89916.63      1125.44 o                         
 -22   0  16       3695.12       3817.52       241.13 o                         
 -20   0  16      14172.11      14057.03       367.28 o                         
 -18   0  16      62020.12      61046.88      1204.39 o                         
 -16   0  16      42384.05      41712.35       585.95 o                         
 -14   0  16     136811.55     134227.95      1058.28 o                         
 -12   0  16     154619.86     152560.53      1206.04 o                         
 -10   0  16       8187.90       8128.29       203.90 o                         
  -8   0  16       4214.57       4280.92       161.06 o                         
  -6   0  16     185235.64     182511.27      2024.65 o                         
  -4   0  16      42048.64      42148.29       664.32 o                         
  -2   0  16      53448.50      53169.84       779.57 o                         
   0   0  16      38277.95      38349.23       671.33 o                         
   2   0  16      24390.55      24713.24       550.87 o                         
   4   0  16        926.00       1036.32       174.98 o                         
   6   0  16      79417.07      77592.81      1453.94 o                         
 -37   1  16       2396.55       2167.74       221.39 o                         
 -35   1  16      50885.34      49251.86       999.96 o                         
 -33   1  16      13446.81      12802.48       297.88 o                         
 -31   1  16       7462.41       7181.65       216.26 o                         
 -29   1  16      34465.32      33165.19       534.15 o                         
 -27   1  16      63481.62      61814.04       600.57 o                         
 -25   1  16        648.33        796.61        84.95 o                         
 -23   1  16     103429.53     100484.77       844.74 o                         
 -21   1  16      28980.86      28165.35       368.05 o                         
 -19   1  16        547.80        601.74        90.30 o                         
 -17   1  16      37355.20      37430.99       396.48 o                         
 -15   1  16     109970.63     108867.13       750.21 o                         
 -13   1  16         68.01        182.89        42.14 o                         
 -11   1  16      31021.17      31489.20       295.02 o                         
  -9   1  16      28119.71      28414.43       270.90 o                         
  -7   1  16      22736.20      22840.54       245.99 o                         
  -5   1  16      18799.81      18450.67       261.98 o                         
  -3   1  16      70169.78      70403.95       588.50 o                         
  -1   1  16       5901.95       6092.86       183.90 o                         
   1   1  16        392.19        299.53        84.15 o                         
   3   1  16      26199.27      25302.33       433.85 o                         
   5   1  16      33001.15      34134.70       577.23 o                         
   7   1  16       3114.25       2576.16       422.89 o                         
 -38   2  16      11169.06      11648.58      1324.20 o                         
 -36   2  16       5721.67       5564.76       263.81 o                         
 -34   2  16       4124.22       3827.12       224.72 o                         
 -32   2  16      28270.89      27507.63       557.42 o                         
 -30   2  16      22839.00      22644.14       441.10 o                         
 -28   2  16        671.16        630.56       102.17 o                         
 -26   2  16      18197.53      18464.06       338.99 o                         
 -24   2  16      25710.58      25051.74       439.98 o                         
 -22   2  16        277.58        395.61        84.64 o                         
 -20   2  16      38409.90      38490.33       484.39 o                         
 -18   2  16      67580.73      66147.40       562.19 o                         
 -16   2  16       9090.46       8983.54       183.69 o                         
 -14   2  16      24709.91      24610.62       272.23 o                         
 -12   2  16      55343.43      54950.06       462.82 o                         
 -10   2  16      11044.87      11056.60       165.76 o                         
  -8   2  16      27087.61      27294.59       271.58 o                         
  -6   2  16      74074.60      72526.70       583.58 o                         
  -4   2  16      12099.18      12556.50       231.25 o                         
  -2   2  16      14110.77      14082.10       249.25 o                         
   0   2  16      46015.25      45936.22       528.73 o                         
   2   2  16      23021.28      23044.97       411.48 o                         
   4   2  16       2553.53       2459.29       154.67 o                         
   6   2  16      31811.27      30890.55       941.53 o                         
 -35   3  16       6971.79       7118.03       422.24 o                         
 -33   3  16      12754.67      13008.17       487.93 o                         
 -31   3  16        192.31        339.47       138.85 o                         
 -29   3  16      26410.03      27009.00       538.50 o                         
 -27   3  16      13033.71      13147.09       341.95 o                         
 -25   3  16        184.55        373.48       119.38 o                         
 -23   3  16      11270.79      11114.23       291.00 o                         
 -21   3  16      53621.84      54956.30       585.26 o                         
 -19   3  16       1564.25       1795.79       114.99 o                         
 -17   3  16      26006.35      26167.48       399.77 o                         
 -15   3  16      17643.83      17735.72       316.44 o                         
 -13   3  16       7040.98       7147.88       141.51 o                         
 -11   3  16      18044.60      18397.88       235.23 o                         
  -9   3  16      63954.11      63354.02       513.11 o                         
  -7   3  16       5599.85       5676.10       167.32 o                         
  -5   3  16       4298.08       4527.53       152.61 o                         
  -3   3  16      11778.17      11626.05       254.91 o                         
  -1   3  16      11784.47      12055.79       267.52 o                         
   1   3  16       6734.04       6888.70       269.14 o                         
   3   3  16      23623.11      23376.25       484.22 o                         
   5   3  16       4034.04       2818.51       815.04 o                         
 -36   4  16         61.10         -6.22       265.33 o                         
 -34   4  16        312.89        215.24       158.63 o                         
 -32   4  16       2009.54       2194.77       195.19 o                         
 -30   4  16       7365.94       7781.41       321.02 o                         
 -28   4  16      12308.51      13407.14       362.56 o                         
 -26   4  16       7336.74       7430.27       252.82 o                         
 -24   4  16       2260.42       2317.87       154.41 o                         
 -22   4  16      10412.45      10689.83       275.85 o                         
 -20   4  16      13851.40      14539.86       288.91 o                         
 -18   4  16       8549.07       9111.14       219.27 o                         
 -16   4  16       9005.37       9590.58       202.04 o                         
 -14   4  16        129.34        142.12        54.75 o                         
 -12   4  16       8605.06       8755.49       160.72 o                         
 -10   4  16       5297.02       5432.82       152.41 o                         
  -8   4  16      11966.06      12112.98       239.01 o                         
  -6   4  16        348.40        302.91        76.17 o                         
  -4   4  16       1975.95       2020.42       108.48 o                         
  -2   4  16       2037.17       1993.82       134.27 o                         
   0   4  16      20128.14      19479.86       429.48 o                         
   2   4  16        990.47       1109.31       137.05 o                         
   4   4  16       4529.67       4661.88       526.10 o                         
 -33   5  16       5901.30       5771.85       446.95 o                         
 -31   5  16       4790.93       4642.27       255.70 o                         
 -29   5  16       1519.90       1930.65       173.80 o                         
 -27   5  16         88.15        180.21       163.91 o                         
 -25   5  16       7622.65       8153.74       274.18 o                         
 -23   5  16       4387.74       4410.66       195.62 o                         
 -21   5  16      10891.83      11604.36       271.78 o                         
 -19   5  16        557.56        603.41        88.42 o                         
 -17   5  16       4215.23       4434.02       143.79 o                         
 -15   5  16       1364.74       1421.65        90.61 o                         
 -13   5  16      15705.82      16116.03       244.31 o                         
 -11   5  16         17.47         27.20        66.32 o                         
  -9   5  16      10756.12      10617.66       275.41 o                         
  -7   5  16       3308.25       3243.42       167.47 o                         
  -5   5  16       1076.03       1071.09       114.49 o                         
  -3   5  16       2732.56       2699.10       159.33 o                         
  -1   5  16       8404.49       8402.22       270.18 o                         
   1   5  16       2091.25       1755.80       158.71 o                         
   3   5  16        600.49        305.11       168.97 o                         
 -32   6  16         42.80       -148.69       183.24 o                         
 -30   6  16         32.49       -107.61       137.66 o                         
 -28   6  16         52.89        174.40       120.24 o                         
 -26   6  16       2602.23       3212.09       211.39 o                         
 -24   6  16       2260.15       2417.37       175.11 o                         
 -22   6  16        103.80        163.64       111.52 o                         
 -20   6  16        101.69        177.93        85.11 o                         
 -18   6  16       4502.47       4487.97       155.99 o                         
 -16   6  16       2398.88       2535.91       116.08 o                         
 -14   6  16       7811.33       8149.91       219.64 o                         
 -12   6  16       5445.69       5039.21       190.52 o                         
 -10   6  16       1353.85       1197.07       121.17 o                         
  -8   6  16        257.63        237.42       150.60 o                         
  -6   6  16       9454.38       9311.77       307.48 o                         
  -4   6  16       2122.31       2075.33       227.48 o                         
  -2   6  16       1852.63       1764.28       143.18 o                         
   0   6  16        429.36        312.99       138.85 o                         
   2   6  16        479.13       -269.26       269.26 o                         
 -29   7  16       9111.02       8943.24       582.35 o                         
 -27   7  16       1113.84       1256.74       161.41 o                         
 -25   7  16       2519.02       2550.39       208.97 o                         
 -23   7  16       4987.10       5598.74       253.82 o                         
 -21   7  16        788.36        953.84       111.45 o                         
 -19   7  16       3440.68       3537.46       156.50 o                         
 -17   7  16       9869.07       9974.03       245.15 o                         
 -15   7  16       3283.05       3581.01       149.68 o                         
 -13   7  16        235.67        402.51        85.27 o                         
 -11   7  16        658.91        527.10       117.91 o                         
  -9   7  16       1670.75       1875.72       155.77 o                         
  -7   7  16        504.64        343.35       105.41 o                         
  -5   7  16       4185.29       4061.60       236.84 o                         
  -3   7  16       6058.87       5826.59       298.98 o                         
  -1   7  16       4388.06       4263.38       766.04 o                         
 -26   8  16       7411.21       6725.57       929.84 o                         
 -24   8  16       5341.47       5376.46       319.44 o                         
 -22   8  16       2298.05       2543.41       202.10 o                         
 -20   8  16      18357.70      19073.62       447.43 o                         
 -18   8  16      15576.68      15506.86       432.29 o                         
 -16   8  16        297.69        321.82       114.76 o                         
 -14   8  16       2463.88       2651.56       165.94 o                         
 -12   8  16      17977.85      19115.54       437.08 o                         
 -10   8  16       5389.29       5556.99       242.56 o                         
  -8   8  16      10671.16      10256.46       435.34 o                         
  -6   8  16       8985.54       8141.96       499.61 o                         
  -4   8  16       1842.73       1717.47       376.63 o                         
 -21   9  16      23050.29      27987.34      2091.29 o                         
 -19   9  16         16.36        301.77       185.84 o                         
 -17   9  16      15474.25      14276.28       554.85 o                         
 -15   9  16       6402.80       5889.92       402.65 o                         
 -13   9  16       1384.15       1719.59       331.58 o                         
 -11   9  16      12407.45      13728.51      1159.03 o                         
 -39   1  17       5279.40       5486.38       666.27 o                         
 -37   1  17       2989.85       3359.73       250.46 o                         
 -35   1  17       3060.30       2696.47       172.89 o                         
 -33   1  17         21.77        -41.17       111.40 o                         
 -31   1  17      16256.83      16205.37       424.82 o                         
 -29   1  17          8.29         84.36        76.99 o                         
 -27   1  17       8166.36       8067.88       214.89 o                         
 -25   1  17       3115.91       3059.46       138.07 o                         
 -23   1  17      15843.54      15636.59       299.85 o                         
 -21   1  17        456.17        479.88        80.08 o                         
 -19   1  17      17032.60      16840.98       319.21 o                         
 -17   1  17         84.47        173.87        62.28 o                         
 -15   1  17          1.47         13.14        56.43 o                         
 -13   1  17       1271.11       1398.40        70.66 o                         
 -11   1  17      12492.63      13012.30       197.26 o                         
  -9   1  17       3876.84       3784.69       104.58 o                         
  -7   1  17      11504.28      11793.94       200.92 o                         
  -5   1  17       1496.37       1572.73        89.79 o                         
  -3   1  17       4324.18       4621.90       167.92 o                         
  -1   1  17       2645.46       2662.38       137.00 o                         
   1   1  17       1752.19       1908.70       129.25 o                         
   3   1  17       2130.49       2465.52       162.81 o                         
   5   1  17        982.88       1703.19       301.49 o                         
 -38   2  17       1313.46        346.45       394.39 o                         
 -36   2  17       1545.98        963.72       154.21 o                         
 -34   2  17       1658.77       1233.08       172.54 o                         
 -32   2  17       2283.44       1851.20       170.29 o                         
 -30   2  17      10626.62      10275.87       315.12 o                         
 -28   2  17       6827.78       6492.82       233.03 o                         
 -26   2  17         64.48         96.09        93.81 o                         
 -24   2  17       2624.24       2594.24       162.31 o                         
 -22   2  17      13247.14      12936.65       304.23 o                         
 -20   2  17      19969.40      19629.87       348.42 o                         
 -18   2  17      11554.45      11444.82       252.85 o                         
 -16   2  17       8876.28       8874.50       210.49 o                         
 -14   2  17      21876.94      21738.43       308.07 o                         
 -12   2  17       9972.50       9897.94       178.23 o                         
 -10   2  17      29767.83      29644.69       321.58 o                         
  -8   2  17       8642.45       8959.71       179.92 o                         
  -6   2  17         45.67        168.08        64.58 o                         
  -4   2  17        101.64        129.98        62.00 o                         
  -2   2  17      33474.07      32790.88       442.80 o                         
   0   2  17      11044.39      11773.58       312.78 o                         
   2   2  17       9514.50       9298.65       304.38 o                         
   4   2  17       5091.50       5921.23       429.13 o                         
 -37   3  17       7524.55       7470.25      1021.23 o                         
 -35   3  17       2590.19       2647.52       213.93 o                         
 -33   3  17       7086.69       7235.74       320.41 o                         
 -31   3  17      70200.89      69424.85      1319.76 o                         
 -29   3  17       6787.53       7125.45       267.34 o                         
 -27   3  17      14794.85      14920.69       366.55 o                         
 -25   3  17      21834.64      21937.54       444.26 o                         
 -23   3  17      28685.33      28559.38       473.80 o                         
 -21   3  17      11291.21      11773.53       247.14 o                         
 -19   3  17      79815.99      81275.08       917.03 o                         
 -17   3  17       5609.10       6089.22       192.74 o                         
 -15   3  17        162.88         97.26        68.48 o                         
 -13   3  17      42516.70      42493.51       387.13 o                         
 -11   3  17      71556.60      72159.30       539.51 o                         
  -9   3  17       7369.04       7681.92       179.66 o                         
  -7   3  17      28327.18      28428.92       390.09 o                         
  -5   3  17      10102.38      10218.29       242.87 o                         
  -3   3  17       4978.24       5038.71       180.57 o                         
  -1   3  17      33089.02      32331.32       569.85 o                         
   1   3  17      44821.00      44772.13       682.38 o                         
   3   3  17        176.92        139.80       240.69 o                         
 -36   4  17       7195.33       5101.48       865.67 o                         
 -34   4  17      17132.07      16897.86       614.51 o                         
 -32   4  17       6406.46       6773.02       366.07 o                         
 -30   4  17       9350.79      10171.37       367.80 o                         
 -28   4  17      15773.56      15999.76       378.45 o                         
 -26   4  17       4265.87       4567.21       210.86 o                         
 -24   4  17       1396.07       1472.68       134.08 o                         
 -22   4  17      53324.21      55131.55       657.63 o                         
 -20   4  17      34011.76      34623.03       466.12 o                         
 -18   4  17        278.70        271.44        72.34 o                         
 -16   4  17      20500.17      21838.99       296.31 o                         
 -14   4  17      31486.02      31150.18       329.56 o                         
 -12   4  17        411.49        389.12        76.50 o                         
 -10   4  17      48828.45      48315.86       477.99 o                         
  -8   4  17      43525.90      43454.02       484.34 o                         
  -6   4  17       4566.71       4537.34       166.99 o                         
  -4   4  17       5534.39       5628.79       217.22 o                         
  -2   4  17      40348.31      40843.11       636.13 o                         
   0   4  17       4045.46       4007.27       215.73 o                         
   2   4  17      12642.30      12402.09       806.75 o                         
   4   4  17      24554.89      27190.52      2395.72 o                         
 -33   5  17      13534.12      13994.98       740.90 o                         
 -31   5  17      25317.83      25899.90       572.86 o                         
 -29   5  17       8736.56       9460.83       324.55 o                         
 -27   5  17       8226.07       8887.25       302.51 o                         
 -25   5  17      63810.01      66810.23      1397.91 o                         
 -23   5  17      18548.74      19448.07       398.92 o                         
 -21   5  17       3998.22       4260.55       174.95 o                         
 -19   5  17      47110.27      48914.32       575.82 o                         
 -17   5  17      44706.44      46746.75       645.02 o                         
 -15   5  17       2130.87       2176.92       107.84 o                         
 -13   5  17      49385.95      50833.24       531.63 o                         
 -11   5  17      25746.52      26354.12       404.82 o                         
  -9   5  17        747.49        859.60        99.50 o                         
  -7   5  17      34053.71      33568.45       481.68 o                         
  -5   5  17      57879.92      57975.42       702.67 o                         
  -3   5  17        766.84        608.62       113.29 o                         
  -1   5  17      11681.29      11048.37       344.09 o                         
   1   5  17      23253.33      21868.25       796.84 o                         
 -32   6  17        692.42        631.80       253.95 o                         
 -30   6  17       2706.33       2838.85       223.62 o                         
 -28   6  17      36749.12      39411.15       704.01 o                         
 -26   6  17      31376.79      33239.22       608.54 o                         
 -24   6  17       8866.56       9931.29       343.05 o                         
 -22   6  17      21963.77      22957.09       433.49 o                         
 -20   6  17       7633.92       7852.37       218.76 o                         
 -18   6  17        118.82         28.87        74.16 o                         
 -16   6  17      62230.48      64269.18       658.01 o                         
 -14   6  17      43698.71      45104.13       588.15 o                         
 -12   6  17        549.74        679.30       107.45 o                         
 -10   6  17      10264.11      10512.30       299.83 o                         
  -8   6  17      32581.72      32947.04       588.66 o                         
  -6   6  17       1148.44       1139.72       146.29 o                         
  -4   6  17      49991.24      49395.43       728.82 o                         
  -2   6  17      24208.55      24025.59       767.78 o                         
 -29   7  17      10283.63      11420.23      1152.08 o                         
 -27   7  17        646.99       1114.04       205.02 o                         
 -25   7  17      35032.34      37887.38      1089.99 o                         
 -23   7  17       3147.78       3428.63       180.48 o                         
 -21   7  17       1562.43       1718.61       128.35 o                         
 -19   7  17       9999.61      10642.55       252.46 o                         
 -17   7  17      38745.62      38803.09       497.64 o                         
 -15   7  17        887.60       1067.77       111.60 o                         
 -13   7  17      28628.78      28976.92       533.62 o                         
 -11   7  17      11521.84      11741.56       352.86 o                         
  -9   7  17       7466.34       7629.17       285.20 o                         
  -7   7  17      11609.88      11925.75       357.60 o                         
  -5   7  17      36059.75      35521.96       845.23 o                         
  -3   7  17        199.98        381.56       336.24 o                         
 -26   8  17       9169.64       9207.17      1039.97 o                         
 -24   8  17       5011.91       5727.31       437.42 o                         
 -22   8  17      16236.90      18660.78       590.24 o                         
 -20   8  17      15401.76      16724.19       572.22 o                         
 -18   8  17        986.72       1009.13       130.90 o                         
 -16   8  17      13242.31      13313.28       386.70 o                         
 -14   8  17       4780.25       4732.10       320.77 o                         
 -12   8  17       2251.45       2538.25       209.58 o                         
 -10   8  17       9889.73      10655.98       473.30 o                         
  -8   8  17      18811.92      17094.32       785.14 o                         
  -6   8  17        698.81        213.21       216.18 o                         
 -19   9  17       4803.92       3486.25       594.86 o                         
 -17   9  17       2978.44       2058.91       395.07 o                         
 -15   9  17        476.27         23.25       319.76 o                         
 -13   9  17       1290.51       2099.17       369.10 o                         
 -38   0  18      31525.94      33829.58      1574.91 o                         
 -36   0  18      30937.70      29886.14      1634.80 o                         
 -34   0  18       2462.27       2196.77       198.41 o                         
 -32   0  18      13844.61      12980.69       473.58 o                         
 -30   0  18      34092.41      32503.62       667.01 o                         
 -28   0  18      12713.01      12247.14       421.39 o                         
 -26   0  18      68471.00      66423.31      1012.68 o                         
 -24   0  18      56086.57      54581.86       885.88 o                         
 -22   0  18        506.28        352.66       126.25 o                         
 -20   0  18      12603.52      12142.60       423.02 o                         
 -18   0  18     124124.31     122401.35      1507.73 o                         
 -16   0  18      23264.61      22473.38       508.01 o                         
 -14   0  18      20890.74      21313.77       389.28 o                         
 -12   0  18      18100.89      18461.63       332.14 o                         
 -10   0  18      24232.36      23884.36       400.08 o                         
  -8   0  18        815.99        990.52        98.11 o                         
  -6   0  18      99688.03      98471.55      1165.46 o                         
  -4   0  18      28182.50      28961.11       588.63 o                         
  -2   0  18        270.96        216.53       108.91 o                         
   0   0  18       4909.54       5150.80       273.56 o                         
   2   0  18      42219.82      42473.20       924.98 o                         
 -39   1  18      19819.31      20145.88       801.64 o                         
 -37   1  18        474.57        442.95       180.81 o                         
 -35   1  18      27178.64      25782.27       661.76 o                         
 -33   1  18      14577.26      13759.83       378.09 o                         
 -31   1  18       2959.06       3110.57       174.06 o                         
 -29   1  18       9585.42       9271.84       270.83 o                         
 -27   1  18      72959.20      69539.17       864.21 o                         
 -25   1  18       6400.51       6215.31       236.36 o                         
 -23   1  18      16412.45      15644.36       344.90 o                         
 -21   1  18      35147.21      34381.89       512.66 o                         
 -19   1  18      40918.51      40589.70       551.55 o                         
 -17   1  18      15533.55      15508.10       312.12 o                         
 -15   1  18     113866.38     114266.77       787.90 o                         
 -13   1  18      13566.93      13664.85       223.85 o                         
 -11   1  18       1486.22       1575.33        80.96 o                         
  -9   1  18      56694.33      56160.91       538.78 o                         
  -7   1  18      71515.35      71341.75       594.62 o                         
  -5   1  18       7618.71       7578.88       202.74 o                         
  -3   1  18      51689.14      51450.50       561.43 o                         
  -1   1  18      26480.42      26283.94       415.23 o                         
   1   1  18       1764.12       1643.18       135.66 o                         
   3   1  18      36250.61      35029.89       866.37 o                         
 -38   2  18      11603.99      11471.22       657.96 o                         
 -36   2  18      14058.32      14074.15       532.42 o                         
 -34   2  18         26.60       -138.74       138.74 o                         
 -32   2  18      17666.61      17045.81       444.10 o                         
 -30   2  18      32123.89      32568.62       692.46 o                         
 -28   2  18       2832.14       2705.90       163.44 o                         
 -26   2  18      24169.68      24148.48       451.69 o                         
 -24   2  18      50160.45      48745.79       725.63 o                         
 -22   2  18      11009.76      10819.44       295.36 o                         
 -20   2  18       7714.52       7762.17       244.24 o                         
 -18   2  18      51419.25      50347.03       579.04 o                         
 -16   2  18      16785.18      16177.33       290.70 o                         
 -14   2  18      15967.50      15495.17       253.94 o                         
 -12   2  18      48590.60      48361.81       439.08 o                         
 -10   2  18      34696.70      35419.67       387.02 o                         
  -8   2  18        530.24        585.16        76.51 o                         
  -6   2  18      24589.37      24202.95       357.65 o                         
  -4   2  18      16743.82      16279.42       330.22 o                         
  -2   2  18        845.76        963.21       112.27 o                         
   0   2  18      23079.64      22708.87       455.23 o                         
   2   2  18      26122.53      25468.49       637.96 o                         
 -37   3  18          9.24       -433.91       449.10 o                         
 -35   3  18       3721.40       3721.01       327.02 o                         
 -33   3  18      21206.49      21740.07       545.03 o                         
 -31   3  18       1222.19       1231.80       156.28 o                         
 -29   3  18       9985.32      10233.92       316.69 o                         
 -27   3  18       7228.15       6908.23       339.88 o                         
 -25   3  18       1761.89       1824.00       139.91 o                         
 -23   3  18       9735.44      10422.40       289.73 o                         
 -21   3  18      41316.45      41950.73       596.83 o                         
 -19   3  18       2004.16       1994.41       121.59 o                         
 -17   3  18       3983.42       4193.26       157.80 o                         
 -15   3  18       8374.50       8435.11       196.14 o                         
 -13   3  18      16743.45      16759.47       259.44 o                         
 -11   3  18       7058.83       7311.94       181.22 o                         
  -9   3  18      28981.67      28629.05       400.25 o                         
  -7   3  18       5106.65       4962.32       170.69 o                         
  -5   3  18        122.28         32.73        79.88 o                         
  -3   3  18      14849.32      14692.16       352.68 o                         
  -1   3  18      15222.01      14871.31       387.25 o                         
   1   3  18        928.39        722.29       245.51 o                         
 -36   4  18       3453.13       3503.31       704.77 o                         
 -34   4  18       7361.96       7498.16       452.59 o                         
 -32   4  18       3562.16       3811.01       243.79 o                         
 -30   4  18       7254.41       7819.91       320.14 o                         
 -28   4  18        306.34        392.92       111.03 o                         
 -26   4  18       2505.54       2733.49       175.00 o                         
 -24   4  18       9936.01      10024.73       296.22 o                         
 -22   4  18      13996.75      13969.07       336.46 o                         
 -20   4  18       7719.05       7682.97       225.32 o                         
 -18   4  18       5286.16       5382.14       181.20 o                         
 -16   4  18      10252.26      10528.93       212.05 o                         
 -14   4  18       4448.81       4580.80       145.72 o                         
 -12   4  18      29494.46      29782.15       372.99 o                         
 -10   4  18       4593.33       4639.27       169.74 o                         
  -8   4  18       9981.07       9940.25       242.66 o                         
  -6   4  18       4705.65       4813.71       198.90 o                         
  -4   4  18      18308.94      18238.52       419.97 o                         
  -2   4  18       2003.71       1956.12       167.08 o                         
   0   4  18      13372.92      13440.81       702.10 o                         
 -35   5  18       1336.93       1279.77       507.78 o                         
 -33   5  18       1758.29       3043.20       675.06 o                         
 -31   5  18        252.62        244.91       143.21 o                         
 -29   5  18       8695.98       9558.17       338.30 o                         
 -27   5  18         20.57        199.38       124.10 o                         
 -25   5  18       1175.79       1285.57       137.25 o                         
 -23   5  18         41.81        222.83       100.42 o                         
 -21   5  18       2631.20       2662.98       153.21 o                         
 -19   5  18       7275.76       7380.19       216.62 o                         
 -17   5  18        842.24        895.71        88.85 o                         
 -15   5  18        483.82        620.48        90.02 o                         
 -13   5  18       4304.97       4079.11       163.51 o                         
 -11   5  18        192.36        198.70        94.13 o                         
  -9   5  18         63.34         94.39        95.61 o                         
  -7   5  18       7621.15       7579.65       250.41 o                         
  -5   5  18        758.32        758.38       126.69 o                         
  -3   5  18        381.67        433.08       134.41 o                         
  -1   5  18        627.18        229.57       186.30 o                         
 -32   6  18        892.37        205.58       320.64 o                         
 -30   6  18         15.73       -175.07       175.07 o                         
 -28   6  18        459.28        633.28       142.15 o                         
 -26   6  18       6450.91       6972.97       288.09 o                         
 -24   6  18        423.76        405.42       112.66 o                         
 -22   6  18       4680.22       4539.37       200.56 o                         
 -20   6  18       2571.71       2828.65       141.13 o                         
 -18   6  18       1164.35       1527.15       110.25 o                         
 -16   6  18        434.81        846.96       111.41 o                         
 -14   6  18       3386.45       3426.34       182.45 o                         
 -12   6  18       1047.11        853.26       111.77 o                         
 -10   6  18       1029.64       1001.07       133.13 o                         
  -8   6  18        328.66        579.96       129.30 o                         
  -6   6  18        810.92       1006.22       149.33 o                         
  -4   6  18        306.27        355.43       154.53 o                         
 -29   7  18       8441.33       7374.49       936.65 o                         
 -27   7  18       6867.26       7013.84       442.59 o                         
 -25   7  18       1792.14       2336.93       187.48 o                         
 -23   7  18        211.86        245.32       114.70 o                         
 -21   7  18       6759.24       6863.53       237.77 o                         
 -19   7  18       1061.17       1042.59       107.99 o                         
 -17   7  18       3597.99       3623.69       175.09 o                         
 -15   7  18       9230.17       9295.55       274.61 o                         
 -13   7  18      12060.92      12395.88       367.28 o                         
 -11   7  18        233.13         55.74       108.44 o                         
  -9   7  18      10187.25       9809.62       389.57 o                         
  -7   7  18       5176.11       4807.99       338.51 o                         
  -5   7  18          0.90       -123.50       565.88 o                         
 -26   8  18       3842.15       3807.42       821.53 o                         
 -24   8  18       7725.72       8373.70       511.55 o                         
 -22   8  18       2303.17       2484.72       249.32 o                         
 -20   8  18      10486.68      10785.06       428.01 o                         
 -18   8  18       9786.01       9952.85       478.47 o                         
 -16   8  18        384.25        401.14       170.47 o                         
 -14   8  18       1370.67       1243.12       166.88 o                         
 -12   8  18      17198.80      17906.86       880.89 o                         
 -10   8  18       2290.29       2064.23       323.13 o                         
 -37   1  19         27.26          1.19       158.85 o                         
 -35   1  19        470.89        616.50       138.74 o                         
 -33   1  19        241.77        124.44       120.35 o                         
 -31   1  19       6260.01       6122.40       269.79 o                         
 -29   1  19        336.55        256.11       126.13 o                         
 -27   1  19        366.72        243.30       101.82 o                         
 -25   1  19        134.38        142.72       118.36 o                         
 -23   1  19       4128.73       3667.41       192.53 o                         
 -21   1  19       4334.59       4076.04       198.19 o                         
 -19   1  19       6632.77       6956.30       245.39 o                         
 -17   1  19       2402.67       2540.81       147.01 o                         
 -15   1  19      15151.95      15399.31       269.46 o                         
 -13   1  19        324.88        417.23        75.14 o                         
 -11   1  19       5232.17       5230.31       159.96 o                         
  -9   1  19        487.93        503.03        81.19 o                         
  -7   1  19        378.88        456.25        91.24 o                         
  -5   1  19       6911.83       6893.43       222.16 o                         
  -3   1  19      16527.18      16746.83       352.00 o                         
  -1   1  19        369.68        556.74       112.25 o                         
   1   1  19       1332.48       1809.51       229.31 o                         
 -38   2  19        915.77        442.32       256.80 o                         
 -36   2  19       1411.54       1290.21       222.38 o                         
 -34   2  19      16467.48      16279.32       565.60 o                         
 -32   2  19      18362.23      18269.27       465.77 o                         
 -30   2  19      12233.24      12600.48       373.03 o                         
 -28   2  19      11769.68      11775.02       468.98 o                         
 -26   2  19      16830.62      16709.94       412.42 o                         
 -24   2  19       4129.79       3978.72       206.22 o                         
 -22   2  19      47917.71      46599.21       672.21 o                         
 -20   2  19      15187.26      14742.26       358.56 o                         
 -18   2  19       1726.39       1542.93       133.86 o                         
 -16   2  19       1386.20       1332.84       123.77 o                         
 -14   2  19      41034.18      41058.57       486.70 o                         
 -12   2  19       3482.76       4015.44       153.59 o                         
 -10   2  19      36029.02      35801.74       423.42 o                         
  -8   2  19       3321.01       3295.15       141.80 o                         
  -6   2  19       2821.04       2894.05       150.60 o                         
  -4   2  19        493.05        470.73       106.16 o                         
  -2   2  19      26666.78      26287.77       493.79 o                         
   0   2  19        223.55        220.59       151.14 o                         
 -35   3  19       9430.00      10111.45       565.47 o                         
 -33   3  19        824.29        764.90       171.59 o                         
 -31   3  19      16391.73      16276.65       441.44 o                         
 -29   3  19       1042.37        709.40       142.10 o                         
 -27   3  19         77.69        161.42       124.91 o                         
 -25   3  19       9475.18       9872.27       317.83 o                         
 -23   3  19      39948.96      40127.49       764.93 o                         
 -21   3  19        100.84        270.12       106.68 o                         
 -19   3  19       6406.10       6626.06       228.76 o                         
 -17   3  19       4173.54       4137.37       170.24 o                         
 -15   3  19       9900.17       9949.66       221.34 o                         
 -13   3  19      13110.74      13344.53       256.28 o                         
 -11   3  19      56692.83      55331.25       564.40 o                         
  -9   3  19       7239.62       7264.14       214.61 o                         
  -7   3  19        152.25        114.75        78.01 o                         
  -5   3  19      18611.83      18087.48       365.34 o                         
  -3   3  19      16521.80      16982.72       397.27 o                         
  -1   3  19       6025.20       6130.45       583.19 o                         
   1   3  19      16457.55      19073.03      1966.00 o                         
 -36   4  19       1977.85       1763.53       558.15 o                         
 -34   4  19      30944.99      30314.17      1083.77 o                         
 -32   4  19      22107.09      22535.75       556.69 o                         
 -30   4  19        544.99        684.64       146.65 o                         
 -28   4  19      31564.33      32133.49       607.84 o                         
 -26   4  19      31340.82      32391.20       735.16 o                         
 -24   4  19        172.87        329.29       115.32 o                         
 -22   4  19      56115.18      57890.20      1022.47 o                         
 -20   4  19      43050.71      43803.91       711.21 o                         
 -18   4  19       1111.95       1085.14       101.39 o                         
 -16   4  19      24255.22      24959.72       372.08 o                         
 -14   4  19      55548.40      56506.76       567.73 o                         
 -12   4  19       3160.86       3109.33       140.15 o                         
 -10   4  19      18203.29      18170.04       342.25 o                         
  -8   4  19      34356.02      34216.09       521.49 o                         
  -6   4  19       8327.34       8227.07       262.03 o                         
  -4   4  19       7933.19       8140.20       313.74 o                         
  -2   4  19      37255.52      37481.90      1183.19 o                         
 -35   5  19       5511.44       5410.39       835.11 o                         
 -33   5  19       2227.69       1895.04       507.99 o                         
 -31   5  19      18820.40      21354.34       698.05 o                         
 -29   5  19      22031.21      24351.27       683.49 o                         
 -27   5  19         20.97         67.49       121.87 o                         
 -25   5  19      24991.72      26255.32       532.94 o                         
 -23   5  19      16046.60      16360.13       409.92 o                         
 -21   5  19       1081.54        970.10       128.06 o                         
 -19   5  19      19817.65      20234.87       371.69 o                         
 -17   5  19      60665.95      61245.07       872.24 o                         
 -15   5  19       6369.43       6235.17       207.06 o                         
 -13   5  19      12530.54      12173.19       345.06 o                         
 -11   5  19      30074.38      30534.42       499.60 o                         
  -9   5  19       9368.52       9235.99       283.94 o                         
  -7   5  19       9153.37      10162.68       320.69 o                         
  -5   5  19      39453.46      40620.74       887.17 o                         
  -3   5  19      12300.01      10741.58       561.90 o                         
 -32   6  19       6323.57       8151.08       993.55 o                         
 -30   6  19        354.68        212.85       228.89 o                         
 -28   6  19      29849.88      32664.30       842.17 o                         
 -26   6  19      29232.80      31374.87       682.70 o                         
 -24   6  19         98.01         48.54       111.58 o                         
 -22   6  19       6854.21       6593.18       244.36 o                         
 -20   6  19      31322.61      32714.04       543.48 o                         
 -18   6  19       3697.86       3720.19       182.57 o                         
 -16   6  19      33886.89      34002.50       538.08 o                         
 -14   6  19      20919.63      20767.18       456.10 o                         
 -12   6  19       4132.03       4471.27       221.83 o                         
 -10   6  19       2964.67       3035.99       193.14 o                         
  -8   6  19      50730.52      52082.52       983.54 o                         
  -6   6  19      11612.18      11793.93       661.96 o                         
 -29   7  19      22820.62      25364.94      1684.15 o                         
 -27   7  19        139.88        295.02       223.92 o                         
 -25   7  19      20141.12      20292.00       521.16 o                         
 -23   7  19      16985.88      18800.51       781.25 o                         
 -21   7  19       4876.43       4730.93       214.07 o                         
 -19   7  19      14439.66      14637.02       352.02 o                         
 -17   7  19      35852.60      36007.84       585.68 o                         
 -15   7  19         24.86         55.43       122.35 o                         
 -13   7  19       8862.25       9165.83       401.77 o                         
 -11   7  19      14657.84      15320.57       633.12 o                         
 -24   8  19         12.76        419.00       483.77 o                         
 -22   8  19       2099.26       2264.59       359.14 o                         
 -20   8  19      12825.05      13495.13       786.99 o                         
 -18   8  19       3771.11       3665.54       332.17 o                         
 -16   8  19       6153.11       6248.63       430.71 o                         
 -14   8  19       9408.84       9415.58       588.71 o                         
 -12   8  19       4390.38       4878.42       794.95 o                         
 -38   0  20       6925.06       5840.74      1022.93 o                         
 -36   0  20      20416.55      20498.54      1194.42 o                         
 -34   0  20       3005.46       2899.14       288.95 o                         
 -32   0  20       2194.75       1688.53       252.58 o                         
 -30   0  20      61364.84      56926.92      1248.29 o                         
 -28   0  20      49968.28      47229.52      1125.34 o                         
 -26   0  20       3011.19       2719.59       280.53 o                         
 -24   0  20      21991.29      20965.78       603.68 o                         
 -22   0  20      34799.68      34208.26       800.61 o                         
 -20   0  20       2649.36       2977.58       236.57 o                         
 -18   0  20     106015.10     105355.49      1307.09 o                         
 -16   0  20      61769.47      62542.12       833.43 o                         
 -14   0  20        235.67        206.15       119.73 o                         
 -12   0  20      10000.43      10300.68       315.04 o                         
 -10   0  20      68950.38      68429.43      1027.97 o                         
  -8   0  20       3182.78       3356.54       233.84 o                         
  -6   0  20      54104.01      53002.59       872.44 o                         
  -4   0  20      37887.00      36728.96       731.07 o                         
  -2   0  20       6142.10       6200.63       354.26 o                         
   0   0  20       9906.48       8655.45       991.21 o                         
 -37   1  20       1287.20       1491.78       332.19 o                         
 -35   1  20      15434.02      14699.27       502.45 o                         
 -33   1  20      20075.09      19387.25       461.90 o                         
 -31   1  20      12963.34      12279.97       360.62 o                         
 -29   1  20      13823.83      13503.09       367.14 o                         
 -27   1  20      58428.64      56367.52       925.38 o                         
 -25   1  20       3298.39       3296.26       195.23 o                         
 -23   1  20       3004.10       2562.81       162.10 o                         
 -21   1  20      38781.93      37951.95       599.99 o                         
 -19   1  20      50518.63      48937.58       646.62 o                         
 -17   1  20       6390.48       6543.83       212.43 o                         
 -15   1  20      43615.14      44007.75       485.68 o                         
 -13   1  20      20662.58      20814.56       341.65 o                         
 -11   1  20       2978.58       3159.96       154.48 o                         
  -9   1  20      33663.55      33399.89       540.57 o                         
  -7   1  20      41809.31      42518.48       593.31 o                         
  -5   1  20        158.22        292.26        98.23 o                         
  -3   1  20       3057.64       3059.29       183.27 o                         
  -1   1  20      22910.71      22286.66       762.86 o                         
 -38   2  20       5433.37       5273.90       624.37 o                         
 -36   2  20      18745.01      20117.62       857.97 o                         
 -34   2  20       8251.88       8435.85       354.59 o                         
 -32   2  20        282.18        241.58       161.04 o                         
 -30   2  20      20120.55      20152.89       564.24 o                         
 -28   2  20      10604.62      10735.72       328.83 o                         
 -26   2  20       5838.57       5552.43       248.49 o                         
 -24   2  20      35111.07      33760.36       587.46 o                         
 -22   2  20      35640.02      34294.98       579.59 o                         
 -20   2  20        415.57        267.03       111.76 o                         
 -18   2  20      24764.84      24140.23       409.08 o                         
 -16   2  20      23328.26      23500.81       361.47 o                         
 -14   2  20         42.69        123.48        88.85 o                         
 -12   2  20      33337.30      33673.21       491.38 o                         
 -10   2  20      48465.53      48611.56       613.88 o                         
  -8   2  20       2134.51       2047.18       140.99 o                         
  -6   2  20      18500.41      18026.12       377.37 o                         
  -4   2  20      23547.51      23620.79       451.42 o                         
  -2   2  20       4397.55       4304.59       284.83 o                         
 -35   3  20       2099.54       2484.72       386.57 o                         
 -33   3  20      19844.30      20341.11       568.61 o                         
 -31   3  20       3267.66       3408.81       229.55 o                         
 -29   3  20       1508.50       1322.06       154.47 o                         
 -27   3  20      11537.29      12414.50       385.17 o                         
 -25   3  20      21492.50      20959.06       448.43 o                         
 -23   3  20       1275.78       1479.48       139.76 o                         
 -21   3  20      22494.68      22815.16       446.14 o                         
 -19   3  20       8575.85       8181.60       242.98 o                         
 -17   3  20        123.07         41.01        93.30 o                         
 -15   3  20      15627.33      15335.94       320.06 o                         
 -13   3  20      27505.66      27878.02       385.18 o                         
 -11   3  20        109.59        103.82        86.54 o                         
  -9   3  20       6489.19       6371.28       210.80 o                         
  -7   3  20      10107.01       9963.86       291.83 o                         
  -5   3  20       4110.67       4295.92       216.48 o                         
  -3   3  20      12940.52      12333.19       708.63 o                         
 -34   4  20       5700.41       6723.03       722.80 o                         
 -32   4  20       5408.79       5503.87       310.95 o                         
 -30   4  20       5552.54       5730.72       271.78 o                         
 -28   4  20       1470.70       1759.78       167.01 o                         
 -26   4  20       2449.79       2676.41       187.54 o                         
 -24   4  20       7364.62       8020.46       302.08 o                         
 -22   4  20       2401.14       2703.40       180.07 o                         
 -20   4  20       6540.57       6353.49       221.80 o                         
 -18   4  20       1382.46       1649.34       148.56 o                         
 -16   4  20       8624.62       8495.81       252.94 o                         
 -14   4  20       2536.88       2580.56       130.58 o                         
 -12   4  20       9154.42       8978.60       248.48 o                         
 -10   4  20        298.47        320.18        99.96 o                         
  -8   4  20         45.84         93.84        95.18 o                         
  -6   4  20        132.57         63.58       149.07 o                         
  -4   4  20       8221.79       8237.37       602.54 o                         
 -31   5  20         39.82        110.38       206.96 o                         
 -29   5  20       1115.29       1424.87       190.85 o                         
 -27   5  20        130.07        356.98       132.01 o                         
 -25   5  20      11390.07      11913.97       364.03 o                         
 -23   5  20         20.40         52.74       115.45 o                         
 -21   5  20       2695.49       2768.32       178.94 o                         
 -19   5  20        133.12        115.26       124.03 o                         
 -17   5  20       7770.54       8131.40       261.57 o                         
 -15   5  20         22.15        139.34       112.25 o                         
 -13   5  20       5812.44       5456.54       224.52 o                         
 -11   5  20       1530.62       1611.72       147.36 o                         
  -9   5  20        299.46        541.84       122.48 o                         
  -7   5  20       3482.42       3627.92       319.79 o                         
  -5   5  20       6359.11       6078.99       466.26 o                         
 -30   6  20       3907.81       3881.03       733.06 o                         
 -28   6  20        179.68          8.13       198.37 o                         
 -26   6  20        837.17        779.24       198.97 o                         
 -24   6  20        141.71        134.64       113.34 o                         
 -22   6  20       1516.53       1614.92       157.57 o                         
 -20   6  20        142.66        276.28       120.92 o                         
 -18   6  20       4557.91       4616.45       217.87 o                         
 -16   6  20       1101.07       1432.89       164.95 o                         
 -14   6  20        291.10        348.90       114.72 o                         
 -12   6  20         10.06        -52.93       123.04 o                         
 -10   6  20       4935.04       3931.09       443.01 o                         
  -8   6  20        476.60         -5.44       440.07 o                         
 -27   7  20       2806.98       2791.04       412.40 o                         
 -25   7  20       1444.71        864.55       175.82 o                         
 -23   7  20       2945.62       2697.19       244.58 o                         
 -21   7  20       9165.59       9370.03       433.21 o                         
 -19   7  20        748.99        736.62       157.56 o                         
 -17   7  20        446.16        348.74       147.95 o                         
 -15   7  20       3485.34       3732.96       425.50 o                         
 -13   7  20       1556.44       1471.64       235.80 o                         
 -37   1  21         33.49       -222.11       307.71 o                         
 -35   1  21       4275.97       3910.17       293.80 o                         
 -33   1  21       1259.31       1006.76       161.61 o                         
 -31   1  21       4059.78       3589.10       278.67 o                         
 -29   1  21       1816.23       1717.95       159.96 o                         
 -27   1  21       7841.78       7354.31       300.85 o                         
 -25   1  21       1136.06        985.33       128.24 o                         
 -23   1  21      10979.85      10565.54       323.42 o                         
 -21   1  21       1177.02       1305.19       138.55 o                         
 -19   1  21       3466.04       3553.53       181.01 o                         
 -17   1  21       4382.05       4572.74       178.82 o                         
 -15   1  21       6846.71       6960.37       200.27 o                         
 -13   1  21       5426.71       5549.13       204.66 o                         
 -11   1  21       3746.42       4066.61       210.11 o                         
  -9   1  21         53.75        117.56       107.50 o                         
  -7   1  21        596.71        350.15       116.41 o                         
  -5   1  21       3793.93       3871.02       256.49 o                         
  -3   1  21       1554.74       1568.78       265.81 o                         
 -36   2  21        113.12         70.16       222.87 o                         
 -34   2  21      13650.82      13044.69       442.44 o                         
 -32   2  21       3903.64       3597.43       212.39 o                         
 -30   2  21        149.84         78.02       109.00 o                         
 -28   2  21         64.81        -39.59       120.63 o                         
 -26   2  21      13883.60      13656.10       385.85 o                         
 -24   2  21       2299.94       2406.80       186.76 o                         
 -22   2  21       8903.22       8905.47       306.93 o                         
 -20   2  21       1397.87       1051.84       159.64 o                         
 -18   2  21      10335.64      10018.73       260.74 o                         
 -16   2  21       1466.52       1513.88       118.35 o                         
 -14   2  21      19918.56      20450.82       374.79 o                         
 -12   2  21       3204.76       3338.80       170.01 o                         
 -10   2  21        391.56        140.97       105.56 o                         
  -8   2  21       3678.28       3587.37       196.87 o                         
  -6   2  21      25900.82      25113.91       579.99 o                         
  -4   2  21        576.10        723.45       249.48 o                         
 -35   3  21      27821.88      27885.90      1394.05 o                         
 -33   3  21        786.43       1186.44       197.93 o                         
 -31   3  21      12197.68      12560.93       413.60 o                         
 -29   3  21      11416.34      11145.15       365.91 o                         
 -27   3  21       6266.23       6283.64       262.77 o                         
 -25   3  21      22426.74      22450.33       470.83 o                         
 -23   3  21      67208.23      67018.22       869.69 o                         
 -21   3  21       2248.66       2130.24       161.45 o                         
 -19   3  21       6731.53       6566.53       232.86 o                         
 -17   3  21      32660.80      33033.62       505.51 o                         
 -15   3  21      19380.98      19703.94       374.71 o                         
 -13   3  21      14589.45      14734.13       337.25 o                         
 -11   3  21      22172.47      22044.92       409.69 o                         
  -9   3  21       4074.63       3652.33       184.53 o                         
  -7   3  21        609.76        573.27       143.12 o                         
  -5   3  21      22408.82      22726.77      1570.86 o                         
 -34   4  21      15045.23      15964.36      1357.53 o                         
 -32   4  21      12078.80      12121.70       593.38 o                         
 -30   4  21        152.37        193.34       163.64 o                         
 -28   4  21       6805.10       7466.22       317.90 o                         
 -26   4  21      25625.82      26197.52       567.73 o                         
 -24   4  21       8904.67       9404.01       308.33 o                         
 -22   4  21       4774.80       5209.96       242.18 o                         
 -20   4  21      17006.04      17490.67       429.35 o                         
 -18   4  21       7935.96       7824.39       261.07 o                         
 -16   4  21       1730.12       1647.03       130.95 o                         
 -14   4  21      40604.12      40569.68       529.84 o                         
 -12   4  21      20850.38      21119.66       442.76 o                         
 -10   4  21         44.40        -49.76        99.17 o                         
  -8   4  21      13909.03      14556.87       575.97 o                         
  -6   4  21      21282.40      21141.21      1086.00 o                         
 -31   5  21      12017.07      14128.54       658.55 o                         
 -29   5  21      37314.91      38541.27       963.79 o                         
 -27   5  21       4260.99       4628.63       256.39 o                         
 -25   5  21      11233.63      11784.82       385.12 o                         
 -23   5  21      26236.59      26762.24       667.04 o                         
 -21   5  21       9266.21       9504.75       358.03 o                         
 -19   5  21       9977.31      10245.81       372.70 o                         
 -17   5  21      39789.59      40763.61       843.63 o                         
 -15   5  21       8856.32       9119.64       317.72 o                         
 -13   5  21       1369.72       1421.59       196.24 o                         
 -11   5  21      31208.53      31216.40       716.52 o                         
  -9   5  21      24046.96      22794.33       772.88 o                         
  -7   5  21       2087.49       2123.45       371.25 o                         
 -30   6  21       5546.06       5908.52       925.84 o                         
 -28   6  21      15993.77      16992.70       682.58 o                         
 -26   6  21      19389.69      20153.70       717.26 o                         
 -24   6  21       2612.59       2682.29       227.31 o                         
 -22   6  21       4503.32       4556.81       309.92 o                         
 -20   6  21      53072.41      56761.48       909.13 o                         
 -18   6  21      18234.21      18463.19       527.39 o                         
 -16   6  21       5311.77       5382.74       293.07 o                         
 -14   6  21      13267.14      13517.61       710.53 o                         
 -12   6  21      14432.56      14663.09      1028.39 o                         
 -10   6  21        982.78       1866.01       594.05 o                         
 -25   7  21       2849.75       2601.49       311.41 o                         
 -23   7  21       5454.76       5545.46       557.79 o                         
 -21   7  21      14498.54      14163.34       643.34 o                         
 -19   7  21       1863.58       1969.17       383.09 o                         
 -15   7  21       4585.88       4295.73       748.49 o                         
 -36   0  22      14290.17      13811.86       989.17 o                         
 -34   0  22       8883.37       7348.91       595.06 o                         
 -32   0  22         10.52        -57.22       193.69 o                         
 -30   0  22      63226.49      60248.61      1322.05 o                         
 -28   0  22      21268.15      19461.98       711.72 o                         
 -26   0  22       3169.65       2407.38       274.21 o                         
 -24   0  22      13626.23      13061.02       558.36 o                         
 -22   0  22      51299.03      50344.54      1291.26 o                         
 -20   0  22       1213.40       1708.53       235.54 o                         
 -18   0  22      50515.87      51259.54       982.00 o                         
 -16   0  22      18657.32      19359.53       534.96 o                         
 -14   0  22       2664.44       2164.17       262.12 o                         
 -12   0  22      11510.12      11708.71       529.31 o                         
 -10   0  22      73615.48      72575.98      1400.01 o                         
  -8   0  22       3957.25       3800.42       460.22 o                         
  -6   0  22       3523.15       3226.59       502.64 o                         
 -37   1  22       6148.09       5864.11      1044.07 o                         
 -35   1  22        308.93       -127.72       226.25 o                         
 -33   1  22      13458.96      12441.51       429.57 o                         
 -31   1  22      41205.06      39442.80       752.06 o                         
 -29   1  22         88.34         32.70       144.57 o                         
 -27   1  22      24326.78      22443.58       536.09 o                         
 -25   1  22      23741.49      22133.10       517.34 o                         
 -23   1  22       9932.79      10094.34       324.57 o                         
 -21   1  22      20748.79      20091.21       446.41 o                         
 -19   1  22      59672.11      58987.46       672.25 o                         
 -17   1  22       5227.29       5348.51       203.96 o                         
 -15   1  22       3262.11       3298.45       220.68 o                         
 -13   1  22      41578.11      41292.29       641.77 o                         
 -11   1  22      29174.91      29297.88       537.26 o                         
  -9   1  22      12280.33      11920.78       346.71 o                         
  -7   1  22      40307.26      40243.53       867.77 o                         
  -5   1  22      11414.38      10422.73       867.13 o                         
 -36   2  22      19216.87      18207.33      1706.20 o                         
 -34   2  22      16194.24      16373.24       548.06 o                         
 -32   2  22        203.40        181.15       127.06 o                         
 -30   2  22      18724.51      17439.99       440.39 o                         
 -28   2  22      15952.37      15684.33       429.81 o                         
 -26   2  22         17.92        -22.78       125.14 o                         
 -24   2  22      17792.89      18140.30       440.34 o                         
 -22   2  22      28923.26      29178.74       550.65 o                         
 -20   2  22        407.85        268.81       113.29 o                         
 -18   2  22      20463.54      19635.20       435.52 o                         
 -16   2  22      24887.90      24609.01       441.20 o                         
 -14   2  22       5056.85       5106.77       201.89 o                         
 -12   2  22       6559.77       6705.60       264.72 o                         
 -10   2  22      20683.80      20164.68       452.00 o                         
  -8   2  22       2939.56       2702.07       228.09 o                         
  -6   2  22       7273.81       7139.83       430.61 o                         
 -35   3  22         11.32        -16.11       255.76 o                         
 -33   3  22       8595.23       9240.26       445.13 o                         
 -31   3  22       3589.21       3453.82       218.35 o                         
 -29   3  22        279.04        193.49       124.14 o                         
 -27   3  22       6180.53       6327.26       265.34 o                         
 -25   3  22      24822.51      25030.60       529.69 o                         
 -23   3  22        930.90        459.57       134.17 o                         
 -21   3  22       3783.00       3599.41       194.40 o                         
 -19   3  22       8326.40       8368.22       274.05 o                         
 -17   3  22       5810.83       5874.15       224.94 o                         
 -15   3  22       9670.02       9964.60       287.71 o                         
 -13   3  22      21067.68      21467.23       464.07 o                         
 -11   3  22       3007.47       2600.08       178.25 o                         
  -9   3  22        225.84        -34.87       137.22 o                         
 -32   4  22        873.17        830.15       190.52 o                         
 -30   4  22        264.01        230.65       181.47 o                         
 -28   4  22       9882.93       9849.77       344.75 o                         
 -26   4  22       2174.14       1873.61       171.10 o                         
 -24   4  22      14476.71      14973.40       408.80 o                         
 -22   4  22       2669.77       2706.86       197.90 o                         
 -20   4  22        852.58        941.52       162.95 o                         
 -18   4  22         18.24        -43.14       109.66 o                         
 -16   4  22      19608.30      18841.91       414.54 o                         
 -14   4  22        761.29        938.19       129.07 o                         
 -12   4  22       8086.92       8228.86       365.95 o                         
 -10   4  22       2280.13       2494.86       415.15 o                         
 -31   5  22          1.05       -256.23       483.33 o                         
 -29   5  22       3379.58       3621.11       305.72 o                         
 -27   5  22        680.98        817.96       182.43 o                         
 -25   5  22        389.00        299.23       121.98 o                         
 -23   5  22        982.74        785.84       153.41 o                         
 -21   5  22          2.43          8.83       125.01 o                         
 -19   5  22         65.14         83.51       131.42 o                         
 -17   5  22       2635.29       2647.67       197.87 o                         
 -15   5  22        208.70        166.12       155.02 o                         
 -13   5  22        248.02        482.92       288.13 o                         
 -11   5  22       3429.54       3797.13       400.60 o                         
 -28   6  22         22.75        335.33       265.27 o                         
 -26   6  22       1441.71        696.43       221.99 o                         
 -24   6  22        363.59        500.08       233.46 o                         
 -22   6  22        192.07        195.96       196.31 o                         
 -20   6  22        458.47        738.47       233.95 o                         
 -18   6  22        907.40        958.09       531.66 o                         
 -35   1  23       4169.02       3293.15       777.89 o                         
 -33   1  23        130.56         80.99       148.15 o                         
 -31   1  23        436.14        383.81       148.31 o                         
 -29   1  23        530.40        243.60       128.02 o                         
 -27   1  23       1825.59       1460.19       193.07 o                         
 -25   1  23       1517.39       1324.18       162.63 o                         
 -23   1  23       1698.53       1838.92       171.50 o                         
 -21   1  23       2525.38       2463.94       180.56 o                         
 -19   1  23       5655.70       5206.15       229.26 o                         
 -17   1  23        777.23        704.07       122.07 o                         
 -15   1  23       1984.03       2057.85       157.65 o                         
 -13   1  23       1026.62        913.01       152.78 o                         
 -11   1  23        588.24        631.61       174.30 o                         
  -9   1  23       3919.42       4493.18       587.62 o                         
  -7   1  23       5946.10       5443.88       916.88 o                         
 -36   2  23       5372.87       4538.40       915.17 o                         
 -34   2  23       5917.97       6330.97       744.73 o                         
 -32   2  23       7709.65       7029.87       332.25 o                         
 -30   2  23       5956.73       5636.33       294.55 o                         
 -28   2  23         83.39        -21.71       137.56 o                         
 -26   2  23      24996.38      24195.73       530.13 o                         
 -24   2  23       4791.05       4961.53       243.70 o                         
 -22   2  23       7080.71       7221.68       273.10 o                         
 -20   2  23       7292.61       7097.67       259.57 o                         
 -18   2  23      17997.37      17499.84       415.26 o                         
 -16   2  23         98.65        121.78       115.67 o                         
 -14   2  23      24990.46      25302.03       449.73 o                         
 -12   2  23       2485.88       2505.53       223.72 o                         
 -10   2  23        120.40        -39.27       165.60 o                         
  -8   2  23       3506.93       3720.67       361.84 o                         
 -35   3  23      14887.53      15174.65       853.83 o                         
 -33   3  23        322.09        287.52       335.47 o                         
 -31   3  23       1882.04       1469.67       169.74 o                         
 -29   3  23       8542.27       8317.88       327.00 o                         
 -27   3  23      13804.48      13373.54       402.49 o                         
 -25   3  23       2369.75       2533.45       191.40 o                         
 -23   3  23       7539.32       7569.94       282.14 o                         
 -21   3  23       2774.06       2736.01       194.57 o                         
 -19   3  23       2810.40       2670.91       173.20 o                         
 -17   3  23      17169.88      17571.56       402.17 o                         
 -15   3  23      28907.68      29826.37       512.45 o                         
 -13   3  23        357.52        295.90       135.09 o                         
 -11   3  23       1569.21       1448.66       216.30 o                         
  -9   3  23      12027.54       9833.99      1140.93 o                         
 -32   4  23      15746.16      15298.75       663.57 o                         
 -30   4  23      10814.73      10082.85       452.57 o                         
 -28   4  23       3095.98       3194.91       275.96 o                         
 -26   4  23      41804.94      41377.20       759.88 o                         
 -24   4  23      15591.81      14795.49       438.00 o                         
 -22   4  23        320.38        168.80       126.89 o                         
 -20   4  23      21732.01      22407.50       463.79 o                         
 -18   4  23      24860.22      25335.14       523.63 o                         
 -16   4  23        784.20        877.22       230.47 o                         
 -14   4  23      28264.26      27982.49       867.46 o                         
 -12   4  23      17758.00      17959.47      1046.68 o                         
 -31   5  23       3529.76       3293.97       539.38 o                         
 -29   5  23      23451.17      24472.83       828.36 o                         
 -27   5  23       6264.68       6285.59       384.24 o                         
 -25   5  23        551.43        264.87       199.91 o                         
 -23   5  23      21727.80      21083.89       738.34 o                         
 -21   5  23      25439.10      25843.15      1154.11 o                         
 -19   5  23         11.28        -41.57       347.02 o                         
 -17   5  23      13609.24      13626.79      1417.82 o                         
 -15   5  23      15023.11      14218.55      1414.39 o                         
 -36   0  24       4722.76       3354.41       767.95 o                         
 -34   0  24      35773.61      36500.25      2361.66 o                         
 -32   0  24       7921.28       6773.86       470.66 o                         
 -30   0  24      10024.11       8672.29       513.53 o                         
 -28   0  24      12542.27      11944.16       583.29 o                         
 -26   0  24      10759.30       9572.96       504.36 o                         
 -24   0  24       4296.61       4820.93       366.97 o                         
 -22   0  24      75307.15      75973.55      1314.75 o                         
 -20   0  24      16100.36      16339.83       569.22 o                         
 -18   0  24       1239.98       1433.60       284.90 o                         
 -16   0  24      15712.42      15621.55       641.32 o                         
 -14   0  24      31558.68      32349.21      1068.40 o                         
 -35   1  24       1263.62       1667.95       631.06 o                         
 -33   1  24      15200.41      15654.88       774.86 o                         
 -31   1  24      30962.26      28489.22       654.53 o                         
 -29   1  24        524.63        592.55       160.44 o                         
 -27   1  24       6043.11       5372.03       279.27 o                         
 -25   1  24      26332.40      25401.80       578.91 o                         
 -23   1  24      15163.88      14518.81       408.51 o                         
 -21   1  24      13655.05      13283.83       366.45 o                         
 -19   1  24      28592.73      28219.82       598.62 o                         
 -17   1  24       4844.19       5059.79       246.19 o                         
 -15   1  24        218.02        548.42       182.79 o                         
 -13   1  24      29088.06      28370.62      1156.77 o                         
 -34   2  24      13999.37      13945.90      1050.64 o                         
 -32   2  24       2380.97       1559.81       247.56 o                         
 -30   2  24      10867.69       9965.55       404.24 o                         
 -28   2  24      27757.64      26868.00       614.67 o                         
 -26   2  24       9966.77       9474.90       360.86 o                         
 -24   2  24       1711.05       1349.49       259.99 o                         
 -22   2  24      20837.64      19479.96       478.22 o                         
 -20   2  24       8773.11       8098.69       326.21 o                         
 -18   2  24       3975.96       3882.67       233.02 o                         
 -16   2  24      27063.19      26371.50       674.54 o                         
 -14   2  24      22727.80      22185.29       831.86 o                         
 -33   3  24       1759.81       1468.33       320.95 o                         
 -31   3  24       5538.24       5514.31       344.74 o                         
 -29   3  24       4047.98       3844.23       297.74 o                         
 -27   3  24       4107.84       4000.21       244.77 o                         
 -25   3  24      13406.95      13325.47       419.57 o                         
 -23   3  24       2340.05       2455.37       199.79 o                         
 -21   3  24        262.48        171.04       118.57 o                         
 -19   3  24      12710.60      12598.23       442.19 o                         
 -17   3  24      12433.61      11686.21       400.90 o                         
 -15   3  24       2737.34       2774.43       272.37 o                         
 -13   3  24      10235.09      10091.15       515.51 o                         
 -32   4  24        507.55        456.71       399.19 o                         
 -30   4  24         24.88       -213.51       213.51 o                         
 -28   4  24       6386.42       6316.06       423.05 o                         
 -26   4  24        443.52        631.50       284.31 o                         
 -24   4  24       4287.59       3893.89       428.97 o                         
 -22   4  24       1239.63       1717.87       264.16 o                         
 -20   4  24       3700.70       3039.44       320.03 o                         
 -18   4  24        191.28         80.80       163.88 o                         
 -16   4  24       3236.72       3663.89       804.05 o                         
 -29   5  24       5940.55       5952.10       524.92 o                         
 -23   5  24         31.92       -351.91       526.31 o                         
 -21   5  24       1809.72       3008.75       749.29 o                         
 -31   1  25       2216.38       1457.57       301.30 o                         
 -29   1  25       1427.82       1428.77       211.45 o                         
 -27   1  25       4116.78       4182.72       286.37 o                         
 -25   1  25       2752.77       2695.98       230.37 o                         
 -23   1  25       2894.15       3023.14       192.72 o                         
 -21   1  25       3105.19       3395.57       319.75 o                         
 -19   1  25       3751.80       4223.47       458.59 o                         
 -32   2  25        247.88        561.72       514.57 o                         
 -30   2  25       7320.16       6752.14       523.32 o                         
 -28   2  25          6.01       -190.47       248.69 o                         
 -26   2  25      11396.53      10718.29       527.79 o                         
 -24   2  25        834.58        582.90       222.27 o                         
 -22   2  25       1507.66       1097.22       219.07 o                         
 -20   2  25        149.07          2.56       221.26 o                         
 -18   2  25      13512.28      14397.45       652.58 o                         
 -31   3  25        580.79       -259.65       427.03 o                         
 -29   3  25      19595.84      17864.82       909.12 o                         
 -27   3  25      26852.61      26020.81      1100.47 o                         
 -25   3  25        309.14        353.84       572.39 o                         
 -23   3  25       4739.80       4790.04       359.87 o                         
 -21   3  25      15461.67      15592.95       568.65 o                         
 -19   3  25       2852.08       2832.43       265.15 o                         
 -17   3  25      18212.46      18586.43       576.40 o                         
 -30   4  25      10111.31       9402.63      1149.31 o                         
 -28   4  25          7.86       -527.60       527.60 o                         
 -26   4  25      11448.57      11068.18      1246.54 o                         
 -24   4  25      10474.03      10751.77       647.17 o                         
 -22   4  25        856.51       1000.14       523.11 o                         
 -30   0  26       7348.17       5955.49      1033.55 o                         
 -28   0  26      11058.60      10968.16       717.28 o                         
 -26   0  26      11380.80      11781.14       870.11 o                         
 -24   0  26        279.08        694.03       327.66 o                         
 -31   1  26      18698.83      18949.36      1724.02 o                         
 -29   1  26      11429.13      10755.08       634.34 o                         
 -27   1  26        547.06        713.20       220.27 o                         
 -25   1  26      27679.04      26893.41       909.50 o                         
 -23   1  26      30326.85      28728.60      1300.48 o                         
 -21   1  26        204.39        454.50       248.50 o                         
 -30   2  26       1772.31       1849.21       647.32 o                         
 -28   2  26      11442.36       9905.82       689.09 o                         
 -26   2  26      12001.92      11939.60      1375.71 o                         
 -24   2  26        194.14        379.38       375.64 o                         
 -22   2  26      10709.52      10328.58       787.17 o                         
 -20   2  26       8060.10       7759.85       680.94 o                         
 -29   3  26      11600.12      11604.97       909.98 o                         
 -27   3  26        798.60       1658.16       644.55 o                         
 -27   1  27        601.08        476.07       299.33 o                         
                                                                                
