# Supplementary material for: Crystal structures of sixteen phosphane chalcogenide complexes of gold(I) chloride, bromide and iodide
Source: Acta Crystallogr E Crystallogr Commun. 2024 Jan 1;80(Pt 1):34–49. doi: 10.1107/S2056989023010459 (PMC10833370; doi:10.1107/S2056989023010459)
Supplement: Supplementary file 10 [file e-80-00034-4bsup10.hkl]

data_4b                                                                         
_shelx_title ' Kasuar in P2(1)/c'                                               
_shelx_refln_list_code          4                                               
_shelx_F_calc_maximum      370.98                                               
_exptl_crystal_F_000       976.00                                               
_reflns_d_resolution_high  0.7302                                               
                                                                                
loop_                                                                           
 _space_group_symop_operation_xyz                                               
 'x, y, z'                                                                      
 '-x, y+1/2, -z+1/2'                                                            
 '-x, -y, -z'                                                                   
 'x, -y-1/2, z-1/2'                                                             
                                                                                
_cell_length_a     8.3107                                                       
_cell_length_b    13.4820                                                       
_cell_length_c    14.7591                                                       
_cell_angle_alpha  90.000                                                       
_cell_angle_beta   90.424                                                       
_cell_angle_gamma  90.000                                                       
                                                                                
_shelx_F_squared_multiplier     1.000                                           
                                                                                
loop_                                                                           
 _refln_index_h                                                                 
 _refln_index_k                                                                 
 _refln_index_l                                                                 
 _refln_F_squared_calc                                                          
 _refln_F_squared_meas                                                          
 _refln_F_squared_sigma                                                         
 _refln_observed_status                                                         
   1   0   0        305.36        338.13        30.39 o                         
   2   0   0     127908.24     123749.86      1287.08 o                         
   3   0   0       2702.10       2886.63       109.86 o                         
   4   0   0      51649.14      52065.66       759.65 o                         
   5   0   0        863.66        806.86       112.00 o                         
   6   0   0       5716.79       5443.47       247.52 o                         
   7   0   0       4892.16       5357.37       270.41 o                         
   8   0   0      12558.89      13647.63       491.54 o                         
   9   0   0       9003.72      10619.23       493.09 o                         
  10   0   0      10331.87      11807.16       554.15 o                         
  11   0   0       3671.88       4616.94       388.91 o                         
   1   1   0      84474.20      90883.28       505.00 o                         
   2   1   0       6733.29       6590.68        74.39 o                         
   3   1   0      23067.08      22018.74       206.87 o                         
   4   1   0       1880.67       1753.47        78.16 o                         
   5   1   0       7381.75       7354.65       182.57 o                         
   6   1   0       1848.60       1408.37       105.56 o                         
   7   1   0       3690.05       3568.44       167.71 o                         
   8   1   0       6248.61       6573.93       227.32 o                         
   9   1   0       5432.53       5771.59       265.60 o                         
  10   1   0       4759.35       5408.54       274.52 o                         
  11   1   0       2912.76       3421.99       281.27 o                         
   0   2   0      24406.81      27875.43       318.12 o                         
   1   2   0        304.28        358.84        23.39 o                         
   2   2   0      52343.86      54648.73       291.40 o                         
   3   2   0      10497.57      10340.25       141.52 o                         
   4   2   0       2148.63       2040.05        81.86 o                         
   5   2   0        526.10        408.77        72.80 o                         
   6   2   0        679.30        574.83        80.11 o                         
   7   2   0       4853.89       4568.55       178.11 o                         
   8   2   0        244.25        149.22       102.09 o                         
   9   2   0       3720.40       3946.76       209.92 o                         
  10   2   0       1098.18       1286.60       190.64 o                         
  11   2   0        853.37       1020.73       186.52 o                         
   1   3   0      19070.24      20420.79       135.12 o                         
   2   3   0      13928.66      14221.21       133.45 o                         
   3   3   0       3252.51       3205.53        76.28 o                         
   4   3   0       4217.91       3817.91        86.77 o                         
   5   3   0         47.94         30.58        48.58 o                         
   6   3   0        257.24        185.45        68.08 o                         
   7   3   0        664.05        460.48        81.88 o                         
   8   3   0       1782.94       1670.01       149.67 o                         
   9   3   0        107.67         61.78       119.79 o                         
  10   3   0        127.58         14.65       123.16 o                         
  11   3   0        616.80        937.89       286.15 o                         
   0   4   0        448.29        515.66        42.22 o                         
   1   4   0      13463.82      14824.57       137.95 o                         
   2   4   0        584.40        653.00        35.54 o                         
   3   4   0      14701.00      15158.40       218.22 o                         
   4   4   0       4678.37       4357.83        99.86 o                         
   5   4   0       4160.67       4233.45       126.34 o                         
   6   4   0       6727.47       6724.64       208.94 o                         
   7   4   0        563.94        351.46        94.46 o                         
   8   4   0       2150.15       2006.14       162.98 o                         
   9   4   0         61.82        -58.27       110.15 o                         
  10   4   0        340.19         74.21       156.46 o                         
  11   4   0        138.78        228.56       371.63 o                         
   1   5   0      42770.20      45977.70       307.46 o                         
   2   5   0       5056.95       4847.40        88.30 o                         
   3   5   0      43850.05      43725.00       347.39 o                         
   4   5   0      11804.31      11584.87       204.69 o                         
   5   5   0      59032.77      59207.95       802.56 o                         
   6   5   0       3154.16       2948.54       144.51 o                         
   7   5   0      15992.08      16720.82       395.89 o                         
   8   5   0       1084.06       1045.73       130.70 o                         
   9   5   0       5703.71       6032.49       353.97 o                         
  10   5   0        718.09        880.68       189.91 o                         
   0   6   0       6809.03       6615.23       149.53 o                         
   1   6   0        174.08        193.45        40.07 o                         
   2   6   0      21017.86      21222.13       257.77 o                         
   3   6   0       4423.83       4322.06        96.15 o                         
   4   6   0      51563.59      52167.81       507.87 o                         
   5   6   0       6220.89       6422.07       160.25 o                         
   6   6   0      32890.46      33581.50       458.32 o                         
   7   6   0       3271.02       3627.55       180.81 o                         
   8   6   0       7711.92       7623.80       348.35 o                         
   9   6   0        945.76        731.14       165.10 o                         
  10   6   0       1460.01       1869.38       258.13 o                         
   1   7   0      16917.37      17504.55       222.99 o                         
   2   7   0       6200.88       6843.21       153.22 o                         
   3   7   0      32931.61      32855.45       515.30 o                         
   4   7   0       6525.81       6403.43       142.82 o                         
   5   7   0      27359.08      27714.66       364.66 o                         
   6   7   0       5287.01       5155.21       175.20 o                         
   7   7   0      13394.92      13929.82       443.98 o                         
   8   7   0        850.45        963.98       180.32 o                         
   9   7   0       2349.25       2602.23       250.24 o                         
  10   7   0        708.51        722.30       258.46 o                         
   0   8   0      19707.58      20350.31       365.90 o                         
   1   8   0       1403.95       1539.76        71.05 o                         
   2   8   0      18387.22      18743.28       269.75 o                         
   3   8   0       4909.28       4787.50       156.96 o                         
   4   8   0      24716.87      24076.69       340.56 o                         
   5   8   0       2030.12       2040.27       117.09 o                         
   6   8   0      15813.72      16042.57       463.62 o                         
   7   8   0        549.09        399.66       154.98 o                         
   8   8   0       7647.18       7405.71       365.23 o                         
   9   8   0        433.06        391.88       178.08 o                         
  10   8   0       1378.57       1256.71       373.23 o                         
   1   9   0       2207.15       2306.49        94.04 o                         
   2   9   0       3796.70       3557.99       105.75 o                         
   3   9   0       2333.81       2206.06       104.86 o                         
   4   9   0       1252.67       1106.29       100.18 o                         
   5   9   0       1936.90       1741.52       147.88 o                         
   6   9   0        174.06         13.00       137.07 o                         
   7   9   0       3967.41       3711.49       264.35 o                         
   8   9   0         95.33       -149.16       158.67 o                         
   9   9   0       1239.56       1276.23       205.56 o                         
   0  10   0      10163.15      10364.01       269.24 o                         
   1  10   0       1254.33       1325.92        80.30 o                         
   2  10   0       3230.54       3282.47       118.24 o                         
   3  10   0        998.20       1036.05       103.19 o                         
   4  10   0       5688.29       5665.68       215.71 o                         
   5  10   0          7.40        106.97       104.77 o                         
   6  10   0       1101.31        841.55       151.25 o                         
   7  10   0        800.16        938.02       185.93 o                         
   8  10   0        540.03        451.13       160.77 o                         
   9  10   0        968.20       1058.09       193.94 o                         
   1  11   0      16918.92      17156.79       274.35 o                         
   2  11   0        184.43         70.64        70.93 o                         
   3  11   0       9573.18       9723.54       295.76 o                         
   4  11   0        361.65        299.23       119.57 o                         
   5  11   0       3877.98       3877.15       241.61 o                         
   6  11   0       1419.29       1520.26       180.64 o                         
   7  11   0       2500.41       2566.33       222.15 o                         
   8  11   0       1453.22       1547.96       215.10 o                         
   9  11   0       1098.60       1275.94       352.09 o                         
   0  12   0      22268.35      23644.43       531.42 o                         
   1  12   0       1556.12       1651.80        97.06 o                         
   2  12   0      19855.92      20024.04       367.89 o                         
   3  12   0        673.29        456.38       112.38 o                         
   4  12   0       6288.16       6265.99       277.84 o                         
   5  12   0       1332.37       1320.52       167.80 o                         
   6  12   0       4997.94       4765.75       284.62 o                         
   7  12   0        955.64        961.03       184.38 o                         
   8  12   0       4225.64       4376.46       305.48 o                         
   1  13   0      36952.82      37691.69       528.31 o                         
   2  13   0       1328.29       1524.24       144.01 o                         
   3  13   0      22078.60      22374.49       480.47 o                         
   4  13   0       1897.82       1641.82       176.26 o                         
   5  13   0      12188.44      11951.43       423.66 o                         
   6  13   0        862.35        899.12       175.54 o                         
   7  13   0       8003.47       8233.69       387.41 o                         
   8  13   0       1544.22       2548.72       434.28 o                         
   0  14   0      12241.94      11908.58       466.39 o                         
   1  14   0         66.46        137.38       103.37 o                         
   2  14   0      13363.14      13848.04       408.58 o                         
   3  14   0        758.98        714.02       153.49 o                         
   4  14   0      11839.71      11925.39       399.27 o                         
   5  14   0        475.42        443.85       145.81 o                         
   6  14   0       7036.14       7199.91       357.41 o                         
   7  14   0       1242.99       1253.63       246.36 o                         
   1  15   0        381.86        722.49       135.98 o                         
   2  15   0         15.46         -4.07       153.89 o                         
   3  15   0       2444.67       2562.87       242.14 o                         
   4  15   0        117.95        237.63       219.57 o                         
   5  15   0       1511.84       1302.38       196.97 o                         
   6  15   0        715.48        344.21       195.74 o                         
   0  16   0       1362.45       1667.34       220.98 o                         
   1  16   0          3.18         -4.11       130.25 o                         
   2  16   0        187.06        312.05       167.43 o                         
   3  16   0         86.25         16.44       190.51 o                         
   4  16   0         70.42        -26.17       181.66 o                         
   5  16   0          4.41        -14.52       203.32 o                         
   1  17   0       2997.94       3158.15       217.05 o                         
   2  17   0         12.43       -117.90       176.23 o                         
   3  17   0       1683.14       1336.38       271.34 o                         
   4  17   0          7.64        609.01       293.74 o                         
   0  18   0      11540.70      11812.91       541.64 o                         
   1  18   0        119.32        179.51       178.09 o                         
   2  18   0      12707.00      12320.88       649.92 o                         
 -11   1   1        530.57        413.02       188.79 o                         
 -10   1   1       2000.08       2061.33       190.73 o                         
  -9   1   1       1799.62       1354.73       146.22 o                         
  -8   1   1       2505.75       2614.38       152.77 o                         
  -7   1   1       3068.90       2544.77       142.68 o                         
  -6   1   1       4133.89       3950.58       150.43 o                         
  -5   1   1       1471.49       1322.60        88.22 o                         
  -4   1   1       8796.13       8615.73       158.24 o                         
  -3   1   1      10473.04      10474.57       222.51 o                         
  -2   1   1      20892.14      20099.37       158.61 o                         
  -1   1   1      44355.75      44969.75       284.45 o                         
   1   1   1      48441.07      49255.83       243.74 o                         
   2   1   1       5942.01       6460.55       145.47 o                         
   3   1   1      29668.92      29415.20       260.77 o                         
   4   1   1       2836.05       2653.45        97.41 o                         
   5   1   1       3353.90       3203.35       124.78 o                         
   6   1   1       2497.68       2155.58       122.05 o                         
   7   1   1       6247.06       6392.65       206.50 o                         
   8   1   1       1539.37       1225.63       131.97 o                         
   9   1   1       3188.80       3274.84       195.18 o                         
  10   1   1        548.29        173.10       133.40 o                         
  11   1   1       1686.68       2263.45       254.21 o                         
 -11   2   1       1995.86       2232.82       317.61 o                         
 -10   2   1        758.99        520.07       202.72 o                         
  -9   2   1       4244.46       4998.15       243.35 o                         
  -8   2   1       2294.26       2055.17       159.28 o                         
  -7   2   1       9375.19       9652.16       246.13 o                         
  -6   2   1       3330.73       2753.14       132.76 o                         
  -5   2   1      20600.19      20311.84       287.27 o                         
  -4   2   1       2497.77       2261.98        89.88 o                         
  -3   2   1      33556.95      32197.03       276.43 o                         
  -2   2   1      17934.64      18973.85       152.12 o                         
  -1   2   1      27261.37      27850.13       159.48 o                         
   0   2   1       4450.37       5210.81        65.17 o                         
   1   2   1      23322.50      24984.98       211.14 o                         
   2   2   1      29800.04      30138.15       191.14 o                         
   3   2   1      17932.21      18193.67       229.48 o                         
   4   2   1       8652.54       8705.85       155.98 o                         
   5   2   1      16724.56      16427.94       248.69 o                         
   6   2   1      10848.88      11305.06       255.28 o                         
   7   2   1       4852.84       4544.27       189.03 o                         
   8   2   1       6427.22       7126.38       248.93 o                         
   9   2   1       1410.14        868.30       126.76 o                         
  10   2   1       2749.74       3252.73       247.07 o                         
  11   2   1        694.15        428.05       179.77 o                         
 -11   3   1        694.73        464.75       246.38 o                         
 -10   3   1       3942.70       4561.73       266.07 o                         
  -9   3   1       1199.78        763.08       157.21 o                         
  -8   3   1      11440.75      12776.83       355.18 o                         
  -7   3   1       3637.11       3337.82       149.07 o                         
  -6   3   1      24645.91      25460.59       350.66 o                         
  -5   3   1       4652.02       3783.15       207.19 o                         
  -4   3   1      39469.08      38191.93       452.16 o                         
  -3   3   1      17061.97      17699.36       242.01 o                         
  -2   3   1      40681.94      40372.95       280.15 o                         
  -1   3   1      22638.69      26320.19       174.47 o                         
   0   3   1      30890.63      32968.14       205.60 o                         
   1   3   1      46152.07      45790.64       270.97 o                         
   2   3   1      24820.89      26472.99       221.54 o                         
   3   3   1      32757.19      32559.54       277.56 o                         
   4   3   1      20588.44      20359.42       247.87 o                         
   5   3   1      15386.56      15041.71       212.33 o                         
   6   3   1      12200.18      12142.97       231.39 o                         
   7   3   1       8111.79       8717.85       223.67 o                         
   8   3   1       4340.24       3640.70       205.37 o                         
   9   3   1       3972.97       4387.06       214.24 o                         
  10   3   1       1235.79        878.02       161.92 o                         
  11   3   1       2524.79       2941.28       367.73 o                         
 -11   4   1       2019.03       2916.88       383.51 o                         
 -10   4   1       1072.25        544.69       276.46 o                         
  -9   4   1       5793.42       6880.13       343.65 o                         
  -8   4   1       3412.00       3363.64       211.82 o                         
  -7   4   1      19853.54      20951.32       442.33 o                         
  -6   4   1       9043.10       7864.52       302.46 o                         
  -5   4   1      28220.91      27567.42       341.15 o                         
  -4   4   1      21147.98      20655.64       416.44 o                         
  -3   4   1      24438.10      24234.66       256.69 o                         
  -2   4   1      23897.01      28162.47       241.76 o                         
  -1   4   1      17346.68      18248.29       151.89 o                         
   0   4   1      30104.35      32845.60       220.08 o                         
   1   4   1      18856.68      19434.13       176.29 o                         
   2   4   1      59834.01      56547.51       707.47 o                         
   3   4   1      22803.01      22428.57       236.57 o                         
   4   4   1      51525.96      49825.92       424.30 o                         
   5   4   1      13994.84      13089.62       326.31 o                         
   6   4   1      21114.03      21413.70       343.70 o                         
   7   4   1       6851.90       5960.14       208.96 o                         
   8   4   1       7126.15       8160.94       267.72 o                         
   9   4   1       1811.60       1286.04       177.93 o                         
  10   4   1       3308.58       4413.08       292.73 o                         
  11   4   1        562.30        324.47       477.92 o                         
 -10   5   1       1045.70       1142.42       211.02 o                         
  -9   5   1        302.85        502.38       237.97 o                         
  -8   5   1       7226.72       7794.31       293.65 o                         
  -7   5   1       1873.92       1702.80       153.61 o                         
  -6   5   1      15922.01      15747.36       316.73 o                         
  -5   5   1       7540.34       7105.29       214.37 o                         
  -4   5   1      16183.79      15806.77       226.35 o                         
  -3   5   1       8419.93       9172.89       226.82 o                         
  -2   5   1       3115.41       3586.99        77.52 o                         
  -1   5   1       4722.68       5258.54        86.44 o                         
   0   5   1       3625.16       3960.10        76.54 o                         
   1   5   1       9462.21       8823.76       114.89 o                         
   2   5   1       8786.31       8356.53       127.55 o                         
   3   5   1      23041.34      22040.28       259.96 o                         
   4   5   1      14342.50      14019.06       222.20 o                         
   5   5   1      17740.27      17529.18       257.81 o                         
   6   5   1       6645.34       6478.90       207.34 o                         
   7   5   1       3918.17       3806.93       170.70 o                         
   8   5   1       2125.53       1550.12       165.08 o                         
   9   5   1        694.68        529.22       165.93 o                         
  10   5   1        288.63         62.18       157.31 o                         
 -10   6   1        130.82        129.83       161.54 o                         
  -9   6   1        128.04        -77.25       152.72 o                         
  -8   6   1        187.14        145.49       172.65 o                         
  -7   6   1        959.88        914.67       120.46 o                         
  -6   6   1         22.58         92.80        64.38 o                         
  -5   6   1       3477.12       3584.05       118.08 o                         
  -4   6   1       3459.36       3342.39       103.95 o                         
  -3   6   1        487.90        394.90        44.35 o                         
  -2   6   1       4342.13       4049.80        83.38 o                         
  -1   6   1        103.57         82.91        35.55 o                         
   0   6   1        162.84        254.92        38.17 o                         
   1   6   1         88.29        110.22        33.78 o                         
   2   6   1       2070.84       2240.21        78.20 o                         
   3   6   1        785.90        733.89        50.93 o                         
   4   6   1       1675.55       1575.43        86.64 o                         
   5   6   1       2903.49       2674.62       101.14 o                         
   6   6   1         56.63          6.88        72.79 o                         
   7   6   1       1530.39       1338.28       120.83 o                         
   8   6   1        631.37        344.21       145.88 o                         
   9   6   1         58.38        152.89       169.08 o                         
  10   6   1         78.31       -128.48       160.13 o                         
 -10   7   1        224.25        239.97       183.18 o                         
  -9   7   1       1350.30       1551.48       237.76 o                         
  -8   7   1        348.93        268.02       148.61 o                         
  -7   7   1        673.90        516.10       144.86 o                         
  -6   7   1        263.61        209.60       103.25 o                         
  -5   7   1        473.51        513.08        66.77 o                         
  -4   7   1        538.77        447.09        50.81 o                         
  -3   7   1       5881.05       5252.77       129.23 o                         
  -2   7   1       4464.81       4414.65        94.45 o                         
  -1   7   1        372.14        458.02        61.34 o                         
   0   7   1      19849.54      21243.32       221.94 o                         
   1   7   1       1047.93       1068.82        60.17 o                         
   2   7   1       6614.26       6421.71       135.16 o                         
   3   7   1       1872.93       1709.26        97.93 o                         
   4   7   1        494.65        404.94        56.99 o                         
   5   7   1        483.59        400.86        64.70 o                         
   6   7   1        909.65       1006.83        88.31 o                         
   7   7   1       1803.36       2041.93       201.71 o                         
   8   7   1        160.56        -22.40       221.17 o                         
   9   7   1       1003.66        763.79       201.98 o                         
  10   7   1        255.71        331.90       176.06 o                         
 -10   8   1       1083.73        484.57       363.39 o                         
  -9   8   1       3454.94       4134.08       345.45 o                         
  -8   8   1       1887.90       1661.15       206.61 o                         
  -7   8   1       4301.57       4247.12       348.32 o                         
  -6   8   1       2937.20       2796.95       223.01 o                         
  -5   8   1       5926.50       5703.30       149.49 o                         
  -4   8   1      10140.22       9182.08       213.14 o                         
  -3   8   1       9618.74       9754.39       218.20 o                         
  -2   8   1      17768.31      16939.02       221.38 o                         
  -1   8   1      29806.89      31364.01       323.84 o                         
   0   8   1       2827.46       2954.09       103.99 o                         
   1   8   1      29141.77      29261.88       309.15 o                         
   2   8   1       6764.25       7714.16       191.21 o                         
   3   8   1       9195.95       8933.37       189.70 o                         
   4   8   1       5285.32       5319.00       221.32 o                         
   5   8   1       1634.53       1346.53       151.87 o                         
   6   8   1       6715.80       6630.21       266.48 o                         
   7   8   1       1426.17       1413.47       195.46 o                         
   8   8   1       3972.94       4071.73       274.65 o                         
   9   8   1       1126.16        677.02       179.36 o                         
  10   8   1       1841.37       1554.07       321.69 o                         
  -9   9   1       2435.95       1921.96       238.63 o                         
  -8   9   1       5324.02       5973.25       313.99 o                         
  -7   9   1       5100.38       4197.72       277.71 o                         
  -6   9   1       5111.08       5207.24       261.38 o                         
  -5   9   1      11521.16      12030.53       375.34 o                         
  -4   9   1       9860.75       9809.01       238.39 o                         
  -3   9   1      22908.24      22270.28       329.82 o                         
  -2   9   1      30154.46      29312.15       341.19 o                         
  -1   9   1      21974.51      21857.65       264.17 o                         
   0   9   1      44463.52      45534.51       430.83 o                         
   1   9   1      15810.00      16620.03       214.20 o                         
   2   9   1      27484.21      27051.10       375.70 o                         
   3   9   1      15650.59      15724.87       292.61 o                         
   4   9   1       5445.22       5749.16       217.56 o                         
   5   9   1      17028.41      16709.95       416.62 o                         
   6   9   1       1466.76       1336.00       207.04 o                         
   7   9   1      16776.58      17673.27       524.02 o                         
   8   9   1       1476.61       1262.42       204.70 o                         
   9   9   1       8836.42      10252.66       494.24 o                         
  -9  10   1       4943.27       5903.11       337.70 o                         
  -8  10   1       2928.18       2389.71       270.89 o                         
  -7  10   1       3900.75       3753.89       251.50 o                         
  -6  10   1       3483.75       3749.82       245.63 o                         
  -5  10   1       5225.34       4782.41       252.51 o                         
  -4  10   1      11038.42      10554.70       281.72 o                         
  -3  10   1      24508.71      23223.73       395.52 o                         
  -2  10   1      20777.89      19761.21       303.92 o                         
  -1  10   1      38853.32      39314.71       413.79 o                         
   0  10   1      26554.96      27338.41       329.70 o                         
   1  10   1      35072.52      37008.66       377.75 o                         
   2  10   1      10778.85      11505.45       230.15 o                         
   3  10   1       9771.01      10885.74       255.77 o                         
   4  10   1       7015.17       7326.29       244.47 o                         
   5  10   1       2326.84       2268.82       183.30 o                         
   6  10   1       9455.94       9663.13       384.57 o                         
   7  10   1       1362.26       1302.78       204.63 o                         
   8  10   1      10570.21      11445.48       461.62 o                         
   9  10   1       1595.75       1143.25       224.47 o                         
  -9  11   1       1237.33        793.68       281.31 o                         
  -8  11   1       1218.34       1117.62       187.56 o                         
  -7  11   1        961.90        662.68       163.85 o                         
  -6  11   1        772.44        895.31       193.76 o                         
  -5  11   1       1321.95       1261.65       163.97 o                         
  -4  11   1       4863.73       4653.63       219.60 o                         
  -3  11   1       4860.51       4577.95       205.95 o                         
  -2  11   1      20872.89      20283.72       306.04 o                         
  -1  11   1       9089.46       8687.88       192.41 o                         
   0  11   1      25670.56      26891.72       333.06 o                         
   1  11   1       4084.98       4727.58       142.94 o                         
   2  11   1      11918.23      13728.23       290.96 o                         
   3  11   1       1446.07       1752.59       145.52 o                         
   4  11   1       1623.14       1841.92       167.37 o                         
   5  11   1        964.80        713.97       137.63 o                         
   6  11   1        463.35        167.99       141.01 o                         
   7  11   1       3213.84       3678.16       317.96 o                         
   8  11   1        640.73        261.26       178.64 o                         
   9  11   1       4016.49       3691.38       864.10 o                         
  -8  12   1        783.78        501.83       174.66 o                         
  -7  12   1         23.10         82.05       155.17 o                         
  -6  12   1        928.24        714.62       157.32 o                         
  -5  12   1        184.67         57.90       131.34 o                         
  -4  12   1       3530.81       3378.70       199.87 o                         
  -3  12   1       1905.74       1941.90       154.02 o                         
  -2  12   1       6899.20       6640.41       204.97 o                         
  -1  12   1      12280.70      11959.36       233.54 o                         
   0  12   1       4140.37       4596.19       143.98 o                         
   1  12   1       8097.06       8662.55       234.80 o                         
   2  12   1       1986.75       2462.89       148.02 o                         
   3  12   1       1386.62       1501.71       139.44 o                         
   4  12   1       1143.48       1134.84       141.73 o                         
   5  12   1        445.47        536.50       148.29 o                         
   6  12   1       1496.80       1253.30       179.30 o                         
   7  12   1         10.07        -79.37       187.18 o                         
   8  12   1       2847.81       3095.36       273.91 o                         
  -8  13   1        334.71       1014.66       398.09 o                         
  -7  13   1        133.39        243.56       163.51 o                         
  -6  13   1       1732.71       1526.44       194.93 o                         
  -5  13   1       1258.35        882.60       189.53 o                         
  -4  13   1       1391.58       1385.27       167.36 o                         
  -3  13   1       3393.75       3563.09       200.38 o                         
  -2  13   1        170.56        223.43        94.85 o                         
  -1  13   1        745.74        846.46       110.51 o                         
   0  13   1       1052.04       1174.67       107.20 o                         
   1  13   1       1824.82       1911.96       124.42 o                         
   2  13   1        242.34        308.30       110.03 o                         
   3  13   1       2762.81       3138.94       209.90 o                         
   4  13   1        882.37        620.28       141.31 o                         
   5  13   1        514.11        508.07       154.88 o                         
   6  13   1       1957.40       2009.84       219.68 o                         
   7  13   1         60.68        237.40       169.73 o                         
   8  13   1        177.67        -42.48       396.52 o                         
  -7  14   1       3159.65       2892.39       324.45 o                         
  -6  14   1       1062.91        822.02       180.19 o                         
  -5  14   1       6867.86       6804.81       318.13 o                         
  -4  14   1       2155.52       2482.29       230.29 o                         
  -3  14   1       5076.99       4856.15       258.12 o                         
  -2  14   1       4370.63       5709.01       247.38 o                         
  -1  14   1       1141.77        989.38       132.92 o                         
   0  14   1       9241.62       9336.44       292.91 o                         
   1  14   1        334.79        381.23       104.62 o                         
   2  14   1      14316.14      13854.49       408.57 o                         
   3  14   1       1882.67       2018.54       181.88 o                         
   4  14   1       7244.53       6502.64       298.17 o                         
   5  14   1       4402.21       4179.96       268.55 o                         
   6  14   1       2888.74       2943.29       243.91 o                         
   7  14   1       2369.89       2293.54       330.12 o                         
  -6  15   1       9844.60      10008.21       498.36 o                         
  -5  15   1       2548.40       2635.22       279.25 o                         
  -4  15   1      13434.54      12780.72       495.38 o                         
  -3  15   1       3771.02       4752.28       401.72 o                         
  -2  15   1       4690.23       4916.72       275.79 o                         
  -1  15   1       6748.04       7246.19       302.44 o                         
   0  15   1       2224.40       2430.80       174.07 o                         
   1  15   1      11993.79      11983.11       361.42 o                         
   2  15   1       2919.87       2735.43       255.92 o                         
   3  15   1      12821.63      12316.27       475.89 o                         
   4  15   1       7494.94       8205.67       379.68 o                         
   5  15   1       8043.02       7993.81       382.10 o                         
   6  15   1       5763.07       5751.67       344.04 o                         
  -5  16   1      10642.34       9140.08       487.62 o                         
  -4  16   1       2685.58       2884.04       347.09 o                         
  -3  16   1       7574.29       7066.07       372.95 o                         
  -2  16   1       2342.82       3011.54       237.03 o                         
  -1  16   1       3517.49       3519.53       213.88 o                         
   0  16   1       4402.27       3974.46       215.25 o                         
   1  16   1       3603.57       3778.25       213.36 o                         
   2  16   1       8004.22       7973.98       368.11 o                         
   3  16   1       6030.61       6038.48       377.04 o                         
   4  16   1       9297.89       8942.48       434.05 o                         
   5  16   1       5539.80       5501.73       377.86 o                         
  -4  17   1       6025.11       7816.95       833.99 o                         
  -3  17   1       3760.73       4262.04       341.13 o                         
  -2  17   1       3453.86       3855.53       296.94 o                         
  -1  17   1       2931.74       2892.31       201.78 o                         
   0  17   1       1568.54       1472.16       171.82 o                         
   1  17   1       6141.11       6357.35       291.36 o                         
   2  17   1       4636.60       4566.38       373.56 o                         
   3  17   1      11187.38       9735.85       448.02 o                         
   4  17   1       5210.81       4523.74       730.50 o                         
  -2  18   1       1276.33       1206.38       332.75 o                         
  -1  18   1         50.63       -244.37       244.37 o                         
   0  18   1       1875.78       1632.74       226.83 o                         
   1  18   1         88.83        -89.53       199.70 o                         
   2  18   1       3371.80       3055.51       337.43 o                         
 -11   0   2       3117.04       2960.27       393.98 o                         
 -10   0   2       1901.30       2483.17       286.01 o                         
  -9   0   2       6000.82       5517.48       365.87 o                         
  -8   0   2       2218.37       1786.92       201.52 o                         
  -7   0   2      14789.48      14588.54       447.94 o                         
  -6   0   2       2280.83       1616.90       152.75 o                         
  -5   0   2      36287.33      36072.55       559.78 o                         
  -4   0   2       4543.19       4464.34       198.90 o                         
  -3   0   2     126574.78     124043.75      1618.18 o                         
  -2   0   2      18614.13      17912.19       204.06 o                         
  -1   0   2      94152.42      92368.77       664.63 o                         
   0   0   2        585.61        462.33        34.30 o                         
   1   0   2      66110.05      69240.64       480.94 o                         
   2   0   2       5972.93       6490.50       196.13 o                         
   3   0   2      38299.07      43076.30      1198.52 o                         
   4   0   2      13630.81      13638.18       321.60 o                         
   5   0   2      25910.75      26736.97       520.72 o                         
   6   0   2       7980.89       8442.90       306.52 o                         
   7   0   2      28153.68      29490.89       636.17 o                         
   8   0   2       6908.30       7487.51       309.87 o                         
   9   0   2      10565.89      12465.25       621.74 o                         
  10   0   2       2956.15       3343.30       349.81 o                         
  11   0   2       3713.87       4622.55       438.23 o                         
 -11   1   2       2540.07       3666.65       318.69 o                         
 -10   1   2       1413.21       1149.60       167.18 o                         
  -9   1   2       2774.80       3259.14       191.49 o                         
  -8   1   2       4392.30       3451.60       189.29 o                         
  -7   1   2       2316.13       2131.29       135.42 o                         
  -6   1   2      15890.07      15693.99       282.81 o                         
  -5   1   2       2953.07       2676.25       112.16 o                         
  -4   1   2      53926.56      52555.50       470.35 o                         
  -3   1   2       9040.75       9012.74       126.54 o                         
  -2   1   2     103164.99      99320.97       555.65 o                         
  -1   1   2      16985.68      17022.17       130.10 o                         
   0   1   2      54057.35      54967.63       308.53 o                         
   1   1   2      11352.48      12140.94       104.52 o                         
   2   1   2      38669.89      43914.20       524.67 o                         
   3   1   2       2482.96       2429.25       109.50 o                         
   4   1   2      23904.19      24038.69       460.35 o                         
   5   1   2       7423.50       7505.73       185.99 o                         
   6   1   2      21340.36      22128.99       357.24 o                         
   7   1   2       5038.29       5112.07       188.27 o                         
   8   1   2      13315.47      14907.70       339.86 o                         
   9   1   2       2135.96       1951.62       159.80 o                         
  10   1   2       3310.57       4369.70       247.53 o                         
  11   1   2        829.81        682.52       201.91 o                         
 -11   2   2        385.53        233.95       194.38 o                         
 -10   2   2       2278.95       2509.80       226.33 o                         
  -9   2   2       1487.96        789.37       151.87 o                         
  -8   2   2       1070.35       1161.89       121.88 o                         
  -7   2   2       3606.31       3401.47       180.29 o                         
  -6   2   2       1070.31        614.38        85.02 o                         
  -5   2   2      17480.70      17416.00       258.26 o                         
  -4   2   2        546.46        506.40        62.96 o                         
  -3   2   2      32801.23      31460.08       324.25 o                         
  -2   2   2       6312.25       6233.67        90.68 o                         
  -1   2   2      43772.71      42437.44       258.14 o                         
   0   2   2      37323.58      39750.04       248.22 o                         
   1   2   2      16490.37      19704.29       206.04 o                         
   2   2   2       5099.08       5253.92        90.50 o                         
   3   2   2      14291.59      14952.09       235.88 o                         
   4   2   2       1509.47       1457.29        69.36 o                         
   5   2   2       8687.14       8331.78       181.47 o                         
   6   2   2       3834.70       4061.34       154.35 o                         
   7   2   2       8175.79       8742.33       238.49 o                         
   8   2   2        605.53        284.29       116.65 o                         
   9   2   2       5303.48       6470.04       247.26 o                         
  10   2   2        689.49        242.14       157.50 o                         
  11   2   2       1153.17       1379.35       236.79 o                         
 -11   3   2        183.32         28.18       335.47 o                         
 -10   3   2        478.34        631.58       167.74 o                         
  -9   3   2         20.07         63.44       120.45 o                         
  -8   3   2         97.17        -90.03       115.78 o                         
  -7   3   2       2013.38       1955.22       129.15 o                         
  -6   3   2        897.30        842.22        74.76 o                         
  -5   3   2      11392.59      10970.61       224.73 o                         
  -4   3   2       5820.66       5610.24       172.86 o                         
  -3   3   2       1405.26       1515.69        91.01 o                         
  -2   3   2       1708.22       1607.75        47.94 o                         
  -1   3   2      13050.96      14665.09       127.46 o                         
   0   3   2         69.93        137.86        34.20 o                         
   1   3   2      17071.78      17673.60       139.52 o                         
   2   3   2       1188.21       1236.76        51.79 o                         
   3   3   2       5105.38       4865.15        90.42 o                         
   4   3   2       3667.43       3483.69       101.61 o                         
   5   3   2      10792.50      10355.94       192.23 o                         
   6   3   2        301.13        298.78        65.48 o                         
   7   3   2       2625.98       2625.59       153.10 o                         
   8   3   2        323.86        291.76        91.84 o                         
   9   3   2          8.83       -105.01       113.87 o                         
  10   3   2        985.19       1143.78       165.51 o                         
  11   3   2         85.64         76.26       257.35 o                         
 -11   4   2        606.08        558.51       644.20 o                         
 -10   4   2        226.33        263.36       177.52 o                         
  -9   4   2       2163.80       2231.26       186.42 o                         
  -8   4   2       1922.78       1769.86       183.52 o                         
  -7   4   2       1562.39       1712.81       139.99 o                         
  -6   4   2       6405.84       5757.86       181.65 o                         
  -5   4   2       1498.30       1017.08       105.33 o                         
  -4   4   2       7673.52       7315.16       198.43 o                         
  -3   4   2       4636.88       5308.97       185.81 o                         
  -2   4   2        329.83        398.51        38.91 o                         
  -1   4   2      10567.48      12175.03       131.33 o                         
   0   4   2      14459.00      15679.86       156.10 o                         
   1   4   2      18908.78      18452.88       186.24 o                         
   2   4   2        888.29        917.47        45.34 o                         
   3   4   2      16711.70      15533.66       172.51 o                         
   4   4   2       3603.66       3398.80       112.89 o                         
   5   4   2       4960.40       4596.55       121.12 o                         
   6   4   2       4399.69       3915.20       156.65 o                         
   7   4   2       1520.88       1546.66       118.88 o                         
   8   4   2        532.47        326.09       107.23 o                         
   9   4   2        631.39        329.60       133.02 o                         
  10   4   2        676.31        927.21       189.64 o                         
  11   4   2        272.38        118.39       226.87 o                         
 -10   5   2       3201.03       3618.66       296.51 o                         
  -9   5   2       1557.53       1661.52       189.58 o                         
  -8   5   2      10728.96      11884.36       360.40 o                         
  -7   5   2       7724.75       8274.58       275.82 o                         
  -6   5   2      13052.45      12842.97       298.77 o                         
  -5   5   2       1298.85       1113.83       119.83 o                         
  -4   5   2      18118.20      18400.92       305.58 o                         
  -3   5   2       3012.42       3233.24        92.97 o                         
  -2   5   2      24408.65      29367.56       263.29 o                         
  -1   5   2      10969.55      11299.78       142.13 o                         
   0   5   2      40644.43      42803.49       313.61 o                         
   1   5   2       4571.03       5188.36       106.57 o                         
   2   5   2      67862.23      64675.96       637.77 o                         
   3   5   2       3261.96       3220.79       130.48 o                         
   4   5   2      32607.66      31851.73       348.11 o                         
   5   5   2       1167.45       1093.33        67.25 o                         
   6   5   2      12602.10      12346.14       255.59 o                         
   7   5   2       2772.14       2536.65       140.05 o                         
   8   5   2       3651.94       3283.13       213.86 o                         
   9   5   2       2921.47       3191.90       232.46 o                         
  10   5   2       1825.87       1551.75       217.33 o                         
 -10   6   2       2485.38       2337.42       241.54 o                         
  -9   6   2       5275.73       5982.89       351.14 o                         
  -8   6   2       7113.79       7914.49       308.27 o                         
  -7   6   2      13715.35      14213.45       357.20 o                         
  -6   6   2      10409.50      10085.41       252.96 o                         
  -5   6   2      18851.58      18965.05       385.68 o                         
  -4   6   2       4387.21       4336.84       139.86 o                         
  -3   6   2      28073.48      31995.24       327.73 o                         
  -2   6   2        825.56        853.73        50.69 o                         
  -1   6   2      42015.26      46696.08       371.75 o                         
   0   6   2        372.67        471.28        45.72 o                         
   1   6   2      70650.56      69136.54       483.50 o                         
   2   6   2        400.46        387.18        47.86 o                         
   3   6   2      71086.95      66481.44       755.06 o                         
   4   6   2       1504.19       1254.62        84.50 o                         
   5   6   2      24609.87      25359.69       353.16 o                         
   6   6   2       2939.60       2602.06       154.78 o                         
   7   6   2       8487.20       8444.33       315.27 o                         
   8   6   2       2198.35       1614.00       205.24 o                         
   9   6   2       3011.43       2977.49       249.76 o                         
  10   6   2       1822.88       1965.67       237.24 o                         
 -10   7   2       3383.32       3428.47       266.23 o                         
  -9   7   2       4939.44       5451.38       323.71 o                         
  -8   7   2       7824.91       8464.89       397.81 o                         
  -7   7   2       6360.74       6807.82       272.03 o                         
  -6   7   2      17348.08      17678.96       358.27 o                         
  -5   7   2      10024.14       9691.35       225.10 o                         
  -4   7   2      17354.90      18789.98       303.02 o                         
  -3   7   2       1194.03       1133.98        64.64 o                         
  -2   7   2      36787.07      40826.08       347.27 o                         
  -1   7   2        803.42        842.59        55.90 o                         
   0   7   2      42662.41      44530.91       370.50 o                         
   1   7   2        278.20        305.56        41.68 o                         
   2   7   2      70041.89      68532.23       576.55 o                         
   3   7   2        331.28        286.74        53.98 o                         
   4   7   2      40709.79      38294.70       672.44 o                         
   5   7   2       2848.36       2575.56       147.33 o                         
   6   7   2      13985.39      12889.91       461.54 o                         
   7   7   2       1766.64       1424.25       188.00 o                         
   8   7   2       5829.97       5421.36       311.70 o                         
   9   7   2       1570.45       1494.96       220.11 o                         
  10   7   2       2665.97       2718.64       266.76 o                         
 -10   8   2        561.37        569.22       382.50 o                         
  -9   8   2       3855.51       3960.24       271.13 o                         
  -8   8   2       1300.60       1116.04       173.37 o                         
  -7   8   2       6502.59       6729.55       321.48 o                         
  -6   8   2       2226.17       2229.98       171.51 o                         
  -5   8   2       7732.08       7758.87       272.09 o                         
  -4   8   2       1331.12       1243.19        83.99 o                         
  -3   8   2      11507.88      11161.37       250.32 o                         
  -2   8   2        418.48        532.44        58.64 o                         
  -1   8   2      16022.98      17032.89       235.10 o                         
   0   8   2       3251.85       3351.11       101.74 o                         
   1   8   2      23549.07      21856.84       266.15 o                         
   2   8   2        949.64        780.26        73.11 o                         
   3   8   2      20599.79      19402.78       319.98 o                         
   4   8   2        502.14        568.17       115.67 o                         
   5   8   2      12887.52      12998.21       361.51 o                         
   6   8   2        717.92        659.63       133.84 o                         
   7   8   2       3986.99       3620.49       264.29 o                         
   8   8   2       1677.04       1634.18       204.15 o                         
   9   8   2       1866.60       1974.59       239.74 o                         
  10   8   2       1130.23       1150.49       431.71 o                         
  -9   9   2        179.45        316.26       156.57 o                         
  -8   9   2        968.72        825.02       162.62 o                         
  -7   9   2        351.68        350.63       138.77 o                         
  -6   9   2        338.69        290.89       134.75 o                         
  -5   9   2       2677.13       2827.69       174.68 o                         
  -4   9   2       2059.19       1790.10       103.19 o                         
  -3   9   2        360.39        297.17        52.02 o                         
  -2   9   2       2327.50       2149.36        89.68 o                         
  -1   9   2       3365.62       3616.30       115.42 o                         
   0   9   2       8109.74       8475.10       164.73 o                         
   1   9   2       4788.60       4365.68        91.31 o                         
   2   9   2       2023.45       1737.05       141.02 o                         
   3   9   2        136.28        151.75        75.17 o                         
   4   9   2       3454.75       3296.30       166.08 o                         
   5   9   2       1211.48       1055.34       147.78 o                         
   6   9   2       1133.97       1065.64       149.64 o                         
   7   9   2        101.65        -53.68       145.13 o                         
   8   9   2        587.48        527.79       237.77 o                         
   9   9   2        544.54        849.02       192.62 o                         
  -9  10   2        101.40        218.22       170.88 o                         
  -8  10   2        337.41        259.79       163.27 o                         
  -7  10   2        563.51        586.51       160.35 o                         
  -6  10   2        997.37        577.91       152.62 o                         
  -5  10   2       1764.67       1670.23       171.08 o                         
  -4  10   2       1819.92       1768.89       145.13 o                         
  -3  10   2       3168.28       2824.56       131.92 o                         
  -2  10   2        595.73        544.31        90.74 o                         
  -1  10   2       2236.41       2224.41        95.07 o                         
   0  10   2         80.54        157.54        57.94 o                         
   1  10   2       3099.03       2658.60        86.01 o                         
   2  10   2        171.34        113.94        85.60 o                         
   3  10   2       1431.78       1454.74       112.28 o                         
   4  10   2       5688.65       5354.54       214.13 o                         
   5  10   2        744.75        682.79       137.95 o                         
   6  10   2       2792.15       2902.00       290.18 o                         
   7  10   2        285.51        159.46       155.31 o                         
   8  10   2        995.15        740.20       188.02 o                         
   9  10   2         98.81        190.27       168.63 o                         
  -9  11   2        984.66        602.97       273.51 o                         
  -8  11   2       2100.57       2078.68       224.44 o                         
  -7  11   2       1082.00        862.73       167.72 o                         
  -6  11   2       4009.10       4081.75       256.53 o                         
  -5  11   2        887.07        824.46       144.84 o                         
  -4  11   2       9741.93      10034.32       312.48 o                         
  -3  11   2       1354.40       1229.04       124.63 o                         
  -2  11   2      11855.04      11277.15       240.51 o                         
  -1  11   2        687.91        663.61        74.15 o                         
   0  11   2      12710.94      13296.96       228.08 o                         
   1  11   2        466.12        501.46        85.95 o                         
   2  11   2       7232.90       7974.50       226.94 o                         
   3  11   2        376.58        458.39       106.89 o                         
   4  11   2       7627.52       7832.71       282.48 o                         
   5  11   2        468.47        530.84       131.50 o                         
   6  11   2       4949.52       5221.55       304.69 o                         
   7  11   2        868.26        868.51       182.18 o                         
   8  11   2       3614.79       3429.90       283.73 o                         
   9  11   2        728.53        476.75       365.43 o                         
  -8  12   2       2234.69       2368.36       428.79 o                         
  -7  12   2       5481.23       5538.76       315.43 o                         
  -6  12   2       3402.83       3424.88       244.60 o                         
  -5  12   2      10803.04      10540.88       384.93 o                         
  -4  12   2       5068.48       5043.52       233.11 o                         
  -3  12   2      20933.90      21426.45       453.77 o                         
  -2  12   2       1690.12       1567.38       111.44 o                         
  -1  12   2      29040.18      28353.81       371.18 o                         
   0  12   2       1266.97       1385.34       100.62 o                         
   1  12   2      19990.03      21234.52       350.10 o                         
   2  12   2        463.38        614.64        98.79 o                         
   3  12   2      18477.71      19148.58       411.33 o                         
   4  12   2       1488.78       1529.04       164.53 o                         
   5  12   2      12613.91      13062.69       400.26 o                         
   6  12   2       1278.81       1225.90       193.67 o                         
   7  12   2       8990.39      10067.21       419.12 o                         
   8  12   2       1692.60       1291.18       203.84 o                         
  -8  13   2       4182.10       3927.42      1176.51 o                         
  -7  13   2       1204.18       1035.24       217.20 o                         
  -6  13   2       7722.29       7583.72       358.70 o                         
  -5  13   2       2241.61       2030.22       195.55 o                         
  -4  13   2      14534.25      14721.98       403.13 o                         
  -3  13   2       1348.12       1435.54       146.79 o                         
  -2  13   2      25265.21      25351.89       461.79 o                         
  -1  13   2        233.72        331.22       101.65 o                         
   0  13   2      23752.36      24386.00       406.65 o                         
   1  13   2        755.82        737.79       104.39 o                         
   2  13   2      18940.98      19849.20       419.28 o                         
   3  13   2       1018.66        720.05       132.82 o                         
   4  13   2      12199.61      12412.67       376.36 o                         
   5  13   2       1264.07       1094.73       178.86 o                         
   6  13   2       9789.88       9407.79       400.89 o                         
   7  13   2       1510.59       1509.95       207.62 o                         
  -7  14   2       4114.84       4501.36       403.07 o                         
  -6  14   2       1666.54       1531.77       326.66 o                         
  -5  14   2       8316.48       8260.77       422.37 o                         
  -4  14   2        511.69        426.44       147.89 o                         
  -3  14   2      10700.38      10217.38       360.78 o                         
  -2  14   2        137.62         23.19       113.13 o                         
  -1  14   2      11445.05      12202.12       346.61 o                         
   0  14   2          4.70         10.15       111.42 o                         
   1  14   2      13176.38      13521.77       343.95 o                         
   2  14   2        123.21        134.91       123.22 o                         
   3  14   2      10521.23      10796.90       374.41 o                         
   4  14   2        390.74        331.70       142.58 o                         
   5  14   2       8356.92       8228.26       370.98 o                         
   6  14   2       1044.26       1055.23       218.92 o                         
   7  14   2       3676.61       3497.09       548.54 o                         
  -6  15   2       1788.05       1497.37       235.38 o                         
  -5  15   2        456.93         73.87       168.98 o                         
  -4  15   2       1658.58       1348.10       257.76 o                         
  -3  15   2         63.53        -52.13       140.78 o                         
  -2  15   2       1664.72       1681.32       166.48 o                         
  -1  15   2       1002.07       1022.16       146.17 o                         
   0  15   2       3009.06       3039.72       176.91 o                         
   1  15   2        916.45        930.58       138.19 o                         
   2  15   2       4561.38       4261.87       263.99 o                         
   3  15   2         80.30        151.71       172.55 o                         
   4  15   2       3747.34       3677.57       244.84 o                         
   5  15   2        210.60        331.89       178.89 o                         
   6  15   2        982.17        417.51       204.65 o                         
  -5  16   2         33.67        167.87       196.18 o                         
  -4  16   2         54.67        -35.60       181.86 o                         
  -3  16   2        547.03        360.76       179.20 o                         
  -2  16   2         53.04        248.73       170.83 o                         
  -1  16   2        251.54        359.29       129.93 o                         
   0  16   2          8.16         70.13       116.19 o                         
   1  16   2        298.19        352.80       151.02 o                         
   2  16   2         61.81        140.45       161.14 o                         
   3  16   2        372.26        255.71       182.93 o                         
   4  16   2         75.74         91.89       183.20 o                         
   5  16   2         11.60        195.01       198.70 o                         
  -4  17   2       2028.12       2032.50       866.07 o                         
  -3  17   2        885.19        338.38       198.58 o                         
  -2  17   2       5013.95       4359.41       313.07 o                         
  -1  17   2       1674.53       1505.80       203.99 o                         
   0  17   2       4151.19       4543.92       266.45 o                         
   1  17   2        966.72        974.58       170.38 o                         
   2  17   2       3299.67       3271.60       275.10 o                         
   3  17   2        338.83        428.58       200.69 o                         
   4  17   2       1846.18       1804.15       374.72 o                         
  -2  18   2        258.57        278.52       228.86 o                         
  -1  18   2       7924.11       7128.44       429.54 o                         
   0  18   2        752.73        788.21       192.84 o                         
   1  18   2       7809.90       7711.97       487.46 o                         
   2  18   2         85.07       -133.52       203.76 o                         
 -11   1   3        648.08        762.44       234.60 o                         
 -10   1   3        366.76        255.92       171.99 o                         
  -9   1   3        377.70        271.65       110.89 o                         
  -8   1   3        872.87        727.88       106.24 o                         
  -7   1   3        989.38       1062.52        94.82 o                         
  -6   1   3        981.57        558.12        75.09 o                         
  -5   1   3       3874.11       3682.82       120.63 o                         
  -4   1   3       2646.82       2325.56        80.69 o                         
  -3   1   3       5153.48       4661.88        98.98 o                         
  -2   1   3       8523.34       7601.69       114.01 o                         
  -1   1   3       6689.31       6869.13        90.35 o                         
   0   1   3      12878.18      12879.54       118.23 o                         
   1   1   3       8296.80       8301.41        84.17 o                         
   2   1   3       4578.37       4611.74        81.81 o                         
   3   1   3       4362.75       4040.81       101.11 o                         
   4   1   3       3857.72       3712.51       113.98 o                         
   5   1   3       3608.83       3182.22       119.58 o                         
   6   1   3       3533.40       3445.33       133.60 o                         
   7   1   3        293.84        246.67        76.49 o                         
   8   1   3       2426.53       2356.20       135.12 o                         
   9   1   3        291.26        254.40       112.71 o                         
  10   1   3       1017.43       1140.43       160.41 o                         
  11   1   3        271.79        523.52       189.94 o                         
 -11   2   3        364.29        267.10       208.54 o                         
 -10   2   3       4772.39       5678.93       352.41 o                         
  -9   2   3       1574.00       1128.53       168.71 o                         
  -8   2   3       7881.83       8480.46       266.53 o                         
  -7   2   3       2715.88       2222.36       140.77 o                         
  -6   2   3      25808.04      26519.00       355.14 o                         
  -5   2   3       3589.63       3206.07       146.88 o                         
  -4   2   3      33997.04      33410.78       388.85 o                         
  -3   2   3      11904.04      11864.71       198.86 o                         
  -2   2   3      32124.22      31388.46       256.93 o                         
  -1   2   3      41503.51      41333.45       313.98 o                         
   0   2   3      15540.12      15687.63       133.88 o                         
   1   2   3      23677.00      25697.77       160.07 o                         
   2   2   3      25555.12      26522.09       221.19 o                         
   3   2   3      10752.25      10649.00       185.56 o                         
   4   2   3      28706.86      27912.62       444.66 o                         
   5   2   3      11109.61      11064.97       192.40 o                         
   6   2   3      12789.89      12459.02       246.29 o                         
   7   2   3       8598.40       8973.81       220.53 o                         
   8   2   3       2553.70       2197.17       167.66 o                         
   9   2   3       5526.20       6461.58       271.72 o                         
  10   2   3       1394.78        770.60       189.90 o                         
  11   2   3       1261.18        919.27       237.93 o                         
 -11   3   3       4083.25       5844.17       625.64 o                         
 -10   3   3       1472.57       1289.29       197.18 o                         
  -9   3   3      10807.88      12508.79       399.48 o                         
  -8   3   3       2702.33       2032.35       167.73 o                         
  -7   3   3      15131.41      15678.19       327.87 o                         
  -6   3   3       2745.92       2185.07       135.83 o                         
  -5   3   3      32544.04      32462.13       426.98 o                         
  -4   3   3       6548.57       6284.27       184.03 o                         
  -3   3   3      33326.67      33452.84       376.32 o                         
  -2   3   3      20975.86      21783.19       236.10 o                         
  -1   3   3      69685.43      70770.73       390.31 o                         
   0   3   3      42308.07      44040.05       281.48 o                         
   1   3   3      52887.19      55178.48       330.42 o                         
   2   3   3      27732.37      26896.89       369.88 o                         
   3   3   3      41370.53      41519.84       366.19 o                         
   4   3   3      19728.55      18480.20       294.20 o                         
   5   3   3      20252.27      19691.53       617.55 o                         
   6   3   3       9850.01      10226.51       230.83 o                         
   7   3   3       6967.38       6692.64       235.81 o                         
   8   3   3       9737.96      10697.95       301.24 o                         
   9   3   3       3653.32       2573.27       220.00 o                         
  10   3   3       5349.30       6216.97       334.03 o                         
  11   3   3       1209.64        901.01       460.66 o                         
 -10   4   3       4597.83       5895.80       322.77 o                         
  -9   4   3       1146.68       1015.99       155.44 o                         
  -8   4   3       9297.82      10348.89       339.31 o                         
  -7   4   3       1824.67       1853.95       157.35 o                         
  -6   4   3       8243.18       8424.91       216.93 o                         
  -5   4   3       4108.43       3591.92       159.96 o                         
  -4   4   3       7991.03       7927.25       201.06 o                         
  -3   4   3      12612.09      12988.94       292.06 o                         
  -2   4   3      14353.37      15098.00       179.05 o                         
  -1   4   3      25624.45      27891.71       235.19 o                         
   0   4   3      59133.21      61742.37       405.82 o                         
   1   4   3      37899.38      37551.57       336.69 o                         
   2   4   3      23158.09      22142.91       224.75 o                         
   3   4   3      25784.35      25215.30       264.33 o                         
   4   4   3      10024.38       9866.16       188.25 o                         
   5   4   3       8580.41       8392.99       188.42 o                         
   6   4   3       2460.93       1928.99       114.85 o                         
   7   4   3       3544.95       3569.41       161.16 o                         
   8   4   3       2668.25       2088.29       169.44 o                         
   9   4   3       4048.38       4217.22       246.44 o                         
  10   4   3       1260.27       1046.94       195.59 o                         
 -10   5   3        708.74        509.22       212.02 o                         
  -9   5   3       4812.73       5318.61       255.53 o                         
  -8   5   3        428.95        293.45       120.88 o                         
  -7   5   3       8597.69       9297.63       277.14 o                         
  -6   5   3        323.26        383.00        92.22 o                         
  -5   5   3       3467.10       2967.54       186.88 o                         
  -4   5   3       2746.12       2566.45       153.75 o                         
  -3   5   3       8093.50       8397.94       146.88 o                         
  -2   5   3       7715.25       8674.11       135.30 o                         
  -1   5   3      17627.40      19245.79       205.70 o                         
   0   5   3      26164.91      27616.45       278.43 o                         
   1   5   3      29013.30      28534.27       290.02 o                         
   2   5   3      16556.88      15714.26       207.12 o                         
   3   5   3      15024.78      14368.48       200.84 o                         
   4   5   3       5617.56       5206.99       115.88 o                         
   5   5   3       2848.03       2586.27       103.43 o                         
   6   5   3       1140.23       1179.14        92.62 o                         
   7   5   3       2795.04       2353.20       140.64 o                         
   8   5   3       1508.41       1410.41       152.73 o                         
   9   5   3       1395.28       1026.30       171.93 o                         
  10   5   3       2519.44       3264.38       249.96 o                         
 -10   6   3        979.33       1088.47       182.12 o                         
  -9   6   3         39.58         24.10       183.40 o                         
  -8   6   3       2617.53       3028.63       183.54 o                         
  -7   6   3        713.43        851.30       112.00 o                         
  -6   6   3        936.01        834.83       101.02 o                         
  -5   6   3        974.33        955.45       102.57 o                         
  -4   6   3        821.94        701.27        78.92 o                         
  -3   6   3         86.41         70.26        44.48 o                         
  -2   6   3       2816.32       3256.77        91.76 o                         
  -1   6   3       5154.43       5556.11       125.97 o                         
   0   6   3       1929.17       1835.96        67.34 o                         
   1   6   3       7401.58       7367.95       128.61 o                         
   2   6   3       9124.82       8791.66       181.59 o                         
   3   6   3        286.50        235.10        52.99 o                         
   4   6   3       2607.64       2419.54       103.28 o                         
   5   6   3        548.34        402.15        59.21 o                         
   6   6   3       1044.20       1062.59       100.70 o                         
   7   6   3        228.59        331.11       101.88 o                         
   8   6   3        754.86        525.02       148.12 o                         
   9   6   3        131.57        371.05       145.58 o                         
  10   6   3        377.82        474.94       193.54 o                         
 -10   7   3        393.11        430.62       168.14 o                         
  -9   7   3        713.44        829.47       175.79 o                         
  -8   7   3        366.50         68.51       142.30 o                         
  -7   7   3       1701.82       1689.08       162.06 o                         
  -6   7   3       1694.07       1760.85       126.76 o                         
  -5   7   3       5851.66       5986.35       201.41 o                         
  -4   7   3       2510.68       2595.08       108.36 o                         
  -3   7   3       9846.55       9322.57       170.62 o                         
  -2   7   3       1094.73       1087.86        71.75 o                         
  -1   7   3      10390.73       9861.04       168.00 o                         
   0   7   3          0.36         55.23        41.44 o                         
   1   7   3       3003.59       3710.97        89.44 o                         
   2   7   3       1093.13       1107.23        78.52 o                         
   3   7   3       3183.10       2872.92       148.09 o                         
   4   7   3       6199.37       4958.66       260.46 o                         
   5   7   3       1619.35       1442.18       112.83 o                         
   6   7   3       1753.86       1966.25       165.07 o                         
   7   7   3       2175.01       2083.65       179.09 o                         
   8   7   3        842.38       1097.16       184.61 o                         
   9   7   3       1469.58       1245.13       194.86 o                         
  10   7   3        324.69        237.14       249.37 o                         
 -10   8   3       2442.17       1545.79       306.52 o                         
  -9   8   3        830.95        732.20       175.19 o                         
  -8   8   3       4557.28       4964.45       300.08 o                         
  -7   8   3       3661.55       3827.25       258.14 o                         
  -6   8   3       8857.49       8679.42       282.19 o                         
  -5   8   3       8890.18       8845.73       256.02 o                         
  -4   8   3      18084.61      17602.93       321.06 o                         
  -3   8   3       4289.65       4963.13       148.02 o                         
  -2   8   3      28998.58      27593.52       325.91 o                         
  -1   8   3       1061.05       1258.19        74.51 o                         
   0   8   3      32846.97      33980.91       339.46 o                         
   1   8   3       2451.21       2299.79        77.80 o                         
   2   8   3      13147.85      15101.58       259.24 o                         
   3   8   3      15241.96      14249.60       239.18 o                         
   4   8   3       6224.03       7247.95       278.52 o                         
   5   8   3      19217.69      18626.31       437.94 o                         
   6   8   3       4249.53       4125.20       238.90 o                         
   7   8   3       6742.92       7214.39       342.69 o                         
   8   8   3       4081.89       4137.88       283.40 o                         
   9   8   3       3025.44       3648.74       287.66 o                         
  10   8   3       1601.86       1537.94       364.59 o                         
  -9   9   3       2255.89       2440.42       234.98 o                         
  -8   9   3       2110.94       1567.27       195.82 o                         
  -7   9   3       5156.89       5429.87       396.51 o                         
  -6   9   3       8960.50       8918.09       469.73 o                         
  -5   9   3      15186.78      15750.51       366.73 o                         
  -4   9   3      10939.96      11659.14       288.14 o                         
  -3   9   3      25556.68      24483.71       359.18 o                         
  -2   9   3       5069.59       5241.73       146.18 o                         
  -1   9   3      22148.03      21044.23       297.90 o                         
   0   9   3       2900.65       2560.84        94.84 o                         
   1   9   3      10236.14      11090.19       244.66 o                         
   2   9   3      10026.68       9667.12       226.48 o                         
   3   9   3       7458.76       8873.95       237.75 o                         
   4   9   3      19821.04      19673.81       431.08 o                         
   5   9   3       4754.17       4808.47       258.53 o                         
   6   9   3      15492.60      15794.96       437.63 o                         
   7   9   3       2541.16       2551.02       241.62 o                         
   8   9   3       4954.48       5281.58       326.47 o                         
   9   9   3       1337.40        860.93       225.92 o                         
  -9  10   3       1107.50        629.70       189.81 o                         
  -8  10   3       3337.76       3440.65       259.83 o                         
  -7  10   3       4547.57       4094.96       280.35 o                         
  -6  10   3      13283.58      13009.10       416.59 o                         
  -5  10   3       8355.84       8489.11       332.70 o                         
  -4  10   3      33721.51      33385.40       489.69 o                         
  -3  10   3       7186.18       7001.56       208.56 o                         
  -2  10   3      37399.78      35495.99       435.00 o                         
  -1  10   3       4056.35       4073.10       133.24 o                         
   0  10   3      11828.32      11634.92       199.82 o                         
   1  10   3       4148.75       3669.72       108.05 o                         
   2  10   3      12922.92      15756.43       306.81 o                         
   3  10   3      11139.82      10558.84       265.26 o                         
   4  10   3      11814.49      13621.43       387.63 o                         
   5  10   3      18290.21      18196.71       466.60 o                         
   6  10   3       7865.02       7388.30       322.27 o                         
   7  10   3      13724.76      14575.46       500.61 o                         
   8  10   3       3251.29       3105.22       271.40 o                         
   9  10   3       3593.09       3781.07       388.27 o                         
  -8  11   3       1348.35        650.97       197.37 o                         
  -7  11   3       5476.44       6230.84       323.05 o                         
  -6  11   3       5103.65       5570.63       298.53 o                         
  -5  11   3      16937.02      16506.11       457.62 o                         
  -4  11   3       4692.94       4807.76       217.90 o                         
  -3  11   3      28022.94      26944.43       464.40 o                         
  -2  11   3       1111.16       1051.49        91.27 o                         
  -1  11   3      12368.91      11539.55       222.99 o                         
   0  11   3         38.94         31.49        66.58 o                         
   1  11   3       6311.78       6919.20       197.74 o                         
   2  11   3       1581.45       1447.23       113.86 o                         
   3  11   3      10020.58      11782.01       328.43 o                         
   4  11   3       8603.06       8419.63       294.48 o                         
   5  11   3       8730.12       8652.13       348.64 o                         
   6  11   3      13968.34      14276.83       486.15 o                         
   7  11   3       4858.63       4853.84       318.21 o                         
   8  11   3       4563.12       4669.42       322.40 o                         
  -8  12   3        218.11        -84.07       165.60 o                         
  -7  12   3       1865.37       1640.10       226.91 o                         
  -6  12   3        921.45        719.58       172.29 o                         
  -5  12   3       2989.13       3137.65       214.41 o                         
  -4  12   3       6311.11       6071.08       256.79 o                         
  -3  12   3       1356.93       1242.48       129.33 o                         
  -2  12   3       5320.86       5123.98       180.93 o                         
  -1  12   3         86.32         15.76        74.49 o                         
   0  12   3        495.85        465.84        87.63 o                         
   1  12   3         24.02         29.43        80.35 o                         
   2  12   3       1939.17       2418.04       144.32 o                         
   3  12   3       1424.94       1391.22       144.24 o                         
   4  12   3       1914.88       2089.82       225.88 o                         
   5  12   3       4124.65       4445.56       250.34 o                         
   6  12   3        697.76        775.59       162.45 o                         
   7  12   3       2571.37       2832.58       257.41 o                         
   8  12   3        661.26        676.30       206.75 o                         
  -7  13   3        611.57        292.71       178.54 o                         
  -6  13   3       1358.55       1561.23       206.48 o                         
  -5  13   3        613.03        661.53       163.91 o                         
  -4  13   3        270.44        354.53       116.89 o                         
  -3  13   3       1447.70       1850.57       159.70 o                         
  -2  13   3       1854.34       2041.83       149.25 o                         
  -1  13   3        648.30        851.36       108.81 o                         
   0  13   3       4427.96       4743.23       180.42 o                         
   1  13   3       2044.65       2060.07       128.96 o                         
   2  13   3       1067.22        860.01       116.05 o                         
   3  13   3       4756.13       4598.21       236.64 o                         
   4  13   3        107.99        208.33       146.82 o                         
   5  13   3       1223.95        959.33       167.99 o                         
   6  13   3        376.17        159.75       155.53 o                         
   7  13   3        275.23        229.65       171.38 o                         
  -7  14   3        819.98        459.90       262.87 o                         
  -6  14   3       1530.61       1466.70       237.32 o                         
  -5  14   3        313.92        154.92       175.10 o                         
  -4  14   3       1808.02       1570.73       200.15 o                         
  -3  14   3       2493.36       2354.78       196.82 o                         
  -2  14   3       1448.42       1605.30       150.81 o                         
  -1  14   3      11253.97      11722.39       338.72 o                         
   0  14   3       1207.35       1162.96       139.71 o                         
   1  14   3       8969.77       9632.39       277.88 o                         
   2  14   3       3888.64       3651.21       201.18 o                         
   3  14   3       1255.32       1185.19       155.04 o                         
   4  14   3       3479.48       3551.45       225.72 o                         
   5  14   3        347.66         55.25       158.49 o                         
   6  14   3        611.78        283.24       165.97 o                         
   7  14   3        903.65       1264.34       312.76 o                         
  -6  15   3        853.98        916.73       244.54 o                         
  -5  15   3       4983.94       4468.66       415.20 o                         
  -4  15   3       1938.43       1882.16       227.31 o                         
  -3  15   3       6716.95       6873.21       335.41 o                         
  -2  15   3       7147.56       7516.28       327.64 o                         
  -1  15   3       6459.54       7094.18       288.20 o                         
   0  15   3      14270.21      15224.33       369.94 o                         
   1  15   3      10712.92      11302.73       405.73 o                         
   2  15   3       7412.42       7538.83       342.50 o                         
   3  15   3      11504.86      11292.44       411.20 o                         
   4  15   3       2968.24       2862.17       245.11 o                         
   5  15   3       4371.00       3833.25       279.40 o                         
   6  15   3       2509.90       2220.05       274.68 o                         
  -5  16   3        526.22        351.23       266.53 o                         
  -4  16   3       6107.52       5410.60       392.46 o                         
  -3  16   3       2676.53       3047.04       286.11 o                         
  -2  16   3       9883.07      10536.18       422.64 o                         
  -1  16   3       7815.10       8412.83       320.21 o                         
   0  16   3      16612.03      16830.79       440.07 o                         
   1  16   3      11158.04      10713.80       401.00 o                         
   2  16   3      15962.46      15857.28       543.01 o                         
   3  16   3       6232.18       6067.86       344.72 o                         
   4  16   3       7639.82       6931.50       398.00 o                         
   5  16   3       1891.16       1427.05       307.13 o                         
  -4  17   3        904.55        766.07       402.25 o                         
  -3  17   3       2310.47       2356.88       277.43 o                         
  -2  17   3       5934.10       5620.37       335.97 o                         
  -1  17   3       5985.69       6453.77       324.07 o                         
   0  17   3       8154.04       8523.23       369.85 o                         
   1  17   3       8175.68       8015.81       372.74 o                         
   2  17   3       8817.26       9133.93       408.91 o                         
   3  17   3       4237.93       3577.49       316.26 o                         
   4  17   3       2192.02       1246.58       655.02 o                         
  -1  18   3       2125.62       1461.95       277.10 o                         
   0  18   3       1812.28       1490.83       228.96 o                         
   1  18   3       2364.61       2106.26       285.75 o                         
 -11   0   4        974.65        738.11       315.78 o                         
 -10   0   4        289.81        224.02       251.15 o                         
  -9   0   4        437.77        447.94       249.15 o                         
  -8   0   4       8406.28       8668.88       339.57 o                         
  -7   0   4       5191.98       5065.41       247.82 o                         
  -6   0   4      24603.62      24268.60       467.56 o                         
  -5   0   4      19296.71      19362.70       375.38 o                         
  -4   0   4      55828.66      55933.80       741.88 o                         
  -3   0   4      16637.42      16349.34       264.34 o                         
  -2   0   4      25689.89      25995.29       493.14 o                         
  -1   0   4      11654.03      12065.68       192.33 o                         
   0   0   4      16229.90      15797.79       215.76 o                         
   1   0   4      10945.26      11458.25       171.34 o                         
   2   0   4      44828.99      43130.77       487.93 o                         
   3   0   4       8369.89       8808.96       232.82 o                         
   4   0   4      64047.41      63597.61       774.64 o                         
   5   0   4      10974.42      10666.57       349.98 o                         
   6   0   4      35940.65      37348.95       632.48 o                         
   7   0   4       2105.21       1886.40       171.76 o                         
   8   0   4       7802.51       8184.67       332.15 o                         
   9   0   4        190.12        270.00       175.37 o                         
  10   0   4        496.81        415.79       223.60 o                         
  11   0   4        668.16        536.43       272.19 o                         
 -11   1   4        445.93        358.02       198.54 o                         
 -10   1   4        649.32        993.59       240.57 o                         
  -9   1   4       4052.54       4474.00       254.81 o                         
  -8   1   4       1738.25       1979.41       134.34 o                         
  -7   1   4      21765.51      22294.61       373.14 o                         
  -6   1   4       6986.93       7093.66       216.82 o                         
  -5   1   4      47006.15      47043.34       557.65 o                         
  -4   1   4      18025.13      17538.68       239.85 o                         
  -3   1   4      38485.86      36841.21       446.41 o                         
  -2   1   4      10136.22       9539.90       146.73 o                         
  -1   1   4       4902.60       4996.59        93.58 o                         
   0   1   4       1630.65       1618.43        47.14 o                         
   1   1   4       8140.50       7518.27        94.76 o                         
   2   1   4       5520.81       5584.40        99.52 o                         
   3   1   4      41101.60      40624.46       396.31 o                         
   4   1   4       5613.84       5299.23       182.03 o                         
   5   1   4      55316.98      56123.33       535.84 o                         
   6   1   4       2253.18       2014.24       118.58 o                         
   7   1   4      22876.17      24167.00       374.33 o                         
   8   1   4        477.53        390.82        96.16 o                         
   9   1   4       4219.46       4637.74       231.19 o                         
  10   1   4        237.74         18.02       161.14 o                         
  11   1   4        714.86       1015.83       267.39 o                         
 -11   2   4        440.54        556.61       228.27 o                         
 -10   2   4       1432.57       1611.48       225.31 o                         
  -9   2   4        404.99        400.77       126.98 o                         
  -8   2   4       7404.22       7673.90       282.01 o                         
  -7   2   4        593.29        558.73        89.74 o                         
  -6   2   4      24407.69      23853.52       373.09 o                         
  -5   2   4       8957.61       9096.39       240.75 o                         
  -4   2   4      23523.77      23240.84       333.74 o                         
  -3   2   4      24524.44      23708.21       284.23 o                         
  -2   2   4      22854.66      23392.28       263.33 o                         
  -1   2   4       7865.98       7677.72       116.63 o                         
   0   2   4      12302.59      12703.82       127.46 o                         
   1   2   4       3772.96       4011.47        71.07 o                         
   2   2   4      23711.43      23916.61       237.47 o                         
   3   2   4      17179.02      17634.39       271.51 o                         
   4   2   4      27120.29      26064.99       322.36 o                         
   5   2   4       3010.60       2663.23       111.67 o                         
   6   2   4      23189.17      23937.20       362.55 o                         
   7   2   4        195.79        145.49        80.87 o                         
   8   2   4       7435.26       8096.31       275.91 o                         
   9   2   4        126.17        139.56       123.07 o                         
  10   2   4       1523.17       1740.89       225.72 o                         
  11   2   4        476.20         22.88       196.94 o                         
 -10   3   4        117.06        193.10       172.44 o                         
  -9   3   4         34.10        -77.07       128.16 o                         
  -8   3   4       2484.12       2550.35       193.49 o                         
  -7   3   4       1190.87       1092.64       111.54 o                         
  -6   3   4        190.46        133.63        80.83 o                         
  -5   3   4        120.63        137.58        71.51 o                         
  -4   3   4       4098.65       4150.70       136.41 o                         
  -3   3   4       3818.13       3584.43       103.94 o                         
  -2   3   4      17512.23      17849.25       227.07 o                         
  -1   3   4       9313.01       9557.93       135.37 o                         
   0   3   4        608.15        654.79        43.59 o                         
   1   3   4       4425.35       5088.37        90.96 o                         
   2   3   4      14613.32      15415.21       185.45 o                         
   3   3   4       1063.02       1197.27        64.51 o                         
   4   3   4       5739.58       5373.13       158.85 o                         
   5   3   4        304.96        323.25        49.97 o                         
   6   3   4        533.51        537.93        77.82 o                         
   7   3   4        698.50        534.57       105.16 o                         
   8   3   4       3083.75       3025.58       179.23 o                         
   9   3   4         18.84         23.38       129.14 o                         
  10   3   4         99.35        159.10       190.03 o                         
 -10   4   4        710.25        732.33       173.48 o                         
  -9   4   4       2289.12       2455.54       186.94 o                         
  -8   4   4        225.57        310.85       119.18 o                         
  -7   4   4       2615.18       2866.69       160.20 o                         
  -6   4   4        113.39        110.97        73.69 o                         
  -5   4   4        426.45        319.80        84.51 o                         
  -4   4   4       3471.37       2987.21       166.27 o                         
  -3   4   4       3677.13       3720.05       113.29 o                         
  -2   4   4      21569.37      21536.98       244.39 o                         
  -1   4   4       1127.29       1417.80        62.40 o                         
   0   4   4      24154.21      25584.54       240.04 o                         
   1   4   4       3550.96       3324.17        74.37 o                         
   2   4   4      16167.21      16712.46       186.57 o                         
   3   4   4       8159.86       7676.50       141.67 o                         
   4   4   4       1985.75       2038.93       104.20 o                         
   5   4   4        188.97        115.13        63.38 o                         
   6   4   4        383.35        265.00        82.24 o                         
   7   4   4       2577.27       2647.13       154.32 o                         
   8   4   4        602.89        428.18       108.11 o                         
   9   4   4       1567.01       1257.25       169.53 o                         
  10   4   4       1116.22       1017.34       196.25 o                         
 -10   5   4       4166.04       5121.92       449.39 o                         
  -9   5   4       1189.02       1370.99       181.84 o                         
  -8   5   4       3861.58       3872.67       202.09 o                         
  -7   5   4       2192.30       1925.53       142.39 o                         
  -6   5   4       3188.71       3111.24       169.59 o                         
  -5   5   4       1152.08        833.76        74.68 o                         
  -4   5   4        992.32        864.87        66.55 o                         
  -3   5   4      21088.55      20487.26       259.34 o                         
  -2   5   4        845.43        947.49        56.19 o                         
  -1   5   4      42302.51      45329.02       418.82 o                         
   0   5   4       1276.21       1347.73        67.30 o                         
   1   5   4      59293.38      59158.80       463.57 o                         
   2   5   4       2028.45       1813.17        59.88 o                         
   3   5   4      18839.47      19050.13       240.66 o                         
   4   5   4        857.83        749.56        63.54 o                         
   5   5   4       2161.60       2080.18       116.12 o                         
   6   5   4       3249.90       3159.59       139.91 o                         
   7   5   4       2712.29       2955.62       170.38 o                         
   8   5   4       2328.26       2037.26       177.18 o                         
   9   5   4       1783.79       1740.87       190.04 o                         
  10   5   4       2883.04       2962.28       290.43 o                         
 -10   6   4       4066.15       3734.85       295.62 o                         
  -9   6   4       6121.60       7005.17       330.77 o                         
  -8   6   4       6859.56       7123.11       262.78 o                         
  -7   6   4       4600.53       5217.46       219.07 o                         
  -6   6   4       5833.28       5795.12       216.12 o                         
  -5   6   4       1566.09       1591.89       120.18 o                         
  -4   6   4      15981.97      14943.92       342.79 o                         
  -3   6   4       1514.84       1441.90        76.69 o                         
  -2   6   4      60459.44      62445.25       504.34 o                         
  -1   6   4       2509.40       2645.73        96.37 o                         
   0   6   4     100392.49     102240.95       755.23 o                         
   1   6   4       3397.62       3413.73        97.22 o                         
   2   6   4      55900.10      55141.51       633.07 o                         
   3   6   4        802.56        641.89        52.09 o                         
   4   6   4      13379.65      13400.56       244.36 o                         
   5   6   4        617.69        490.46        66.16 o                         
   6   6   4       7255.30       7658.39       261.67 o                         
   7   6   4       2304.13       2357.90       177.90 o                         
   8   6   4       9223.87       9877.12       365.70 o                         
   9   6   4       3064.59       2413.90       240.59 o                         
  10   6   4       6352.50       7770.16       400.55 o                         
 -10   7   4       3725.77       4189.01       350.72 o                         
  -9   7   4       6961.86       7119.06       345.09 o                         
  -8   7   4       6515.38       6433.63       321.93 o                         
  -7   7   4       5618.19       5700.61       233.49 o                         
  -6   7   4       2233.57       2189.91       145.10 o                         
  -5   7   4      14345.30      14238.02       317.94 o                         
  -4   7   4       3513.87       3174.83       113.51 o                         
  -3   7   4      32784.45      33243.00       382.26 o                         
  -2   7   4       1447.00       1570.36        94.74 o                         
  -1   7   4      98882.86     100221.74       785.50 o                         
   0   7   4       6367.85       6393.45       137.09 o                         
   1   7   4      90301.56      92913.48       891.61 o                         
   2   7   4       1512.46       1356.67        72.06 o                         
   3   7   4      34432.86      35805.93       524.93 o                         
   4   7   4        965.00        953.88        93.74 o                         
   5   7   4      13618.04      13329.23       326.95 o                         
   6   7   4        950.24        560.09       116.39 o                         
   7   7   4       6711.01       6955.93       273.61 o                         
   8   7   4       3959.14       3767.37       279.27 o                         
   9   7   4       9329.90      10283.58       442.48 o                         
  10   7   4       2031.76       2229.81       301.06 o                         
 -10   8   4        726.25        429.24       254.35 o                         
  -9   8   4       2245.98       2433.88       247.34 o                         
  -8   8   4        766.62        868.22       170.86 o                         
  -7   8   4       2303.09       2339.49       193.33 o                         
  -6   8   4       1715.21       1691.94       145.92 o                         
  -5   8   4        505.16        367.45        89.49 o                         
  -4   8   4       5608.50       5625.17       193.28 o                         
  -3   8   4        925.75        895.60       103.34 o                         
  -2   8   4      14272.26      14305.39       252.42 o                         
  -1   8   4        609.60        578.50        67.26 o                         
   0   8   4      20417.48      21009.61       284.62 o                         
   1   8   4       1681.00       1521.11        77.82 o                         
   2   8   4      15183.12      15433.68       258.09 o                         
   3   8   4       2696.29       2383.96       107.38 o                         
   4   8   4       6724.17       6508.80       278.27 o                         
   5   8   4        417.32        290.89       135.30 o                         
   6   8   4       2371.95       2313.41       187.61 o                         
   7   8   4       1393.92       1211.95       184.90 o                         
   8   8   4       1044.73        957.54       182.89 o                         
   9   8   4       1637.90       1730.38       233.41 o                         
  -9   9   4         27.81       -152.24       153.27 o                         
  -8   9   4        424.46        422.84       223.36 o                         
  -7   9   4        110.50         31.39       141.28 o                         
  -6   9   4        537.84        413.62       125.15 o                         
  -5   9   4        403.33        244.99        89.87 o                         
  -4   9   4        621.72        600.57        94.04 o                         
  -3   9   4       3494.11       3477.59       166.18 o                         
  -2   9   4       2130.88       2318.48       118.53 o                         
  -1   9   4       3258.08       3166.45       112.94 o                         
   0   9   4        221.87        197.93        63.35 o                         
   1   9   4       1753.98       1985.34        98.26 o                         
   2   9   4       2784.21       2668.21       135.31 o                         
   3   9   4       1541.50       1670.99       120.18 o                         
   4   9   4       1023.55        902.08       136.00 o                         
   5   9   4        337.29        633.95       143.16 o                         
   6   9   4        186.21        -41.74       128.06 o                         
   7   9   4        383.65        208.82       159.93 o                         
   8   9   4        482.80        405.56       191.15 o                         
   9   9   4         63.72        104.60       174.99 o                         
  -9  10   4          9.80       -113.24       175.64 o                         
  -8  10   4        515.07        620.71       178.47 o                         
  -7  10   4         84.90        -44.62       151.97 o                         
  -6  10   4        124.72       -101.18       140.90 o                         
  -5  10   4        209.49        163.75       118.58 o                         
  -4  10   4         38.74        -19.69        93.55 o                         
  -3  10   4        832.29        808.99        99.22 o                         
  -2  10   4        139.67        164.30        83.39 o                         
  -1  10   4       1085.53       1115.50        84.86 o                         
   0  10   4         59.15         25.59        65.32 o                         
   1  10   4       1996.61       1807.46        83.08 o                         
   2  10   4        270.37        322.48        86.62 o                         
   3  10   4        983.86        999.57       110.84 o                         
   4  10   4         49.22         93.87       120.60 o                         
   5  10   4        214.94         81.66       129.48 o                         
   6  10   4        341.08        492.56       184.99 o                         
   7  10   4        244.69        340.16       158.20 o                         
   8  10   4        266.64        211.43       172.61 o                         
   9  10   4         21.32        120.41       223.47 o                         
  -8  11   4       1085.21       1570.65       223.96 o                         
  -7  11   4       3516.15       3401.01       279.08 o                         
  -6  11   4       2968.97       2868.13       236.26 o                         
  -5  11   4       7087.08       7583.79       318.84 o                         
  -4  11   4       4204.89       4236.32       200.25 o                         
  -3  11   4      12587.09      12715.44       319.42 o                         
  -2  11   4       1789.86       1646.70       106.32 o                         
  -1  11   4      10568.06      10827.72       212.13 o                         
   0  11   4        395.66        407.31        68.65 o                         
   1  11   4      11318.30      11762.34       272.28 o                         
   2  11   4        663.19       1006.51       111.15 o                         
   3  11   4      12095.29      12013.37       340.93 o                         
   4  11   4       1373.61       1535.51       169.29 o                         
   5  11   4       8954.97       9228.66       354.26 o                         
   6  11   4       1291.57        931.66       198.20 o                         
   7  11   4       4513.04       4781.19       336.61 o                         
   8  11   4        490.24        782.85       191.11 o                         
  -8  12   4       3890.47       4047.37       337.23 o                         
  -7  12   4       3546.90       4061.04       302.18 o                         
  -6  12   4      13429.82      13732.69       495.78 o                         
  -5  12   4       4592.65       4653.49       290.93 o                         
  -4  12   4      22727.56      23148.16       638.50 o                         
  -3  12   4       1801.28       1838.90       139.66 o                         
  -2  12   4      18388.01      18667.39       363.87 o                         
  -1  12   4       1102.45       1079.39        92.92 o                         
   0  12   4      19453.67      20168.99       352.12 o                         
   1  12   4       1595.78       1548.10       125.68 o                         
   2  12   4      18895.14      18913.17       369.44 o                         
   3  12   4        541.83        713.70       142.01 o                         
   4  12   4      26996.43      26885.86       550.37 o                         
   5  12   4       1571.44       1795.71       222.90 o                         
   6  12   4      13726.42      13567.91       603.12 o                         
   7  12   4       2245.44       2078.74       240.57 o                         
   8  12   4       4708.83       5179.13       389.02 o                         
  -7  13   4       3849.74       3922.90       303.80 o                         
  -6  13   4       3287.06       3499.99       276.64 o                         
  -5  13   4      10016.10      11081.43       486.75 o                         
  -4  13   4       2062.91       2112.76       198.79 o                         
  -3  13   4      13599.90      13872.80       391.86 o                         
  -2  13   4        609.97        623.42        99.13 o                         
  -1  13   4      14074.45      14299.81       326.23 o                         
   0  13   4         98.89         11.68        87.61 o                         
   1  13   4      13377.28      13453.33       312.06 o                         
   2  13   4        390.27        448.28       120.81 o                         
   3  13   4      13729.04      13421.19       388.68 o                         
   4  13   4        606.01        567.22       142.87 o                         
   5  13   4      11867.34      12346.26       414.04 o                         
   6  13   4       1216.99       1233.14       199.53 o                         
   7  13   4       5345.18       5959.57       352.97 o                         
  -7  14   4       1516.83       1312.78       357.60 o                         
  -6  14   4       3917.97       3984.45       329.44 o                         
  -5  14   4        619.07        519.33       188.45 o                         
  -4  14   4       5497.52       5322.99       290.03 o                         
  -3  14   4        912.31        858.36       168.75 o                         
  -2  14   4       9525.23      10307.57       366.65 o                         
  -1  14   4        232.00        302.33       108.22 o                         
   0  14   4      10381.33      10560.74       286.54 o                         
   1  14   4        222.63        311.10       104.42 o                         
   2  14   4       9867.25      10456.57       325.64 o                         
   3  14   4        249.80        234.13       128.12 o                         
   4  14   4       5907.05       5773.55       281.08 o                         
   5  14   4        194.04         25.73       152.32 o                         
   6  14   4       4504.38       4428.07       302.63 o                         
   7  14   4        543.92        174.24       282.11 o                         
  -6  15   4        103.59       -296.39       296.39 o                         
  -5  15   4       2120.70       1788.80       371.67 o                         
  -4  15   4        352.61        144.06       170.16 o                         
  -3  15   4       2890.80       2868.31       286.77 o                         
  -2  15   4        831.59        821.99       180.64 o                         
  -1  15   4       9421.84       9911.10       334.91 o                         
   0  15   4        696.56        890.84       127.29 o                         
   1  15   4       8902.26       9176.16       396.00 o                         
   2  15   4        247.17        190.75       128.52 o                         
   3  15   4       4257.19       4161.53       252.15 o                         
   4  15   4        145.34        113.98       146.18 o                         
   5  15   4       1710.20       1848.45       221.87 o                         
   6  15   4         29.70        390.82       239.93 o                         
  -5  16   4        284.64          5.99       323.32 o                         
  -4  16   4        709.39        678.85       219.71 o                         
  -3  16   4        150.67       -173.25       173.25 o                         
  -2  16   4         14.33        224.78       164.85 o                         
  -1  16   4         13.47         24.54       147.80 o                         
   0  16   4         66.41        132.76       143.53 o                         
   1  16   4         29.93         32.87       158.92 o                         
   2  16   4         31.63        299.21       207.37 o                         
   3  16   4         86.81       -176.96       176.96 o                         
   4  16   4        900.18        855.83       206.79 o                         
   5  16   4        148.01        599.93       305.98 o                         
  -3  17   4       2566.10       2425.30       320.04 o                         
  -2  17   4        823.87        736.79       161.58 o                         
  -1  17   4       3108.19       3111.38       241.32 o                         
   0  17   4        283.57        -33.64       151.73 o                         
   1  17   4       2872.60       3116.15       253.42 o                         
   2  17   4        299.75        478.41       193.76 o                         
   3  17   4       3209.15       2910.20       329.20 o                         
  -1  18   4        992.80        790.81       557.71 o                         
   0  18   4       5134.67       4945.99       501.55 o                         
   1  18   4        365.08        686.33       258.18 o                         
 -11   1   5        169.33        267.16       203.72 o                         
 -10   1   5        758.39        745.98       250.66 o                         
  -9   1   5        842.22        957.21       165.23 o                         
  -8   1   5       1780.45       1839.48       146.21 o                         
  -7   1   5        954.17        849.20       103.50 o                         
  -6   1   5       5260.11       5073.59       174.06 o                         
  -5   1   5        704.75        596.13        60.77 o                         
  -4   1   5       6192.89       5856.37       125.51 o                         
  -3   1   5        942.38        843.96        58.40 o                         
  -2   1   5       6102.97       6060.91       118.07 o                         
  -1   1   5       1606.71       1746.80        71.89 o                         
   0   1   5       7177.39       7135.34       116.17 o                         
   1   1   5       2459.23       2596.47        70.86 o                         
   2   1   5       9369.39       8874.43       153.39 o                         
   3   1   5       2935.60       2989.99        99.88 o                         
   4   1   5       3266.16       2984.34       119.73 o                         
   5   1   5       1564.08       1587.93       100.89 o                         
   6   1   5       1587.53       1334.64       111.39 o                         
   7   1   5       1527.94       1657.53       118.37 o                         
   8   1   5        543.26        358.65       110.42 o                         
   9   1   5        338.17        387.52       122.19 o                         
  10   1   5        426.06        379.03       158.94 o                         
 -10   2   5        821.44        286.54       193.90 o                         
  -9   2   5       4916.60       5325.19       320.88 o                         
  -8   2   5       1907.36       1529.88       144.77 o                         
  -7   2   5      10118.29      10982.28       275.07 o                         
  -6   2   5       6265.38       5789.19       264.85 o                         
  -5   2   5      16899.67      16520.93       314.15 o                         
  -4   2   5      11276.36      10563.27       289.60 o                         
  -3   2   5      25515.69      25735.57       349.30 o                         
  -2   2   5      13598.51      13427.83       200.47 o                         
  -1   2   5      33373.90      34448.43       360.52 o                         
   0   2   5       5137.63       4765.95        97.21 o                         
   1   2   5      52760.38      51599.09       360.14 o                         
   2   2   5      11177.83      11142.86       162.46 o                         
   3   2   5      26820.28      26283.75       295.40 o                         
   4   2   5      18544.94      18063.31       268.96 o                         
   5   2   5      10596.34      10651.20       224.29 o                         
   6   2   5      16315.23      16770.53       300.06 o                         
   7   2   5       3401.15       2922.81       179.04 o                         
   8   2   5       6322.68       6979.58       246.79 o                         
   9   2   5       1610.26       1061.36       168.54 o                         
  10   2   5       2823.83       3236.97       273.24 o                         
 -10   3   5       5005.46       6156.57       377.32 o                         
  -9   3   5       2184.50       1412.74       206.58 o                         
  -8   3   5       9862.52      10584.16       342.93 o                         
  -7   3   5       3158.35       2363.00       154.38 o                         
  -6   3   5      14916.34      15656.15       325.08 o                         
  -5   3   5       8346.81       7772.94       211.93 o                         
  -4   3   5      33036.88      32275.43       410.41 o                         
  -3   3   5      17420.20      17387.18       378.88 o                         
  -2   3   5      56138.33      55918.70       516.26 o                         
  -1   3   5      32703.92      34474.52       312.75 o                         
   0   3   5      57475.69      58478.53       451.72 o                         
   1   3   5      29711.66      31199.53       270.68 o                         
   2   3   5      44146.16      45360.10       429.38 o                         
   3   3   5      17281.74      17141.27       230.18 o                         
   4   3   5      15267.50      15851.01       249.77 o                         
   5   3   5      16528.01      15956.38       238.82 o                         
   6   3   5       8520.97       8540.66       240.98 o                         
   7   3   5      11018.68      11820.46       305.20 o                         
   8   3   5       3612.87       3438.25       198.20 o                         
   9   3   5       7760.01       9222.41       375.15 o                         
  10   3   5       2155.37       2099.91       269.18 o                         
 -10   4   5       1268.15       1195.56       194.07 o                         
  -9   4   5       4540.81       5268.12       258.35 o                         
  -8   4   5       2074.82       1786.32       163.63 o                         
  -7   4   5       6217.47       6369.97       237.30 o                         
  -6   4   5       1209.72        818.82       101.81 o                         
  -5   4   5       9264.33       8836.06       214.81 o                         
  -4   4   5       1420.06       1269.13        92.35 o                         
  -3   4   5      31414.70      29994.71       375.40 o                         
  -2   4   5       2631.35       2365.17        79.40 o                         
  -1   4   5      52283.08      52402.74       447.84 o                         
   0   4   5       6479.40       6519.41       120.20 o                         
   1   4   5      41638.91      42814.98       364.76 o                         
   2   4   5       2843.83       2736.93        82.13 o                         
   3   4   5      15959.96      16588.31       245.16 o                         
   4   4   5       3328.06       3377.07       124.84 o                         
   5   4   5       5002.19       5145.03       180.81 o                         
   6   4   5       4353.59       4363.86       174.27 o                         
   7   4   5       4274.13       4302.49       209.32 o                         
   8   4   5       6490.77       7187.58       280.49 o                         
   9   4   5       2014.65       1935.69       201.49 o                         
  10   4   5       3042.07       3464.19       275.77 o                         
 -10   5   5       2741.78       3544.85       368.77 o                         
  -9   5   5       1066.84        615.08       169.09 o                         
  -8   5   5       2258.90       2338.16       179.97 o                         
  -7   5   5       1588.59       1215.92       128.35 o                         
  -6   5   5       2023.59       2199.89       139.26 o                         
  -5   5   5       1092.88       1099.53       107.48 o                         
  -4   5   5       7173.18       6866.40       175.87 o                         
  -3   5   5       5731.29       5348.61       127.27 o                         
  -2   5   5      27322.75      26230.97       286.49 o                         
  -1   5   5       8578.35       8200.20       150.34 o                         
   0   5   5      33952.21      34669.43       376.14 o                         
   1   5   5       7364.47       6922.41       125.48 o                         
   2   5   5      12186.79      12828.50       224.52 o                         
   3   5   5       2584.17       2269.03        88.60 o                         
   4   5   5       3125.54       3102.78       121.40 o                         
   5   5   5       1680.40       1609.58       109.76 o                         
   6   5   5       1133.91       1101.64       109.68 o                         
   7   5   5       5312.64       5681.90       226.80 o                         
   8   5   5       1778.40       1481.26       159.07 o                         
   9   5   5       3719.68       4562.32       269.92 o                         
  10   5   5        917.44        823.37       208.62 o                         
 -10   6   5        235.63        552.72       227.38 o                         
  -9   6   5        218.19        362.56       141.25 o                         
  -8   6   5        543.07        210.84       101.07 o                         
  -7   6   5         97.53        104.03        95.32 o                         
  -6   6   5        492.62        356.10        90.52 o                         
  -5   6   5         42.72        152.00        86.37 o                         
  -4   6   5       3468.65       3393.16       138.77 o                         
  -3   6   5       2679.48       2597.31        98.15 o                         
  -2   6   5       5986.77       5843.80       134.37 o                         
  -1   6   5      11922.09      11382.18       190.28 o                         
   0   6   5       2110.80       2307.97        95.22 o                         
   1   6   5       6456.31       6791.45       193.01 o                         
   2   6   5       1705.70       1906.09        82.09 o                         
   3   6   5        895.60        920.39        76.69 o                         
   4   6   5        946.40        991.40        81.15 o                         
   5   6   5         81.31        105.34        53.85 o                         
   6   6   5       1033.07        931.19       108.32 o                         
   7   6   5         26.98        240.35       116.97 o                         
   8   6   5       1911.62       1954.31       212.11 o                         
   9   6   5        502.29        419.59       164.30 o                         
  10   6   5        844.23       1013.81       231.78 o                         
 -10   7   5        330.32       -327.30       327.30 o                         
  -9   7   5        603.07        666.12       168.18 o                         
  -8   7   5       1353.50       1537.70       172.16 o                         
  -7   7   5        436.63        479.59       114.82 o                         
  -6   7   5       3456.26       3179.42       172.64 o                         
  -5   7   5       1279.62       1318.87       127.37 o                         
  -4   7   5       5293.59       5054.34       180.53 o                         
  -3   7   5       3464.03       3733.04       130.89 o                         
  -2   7   5       1782.62       1534.08        83.31 o                         
  -1   7   5       4144.91       4871.80       142.31 o                         
   0   7   5        217.73        270.48        49.49 o                         
   1   7   5      10881.49      10230.13       191.00 o                         
   2   7   5        605.58        604.00        61.87 o                         
   3   7   5       7138.47       5865.95       353.99 o                         
   4   7   5       3565.45       3887.58       205.71 o                         
   5   7   5       1318.36       1162.50       185.38 o                         
   6   7   5       5328.69       5418.03       233.86 o                         
   7   7   5        410.67        439.17       139.60 o                         
   8   7   5       1029.92       1051.31       186.31 o                         
   9   7   5        626.77        405.56       181.29 o                         
  10   7   5        157.91        -92.29       247.11 o                         
  -9   8   5       4380.19       5023.22       392.65 o                         
  -8   8   5       1029.16        682.05       175.92 o                         
  -7   8   5      10612.98      10952.50       354.77 o                         
  -6   8   5       1335.54        923.59       123.84 o                         
  -5   8   5      16764.57      16838.52       361.44 o                         
  -4   8   5       3587.66       3748.97       176.42 o                         
  -3   8   5      15896.04      15432.35       288.85 o                         
  -2   8   5       9080.21      10860.18       216.45 o                         
  -1   8   5       7398.84       7195.63       165.69 o                         
   0   8   5      21444.40      22064.12       299.43 o                         
   1   8   5       5259.86       5014.97       140.48 o                         
   2   8   5      26463.93      23953.63       359.90 o                         
   3   8   5       8337.00       8204.57       350.81 o                         
   4   8   5      12431.04      12260.69       356.32 o                         
   5   8   5      11557.37      11810.73       375.00 o                         
   6   8   5       3069.49       2820.66       205.18 o                         
   7   8   5       6426.66       5898.92       296.30 o                         
   8   8   5       2166.17       2059.22       221.39 o                         
   9   8   5       1402.50       1074.86       206.86 o                         
  -9   9   5        338.78        279.28       184.03 o                         
  -8   9   5       7513.38       8019.59       389.24 o                         
  -7   9   5        622.92        471.76       183.90 o                         
  -6   9   5      17549.81      18021.36       479.08 o                         
  -5   9   5       2223.18       1836.54       144.07 o                         
  -4   9   5      18938.54      18491.70       358.65 o                         
  -3   9   5       5748.45       6749.45       232.60 o                         
  -2   9   5      12530.98      12350.47       237.67 o                         
  -1   9   5       2600.66       3228.92       122.15 o                         
   0   9   5       6811.13       6822.89       170.91 o                         
   1   9   5       7950.05       7669.55       178.08 o                         
   2   9   5      12750.99      12896.89       292.36 o                         
   3   9   5      15105.79      14584.81       302.59 o                         
   4   9   5      16545.06      16381.67       432.94 o                         
   5   9   5       6213.22       5695.94       273.50 o                         
   6   9   5      12531.41      12578.93       411.79 o                         
   7   9   5       2250.90       2349.32       222.44 o                         
   8   9   5       3438.04       3080.31       277.17 o                         
   9   9   5       1114.40        998.50       202.62 o                         
  -9  10   5       3791.77       3606.05       364.29 o                         
  -8  10   5        695.98        536.07       186.26 o                         
  -7  10   5      16001.42      17838.32       589.55 o                         
  -6  10   5       1766.53       1290.53       243.90 o                         
  -5  10   5      24488.27      24113.24       491.06 o                         
  -4  10   5       4193.43       4871.78       249.11 o                         
  -3  10   5      18417.08      18835.71       336.04 o                         
  -2  10   5       6750.10       8076.04       205.51 o                         
  -1  10   5       6822.80       6970.21       177.36 o                         
   0  10   5      10015.13      10157.73       202.47 o                         
   1  10   5       7687.78       7132.85       186.67 o                         
   2  10   5      20847.54      19708.07       365.01 o                         
   3  10   5      16975.80      17591.60       388.47 o                         
   4  10   5      14890.08      14666.67       400.30 o                         
   5  10   5      16083.13      17381.76       479.12 o                         
   6  10   5       6409.93       6782.94       313.53 o                         
   7  10   5       7224.20       7095.11       479.57 o                         
   8  10   5       1466.45       1262.25       210.31 o                         
   9  10   5       1482.58       1276.28       367.11 o                         
  -8  11   5       6521.21       7046.94       349.16 o                         
  -7  11   5       1058.90        790.44       186.14 o                         
  -6  11   5      16228.87      16166.16       521.12 o                         
  -5  11   5       3491.12       3743.42       273.29 o                         
  -4  11   5      12822.28      12788.73       364.20 o                         
  -3  11   5       5397.96       6526.02       246.89 o                         
  -2  11   5       4550.20       4641.15       165.02 o                         
  -1  11   5       3765.58       4252.81       146.91 o                         
   0  11   5       2121.30       1990.56       100.82 o                         
   1  11   5       9551.81       9348.93       245.08 o                         
   2  11   5       8966.67       8986.69       250.11 o                         
   3  11   5      16953.23      16548.54       429.82 o                         
   4  11   5      14822.61      14708.38       419.60 o                         
   5  11   5      10715.88      10309.35       379.02 o                         
   6  11   5       7672.92       7628.87       357.17 o                         
   7  11   5       2211.20       2185.29       270.88 o                         
   8  11   5       2326.54       1914.46       287.48 o                         
  -8  12   5        298.06        163.88       176.31 o                         
  -7  12   5       2602.12       2754.78       262.29 o                         
  -6  12   5         64.53         40.91       176.91 o                         
  -5  12   5       4857.17       4520.84       268.30 o                         
  -4  12   5       1420.11       1451.55       143.06 o                         
  -3  12   5        939.31        597.07       130.64 o                         
  -2  12   5       1612.77       1880.52       139.11 o                         
  -1  12   5         24.96        153.97        69.75 o                         
   0  12   5        483.37        611.02        97.62 o                         
   1  12   5         15.04        141.46        86.45 o                         
   2  12   5       3439.09       3725.13       186.61 o                         
   3  12   5       2774.92       3011.19       255.34 o                         
   4  12   5       3238.27       3514.43       230.96 o                         
   5  12   5       4435.22       4561.50       273.16 o                         
   6  12   5        228.45        450.48       177.34 o                         
   7  12   5       1488.03       1397.76       219.79 o                         
   8  12   5         83.88         -2.94       262.80 o                         
  -7  13   5        449.72        301.42       172.69 o                         
  -6  13   5        175.08        222.30       160.57 o                         
  -5  13   5       2222.10       2046.64       196.32 o                         
  -4  13   5         72.23        135.48       129.44 o                         
  -3  13   5       3732.21       3791.06       216.70 o                         
  -2  13   5       2344.48       2495.42       199.15 o                         
  -1  13   5       1060.62       1070.39       109.82 o                         
   0  13   5       4289.77       4706.14       184.80 o                         
   1  13   5        645.14        644.35       107.19 o                         
   2  13   5       2977.31       2984.09       185.64 o                         
   3  13   5       1032.57       1291.66       165.46 o                         
   4  13   5        128.04        219.83       134.15 o                         
   5  13   5       1320.41       1486.93       181.36 o                         
   6  13   5        607.92        700.69       186.83 o                         
   7  13   5       1484.10       1685.04       243.44 o                         
  -6  14   5        471.16        367.58       174.53 o                         
  -5  14   5       1260.62       1046.30       197.59 o                         
  -4  14   5       1282.44       1162.32       176.94 o                         
  -3  14   5       3614.66       4065.47       316.49 o                         
  -2  14   5       1613.59       1352.63       177.98 o                         
  -1  14   5       9050.22       9405.96       282.09 o                         
   0  14   5        194.67        413.54       103.75 o                         
   1  14   5       8571.04       8744.01       292.80 o                         
   2  14   5        804.15        812.73       136.11 o                         
   3  14   5       2866.53       2595.60       199.93 o                         
   4  14   5        514.77        494.16       148.00 o                         
   5  14   5        351.28        507.07       179.16 o                         
   6  14   5       1687.59       1999.57       230.77 o                         
  -6  15   5       3461.54       3214.43       403.61 o                         
  -5  15   5       2038.47       1248.78       270.14 o                         
  -4  15   5       5889.57       5758.85       359.17 o                         
  -3  15   5       5584.69       5423.20       329.33 o                         
  -2  15   5      13748.75      13374.32       453.64 o                         
  -1  15   5       2749.11       2796.18       219.49 o                         
   0  15   5      18655.09      18854.25       429.26 o                         
   1  15   5       1665.23       1635.91       187.66 o                         
   2  15   5      10420.83      10950.43       377.98 o                         
   3  15   5       2656.97       2841.32       220.25 o                         
   4  15   5       3486.36       3687.20       253.88 o                         
   5  15   5       3795.64       3552.93       275.65 o                         
  -4  16   5       4245.37       4041.10       355.25 o                         
  -3  16   5      11215.96       9952.76       442.73 o                         
  -2  16   5       5743.39       5732.03       320.52 o                         
  -1  16   5      20619.05      20961.37       551.52 o                         
   0  16   5       6057.00       6172.26       342.53 o                         
   1  16   5      15749.81      16619.96       546.98 o                         
   2  16   5       3798.47       4182.40       292.06 o                         
   3  16   5       6330.06       5867.32       328.46 o                         
   4  16   5       3567.04       3125.45       243.36 o                         
  -3  17   5       1238.15        562.96       244.12 o                         
  -2  17   5      10895.59      10966.33       446.99 o                         
  -1  17   5       2346.00       1899.07       211.20 o                         
   0  17   5      13252.93      13593.72       593.91 o                         
   1  17   5       1725.76       1853.97       212.76 o                         
   2  17   5       6062.15       6355.02       394.51 o                         
   3  17   5        637.18        426.73       231.38 o                         
 -10   0   6       5061.71       7352.97       858.99 o                         
  -9   0   6       3927.79       4418.52       396.89 o                         
  -8   0   6      10341.31      12452.57       516.68 o                         
  -7   0   6      14619.77      14743.90       420.02 o                         
  -6   0   6      22942.54      23496.24       500.34 o                         
  -5   0   6      13077.65      12795.75       316.87 o                         
  -4   0   6       9396.76       9260.08       238.77 o                         
  -3   0   6      29812.36      33274.70       487.92 o                         
  -2   0   6       1275.61       1003.91       118.74 o                         
  -1   0   6      39356.52      40303.69       508.12 o                         
   0   0   6       3563.81       3506.93       138.58 o                         
   1   0   6      54218.29      50024.80       957.50 o                         
   2   0   6       1911.10       1830.40       132.61 o                         
   3   0   6      87284.66      83236.43      1023.78 o                         
   4   0   6       8938.08       9039.17       299.31 o                         
   5   0   6      20096.62      20318.61       537.55 o                         
   6   0   6       7125.56       5860.07       411.63 o                         
   7   0   6       8682.20       8117.50       322.04 o                         
   8   0   6       2994.15       2031.56       281.34 o                         
   9   0   6       2763.11       2949.14       303.34 o                         
  10   0   6       1812.40       1206.91       245.89 o                         
 -10   1   6       2532.96       3035.22       397.82 o                         
  -9   1   6       4000.60       4351.09       259.52 o                         
  -8   1   6       6582.38       7069.16       278.46 o                         
  -7   1   6      11957.23      12464.93       316.87 o                         
  -6   1   6       9170.54       8695.57       212.36 o                         
  -5   1   6      11802.70      11733.51       237.29 o                         
  -4   1   6      16350.29      16054.95       418.37 o                         
  -3   1   6       2318.67       2202.28        99.93 o                         
  -2   1   6      27322.83      30368.27       399.98 o                         
  -1   1   6         29.30         93.33        42.02 o                         
   0   1   6      58017.47      58017.73       439.08 o                         
   1   1   6        103.62        165.21        43.30 o                         
   2   1   6      73918.73      70131.34       569.02 o                         
   3   1   6       1197.85       1033.61        76.01 o                         
   4   1   6      47370.12      45856.79       486.37 o                         
   5   1   6       3506.02       3178.74       158.05 o                         
   6   1   6       8609.02       8407.86       221.89 o                         
   7   1   6       3256.36       2452.04       166.11 o                         
   8   1   6       3242.53       2984.67       193.67 o                         
   9   1   6       1904.19       1906.80       168.45 o                         
  10   1   6       1679.46       1498.62       216.90 o                         
 -10   2   6        472.23        295.99       188.89 o                         
  -9   2   6       5075.31       5984.08       318.61 o                         
  -8   2   6       2390.17       2747.38       191.49 o                         
  -7   2   6       2605.50       2666.50       162.85 o                         
  -6   2   6       5211.54       5291.81       178.02 o                         
  -5   2   6       4244.80       3545.17       226.29 o                         
  -4   2   6       3345.04       3213.67       152.37 o                         
  -3   2   6       6698.00       6989.18       209.45 o                         
  -2   2   6       1627.08       1536.98        69.03 o                         
  -1   2   6      22790.78      23409.04       405.02 o                         
   0   2   6      19592.39      19965.52       210.53 o                         
   1   2   6      38844.18      36783.76       318.34 o                         
   2   2   6       1702.12       1530.37        80.12 o                         
   3   2   6      21813.67      20781.51       246.93 o                         
   4   2   6       1092.47        888.64        80.75 o                         
   5   2   6      11199.93      11399.33       234.68 o                         
   6   2   6       2407.23       2054.07       124.55 o                         
   7   2   6       1751.34       1589.46       136.06 o                         
   8   2   6       1387.26       1118.37       140.53 o                         
   9   2   6       2097.37       1431.23       174.21 o                         
  10   2   6       1287.70       1596.52       228.26 o                         
 -10   3   6        393.12        250.56       224.21 o                         
  -9   3   6        175.79        400.22       194.00 o                         
  -8   3   6        217.03        292.27       107.57 o                         
  -7   3   6       2505.05       2329.10       152.51 o                         
  -6   3   6        432.29        355.14       106.73 o                         
  -5   3   6       8804.44       8913.70       272.82 o                         
  -4   3   6       2695.25       2580.07       150.13 o                         
  -3   3   6       1285.67       1048.55        74.72 o                         
  -2   3   6        962.01        963.86        70.19 o                         
  -1   3   6       4555.46       4807.80       126.06 o                         
   0   3   6        369.87        297.87        39.01 o                         
   1   3   6       2454.60       2750.53        90.43 o                         
   2   3   6       3311.56       3101.27        96.21 o                         
   3   3   6       2799.00       2481.26        94.26 o                         
   4   3   6       1122.08       1085.70        87.21 o                         
   5   3   6      12806.57      12213.04       236.16 o                         
   6   3   6        245.47        117.49        87.37 o                         
   7   3   6       2117.50       2149.61       149.29 o                         
   8   3   6        130.05         67.96       103.18 o                         
   9   3   6         50.60         29.71       119.68 o                         
  10   3   6        177.93         73.53       175.07 o                         
 -10   4   6        620.77        507.92       184.59 o                         
  -9   4   6        738.59        525.75       219.75 o                         
  -8   4   6        267.18        253.43       108.47 o                         
  -7   4   6       1326.42       1269.58       140.06 o                         
  -6   4   6        742.86        544.02       114.36 o                         
  -5   4   6       8528.17       8337.55       257.04 o                         
  -4   4   6        916.91        536.61        88.75 o                         
  -3   4   6      11175.62      10253.67       194.95 o                         
  -2   4   6       4762.51       4482.56       131.58 o                         
  -1   4   6       8029.49       7888.59       163.65 o                         
   0   4   6       9662.19       9539.32       183.17 o                         
   1   4   6       2341.91       2679.13        98.01 o                         
   2   4   6       2048.77       2196.50        87.30 o                         
   3   4   6       3389.30       3673.15       131.34 o                         
   4   4   6       3259.17       3175.43       112.22 o                         
   5   4   6       4117.43       3723.39       137.68 o                         
   6   4   6       2433.09       2359.72       142.96 o                         
   7   4   6       2874.84       3133.50       168.40 o                         
   8   4   6        496.74        495.85       119.68 o                         
   9   4   6       2659.45       2935.02       241.51 o                         
  10   4   6        209.39         30.05       172.95 o                         
 -10   5   6        601.06        -34.00       347.81 o                         
  -9   5   6       2471.21       2922.56       227.45 o                         
  -8   5   6       2931.15       2455.54       200.59 o                         
  -7   5   6       1784.79       1862.42       156.34 o                         
  -6   5   6      10445.23      10645.99       301.67 o                         
  -5   5   6       2993.41       3094.67       152.25 o                         
  -4   5   6      19272.93      18435.23       308.04 o                         
  -3   5   6       7988.02       7448.49       173.93 o                         
  -2   5   6      37263.14      35586.97       371.41 o                         
  -1   5   6      24920.69      24753.20       319.93 o                         
   0   5   6      14372.00      13955.43       208.51 o                         
   1   5   6      17043.26      17830.50       259.53 o                         
   2   5   6      15197.84      16731.91       280.45 o                         
   3   5   6       2613.96       2839.03       104.85 o                         
   4   5   6      12129.64      12126.95       247.21 o                         
   5   5   6       1050.35       1026.99       106.44 o                         
   6   5   6      11208.25      11426.98       283.28 o                         
   7   5   6       1463.00       1385.53       141.83 o                         
   8   5   6       8942.50       9635.07       336.77 o                         
   9   5   6        682.96        417.60       189.90 o                         
  10   5   6       1779.50       2096.70       377.26 o                         
 -10   6   6       2476.96       2439.24       439.41 o                         
  -9   6   6       3016.84       2245.94       250.38 o                         
  -8   6   6       1182.86       1443.98       147.84 o                         
  -7   6   6       6694.37       6265.43       313.94 o                         
  -6   6   6       3025.15       3021.54       160.33 o                         
  -5   6   6      18105.34      18155.60       352.13 o                         
  -4   6   6       7520.08       7222.57       180.45 o                         
  -3   6   6      42272.79      41417.38       423.13 o                         
  -2   6   6      15444.68      14462.78       217.12 o                         
  -1   6   6      52226.63      48996.24       482.14 o                         
   0   6   6       5831.88       5889.53       139.84 o                         
   1   6   6      29607.10      30748.26       446.97 o                         
   2   6   6       4424.06       5554.15       190.21 o                         
   3   6   6      19358.74      21284.80       317.24 o                         
   4   6   6       2573.97       2650.67       139.59 o                         
   5   6   6      16838.43      17352.33       328.36 o                         
   6   6   6       1822.08       1519.09       138.74 o                         
   7   6   6      16396.33      17332.28       429.35 o                         
   8   6   6       1405.63       1198.17       170.53 o                         
   9   6   6       7508.84       8449.12       400.00 o                         
  10   6   6       1243.48        750.09       324.83 o                         
 -10   7   6       2126.38       2172.34       565.73 o                         
  -9   7   6       1834.82       1992.51       255.50 o                         
  -8   7   6       4940.11       4656.18       288.32 o                         
  -7   7   6       1393.80       1480.72       150.00 o                         
  -6   7   6      11952.57      11746.94       336.35 o                         
  -5   7   6       2282.98       2275.69       137.25 o                         
  -4   7   6      31749.89      31246.98       454.76 o                         
  -3   7   6       5555.48       5462.81       155.25 o                         
  -2   7   6      39168.43      38285.08       403.44 o                         
  -1   7   6       2896.08       2705.44       114.77 o                         
   0   7   6      33925.71      34593.22       398.20 o                         
   1   7   6       1117.20       1265.75       104.75 o                         
   2   7   6      19598.04      21240.38       299.16 o                         
   3   7   6       1915.67       2136.02        93.57 o                         
   4   7   6      17471.67      18753.24       374.58 o                         
   5   7   6       2665.93       2841.27       172.27 o                         
   6   7   6      17932.33      18752.58       479.57 o                         
   7   7   6       1418.07       1519.91       176.64 o                         
   8   7   6      10204.57      11005.34       436.57 o                         
   9   7   6       1912.25       1751.72       234.81 o                         
  -9   8   6        737.08        489.34       204.58 o                         
  -8   8   6       1993.87       1926.19       210.45 o                         
  -7   8   6       3743.75       4113.06       259.56 o                         
  -6   8   6       1037.40       1104.27       135.31 o                         
  -5   8   6       9266.42       9363.85       265.95 o                         
  -4   8   6       2053.58       2074.75       128.04 o                         
  -3   8   6      13926.53      13895.31       263.56 o                         
  -2   8   6       6749.71       6554.43       160.84 o                         
  -1   8   6       9252.09       9167.04       198.43 o                         
   0   8   6      15697.30      15831.81       276.80 o                         
   1   8   6       8072.89       8210.09       198.80 o                         
   2   8   6       4829.99       4673.33       152.88 o                         
   3   8   6       9013.86       9214.51       299.73 o                         
   4   8   6        566.77        511.01       139.36 o                         
   5   8   6       7390.42       7023.14       301.83 o                         
   6   8   6        754.21        653.53       141.98 o                         
   7   8   6       5599.95       5475.53       294.74 o                         
   8   8   6        551.32        695.68       185.29 o                         
   9   8   6       2108.42       2248.96       248.69 o                         
  -9   9   6        297.49         86.30       165.84 o                         
  -8   9   6        208.94        136.43       163.88 o                         
  -7   9   6         81.13        234.31       187.59 o                         
  -6   9   6        850.16        653.54       149.52 o                         
  -5   9   6        263.88        348.60       107.91 o                         
  -4   9   6       3481.07       3535.55       156.99 o                         
  -3   9   6        864.72        705.81        98.06 o                         
  -2   9   6       1999.68       2009.01       110.96 o                         
  -1   9   6       4288.52       4119.21       149.79 o                         
   0   9   6       2199.92       2308.67       114.70 o                         
   1   9   6       3434.08       3386.29       135.59 o                         
   2   9   6       1418.37       1429.44       131.71 o                         
   3   9   6        273.89        229.47       119.70 o                         
   4   9   6       1637.80       1380.25       163.42 o                         
   5   9   6        857.87        830.49       153.49 o                         
   6   9   6        549.80        530.02       152.32 o                         
   7   9   6        121.57        339.50       146.75 o                         
   8   9   6        534.24        525.48       175.66 o                         
   9   9   6        256.00        766.94       271.55 o                         
  -8  10   6        308.08        406.42       171.98 o                         
  -7  10   6        121.87         87.32       157.50 o                         
  -6  10   6       3206.31       3102.33       240.46 o                         
  -5  10   6        123.98        210.66       116.73 o                         
  -4  10   6       3259.25       3072.10       169.48 o                         
  -3  10   6        695.01        652.78        93.55 o                         
  -2  10   6       1163.01       1053.85        89.27 o                         
  -1  10   6       3325.78       3206.81       126.94 o                         
   0  10   6         31.35        129.06        69.61 o                         
   1  10   6       2151.78       2123.02       117.57 o                         
   2  10   6        335.80        326.31        95.80 o                         
   3  10   6       2047.74       1800.65       148.76 o                         
   4  10   6       2332.11       2257.51       188.38 o                         
   5  10   6        252.97        -81.94       147.13 o                         
   6  10   6       1312.59       1193.56       189.88 o                         
   7  10   6        420.20        185.45       163.25 o                         
   8  10   6         92.82        -54.54       183.01 o                         
  -8  11   6       1733.19       1671.97       234.18 o                         
  -7  11   6       2290.13       2671.72       249.48 o                         
  -6  11   6       2624.27       2946.31       252.66 o                         
  -5  11   6       2011.45       1936.12       198.31 o                         
  -4  11   6       5875.73       6044.50       235.39 o                         
  -3  11   6        923.99        825.22       113.61 o                         
  -2  11   6       6220.97       6140.35       188.54 o                         
  -1  11   6        104.20        194.71        67.91 o                         
   0  11   6      12520.56      12717.68       231.59 o                         
   1  11   6         42.89        119.05        86.73 o                         
   2  11   6       8777.13       8651.63       288.35 o                         
   3  11   6        267.57        280.35       131.00 o                         
   4  11   6       8592.52       8272.91       324.03 o                         
   5  11   6        549.14        539.53       157.87 o                         
   6  11   6       2722.57       2689.95       230.00 o                         
   7  11   6        634.92        486.32       184.50 o                         
   8  11   6       2336.62       2783.33       281.65 o                         
  -7  12   6       5049.86       5217.53       319.84 o                         
  -6  12   6       2213.19       2116.91       219.28 o                         
  -5  12   6      11820.29      12077.80       386.15 o                         
  -4  12   6       1225.99        998.29       144.42 o                         
  -3  12   6      12385.74      13087.95       374.58 o                         
  -2  12   6        610.11        473.83        92.73 o                         
  -1  12   6      14063.63      14837.15       292.65 o                         
   0  12   6        664.68        572.10        95.87 o                         
   1  12   6      22490.14      21787.66       393.47 o                         
   2  12   6        465.63        511.89       108.86 o                         
   3  12   6      19850.19      19156.10       463.54 o                         
   4  12   6       1513.21       1639.90       181.62 o                         
   5  12   6      13938.90      14183.21       470.50 o                         
   6  12   6       1455.48       1292.32       198.19 o                         
   7  12   6       4068.86       3760.56       313.71 o                         
  -7  13   6       3210.27       3438.06       308.56 o                         
  -6  13   6       6179.98       6417.20       355.84 o                         
  -5  13   6       3485.15       3441.29       241.90 o                         
  -4  13   6       8570.56       8581.08       333.31 o                         
  -3  13   6       3310.55       3214.51       200.93 o                         
  -2  13   6      14212.21      14766.62       444.64 o                         
  -1  13   6       4732.13       4682.44       184.78 o                         
   0  13   6      14107.94      14481.71       333.99 o                         
   1  13   6       3469.34       3497.32       182.79 o                         
   2  13   6      19415.52      19354.58       454.00 o                         
   3  13   6       1455.55       2021.34       224.34 o                         
   4  13   6      10861.95      10693.24       370.23 o                         
   5  13   6        958.84       1135.77       188.02 o                         
   6  13   6       7441.27       8081.26       420.87 o                         
   7  13   6        894.17        968.21       243.84 o                         
  -6  14   6       1811.08       1872.43       227.20 o                         
  -5  14   6       4423.23       4634.23       298.26 o                         
  -4  14   6       2303.91       2305.92       252.70 o                         
  -3  14   6       8500.89       8475.66       443.11 o                         
  -2  14   6       2068.83       1613.78       157.85 o                         
  -1  14   6      10241.03      10021.55       306.03 o                         
   0  14   6       1676.52       1631.96       143.37 o                         
   1  14   6       9749.71      10008.29       313.33 o                         
   2  14   6        792.44        678.89       131.32 o                         
   3  14   6       8031.96       7696.10       310.87 o                         
   4  14   6        791.03        637.32       163.41 o                         
   5  14   6       5290.21       5258.25       300.75 o                         
   6  14   6        554.60        379.47       209.60 o                         
  -5  15   6         12.93       -224.62       224.62 o                         
  -4  15   6       2814.13       2528.80       265.66 o                         
  -3  15   6        210.18        349.14       175.09 o                         
  -2  15   6       2863.22       2915.24       223.61 o                         
  -1  15   6        143.06         53.67       144.41 o                         
   0  15   6       3217.82       3536.58       218.41 o                         
   1  15   6         83.00        220.88       129.19 o                         
   2  15   6       1370.71       1510.48       177.22 o                         
   3  15   6        199.56        287.59       159.68 o                         
   4  15   6       1610.83       1722.30       199.13 o                         
   5  15   6         10.04        -56.86       164.22 o                         
  -4  16   6        120.05        456.75       258.13 o                         
  -3  16   6        403.93        393.45       184.30 o                         
  -2  16   6         83.26         75.55       213.74 o                         
  -1  16   6        127.08        190.32       152.20 o                         
   0  16   6         15.69        286.39       197.88 o                         
   1  16   6        152.70        323.52       153.15 o                         
   2  16   6         28.11        -97.83       161.56 o                         
   3  16   6        736.96        617.50       193.08 o                         
   4  16   6         54.79        557.10       171.63 o                         
  -2  17   6       2034.44       2237.65       282.91 o                         
  -1  17   6        130.92        497.76       181.96 o                         
   0  17   6       4336.80       4627.62       364.79 o                         
   1  17   6         82.98       -179.70       179.70 o                         
   2  17   6       3912.60       3885.90       338.30 o                         
 -10   1   7        678.72       1021.81       342.37 o                         
  -9   1   7       3018.88       2760.53       219.81 o                         
  -8   1   7        162.53        231.94       124.41 o                         
  -7   1   7       4974.50       4684.04       232.41 o                         
  -6   1   7        656.30        355.44        73.81 o                         
  -5   1   7       6574.64       6098.88       155.02 o                         
  -4   1   7       1231.30       1093.41        89.15 o                         
  -3   1   7       9923.37       9998.74       206.52 o                         
  -2   1   7       1361.71       1398.73        94.66 o                         
  -1   1   7      15523.15      14741.06       326.82 o                         
   0   1   7        402.00        359.57        56.95 o                         
   1   1   7      21985.87      20669.55       349.73 o                         
   2   1   7       3842.21       3554.04       116.11 o                         
   3   1   7       9574.16       9929.78       195.75 o                         
   4   1   7       3597.84       3589.40       135.86 o                         
   5   1   7       5510.61       5410.33       184.05 o                         
   6   1   7       2296.97       2563.91       140.50 o                         
   7   1   7       3472.14       3137.55       174.91 o                         
   8   1   7        484.29        528.80       125.71 o                         
   9   1   7       2440.12       2589.80       206.32 o                         
  10   1   7       1111.80       1595.70       214.17 o                         
 -10   2   7       2298.23       2680.02       297.60 o                         
  -9   2   7        439.09        408.86       208.22 o                         
  -8   2   7       6698.62       7094.84       334.28 o                         
  -7   2   7       1165.89        876.16       124.63 o                         
  -6   2   7       9728.18      10583.38       305.39 o                         
  -5   2   7       4549.85       4550.36       219.69 o                         
  -4   2   7      14645.61      14005.32       269.20 o                         
  -3   2   7       4680.29       4704.24       144.83 o                         
  -2   2   7      25903.10      24694.65       334.46 o                         
  -1   2   7       3032.79       3023.65       125.34 o                         
   0   2   7      28479.58      28176.86       281.72 o                         
   1   2   7      10305.17       9449.25       174.52 o                         
   2   2   7      18349.66      18872.26       276.49 o                         
   3   2   7      14498.72      13751.56       214.57 o                         
   4   2   7       5426.61       5508.75       154.73 o                         
   5   2   7      10681.78      10529.34       225.08 o                         
   6   2   7       3656.64       3594.57       187.57 o                         
   7   2   7       2990.80       2815.37       169.44 o                         
   8   2   7       3071.34       2632.71       187.92 o                         
   9   2   7       1512.49       1515.95       165.77 o                         
  10   2   7       1202.05       1073.86       209.50 o                         
 -10   3   7        868.30        521.29       217.12 o                         
  -9   3   7       4402.14       5421.91       338.02 o                         
  -8   3   7       1573.70       1053.31       184.93 o                         
  -7   3   7       8894.75       9489.71       305.78 o                         
  -6   3   7       3785.74       3426.99       212.47 o                         
  -5   3   7      21739.40      22077.03       459.30 o                         
  -4   3   7       4866.48       4827.48       211.93 o                         
  -3   3   7      35152.07      34032.20       418.30 o                         
  -2   3   7       3949.69       3658.98       166.55 o                         
  -1   3   7      36346.68      35299.72       427.03 o                         
   0   3   7       5121.05       4930.34       141.01 o                         
   1   3   7      23349.53      23645.85       353.49 o                         
   2   3   7      10193.09       9743.21       187.95 o                         
   3   3   7      17965.02      19765.32       313.97 o                         
   4   3   7      12496.34      12553.76       237.30 o                         
   5   3   7      10759.23      10603.93       237.13 o                         
   6   3   7      12337.99      13002.17       292.87 o                         
   7   3   7       5918.99       5822.81       226.68 o                         
   8   3   7       5373.75       5824.91       261.27 o                         
   9   3   7       2222.91       2136.22       206.50 o                         
  10   3   7       2893.81       3493.73       305.93 o                         
 -10   4   7       3061.00       3875.47       404.15 o                         
  -9   4   7        969.28        860.94       195.53 o                         
  -8   4   7       7836.10       9138.27       354.34 o                         
  -7   4   7       2372.29       2230.58       181.65 o                         
  -6   4   7      18775.56      18546.49       429.35 o                         
  -5   4   7       3372.32       2800.39       194.09 o                         
  -4   4   7      44727.40      45791.61       578.11 o                         
  -3   4   7       2859.66       3006.23       115.97 o                         
  -2   4   7      35103.34      33422.52       436.63 o                         
  -1   4   7       1962.11       1978.72       101.66 o                         
   0   4   7      28374.89      28738.65       329.28 o                         
   1   4   7       2744.20       2563.43       107.88 o                         
   2   4   7      20486.70      21109.61       295.20 o                         
   3   4   7       5184.28       5347.55       173.59 o                         
   4   4   7      29252.38      30421.76       386.53 o                         
   5   4   7      11578.10      11603.38       304.35 o                         
   6   4   7      14134.32      14399.49       328.14 o                         
   7   4   7       8590.37       9621.71       282.71 o                         
   8   4   7       6324.35       6328.01       266.87 o                         
   9   4   7       2637.04       3316.65       260.86 o                         
  10   4   7       1444.98       1506.11       240.35 o                         
 -10   5   7        149.22        285.91       287.23 o                         
  -9   5   7        795.14        613.14       171.74 o                         
  -8   5   7        966.30        622.50       164.62 o                         
  -7   5   7       3731.81       3751.78       233.28 o                         
  -6   5   7       1925.18       1922.82       166.55 o                         
  -5   5   7      13955.22      14077.79       347.79 o                         
  -4   5   7       2039.52       2071.98       147.74 o                         
  -3   5   7      24150.16      22499.53       490.66 o                         
  -2   5   7       1565.05       1437.74        89.85 o                         
  -1   5   7      12934.88      12429.88       240.62 o                         
   0   5   7       1058.72        935.14        65.03 o                         
   1   5   7       5627.73       5889.21       168.56 o                         
   2   5   7       1737.51       1774.05        86.69 o                         
   3   5   7       8736.64       9664.72       216.97 o                         
   4   5   7       5960.31       5711.70       155.49 o                         
   5   5   7       7908.26       8104.56       240.35 o                         
   6   5   7       6187.05       6359.05       219.48 o                         
   7   5   7       3776.78       4003.91       208.98 o                         
   8   5   7       3406.78       3723.90       246.62 o                         
   9   5   7        790.76        835.39       192.09 o                         
  10   5   7        448.06        749.57       276.79 o                         
 -10   6   7         76.31        782.29       370.74 o                         
  -9   6   7        183.01        471.87       207.81 o                         
  -8   6   7        225.64        426.51       136.74 o                         
  -7   6   7       1063.81        829.96       129.80 o                         
  -6   6   7        524.76        446.24       120.46 o                         
  -5   6   7       1196.22       1031.87       137.24 o                         
  -4   6   7       2076.84       1767.70       132.30 o                         
  -3   6   7        183.33         53.31        68.11 o                         
  -2   6   7       3315.11       3215.77       119.53 o                         
  -1   6   7        231.93        198.69        76.25 o                         
   0   6   7       1077.90       1087.19        70.75 o                         
   1   6   7        332.15        357.51        54.25 o                         
   2   6   7       3054.09       3035.80       121.91 o                         
   3   6   7        549.11        516.83        60.44 o                         
   4   6   7       1895.96       2085.66       131.36 o                         
   5   6   7       1509.71       1527.31       124.56 o                         
   6   6   7        311.32        272.94       107.50 o                         
   7   6   7        780.20        665.95       145.11 o                         
   8   6   7        110.64         87.91       166.25 o                         
   9   6   7        176.46        390.07       178.47 o                         
  -9   7   7        761.06        909.32       345.10 o                         
  -8   7   7        304.92        360.68       151.48 o                         
  -7   7   7        411.47        576.31       122.35 o                         
  -6   7   7       2044.80       2018.90       155.37 o                         
  -5   7   7        451.22        385.68        98.33 o                         
  -4   7   7         70.08         98.03        81.44 o                         
  -3   7   7       1187.61       1103.89        87.15 o                         
  -2   7   7       4353.81       4251.79       151.57 o                         
  -1   7   7        901.69       1005.55        99.02 o                         
   0   7   7      12144.57      12337.38       222.07 o                         
   1   7   7       1479.66       1156.48        72.65 o                         
   2   7   7       1967.79       1957.45       143.26 o                         
   3   7   7       2711.80       2662.82       136.30 o                         
   4   7   7        248.88        104.60        70.44 o                         
   5   7   7        566.47        926.05       157.01 o                         
   6   7   7        560.65        343.60       154.42 o                         
   7   7   7        143.92         93.30       170.83 o                         
   8   7   7        501.85        698.67       160.15 o                         
   9   7   7        545.04        670.74       185.55 o                         
  -9   8   7        983.22        651.22       234.81 o                         
  -8   8   7       3905.37       4474.67       298.59 o                         
  -7   8   7       1531.12       1359.32       201.76 o                         
  -6   8   7       4136.78       3808.52       206.24 o                         
  -5   8   7        861.72       1025.46       135.02 o                         
  -4   8   7       6445.21       6615.76       230.12 o                         
  -3   8   7       3674.54       3444.64       132.82 o                         
  -2   8   7       7614.52       7861.87       181.23 o                         
  -1   8   7      10916.48      11076.15       218.90 o                         
   0   8   7       9070.05       9196.27       230.66 o                         
   1   8   7      10335.19      10987.85       234.58 o                         
   2   8   7      15394.70      15126.57       332.85 o                         
   3   8   7       1348.79       1247.10       151.69 o                         
   4   8   7      10977.08      10842.45       357.01 o                         
   5   8   7       2006.15       2147.47       191.50 o                         
   6   8   7       2873.40       2476.13       214.07 o                         
   7   8   7       2962.95       3129.72       290.62 o                         
   8   8   7       1143.09       1217.71       212.36 o                         
   9   8   7       3505.84       4091.56       354.39 o                         
  -9   9   7       7517.30       9531.69       732.66 o                         
  -8   9   7       1821.79       1850.53       229.41 o                         
  -7   9   7      11104.04      11320.32       410.31 o                         
  -6   9   7       1805.03       1908.08       184.28 o                         
  -5   9   7      13345.04      13210.98       343.92 o                         
  -4   9   7        493.46        511.10       111.85 o                         
  -3   9   7      16686.12      17075.87       364.60 o                         
  -2   9   7       8045.74       8246.81       187.96 o                         
  -1   9   7      26031.82      27208.19       365.45 o                         
   0   9   7      14734.77      15220.07       305.28 o                         
   1   9   7      34753.33      33970.18       437.42 o                         
   2   9   7       8289.97       8403.18       262.02 o                         
   3   9   7      27324.27      26085.79       526.57 o                         
   4   9   7       1587.58       1589.42       173.89 o                         
   5   9   7      12906.04      12918.54       422.16 o                         
   6   9   7       2099.62       2086.88       203.05 o                         
   7   9   7       4482.15       4087.96       276.95 o                         
   8   9   7       2756.15       2571.90       260.73 o                         
   9   9   7       2521.96       1690.71       509.46 o                         
  -8  10   7       7083.94       7901.03       400.02 o                         
  -7  10   7        927.07        655.27       175.45 o                         
  -6  10   7       8433.87       8704.70       354.18 o                         
  -5  10   7        283.28        275.26       119.13 o                         
  -4  10   7       7652.89       7453.38       285.68 o                         
  -3  10   7       3367.39       3392.46       175.18 o                         
  -2  10   7      16939.83      17988.40       327.47 o                         
  -1  10   7      13980.93      14161.57       301.48 o                         
   0  10   7      31648.46      32442.01       408.40 o                         
   1  10   7      13449.89      13839.31       308.80 o                         
   2  10   7      26184.93      25023.42       519.47 o                         
   3  10   7       8048.58       7780.45       304.91 o                         
   4  10   7      11835.62      11843.88       397.80 o                         
   5  10   7        828.91        935.51       160.93 o                         
   6  10   7       3862.54       3484.63       257.58 o                         
   7  10   7       2139.85       2274.16       247.14 o                         
   8  10   7       2676.44       2476.42       277.58 o                         
  -8  11   7        307.83        466.42       186.47 o                         
  -7  11   7       4356.44       4929.33       319.14 o                         
  -6  11   7         88.01        200.49       152.73 o                         
  -5  11   7       1122.94        882.72       180.48 o                         
  -4  11   7        726.44        772.60       130.22 o                         
  -3  11   7       2697.98       3027.05       181.77 o                         
  -2  11   7       3842.29       3709.01       169.75 o                         
  -1  11   7       8795.09       9430.16       235.75 o                         
   0  11   7       6185.23       6300.82       216.32 o                         
   1  11   7      16059.92      15938.12       329.35 o                         
   2  11   7       5564.55       5329.91       231.46 o                         
   3  11   7       9140.28       8653.04       327.75 o                         
   4  11   7       1904.53       1951.41       186.25 o                         
   5  11   7       1209.44       1050.42       173.01 o                         
   6  11   7        253.10        295.75       205.35 o                         
   7  11   7       1234.22       1060.63       238.19 o                         
   8  11   7        967.21       1268.45      1063.09 o                         
  -7  12   7        392.20        787.29       175.52 o                         
  -6  12   7        887.45        871.07       179.81 o                         
  -5  12   7        219.01        277.21       159.20 o                         
  -4  12   7        793.56        610.51       140.75 o                         
  -3  12   7        510.38        342.99       114.32 o                         
  -2  12   7       2682.82       3161.88       173.81 o                         
  -1  12   7       4656.57       4705.20       207.18 o                         
   0  12   7       5358.71       5704.03       215.77 o                         
   1  12   7       4250.02       4326.70       189.91 o                         
   2  12   7       8203.82       7672.52       268.91 o                         
   3  12   7        312.37         24.14       133.52 o                         
   4  12   7       2711.00       2641.33       210.58 o                         
   5  12   7         80.00        172.29       151.47 o                         
   6  12   7        624.29        495.36       162.91 o                         
   7  12   7        131.17       -193.19       193.19 o                         
  -7  13   7         72.01        190.18       185.71 o                         
  -6  13   7       1324.26       1105.91       195.40 o                         
  -5  13   7        863.28        702.20       162.34 o                         
  -4  13   7        995.09       1025.82       155.96 o                         
  -3  13   7       1430.17       1356.83       156.16 o                         
  -2  13   7       1006.98        736.47       135.14 o                         
  -1  13   7        322.02        251.26       116.12 o                         
   0  13   7       1617.92       1781.43       144.75 o                         
   1  13   7        322.20        250.28       108.41 o                         
   2  13   7        466.27        545.56       146.81 o                         
   3  13   7       1602.65       1707.52       177.18 o                         
   4  13   7       2134.40       2347.37       216.25 o                         
   5  13   7        447.80        597.65       170.09 o                         
   6  13   7       1602.05       1608.56       318.72 o                         
   7  13   7         45.24        728.02       510.90 o                         
  -6  14   7       3777.99       3847.35       308.99 o                         
  -5  14   7       1216.44        846.71       186.05 o                         
  -4  14   7       7914.96       7345.08       361.65 o                         
  -3  14   7       1007.78        802.15       172.54 o                         
  -2  14   7       9589.63       8772.74       343.55 o                         
  -1  14   7        918.24        899.85       146.50 o                         
   0  14   7       7352.13       7582.90       275.96 o                         
   1  14   7        431.70        359.77       142.62 o                         
   2  14   7       3752.87       4042.94       232.25 o                         
   3  14   7       3086.98       2764.92       205.27 o                         
   4  14   7       2593.49       2729.46       225.19 o                         
   5  14   7       3720.74       3701.69       270.42 o                         
   6  14   7       2455.14       2303.65       292.72 o                         
  -5  15   7       8451.76       7905.93      1054.03 o                         
  -4  15   7       2306.11       2240.52       355.75 o                         
  -3  15   7      11506.48      10334.21       479.37 o                         
  -2  15   7        725.07        940.31       170.75 o                         
  -1  15   7      11153.90      11079.72       375.50 o                         
   0  15   7         62.03         67.91       124.19 o                         
   1  15   7       6581.15       6792.58       298.72 o                         
   2  15   7       2619.82       2283.89       196.60 o                         
   3  15   7       4825.77       5382.42       281.96 o                         
   4  15   7       7356.42       6643.32       319.94 o                         
   5  15   7       3752.56       3654.33       428.89 o                         
  -4  16   7      10538.13      10314.82       696.96 o                         
  -3  16   7       1214.15       1197.63       267.06 o                         
  -2  16   7       9907.49       9184.19       425.32 o                         
  -1  16   7        383.05        241.58       191.58 o                         
   0  16   7       4359.70       4382.29       320.81 o                         
   1  16   7        552.76        699.46       186.13 o                         
   2  16   7       3651.78       4030.04       280.17 o                         
   3  16   7       3203.68       3735.64       273.18 o                         
   4  16   7       4402.75       4313.59       325.47 o                         
  -2  17   7        717.38        475.67       241.67 o                         
  -1  17   7       6073.15       5345.79       458.28 o                         
   0  17   7        568.99        536.26       216.97 o                         
   1  17   7       3183.25       3357.22       334.67 o                         
   2  17   7        999.34        623.71       223.65 o                         
 -10   0   8       4074.22       3301.95       425.35 o                         
  -9   0   8      11087.33      12693.06       680.29 o                         
  -8   0   8       4902.21       4260.48       422.86 o                         
  -7   0   8       7416.11       7758.25       466.90 o                         
  -6   0   8       5232.59       5637.29       463.52 o                         
  -5   0   8       4835.59       4567.47       183.40 o                         
  -4   0   8      18783.87      17924.63       586.59 o                         
  -3   0   8       4315.38       3649.72       301.19 o                         
  -2   0   8      64036.08      62543.12      1545.10 o                         
  -1   0   8      12318.37      11548.90       372.72 o                         
   0   0   8     137625.94     137009.02      1638.91 o                         
   1   0   8      19520.34      18871.28       494.67 o                         
   2   0   8      55180.55      56073.52       846.53 o                         
   3   0   8       2780.54       3009.57       194.46 o                         
   4   0   8      22678.34      22821.75       519.85 o                         
   5   0   8       1515.62       1431.66       177.85 o                         
   6   0   8       5872.71       5744.67       289.69 o                         
   7   0   8       3495.62       3184.07       286.67 o                         
   8   0   8      11940.46      13423.16       560.49 o                         
   9   0   8       4174.67       3442.94       336.37 o                         
  10   0   8       7227.39       8187.89       570.69 o                         
 -10   1   8       4496.34       5777.75       411.51 o                         
  -9   1   8       2030.99       1978.90       234.00 o                         
  -8   1   8       6329.37       7054.61       331.65 o                         
  -7   1   8       1651.98       1304.34       179.75 o                         
  -6   1   8       1474.18       1594.10       153.51 o                         
  -5   1   8       2239.76       2217.56       137.38 o                         
  -4   1   8        733.18        816.26        83.72 o                         
  -3   1   8      17314.15      17252.68       326.87 o                         
  -2   1   8       3855.10       3822.50       127.00 o                         
  -1   1   8      51040.56      50358.45       521.28 o                         
   0   1   8      11643.73      10942.44       221.52 o                         
   1   1   8      52211.38      51441.12       716.68 o                         
   2   1   8      10460.35       9908.74       194.93 o                         
   3   1   8      13077.20      13258.34       249.14 o                         
   4   1   8       1627.42       1452.08       104.71 o                         
   5   1   8       2561.13       2601.14       131.09 o                         
   6   1   8        410.38        216.03       100.78 o                         
   7   1   8       2659.38       2918.39       192.29 o                         
   8   1   8       2532.80       2195.27       193.72 o                         
   9   1   8       4635.63       5672.11       295.34 o                         
  10   1   8       1548.60       1219.88       209.54 o                         
 -10   2   8        443.65        677.10       217.68 o                         
  -9   2   8       2101.15       2501.75       223.36 o                         
  -8   2   8         79.46       -133.68       151.79 o                         
  -7   2   8       2481.32       2408.90       239.22 o                         
  -6   2   8        266.90        274.14       113.31 o                         
  -5   2   8         17.34         59.30        88.25 o                         
  -4   2   8       3089.01       3031.72       131.73 o                         
  -3   2   8       2309.52       2435.08       123.43 o                         
  -2   2   8      24550.55      23696.66       302.13 o                         
  -1   2   8       1670.11       1463.61        96.03 o                         
   0   2   8      23832.11      22562.22       338.01 o                         
   1   2   8       5242.67       4928.99       144.31 o                         
   2   2   8      17115.06      17452.26       253.43 o                         
   3   2   8       6764.68       6347.15       177.75 o                         
   4   2   8        956.33        812.75        78.50 o                         
   5   2   8         14.16         59.89        66.60 o                         
   6   2   8        874.68        940.06       111.23 o                         
   7   2   8       1925.63       1730.10       152.63 o                         
   8   2   8        257.96        249.79       125.03 o                         
   9   2   8       1817.09       1875.67       198.34 o                         
  10   2   8       1199.69       1538.09       220.68 o                         
 -10   3   8        384.10        823.44       235.72 o                         
  -9   3   8         77.80        225.20       165.62 o                         
  -8   3   8       1233.94       1098.14       180.55 o                         
  -7   3   8        974.97        966.23       142.36 o                         
  -6   3   8        669.78        584.19       115.67 o                         
  -5   3   8         70.06        201.48        94.33 o                         
  -4   3   8       2184.60       2148.16       119.04 o                         
  -3   3   8       2906.27       2954.10       122.79 o                         
  -2   3   8       4183.95       4017.28       217.57 o                         
  -1   3   8       8242.69       7661.41       173.79 o                         
   0   3   8        909.91        882.47        59.01 o                         
   1   3   8       2819.97       2940.09       105.64 o                         
   2   3   8       8393.14       7779.76       175.46 o                         
   3   3   8        928.17        919.62        87.50 o                         
   4   3   8       4942.48       4588.02       161.42 o                         
   5   3   8         27.34         58.08        79.66 o                         
   6   3   8        625.48        503.61        97.89 o                         
   7   3   8        419.11        506.78       104.16 o                         
   8   3   8       1340.52       1645.58       207.87 o                         
   9   3   8        249.39        345.82       133.40 o                         
  10   3   8        176.37        472.31       267.93 o                         
 -10   4   8         85.48         27.67       216.86 o                         
  -9   4   8         40.05        131.18       180.80 o                         
  -8   4   8       1246.67       1112.86       179.45 o                         
  -7   4   8        517.02        457.42       145.21 o                         
  -6   4   8       4214.18       3876.40       219.40 o                         
  -5   4   8       3999.05       4059.91       191.16 o                         
  -4   4   8       2016.79       1912.81       144.02 o                         
  -3   4   8      10056.67      10062.61       262.20 o                         
  -2   4   8        972.78       1021.37       107.55 o                         
  -1   4   8       2599.14       2482.53       116.51 o                         
   0   4   8         43.48        146.71        61.36 o                         
   1   4   8       1801.57       1868.95        99.76 o                         
   2   4   8       3233.96       3065.11       122.16 o                         
   3   4   8       5143.24       5074.66       161.40 o                         
   4   4   8       4455.49       4484.45       159.38 o                         
   5   4   8       1094.57       1044.81       115.30 o                         
   6   4   8       5298.35       5633.26       216.80 o                         
   7   4   8       1220.17       1273.14       140.91 o                         
   8   4   8        935.63        831.26       137.82 o                         
   9   4   8        100.09        154.24       215.25 o                         
  10   4   8        219.65        314.90       209.85 o                         
 -10   5   8       1403.15       1774.01       389.23 o                         
  -9   5   8       2335.02       2403.75       248.12 o                         
  -8   5   8       3018.30       3204.03       220.80 o                         
  -7   5   8      11203.31      11268.50       355.49 o                         
  -6   5   8       7249.91       7441.65       273.01 o                         
  -5   5   8      23894.01      24356.82       452.91 o                         
  -4   5   8      17423.16      16923.29       353.27 o                         
  -3   5   8      17452.91      17913.74       378.87 o                         
  -2   5   8       6547.91       5986.53       167.77 o                         
  -1   5   8      10504.91      10565.25       229.42 o                         
   0   5   8       3155.67       3296.41       119.40 o                         
   1   5   8      11173.35      10966.69       230.85 o                         
   2   5   8       2038.48       2150.77       114.20 o                         
   3   5   8      30909.34      29744.23       424.55 o                         
   4   5   8       4881.77       5109.85       234.64 o                         
   5   5   8      31224.18      31731.66       512.02 o                         
   6   5   8       1977.76       1720.75       159.52 o                         
   7   5   8      12907.19      13438.69       369.87 o                         
   8   5   8        825.64        429.08       150.23 o                         
   9   5   8       2989.71       2871.57       287.98 o                         
  -9   6   8       1408.34       1787.60       354.20 o                         
  -8   6   8       3826.86       3714.54       269.51 o                         
  -7   6   8       5125.00       5590.28       245.71 o                         
  -6   6   8      14259.41      14755.06       376.46 o                         
  -5   6   8      12373.61      12820.33       331.54 o                         
  -4   6   8      20832.00      21012.03       417.55 o                         
  -3   6   8      13220.10      12993.77       310.13 o                         
  -2   6   8      13382.04      13473.74       238.16 o                         
  -1   6   8       1905.78       1761.97       114.58 o                         
   0   6   8       7565.29       7981.62       204.06 o                         
   1   6   8        886.73        837.53        85.75 o                         
   2   6   8      16101.75      15444.08       291.28 o                         
   3   6   8       3637.69       4411.03       174.92 o                         
   4   6   8      27024.89      27399.07       453.50 o                         
   5   6   8       3566.85       3603.87       189.83 o                         
   6   6   8      20893.21      20839.38       735.40 o                         
   7   6   8       1403.48       1047.37       171.60 o                         
   8   6   8       4822.24       4642.86       280.29 o                         
   9   6   8        386.41         82.02       190.63 o                         
  -9   7   8       1228.10       1029.48       443.24 o                         
  -8   7   8       1906.88       2308.20       224.82 o                         
  -7   7   8       6188.01       6188.05       287.48 o                         
  -6   7   8       6392.93       6742.72       264.37 o                         
  -5   7   8      14272.87      14227.36       366.87 o                         
  -4   7   8       8670.17       8382.53       257.71 o                         
  -3   7   8      15759.63      15487.25       309.81 o                         
  -2   7   8       6437.24       6258.64       179.12 o                         
  -1   7   8       7499.75       7712.86       219.37 o                         
   0   7   8        311.80        282.37        69.45 o                         
   1   7   8      10913.58      10528.85       203.43 o                         
   2   7   8       1798.28       1711.12       104.98 o                         
   3   7   8      17984.51      17570.59       325.15 o                         
   4   7   8       2377.03       2525.06       178.40 o                         
   5   7   8      20781.04      20022.31       657.28 o                         
   6   7   8       1742.40        872.95       176.80 o                         
   7   7   8       8328.94       8538.99       360.40 o                         
   8   7   8        553.09        354.61       211.43 o                         
   9   7   8       1482.94       1183.49       205.41 o                         
  -9   8   8       1483.64       1619.11       461.38 o                         
  -8   8   8       4278.26       4113.32       325.54 o                         
  -7   8   8       2513.94       2486.56       212.33 o                         
  -6   8   8       9261.32       9318.47       316.73 o                         
  -5   8   8       5484.42       5558.12       239.70 o                         
  -4   8   8      10826.70      11128.18       301.46 o                         
  -3   8   8       6376.49       5921.68       191.10 o                         
  -2   8   8       6976.63       7294.40       209.08 o                         
  -1   8   8       5109.49       4816.77       171.83 o                         
   0   8   8       8084.17       7821.94       205.82 o                         
   1   8   8       1436.80       1814.84       116.22 o                         
   2   8   8      12000.98      11629.69       275.67 o                         
   3   8   8       1756.24       1981.73       205.83 o                         
   4   8   8      17076.74      17480.31       464.40 o                         
   5   8   8       1501.27       1559.89       191.65 o                         
   6   8   8       9665.15       9424.93       376.17 o                         
   7   8   8        823.28        780.22       209.24 o                         
   8   8   8       5205.82       5089.62       339.84 o                         
   9   8   8        421.83        978.32       326.27 o                         
  -8   9   8        200.60        306.23       208.25 o                         
  -7   9   8       1923.02       1920.32       207.13 o                         
  -6   9   8        341.47        348.06       128.28 o                         
  -5   9   8       1103.20       1076.32       144.71 o                         
  -4   9   8       1313.45       1222.45       132.07 o                         
  -3   9   8        713.90        953.56       128.58 o                         
  -2   9   8       3013.55       3166.07       159.98 o                         
  -1   9   8       1001.10       1299.85       111.58 o                         
   0   9   8         62.80         80.80        87.64 o                         
   1   9   8       1560.96       1422.99       112.47 o                         
   2   9   8       2210.19       2145.06       152.41 o                         
   3   9   8       1824.76       1672.33       162.91 o                         
   4   9   8        532.99        324.87       142.58 o                         
   5   9   8        909.58        459.56       140.57 o                         
   6   9   8        363.82        171.63       143.86 o                         
   7   9   8       1616.69       1427.33       252.06 o                         
   8   9   8        689.24        736.98       226.34 o                         
  -8  10   8        252.60        602.98       196.70 o                         
  -7  10   8        804.88        922.30       185.09 o                         
  -6  10   8        763.46        458.60       145.20 o                         
  -5  10   8        748.36        890.56       133.69 o                         
  -4  10   8       2040.41       1764.67       150.99 o                         
  -3  10   8        190.49        197.41       112.53 o                         
  -2  10   8       3387.85       3331.81       179.95 o                         
  -1  10   8        340.84        568.89        92.84 o                         
   0  10   8       2723.57       2480.88       149.44 o                         
   1  10   8       1189.53       1028.83       114.91 o                         
   2  10   8       1533.57       1847.69       172.71 o                         
   3  10   8        679.60        532.51       131.63 o                         
   4  10   8       1769.85       1737.26       193.91 o                         
   5  10   8        454.48        286.84       142.41 o                         
   6  10   8       1037.15        763.76       166.54 o                         
   7  10   8        581.96        672.54       163.91 o                         
   8  10   8        872.86       1012.07       206.08 o                         
  -7  11   8       1107.84       1479.17       236.94 o                         
  -6  11   8       1385.26       1833.52       221.58 o                         
  -5  11   8       1482.37       1258.13       165.25 o                         
  -4  11   8       1641.56       1490.73       154.81 o                         
  -3  11   8       5730.56       5359.78       249.49 o                         
  -2  11   8       1812.45       1794.56       134.44 o                         
  -1  11   8       9957.50      10185.02       256.93 o                         
   0  11   8       2080.05       1813.20       142.75 o                         
   1  11   8      11319.04      11634.80       294.11 o                         
   2  11   8        887.08        739.58       127.38 o                         
   3  11   8       5653.25       5469.07       273.02 o                         
   4  11   8        469.06        238.73       151.95 o                         
   5  11   8       2362.58       2153.37       209.26 o                         
   6  11   8        435.01        243.44       167.49 o                         
   7  11   8       1993.20       1773.88       228.53 o                         
  -7  12   8       2001.35       2086.25       247.05 o                         
  -6  12   8       2717.34       2693.21       269.05 o                         
  -5  12   8        984.57        564.38       161.48 o                         
  -4  12   8       4435.33       4039.46       248.52 o                         
  -3  12   8       2176.21       2250.11       192.67 o                         
  -2  12   8       9413.43       9559.10       273.98 o                         
  -1  12   8       3684.40       3856.14       195.36 o                         
   0  12   8      13112.96      14075.83       352.68 o                         
   1  12   8       1757.31       1807.94       144.93 o                         
   2  12   8      13195.25      13063.91       351.40 o                         
   3  12   8        846.08        859.67       157.43 o                         
   4  12   8       4830.07       4412.99       282.25 o                         
   5  12   8        370.71        322.44       165.28 o                         
   6  12   8       3554.57       3478.94       271.32 o                         
   7  12   8        555.91        501.28       243.17 o                         
  -6  13   8       3369.04       3011.30       256.35 o                         
  -5  13   8       7221.78       7337.31       364.26 o                         
  -4  13   8       4448.66       4053.16       228.46 o                         
  -3  13   8      11428.63      11440.83       406.19 o                         
  -2  13   8       4838.50       4748.47       259.08 o                         
  -1  13   8      19586.27      19305.23       447.23 o                         
   0  13   8       2925.79       2894.92       185.56 o                         
   1  13   8      19354.71      19362.96       429.68 o                         
   2  13   8       1537.44       1691.77       172.35 o                         
   3  13   8      13975.91      13736.81       408.15 o                         
   4  13   8       1257.02       1145.18       185.05 o                         
   5  13   8       8053.91       8155.09       410.30 o                         
   6  13   8        926.10        762.10       195.37 o                         
  -5  14   8       2084.50       2484.09       255.04 o                         
  -4  14   8       5578.90       5515.02       352.29 o                         
  -3  14   8       2447.99       2480.10       255.62 o                         
  -2  14   8       6899.90       6956.88       327.08 o                         
  -1  14   8       1684.11       1595.28       182.96 o                         
   0  14   8       8200.31       8181.46       316.58 o                         
   1  14   8       1195.18       1102.83       152.93 o                         
   2  14   8       7559.32       7293.06       300.47 o                         
   3  14   8        730.36        718.89       149.69 o                         
   4  14   8       7504.57       7428.50       334.86 o                         
   5  14   8        595.98        379.02       194.98 o                         
  -4  15   8        171.92        246.48       176.30 o                         
  -3  15   8       1562.69       1502.22       403.53 o                         
  -2  15   8        269.22        258.43       152.67 o                         
  -1  15   8        352.80        425.36       148.01 o                         
   0  15   8         18.39        121.75       138.41 o                         
   1  15   8        365.68        419.95       144.15 o                         
   2  15   8        312.81        435.70       185.58 o                         
   3  15   8       1278.10        834.18       154.16 o                         
   4  15   8         85.09        280.20       149.70 o                         
  -3  16   8         97.77       -142.77       201.85 o                         
  -2  16   8        123.94         77.33       170.83 o                         
  -1  16   8        133.35       -253.30       253.30 o                         
   0  16   8        777.28       1216.82       247.02 o                         
   1  16   8        185.55        264.42       185.89 o                         
   2  16   8        375.25        305.55       159.13 o                         
   3  16   8        138.55        231.01       162.43 o                         
 -10   1   9       1153.63       1674.67       255.03 o                         
  -9   1   9        478.35        369.90       183.13 o                         
  -8   1   9       2669.97       2564.74       232.17 o                         
  -7   1   9        618.65        537.53       156.82 o                         
  -6   1   9       5404.41       5483.83       334.77 o                         
  -5   1   9        257.21        173.53        67.62 o                         
  -4   1   9       8346.70       7604.18       224.88 o                         
  -3   1   9       1682.88       1560.88       135.36 o                         
  -2   1   9      14703.48      13581.78       271.90 o                         
  -1   1   9       7068.50       6993.23       169.20 o                         
   0   1   9       8722.28       8212.39       237.76 o                         
   1   1   9       6400.19       5983.13       173.24 o                         
   2   1   9       6209.46       5945.73       275.72 o                         
   3   1   9       5533.27       5437.11       169.69 o                         
   4   1   9       4224.83       4419.43       165.36 o                         
   5   1   9        544.04        465.24        89.45 o                         
   6   1   9       3379.09       3211.87       172.31 o                         
   7   1   9       2178.35       2301.64       179.08 o                         
   8   1   9       2016.44       1810.15       212.09 o                         
   9   1   9       1432.78       1953.02       217.64 o                         
  10   1   9        356.22        542.84       188.23 o                         
 -10   2   9        553.81        381.05       260.96 o                         
  -9   2   9       3626.11       4258.88       333.76 o                         
  -8   2   9        450.16        324.38       166.48 o                         
  -7   2   9       6895.46       7222.53       440.98 o                         
  -6   2   9        579.66        321.83       151.96 o                         
  -5   2   9       8252.33       8046.01       244.59 o                         
  -4   2   9       2063.61       2042.85       123.38 o                         
  -3   2   9      14301.20      13874.07       364.71 o                         
  -2   2   9       2285.21       2216.69       121.89 o                         
  -1   2   9      22658.96      21369.06       278.36 o                         
   0   2   9       2161.26       1932.11        98.70 o                         
   1   2   9      18359.68      18297.43       303.71 o                         
   2   2   9       7458.93       7062.73       165.56 o                         
   3   2   9      13126.36      12975.07       283.98 o                         
   4   2   9       3352.54       3336.65       137.46 o                         
   5   2   9       7927.71       8144.78       231.18 o                         
   6   2   9       1541.10       1737.17       138.11 o                         
   7   2   9       5599.17       5037.46       235.92 o                         
   8   2   9       1607.70       1593.95       171.46 o                         
   9   2   9       2092.01       1706.14       191.04 o                         
  10   2   9       1293.01       1801.42       331.27 o                         
 -10   3   9       2578.76       3052.40       472.37 o                         
  -9   3   9        675.49        721.23       226.15 o                         
  -8   3   9       6941.79       7159.74       382.67 o                         
  -7   3   9        983.07        634.25       171.93 o                         
  -6   3   9      17023.27      17550.98       439.84 o                         
  -5   3   9       1778.84       1497.56       137.58 o                         
  -4   3   9      19929.13      19419.07       398.60 o                         
  -3   3   9       2029.91       1800.69       111.57 o                         
  -2   3   9      25049.04      23728.75       430.27 o                         
  -1   3   9       4318.85       4395.68       218.96 o                         
   0   3   9      16452.84      15615.28       217.38 o                         
   1   3   9       9717.54       9185.68       192.12 o                         
   2   3   9      20723.55      20520.66       312.56 o                         
   3   3   9       7336.05       7090.15       196.66 o                         
   4   3   9      15829.63      15566.50       315.83 o                         
   5   3   9       4448.17       4772.56       176.92 o                         
   6   3   9      11104.34      10609.95       299.98 o                         
   7   3   9       2195.74       2493.92       170.67 o                         
   8   3   9       3978.97       3585.29       236.62 o                         
   9   3   9       1777.13       1771.46       234.32 o                         
  -9   4   9       4230.62       4846.59       342.19 o                         
  -8   4   9        897.01        458.33       174.02 o                         
  -7   4   9      15699.23      17266.20       465.34 o                         
  -6   4   9       1716.92       1265.90       152.92 o                         
  -5   4   9      25141.03      25192.66       472.59 o                         
  -4   4   9       4020.41       3339.67       154.72 o                         
  -3   4   9      24901.60      24791.62       405.60 o                         
  -2   4   9       3519.10       3704.88       191.97 o                         
  -1   4   9      15767.66      15998.18       274.48 o                         
   0   4   9       5367.41       5531.32       163.90 o                         
   1   4   9      18945.62      17779.81       266.16 o                         
   2   4   9       8300.24       7603.55       193.76 o                         
   3   4   9      28146.05      27114.18       393.55 o                         
   4   4   9      12847.81      13151.45       285.00 o                         
   5   4   9      17532.44      17576.03       369.16 o                         
   6   4   9       6211.37       6242.65       222.17 o                         
   7   4   9       7305.29       6764.83       279.79 o                         
   8   4   9       3167.33       3686.61       249.59 o                         
   9   4   9       1601.94       1115.74       324.55 o                         
  -9   5   9         47.55        121.32       212.25 o                         
  -8   5   9       4567.02       4721.51       286.27 o                         
  -7   5   9        278.58        112.15       117.53 o                         
  -6   5   9       9403.59       9996.88       305.55 o                         
  -5   5   9       1256.24       1075.97       169.47 o                         
  -4   5   9      10827.81      10747.92       295.07 o                         
  -3   5   9       1831.60       2171.05       155.82 o                         
  -2   5   9       3634.89       3310.24       209.21 o                         
  -1   5   9        994.95       1069.55       102.96 o                         
   0   5   9       5013.54       5011.84       155.54 o                         
   1   5   9       2233.95       2221.65       107.58 o                         
   2   5   9       8494.63       8193.26       235.79 o                         
   3   5   9       6637.92       6533.99       223.56 o                         
   4   5   9      12820.46      12921.16       288.99 o                         
   5   5   9       4540.89       4602.60       202.00 o                         
   6   5   9       4789.33       4706.99       256.20 o                         
   7   5   9       1007.55       1244.41       159.49 o                         
   8   5   9       1544.62       1302.54       181.02 o                         
   9   5   9        160.18        216.58       192.65 o                         
  -9   6   9         68.63         57.33       176.35 o                         
  -8   6   9        182.05         79.31       155.98 o                         
  -7   6   9        426.69        483.71       133.21 o                         
  -6   6   9        604.42        546.24       138.69 o                         
  -5   6   9       1630.98       1616.11       140.48 o                         
  -4   6   9       3065.06       2881.06       169.82 o                         
  -3   6   9        253.72        362.41       108.22 o                         
  -2   6   9       1246.96       1163.39        84.35 o                         
  -1   6   9        773.89        802.03        91.24 o                         
   0   6   9         14.95        -40.95        76.79 o                         
   1   6   9        293.35        252.96        73.33 o                         
   2   6   9       1043.93       1027.64       101.84 o                         
   3   6   9        673.22        638.75       106.06 o                         
   4   6   9        867.42        946.17       119.16 o                         
   5   6   9       2553.61       2295.86       196.82 o                         
   6   6   9        262.58         70.04       139.41 o                         
   7   6   9        602.76        547.81       152.92 o                         
   8   6   9        469.06        563.17       165.02 o                         
   9   6   9         25.36        293.24       188.65 o                         
  -9   7   9        770.05        538.60       286.96 o                         
  -8   7   9         43.42        105.55       141.21 o                         
  -7   7   9        877.77        737.62       140.71 o                         
  -6   7   9         74.42         -3.10       111.98 o                         
  -5   7   9        154.10         37.41       104.75 o                         
  -4   7   9        637.85        734.74       122.05 o                         
  -3   7   9       1082.24       1031.82       128.76 o                         
  -2   7   9       4173.63       4207.71       152.30 o                         
  -1   7   9        691.78        747.01        95.79 o                         
   0   7   9       6252.96       6313.64       199.91 o                         
   1   7   9       2277.19       2255.29       142.02 o                         
   2   7   9       3228.30       3222.71       143.84 o                         
   3   7   9        853.32        833.26       122.23 o                         
   4   7   9        541.38        400.25       143.27 o                         
   5   7   9        309.24        482.78       146.20 o                         
   6   7   9        122.46        210.42       164.39 o                         
   7   7   9       1370.14       1461.30       191.49 o                         
   8   7   9        118.19        396.36       163.45 o                         
   9   7   9        509.73        574.23       289.31 o                         
  -8   8   9       2243.45       2773.53       294.30 o                         
  -7   8   9       2332.50       2320.94       196.35 o                         
  -6   8   9       1037.83        804.14       142.26 o                         
  -5   8   9       4889.21       4254.27       217.08 o                         
  -4   8   9       2709.80       2674.51       173.77 o                         
  -3   8   9       9766.67       9669.64       297.80 o                         
  -2   8   9       3721.02       3542.42       194.49 o                         
  -1   8   9      17352.94      17826.38       339.93 o                         
   0   8   9         19.60         29.66        86.44 o                         
   1   8   9      13730.46      14334.93       319.45 o                         
   2   8   9       1047.81       1112.65       127.76 o                         
   3   8   9       7740.70       7626.34       313.49 o                         
   4   8   9       1842.77       2119.55       205.24 o                         
   5   8   9       1524.39       1314.47       186.26 o                         
   6   8   9       3765.00       3809.43       252.42 o                         
   7   8   9        762.19        478.00       167.83 o                         
   8   8   9       2645.76       2767.73       243.70 o                         
  -8   9   9       3921.55       4041.01       332.82 o                         
  -7   9   9       2175.85       1674.23       208.33 o                         
  -6   9   9       6192.23       5996.45       270.21 o                         
  -5   9   9       3536.34       3464.30       213.35 o                         
  -4   9   9      12943.51      13077.74       340.11 o                         
  -3   9   9       4061.45       4018.02       199.74 o                         
  -2   9   9      30292.75      29947.43       527.30 o                         
  -1   9   9       2333.63       2248.42       134.88 o                         
   0   9   9      35597.02      36699.43       530.19 o                         
   1   9   9        767.52        678.08       121.66 o                         
   2   9   9      24316.71      25792.14       486.71 o                         
   3   9   9       2376.14       2073.63       180.16 o                         
   4   9   9       7897.38       7883.45       345.59 o                         
   5   9   9       5826.99       6683.78       325.66 o                         
   6   9   9       3460.46       3699.42       270.19 o                         
   7   9   9       7794.13       7810.19       397.94 o                         
   8   9   9       2086.01       2251.23       296.07 o                         
  -8  10   9       1532.05        475.85       220.68 o                         
  -7  10   9       2755.93       2982.98       263.51 o                         
  -6  10   9       1037.44        882.92       180.91 o                         
  -5  10   9       5983.43       5765.39       263.72 o                         
  -4  10   9       1956.73       1973.00       173.22 o                         
  -3  10   9      19751.16      19237.62       423.94 o                         
  -2  10   9       2817.70       2804.22       174.46 o                         
  -1  10   9      34387.33      34708.45       493.30 o                         
   0  10   9       3541.09       3924.96       184.34 o                         
   1  10   9      27638.30      28651.75       521.90 o                         
   2  10   9       1435.13       1806.58       169.98 o                         
   3  10   9       7931.04       8365.04       335.07 o                         
   4  10   9       1824.97       1684.61       195.41 o                         
   5  10   9       3204.48       2930.28       243.39 o                         
   6  10   9       3445.24       3925.76       277.84 o                         
   7  10   9       2032.01       1986.34       228.88 o                         
   8  10   9       4727.87       4885.14       742.34 o                         
  -7  11   9        443.60        346.78       184.57 o                         
  -6  11   9        667.12        514.16       178.15 o                         
  -5  11   9        111.57        103.12       148.47 o                         
  -4  11   9       3821.26       3359.81       206.09 o                         
  -3  11   9        529.38        544.04       136.75 o                         
  -2  11   9      14119.36      14008.45       367.55 o                         
  -1  11   9        291.85        210.97       109.85 o                         
   0  11   9      19341.63      20823.75       413.17 o                         
   1  11   9        102.49        116.78       125.40 o                         
   2  11   9       7469.22       7789.67       306.88 o                         
   3  11   9        233.21         70.33       135.31 o                         
   4  11   9       1276.89        996.25       212.66 o                         
   5  11   9        313.16        222.36       161.11 o                         
   6  11   9        790.25        820.77       196.17 o                         
   7  11   9       1128.44       1085.87       207.49 o                         
  -7  12   9         55.17       -200.66       200.66 o                         
  -6  12   9        706.87        422.61       236.07 o                         
  -5  12   9        401.45        349.56       164.74 o                         
  -4  12   9       2087.20       1806.30       172.23 o                         
  -3  12   9       3175.82       3183.32       208.77 o                         
  -2  12   9       2190.79       2226.52       180.40 o                         
  -1  12   9       8062.38       8065.53       307.73 o                         
   0  12   9        175.78        310.02       106.97 o                         
   1  12   9       5486.09       5641.47       235.37 o                         
   2  12   9        658.27        903.17       138.93 o                         
   3  12   9       1090.52        820.85       172.21 o                         
   4  12   9        572.57        327.94       166.68 o                         
   5  12   9        120.61        -23.27       175.01 o                         
   6  12   9       1274.78       1211.32       248.39 o                         
  -6  13   9       1090.11       1190.03       222.01 o                         
  -5  13   9        998.99       1268.57       202.78 o                         
  -4  13   9        131.62        -25.30       169.53 o                         
  -3  13   9       2034.54       1991.58       207.35 o                         
  -2  13   9         59.21        338.23       140.55 o                         
  -1  13   9        395.03        219.31       121.60 o                         
   0  13   9       1125.21       1067.01       148.91 o                         
   1  13   9       1417.69       1301.44       135.17 o                         
   2  13   9         31.15       -119.61       128.30 o                         
   3  13   9       1629.97       1811.86       192.08 o                         
   4  13   9        433.49        376.50       166.91 o                         
   5  13   9        280.29        235.99       170.10 o                         
   6  13   9       1187.33       1125.50       292.51 o                         
  -5  14   9       5066.41       4619.01       390.63 o                         
  -4  14   9       1379.47       1118.63       232.96 o                         
  -3  14   9       3772.34       3644.55       269.34 o                         
  -2  14   9       1521.77       1801.84       185.84 o                         
  -1  14   9       2441.90       2403.95       217.97 o                         
   0  14   9       3763.28       3757.52       247.86 o                         
   1  14   9       1814.53       1641.93       160.42 o                         
   2  14   9       5517.91       5422.55       278.72 o                         
   3  14   9       3250.25       3173.81       224.43 o                         
   4  14   9       2235.65       2422.94       224.67 o                         
   5  14   9       4400.55       4378.71       424.82 o                         
  -4  15   9       8598.22       7608.13       679.16 o                         
  -3  15   9       1971.08       2161.08       377.30 o                         
  -2  15   9       4324.96       4144.36       304.91 o                         
  -1  15   9       2039.35       2091.93       224.33 o                         
   0  15   9       5722.51       5912.45       352.15 o                         
   1  15   9       4785.15       4154.40       317.52 o                         
   2  15   9       4594.80       4930.41       277.45 o                         
   3  15   9       5866.05       6041.36       300.92 o                         
   4  15   9       7275.04       6793.29       361.99 o                         
  -2  16   9        577.75        623.92       259.27 o                         
  -1  16   9       2448.23       2494.19       382.06 o                         
   0  16   9       1032.59         92.52       495.04 o                         
   1  16   9       3679.58       3448.64       353.62 o                         
   2  16   9       2087.40       2279.96       246.69 o                         
  -9   0  10       3196.54       2174.50       552.13 o                         
  -8   0  10       1303.53       1609.15       347.00 o                         
  -7   0  10       6740.15       5952.20       577.01 o                         
  -6   0  10        932.64       1285.05       307.25 o                         
  -5   0  10      23122.85      23139.21      1204.76 o                         
  -4   0  10       7016.72       7244.04       390.68 o                         
  -3   0  10      41099.20      38770.04       858.86 o                         
  -2   0  10       9545.66       8011.97       594.43 o                         
  -1   0  10      35997.76      33103.68       698.29 o                         
   0   0  10       4395.75       4182.56       244.78 o                         
   1   0  10      19614.41      21022.44       525.05 o                         
   2   0  10       2780.75       2644.33       423.45 o                         
   3   0  10      13415.68      13169.75       718.93 o                         
   4   0  10       2312.85       2221.19       168.10 o                         
   5   0  10      19149.42      20161.42       502.10 o                         
   6   0  10        423.64        416.18       155.07 o                         
   7   0  10      16910.13      18227.96       656.50 o                         
   8   0  10        706.60        527.56       196.12 o                         
   9   0  10       8540.20       9624.57       575.44 o                         
  -9   1  10       2172.12       2479.36       290.64 o                         
  -8   1  10       2497.78       1996.17       250.24 o                         
  -7   1  10       1170.61       1205.58       199.71 o                         
  -6   1  10       6634.04       6598.24       389.24 o                         
  -5   1  10       4512.78       4217.45       257.24 o                         
  -4   1  10      17388.37      16739.85       541.44 o                         
  -3   1  10      15971.59      14615.88       342.78 o                         
  -2   1  10      20017.38      18177.19       492.75 o                         
  -1   1  10      28473.96      26955.37       360.52 o                         
   0   1  10      13843.68      14264.75       291.53 o                         
   1   1  10      14841.59      16246.74       407.19 o                         
   2   1  10       9092.30       9356.80       306.12 o                         
   3   1  10       4775.89       5035.96       173.61 o                         
   4   1  10      10362.06      10365.70       242.84 o                         
   5   1  10       2142.48       1980.87       132.96 o                         
   6   1  10      11798.28      12316.89       328.62 o                         
   7   1  10        367.27        394.40       138.78 o                         
   8   1  10       7802.92       8864.44       361.79 o                         
   9   1  10        594.49        462.62       159.94 o                         
  -9   2  10        547.86        482.44       172.62 o                         
  -8   2  10        524.24        958.56       196.63 o                         
  -7   2  10       1916.71       1941.33       239.70 o                         
  -6   2  10        823.80        786.64       193.94 o                         
  -5   2  10       6416.16       6382.97       268.23 o                         
  -4   2  10       2082.46       1920.70       137.55 o                         
  -3   2  10       9174.78       8875.50       300.94 o                         
  -2   2  10      13826.02      12317.71       229.46 o                         
  -1   2  10       3166.95       2830.21       112.55 o                         
   0   2  10      17860.94      17832.49       306.74 o                         
   1   2  10       1102.29       1210.62       100.99 o                         
   2   2  10       5936.75       5523.33       253.87 o                         
   3   2  10       3272.18       3360.50       160.98 o                         
   4   2  10        941.71        892.03       109.08 o                         
   5   2  10       3971.42       3948.19       176.82 o                         
   6   2  10       1008.00       1065.55       127.25 o                         
   7   2  10       4168.56       4342.73       225.30 o                         
   8   2  10        229.57        460.27       137.11 o                         
   9   2  10       1938.75       2081.59       208.28 o                         
  -9   3  10         53.29        321.72       174.97 o                         
  -8   3  10        199.73        226.59       175.85 o                         
  -7   3  10        583.29        270.73       163.93 o                         
  -6   3  10       1755.79       2194.59       194.51 o                         
  -5   3  10       1704.51       1920.18       167.94 o                         
  -4   3  10       6079.83       5675.56       220.02 o                         
  -3   3  10        416.45        312.60       102.82 o                         
  -2   3  10       2043.17       1700.83       103.05 o                         
  -1   3  10       1589.87       1393.58       110.25 o                         
   0   3  10        394.91        348.74        64.75 o                         
   1   3  10       3161.02       3164.93       119.61 o                         
   2   3  10       1418.84       1258.44        97.32 o                         
   3   3  10       1449.38       1481.07       119.90 o                         
   4   3  10       1683.64       1516.57       129.09 o                         
   5   3  10       2289.12       2339.44       143.86 o                         
   6   3  10       1029.73        946.11       131.69 o                         
   7   3  10       1200.49       1170.84       140.05 o                         
   8   3  10        526.68        611.41       141.83 o                         
   9   3  10        138.09        484.62       182.88 o                         
  -9   4  10        633.39        275.01       206.72 o                         
  -8   4  10       2144.36       2178.53       248.45 o                         
  -7   4  10        143.16        207.88       170.95 o                         
  -6   4  10       6262.22       6242.89       284.66 o                         
  -5   4  10        447.04        472.78       104.82 o                         
  -4   4  10       4722.33       4722.11       202.65 o                         
  -3   4  10       1076.24       1239.69       132.11 o                         
  -2   4  10         72.41        211.04        97.22 o                         
  -1   4  10       4835.48       5001.37       162.14 o                         
   0   4  10       1487.86       1397.56        97.47 o                         
   1   4  10       8339.66       8046.59       214.12 o                         
   2   4  10        233.96        234.91        85.39 o                         
   3   4  10       3851.34       3833.97       172.16 o                         
   4   4  10       5044.23       4730.99       184.19 o                         
   5   4  10       1497.86       1499.92       158.57 o                         
   6   4  10       3829.19       3700.92       204.65 o                         
   7   4  10        400.72        367.15       132.16 o                         
   8   4  10        598.99        432.19       178.14 o                         
   9   4  10        363.20        173.03       175.87 o                         
  -9   5  10       2492.78       2885.19       269.30 o                         
  -8   5  10       3012.55       3151.66       265.84 o                         
  -7   5  10       5315.13       5377.40       308.06 o                         
  -6   5  10       3475.96       3480.94       214.42 o                         
  -5   5  10       3098.64       3173.75       180.71 o                         
  -4   5  10       8660.53       8661.29       280.87 o                         
  -3   5  10        744.43        785.56       140.74 o                         
  -2   5  10      10435.00      10922.58       326.11 o                         
  -1   5  10       1126.72       1046.74        94.85 o                         
   0   5  10      29516.05      30214.77       424.27 o                         
   1   5  10        531.73        674.75        96.27 o                         
   2   5  10      26024.81      24185.83       441.07 o                         
   3   5  10        450.33        424.10       112.49 o                         
   4   5  10      18509.12      18463.35       376.25 o                         
   5   5  10       1302.80       1274.77       148.93 o                         
   6   5  10       4506.04       4298.09       277.65 o                         
   7   5  10       1492.70        914.34       183.09 o                         
   8   5  10       1580.75       1618.18       227.82 o                         
   9   5  10       1064.29        551.10       320.53 o                         
  -9   6  10       1760.40        942.39       378.01 o                         
  -8   6  10       6548.31       7361.82       358.06 o                         
  -7   6  10       3087.30       3107.98       232.40 o                         
  -6   6  10      10920.75      11199.76       364.02 o                         
  -5   6  10       5753.78       5983.47       250.45 o                         
  -4   6  10       5690.58       5373.57       259.19 o                         
  -3   6  10      10620.16      11150.20       287.37 o                         
  -2   6  10       4561.51       4362.39       224.05 o                         
  -1   6  10      15916.90      17786.19       327.76 o                         
   0   6  10       3518.70       3539.68       143.07 o                         
   1   6  10      29417.87      29690.01       493.61 o                         
   2   6  10       5359.69       5079.63       201.39 o                         
   3   6  10      30368.45      29452.83       503.43 o                         
   4   6  10       3195.82       3174.00       213.69 o                         
   5   6  10      11958.77      11660.42       393.14 o                         
   6   6  10       3109.97       2265.00       296.59 o                         
   7   6  10       2828.89       2420.92       217.17 o                         
   8   6  10       1794.11        860.28       181.74 o                         
   9   6  10       1601.60       1715.08       518.70 o                         
  -8   7  10       2147.53       2794.69       260.26 o                         
  -7   7  10       9028.80       9319.20       353.01 o                         
  -6   7  10       4235.65       3755.55       219.22 o                         
  -5   7  10      10788.33      10877.07       320.10 o                         
  -4   7  10       5416.24       5368.04       250.65 o                         
  -3   7  10       3940.45       4158.27       212.43 o                         
  -2   7  10      12741.55      14059.16       378.20 o                         
  -1   7  10       3574.44       3711.18       158.59 o                         
   0   7  10      12971.69      13456.67       290.26 o                         
   1   7  10       2258.93       2322.56       151.14 o                         
   2   7  10      24787.71      23967.66       439.26 o                         
   3   7  10       5281.24       5066.14       239.28 o                         
   4   7  10      12486.83      12218.32       398.16 o                         
   5   7  10       4052.04       3665.44       259.37 o                         
   6   7  10       5494.47       5353.10       294.97 o                         
   7   7  10       2740.53       2370.56       280.35 o                         
   8   7  10       2106.75       2234.57       225.54 o                         
  -8   8  10       2088.51       1903.82       278.16 o                         
  -7   8  10       2222.16       1757.56       182.89 o                         
  -6   8  10       2205.73       2049.86       170.97 o                         
  -5   8  10       2701.42       2241.25       175.42 o                         
  -4   8  10       2205.60       2333.20       178.64 o                         
  -3   8  10       5333.41       5616.65       247.55 o                         
  -2   8  10         97.07        223.99       117.68 o                         
  -1   8  10      11261.68      12025.10       282.58 o                         
   0   8  10         34.28         84.94        86.22 o                         
   1   8  10      14548.26      14334.64       325.42 o                         
   2   8  10        168.32        137.21       110.77 o                         
   3   8  10      11348.97      11229.49       405.43 o                         
   4   8  10       1365.70       1348.57       176.08 o                         
   5   8  10       5434.63       5521.86       292.50 o                         
   6   8  10        865.20        568.30       166.83 o                         
   7   8  10       2208.37       2041.04       213.49 o                         
   8   8  10        738.27        744.96       180.88 o                         
  -8   9  10        444.13        336.92       205.17 o                         
  -7   9  10        304.35        145.72       162.97 o                         
  -6   9  10         75.95        -47.51       117.80 o                         
  -5   9  10        876.65        985.70       157.13 o                         
  -4   9  10        358.63        291.47       128.61 o                         
  -3   9  10        555.53        417.31       123.93 o                         
  -2   9  10       1748.14       1815.98       157.43 o                         
  -1   9  10        493.95        443.64        95.90 o                         
   0   9  10       5670.88       6181.32       211.58 o                         
   1   9  10        403.21        325.88       102.69 o                         
   2   9  10       2133.21       1988.13       156.79 o                         
   3   9  10        160.00        -73.22       136.72 o                         
   4   9  10       1253.44       1256.50       177.24 o                         
   5   9  10       1124.92        908.33       187.07 o                         
   6   9  10        252.80        311.13       159.88 o                         
   7   9  10         90.76        118.68       166.74 o                         
   8   9  10        516.19       1481.22       475.01 o                         
  -7  10  10        136.66        181.77       218.98 o                         
  -6  10  10        368.44        251.78       166.30 o                         
  -5  10  10       2133.59       2009.61       187.44 o                         
  -4  10  10        349.11        362.00       135.08 o                         
  -3  10  10       1327.37       1279.98       153.77 o                         
  -2  10  10        151.95        273.13       116.39 o                         
  -1  10  10       1234.45       1483.96       142.83 o                         
   0  10  10        584.59        641.04       107.88 o                         
   1  10  10       1425.93       1236.72       143.20 o                         
   2  10  10         43.80         88.61       132.23 o                         
   3  10  10       1344.22       1253.35       176.50 o                         
   4  10  10       1228.41        993.96       176.60 o                         
   5  10  10       1958.54       2124.53       220.54 o                         
   6  10  10       1142.23       1000.53       181.89 o                         
   7  10  10        243.90         59.92       165.88 o                         
  -7  11  10       1142.81       1191.14       298.30 o                         
  -6  11  10       1493.65       1413.38       213.57 o                         
  -5  11  10       1753.80       1609.15       187.50 o                         
  -4  11  10       3858.84       3773.31       232.34 o                         
  -3  11  10       2973.39       2795.45       198.08 o                         
  -2  11  10       3466.44       3821.50       224.65 o                         
  -1  11  10       3219.63       3289.06       219.73 o                         
   0  11  10       5286.73       5443.40       249.18 o                         
   1  11  10       1809.18       2083.31       195.55 o                         
   2  11  10       2542.30       2603.06       212.83 o                         
   3  11  10       1117.19       1035.23       161.55 o                         
   4  11  10       3830.80       3401.94       256.96 o                         
   5  11  10        500.22        335.23       201.69 o                         
   6  11  10       2468.11       2592.56       249.93 o                         
   7  11  10        317.23       -257.21       257.21 o                         
  -6  12  10       4648.87       4599.33       345.20 o                         
  -5  12  10       2749.38       2553.88       247.93 o                         
  -4  12  10       6445.35       5960.52       298.40 o                         
  -3  12  10       7459.55       7206.42       300.73 o                         
  -2  12  10       6791.83       6841.40       350.73 o                         
  -1  12  10       9239.54       9449.76       379.37 o                         
   0  12  10       3681.62       3541.38       214.06 o                         
   1  12  10       7842.79       7624.53       298.57 o                         
   2  12  10       2557.40       2680.66       204.97 o                         
   3  12  10       6317.46       6148.51       296.93 o                         
   4  12  10       2632.04       2617.14       248.89 o                         
   5  12  10       4537.02       4432.92       302.44 o                         
   6  12  10       1374.93        980.27       247.71 o                         
  -5  13  10       3110.03       2897.08       285.62 o                         
  -4  13  10       6037.63       5491.79       366.32 o                         
  -3  13  10       3169.99       3114.55       275.36 o                         
  -2  13  10      12299.85      12417.46       492.19 o                         
  -1  13  10       1318.61       1361.73       163.67 o                         
   0  13  10      11802.44      11571.52       405.75 o                         
   1  13  10        672.64        559.07       173.90 o                         
   2  13  10      10455.92      10190.73       363.79 o                         
   3  13  10        968.00       1399.02       187.99 o                         
   4  13  10       6846.75       6553.71       356.61 o                         
   5  13  10       1051.10        916.10       190.22 o                         
  -4  14  10       1653.31       1347.94       276.95 o                         
  -3  14  10       4609.42       3892.28       289.11 o                         
  -2  14  10       1263.63       1320.85       211.20 o                         
  -1  14  10       6386.09       7099.03       356.31 o                         
   0  14  10       1151.79       1033.54       212.47 o                         
   1  14  10       6982.18       7479.02       360.25 o                         
   2  14  10        708.19        763.88       157.36 o                         
   3  14  10       6701.38       6130.35       292.71 o                         
   4  14  10        476.87        416.93       167.56 o                         
  -3  15  10        491.94        241.75       197.97 o                         
  -2  15  10        655.34        712.59       202.35 o                         
  -1  15  10        832.53        553.37       177.70 o                         
   0  15  10        283.19        176.95       164.91 o                         
   1  15  10       1175.77       1030.06       289.58 o                         
   2  15  10       1555.84       1141.55       186.24 o                         
   3  15  10        670.04        635.10       173.70 o                         
   0  16  10         21.46         72.53       253.49 o                         
  -9   1  11        255.32        200.68       274.05 o                         
  -8   1  11        510.63        162.77       177.89 o                         
  -7   1  11        863.14       1069.69       225.85 o                         
  -6   1  11        747.32        636.57       187.73 o                         
  -5   1  11       2481.39       2409.91       218.10 o                         
  -4   1  11        127.84        306.17       124.33 o                         
  -3   1  11       3574.40       3585.15       214.02 o                         
  -2   1  11       2174.86       1992.11       138.18 o                         
  -1   1  11       1084.22        844.13        86.76 o                         
   0   1  11       2998.14       2950.72       155.98 o                         
   1   1  11       1004.74       1108.13       124.71 o                         
   2   1  11       1005.57       1075.50       118.15 o                         
   3   1  11       1727.73       1623.22       108.69 o                         
   4   1  11        218.01        146.24        81.14 o                         
   5   1  11       3268.05       3029.88       154.19 o                         
   6   1  11       1562.68       1507.09       145.05 o                         
   7   1  11        521.07        439.29       145.92 o                         
   8   1  11       1809.61       2021.00       194.08 o                         
   9   1  11         84.65        118.80       159.77 o                         
  -9   2  11       1033.37        857.76       247.61 o                         
  -8   2  11       4354.64       4261.62       328.68 o                         
  -7   2  11       1156.64        770.93       192.03 o                         
  -6   2  11       8572.35       8496.60       433.36 o                         
  -5   2  11       1149.41       1403.78       227.08 o                         
  -4   2  11      14712.15      14462.58       407.59 o                         
  -3   2  11        430.46        343.83       123.47 o                         
  -2   2  11      21289.44      19777.31       383.34 o                         
  -1   2  11       2544.27       2208.22       117.69 o                         
   0   2  11      22993.40      22803.83       359.68 o                         
   1   2  11       2078.60       1882.71       112.76 o                         
   2   2  11      19210.22      18741.20       442.18 o                         
   3   2  11       1279.78       1346.79       123.19 o                         
   4   2  11      13036.50      13363.39       301.51 o                         
   5   2  11       1060.60        891.56       109.07 o                         
   6   2  11       6720.56       6525.59       252.08 o                         
   7   2  11       2144.15       2231.02       181.01 o                         
   8   2  11       1983.97       1891.39       215.51 o                         
   9   2  11       1403.00       1497.83       215.82 o                         
  -9   3  11       4891.12       5379.80       354.06 o                         
  -8   3  11       1869.12       1430.45       230.41 o                         
  -7   3  11       8228.09       8199.36       418.46 o                         
  -6   3  11       1217.23       1097.03       218.27 o                         
  -5   3  11      15627.80      15754.10       506.55 o                         
  -4   3  11        486.99        337.79       113.01 o                         
  -3   3  11      20119.34      19638.38       449.40 o                         
  -2   3  11       2354.91       2470.42       161.33 o                         
  -1   3  11      31355.32      31832.57       522.35 o                         
   0   3  11       1970.87       1741.73       135.80 o                         
   1   3  11      31421.36      31890.17       438.88 o                         
   2   3  11       2635.61       2420.52       141.29 o                         
   3   3  11      23516.71      23056.88       414.35 o                         
   4   3  11       1088.44       1250.74       112.71 o                         
   5   3  11      13857.39      13799.33       355.54 o                         
   6   3  11       2081.86       2008.27       165.68 o                         
   7   3  11       5330.26       5052.31       263.29 o                         
   8   3  11       3003.25       3389.67       271.81 o                         
   9   3  11       2547.69       2066.72       305.95 o                         
  -9   4  11        927.65        349.27       227.32 o                         
  -8   4  11       5417.72       5615.65       382.30 o                         
  -7   4  11        603.45        632.58       179.69 o                         
  -6   4  11       5332.33       6010.74       370.33 o                         
  -5   4  11        623.27        451.17       135.92 o                         
  -4   4  11       6731.10       6539.46       266.36 o                         
  -3   4  11       1907.06       1740.98       149.28 o                         
  -2   4  11       9366.24       9872.06       373.84 o                         
  -1   4  11       3550.88       3753.80       186.11 o                         
   0   4  11      20787.29      21219.89       343.55 o                         
   1   4  11       5319.64       5193.80       192.31 o                         
   2   4  11      14404.96      14527.12       315.28 o                         
   3   4  11       3900.24       3726.33       168.92 o                         
   4   4  11       7772.88       7733.68       241.44 o                         
   5   4  11       2226.09       2205.80       159.41 o                         
   6   4  11       2228.23       1829.15       161.53 o                         
   7   4  11       1400.14       1481.66       213.42 o                         
   8   4  11       2079.12       1770.59       243.82 o                         
   9   4  11       1805.81       2271.73       355.38 o                         
  -9   5  11       2573.06       2955.95       461.89 o                         
  -8   5  11        383.24        381.69       165.24 o                         
  -7   5  11       3465.86       4093.70       288.87 o                         
  -6   5  11        211.40        239.84       118.77 o                         
  -5   5  11       1362.10       1184.32       150.69 o                         
  -4   5  11        495.49        370.80       122.92 o                         
  -3   5  11       4203.60       4162.10       210.77 o                         
  -2   5  11        657.45        672.74       136.79 o                         
  -1   5  11      11540.10      11793.48       284.09 o                         
   0   5  11       2749.75       2915.66       137.63 o                         
   1   5  11      19042.74      18468.49       378.46 o                         
   2   5  11       1986.50       1627.58       134.85 o                         
   3   5  11       8778.34       8627.21       295.22 o                         
   4   5  11       1692.72       1520.63       151.86 o                         
   5   5  11       1313.00       1131.67       159.42 o                         
   6   5  11        242.98        129.82       177.36 o                         
   7   5  11       1107.22        641.41       170.55 o                         
   8   5  11        387.50        427.34       172.55 o                         
  -8   6  11        724.03        619.25       177.48 o                         
  -7   6  11        916.08        885.34       177.34 o                         
  -6   6  11        535.37        454.54       135.89 o                         
  -5   6  11        398.10        445.38       115.91 o                         
  -4   6  11        492.51        436.93       126.57 o                         
  -3   6  11        155.57        208.49       124.24 o                         
  -2   6  11       2460.33       2606.57       192.00 o                         
  -1   6  11        889.12       1169.85       115.93 o                         
   0   6  11       3244.19       3465.91       157.49 o                         
   1   6  11        424.43        467.21        95.61 o                         
   2   6  11       6364.21       6431.19       229.34 o                         
   3   6  11        500.51        503.17       120.45 o                         
   4   6  11       1658.22       1707.26       173.93 o                         
   5   6  11        636.12        580.81       162.57 o                         
   6   6  11        520.50        762.61       172.30 o                         
   7   6  11        353.31        110.82       162.46 o                         
   8   6  11        215.61         53.20       184.68 o                         
  -8   7  11         16.94       -140.18       221.17 o                         
  -7   7  11       1370.93       1507.91       227.30 o                         
  -6   7  11        335.37        416.98       142.43 o                         
  -5   7  11       3427.53       3346.38       195.45 o                         
  -4   7  11        693.45        612.68       137.18 o                         
  -3   7  11       4619.22       4393.24       243.35 o                         
  -2   7  11       1449.71       1348.96       153.08 o                         
  -1   7  11       3135.44       3076.86       183.48 o                         
   0   7  11       1680.77       1832.62       174.83 o                         
   1   7  11       1896.97       1986.85       137.00 o                         
   2   7  11        661.46        564.82       124.00 o                         
   3   7  11       1314.71       1110.60       180.63 o                         
   4   7  11       2375.96       2664.68       229.93 o                         
   5   7  11       1336.79        915.15       177.97 o                         
   6   7  11        507.76        705.08       173.87 o                         
   7   7  11       1111.25        953.37       188.26 o                         
   8   7  11         43.30        -37.82       180.39 o                         
  -8   8  11       2787.86       1854.56       500.08 o                         
  -7   8  11        570.78        304.80       142.18 o                         
  -6   8  11       6866.36       6920.27       331.27 o                         
  -5   8  11       1359.74       1456.42       167.29 o                         
  -4   8  11      11284.05      11463.13       392.45 o                         
  -3   8  11       1193.89       1346.85       203.17 o                         
  -2   8  11      11897.40      11633.56       402.97 o                         
  -1   8  11       2154.97       2642.03       180.62 o                         
   0   8  11      11114.82      11369.29       300.12 o                         
   1   8  11        597.35        783.75       113.71 o                         
   2   8  11       7288.18       7157.52       273.44 o                         
   3   8  11       3362.31       2759.15       226.05 o                         
   4   8  11       5805.41       5910.80       328.07 o                         
   5   8  11       4626.69       4471.71       295.81 o                         
   6   8  11       4872.60       4317.08       288.53 o                         
   7   8  11       1324.40       1103.90       193.56 o                         
   8   8  11       3015.75       2284.59       413.46 o                         
  -7   9  11       4601.98       4083.20       320.09 o                         
  -6   9  11       1673.89       1087.91       182.20 o                         
  -5   9  11      10685.38      10707.94       357.79 o                         
  -4   9  11       1943.10       1732.27       189.03 o                         
  -3   9  11      15301.74      15147.88       506.08 o                         
  -2   9  11       1071.42       1368.80       160.36 o                         
  -1   9  11      10236.25      10127.55       324.39 o                         
   0   9  11         26.48         75.23        97.49 o                         
   1   9  11       6126.24       6275.83       249.28 o                         
   2   9  11       3458.51       3362.57       222.06 o                         
   3   9  11       5593.80       6158.95       337.09 o                         
   4   9  11       6957.30       6932.24       354.68 o                         
   5   9  11       5032.70       4691.44       306.41 o                         
   6   9  11       5274.16       4838.30       312.14 o                         
   7   9  11       3257.60       3195.86       277.01 o                         
  -7  10  11       1080.56        747.98       217.71 o                         
  -6  10  11       8489.58       8267.96       496.74 o                         
  -5  10  11       1439.53       1228.22       189.37 o                         
  -4  10  11      18377.23      18811.72       525.00 o                         
  -3  10  11        870.50        833.79       172.34 o                         
  -2  10  11      16993.57      17116.61       467.73 o                         
  -1  10  11         64.48        134.41       133.19 o                         
   0  10  11       6988.89       7392.62       314.80 o                         
   1  10  11        227.99        324.10       119.55 o                         
   2  10  11       7084.03       7944.11       338.03 o                         
   3  10  11       2900.05       3128.31       256.84 o                         
   4  10  11       8544.87       7976.18       402.37 o                         
   5  10  11       4888.98       4796.37       302.83 o                         
   6  10  11       7564.42       7718.92       386.67 o                         
   7  10  11       3915.13       3538.34       421.92 o                         
  -6  11  11        658.91        562.56       188.54 o                         
  -5  11  11      11285.42      11461.89       436.85 o                         
  -4  11  11        425.71        488.09       153.83 o                         
  -3  11  11      15727.20      15144.27       467.14 o                         
  -2  11  11        520.86        521.74       135.89 o                         
  -1  11  11       8904.86       8845.36       354.49 o                         
   0  11  11        265.14        236.94       145.41 o                         
   1  11  11       4343.97       4772.41       273.16 o                         
   2  11  11        187.32        341.43       169.95 o                         
   3  11  11       6931.54       7028.06       440.15 o                         
   4  11  11       1383.33       1282.80       189.51 o                         
   5  11  11       7661.31       6964.30       367.87 o                         
   6  11  11       2360.15       2748.91       263.48 o                         
  -6  12  11       1453.99       1215.84       264.90 o                         
  -5  12  11        789.10        718.59       184.86 o                         
  -4  12  11       3528.67       3416.09       228.69 o                         
  -3  12  11        180.79       -218.50       218.50 o                         
  -2  12  11       2502.85       2408.46       236.29 o                         
  -1  12  11        203.24        207.92       145.14 o                         
   0  12  11         24.58        -62.09       163.80 o                         
   1  12  11        126.93        111.87       136.56 o                         
   2  12  11        987.83        871.96       191.89 o                         
   3  12  11        621.55        761.44       159.15 o                         
   4  12  11        974.57       1122.34       241.40 o                         
   5  12  11       1905.04       1718.87       221.01 o                         
  -5  13  11        137.54        244.96       255.86 o                         
  -4  13  11        361.56        506.45       214.84 o                         
  -3  13  11        424.57        507.29       196.72 o                         
  -2  13  11       1331.23       1074.01       206.98 o                         
  -1  13  11        920.38       1014.86       165.45 o                         
   0  13  11       1373.11       1500.94       175.94 o                         
   1  13  11       1669.48       1423.88       184.30 o                         
   2  13  11        369.96        481.59       148.18 o                         
   3  13  11       1528.97       1355.81       202.55 o                         
   4  13  11        782.23        599.79       180.44 o                         
   5  13  11        446.62        403.81       259.53 o                         
  -4  14  11       1127.36        919.64       455.32 o                         
  -3  14  11        500.36        457.74       211.92 o                         
  -2  14  11       1813.94       2195.63       287.80 o                         
  -1  14  11       3333.50       3662.34       269.24 o                         
   0  14  11       2447.86       2440.48       213.67 o                         
   1  14  11       2452.66       3114.11       271.42 o                         
   2  14  11       3202.76       3628.05       318.22 o                         
   3  14  11        144.97        273.28       191.54 o                         
   4  14  11       1913.87       1770.75       290.76 o                         
  -2  15  11        997.10        355.18       471.12 o                         
  -1  15  11       6566.75       6976.88       580.34 o                         
   0  15  11       3257.62       3276.10       357.25 o                         
   1  15  11       9598.90       9514.59       620.53 o                         
   2  15  11        863.12       1326.70       358.30 o                         
  -9   0  12        402.81        459.73       367.99 o                         
  -8   0  12       2280.10       1527.52       309.04 o                         
  -7   0  12       6311.46       7502.82       631.40 o                         
  -6   0  12       6999.47       7013.54       611.22 o                         
  -5   0  12      12624.84      12613.16       732.49 o                         
  -4   0  12      13357.08      13781.57       599.96 o                         
  -3   0  12      16979.53      16190.33       753.47 o                         
  -2   0  12       4716.07       4675.24       289.94 o                         
  -1   0  12       1904.76       1697.00       190.41 o                         
   0   0  12       2707.66       2605.03       218.64 o                         
   1   0  12        547.37        596.99       263.16 o                         
   2   0  12       7339.84       7382.42       350.90 o                         
   3   0  12       4788.18       5184.23       315.51 o                         
   4   0  12      20045.49      21264.07       706.61 o                         
   5   0  12       3527.31       3411.64       309.22 o                         
   6   0  12      13582.40      13894.97       561.00 o                         
   7   0  12       1832.42       1323.70       289.47 o                         
   8   0  12       3225.44       4222.90       411.93 o                         
   9   0  12        260.48        354.58       224.57 o                         
  -9   1  12       1240.96        995.36       448.98 o                         
  -8   1  12       2804.84       2806.49       296.49 o                         
  -7   1  12       6580.11       6417.63       416.55 o                         
  -6   1  12       8034.62       8495.95       442.60 o                         
  -5   1  12      10353.26      10328.54       485.03 o                         
  -4   1  12      14157.03      14146.27       417.11 o                         
  -3   1  12       7887.43       7749.75       277.90 o                         
  -2   1  12       8860.29       8590.34       259.04 o                         
  -1   1  12       2578.15       2714.18       158.71 o                         
   0   1  12       1481.60       1118.07       119.94 o                         
   1   1  12       4778.18       4686.59       204.20 o                         
   2   1  12       2452.86       2753.92       178.32 o                         
   3   1  12      16664.42      16584.60       418.45 o                         
   4   1  12       4326.88       4545.50       239.40 o                         
   5   1  12      16753.10      17745.27       387.98 o                         
   6   1  12       3132.02       3001.18       209.71 o                         
   7   1  12       8350.79       8729.36       346.58 o                         
   8   1  12       1357.64       1417.22       225.01 o                         
   9   1  12       1449.25       1392.85       230.19 o                         
  -9   2  12        850.35        159.30       236.42 o                         
  -8   2  12       2208.27       1849.53       272.61 o                         
  -7   2  12       1846.16       1910.97       275.24 o                         
  -6   2  12       7449.96       7233.12       623.20 o                         
  -5   2  12       6831.04       7310.99       387.90 o                         
  -4   2  12       4667.77       4544.71       315.10 o                         
  -3   2  12       7648.90       6809.99       290.20 o                         
  -2   2  12       4061.47       4232.22       225.35 o                         
  -1   2  12       3570.34       3267.57       155.70 o                         
   0   2  12       1612.47       1833.83       132.36 o                         
   1   2  12       1020.69       1223.40       137.14 o                         
   2   2  12      10852.49      10789.32       297.92 o                         
   3   2  12       2576.74       2811.99       219.45 o                         
   4   2  12      11432.39      11454.29       311.60 o                         
   5   2  12       2031.12       1609.33       147.56 o                         
   6   2  12       8269.65       8218.69       317.28 o                         
   7   2  12       1171.36       1076.57       158.65 o                         
   8   2  12       2288.83       1931.06       207.12 o                         
   9   2  12        562.86        504.29       197.18 o                         
  -9   3  12         89.32        121.67       215.35 o                         
  -8   3  12        442.23        603.57       203.12 o                         
  -7   3  12        489.33        296.06       185.56 o                         
  -6   3  12        265.10         36.47       185.58 o                         
  -5   3  12        125.61        229.46       154.06 o                         
  -4   3  12       1668.34       1530.92       198.79 o                         
  -3   3  12       1599.26       1524.76       169.06 o                         
  -2   3  12       2585.46       2933.23       205.42 o                         
  -1   3  12       2933.78       2707.52       249.20 o                         
   0   3  12        543.08        594.31       140.13 o                         
   1   3  12        970.40       1008.41        99.53 o                         
   2   3  12       3198.92       3516.20       165.22 o                         
   3   3  12        530.48        363.88       101.38 o                         
   4   3  12       1483.26       1446.11       130.71 o                         
   5   3  12        275.24        474.91       127.76 o                         
   6   3  12        610.67        734.52       138.33 o                         
   7   3  12        141.53         17.88       160.33 o                         
   8   3  12        784.54        836.23       185.66 o                         
  -8   4  12        503.28        518.55       203.41 o                         
  -7   4  12       1486.97       1487.98       232.97 o                         
  -6   4  12        220.02        232.45       191.33 o                         
  -5   4  12        343.42        512.20       171.96 o                         
  -4   4  12       1218.76       1156.54       187.93 o                         
  -3   4  12       1419.50       1190.01       155.60 o                         
  -2   4  12       9112.92       9080.82       316.69 o                         
  -1   4  12       1727.29       1866.52       175.40 o                         
   0   4  12       5681.56       5959.20       246.40 o                         
   1   4  12       3840.01       3988.07       196.49 o                         
   2   4  12       4166.05       4339.67       185.21 o                         
   3   4  12       5142.10       4931.90       200.97 o                         
   4   4  12        468.26        575.73       103.08 o                         
   5   4  12        315.26        381.55       120.77 o                         
   6   4  12        732.00        699.76       159.22 o                         
   7   4  12        702.20        280.32       200.25 o                         
   8   4  12       1110.86        978.01       242.15 o                         
  -8   5  12       2469.49       3008.64       304.24 o                         
  -7   5  12        339.26        403.41       187.53 o                         
  -6   5  12       1138.91       1283.25       229.45 o                         
  -5   5  12        500.29        532.07       177.06 o                         
  -4   5  12        194.08        215.16       166.89 o                         
  -3   5  12       5981.42       5582.09       315.32 o                         
  -2   5  12       4140.45       4410.75       223.63 o                         
  -1   5  12      12816.36      12639.98       405.30 o                         
   0   5  12       4090.93       4140.62       217.34 o                         
   1   5  12      12825.92      12945.52       352.68 o                         
   2   5  12       5653.98       5381.73       218.90 o                         
   3   5  12       3578.93       3385.41       194.67 o                         
   4   5  12        187.11        300.13       133.10 o                         
   5   5  12        457.46        215.33       175.67 o                         
   6   5  12        452.48        127.18       173.32 o                         
   7   5  12       1042.27        657.56       212.26 o                         
   8   5  12        990.24        468.30       209.68 o                         
  -8   6  12       1577.83       1256.27       243.07 o                         
  -7   6  12       4464.45       5061.02       351.82 o                         
  -6   6  12       2028.13       1865.52       216.58 o                         
  -5   6  12       1885.90       1477.12       215.26 o                         
  -4   6  12       4501.24       4562.52       299.66 o                         
  -3   6  12       3988.47       3756.59       271.49 o                         
  -2   6  12      17073.72      17781.67       472.39 o                         
  -1   6  12       9928.77      10102.77       371.19 o                         
   0   6  12      25132.60      26096.29       489.75 o                         
   1   6  12      11356.17      11115.05       338.31 o                         
   2   6  12      18006.54      18531.32       429.50 o                         
   3   6  12       3185.14       3147.74       205.72 o                         
   4   6  12       4604.02       4590.46       264.57 o                         
   5   6  12        965.36        787.25       171.78 o                         
   6   6  12       2888.78       3280.60       286.56 o                         
   7   6  12       1214.83        890.31       269.19 o                         
   8   6  12       3883.44       5102.44       446.97 o                         
  -8   7  12       4110.23       4286.70       534.28 o                         
  -7   7  12       1859.71       1972.47       263.65 o                         
  -6   7  12       3072.81       3403.82       248.64 o                         
  -5   7  12       3754.13       4092.77       259.01 o                         
  -4   7  12       3463.59       3279.19       272.32 o                         
  -3   7  12      10603.30      10824.12       429.29 o                         
  -2   7  12       5046.46       5488.82       294.53 o                         
  -1   7  12      25882.98      25723.09       600.59 o                         
   0   7  12      11516.65      12373.19       354.50 o                         
   1   7  12      22798.98      24191.90       490.72 o                         
   2   7  12       5192.31       5520.98       262.11 o                         
   3   7  12      12622.39      12344.05       479.33 o                         
   4   7  12       2175.86       1980.68       219.78 o                         
   5   7  12       4828.60       5083.72       310.72 o                         
   6   7  12        862.34        582.04       191.98 o                         
   7   7  12       4176.37       3857.68       324.61 o                         
   8   7  12       1153.89        982.33       524.13 o                         
  -7   8  12       1193.49        630.84       315.23 o                         
  -6   8  12        277.47        377.81       160.51 o                         
  -5   8  12        895.83        897.94       161.26 o                         
  -4   8  12       2240.67       2200.42       234.08 o                         
  -3   8  12       1228.22       1571.84       254.86 o                         
  -2   8  12       5029.18       5317.03       294.18 o                         
  -1   8  12       2403.99       2344.77       211.63 o                         
   0   8  12       8128.97       8510.86       339.30 o                         
   1   8  12       3077.44       3141.21       199.59 o                         
   2   8  12       3206.96       3335.18       243.90 o                         
   3   8  12       1965.20       2050.70       233.35 o                         
   4   8  12       1748.42       1900.16       211.58 o                         
   5   8  12        261.29        404.13       170.04 o                         
   6   8  12        715.86        751.36       203.73 o                         
   7   8  12        378.36        211.71       187.13 o                         
  -7   9  12         38.95        360.91       333.33 o                         
  -6   9  12        183.17        263.70       155.79 o                         
  -5   9  12        292.01        402.88       138.49 o                         
  -4   9  12        205.80        229.98       161.89 o                         
  -3   9  12       1801.35       1617.68       209.03 o                         
  -2   9  12        557.72        515.77       162.39 o                         
  -1   9  12        902.37        971.00       178.12 o                         
   0   9  12        107.81          8.97       135.06 o                         
   1   9  12        376.18        639.60       137.67 o                         
   2   9  12       1309.48       1181.23       198.81 o                         
   3   9  12        546.94        433.89       169.71 o                         
   4   9  12        726.52        479.99       170.80 o                         
   5   9  12        288.48         67.50       182.14 o                         
   6   9  12         65.17        -60.92       179.48 o                         
   7   9  12        127.95       -276.55       276.55 o                         
  -6  10  12         62.36        161.69       168.92 o                         
  -5  10  12         55.52         26.33       139.83 o                         
  -4  10  12         17.08         -2.51       205.54 o                         
  -3  10  12        668.24        611.18       157.60 o                         
  -2  10  12        199.77         83.21       149.27 o                         
  -1  10  12         82.83          1.93       168.49 o                         
   0  10  12         29.62        234.92       207.44 o                         
   1  10  12        198.94        191.48       147.55 o                         
   2  10  12        126.53        212.54       212.84 o                         
   3  10  12        487.62        360.75       171.73 o                         
   4  10  12         32.66         73.37       165.53 o                         
   5  10  12         72.30         35.32       174.88 o                         
   6  10  12         38.81       -101.47       189.18 o                         
  -6  11  12       2502.32       2648.69       294.76 o                         
  -5  11  12       1970.41       2124.45       249.97 o                         
  -4  11  12       3258.78       3518.43       290.28 o                         
  -3  11  12       3222.99       3321.55       269.45 o                         
  -2  11  12       2628.32       3108.21       297.19 o                         
  -1  11  12       2928.79       3107.91       296.15 o                         
   0  11  12       1481.92       1849.15       207.84 o                         
   1  11  12       3889.22       4118.97       315.59 o                         
   2  11  12       1150.09        977.19       189.57 o                         
   3  11  12       5295.78       5191.36       353.19 o                         
   4  11  12       1081.44       1247.71       241.00 o                         
   5  11  12       4073.76       4114.54       324.13 o                         
   6  11  12        695.68        946.28       361.12 o                         
  -5  12  12       5876.57       6184.23       363.46 o                         
  -4  12  12       5417.63       5212.70       413.69 o                         
  -3  12  12       3691.91       3389.93       408.44 o                         
  -2  12  12       7823.72       7236.03       449.40 o                         
  -1  12  12       2740.59       2229.12       269.09 o                         
   0  12  12       6609.82       6543.13       387.78 o                         
   1  12  12       2097.24       1765.66       239.48 o                         
   2  12  12       7638.30       8065.08       421.95 o                         
   3  12  12       2252.98       2322.52       323.45 o                         
   4  12  12       9198.36       8731.46       503.31 o                         
   5  12  12       2124.00        971.21       306.09 o                         
  -4  13  12       3555.30       3742.50       383.37 o                         
  -3  13  12       4649.82       4272.19       410.31 o                         
  -2  13  12       1801.01       1836.51       303.00 o                         
  -1  13  12       5018.35       5041.96       353.08 o                         
   0  13  12       1251.38       1360.73       217.60 o                         
   1  13  12       4364.68       5087.91       327.84 o                         
   2  13  12       1533.38       1585.07       262.77 o                         
   3  13  12       4320.16       4242.14       407.95 o                         
   4  13  12       1472.31       1609.81       268.86 o                         
  -3  14  12       1485.89       1099.05       297.37 o                         
  -2  14  12       2182.46       2249.78       464.19 o                         
  -1  14  12       1731.11       1450.84       272.26 o                         
   0  14  12       3979.44       4261.32       313.51 o                         
   1  14  12       1839.31       1246.56       237.20 o                         
   2  14  12       3265.58       3556.90       412.77 o                         
   3  14  12        735.74        725.72       318.39 o                         
  -8   1  13        138.52         -4.77       182.82 o                         
  -7   1  13        885.51        984.82       241.97 o                         
  -6   1  13       1590.76       1809.53       266.67 o                         
  -5   1  13        147.78        200.64       188.74 o                         
  -4   1  13       2735.69       2907.54       245.37 o                         
  -3   1  13         19.28        102.75       111.92 o                         
  -2   1  13       3146.02       2749.61       187.43 o                         
  -1   1  13        225.65        136.20        94.50 o                         
   0   1  13       2330.94       2610.37       159.15 o                         
   1   1  13        412.82        484.11       117.90 o                         
   2   1  13       2930.52       2974.15       177.67 o                         
   3   1  13         12.53         76.12       116.76 o                         
   4   1  13       2166.96       2165.04       166.81 o                         
   5   1  13        149.18         57.44       137.88 o                         
   6   1  13        846.60        694.78       145.67 o                         
   7   1  13        509.70        307.75       210.32 o                         
   8   1  13         92.88        -26.38       158.45 o                         
  -8   2  13        986.31        811.86       216.50 o                         
  -7   2  13       4042.57       4654.68       377.01 o                         
  -6   2  13       1031.14       1155.73       244.11 o                         
  -5   2  13       9421.85       9790.44       481.47 o                         
  -4   2  13        998.23        929.00       187.07 o                         
  -3   2  13      10355.69      10030.30       370.38 o                         
  -2   2  13        103.31        119.01       122.81 o                         
  -1   2  13      14143.04      14157.81       391.47 o                         
   0   2  13         10.63         67.25       133.00 o                         
   1   2  13      15481.73      16293.65       383.32 o                         
   2   2  13         79.01        175.08       106.60 o                         
   3   2  13      12010.72      12140.46       340.28 o                         
   4   2  13       2770.06       2666.42       172.88 o                         
   5   2  13       7175.76       6899.04       276.18 o                         
   6   2  13       3683.54       3763.32       231.13 o                         
   7   2  13       2237.25       2025.50       211.95 o                         
   8   2  13       1910.67       1630.18       309.66 o                         
  -8   3  13       4087.35       4480.98       356.61 o                         
  -7   3  13       1276.53        919.45       239.91 o                         
  -6   3  13       8293.32       8302.08       461.96 o                         
  -5   3  13       1053.19       1050.71       202.04 o                         
  -4   3  13      15680.17      16043.41       527.79 o                         
  -3   3  13        663.45        594.36       140.27 o                         
  -2   3  13      20405.06      20760.12       484.31 o                         
  -1   3  13       1020.23        866.25       142.20 o                         
   0   3  13      23187.04      23714.02       514.75 o                         
   1   3  13        974.95        969.69       156.07 o                         
   2   3  13      15633.21      15970.98       377.67 o                         
   3   3  13       1209.28       1222.62       144.15 o                         
   4   3  13       9599.21       9821.59       403.73 o                         
   5   3  13       3707.91       4093.34       219.34 o                         
   6   3  13       5419.46       4539.26       255.43 o                         
   7   3  13       2820.78       2967.58       255.67 o                         
   8   3  13       2609.00       2182.73       302.77 o                         
  -8   4  13        945.63        586.44       205.77 o                         
  -7   4  13       2220.61       1901.25       256.85 o                         
  -6   4  13        597.16        285.67       191.51 o                         
  -5   4  13       3786.92       3642.94       381.01 o                         
  -4   4  13        199.32        167.59       162.23 o                         
  -3   4  13      12502.31      12112.36       459.01 o                         
  -2   4  13         96.47        107.22       120.82 o                         
  -1   4  13      21803.90      22485.38       508.14 o                         
   0   4  13         97.59        125.02       134.71 o                         
   1   4  13      16825.07      17329.79       476.12 o                         
   2   4  13         47.84         87.99       121.06 o                         
   3   4  13       6872.73       7246.03       293.55 o                         
   4   4  13        196.72         75.04       109.17 o                         
   5   4  13       2643.61       2351.97       191.85 o                         
   6   4  13        456.41        486.34       161.66 o                         
   7   4  13       3030.86       3021.55       314.06 o                         
   8   4  13       1192.30       1216.72       251.58 o                         
  -8   5  13       1464.25        907.67       344.72 o                         
  -7   5  13        247.08        386.70       241.69 o                         
  -6   5  13       1039.03        884.75       256.36 o                         
  -5   5  13        188.84         28.01       170.79 o                         
  -4   5  13       2984.93       2849.33       248.36 o                         
  -3   5  13        237.90        304.89       168.95 o                         
  -2   5  13      10178.75      10242.79       354.08 o                         
  -1   5  13         61.27         -2.62       139.13 o                         
   0   5  13      12827.28      13005.12       435.27 o                         
   1   5  13        161.84        222.76       125.23 o                         
   2   5  13       5489.60       5959.60       255.59 o                         
   3   5  13        157.65        -52.38       124.75 o                         
   4   5  13       1325.22       1304.89       187.81 o                         
   5   5  13        363.56        355.12       150.67 o                         
   6   5  13        748.58        669.78       189.04 o                         
   7   5  13        871.93        729.78       231.01 o                         
   8   5  13       1647.08       1824.74       642.11 o                         
  -7   6  13         64.36         38.12       189.48 o                         
  -6   6  13        346.33        257.93       213.04 o                         
  -5   6  13        300.34        141.07       162.18 o                         
  -4   6  13        539.80        426.11       165.03 o                         
  -3   6  13       2081.69       1823.18       220.31 o                         
  -2   6  13        619.70        652.82       140.13 o                         
  -1   6  13       3687.11       4189.93       266.03 o                         
   0   6  13         96.03        -63.52       140.56 o                         
   1   6  13       2206.49       2317.87       195.84 o                         
   2   6  13        202.96        329.83       127.77 o                         
   3   6  13        679.42        563.70       173.60 o                         
   4   6  13        148.24         99.00       164.83 o                         
   5   6  13         86.87         29.95       208.52 o                         
   6   6  13        861.68       1151.92       214.14 o                         
   7   6  13        132.97        581.38       297.61 o                         
  -7   7  13         15.53         75.96       193.32 o                         
  -6   7  13       2074.26       2080.62       260.00 o                         
  -5   7  13        595.56        411.98       180.94 o                         
  -4   7  13       1693.08       1307.95       202.05 o                         
  -3   7  13       1370.86       1435.09       246.82 o                         
  -2   7  13        345.43        375.86       170.02 o                         
  -1   7  13        539.68        618.16       171.14 o                         
   0   7  13        668.64        809.11       145.33 o                         
   1   7  13       1951.60       2347.19       212.02 o                         
   2   7  13        918.97        884.77       155.54 o                         
   3   7  13       1344.18       1238.63       204.34 o                         
   4   7  13       3027.30       2700.63       260.25 o                         
   5   7  13        398.03        469.03       204.45 o                         
   6   7  13       2196.62       2159.70       261.78 o                         
   7   7  13          4.72        196.62       212.95 o                         
  -7   8  13       4227.74       4338.97       374.02 o                         
  -6   8  13        342.68        463.98       203.42 o                         
  -5   8  13       7031.54       6880.04       365.85 o                         
  -4   8  13       2232.47       2296.53       239.55 o                         
  -3   8  13       5390.76       5552.79       359.46 o                         
  -2   8  13       1847.39       2249.18       222.54 o                         
  -1   8  13       5783.10       5500.10       302.24 o                         
   0   8  13       4613.64       4810.66       270.39 o                         
   1   8  13       4763.10       4734.34       263.82 o                         
   2   8  13       6645.31       6684.64       360.47 o                         
   3   8  13       4916.18       4916.76       334.45 o                         
   4   8  13       2927.49       2756.07       273.76 o                         
   5   8  13       4915.87       5076.86       357.71 o                         
   6   8  13        255.31        373.27       276.48 o                         
   7   8  13       2966.59       2481.86       420.85 o                         
  -6   9  13       6514.15       7073.42       572.15 o                         
  -5   9  13       1991.80       2100.99       230.42 o                         
  -4   9  13       6832.69       6747.89       417.80 o                         
  -3   9  13       2479.42       2729.11       255.89 o                         
  -2   9  13       5910.49       6042.94       325.69 o                         
  -1   9  13        370.99        778.18       249.42 o                         
   0   9  13       4921.01       5058.34       291.15 o                         
   1   9  13       1301.25       1574.05       197.14 o                         
   2   9  13       8571.59       8885.05       421.73 o                         
   3   9  13       2211.38       2138.85       261.04 o                         
   4   9  13       9150.29       8980.14       450.07 o                         
   5   9  13        785.28        351.39       195.59 o                         
   6   9  13       6233.75       5357.60       390.76 o                         
  -6  10  13       1213.46        862.32       363.24 o                         
  -5  10  13       9881.42       9698.31       539.82 o                         
  -4  10  13        838.73        822.43       197.92 o                         
  -3  10  13       8147.89       7891.36       405.32 o                         
  -2  10  13        710.00        315.50       187.34 o                         
  -1  10  13       3340.16       3414.81       333.59 o                         
   0  10  13       1369.18       1069.92       193.76 o                         
   1  10  13       5599.02       5502.21       353.73 o                         
   2  10  13       2567.36       2897.47       350.26 o                         
   3  10  13      11362.65      11353.05       642.31 o                         
   4  10  13       2236.82       2626.11       298.96 o                         
   5  10  13       9408.24       8988.36       476.97 o                         
   6  10  13       1445.41        630.04       333.47 o                         
  -5  11  13       1004.56        635.78       212.10 o                         
  -4  11  13       6944.28       6419.81       388.94 o                         
  -3  11  13        992.25       1106.61       202.31 o                         
  -2  11  13       3734.92       4085.58       379.22 o                         
  -1  11  13        681.39       1110.89       208.46 o                         
   0  11  13       2283.74       2456.87       265.81 o                         
   1  11  13       1998.15       1749.34       237.23 o                         
   2  11  13       6642.90       6779.30       442.06 o                         
   3  11  13       3081.03       2552.59       305.88 o                         
   4  11  13       8564.01       8934.41       588.12 o                         
   5  11  13       1658.80       1354.87       331.98 o                         
  -4  12  13        675.57        133.32       256.70 o                         
  -3  12  13        498.79        382.45       236.61 o                         
  -2  12  13        279.03        233.83       183.64 o                         
  -1  12  13         83.77        -37.31       200.56 o                         
   0  12  13        181.55        322.44       183.98 o                         
   1  12  13         63.67        228.09       188.13 o                         
   2  12  13        991.19        697.78       259.16 o                         
   3  12  13       1699.06       1700.99       289.91 o                         
   4  12  13        313.90       -239.64       239.64 o                         
  -3  13  13        680.11        331.55       341.91 o                         
  -2  13  13       1515.98       1379.78       302.82 o                         
  -1  13  13        184.94        216.52       193.15 o                         
   0  13  13       1315.56       1112.73       200.23 o                         
   1  13  13        348.86        277.49       170.64 o                         
   2  13  13        582.24        837.70       232.29 o                         
   3  13  13        225.25         93.83       362.79 o                         
  -1  14  13       3630.59       4135.62       517.23 o                         
   0  14  13        901.87        481.30       235.46 o                         
   1  14  13       2795.01       3668.23       609.36 o                         
  -8   0  14       6652.86       7372.01      1187.96 o                         
  -7   0  14       1207.41        698.48       336.85 o                         
  -6   0  14      12676.99      13402.52       846.47 o                         
  -5   0  14       1299.83        459.35       294.65 o                         
  -4   0  14       6284.64       7389.89       695.51 o                         
  -3   0  14       5232.67       5523.20       493.14 o                         
  -2   0  14       2064.03       2146.77       290.10 o                         
  -1   0  14       6767.76       7233.18       554.69 o                         
   0   0  14       1869.81       1897.17       212.63 o                         
   1   0  14      14316.37      13708.59       546.75 o                         
   2   0  14       4360.41       4429.73       544.38 o                         
   3   0  14      13485.04      13361.46       573.76 o                         
   4   0  14       7964.45       8710.58       449.92 o                         
   5   0  14       4423.03       4642.61       351.50 o                         
   6   0  14       4541.71       4275.67       416.35 o                         
   7   0  14       1377.38       1654.06       301.41 o                         
   8   0  14       2202.31       1896.33       306.24 o                         
  -8   1  14       1139.35        583.56       275.13 o                         
  -7   1  14       6101.65       6935.47       457.30 o                         
  -6   1  14       1019.25        952.97       250.47 o                         
  -5   1  14       6786.62       6745.73       423.57 o                         
  -4   1  14       3386.39       3625.52       291.03 o                         
  -3   1  14       2710.39       2825.03       228.50 o                         
  -2   1  14       6993.06       7679.05       341.17 o                         
  -1   1  14       1891.14       1741.00       162.53 o                         
   0   1  14      14267.67      14700.44       429.01 o                         
   1   1  14       2793.59       3036.85       230.60 o                         
   2   1  14      18609.04      18270.40       464.35 o                         
   3   1  14       4413.09       4521.00       233.26 o                         
   4   1  14      11264.05      11522.48       353.36 o                         
   5   1  14       3430.10       3335.12       230.13 o                         
   6   1  14       2065.35       1731.95       214.02 o                         
   7   1  14       1702.70       1280.93       214.87 o                         
   8   1  14        964.68        919.05       226.07 o                         
  -8   2  14       1816.90       1701.27       350.77 o                         
  -7   2  14        555.37        635.15       220.87 o                         
  -6   2  14       2071.05       2083.51       288.23 o                         
  -5   2  14        752.50        747.98       219.83 o                         
  -4   2  14       1448.95       1458.10       216.81 o                         
  -3   2  14       1857.67       1636.29       178.08 o                         
  -2   2  14        259.69        266.28       139.90 o                         
  -1   2  14       7586.43       7886.54       308.47 o                         
   0   2  14        167.04         29.83       135.46 o                         
   1   2  14      10048.57      10517.32       368.55 o                         
   2   2  14        342.68        550.72       148.03 o                         
   3   2  14       6114.19       6212.34       270.27 o                         
   4   2  14       1757.27       1865.83       159.83 o                         
   5   2  14       1792.35       2001.89       182.90 o                         
   6   2  14       1233.03        847.16       152.99 o                         
   7   2  14        385.64         14.27       287.88 o                         
   8   2  14        654.43         32.50       190.45 o                         
  -8   3  14         19.02        -27.59       284.61 o                         
  -7   3  14       1348.89       1279.90       264.19 o                         
  -6   3  14       1027.20       1105.65       234.72 o                         
  -5   3  14       2047.30       1971.28       285.24 o                         
  -4   3  14       1798.99       2022.87       236.77 o                         
  -3   3  14        490.46        524.06       157.86 o                         
  -2   3  14        290.70        391.05       135.88 o                         
  -1   3  14        935.82       1092.93       157.00 o                         
   0   3  14       1326.63       1556.49       175.83 o                         
   1   3  14        560.08        596.05       151.96 o                         
   2   3  14       1023.36        925.40       165.12 o                         
   3   3  14        999.25        832.51       146.25 o                         
   4   3  14        585.08        528.79       132.52 o                         
   5   3  14       3548.28       3653.42       233.12 o                         
   6   3  14        298.65        489.37       155.12 o                         
   7   3  14       1128.23       1136.63       223.67 o                         
  -7   4  14        617.22        165.33       208.57 o                         
  -6   4  14        251.62        277.20       214.25 o                         
  -5   4  14       3216.94       3416.56       290.82 o                         
  -4   4  14       1223.30       1146.98       207.43 o                         
  -3   4  14       3640.26       3117.52       241.53 o                         
  -2   4  14       2644.58       2591.56       207.27 o                         
  -1   4  14        684.76       1004.57       164.04 o                         
   0   4  14       5130.82       5822.37       297.56 o                         
   1   4  14        198.70        190.12       155.52 o                         
   2   4  14        958.45       1057.99       145.54 o                         
   3   4  14       1181.62       1307.49       165.07 o                         
   4   4  14        466.75        458.98       155.03 o                         
   5   4  14       2338.89       1612.20       207.37 o                         
   6   4  14        373.11        527.50       205.02 o                         
   7   4  14       1491.12       1551.12       277.63 o                         
  -7   5  14       1107.24        507.28       215.97 o                         
  -6   5  14       1545.81       1629.25       268.50 o                         
  -5   5  14       2868.68       3341.49       299.67 o                         
  -4   5  14       3018.31       2744.24       290.23 o                         
  -3   5  14       7629.71       7433.60       353.83 o                         
  -2   5  14       4239.97       4714.41       256.32 o                         
  -1   5  14      11004.49      11577.98       381.27 o                         
   0   5  14       1611.09       1899.00       255.24 o                         
   1   5  14       5708.54       6021.78       303.53 o                         
   2   5  14       2156.16       2034.82       188.10 o                         
   3   5  14       2279.07       2623.38       222.84 o                         
   4   5  14       1869.72       1586.71       244.77 o                         
   5   5  14        840.54        276.94       173.00 o                         
   6   5  14       3783.63       4034.27       321.47 o                         
   7   5  14        393.18        259.76       200.87 o                         
  -7   6  14       2610.20       2463.32       534.72 o                         
  -6   6  14       2304.58       2075.54       286.55 o                         
  -5   6  14       4833.33       4160.33       324.27 o                         
  -4   6  14       6260.06       6711.39       375.16 o                         
  -3   6  14       8022.37       8028.50       373.11 o                         
  -2   6  14      11182.37      11499.89       459.20 o                         
  -1   6  14       8011.94       8112.26       358.91 o                         
   0   6  14       8480.47       8741.97       369.20 o                         
   1   6  14       5248.55       5486.10       358.35 o                         
   2   6  14       4187.92       4722.83       280.86 o                         
   3   6  14       4997.43       5156.93       385.89 o                         
   4   6  14       1893.43       1838.03       257.92 o                         
   5   6  14       6293.86       6553.95       363.38 o                         
   6   6  14        671.13        446.90       204.57 o                         
   7   6  14       6668.63       7157.32       522.25 o                         
  -7   7  14       1008.67        477.53       331.68 o                         
  -6   7  14       4161.59       4188.80       361.93 o                         
  -5   7  14       3072.66       2650.48       268.57 o                         
  -4   7  14       8084.92       8168.19       414.77 o                         
  -3   7  14       5737.31       5666.21       321.86 o                         
  -2   7  14       9561.00       9466.16       394.15 o                         
  -1   7  14       5344.82       5672.05       310.50 o                         
   0   7  14       7828.20       8009.75       381.61 o                         
   1   7  14       2887.23       3671.57       317.68 o                         
   2   7  14       4785.30       4711.01       313.16 o                         
   3   7  14       1609.65       1543.03       310.76 o                         
   4   7  14       5440.48       5754.93       515.58 o                         
   5   7  14        846.68        888.41       199.15 o                         
   6   7  14       5682.78       5307.48       453.91 o                         
  -6   8  14       1287.94       1111.90       228.22 o                         
  -5   8  14       1590.93       1488.48       229.31 o                         
  -4   8  14       3083.30       2752.27       271.97 o                         
  -3   8  14       2253.86       1727.95       228.79 o                         
  -2   8  14       5977.90       6088.80       332.55 o                         
  -1   8  14       1311.80       1076.98       175.85 o                         
   0   8  14       5756.39       6353.18       372.85 o                         
   1   8  14       1353.81       1863.58       248.25 o                         
   2   8  14       3121.27       3578.88       330.01 o                         
   3   8  14       1651.85       1328.42       216.07 o                         
   4   8  14        924.81       1126.62       242.99 o                         
   5   8  14       2253.80       2456.26       283.35 o                         
   6   8  14        418.30        190.68       197.53 o                         
  -6   9  14        533.24        162.36       230.02 o                         
  -5   9  14        120.78        194.74       206.77 o                         
  -4   9  14       1217.06       1131.66       222.82 o                         
  -3   9  14        435.55        522.05       200.21 o                         
  -2   9  14         82.74        117.44       190.41 o                         
  -1   9  14       1206.96       1285.12       215.52 o                         
   0   9  14         21.90        467.76       180.83 o                         
   1   9  14       1519.63       1873.46       269.79 o                         
   2   9  14         61.17       -114.13       190.16 o                         
   3   9  14        262.97        333.04       177.02 o                         
   4   9  14       1075.23       1060.53       218.52 o                         
   5   9  14        243.08        127.05       190.00 o                         
  -5  10  14        584.85        635.66       231.15 o                         
  -4  10  14        899.83        955.56       208.51 o                         
  -3  10  14         72.68        -64.28       156.28 o                         
  -2  10  14        414.75        533.63       192.63 o                         
  -1  10  14        292.01        366.06       198.51 o                         
   0  10  14        117.78        157.73       187.99 o                         
   1  10  14        658.81        312.86       221.72 o                         
   2  10  14        214.45        159.97       203.10 o                         
   3  10  14        237.77        844.81       359.25 o                         
   4  10  14        935.45       1402.65       255.42 o                         
   5  10  14        219.08        313.90       275.80 o                         
  -4  11  14       1687.96       1168.48       237.39 o                         
  -3  11  14        873.22        720.44       265.49 o                         
  -2  11  14       1682.65       2346.56       320.21 o                         
  -1  11  14        755.04        430.59       275.67 o                         
   0  11  14       3019.31       3384.22       333.70 o                         
   1  11  14        964.50       1216.65       239.01 o                         
   2  11  14       2500.80       2312.07       303.75 o                         
   3  11  14        886.05        826.93       242.82 o                         
   4  11  14       2860.44       2421.58       333.76 o                         
  -3  12  14       3732.77       3850.12       354.90 o                         
  -2  12  14       1730.78       1376.40       232.06 o                         
  -1  12  14       5509.32       5831.94       471.19 o                         
   0  12  14       2708.41       2779.09       318.49 o                         
   1  12  14       6911.16       7320.59       473.70 o                         
   2  12  14       1538.99       1269.76       269.69 o                         
   3  12  14       6134.48       6776.03      1186.77 o                         
  -1  13  14       3520.92       3295.86       410.80 o                         
   0  13  14       2525.71       2688.11       348.21 o                         
   1  13  14       3691.32       4796.65      1742.41 o                         
  -7   1  15       1899.95       1628.85       282.58 o                         
  -6   1  15        235.52        402.14       311.98 o                         
  -5   1  15       2455.97       2885.64       318.27 o                         
  -4   1  15        333.75        278.12       201.01 o                         
  -3   1  15       3513.72       3357.12       247.20 o                         
  -2   1  15        971.46       1403.24       198.44 o                         
  -1   1  15       3915.95       3864.13       264.96 o                         
   0   1  15        720.03        749.19       193.02 o                         
   1   1  15       4886.84       5172.84       287.86 o                         
   2   1  15        270.13        456.95       155.25 o                         
   3   1  15       3280.43       3205.54       254.45 o                         
   4   1  15        262.93        450.32       125.33 o                         
   5   1  15       1932.03       1384.36       194.28 o                         
   6   1  15        225.59        300.14       159.34 o                         
   7   1  15       1363.74       1546.91       305.55 o                         
  -7   2  15        270.75        292.94       233.93 o                         
  -6   2  15       3623.27       4080.11       370.21 o                         
  -5   2  15        550.69        408.80       214.40 o                         
  -4   2  15       5077.45       5456.10       349.26 o                         
  -3   2  15        889.55        925.72       195.20 o                         
  -2   2  15       7848.73       8355.69       365.51 o                         
  -1   2  15        143.90        366.40       191.69 o                         
   0   2  15       7576.11       8234.73       343.99 o                         
   1   2  15        337.86        213.32       148.13 o                         
   2   2  15       8506.85       9259.56       369.76 o                         
   3   2  15       2660.99       2761.71       250.64 o                         
   4   2  15       2885.61       2641.85       213.62 o                         
   5   2  15       1942.79       1495.31       228.12 o                         
   6   2  15       2257.93       1691.95       261.47 o                         
   7   2  15        519.55        632.00       293.56 o                         
  -7   3  15       3963.49       3280.68       356.98 o                         
  -6   3  15        581.42        614.76       265.26 o                         
  -5   3  15       7331.82       7224.77       453.59 o                         
  -4   3  15        560.60        779.73       205.94 o                         
  -3   3  15      10535.84      10339.86       453.55 o                         
  -2   3  15        225.86        421.76       136.29 o                         
  -1   3  15       8470.32       8440.91       353.03 o                         
   0   3  15         22.49         17.07       150.16 o                         
   1   3  15       7888.07       8136.50       346.04 o                         
   2   3  15        700.34        767.33       207.12 o                         
   3   3  15       7591.35       8485.87       361.35 o                         
   4   3  15       1810.92       1752.30       191.60 o                         
   5   3  15       5824.00       5882.35       498.78 o                         
   6   3  15       1937.82       1714.84       257.65 o                         
   7   3  15       3569.02       2361.65       342.47 o                         
  -7   4  15        658.05        189.19       337.99 o                         
  -6   4  15       6727.47       6628.90       452.48 o                         
  -5   4  15       1281.73       1310.15       260.25 o                         
  -4   4  15      13711.77      14870.60       553.54 o                         
  -3   4  15       1100.74        931.41       181.21 o                         
  -2   4  15      13655.18      13541.91       426.79 o                         
  -1   4  15        471.13        530.49       159.17 o                         
   0   4  15       9848.98      10276.71       370.62 o                         
   1   4  15        131.52        203.21       155.40 o                         
   2   4  15       7147.91       8299.84       385.02 o                         
   3   4  15        419.56        322.12       134.37 o                         
   4   4  15       9133.31       9374.87       409.54 o                         
   5   4  15        916.74        891.65       196.61 o                         
   6   4  15       6274.42       5863.87       414.32 o                         
   7   4  15        937.88        571.67       248.61 o                         
  -7   5  15       1674.73       1338.73       381.05 o                         
  -6   5  15        305.24        366.35       226.96 o                         
  -5   5  15       4358.66       4573.49       382.47 o                         
  -4   5  15        427.63        228.20       218.51 o                         
  -3   5  15       6622.32       7253.57       363.67 o                         
  -2   5  15        239.48        270.40       157.99 o                         
  -1   5  15       3735.39       4068.44       264.47 o                         
   0   5  15         10.68       -152.27       152.27 o                         
   1   5  15       1827.56       2108.85       233.04 o                         
   2   5  15        222.95        128.68       140.11 o                         
   3   5  15       2792.11       2777.80       256.98 o                         
   4   5  15        700.32        361.42       201.95 o                         
   5   5  15       3337.05       3192.71       300.57 o                         
   6   5  15        824.94        486.92       210.39 o                         
  -6   6  15        451.48        419.14       222.13 o                         
  -5   6  15        407.77        636.96       196.73 o                         
  -4   6  15        710.92        987.63       200.47 o                         
  -3   6  15        152.35         80.92       159.61 o                         
  -2   6  15        297.27        478.97       176.64 o                         
  -1   6  15         23.76         88.83       135.35 o                         
   0   6  15        346.82        384.45       152.96 o                         
   1   6  15         15.58        -83.67       184.34 o                         
   2   6  15        410.58        550.89       176.96 o                         
   3   6  15        394.91        511.48       167.79 o                         
   4   6  15        195.74        262.89       180.16 o                         
   5   6  15        633.59        865.50       209.07 o                         
   6   6  15        397.50        546.27       244.36 o                         
  -6   7  15        491.12        319.26       212.82 o                         
  -5   7  15         99.26        306.75       180.03 o                         
  -4   7  15         59.81       -129.89       200.84 o                         
  -3   7  15        609.24        296.62       175.24 o                         
  -2   7  15       1295.38       1208.35       205.95 o                         
  -1   7  15        728.40       1006.68       175.96 o                         
   0   7  15       1895.19       2480.30       257.83 o                         
   1   7  15       1483.04       1354.59       221.64 o                         
   2   7  15        355.08        642.29       210.02 o                         
   3   7  15       1153.35       1178.78       211.44 o                         
   4   7  15        191.24        153.76       188.13 o                         
   5   7  15        303.19        799.00       214.39 o                         
   6   7  15        141.30        216.54       209.51 o                         
  -5   8  15        315.12        374.58       196.40 o                         
  -4   8  15       1663.49       1681.49       305.99 o                         
  -3   8  15        202.95        371.20       294.18 o                         
  -2   8  15       3840.07       3772.82       278.44 o                         
  -1   8  15       2021.30       1972.99       240.13 o                         
   0   8  15       5161.14       5490.35       362.89 o                         
   1   8  15       1398.96       1680.36       226.59 o                         
   2   8  15       5671.98       6035.75       410.16 o                         
   3   8  15         91.71         58.00       197.71 o                         
   4   8  15       2839.07       2738.11       292.49 o                         
   5   8  15         96.12         60.62       188.42 o                         
  -5   9  15       4059.57       3966.19       376.21 o                         
  -4   9  15        775.67        784.66       203.50 o                         
  -3   9  15       7596.10       7804.55       425.24 o                         
  -2   9  15        127.75        124.53       198.69 o                         
  -1   9  15      13556.04      14494.49       591.33 o                         
   0   9  15        426.35        221.37       184.03 o                         
   1   9  15      15109.52      16335.88       827.44 o                         
   2   9  15        111.68        423.07       230.92 o                         
   3   9  15       9947.70      10604.97       553.84 o                         
   4   9  15        259.48        -25.11       202.22 o                         
   5   9  15       3993.48       4214.81       490.98 o                         
  -4  10  15       3033.62       2552.61       338.85 o                         
  -3  10  15        221.56        228.82       197.43 o                         
  -2  10  15       6639.06       7056.25       483.60 o                         
  -1  10  15        632.79        802.28       238.22 o                         
   0  10  15      10827.59      11016.66       605.73 o                         
   1  10  15        315.94        284.97       198.77 o                         
   2  10  15      11465.47      12078.31       601.35 o                         
   3  10  15        231.82        363.28       214.46 o                         
   4  10  15       5401.40       6444.31       807.10 o                         
  -3  11  15       1441.66       1408.90       312.15 o                         
  -2  11  15        527.50        255.50       228.30 o                         
  -1  11  15       5237.33       5352.51       402.11 o                         
   0  11  15        923.53        905.36       257.10 o                         
   1  11  15       7799.77       7918.22       494.07 o                         
   2  11  15        503.21        406.27       217.68 o                         
   3  11  15       4178.72       4252.95       692.52 o                         
  -1  12  15        470.47        386.54       323.14 o                         
   0  12  15       3304.04       3918.24       552.36 o                         
   1  12  15        293.19       -428.43       428.43 o                         
  -6   0  16        897.73        985.98       371.46 o                         
  -5   0  16       2351.75       2954.38       644.87 o                         
  -4   0  16       3119.26       3014.35       455.91 o                         
  -3   0  16       4189.56       4250.17       406.60 o                         
  -2   0  16      11977.32      12966.21       651.60 o                         
  -1   0  16      14358.58      14711.67       694.55 o                         
   0   0  16      18679.97      18469.27       882.66 o                         
   1   0  16      14527.30      15191.15       805.27 o                         
   2   0  16      10239.31      10034.27       675.63 o                         
   3   0  16       5199.38       5616.35       522.35 o                         
   4   0  16       4393.28       4876.32       500.80 o                         
   5   0  16        985.80        965.63       327.96 o                         
   6   0  16       1379.70       1433.47       366.39 o                         
  -6   1  16       1282.32       1362.03       263.49 o                         
  -5   1  16        561.23        682.19       238.28 o                         
  -4   1  16       1033.83        816.40       325.91 o                         
  -3   1  16       3195.36       3037.87       278.80 o                         
  -2   1  16       3874.39       4060.52       279.68 o                         
  -1   1  16       8837.20       9328.87       412.99 o                         
   0   1  16       8299.39       8573.10       430.97 o                         
   1   1  16       7121.00       7267.24       400.45 o                         
   2   1  16       5738.65       5757.49       433.47 o                         
   3   1  16       1955.58       2096.21       246.63 o                         
   4   1  16       1129.46       1052.98       172.10 o                         
   5   1  16        555.81        219.28       169.83 o                         
   6   1  16        407.29        278.95       172.59 o                         
  -6   2  16        154.78          3.04       231.35 o                         
  -5   2  16         43.52         53.72       205.60 o                         
  -4   2  16        859.86        634.98       215.20 o                         
  -3   2  16        405.39        468.43       179.32 o                         
  -2   2  16       3407.53       3427.58       263.34 o                         
  -1   2  16       1072.09       1194.84       190.50 o                         
   0   2  16       3185.42       2899.53       258.45 o                         
   1   2  16       2489.65       2524.79       261.16 o                         
   2   2  16       1252.87       1287.19       200.72 o                         
   3   2  16       1309.03       1402.53       182.13 o                         
   4   2  16        245.57        267.36       168.24 o                         
   5   2  16         16.93        135.86       184.94 o                         
   6   2  16        360.07         58.32       245.54 o                         
  -6   3  16         31.44        236.01       399.08 o                         
  -5   3  16          6.71        140.73       216.62 o                         
  -4   3  16        466.60        426.99       233.90 o                         
  -3   3  16       1526.09       1665.06       235.64 o                         
  -2   3  16        862.61       1028.63       189.31 o                         
  -1   3  16       2349.04       2278.10       232.12 o                         
   0   3  16       1436.83       1499.73       192.83 o                         
   1   3  16        759.89       1036.86       286.62 o                         
   2   3  16       3027.16       3466.02       249.56 o                         
   3   3  16        434.62        535.07       150.16 o                         
   4   3  16       1408.92       1336.54       219.51 o                         
   5   3  16         23.96        151.39       194.99 o                         
   6   3  16         38.52        -43.27       223.78 o                         
  -6   4  16        806.81        663.04       262.83 o                         
  -5   4  16       1786.71       1713.68       553.07 o                         
  -4   4  16        635.19        643.07       198.27 o                         
  -3   4  16       2084.75       2472.04       277.91 o                         
  -2   4  16        592.99        497.76       202.17 o                         
  -1   4  16        555.78        273.21       144.23 o                         
   0   4  16          5.74         24.52       143.44 o                         
   1   4  16        171.59        393.52       162.83 o                         
   2   4  16       1117.18       1652.52       219.26 o                         
   3   4  16        613.56        740.42       216.15 o                         
   4   4  16       2281.69       2041.67       226.20 o                         
   5   4  16        573.63        115.96       203.57 o                         
   6   4  16       1044.64        783.59       236.87 o                         
  -6   5  16       4751.22       5415.07       896.97 o                         
  -5   5  16       2733.73       2521.25       326.61 o                         
  -4   5  16       6988.75       7388.79       439.95 o                         
  -3   5  16       2843.70       2944.91       410.33 o                         
  -2   5  16       5488.33       5391.28       339.40 o                         
  -1   5  16       2640.69       2939.73       248.58 o                         
   0   5  16       1941.49       1970.97       214.15 o                         
   1   5  16       3065.51       2902.09       269.83 o                         
   2   5  16       1800.23       1963.29       226.73 o                         
   3   5  16       7725.42       7579.00       401.63 o                         
   4   5  16       2637.10       2115.78       257.71 o                         
   5   5  16       5192.26       5079.84       410.95 o                         
   6   5  16       2006.94       1485.29       370.61 o                         
  -5   6  16       7575.47       6961.77       466.36 o                         
  -4   6  16       3481.73       3230.66       311.12 o                         
  -3   6  16       6179.44       6195.65       443.96 o                         
  -2   6  16       1881.58       1783.33       232.36 o                         
  -1   6  16       1443.69       1578.75       201.60 o                         
   0   6  16       1396.95       1351.54       201.20 o                         
   1   6  16        971.63        867.28       272.61 o                         
   2   6  16       2857.69       2880.14       367.13 o                         
   3   6  16       2414.72       2526.70       360.02 o                         
   4   6  16       6492.90       7069.26       406.43 o                         
   5   6  16       3465.37       3209.20       391.72 o                         
  -5   7  16       2449.01       2032.12       308.62 o                         
  -4   7  16       4848.19       5057.60       339.10 o                         
  -3   7  16       1535.43       1682.03       260.17 o                         
  -2   7  16       2747.05       2666.17       269.18 o                         
  -1   7  16        884.21        873.18       191.57 o                         
   0   7  16        513.54        728.66       192.77 o                         
   1   7  16       1746.35       1886.41       245.91 o                         
   2   7  16       1198.59       1653.17       269.42 o                         
   3   7  16       3426.29       4271.10       370.66 o                         
   4   7  16       1623.46       1382.94       267.46 o                         
   5   7  16       5380.34       5154.63       686.03 o                         
  -4   8  16       1488.35       1119.96       236.95 o                         
  -3   8  16       4155.95       4739.26       343.38 o                         
  -2   8  16       1810.28       1895.29       242.46 o                         
  -1   8  16       3464.53       3677.01       328.66 o                         
   0   8  16       2247.60       2276.82       296.84 o                         
   1   8  16       1486.01       1818.13       284.19 o                         
   2   8  16       4281.89       4300.14       368.76 o                         
   3   8  16       1580.11       1692.43       275.23 o                         
   4   8  16       3429.15       2823.47       338.03 o                         
  -4   9  16        433.63        281.00       217.89 o                         
  -3   9  16        278.41        343.95       219.07 o                         
  -2   9  16        290.85        132.86       202.99 o                         
  -1   9  16        105.34        628.15       238.41 o                         
   0   9  16        121.82         23.54       251.76 o                         
   1   9  16        367.64        140.15       202.55 o                         
   2   9  16        104.70        297.65       211.20 o                         
   3   9  16        670.15        518.40       222.85 o                         
   4   9  16        178.85        725.79       351.13 o                         
  -3  10  16        300.11        205.50       236.04 o                         
  -2  10  16       1354.18       1211.45       272.49 o                         
  -1  10  16        379.88        665.71       235.02 o                         
   0  10  16        632.98        927.35       334.46 o                         
   1  10  16        524.53        -17.62       227.79 o                         
   2  10  16        421.27        710.34       289.32 o                         
   3  10  16        851.81        118.62       333.56 o                         
  -1  11  16       1486.69        593.84       848.44 o                         
   0  11  16       1905.09       1913.56       608.57 o                         
   1  11  16       1691.89       1324.24       756.61 o                         
  -5   1  17        127.68        -40.03       225.30 o                         
  -4   1  17       1663.60       1533.35       279.41 o                         
  -3   1  17        475.73        203.25       212.24 o                         
  -2   1  17       3126.44       2989.28       257.39 o                         
  -1   1  17        309.33        376.47       170.39 o                         
   0   1  17       4012.61       4322.08       340.70 o                         
   1   1  17        775.87        684.54       207.96 o                         
   2   1  17       2700.56       3223.90       302.53 o                         
   3   1  17       1291.19       1039.26       205.04 o                         
   4   1  17       1488.62       1561.20       214.72 o                         
   5   1  17        121.86        281.28       217.55 o                         
   6   1  17       1053.26        594.85       338.63 o                         
  -5   2  17       2404.69       2364.90       322.44 o                         
  -4   2  17        837.51       1109.95       256.76 o                         
  -3   2  17       3534.82       3394.81       302.72 o                         
  -2   2  17        837.28        483.02       176.86 o                         
  -1   2  17       5155.37       5078.19       332.52 o                         
   0   2  17          3.02        100.07       183.91 o                         
   1   2  17       4721.37       4615.53       341.81 o                         
   2   2  17        449.92        276.16       187.24 o                         
   3   2  17       3540.00       3702.55       297.88 o                         
   4   2  17        239.28        353.17       334.09 o                         
   5   2  17       2400.72       2657.32       324.30 o                         
  -5   3  17       1246.71        967.34       333.66 o                         
  -4   3  17       5484.59       5571.94       434.83 o                         
  -3   3  17        431.12        377.83       187.48 o                         
  -2   3  17       5677.24       5536.30       366.56 o                         
  -1   3  17        220.39         27.62       162.89 o                         
   0   3  17       5176.94       5542.77       372.28 o                         
   1   3  17        298.35         59.81       198.50 o                         
   2   3  17       6170.76       6140.96       394.86 o                         
   3   3  17        205.13        198.60       188.67 o                         
   4   3  17       5226.41       5613.55       377.47 o                         
   5   3  17        588.49        570.61       219.76 o                         
  -5   4  17       6188.22       6703.13       476.39 o                         
  -4   4  17        889.25       1055.76       263.40 o                         
  -3   4  17       6805.65       7661.63       431.85 o                         
  -2   4  17        250.38        -74.10       220.08 o                         
  -1   4  17       6054.25       6248.90       364.03 o                         
   0   4  17        248.12        233.79       170.11 o                         
   1   4  17       7602.11       7985.21       467.54 o                         
   2   4  17        752.50        686.36       181.84 o                         
   3   4  17       9436.07      10302.87       673.06 o                         
   4   4  17       1231.96        969.40       215.61 o                         
   5   4  17       6645.11       7354.95       584.90 o                         
  -5   5  17        459.51        699.06       310.80 o                         
  -4   5  17       3030.66       2808.30       383.94 o                         
  -3   5  17        116.87        199.30       210.41 o                         
  -2   5  17       1074.11       1399.80       257.58 o                         
  -1   5  17        101.99        112.61       167.04 o                         
   0   5  17       1020.39        760.69       242.95 o                         
   1   5  17        143.66         -2.87       168.17 o                         
   2   5  17       2074.80       2317.17       253.42 o                         
   3   5  17        235.41        131.59       209.88 o                         
   4   5  17       4292.36       3693.10       349.05 o                         
   5   5  17        289.78        325.18       249.00 o                         
  -4   6  17        620.42        533.85       215.55 o                         
  -3   6  17        168.15        311.79       210.48 o                         
  -2   6  17        213.43        203.90       213.61 o                         
  -1   6  17        250.94        288.32       180.42 o                         
   0   6  17         37.89         26.53       167.59 o                         
   1   6  17         71.87        394.95       203.11 o                         
   2   6  17         67.61        250.21       193.78 o                         
   3   6  17        406.36        980.29       227.15 o                         
   4   6  17        201.16        -55.57       211.44 o                         
  -4   7  17        664.77        807.27       249.16 o                         
  -3   7  17        495.17        661.78       285.70 o                         
  -2   7  17        895.62       1375.06       227.97 o                         
  -1   7  17        699.94        892.22       227.66 o                         
   0   7  17        761.15       1056.08       332.09 o                         
   1   7  17       1323.58       1174.92       239.24 o                         
   2   7  17        401.42        381.89       203.03 o                         
   3   7  17        985.19       1030.04       284.62 o                         
   4   7  17        442.31       -359.49       359.49 o                         
  -3   8  17       3734.28       3534.68       315.67 o                         
  -2   8  17         78.36        366.69       201.10 o                         
  -1   8  17       4961.26       5215.30       386.30 o                         
   0   8  17        598.97        373.42       217.61 o                         
   1   8  17       3578.39       3919.02       369.40 o                         
   2   8  17        282.05        665.97       237.26 o                         
   3   8  17       1916.03       1452.42       514.81 o                         
  -2   9  17       9290.09       9156.66       682.27 o                         
  -1   9  17         97.94        201.10       212.05 o                         
   0   9  17      10707.68      12047.49       692.54 o                         
   1   9  17        262.09         85.09       224.40 o                         
   2   9  17       6889.31       7741.79       848.39 o                         
  -4   0  18       4567.89       5155.43       623.47 o                         
  -3   0  18       4128.16       3053.46       610.02 o                         
  -2   0  18       5374.88       5304.34       469.81 o                         
  -1   0  18       2993.57       2508.07       354.15 o                         
   0   0  18       4887.87       4938.58       512.55 o                         
   1   0  18       1779.66       2439.02       427.81 o                         
   2   0  18       1587.55       1798.25       548.51 o                         
   3   0  18       1927.78       1549.26       357.39 o                         
   4   0  18       1254.34       1727.59       335.02 o                         
   5   0  18       3578.76       3080.15       621.43 o                         
  -4   1  18       2040.31       2149.22       311.00 o                         
  -3   1  18       7681.70       8034.26       505.85 o                         
  -2   1  18       1917.57       1632.22       247.81 o                         
  -1   1  18       8653.90       9271.02       444.52 o                         
   0   1  18       1078.42        927.95       231.41 o                         
   1   1  18       5187.83       5200.23       377.68 o                         
   2   1  18       1012.54       1012.89       219.98 o                         
   3   1  18       2431.11       3361.17       373.93 o                         
   4   1  18       1763.75       1452.25       255.10 o                         
   5   1  18        778.79        879.59       366.90 o                         
  -4   2  18       1157.38       1229.58       270.35 o                         
  -3   2  18       1133.82       1211.55       272.51 o                         
  -2   2  18       3529.46       3376.90       307.04 o                         
  -1   2  18         47.04        193.02       178.51 o                         
   0   2  18       2890.70       2898.04       309.01 o                         
   1   2  18         77.91        177.74       216.42 o                         
   2   2  18       1812.36       1614.51       255.38 o                         
   3   2  18        348.16        720.61       261.94 o                         
   4   2  18        315.57        212.03       230.44 o                         
  -4   3  18       1250.60       1574.06       289.12 o                         
  -3   3  18        296.18        290.69       222.12 o                         
  -2   3  18        171.37        320.27       220.31 o                         
  -1   3  18        749.91        877.31       204.46 o                         
   0   3  18        324.34        660.84       204.69 o                         
   1   3  18        463.82        760.96       232.54 o                         
   2   3  18        123.63        275.88       280.21 o                         
   3   3  18        401.16        398.15       246.30 o                         
   4   3  18        602.10        542.05       232.65 o                         
  -4   4  18       1040.85       1477.91       314.57 o                         
  -3   4  18        188.75        115.87       198.45 o                         
  -2   4  18        238.07        663.90       237.44 o                         
  -1   4  18       1207.89       1082.80       278.59 o                         
   0   4  18         55.41        264.52       198.87 o                         
   1   4  18       2268.21       1997.78       280.13 o                         
   2   4  18        755.47        659.09       256.16 o                         
   3   4  18        677.54       1138.85       267.37 o                         
   4   4  18       1470.99       1739.57       622.04 o                         
  -4   5  18        815.08       1138.08       560.16 o                         
  -3   5  18        827.97       1056.67       257.54 o                         
  -2   5  18       2107.88       2475.24       305.25 o                         
  -1   5  18        397.73        201.58       245.74 o                         
   0   5  18       4843.15       5131.61       404.91 o                         
   1   5  18       1021.88        950.98       250.23 o                         
   2   5  18       4662.06       4766.90       395.14 o                         
   3   5  18        716.26        823.15       282.14 o                         
   4   5  18       2540.48       2818.36       637.27 o                         
  -3   6  18       1600.65       1971.56       346.03 o                         
  -2   6  18       2514.91       2085.86       285.76 o                         
  -1   6  18       2387.46       1882.11       403.20 o                         
   0   6  18       2414.98       2273.05       333.06 o                         
   1   6  18       4007.86       4745.24       415.51 o                         
   2   6  18       4652.90       5379.23       514.30 o                         
   3   6  18       4484.78       5574.36       562.89 o                         
  -2   7  18       1678.44       1812.55       382.76 o                         
  -1   7  18       1937.08       2336.90       354.80 o                         
   0   7  18       2191.97       2379.68       511.96 o                         
   1   7  18       2326.97       2113.08       304.65 o                         
   2   7  18       3739.48       4305.45       524.72 o                         
  -1   8  18       2520.25       2470.86       490.24 o                         
   0   8  18        867.77       1968.65       654.54 o                         
   1   8  18       3263.90       3371.51      1013.64 o                         
  -3   1  19        725.50        940.93       322.00 o                         
  -2   1  19         40.07       -281.62       281.62 o                         
  -1   1  19        811.09       1144.83       264.37 o                         
   0   1  19        160.68        266.51       202.28 o                         
   1   1  19        719.78        376.74       215.62 o                         
   2   1  19         12.01        232.71       245.56 o                         
   3   1  19        588.42        528.90       211.27 o                         
  -3   2  19        483.11        561.75       468.64 o                         
  -2   2  19       5771.83       5639.28       420.73 o                         
  -1   2  19          5.44        -48.60       198.83 o                         
   0   2  19       4693.05       4529.16       372.20 o                         
   1   2  19          5.59         90.27       213.39 o                         
   2   2  19       4287.27       5108.34       417.62 o                         
   3   2  19        132.49        408.23       296.52 o                         
  -3   3  19       4071.62       4149.40       743.16 o                         
  -2   3  19         78.55         56.45       201.42 o                         
  -1   3  19       6098.28       6052.75       521.03 o                         
   0   3  19        142.92        134.05       198.58 o                         
   1   3  19       6051.07       6742.09       514.11 o                         
   2   3  19         56.05        261.78       219.57 o                         
   3   3  19       5755.96       5497.89       606.68 o                         
  -3   4  19         27.50        314.84       401.20 o                         
  -2   4  19       3098.73       2487.64       555.71 o                         
  -1   4  19         12.38        247.94       226.57 o                         
   0   4  19       6258.67       6658.78       435.87 o                         
   1   4  19         15.52         49.89       303.98 o                         
   2   4  19       4636.70       5798.61       536.21 o                         
  -2   5  19          1.50        -28.51       326.75 o                         
  -1   5  19       2749.35       2698.82       374.03 o                         
   0   5  19         13.15        376.00       279.02 o                         
   1   5  19       4165.50       4965.50       548.82 o                         
   2   5  19          0.55        196.12       365.40 o                         
  -1   6  19         18.10         20.17       250.57 o                         
   0   6  19        606.11        673.64       394.31 o                         
   1   6  19         30.34       1477.71       586.66 o                         
  -1   0  20        591.15        120.31       275.72 o                         
   0   0  20        406.19       -316.15       493.76 o                         
   1   0  20        398.40        425.78       274.28 o                         
  -1   1  20        415.13        714.13       297.93 o                         
   0   1  20        668.71        684.55       240.70 o                         
   1   1  20       1011.01       1218.06       248.04 o                         
  -1   2  20       1077.29        384.92       349.73 o                         
   0   2  20         76.70        163.05       227.34 o                         
   1   2  20        325.32         52.24       267.83 o                         
                                                                                
