# Supplementary material for: Crystal structures of sixteen phosphane chalcogenide complexes of gold(I) chloride, bromide and iodide
Source: Acta Crystallogr E Crystallogr Commun. 2024 Jan 1;80(Pt 1):34–49. doi: 10.1107/S2056989023010459 (PMC10833370; doi:10.1107/S2056989023010459)
Supplement: Supplementary file 11 [file e-80-00034-5bsup11.hkl]

data_5b                                                                         
_shelx_title ' Spatz in P2(1)/n'                                                
_shelx_refln_list_code          4                                               
_shelx_F_calc_maximum      479.16                                               
_exptl_crystal_F_000       952.00                                               
_reflns_d_resolution_high  0.6932                                               
                                                                                
loop_                                                                           
 _space_group_symop_operation_xyz                                               
 'x, y, z'                                                                      
 '-x+1/2, y+1/2, -z+1/2'                                                        
 '-x, -y, -z'                                                                   
 'x-1/2, -y-1/2, z-1/2'                                                         
                                                                                
_cell_length_a     8.2250                                                       
_cell_length_b    11.3179                                                       
_cell_length_c    15.2065                                                       
_cell_angle_alpha  90.000                                                       
_cell_angle_beta   96.690                                                       
_cell_angle_gamma  90.000                                                       
                                                                                
_shelx_F_squared_multiplier     1.000                                           
                                                                                
loop_                                                                           
 _refln_index_h                                                                 
 _refln_index_k                                                                 
 _refln_index_l                                                                 
 _refln_F_squared_calc                                                          
 _refln_F_squared_meas                                                          
 _refln_F_squared_sigma                                                         
 _refln_observed_status                                                         
   2   0   0       7055.24       7196.52        32.16 o                         
   4   0   0     104848.52     101556.43       538.39 o                         
   6   0   0      36368.60      36399.46       215.81 o                         
   8   0   0       4247.14       4282.11        74.03 o                         
  10   0   0      29285.70      29338.18       302.34 o                         
   1   1   0     101844.92     106128.13       417.81 o                         
   2   1   0        474.44        609.00         5.98 o                         
   3   1   0      17249.91      17284.91        56.88 o                         
   4   1   0        351.43        361.23         8.98 o                         
   5   1   0     118783.75     117137.46       429.58 o                         
   6   1   0        154.17        125.64         9.41 o                         
   7   1   0       3920.41       4013.49        44.57 o                         
   8   1   0        326.76        332.86        20.43 o                         
   9   1   0      24740.21      25169.81       170.13 o                         
  10   1   0          0.61          1.78        22.52 o                         
  11   1   0       6647.76       6659.09       171.52 o                         
   0   2   0     135795.08     143292.39      1203.66 o                         
   1   2   0       7757.56       7979.32        29.66 o                         
   2   2   0       6241.98       6281.48        26.81 o                         
   3   2   0       3103.57       3092.57        20.44 o                         
   4   2   0      83314.73      83522.00       337.18 o                         
   5   2   0        242.93        237.74        11.25 o                         
   6   2   0      39719.82      38847.25       161.34 o                         
   7   2   0         46.28         37.36        11.74 o                         
   8   2   0       6446.48       6520.24        77.41 o                         
   9   2   0        454.37        442.86        26.89 o                         
  10   2   0      19299.63      19443.17       182.13 o                         
  11   2   0        276.07        273.26        43.70 o                         
   1   3   0     152407.34     156330.03       536.92 o                         
   2   3   0       7336.46       7977.54        39.08 o                         
   3   3   0       4312.93       4183.40        26.24 o                         
   4   3   0       4974.06       4937.38        33.18 o                         
   5   3   0     116494.17     116098.92       413.27 o                         
   6   3   0       3694.25       3465.35        35.98 o                         
   7   3   0       1270.42       1321.23        29.13 o                         
   8   3   0       1339.88       1312.35        33.90 o                         
   9   3   0      27424.36      27585.58       193.55 o                         
  10   3   0          1.17         18.83        25.65 o                         
  11   3   0       5996.42       5688.72       165.23 o                         
   0   4   0     229594.34     233093.08      2998.55 o                         
   1   4   0         94.14        132.33         7.01 o                         
   2   4   0       9074.71       9099.25        50.52 o                         
   3   4   0       1426.73       1450.07        18.65 o                         
   4   4   0      70148.24      69015.55       245.91 o                         
   5   4   0          4.26          7.59         7.72 o                         
   6   4   0      31172.60      30940.53       154.81 o                         
   7   4   0         17.64         36.66        15.53 o                         
   8   4   0       6314.11       6595.91        75.13 o                         
   9   4   0        221.32        230.41        25.23 o                         
  10   4   0      22850.57      22924.43       205.73 o                         
  11   4   0        132.65        152.67        52.26 o                         
   1   5   0      60029.05      58999.21       234.57 o                         
   2   5   0       1734.75       1776.73        19.83 o                         
   3   5   0      20994.56      20880.27       104.78 o                         
   4   5   0       9210.27       9110.83        60.28 o                         
   5   5   0      73249.76      72766.34       283.47 o                         
   6   5   0       2940.50       3106.84        42.16 o                         
   7   5   0       8109.22       8148.00        80.31 o                         
   8   5   0       1656.19       1592.37        40.24 o                         
   9   5   0      12748.29      12923.71       133.04 o                         
  10   5   0         70.89        131.43        28.50 o                         
  11   5   0       6054.37       5465.86       344.77 o                         
   0   6   0     144535.25     142140.19       930.70 o                         
   1   6   0      20007.78      19683.20        98.97 o                         
   2   6   0      11661.51      11434.49        69.30 o                         
   3   6   0       4758.85       4584.72        43.72 o                         
   4   6   0      54576.56      53103.89       211.07 o                         
   5   6   0        782.75        698.72        20.51 o                         
   6   6   0      24485.59      24331.62       140.95 o                         
   7   6   0        559.41        565.79        24.69 o                         
   8   6   0       5821.89       5889.16        82.68 o                         
   9   6   0       2214.93       2248.61        59.49 o                         
  10   6   0      15527.47      15710.66       174.32 o                         
   1   7   0      69787.93      69822.22       302.98 o                         
   2   7   0       1817.75       1780.32        26.82 o                         
   3   7   0       7750.44       7495.97        71.59 o                         
   4   7   0       3263.94       3181.66        42.64 o                         
   5   7   0      60929.36      60480.93       261.83 o                         
   6   7   0       2223.39       2167.10        43.75 o                         
   7   7   0       4346.85       4345.37        64.13 o                         
   8   7   0       1023.30       1047.63        38.04 o                         
   9   7   0      16258.78      16184.23       158.23 o                         
  10   7   0         25.28         45.06        51.05 o                         
   0   8   0      48551.61      48320.25       299.90 o                         
   1   8   0       7230.36       7066.85        66.04 o                         
   2   8   0      19482.46      19363.47       108.12 o                         
   3   8   0       4750.25       4597.16        59.05 o                         
   4   8   0      32357.28      32195.70       171.42 o                         
   5   8   0          2.21         17.68        13.55 o                         
   6   8   0      19832.61      19844.32       140.20 o                         
   7   8   0        190.20        203.18        22.69 o                         
   8   8   0       6689.15       6781.67        96.15 o                         
   9   8   0        716.01        684.57        43.10 o                         
  10   8   0       9627.40       8975.96       405.54 o                         
   1   9   0      29788.80      29947.55       165.63 o                         
   2   9   0       3644.03       3794.54        53.58 o                         
   3   9   0      11357.02      11538.61        98.14 o                         
   4   9   0       8476.22       8445.62        81.23 o                         
   5   9   0      33982.96      33629.66       200.71 o                         
   6   9   0       6414.08       6199.94        85.65 o                         
   7   9   0       6688.03       6726.14        98.28 o                         
   8   9   0       3537.27       3651.81        73.12 o                         
   9   9   0       8363.30       8312.57       184.54 o                         
   0  10   0      58686.25      59145.40       407.09 o                         
   1  10   0       7019.45       7252.33        78.92 o                         
   2  10   0      10196.13      10341.33        97.18 o                         
   3  10   0       2851.73       2891.64        52.22 o                         
   4  10   0      23049.15      22924.75       158.03 o                         
   5  10   0          3.69         -8.60        21.19 o                         
   6  10   0      14603.44      14474.00       145.48 o                         
   7  10   0        153.22        137.12        28.02 o                         
   8  10   0       5015.56       5032.44        88.49 o                         
   9  10   0       1707.22       1716.80       157.67 o                         
   1  11   0      26195.35      26604.77       180.34 o                         
   2  11   0        636.75        660.31        26.87 o                         
   3  11   0      16576.89      16626.01       138.37 o                         
   4  11   0       2798.90       2786.41        53.92 o                         
   5  11   0      16765.77      16513.21       156.31 o                         
   6  11   0        985.37       1060.86        45.85 o                         
   7  11   0       7371.48       7224.58       130.24 o                         
   8  11   0        883.19        865.87        96.91 o                         
   0  12   0      16709.46      16968.31       254.44 o                         
   1  12   0       7925.26       8261.74        96.72 o                         
   2  12   0      12547.83      12643.98       119.34 o                         
   3  12   0       3472.95       3395.09        63.14 o                         
   4  12   0      13494.38      13574.10       127.57 o                         
   5  12   0         63.50         78.27        24.54 o                         
   6  12   0      12229.51      11775.23       159.17 o                         
   7  12   0        376.00        329.17        66.56 o                         
   1  13   0      14463.96      14708.30       131.79 o                         
   2  13   0       1048.67       1034.90        39.87 o                         
   3  13   0       7541.37       7773.34        97.29 o                         
   4  13   0       2770.17       2662.63        66.34 o                         
   5  13   0      13192.29      13156.11       163.01 o                         
   6  13   0       1606.90       1663.03       112.27 o                         
   0  14   0      14448.75      14752.91       206.52 o                         
   1  14   0       1237.35       1297.81        49.96 o                         
   2  14   0      11033.66      11038.93       134.13 o                         
   3  14   0        498.90        545.79        32.98 o                         
   4  14   0       7413.54       7331.84       115.89 o                         
   5  14   0         24.47        -24.68        48.83 o                         
   1  15   0       7508.95       7666.13       123.51 o                         
   2  15   0        650.00        639.22        44.72 o                         
   3  15   0       9599.18       9587.33       165.51 o                         
   4  15   0       2533.12       2421.49       130.29 o                         
   2  16   0       5526.47       5267.86       185.99 o                         
 -11   0   1       3917.63       3957.48       154.80 o                         
  -9   0   1       2415.10       2491.08        68.49 o                         
  -7   0   1       6996.33       6843.10        85.39 o                         
  -5   0   1      14659.97      14535.67        94.65 o                         
  -3   0   1       1686.57       1764.94        19.58 o                         
  -1   0   1       6172.22       6693.20        68.86 o                         
   1   0   1       4763.25       4952.89        20.55 o                         
   3   0   1       3557.49       3857.46        27.46 o                         
   5   0   1       2645.66       2717.74        36.51 o                         
   7   0   1       2611.14       2651.26        54.31 o                         
   9   0   1        145.77        161.20        28.72 o                         
  11   0   1       1128.68       1125.90        97.71 o                         
 -11   1   1         75.19        139.21        40.31 o                         
 -10   1   1       6692.03       6781.27        91.61 o                         
  -9   1   1        621.77        619.81        29.45 o                         
  -8   1   1         21.53         50.91        15.64 o                         
  -7   1   1        586.63        576.15        19.51 o                         
  -6   1   1      13536.23      13308.13        65.69 o                         
  -5   1   1        348.88        386.38        10.26 o                         
  -4   1   1       2410.45       2354.67        19.67 o                         
  -3   1   1        115.38        200.67         5.75 o                         
  -2   1   1       5433.16       5591.53        27.33 o                         
  -1   1   1       4336.19       4557.53        19.93 o                         
   0   1   1      22615.11      23201.84       213.25 o                         
   1   1   1       8814.50       8894.25        28.21 o                         
   3   1   1       1055.18       1003.02        10.03 o                         
   4   1   1      12668.35      13171.89        59.01 o                         
   5   1   1        221.37        226.73         9.26 o                         
   6   1   1        323.17        373.27        15.71 o                         
   7   1   1       1402.27       1384.03        27.43 o                         
   8   1   1        768.98        807.80        25.51 o                         
   9   1   1         36.85         55.74        20.41 o                         
  10   1   1        376.06        365.24        31.08 o                         
  11   1   1          2.05          2.25        41.55 o                         
 -11   2   1       3949.67       3896.93       106.87 o                         
 -10   2   1         91.26        139.68        26.24 o                         
  -9   2   1       1372.44       1419.92        40.63 o                         
  -8   2   1        184.05        147.23        19.41 o                         
  -7   2   1        184.71        222.89        18.88 o                         
  -6   2   1        345.01        341.98        10.62 o                         
  -5   2   1      23977.31      23431.81        99.66 o                         
  -4   2   1        600.44        639.74        11.46 o                         
  -3   2   1        674.24        764.06         9.95 o                         
  -2   2   1        151.35        191.63         5.61 o                         
  -1   2   1      49896.89      50961.61       151.84 o                         
   1   2   1       2354.16       2482.06        16.73 o                         
   2   2   1       6542.91       6943.93        29.59 o                         
   3   2   1        963.03        938.89        13.87 o                         
   4   2   1        115.49        131.59         9.88 o                         
   5   2   1       5237.62       5260.75        38.13 o                         
   6   2   1        360.41        406.40        12.64 o                         
   7   2   1         35.51         21.29        12.90 o                         
   8   2   1         84.69         85.96        18.21 o                         
   9   2   1        993.19        984.55        37.68 o                         
  10   2   1        109.25        110.03        23.29 o                         
  11   2   1         10.08          7.02        39.58 o                         
 -11   3   1         28.11         95.60        42.39 o                         
 -10   3   1       4166.18       4240.44        84.04 o                         
  -9   3   1          5.20          3.37        21.21 o                         
  -8   3   1       1743.47       1689.23        39.43 o                         
  -7   3   1        886.33        856.97        25.37 o                         
  -6   3   1      12719.92      12485.21        79.34 o                         
  -5   3   1        508.66        518.61        12.54 o                         
  -4   3   1       6312.03       6244.65        39.63 o                         
  -3   3   1        101.07        116.26         7.04 o                         
  -2   3   1      11754.10      11803.77        48.92 o                         
  -1   3   1        393.13        505.66         8.16 o                         
   0   3   1      11228.71      11546.62        46.41 o                         
   1   3   1       1028.77       1069.94        10.57 o                         
   2   3   1       4347.23       4512.99        27.17 o                         
   3   3   1        312.72        380.55        10.08 o                         
   4   3   1       3445.04       3557.08        30.43 o                         
   5   3   1         71.49         86.45         8.38 o                         
   6   3   1       2473.28       2380.55        35.49 o                         
   7   3   1         49.15         61.32        13.77 o                         
   8   3   1        383.66        391.67        23.85 o                         
   9   3   1         81.91         91.75        27.00 o                         
  10   3   1        471.89        510.48        35.49 o                         
  11   3   1        287.09        216.94        53.32 o                         
 -11   4   1       2531.98       2462.37       115.29 o                         
 -10   4   1         17.85         42.10        27.25 o                         
  -9   4   1       3086.64       3077.75        62.25 o                         
  -8   4   1        102.25         63.58        18.62 o                         
  -7   4   1       1985.99       2027.74        39.16 o                         
  -6   4   1       1215.67       1121.05        23.10 o                         
  -5   4   1      14856.35      14614.60        77.47 o                         
  -4   4   1        437.24        425.00        11.59 o                         
  -3   4   1        439.34        504.10        11.66 o                         
  -2   4   1      14736.76      15292.70        69.05 o                         
  -1   4   1      15726.62      15686.66        69.92 o                         
   0   4   1       4342.77       4521.05        32.14 o                         
   1   4   1      11493.36      11991.42        57.64 o                         
   2   4   1       1337.93       1221.16        15.48 o                         
   3   4   1       5057.07       5478.73        38.23 o                         
   4   4   1        319.37        336.93        10.96 o                         
   5   4   1       6281.29       6510.64        47.02 o                         
   6   4   1          8.04          8.72        13.75 o                         
   7   4   1        526.25        522.50        21.47 o                         
   8   4   1       1336.04       1376.99        37.47 o                         
   9   4   1        447.43        419.62        27.39 o                         
  10   4   1        343.15        363.59        32.36 o                         
  11   4   1        279.47        228.31        96.19 o                         
 -11   5   1         27.46        -19.06        74.61 o                         
 -10   5   1       6310.51       6272.27       105.32 o                         
  -9   5   1        238.49        182.17        27.01 o                         
  -8   5   1        219.21        201.30        21.19 o                         
  -7   5   1       1858.92       1846.92        39.58 o                         
  -6   5   1       8665.53       8740.66        72.55 o                         
  -5   5   1        515.27        476.99        12.02 o                         
  -4   5   1       5201.41       5095.11        43.28 o                         
  -3   5   1       4517.22       4553.94        36.47 o                         
  -2   5   1        187.68        247.97         8.72 o                         
  -1   5   1        208.87        316.17        11.14 o                         
   0   5   1      25121.22      25385.66       114.76 o                         
   1   5   1         48.13         86.10        10.53 o                         
   2   5   1       1499.06       1631.33        20.19 o                         
   3   5   1        674.70        655.85        15.18 o                         
   4   5   1       5972.19       6075.77        54.95 o                         
   5   5   1         91.82        105.38        10.57 o                         
   6   5   1        515.93        640.04        20.86 o                         
   7   5   1        742.05        727.72        26.35 o                         
   8   5   1        146.07        157.21        21.32 o                         
   9   5   1         43.18         18.80        23.40 o                         
  10   5   1        530.18        567.16        36.85 o                         
 -10   6   1         86.70        103.03        29.83 o                         
  -9   6   1       2398.87       2459.41        59.27 o                         
  -8   6   1       1037.98       1026.82        34.78 o                         
  -7   6   1       1168.68       1176.00        34.10 o                         
  -6   6   1         29.24         23.28        15.91 o                         
  -5   6   1       7473.62       7289.42        58.14 o                         
  -4   6   1          0.75         11.42        11.66 o                         
  -3   6   1       2206.70       2187.11        25.91 o                         
  -2   6   1         79.79         89.61         8.53 o                         
  -1   6   1       6106.60       6178.64        51.49 o                         
   0   6   1        584.82        619.19        19.80 o                         
   1   6   1       2659.22       2664.54        30.75 o                         
   2   6   1       7425.98       7450.89        57.39 o                         
   3   6   1        319.27        393.45        17.89 o                         
   4   6   1          0.33         -9.39        13.30 o                         
   5   6   1       3262.23       3253.45        39.86 o                         
   6   6   1       1470.56       1500.84        30.35 o                         
   7   6   1        268.11        262.80        20.54 o                         
   8   6   1         26.50         -2.73        20.48 o                         
   9   6   1        324.80        369.93        31.74 o                         
  10   6   1        305.05        296.24        42.87 o                         
 -10   7   1       3129.71       3318.89       117.42 o                         
  -9   7   1        608.05        626.78        36.97 o                         
  -8   7   1       1763.13       1740.76        46.35 o                         
  -7   7   1       2872.51       2867.80        55.31 o                         
  -6   7   1       4637.41       4439.24        60.16 o                         
  -5   7   1       1216.83       1255.50        26.50 o                         
  -4   7   1       7374.70       7336.56        62.38 o                         
  -3   7   1       1621.94       1611.75        26.79 o                         
  -2   7   1        175.38        215.40        17.44 o                         
  -1   7   1       1766.37       1791.32        28.95 o                         
   0   7   1      14016.11      13964.59        98.40 o                         
   1   7   1        103.54        137.55        11.09 o                         
   2   7   1       3603.55       3677.30        40.78 o                         
   3   7   1       3973.04       4009.27        42.99 o                         
   4   7   1       1554.70       1653.60        33.64 o                         
   5   7   1        366.40        377.46        17.41 o                         
   6   7   1       4670.70       4666.35        57.13 o                         
   7   7   1       2005.28       2077.26        47.09 o                         
   8   7   1          4.16         23.12        22.32 o                         
   9   7   1          0.33         13.02        25.37 o                         
  10   7   1        634.75        733.99        69.08 o                         
 -10   8   1        298.37        201.99       111.13 o                         
  -9   8   1       3635.77       3738.62        86.12 o                         
  -8   8   1        265.29        228.51        25.47 o                         
  -7   8   1         43.19         91.28        21.29 o                         
  -6   8   1        666.93        630.66        28.63 o                         
  -5   8   1      14935.76      14816.33        96.95 o                         
  -4   8   1        112.59         83.45        17.53 o                         
  -3   8   1        300.99        294.45        17.04 o                         
  -2   8   1       8393.07       8488.15        66.77 o                         
  -1   8   1       7407.80       7335.52        72.98 o                         
   0   8   1        622.90        660.57        20.95 o                         
   1   8   1       6697.54       6786.27        61.28 o                         
   2   8   1       2055.41       2042.62        31.55 o                         
   3   8   1         10.96         56.59        18.85 o                         
   4   8   1          7.66          1.01        15.69 o                         
   5   8   1       7165.13       7280.51        70.40 o                         
   6   8   1        475.50        449.12        25.42 o                         
   7   8   1        145.48        153.81        25.90 o                         
   8   8   1        672.16        678.27        36.71 o                         
   9   8   1        735.88        811.21        41.56 o                         
  10   8   1         19.73       -130.80       130.80 o                         
  -9   9   1         18.59         27.15        39.74 o                         
  -8   9   1        427.66        398.48        30.86 o                         
  -7   9   1       1386.68       1351.12        43.59 o                         
  -6   9   1       1456.51       1532.51        45.98 o                         
  -5   9   1         68.86         43.11        16.95 o                         
  -4   9   1       7436.68       7481.28        76.27 o                         
  -3   9   1       2310.03       2359.64        42.09 o                         
  -2   9   1        235.83        264.42        17.42 o                         
  -1   9   1        462.49        467.52        24.36 o                         
   0   9   1      11292.70      11548.09        88.08 o                         
   1   9   1       1415.85       1450.27        28.24 o                         
   2   9   1        164.00        181.99        16.24 o                         
   3   9   1       1158.28       1148.23        30.88 o                         
   4   9   1        787.84        832.80        27.87 o                         
   5   9   1        210.33        182.13        18.98 o                         
   6   9   1       2437.86       2532.59        55.65 o                         
   7   9   1        516.24        552.52        34.34 o                         
   8   9   1         85.34         75.31        25.32 o                         
   9   9   1         20.44         -0.01        46.10 o                         
  -9  10   1       3002.63       3228.70       172.76 o                         
  -8  10   1        305.52        316.03        34.50 o                         
  -7  10   1        834.50        830.97        41.97 o                         
  -6  10   1       1553.46       1524.01        52.01 o                         
  -5  10   1       3746.63       3716.43        65.79 o                         
  -4  10   1        675.32        663.34        27.11 o                         
  -3  10   1       2373.18       2511.84        48.33 o                         
  -2  10   1       4741.70       4720.94        69.77 o                         
  -1  10   1        375.96        462.17        31.77 o                         
   0  10   1          2.07         15.07        16.86 o                         
   1  10   1       9230.66       9338.12        88.90 o                         
   2  10   1       1374.77       1401.00        36.03 o                         
   3  10   1          4.75         54.40        16.77 o                         
   4  10   1        407.26        396.26        22.61 o                         
   5  10   1       3469.47       3550.31        59.04 o                         
   6  10   1         92.44        127.50        24.32 o                         
   7  10   1        506.18        523.11        34.34 o                         
   8  10   1        126.86        135.38        27.14 o                         
   9  10   1         49.57        -13.44        93.97 o                         
  -8  11   1       1092.76       1248.73        97.87 o                         
  -7  11   1       1707.27       1644.94        62.74 o                         
  -6  11   1       1216.04       1111.42        52.96 o                         
  -5  11   1         52.83         28.41        22.57 o                         
  -4  11   1       8180.88       8138.78        92.20 o                         
  -3  11   1       1483.76       1501.60        42.42 o                         
  -2  11   1        529.01        618.37        32.87 o                         
  -1  11   1       2212.12       2308.27        45.97 o                         
   0  11   1       9817.73      10182.94        95.91 o                         
   1  11   1        102.54        118.16        17.93 o                         
   2  11   1         60.84         66.57        20.06 o                         
   3  11   1       2221.65       2260.15        49.50 o                         
   4  11   1       1145.29       1231.24        38.67 o                         
   5  11   1         70.44         56.92        24.93 o                         
   6  11   1       2257.39       2315.43        65.40 o                         
   7  11   1       1122.99       1179.59        54.83 o                         
   8  11   1         65.21         13.88        53.33 o                         
  -7  12   1         54.33         17.55        47.54 o                         
  -6  12   1        357.52        289.23        39.07 o                         
  -5  12   1       4955.48       4915.70        93.37 o                         
  -4  12   1        109.20         77.47        25.55 o                         
  -3  12   1        740.39        790.50        31.29 o                         
  -2  12   1        963.23        923.65        33.51 o                         
  -1  12   1        915.59        951.75        34.33 o                         
   0  12   1         46.27         70.96        19.72 o                         
   1  12   1       6243.89       6385.51        80.05 o                         
   2  12   1       1045.66       1042.25        36.61 o                         
   3  12   1        520.62        544.80        36.82 o                         
   4  12   1        712.75        780.64        34.56 o                         
   5  12   1       4304.20       4433.33        82.23 o                         
   6  12   1        966.05        989.27        48.13 o                         
   7  12   1          8.72         40.78        54.44 o                         
  -6  13   1         65.27          8.50        73.33 o                         
  -5  13   1         38.22         55.33        28.70 o                         
  -4  13   1       4832.18       4768.54        90.45 o                         
  -3  13   1        164.68        146.50        25.77 o                         
  -2  13   1        118.37        158.00        23.55 o                         
  -1  13   1       1393.89       1477.00        45.54 o                         
   0  13   1       3038.47       3030.66        63.16 o                         
   1  13   1        215.44        306.36        39.45 o                         
   2  13   1       1236.41       1221.14        40.36 o                         
   3  13   1       1715.19       1706.92        47.03 o                         
   4  13   1         20.02         52.49        25.83 o                         
   5  13   1        443.85        474.99        38.34 o                         
   6  13   1       2295.89       2393.74       103.54 o                         
  -5  14   1       4426.78       4421.34       185.05 o                         
  -4  14   1        294.89        191.66        29.97 o                         
  -3  14   1        715.14        687.12        36.33 o                         
  -2  14   1       3093.65       3246.04        74.67 o                         
  -1  14   1        190.69        197.33        26.43 o                         
   0  14   1        264.93        309.28        29.09 o                         
   1  14   1       6320.89       6311.77       103.29 o                         
   2  14   1        124.81         83.99        26.30 o                         
   3  14   1        310.84        263.84        29.67 o                         
   4  14   1       1180.46       1126.48        50.79 o                         
   5  14   1       3123.66       3181.03       173.40 o                         
  -4  15   1       4338.20       4141.21       150.84 o                         
  -3  15   1        318.82        198.72        36.02 o                         
  -2  15   1         81.55         42.57        32.58 o                         
  -1  15   1       1199.88       1230.25        52.60 o                         
   0  15   1       4562.73       4607.83        91.71 o                         
   1  15   1         61.60         77.37        31.03 o                         
   2  15   1        121.49        159.32        35.04 o                         
   3  15   1        398.91        547.85        89.29 o                         
   4  15   1        692.39        544.16       144.04 o                         
  -2  16   1        421.88        725.81       173.84 o                         
  -1  16   1         20.48        -72.37        72.37 o                         
   0  16   1        665.29        747.52       166.30 o                         
   1  16   1       2926.67       2789.50       149.82 o                         
   2  16   1        194.28         88.36       101.02 o                         
 -10   0   2       4641.26       4778.58       117.76 o                         
  -8   0   2       5057.92       5096.15        81.13 o                         
  -6   0   2      39486.20      38982.65       214.07 o                         
  -4   0   2       2713.28       2646.20        35.14 o                         
  -2   0   2     100893.09     101576.27       548.87 o                         
   0   0   2      26992.17      27478.78       206.39 o                         
   2   0   2       3565.25       3431.81        20.44 o                         
   4   0   2      85839.74      84795.65       386.10 o                         
   6   0   2       2631.92       2654.56        45.48 o                         
   8   0   2      24161.27      24633.66       226.39 o                         
  10   0   2       5435.79       5328.38       186.21 o                         
 -11   1   2       8938.99       9099.64       142.85 o                         
 -10   1   2        287.80        241.02        27.90 o                         
  -9   1   2       2230.05       2297.38        47.30 o                         
  -8   1   2         99.58        102.91        15.80 o                         
  -7   1   2      17800.85      17800.87        99.53 o                         
  -6   1   2        852.91        837.96        15.43 o                         
  -5   1   2      34259.21      33907.64       119.78 o                         
  -4   1   2        701.83        603.16         9.67 o                         
  -3   1   2       3632.36       3608.06        28.24 o                         
  -2   1   2        568.15        616.64         7.63 o                         
  -1   1   2     154444.25     157859.41       625.81 o                         
   0   1   2       9008.07       9139.50        32.93 o                         
   1   1   2       4206.44       4161.75        19.92 o                         
   2   1   2        843.95        876.90         7.50 o                         
   3   1   2     102137.57     101689.57       290.60 o                         
   4   1   2         31.51         35.40         7.73 o                         
   5   1   2      21077.73      20905.14        93.32 o                         
   6   1   2         31.64         19.31         9.43 o                         
   7   1   2       8585.18       8573.64        68.47 o                         
   8   1   2        491.55        501.48        21.17 o                         
   9   1   2      26916.87      27173.08       180.38 o                         
  10   1   2        499.77        483.59        33.66 o                         
  11   1   2        466.81        472.09        63.19 o                         
 -11   2   2         18.53         45.15        41.08 o                         
 -10   2   2       8482.63       8517.56       120.68 o                         
  -9   2   2         31.70         32.34        18.82 o                         
  -8   2   2       1910.70       1949.33        41.83 o                         
  -7   2   2         30.74         29.89        13.87 o                         
  -6   2   2      57368.30      56995.71       202.91 o                         
  -5   2   2        936.17        946.80        13.99 o                         
  -4   2   2       4464.29       4462.34        30.71 o                         
  -3   2   2         65.83         83.68         5.67 o                         
  -2   2   2     109711.48     112084.12       433.02 o                         
  -1   2   2        606.94        659.55         7.85 o                         
   0   2   2      74679.39      75790.72       240.09 o                         
   1   2   2        341.76        407.48         6.48 o                         
   2   2   2      20969.66      21098.46        69.94 o                         
   3   2   2        639.15        650.88         9.89 o                         
   4   2   2     115148.04     113273.07       317.01 o                         
   5   2   2         38.48         32.54         8.08 o                         
   6   2   2        243.05        306.37        12.69 o                         
   7   2   2         39.81         43.53        13.45 o                         
   8   2   2      36473.52      36582.96       215.69 o                         
   9   2   2          1.03        -13.00        22.05 o                         
  10   2   2       4240.97       4278.96        84.34 o                         
  11   2   2          5.19        -17.81        62.25 o                         
 -11   3   2       6042.23       6181.31       167.68 o                         
 -10   3   2          6.57        -11.42        24.93 o                         
  -9   3   2       2037.26       2097.77        48.85 o                         
  -8   3   2         40.40         21.71        16.99 o                         
  -7   3   2      22399.68      22323.33       133.63 o                         
  -6   3   2        206.46        190.89        11.25 o                         
  -5   3   2      20607.37      20176.82        94.93 o                         
  -4   3   2        776.46        775.08        12.61 o                         
  -3   3   2      22175.32      22675.53        85.88 o                         
  -2   3   2       2622.51       2616.28        18.58 o                         
  -1   3   2     131480.56     133043.48       641.66 o                         
   0   3   2       4490.11       4581.41        23.79 o                         
   1   3   2       3809.62       3801.26        25.62 o                         
   2   3   2        851.51        881.18        12.76 o                         
   3   3   2      69493.09      68677.10       222.38 o                         
   4   3   2        211.87        251.30        10.90 o                         
   5   3   2      19032.82      18845.31       103.91 o                         
   6   3   2        463.33        484.37        18.98 o                         
   7   3   2       9717.86       9956.12        80.98 o                         
   8   3   2        537.83        552.77        30.12 o                         
   9   3   2      15682.21      15587.93       146.12 o                         
  10   3   2         83.58         68.98        25.71 o                         
  11   3   2       1425.73       1357.20        83.30 o                         
 -11   4   2        129.66        120.07        47.52 o                         
 -10   4   2       5938.69       5875.50       100.06 o                         
  -9   4   2       2606.13       2567.64        54.48 o                         
  -8   4   2       3323.94       3272.83        55.11 o                         
  -7   4   2       2883.41       2827.34        43.99 o                         
  -6   4   2      36687.77      36279.46       166.79 o                         
  -5   4   2       1576.86       1637.22        22.66 o                         
  -4   4   2       2865.57       2843.25        25.71 o                         
  -3   4   2        291.32        360.73         9.36 o                         
  -2   4   2      59362.80      59365.32       209.84 o                         
  -1   4   2         96.84        108.52         9.28 o                         
   0   4   2      36678.97      36358.41       137.98 o                         
   1   4   2       7836.23       8070.88        39.13 o                         
   2   4   2      15958.61      16018.64        72.64 o                         
   3   4   2       3791.90       3928.05        30.66 o                         
   4   4   2      73733.36      72910.36       255.64 o                         
   5   4   2       6753.75       6586.24        44.39 o                         
   6   4   2       2500.83       2485.56        37.56 o                         
   7   4   2       2088.19       2066.91        38.06 o                         
   8   4   2      25235.42      25430.54       172.30 o                         
   9   4   2       1004.12       1025.00        39.15 o                         
  10   4   2       3856.92       3672.77        78.98 o                         
  11   4   2          3.43        122.66        67.96 o                         
 -11   5   2       6439.84       6636.00       294.54 o                         
 -10   5   2        325.04        306.15        32.68 o                         
  -9   5   2       2065.81       1970.59        57.40 o                         
  -8   5   2          1.30          8.01        19.39 o                         
  -7   5   2      15857.35      16147.91       118.16 o                         
  -6   5   2         28.37         32.19        12.72 o                         
  -5   5   2      23826.34      23575.23       118.63 o                         
  -4   5   2       1667.01       1647.69        23.74 o                         
  -3   5   2       6250.38       6326.51        40.62 o                         
  -2   5   2       2185.45       2214.37        24.07 o                         
  -1   5   2     109377.49     108959.45       379.55 o                         
   0   5   2       9733.60      10114.02        61.58 o                         
   1   5   2       3115.27       3094.10        26.64 o                         
   2   5   2       2833.83       2900.66        28.58 o                         
   3   5   2      81087.30      79939.03       296.61 o                         
   4   5   2        474.76        474.09        14.04 o                         
   5   5   2      13128.24      13105.88        79.92 o                         
   6   5   2        658.45        598.89        21.08 o                         
   7   5   2       6678.20       6548.69        75.54 o                         
   8   5   2        446.56        446.51        26.54 o                         
   9   5   2      22839.33      22625.98       191.17 o                         
  10   5   2        923.36        852.42        42.48 o                         
 -11   6   2          0.82         63.83       106.17 o                         
 -10   6   2       3140.57       3250.99        78.05 o                         
  -9   6   2        160.67        125.43        34.08 o                         
  -8   6   2       4875.72       5000.34        77.04 o                         
  -7   6   2        163.73        169.58        19.35 o                         
  -6   6   2      24455.75      24365.86       149.69 o                         
  -5   6   2       3700.71       3575.32        41.42 o                         
  -4   6   2       5999.21       6017.37        47.28 o                         
  -3   6   2        152.70        179.89        11.52 o                         
  -2   6   2      56455.43      55355.89       197.81 o                         
  -1   6   2         62.33         60.57         8.57 o                         
   0   6   2      18471.49      18497.73       104.52 o                         
   1   6   2       1611.91       1591.76        22.14 o                         
   2   6   2      19473.32      19206.00        91.63 o                         
   3   6   2       1658.67       1582.23        23.06 o                         
   4   6   2      40176.63      39494.33       171.29 o                         
   5   6   2       2446.80       2499.08        37.17 o                         
   6   6   2       5034.19       5144.74        55.44 o                         
   7   6   2        808.08        796.19        29.65 o                         
   8   6   2      19753.78      19746.08       153.42 o                         
   9   6   2          6.35         15.58        24.28 o                         
  10   6   2       3597.84       3504.00        97.01 o                         
 -10   7   2       1066.18       1079.77        67.01 o                         
  -9   7   2       1922.74       1872.43        56.12 o                         
  -8   7   2        225.36        186.12        24.01 o                         
  -7   7   2      16986.35      17113.93       141.34 o                         
  -6   7   2        135.19        152.01        20.21 o                         
  -5   7   2       7356.26       7405.37        63.48 o                         
  -4   7   2       7158.92       7103.43        58.54 o                         
  -3   7   2      14609.86      14384.00        92.91 o                         
  -2   7   2       7586.88       7516.34        66.57 o                         
  -1   7   2      44894.91      44442.88       215.95 o                         
   0   7   2      11902.99      11865.73        80.35 o                         
   1   7   2       4150.96       4184.84        36.05 o                         
   2   7   2       4070.83       3927.24        37.31 o                         
   3   7   2      43504.15      42524.04       203.35 o                         
   4   7   2        490.94        472.05        21.74 o                         
   5   7   2      12606.11      12234.33        95.66 o                         
   6   7   2        518.01        545.01        24.05 o                         
   7   7   2       9323.20       9334.11        96.16 o                         
   8   7   2       2132.72       2250.11        54.65 o                         
   9   7   2       9661.26       9606.23       124.71 o                         
  10   7   2       1622.92       1471.26        96.77 o                         
 -10   8   2       4043.15       4004.79       322.92 o                         
  -9   8   2       1576.02       1632.11        60.22 o                         
  -8   8   2       2476.84       2473.53        61.59 o                         
  -7   8   2        644.84        674.12        30.97 o                         
  -6   8   2      23687.29      23681.88       164.18 o                         
  -5   8   2       3464.33       3589.98        50.09 o                         
  -4   8   2       4421.26       4421.34        52.94 o                         
  -3   8   2        738.85        728.20        22.77 o                         
  -2   8   2      36263.48      36302.62       177.43 o                         
  -1   8   2        839.59        866.31        25.49 o                         
   0   8   2      23609.54      23288.78       144.26 o                         
   1   8   2       3031.48       3156.49        31.71 o                         
   2   8   2      16196.05      15710.93        93.03 o                         
   3   8   2       5133.93       5230.11        58.23 o                         
   4   8   2      34638.83      33808.63       183.93 o                         
   5   8   2       6149.93       6036.30        69.42 o                         
   6   8   2       1254.78       1256.83        33.69 o                         
   7   8   2       1850.31       1802.40        46.01 o                         
   8   8   2      16970.29      16812.72       164.24 o                         
   9   8   2        603.98        603.37        39.17 o                         
  10   8   2       2269.19       1905.96       211.08 o                         
  -9   9   2       1612.51       1590.77        85.27 o                         
  -8   9   2        157.75        165.22        28.96 o                         
  -7   9   2      14292.94      14302.89       145.45 o                         
  -6   9   2        334.86        342.56        25.95 o                         
  -5   9   2       6328.13       6362.41        73.91 o                         
  -4   9   2       1176.13       1149.65        31.69 o                         
  -3   9   2      18297.75      18280.48       127.39 o                         
  -2   9   2        650.15        683.00        23.19 o                         
  -1   9   2      33003.65      33353.69       196.82 o                         
   0   9   2       5301.98       5300.65        54.18 o                         
   1   9   2       6891.97       6642.97        63.75 o                         
   2   9   2        582.74        599.90        19.23 o                         
   3   9   2      35467.37      35273.99       181.84 o                         
   4   9   2        889.23        887.08        31.13 o                         
   5   9   2       7303.91       7126.43        82.89 o                         
   6   9   2        186.73        170.72        23.38 o                         
   7   9   2       9359.74       9368.45       111.27 o                         
   8   9   2        280.29        237.09        28.42 o                         
   9   9   2       7851.70       7470.00       161.74 o                         
  -9  10   2       1010.26        978.47       104.17 o                         
  -8  10   2       6566.87       6577.19       119.65 o                         
  -7  10   2        504.08        519.70        39.80 o                         
  -6  10   2       8645.88       8720.34       115.40 o                         
  -5  10   2       4912.58       4965.32        76.16 o                         
  -4  10   2       4605.39       4804.82        67.50 o                         
  -3  10   2        692.59        697.45        28.70 o                         
  -2  10   2      27594.20      27656.43       174.52 o                         
  -1  10   2        135.78        145.13        19.72 o                         
   0  10   2       4724.64       4788.08        62.08 o                         
   1  10   2       2395.94       2402.81        44.59 o                         
   2  10   2      17718.33      17788.16       119.37 o                         
   3  10   2       3421.57       3271.04        52.77 o                         
   4  10   2      13447.02      13205.65       119.69 o                         
   5  10   2       6859.94       6861.64        99.96 o                         
   6  10   2       8135.38       7951.94       102.01 o                         
   7  10   2       1726.62       1785.33        53.85 o                         
   8  10   2       8624.77       8631.91       129.57 o                         
   9  10   2        316.55        217.43       124.17 o                         
  -8  11   2         82.02         45.50        64.25 o                         
  -7  11   2       7884.82       7902.05       136.08 o                         
  -6  11   2         11.18          0.97        30.57 o                         
  -5  11   2       5533.58       5613.28        98.31 o                         
  -4  11   2       2554.84       2637.79        55.02 o                         
  -3  11   2       7363.20       7486.06        91.56 o                         
  -2  11   2       2105.01       2143.15        50.68 o                         
  -1  11   2      17938.53      18361.08       141.47 o                         
   0  11   2       7851.23       8094.75        87.83 o                         
   1  11   2       5245.16       5274.51        67.67 o                         
   2  11   2       1915.61       1938.72        42.31 o                         
   3  11   2      20140.52      19887.30       155.87 o                         
   4  11   2        918.97        876.98        35.95 o                         
   5  11   2       4159.60       4037.86        81.12 o                         
   6  11   2        267.20        327.30        33.52 o                         
   7  11   2       5829.20       5738.49       104.92 o                         
   8  11   2        561.40        523.97        71.98 o                         
  -7  12   2          2.92        113.39        66.01 o                         
  -6  12   2       6705.94       6711.91       120.50 o                         
  -5  12   2       2082.61       2016.55        59.95 o                         
  -4  12   2       2997.82       3087.84        68.83 o                         
  -3  12   2        452.41        495.61        31.93 o                         
  -2  12   2      18911.21      18861.71       150.88 o                         
  -1  12   2       2344.59       2453.88        51.23 o                         
   0  12   2       5596.84       5855.10        79.10 o                         
   1  12   2        354.75        351.58        21.81 o                         
   2  12   2      13725.93      13856.91       134.36 o                         
   3  12   2        426.39        461.20        29.03 o                         
   4  12   2      11006.89      11004.27       118.25 o                         
   5  12   2       1526.12       1481.05        57.55 o                         
   6  12   2       3234.65       3219.58        79.94 o                         
   7  12   2        579.32        606.03        64.62 o                         
  -6  13   2        694.74        662.34       100.11 o                         
  -5  13   2       1666.13       1814.23        64.29 o                         
  -4  13   2       1402.20       1531.22        56.22 o                         
  -3  13   2      15914.10      16153.26       164.55 o                         
  -2  13   2        601.77        610.04        32.86 o                         
  -1  13   2       6136.37       6180.17        90.76 o                         
   0  13   2       2974.07       3000.19        61.45 o                         
   1  13   2       7083.64       7036.26       105.34 o                         
   2  13   2       1156.68       1085.23        45.05 o                         
   3  13   2      11673.13      11433.21       131.17 o                         
   4  13   2        711.88        750.12        36.29 o                         
   5  13   2       3563.91       3596.55        84.14 o                         
   6  13   2         56.16         80.02        71.17 o                         
  -5  14   2       2253.32       2430.93        97.57 o                         
  -4  14   2       3044.52       3092.39        78.97 o                         
  -3  14   2        285.75        264.25        33.16 o                         
  -2  14   2      11893.29      11783.85       142.80 o                         
  -1  14   2        590.18        580.61        32.87 o                         
   0  14   2       3568.99       3687.05        78.84 o                         
   1  14   2        892.62        983.68        44.95 o                         
   2  14   2       8591.51       8646.83       128.22 o                         
   3  14   2        785.60        783.41        41.17 o                         
   4  14   2       5868.38       5602.27       132.76 o                         
   5  14   2       3082.04       2754.66       204.58 o                         
  -4  15   2         17.94        -13.35        67.59 o                         
  -3  15   2       4741.70       4656.58       113.27 o                         
  -2  15   2         21.52         29.78        32.78 o                         
  -1  15   2       5770.95       5829.10       130.77 o                         
   0  15   2       2544.98       2559.61        79.07 o                         
   1  15   2       4946.74       4995.96       104.12 o                         
   2  15   2        423.33        455.18        44.85 o                         
   3  15   2       8813.37       8642.28       179.07 o                         
   4  15   2        794.88        969.30       172.86 o                         
  -1  16   2       1018.91        827.43       125.58 o                         
   1  16   2         12.62        -48.54        68.57 o                         
 -11   0   3      15953.57      16208.83       320.14 o                         
  -9   0   3        811.25        877.72        40.60 o                         
  -7   0   3      51013.11      50485.90       297.73 o                         
  -5   0   3      11495.26      11366.54        85.77 o                         
  -3   0   3      39481.37      39332.29       274.41 o                         
  -1   0   3     120036.80     120869.12       415.89 o                         
   1   0   3        252.85        401.05        12.30 o                         
   3   0   3     125184.77     125541.25       542.46 o                         
   5   0   3       3080.06       3053.73        43.86 o                         
   7   0   3      17514.13      17779.40       155.96 o                         
   9   0   3       8754.76       8920.00       143.93 o                         
  11   0   3        277.01        294.96        83.18 o                         
 -11   1   3        100.47        123.18        36.70 o                         
 -10   1   3       3858.80       3944.13        74.97 o                         
  -9   1   3        547.02        515.09        25.61 o                         
  -8   1   3      13798.58      13754.00       105.20 o                         
  -7   1   3        530.55        594.91        23.38 o                         
  -6   1   3      50150.07      49608.32       179.12 o                         
  -5   1   3         40.78         55.21         6.85 o                         
  -4   1   3       3953.78       4036.93        32.04 o                         
  -3   1   3       1134.98       1289.42        15.38 o                         
  -2   1   3     173032.78     173621.92       665.55 o                         
  -1   1   3       4448.01       4630.68        20.43 o                         
   0   1   3      14049.34      14267.79        45.64 o                         
   1   1   3       1063.42       1167.99        11.23 o                         
   2   1   3      74133.34      75260.63       222.15 o                         
   3   1   3        123.33        131.98         5.24 o                         
   4   1   3      40910.71      41028.98       136.95 o                         
   5   1   3        588.52        579.85        13.90 o                         
   6   1   3       3690.39       3749.50        40.42 o                         
   7   1   3        249.61        238.28        16.14 o                         
   8   1   3      22366.75      22456.27       138.52 o                         
   9   1   3         26.14         36.80        22.34 o                         
  10   1   3       1205.00       1122.04        51.09 o                         
  11   1   3         42.95         16.62        39.10 o                         
 -11   2   3      10914.94      11271.27       179.78 o                         
 -10   2   3        256.20        263.62        31.22 o                         
  -9   2   3       1702.85       1665.34        46.11 o                         
  -8   2   3        673.27        655.85        26.31 o                         
  -7   2   3      59184.89      58439.25       237.57 o                         
  -6   2   3          6.23         21.09         9.76 o                         
  -5   2   3       7005.50       6988.79        47.63 o                         
  -4   2   3        179.89        202.88         9.34 o                         
  -3   2   3      49613.23      49656.80       196.01 o                         
  -2   2   3        426.41        456.74         7.52 o                         
  -1   2   3     114233.77     116201.05       523.58 o                         
   0   2   3         15.04         38.59         4.76 o                         
   1   2   3       5547.13       5562.06        27.31 o                         
   2   2   3       1272.27       1330.00        15.09 o                         
   3   2   3     100817.91     101992.25       294.34 o                         
   4   2   3       4088.15       4377.36        28.66 o                         
   5   2   3       5307.75       5404.17        35.60 o                         
   6   2   3        344.54        354.62        15.78 o                         
   7   2   3      17122.89      17356.95       104.96 o                         
   8   2   3          2.25         45.21        16.45 o                         
   9   2   3       8535.99       8470.36       107.29 o                         
  10   2   3         23.41         39.22        25.51 o                         
  11   2   3       2807.85       2595.19       131.81 o                         
 -11   3   3        113.20        177.43        46.71 o                         
 -10   3   3       6939.91       7170.81       111.98 o                         
  -9   3   3         29.75         27.56        21.90 o                         
  -8   3   3       6707.12       6685.30        77.20 o                         
  -7   3   3        336.01        339.45        19.30 o                         
  -6   3   3      51828.40      50290.21       204.51 o                         
  -5   3   3       2396.92       2340.45        25.76 o                         
  -4   3   3       1427.88       1422.03        17.20 o                         
  -3   3   3       3078.12       2905.56        25.12 o                         
  -2   3   3     114959.95     116637.11       381.24 o                         
  -1   3   3       2290.10       2386.35        19.76 o                         
   0   3   3       5083.30       4951.80        26.64 o                         
   1   3   3       4817.52       4955.24        29.87 o                         
   2   3   3      39155.18      39474.11       143.61 o                         
   3   3   3        398.43        429.33         9.89 o                         
   4   3   3      49763.84      49975.73       170.14 o                         
   5   3   3        230.98        239.37        10.13 o                         
   6   3   3       1403.54       1459.04        27.77 o                         
   7   3   3       1199.65       1210.13        31.02 o                         
   8   3   3      28022.32      28067.31       185.09 o                         
   9   3   3        144.00        123.85        23.23 o                         
  10   3   3        646.62        606.33        39.27 o                         
  11   3   3        322.88        316.02        77.33 o                         
 -11   4   3      10398.08      10362.26       348.48 o                         
 -10   4   3        212.25        156.43        28.01 o                         
  -9   4   3       1303.18       1220.75        47.27 o                         
  -8   4   3        865.82        890.72        31.38 o                         
  -7   4   3      35959.91      35831.97       188.68 o                         
  -6   4   3       3206.94       3113.30        40.35 o                         
  -5   4   3      10058.22       9819.86        71.16 o                         
  -4   4   3       3795.28       3863.05        28.41 o                         
  -3   4   3      33870.70      33810.40       121.53 o                         
  -2   4   3       1014.15       1105.03        15.85 o                         
  -1   4   3      79599.34      79406.91       268.93 o                         
   0   4   3         61.79         98.89         6.32 o                         
   1   4   3       4602.91       4532.16        28.36 o                         
   2   4   3       2260.89       2373.80        22.80 o                         
   3   4   3      77675.31      77230.20       271.78 o                         
   4   4   3         51.87         60.63         8.49 o                         
   5   4   3       4172.18       4075.05        34.14 o                         
   6   4   3       2961.71       3007.56        39.25 o                         
   7   4   3      13554.33      13619.65       109.29 o                         
   8   4   3        162.87        130.46        21.48 o                         
   9   4   3       6870.71       6931.47        94.07 o                         
  10   4   3        160.86        184.73        31.64 o                         
  11   4   3        711.91        660.16        72.58 o                         
 -11   5   3        394.77        302.51       132.83 o                         
 -10   5   3       2826.81       2742.56        70.48 o                         
  -9   5   3         64.17         28.07        23.60 o                         
  -8   5   3      16986.71      16908.80       140.78 o                         
  -7   5   3        407.37        407.72        22.69 o                         
  -6   5   3      36740.22      36601.94       179.90 o                         
  -5   5   3       1917.85       1935.54        24.91 o                         
  -4   5   3       5669.42       5653.78        39.03 o                         
  -3   5   3      11097.12      11002.71        57.95 o                         
  -2   5   3      96885.02      95999.00       360.43 o                         
  -1   5   3       5456.63       5503.22        43.97 o                         
   0   5   3      15512.59      15716.66        84.17 o                         
   1   5   3       3197.94       3069.23        27.87 o                         
   2   5   3      35783.58      35824.16       136.64 o                         
   3   5   3         11.31         30.37         8.14 o                         
   4   5   3      31610.37      31607.02       139.22 o                         
   5   5   3        335.05        360.65        20.10 o                         
   6   5   3       5489.25       5547.73        56.25 o                         
   7   5   3       2141.37       2141.24        42.42 o                         
   8   5   3      12712.26      12687.62       120.08 o                         
   9   5   3        230.99        202.60        27.27 o                         
  10   5   3       3288.09       3194.83        93.45 o                         
 -10   6   3        768.92        844.32        44.34 o                         
  -9   6   3       2542.16       2636.73        64.23 o                         
  -8   6   3       2693.17       2771.30        61.34 o                         
  -7   6   3      28355.97      28266.48       187.25 o                         
  -6   6   3       1282.18       1360.28        30.76 o                         
  -5   6   3      15998.38      15835.04        92.09 o                         
  -4   6   3        399.16        458.64        13.09 o                         
  -3   6   3      22663.52      22430.94       106.41 o                         
  -2   6   3        829.83        793.32        15.27 o                         
  -1   6   3      68806.09      67474.03       284.94 o                         
   0   6   3        980.15        908.71        18.52 o                         
   1   6   3       4745.59       4769.02        39.62 o                         
   2   6   3      12017.90      12099.90        63.56 o                         
   3   6   3      63607.72      62618.73       255.44 o                         
   4   6   3       5299.32       5316.96        42.64 o                         
   5   6   3       5056.31       5101.83        56.41 o                         
   6   6   3       2557.31       2484.62        40.68 o                         
   7   6   3       9897.27       9955.21        98.71 o                         
   8   6   3          1.19         19.08        20.80 o                         
   9   6   3       8896.58       8657.76       114.35 o                         
  10   6   3          2.29        -15.27        41.68 o                         
 -10   7   3       4971.10       4911.58       133.90 o                         
  -9   7   3       1044.46       1032.21        45.05 o                         
  -8   7   3       4868.87       4719.79        79.28 o                         
  -7   7   3         16.60         33.14        19.16 o                         
  -6   7   3      27950.02      28014.78       171.63 o                         
  -5   7   3        520.53        478.08        17.85 o                         
  -4   7   3       3510.69       3557.20        41.12 o                         
  -3   7   3       7594.72       7404.90        48.14 o                         
  -2   7   3      58107.12      57428.71       263.08 o                         
  -1   7   3       6219.04       6135.02        57.82 o                         
   0   7   3      16274.29      16255.40        98.90 o                         
   1   7   3       4920.87       4905.53        43.78 o                         
   2   7   3      16406.85      16290.29        83.04 o                         
   3   7   3        139.80        152.25        13.72 o                         
   4   7   3      33424.36      33105.23       181.15 o                         
   5   7   3        214.34        248.34        19.63 o                         
   6   7   3       1908.56       1915.77        39.47 o                         
   7   7   3        485.98        526.88        30.78 o                         
   8   7   3      12581.21      12637.14       130.58 o                         
   9   7   3        108.81        119.30        29.17 o                         
  10   7   3       1075.60       1035.66       157.03 o                         
 -10   8   3        708.41        570.59       141.76 o                         
  -9   8   3       3592.54       3533.59        83.99 o                         
  -8   8   3       2629.56       2685.39        61.90 o                         
  -7   8   3      20531.92      20240.53       156.64 o                         
  -6   8   3       2924.56       2948.93        55.04 o                         
  -5   8   3       9755.60       9765.62        94.10 o                         
  -4   8   3       3509.05       3475.12        48.92 o                         
  -3   8   3      18911.01      18660.88       113.45 o                         
  -2   8   3        344.71        334.18        16.58 o                         
  -1   8   3      27253.49      27497.26       159.98 o                         
   0   8   3       2149.58       2122.97        33.16 o                         
   1   8   3       9879.26       9892.65        64.22 o                         
   2   8   3       6181.36       6041.71        52.91 o                         
   3   8   3      25814.37      26098.09       139.43 o                         
   4   8   3       2057.93       2013.49        39.08 o                         
   5   8   3       9233.96       9263.93        88.34 o                         
   6   8   3       2439.25       2449.14        47.83 o                         
   7   8   3       7354.48       7332.29        95.90 o                         
   8   8   3          1.66         -9.37        26.10 o                         
   9   8   3       6082.08       6141.79       138.69 o                         
  -9   9   3         27.56        -37.32        42.91 o                         
  -8   9   3       5869.51       5700.65       103.02 o                         
  -7   9   3       1226.85       1209.97        46.55 o                         
  -6   9   3      22174.03      22199.46       168.61 o                         
  -5   9   3       3662.64       3696.24        59.06 o                         
  -4   9   3       5152.46       5114.20        66.02 o                         
  -3   9   3       7491.73       7649.58        75.62 o                         
  -2   9   3      32903.22      33101.79       250.84 o                         
  -1   9   3       3189.58       3183.10        49.91 o                         
   0   9   3      16090.27      16096.23       145.76 o                         
   1   9   3       5457.13       5383.29        53.20 o                         
   2   9   3      11224.49      11231.77        88.81 o                         
   3   9   3        361.02        397.14        22.48 o                         
   4   9   3      25264.60      25168.95       167.65 o                         
   5   9   3        742.19        783.20        30.85 o                         
   6   9   3       2192.81       2279.24        52.82 o                         
   7   9   3       4873.68       4597.75        81.68 o                         
   8   9   3       9320.18       9459.39       124.12 o                         
   9   9   3        547.77        529.87        71.37 o                         
  -9  10   3       2666.71       2590.06       159.72 o                         
  -8  10   3       2420.95       2412.49        78.96 o                         
  -7  10   3       8586.00       8261.99       123.48 o                         
  -6  10   3       2171.55       2097.63        56.23 o                         
  -5  10   3      12982.17      12818.24       141.25 o                         
  -4  10   3       2291.23       2272.33        48.67 o                         
  -3  10   3       7599.15       7659.02        98.24 o                         
  -2  10   3        233.42        269.69        21.81 o                         
  -1  10   3      37502.08      37660.90       256.27 o                         
   0  10   3        345.92        353.92        20.32 o                         
   1  10   3       4329.26       4302.24        56.14 o                         
   2  10   3       6384.79       6475.85        64.63 o                         
   3  10   3      22414.45      22095.02       161.19 o                         
   4  10   3        525.98        509.68        30.69 o                         
   5  10   3       6671.64       6515.44        89.08 o                         
   6  10   3       1705.01       1709.62        52.86 o                         
   7  10   3       3180.08       3026.76        75.11 o                         
   8  10   3         16.90         -9.32        31.92 o                         
  -8  11   3       5748.12       5519.88       423.74 o                         
  -7  11   3         73.09         84.90        32.80 o                         
  -6  11   3      11137.04      10925.30       156.54 o                         
  -5  11   3        452.43        461.73        33.39 o                         
  -4  11   3       8615.39       8787.40       121.20 o                         
  -3  11   3       5044.55       5142.67        79.29 o                         
  -2  11   3      14141.82      14307.10       185.47 o                         
  -1  11   3       2737.50       2693.76        52.67 o                         
   0  11   3      12970.80      13069.47       107.28 o                         
   1  11   3       2688.47       2708.07        50.76 o                         
   2  11   3       7270.55       7382.43        93.50 o                         
   3  11   3         87.26         99.03        21.91 o                         
   4  11   3      12887.88      12829.26       128.24 o                         
   5  11   3        140.96        160.22        26.60 o                         
   6  11   3       4420.92       4370.77        89.30 o                         
   7  11   3       1391.82       1393.20        58.29 o                         
   8  11   3       3877.02       3873.00       212.19 o                         
  -8  12   3       1784.39       1679.69       228.99 o                         
  -7  12   3       8245.53       8532.46       245.12 o                         
  -6  12   3        717.75        699.94        48.54 o                         
  -5  12   3      10046.58      10185.41       132.34 o                         
  -4  12   3        336.26        334.66        32.83 o                         
  -3  12   3       6718.05       6846.37        99.91 o                         
  -2  12   3       1857.98       1895.33        52.97 o                         
  -1  12   3      18737.56      18760.45       167.27 o                         
   0  12   3       2112.42       2231.84        48.11 o                         
   1  12   3       6466.99       6600.03        91.85 o                         
   2  12   3       6839.31       6877.53        95.45 o                         
   3  12   3      10672.56      10621.45       117.87 o                         
   4  12   3       1750.57       1761.17        49.83 o                         
   5  12   3       8272.08       8183.52       128.12 o                         
   6  12   3       1167.45       1233.48        52.89 o                         
   7  12   3       1904.04       2034.23       119.49 o                         
  -6  13   3       9755.02       9849.72       252.69 o                         
  -5  13   3        528.82        556.86        42.64 o                         
  -4  13   3       4466.89       4543.60       104.17 o                         
  -3  13   3       3615.99       3687.37        73.68 o                         
  -2  13   3      10010.21      10030.35       114.95 o                         
  -1  13   3        611.26        643.54        32.60 o                         
   0  13   3      13258.89      13422.71       136.36 o                         
   1  13   3       1633.89       1627.57        63.31 o                         
   2  13   3       3506.78       3537.37        75.24 o                         
   3  13   3        282.22        231.00        29.29 o                         
   4  13   3      13403.27      13050.63       151.83 o                         
   5  13   3        140.74        168.41        34.71 o                         
   6  13   3        995.92       1155.84        91.29 o                         
  -5  14   3       6499.17       6842.53       177.01 o                         
  -4  14   3        875.82        899.76        54.75 o                         
  -3  14   3       3748.88       3671.55        90.06 o                         
  -2  14   3         93.43         72.59        27.12 o                         
  -1  14   3      10150.96      10446.26       138.41 o                         
   0  14   3         60.56         93.01        27.92 o                         
   1  14   3       4330.70       4257.70        89.74 o                         
   2  14   3       2338.70       2383.80        68.84 o                         
   3  14   3       4600.06       4582.65        97.89 o                         
   4  14   3         17.02        -44.03        46.20 o                         
   5  14   3       6896.42       7392.93       427.80 o                         
  -4  15   3       5861.87       5615.98       172.14 o                         
  -3  15   3       2875.97       2748.68        93.21 o                         
  -2  15   3       3826.18       3720.46       125.58 o                         
  -1  15   3        331.50        274.68        35.02 o                         
   0  15   3       8126.94       8221.27       146.46 o                         
   1  15   3        445.66        610.63        53.61 o                         
   2  15   3       3130.22       3170.93       100.60 o                         
   3  15   3       1315.16       1386.56        88.12 o                         
  -1  16   3      10173.82      10052.35       692.19 o                         
   0  16   3        134.29        216.01        58.54 o                         
 -10   0   4       1207.98       1267.69        66.54 o                         
  -8   0   4        144.67        155.30        24.29 o                         
  -6   0   4       7083.54       7333.18        67.99 o                         
  -4   0   4       1683.74       1821.05        27.45 o                         
  -2   0   4      18878.26      18765.54        86.95 o                         
   2   0   4      29407.07      29551.34       144.19 o                         
   4   0   4       7333.45       7355.44        62.83 o                         
   6   0   4        536.09        597.30        29.94 o                         
   8   0   4       7564.62       7716.16       109.88 o                         
  10   0   4         57.22        121.07        40.92 o                         
 -11   1   4         70.88        104.41        41.25 o                         
 -10   1   4        257.84        228.59        27.94 o                         
  -9   1   4        222.67        237.78        23.01 o                         
  -8   1   4         19.45         30.55        16.59 o                         
  -7   1   4       1305.98       1353.89        28.73 o                         
  -6   1   4         51.37         43.41         8.98 o                         
  -5   1   4        248.64        276.72        10.63 o                         
  -4   1   4          1.34         16.31         7.33 o                         
  -3   1   4       6370.76       6352.94        36.83 o                         
  -2   1   4       3897.18       4185.95        24.23 o                         
  -1   1   4       6921.64       6986.57        28.65 o                         
   1   1   4       6100.57       6103.81        32.31 o                         
   2   1   4       1780.74       1926.84        19.28 o                         
   3   1   4      11531.72      11116.15        50.75 o                         
   4   1   4        123.07        144.18         7.87 o                         
   5   1   4        511.98        544.00        13.11 o                         
   6   1   4          7.10         12.34        10.64 o                         
   7   1   4       9567.91       9662.53        79.78 o                         
   8   1   4          1.20         17.65        16.55 o                         
   9   1   4        338.49        380.40        28.69 o                         
  10   1   4         16.07         -6.52        26.22 o                         
  11   1   4       1446.80       1421.56       136.09 o                         
 -11   2   4          1.09          1.47        33.21 o                         
 -10   2   4         42.64         27.68        25.06 o                         
  -9   2   4        519.72        541.53        32.50 o                         
  -8   2   4        938.09       1016.27        29.47 o                         
  -7   2   4        324.75        319.66        16.67 o                         
  -6   2   4         42.70         51.10        10.76 o                         
  -5   2   4       1578.85       1636.84        22.13 o                         
  -4   2   4       2399.17       2296.08        25.19 o                         
  -3   2   4       2673.67       2765.45        24.15 o                         
  -2   2   4       6410.34       6474.08        32.61 o                         
  -1   2   4        485.23        479.90         8.15 o                         
   1   2   4        172.19        213.46         8.13 o                         
   2   2   4      12981.91      12454.91        65.59 o                         
   3   2   4          9.98         19.84         5.48 o                         
   4   2   4         68.07        112.24         8.34 o                         
   5   2   4       1912.79       1926.25        21.76 o                         
   6   2   4       5752.78       5721.89        46.06 o                         
   7   2   4        156.99        172.29        16.92 o                         
   8   2   4       5001.34       5058.93        69.74 o                         
   9   2   4        634.98        604.89        35.02 o                         
  10   2   4        421.80        473.28        38.81 o                         
  11   2   4        105.13        138.92        94.09 o                         
 -11   3   4        550.98        501.36        49.94 o                         
 -10   3   4        357.34        330.42        30.81 o                         
  -9   3   4         40.56         26.93        23.07 o                         
  -8   3   4         28.02         51.18        18.61 o                         
  -7   3   4       1832.48       1803.61        32.10 o                         
  -6   3   4        232.99        244.60        16.06 o                         
  -5   3   4       1244.44       1177.21        15.79 o                         
  -4   3   4        814.47        859.69        13.85 o                         
  -3   3   4       3643.03       3657.25        27.69 o                         
  -2   3   4        121.94        170.58         8.14 o                         
  -1   3   4       3882.53       3868.51        25.81 o                         
   0   3   4       2747.73       2751.80        19.87 o                         
   1   3   4        811.54        855.68        19.47 o                         
   2   3   4       1484.56       1537.90        18.23 o                         
   3   3   4      21973.57      21883.36        96.85 o                         
   4   3   4       2890.43       2899.58        25.10 o                         
   5   3   4         22.56         51.55         8.40 o                         
   6   3   4        106.77        104.20        13.01 o                         
   7   3   4       8637.69       8745.49        81.93 o                         
   8   3   4         84.40        109.20        21.65 o                         
   9   3   4        628.73        666.08        36.83 o                         
  10   3   4        152.70        157.79        28.59 o                         
 -11   4   4        179.51         39.75        68.23 o                         
 -10   4   4        215.37        156.35        29.35 o                         
  -9   4   4         23.45         40.73        25.02 o                         
  -8   4   4        687.47        789.00        31.36 o                         
  -7   4   4         17.64          5.30        13.57 o                         
  -6   4   4        954.11        958.52        23.52 o                         
  -5   4   4        495.35        486.92        14.32 o                         
  -4   4   4       1253.98       1274.63        21.01 o                         
  -3   4   4        131.81        149.87         7.61 o                         
  -2   4   4       5284.89       5168.71        39.44 o                         
  -1   4   4        473.12        441.98        11.97 o                         
   0   4   4       1247.42       1322.30        16.69 o                         
   1   4   4         68.79         90.82         6.76 o                         
   2   4   4      18111.12      17916.57        86.32 o                         
   3   4   4          5.10         28.94         9.03 o                         
   4   4   4       2770.65       2679.88        29.76 o                         
   5   4   4         77.51         80.54        10.05 o                         
   6   4   4       4023.47       4107.28        50.30 o                         
   7   4   4          2.16         37.83        17.13 o                         
   8   4   4       3258.14       3267.70        62.28 o                         
   9   4   4         13.67         11.50        23.25 o                         
  10   4   4        127.88         86.34        27.38 o                         
 -11   5   4         81.15         88.10        92.88 o                         
 -10   5   4        673.87        638.32        38.31 o                         
  -9   5   4       1226.52       1264.07        45.84 o                         
  -8   5   4         12.76         -6.97        21.51 o                         
  -7   5   4        388.07        433.06        21.59 o                         
  -6   5   4        179.50        177.36        15.43 o                         
  -5   5   4        177.91        258.95        13.56 o                         
  -4   5   4        185.37        180.62         8.78 o                         
  -3   5   4      13517.57      13602.63        76.92 o                         
  -2   5   4         69.32         96.02         8.26 o                         
  -1   5   4         83.12        119.61         7.39 o                         
   0   5   4       2111.95       2141.40        22.94 o                         
   1   5   4       9848.26       9520.75        52.28 o                         
   2   5   4       1873.59       1916.77        28.04 o                         
   3   5   4       1280.15       1219.04        19.84 o                         
   4   5   4       2975.08       2902.63        36.76 o                         
   5   5   4        441.87        417.01        19.20 o                         
   6   5   4        555.06        588.27        23.12 o                         
   7   5   4       8239.97       8201.48        85.96 o                         
   8   5   4        112.13        115.68        22.23 o                         
   9   5   4        248.63        300.30        26.96 o                         
  10   5   4        133.46        222.73        46.46 o                         
 -11   6   4         22.95        -72.37        99.15 o                         
 -10   6   4         85.82         48.12        28.25 o                         
  -9   6   4       1229.03       1254.18        45.82 o                         
  -8   6   4        615.94        717.04        35.91 o                         
  -7   6   4        396.45        383.52        23.57 o                         
  -6   6   4        653.35        621.99        24.74 o                         
  -5   6   4       4748.32       4611.65        41.33 o                         
  -4   6   4       2166.00       2157.02        25.47 o                         
  -3   6   4       1379.03       1349.81        21.51 o                         
  -2   6   4       6798.09       6715.97        49.10 o                         
  -1   6   4       3737.82       3684.75        30.07 o                         
   0   6   4        420.89        462.08        14.36 o                         
   1   6   4        231.97        277.85         9.93 o                         
   2   6   4      10669.20      10236.71        58.27 o                         
   3   6   4         31.24         47.10         9.68 o                         
   4   6   4        566.52        570.24        20.53 o                         
   5   6   4       3104.33       3073.41        44.50 o                         
   6   6   4       2772.89       2696.89        43.04 o                         
   7   6   4        664.61        688.12        28.87 o                         
   8   6   4       2895.12       2908.76        58.69 o                         
   9   6   4       1596.46       1538.09        50.54 o                         
  10   6   4        174.41        109.49        55.97 o                         
 -10   7   4         58.30         22.98        51.18 o                         
  -9   7   4        564.74        548.49        36.79 o                         
  -8   7   4          6.10        -21.39        24.62 o                         
  -7   7   4        507.22        564.02        29.38 o                         
  -6   7   4        337.14        320.42        23.14 o                         
  -5   7   4        482.48        455.51        22.97 o                         
  -4   7   4        580.11        612.44        19.05 o                         
  -3   7   4       4439.57       4421.34        43.07 o                         
  -2   7   4        264.45        229.68        10.12 o                         
  -1   7   4        140.07        148.94        10.35 o                         
   0   7   4       1316.98       1368.58        23.62 o                         
   1   7   4       8074.22       7756.67        58.23 o                         
   2   7   4         62.58         71.00         7.99 o                         
   3   7   4       9599.31       9480.91        67.14 o                         
   4   7   4       1389.33       1397.31        28.52 o                         
   5   7   4        664.91        645.91        25.62 o                         
   6   7   4         26.04         -3.98        17.51 o                         
   7   7   4       5290.40       5185.22        77.50 o                         
   8   7   4        476.68        430.60        30.39 o                         
   9   7   4        130.75        154.15        28.06 o                         
 -10   8   4         11.04         79.93        97.32 o                         
  -9   8   4        333.82        353.14        35.74 o                         
  -8   8   4       3001.67       3064.69        69.54 o                         
  -7   8   4          0.42        -20.98        24.91 o                         
  -6   8   4        366.86        325.18        24.48 o                         
  -5   8   4        870.49        854.48        29.79 o                         
  -4   8   4       5809.68       5877.76        62.54 o                         
  -3   8   4          0.33         36.20        15.11 o                         
  -2   8   4        411.78        478.71        18.66 o                         
  -1   8   4       2654.05       2541.09        32.44 o                         
   0   8   4       1282.97       1275.85        27.07 o                         
   1   8   4         20.15         29.69        16.76 o                         
   2   8   4       6948.02       6885.73        58.04 o                         
   3   8   4        667.82        658.07        19.68 o                         
   4   8   4        162.93        204.53        18.52 o                         
   5   8   4        530.71        526.85        26.54 o                         
   6   8   4       9190.92       9215.08        95.14 o                         
   7   8   4        180.35        216.62        25.75 o                         
   8   8   4        499.31        497.93        38.85 o                         
   9   8   4        778.88        843.70        57.27 o                         
  -9   9   4        549.56        687.46        81.03 o                         
  -8   9   4         23.69         21.86        28.94 o                         
  -7   9   4         48.80        126.07        30.44 o                         
  -6   9   4        905.19        964.29        38.27 o                         
  -5   9   4         22.84         51.91        19.01 o                         
  -4   9   4        808.86        771.59        26.97 o                         
  -3   9   4       7170.91       7194.97        76.21 o                         
  -2   9   4         95.54         99.36        19.93 o                         
  -1   9   4        176.62        217.54        14.64 o                         
   0   9   4       5326.73       5221.19        52.92 o                         
   1   9   4       5955.45       5849.18        54.41 o                         
   2   9   4       1261.82       1311.81        26.68 o                         
   3   9   4        841.95        848.23        29.73 o                         
   4   9   4       3734.27       3699.18        59.99 o                         
   5   9   4        309.80        324.26        24.19 o                         
   6   9   4        455.81        437.75        26.43 o                         
   7   9   4       5206.64       5220.47        87.22 o                         
   8   9   4        334.98        328.77        36.13 o                         
   9   9   4        216.53        221.84        52.45 o                         
  -9  10   4        435.81        344.30        90.84 o                         
  -8  10   4        687.98        756.16        46.39 o                         
  -7  10   4        305.34        347.69        34.69 o                         
  -6  10   4          7.19         11.67        26.17 o                         
  -5  10   4        811.39        843.14        38.41 o                         
  -4  10   4       2283.35       2304.20        55.19 o                         
  -3  10   4        177.80        187.66        21.70 o                         
  -2  10   4       1111.67       1223.45        33.99 o                         
  -1  10   4        846.82        952.95        29.41 o                         
   0  10   4        511.30        501.66        21.80 o                         
   1  10   4          4.38         28.59        12.71 o                         
   2  10   4       9279.29       9109.44        86.91 o                         
   3  10   4        858.15        904.70        34.02 o                         
   4  10   4        347.28        394.11        31.46 o                         
   5  10   4        329.04        294.69        27.73 o                         
   6  10   4       2707.93       2664.21        63.84 o                         
   7  10   4         33.72         62.27        29.09 o                         
   8  10   4        666.75        687.75        62.94 o                         
  -8  11   4         75.28        176.62        82.58 o                         
  -7  11   4        356.84        373.38        64.19 o                         
  -6  11   4        437.43        455.83        36.84 o                         
  -5  11   4        342.95        348.11        33.60 o                         
  -4  11   4        356.16        342.93        30.19 o                         
  -3  11   4       5862.19       5886.77        92.08 o                         
  -2  11   4       1179.76       1139.00        40.90 o                         
  -1  11   4        479.45        547.76        27.70 o                         
   0  11   4        468.71        407.68        23.64 o                         
   1  11   4      10803.15      10734.24       108.52 o                         
   2  11   4        194.39        223.89        23.34 o                         
   3  11   4         31.79         50.36        21.21 o                         
   4  11   4        843.35        830.19        42.17 o                         
   5  11   4       2382.31       2327.34        65.69 o                         
   6  11   4          2.83        -12.76        33.61 o                         
   7  11   4       2342.76       2271.01        83.42 o                         
   8  11   4        476.49        591.35       158.26 o                         
  -7  12   4         31.05         54.19        63.51 o                         
  -6  12   4        766.10        767.03        46.93 o                         
  -5  12   4        851.47        902.33        51.02 o                         
  -4  12   4       5119.94       5238.41        98.15 o                         
  -3  12   4          9.78         66.17        26.01 o                         
  -2  12   4        199.22        248.36        26.03 o                         
  -1  12   4       3318.35       3428.31        66.57 o                         
   0  12   4        556.14        541.36        28.03 o                         
   1  12   4          8.49         41.79        22.14 o                         
   2  12   4       4748.24       4788.47        83.66 o                         
   3  12   4       1197.31       1215.23        43.88 o                         
   4  12   4        315.89        339.32        31.84 o                         
   5  12   4        486.88        516.21        41.63 o                         
   6  12   4       4757.38       4652.31       107.21 o                         
   7  12   4        177.57         68.85        72.63 o                         
  -6  13   4        580.67        723.63        76.47 o                         
  -5  13   4         20.53          7.16        31.51 o                         
  -4  13   4        201.79        139.42        30.96 o                         
  -3  13   4       2456.80       2516.21        73.42 o                         
  -2  13   4        526.04        568.49        37.01 o                         
  -1  13   4         21.52         10.08        22.19 o                         
   0  13   4        334.20        419.46        32.53 o                         
   1  13   4       3310.74       3252.85        75.11 o                         
   2  13   4        339.14        351.47        33.33 o                         
   3  13   4        706.29        683.25        42.05 o                         
   4  13   4       1227.68       1193.03        51.68 o                         
   5  13   4        455.11        554.71        52.35 o                         
   6  13   4          9.82         66.41        70.86 o                         
  -5  14   4         76.87         55.93        64.40 o                         
  -4  14   4       3377.38       3403.34       110.80 o                         
  -3  14   4       1692.58       1698.37        64.74 o                         
  -2  14   4         18.53         66.63        32.96 o                         
  -1  14   4        487.47        537.48        37.97 o                         
   0  14   4        599.09        631.32        42.65 o                         
   1  14   4         27.97         63.25        29.01 o                         
   2  14   4       3689.31       3596.34        86.44 o                         
   3  14   4       1512.53       1546.71        63.73 o                         
   4  14   4         11.93         16.12        56.42 o                         
   5  14   4         10.08        -43.35       110.22 o                         
  -4  15   4         89.98         94.79        62.02 o                         
  -3  15   4       2715.47       2680.30       129.45 o                         
  -2  15   4       1499.24       1368.47        88.26 o                         
  -1  15   4        331.16        310.89        41.93 o                         
   0  15   4        201.21        222.48        39.77 o                         
   1  15   4       4972.23       4961.86       137.61 o                         
   2  15   4        130.18        191.88        46.94 o                         
   3  15   4         77.32         25.01        50.70 o                         
  -1  16   4        563.38        642.89       165.15 o                         
 -11   0   5       1743.17       1881.71        99.85 o                         
  -9   0   5      19242.65      19213.62       222.07 o                         
  -7   0   5      31477.67      31285.28       253.88 o                         
  -5   0   5      11305.37      11340.13        87.74 o                         
  -3   0   5     188556.38     185601.94       878.85 o                         
  -1   0   5        361.73        526.57        25.00 o                         
   1   0   5     144294.48     143235.39       619.50 o                         
   3   0   5      35918.61      34961.40       189.90 o                         
   5   0   5      16547.89      16471.07       126.75 o                         
   7   0   5      56092.60      56321.45       331.80 o                         
   9   0   5       2132.02       2075.60        86.10 o                         
 -11   1   5        100.14        113.53        35.68 o                         
 -10   1   5       2158.05       2080.62        59.90 o                         
  -9   1   5         12.02          6.28        20.76 o                         
  -8   1   5      44418.35      44539.35       221.23 o                         
  -7   1   5         41.16         40.50        12.80 o                         
  -6   1   5       8207.47       8211.46        62.36 o                         
  -5   1   5        453.37        463.12        12.88 o                         
  -4   1   5      56782.50      56059.19       199.31 o                         
  -3   1   5       3437.90       3503.87        24.41 o                         
  -2   1   5     104619.70     103480.24       307.17 o                         
  -1   1   5        928.93       1028.76        11.05 o                         
   0   1   5      11212.48      11289.50        47.94 o                         
   1   1   5      13355.00      14182.22        70.33 o                         
   2   1   5     181507.47     182257.00       670.98 o                         
   3   1   5          3.45          7.13         6.89 o                         
   4   1   5       2641.61       2712.15        27.23 o                         
   5   1   5        235.97        233.67        10.25 o                         
   6   1   5      47207.43      47203.31       202.20 o                         
   7   1   5        198.45        184.64        15.57 o                         
   8   1   5      13034.71      13028.72       117.99 o                         
   9   1   5         58.61         68.71        29.33 o                         
  10   1   5       3048.37       3080.10        78.50 o                         
 -11   2   5       4708.78       4652.38       129.16 o                         
 -10   2   5        109.89        131.50        27.45 o                         
  -9   2   5      13450.67      13374.04       129.21 o                         
  -8   2   5          3.07         33.06        17.94 o                         
  -7   2   5      39821.22      39465.60       186.66 o                         
  -6   2   5         61.48         67.83        10.23 o                         
  -5   2   5       2012.88       2058.79        26.07 o                         
  -4   2   5        593.73        593.75        14.01 o                         
  -3   2   5     149545.23     145387.50       705.02 o                         
  -2   2   5       1692.59       1707.91        16.24 o                         
  -1   2   5      11697.68      11846.27        46.32 o                         
   0   2   5       1903.55       2027.64        17.82 o                         
   1   2   5      90898.83      91913.35       292.01 o                         
   2   2   5       3043.43       3182.13        29.12 o                         
   3   2   5      76014.32      75484.14       261.64 o                         
   4   2   5        788.63        835.66        14.48 o                         
   5   2   5       3660.53       3789.05        35.29 o                         
   6   2   5        445.58        437.16        16.77 o                         
   7   2   5      48811.70      49178.44       246.15 o                         
   8   2   5        138.27        124.05        21.00 o                         
   9   2   5        926.53        917.98        40.60 o                         
  10   2   5        154.77        160.76        31.08 o                         
  11   2   5       9079.51       9324.71       465.33 o                         
 -11   3   5        118.01         73.47        41.09 o                         
 -10   3   5       2356.99       2329.12        58.95 o                         
  -9   3   5        512.38        483.03        30.78 o                         
  -8   3   5      45164.64      45286.01       276.91 o                         
  -7   3   5       1670.06       1713.81        34.02 o                         
  -6   3   5       6509.76       6485.63        50.19 o                         
  -5   3   5       1730.78       1722.35        25.05 o                         
  -4   3   5      84490.75      84214.98       281.68 o                         
  -3   3   5        747.58        799.50        12.38 o                         
  -2   3   5      57428.26      56616.75       199.97 o                         
  -1   3   5       1055.63       1193.33        13.14 o                         
   0   3   5      19570.75      19548.13        74.83 o                         
   1   3   5       2064.46       1959.69        20.27 o                         
   2   3   5     142136.62     142743.34       486.57 o                         
   3   3   5       3341.24       3302.18        32.87 o                         
   4   3   5       3117.69       3163.55        29.31 o                         
   5   3   5       3268.71       3224.91        34.23 o                         
   6   3   5      54900.26      54890.44       232.42 o                         
   7   3   5        178.41        177.03        19.29 o                         
   8   3   5       9261.25       9148.50       100.41 o                         
   9   3   5          2.91         16.69        24.05 o                         
  10   3   5       4702.81       4828.85       102.12 o                         
 -10   4   5        163.97        123.72        27.02 o                         
  -9   4   5      13726.01      13614.08       143.29 o                         
  -8   4   5        744.52        796.62        35.43 o                         
  -7   4   5      31311.64      31490.72       171.39 o                         
  -6   4   5       2973.01       2928.52        34.49 o                         
  -5   4   5      11865.88      11894.10        74.62 o                         
  -4   4   5       4384.60       4300.95        38.61 o                         
  -3   4   5     141461.94     141604.70       480.00 o                         
  -2   4   5       3238.20       3175.95        32.10 o                         
  -1   4   5       9147.32       9110.39        55.50 o                         
   0   4   5        777.77        871.31        15.82 o                         
   1   4   5      92922.48      91875.16       347.50 o                         
   2   4   5        903.55        973.45        17.99 o                         
   3   4   5      38309.93      38174.97       160.54 o                         
   4   4   5       3791.12       3804.40        40.44 o                         
   5   4   5       9953.65      10014.46        71.62 o                         
   6   4   5       1486.95       1514.55        32.07 o                         
   7   4   5      43076.55      43066.55       235.23 o                         
   8   4   5       1461.64       1518.84        43.17 o                         
   9   4   5       1616.06       1615.37        54.03 o                         
  10   4   5       1069.56       1055.99        63.44 o                         
 -11   5   5        302.60        245.84       232.73 o                         
 -10   5   5       3688.42       3750.57        79.23 o                         
  -9   5   5       1195.56       1201.72        46.12 o                         
  -8   5   5      30093.68      30025.99       205.47 o                         
  -7   5   5       2163.23       2255.25        45.85 o                         
  -6   5   5       6439.77       6463.45        64.42 o                         
  -5   5   5       1325.35       1316.96        23.78 o                         
  -4   5   5      27043.57      26779.96       119.12 o                         
  -3   5   5         10.30         25.51        10.66 o                         
  -2   5   5      71027.91      70645.84       269.40 o                         
  -1   5   5       2098.70       2050.77        24.20 o                         
   0   5   5       7511.31       7582.20        47.92 o                         
   1   5   5       5970.30       5908.82        42.34 o                         
   2   5   5     121134.05     120206.94       454.16 o                         
   3   5   5       6710.39       6811.11        53.02 o                         
   4   5   5       6854.11       6779.09        58.89 o                         
   5   5   5       2208.07       2299.82        36.22 o                         
   6   5   5      26387.18      26268.52       156.97 o                         
   7   5   5        143.58        155.62        21.29 o                         
   8   5   5      14545.83      14449.26       140.40 o                         
   9   5   5         15.28         13.21        24.45 o                         
  10   5   5       2249.06       2147.32       103.14 o                         
 -10   6   5        182.30        141.48        30.33 o                         
  -9   6   5      12400.51      12430.13       142.77 o                         
  -8   6   5        105.43        104.35        23.81 o                         
  -7   6   5      20924.22      20900.01       154.26 o                         
  -6   6   5       1262.26       1233.38        32.85 o                         
  -5   6   5       8705.20       8867.46        72.54 o                         
  -4   6   5       3780.56       3702.68        38.48 o                         
  -3   6   5      70804.20      70702.68       270.96 o                         
  -2   6   5       8574.96       8577.54        58.12 o                         
  -1   6   5       8026.92       8056.06        56.60 o                         
   0   6   5       7051.38       6959.10        49.44 o                         
   1   6   5      69828.48      69797.59       276.29 o                         
   2   6   5       2135.23       2047.30        27.95 o                         
   3   6   5      28132.47      27959.92       150.86 o                         
   4   6   5        339.67        329.37        17.44 o                         
   5   6   5      12825.73      12619.52       105.13 o                         
   6   6   5       2761.18       2739.55        45.35 o                         
   7   6   5      29329.96      29061.13       193.73 o                         
   8   6   5       1314.87       1327.91        43.52 o                         
   9   6   5       2317.32       2199.05        60.15 o                         
  10   6   5        508.13        559.66        81.43 o                         
 -10   7   5       2934.75       2717.86       135.14 o                         
  -9   7   5        766.30        739.60        40.86 o                         
  -8   7   5      24367.02      24161.74       216.31 o                         
  -7   7   5       1800.48       1876.56        46.31 o                         
  -6   7   5       7705.08       7723.05        89.13 o                         
  -5   7   5        424.71        432.05        20.25 o                         
  -4   7   5      57229.14      56629.52       247.53 o                         
  -3   7   5        331.51        320.61        12.34 o                         
  -2   7   5      38218.20      37738.62       170.48 o                         
  -1   7   5       5236.72       5103.39        43.61 o                         
   0   7   5      15273.93      14846.38        84.04 o                         
   1   7   5      11968.59      11864.90        72.27 o                         
   2   7   5      67049.88      66310.59       296.63 o                         
   3   7   5       5709.60       5569.37        54.81 o                         
   4   7   5       5392.16       5482.73        58.44 o                         
   5   7   5       2861.24       2788.21        50.42 o                         
   6   7   5      29019.74      28756.08       181.94 o                         
   7   7   5         17.36         21.15        22.68 o                         
   8   7   5       8696.46       8598.35       112.70 o                         
   9   7   5         78.25         40.97        30.35 o                         
 -10   8   5          7.12        -17.54        98.04 o                         
  -9   8   5       8369.59       8394.58       137.05 o                         
  -8   8   5         88.11         96.18        29.60 o                         
  -7   8   5      19876.79      19958.25       182.32 o                         
  -6   8   5       2516.33       2572.96        69.06 o                         
  -5   8   5       7254.67       7327.49        83.23 o                         
  -4   8   5       6369.22       6415.87        67.47 o                         
  -3   8   5      51358.99      51603.15       265.56 o                         
  -2   8   5       6354.63       6337.02        63.31 o                         
  -1   8   5      16480.34      16058.24       104.75 o                         
   0   8   5       4559.03       4450.86        49.39 o                         
   1   8   5      34923.95      34582.53       166.47 o                         
   2   8   5         16.66         28.36         9.99 o                         
   3   8   5      33401.26      33432.64       191.11 o                         
   4   8   5       1468.02       1379.91        37.32 o                         
   5   8   5       6353.20       6187.47        82.17 o                         
   6   8   5       2716.30       2695.32        55.54 o                         
   7   8   5      23203.90      23086.50       198.97 o                         
   8   8   5       1034.20        994.01        46.94 o                         
   9   8   5       2119.78       2159.36       171.61 o                         
  -9   9   5       1190.13       1275.17       126.83 o                         
  -8   9   5      16567.01      16409.96       182.49 o                         
  -7   9   5       3479.07       3492.61        75.55 o                         
  -6   9   5       6741.52       6791.48       104.21 o                         
  -5   9   5       1875.89       1869.77        46.32 o                         
  -4   9   5      22393.23      22570.41       147.88 o                         
  -3   9   5        698.19        750.89        26.21 o                         
  -2   9   5      25714.87      25788.69       153.02 o                         
  -1   9   5        311.61        360.84        17.68 o                         
   0   9   5      15617.29      15468.53       109.08 o                         
   1   9   5       3424.32       3359.83        45.91 o                         
   2   9   5      43307.54      42892.21       239.35 o                         
   3   9   5       5555.32       5614.42        78.67 o                         
   4   9   5       8167.61       8143.01        95.78 o                         
   5   9   5       6283.23       6093.42        88.65 o                         
   6   9   5      14366.25      14159.48       135.30 o                         
   7   9   5        588.69        604.90        37.69 o                         
   8   9   5       7005.47       6970.52       121.22 o                         
   9   9   5         55.07        126.75       100.61 o                         
  -9  10   5       8624.66       8726.32       519.85 o                         
  -8  10   5         22.26         47.21        33.13 o                         
  -7  10   5       9031.83       8863.01       134.61 o                         
  -6  10   5       1387.53       1417.85        48.91 o                         
  -5  10   5      14422.99      14117.39       151.92 o                         
  -4  10   5       4822.60       4896.86        77.72 o                         
  -3  10   5      32057.98      32220.35       251.55 o                         
  -2  10   5       8820.61       8968.00        92.48 o                         
  -1  10   5       8887.49       8949.91        83.05 o                         
   0  10   5       2020.63       2032.47        39.03 o                         
   1  10   5      31893.39      31865.89       184.00 o                         
   2  10   5         76.11         89.46        17.03 o                         
   3  10   5      12670.64      12482.15       125.12 o                         
   4  10   5       1019.83        985.32        39.91 o                         
   5  10   5      11831.97      11725.23       137.13 o                         
   6  10   5       3313.40       3242.92        73.78 o                         
   7  10   5      12238.32      12229.16       154.13 o                         
   8  10   5       1407.93       1582.81       101.94 o                         
  -8  11   5       8682.82       8393.96       318.38 o                         
  -7  11   5       1334.63       1340.27        56.90 o                         
  -6  11   5       8040.07       8046.97       118.82 o                         
  -5  11   5        240.22        214.12        33.78 o                         
  -4  11   5      15098.15      15150.82       209.44 o                         
  -3  11   5        157.28        176.07        28.34 o                         
  -2  11   5      20778.51      20977.92       236.07 o                         
  -1  11   5       1888.22       1922.44        46.57 o                         
   0  11   5      10063.01       9781.33       125.90 o                         
   1  11   5       6471.13       6465.27        90.26 o                         
   2  11   5      24162.80      24226.15       227.78 o                         
   3  11   5       3655.40       3590.51        75.87 o                         
   4  11   5       8863.99       8576.43       121.76 o                         
   5  11   5       1523.35       1451.69        80.81 o                         
   6  11   5      11501.49      11192.36       166.86 o                         
   7  11   5         53.04         19.47        39.82 o                         
  -7  12   5       7333.36       6857.80       252.77 o                         
  -6  12   5        865.90        813.24        49.63 o                         
  -5  12   5       6542.99       6352.97       119.70 o                         
  -4  12   5       2158.66       2136.39        68.51 o                         
  -3  12   5      16027.67      16045.68       175.97 o                         
  -2  12   5       3507.66       3668.09        76.34 o                         
  -1  12   5      12286.00      12332.77       145.11 o                         
   0  12   5       5004.42       5022.85        82.65 o                         
   1  12   5      15302.00      15347.45       225.95 o                         
   2  12   5        389.27        378.54        34.96 o                         
   3  12   5      15130.12      14807.74       155.49 o                         
   4  12   5         13.75         -7.87        25.40 o                         
   5  12   5       5435.07       5218.92       101.03 o                         
   6  12   5       1409.59       1213.30        70.55 o                         
  -6  13   5       5581.17       5691.30       290.76 o                         
  -5  13   5        804.72        785.16        64.20 o                         
  -4  13   5      14302.46      14356.88       190.15 o                         
  -3  13   5        115.40        117.45        30.60 o                         
  -2  13   5       7481.36       7831.69       116.62 o                         
  -1  13   5        864.59        915.23        48.10 o                         
   0  13   5      14570.24      14663.07       203.83 o                         
   1  13   5       2251.35       2308.29        67.62 o                         
   2  13   5      11358.67      11246.14       151.08 o                         
   3  13   5       2263.55       2291.37        70.49 o                         
   4  13   5       6903.92       6915.86       121.33 o                         
   5  13   5       2663.82       2521.70       125.44 o                         
   6  13   5       7799.58       7375.56       245.03 o                         
  -5  14   5       8186.13       7782.10       260.33 o                         
  -4  14   5       1549.38       1521.75        79.23 o                         
  -3  14   5      11782.64      11739.46       165.67 o                         
  -2  14   5       2169.31       2203.74        65.93 o                         
  -1  14   5       8279.20       8504.07       126.53 o                         
   0  14   5        812.14        809.82        48.24 o                         
   1  14   5       8871.57       8855.71       152.91 o                         
   2  14   5         77.59         42.25        30.11 o                         
   3  14   5       9830.03       9902.25       204.00 o                         
   4  14   5        489.44        526.24        66.85 o                         
  -4  15   5       5499.79       5300.66       445.85 o                         
  -3  15   5        170.04        110.01        57.60 o                         
  -2  15   5       9886.89       9438.64       190.40 o                         
  -1  15   5         43.35         32.29        41.91 o                         
   0  15   5       7827.86       7759.97       215.80 o                         
   1  15   5       1355.01       1441.47        85.74 o                         
   2  15   5       7711.25       8196.34       276.66 o                         
   3  15   5       1116.54        798.35       117.00 o                         
 -10   0   6       1361.77       1290.37        63.35 o                         
  -8   0   6      10990.85      11070.14       141.71 o                         
  -6   0   6         79.68         98.88        14.16 o                         
  -4   0   6      20336.38      20313.44       172.85 o                         
  -2   0   6      22109.61      22794.81       120.76 o                         
   0   0   6       3280.62       3623.66        40.58 o                         
   2   0   6      28611.85      30013.60       203.67 o                         
   4   0   6        559.27        586.36        16.73 o                         
   6   0   6       2046.16       2180.80        45.72 o                         
   8   0   6        255.62        173.10        36.49 o                         
  10   0   6         19.42          0.81        41.87 o                         
 -11   1   6        140.01        122.80        36.95 o                         
 -10   1   6        461.24        512.75        35.43 o                         
  -9   1   6       9089.24       9123.92       101.06 o                         
  -8   1   6         68.51        121.26        18.43 o                         
  -7   1   6       1456.66       1496.99        31.05 o                         
  -6   1   6       3056.72       2979.18        35.72 o                         
  -5   1   6       7489.69       7377.54        53.16 o                         
  -4   1   6       1063.50       1073.97        16.58 o                         
  -3   1   6      12645.80      12405.16        60.18 o                         
  -2   1   6        572.02        729.63        11.19 o                         
  -1   1   6         33.52         96.54         9.42 o                         
   0   1   6         97.89        102.56         6.83 o                         
   1   1   6      23137.78      24061.56       108.23 o                         
   2   1   6        801.32        756.00        17.11 o                         
   3   1   6         65.09         81.63         8.37 o                         
   4   1   6       2222.45       2243.94        26.04 o                         
   5   1   6       3037.90       3046.65        28.65 o                         
   6   1   6        901.40        913.86        23.62 o                         
   7   1   6       1436.43       1387.75        35.51 o                         
   8   1   6        272.79        271.66        22.90 o                         
   9   1   6        208.96        178.13        29.62 o                         
  10   1   6         32.01         68.77        34.97 o                         
 -11   2   6         17.75        -19.67        32.90 o                         
 -10   2   6       1375.30       1336.08        53.33 o                         
  -9   2   6         23.13         77.50        20.98 o                         
  -8   2   6       8253.01       8392.65        87.01 o                         
  -7   2   6        198.82        198.54        13.92 o                         
  -6   2   6         54.02         63.10        10.60 o                         
  -5   2   6          9.99         25.43         8.74 o                         
  -4   2   6      25209.73      25164.21       111.78 o                         
  -3   2   6         27.19         33.00         5.31 o                         
  -2   2   6        225.17        303.72         8.09 o                         
  -1   2   6         20.67         59.44         7.29 o                         
   0   2   6       8436.19       8627.22        46.78 o                         
   1   2   6         96.49        128.74         9.30 o                         
   2   2   6       3469.16       3450.87        39.03 o                         
   3   2   6        207.07        292.49        12.31 o                         
   4   2   6        281.65        322.01        11.34 o                         
   5   2   6        213.86        219.58        13.66 o                         
   6   2   6       4177.42       4243.70        44.88 o                         
   7   2   6          0.36          6.48        15.61 o                         
   8   2   6        409.30        395.95        24.86 o                         
   9   2   6          8.52         11.03        25.45 o                         
  10   2   6        749.56        838.58        56.69 o                         
 -11   3   6        596.54        535.73        60.72 o                         
 -10   3   6        225.68        215.46        32.96 o                         
  -9   3   6       4315.28       4336.62        93.75 o                         
  -8   3   6        334.06        353.54        22.72 o                         
  -7   3   6       3050.50       3113.00        45.48 o                         
  -6   3   6         11.46          6.24        11.20 o                         
  -5   3   6        810.53        831.46        17.03 o                         
  -4   3   6       1117.99       1111.06        18.09 o                         
  -3   3   6      23385.61      23543.15        98.40 o                         
  -2   3   6         20.17         43.37         5.96 o                         
  -1   3   6        749.97        852.78        13.54 o                         
   0   3   6       1103.42       1221.82        16.14 o                         
   1   3   6      13162.36      13512.41        65.05 o                         
   2   3   6        205.54        262.23        14.02 o                         
   3   3   6       6146.20       6357.10        51.10 o                         
   4   3   6         33.41         49.41         8.53 o                         
   5   3   6        454.73        500.89        17.90 o                         
   6   3   6          8.98         -2.48        14.91 o                         
   7   3   6       3388.91       3478.77        51.45 o                         
   8   3   6         53.49         33.24        20.85 o                         
   9   3   6         21.58         40.97        23.78 o                         
  10   3   6         26.03          4.42        41.62 o                         
 -11   4   6        151.26         99.06        88.30 o                         
 -10   4   6       1472.56       1463.30        50.05 o                         
  -9   4   6          9.40          8.02        23.26 o                         
  -8   4   6       8751.23       8895.04       104.80 o                         
  -7   4   6         71.55         39.10        17.39 o                         
  -6   4   6        349.55        353.39        15.65 o                         
  -5   4   6       3890.00       3821.72        37.03 o                         
  -4   4   6      13880.21      13697.88        86.82 o                         
  -3   4   6       5933.76       5980.54        45.05 o                         
  -2   4   6       4035.93       3966.83        39.21 o                         
  -1   4   6       9789.27       9937.44        56.98 o                         
   0   4   6       3027.27       3165.14        26.73 o                         
   1   4   6       1071.82       1052.44        17.55 o                         
   2   4   6      12208.67      12546.75        79.40 o                         
   3   4   6       1902.07       1948.70        25.47 o                         
   4   4   6        206.79        236.36        10.28 o                         
   5   4   6       1226.43       1256.17        25.19 o                         
   6   4   6       2706.69       2805.26        43.47 o                         
   7   4   6        221.81        204.89        22.61 o                         
   8   4   6        694.56        625.62        32.37 o                         
   9   4   6        721.10        771.95        40.60 o                         
  10   4   6         67.02        106.29        50.12 o                         
 -11   5   6         36.87        -46.51        68.81 o                         
 -10   5   6        853.24        894.64        40.81 o                         
  -9   5   6       6868.14       6845.64        99.20 o                         
  -8   5   6        260.30        235.02        26.68 o                         
  -7   5   6       1450.08       1446.90        37.27 o                         
  -6   5   6        953.71        967.00        27.29 o                         
  -5   5   6       6293.95       6275.49        52.78 o                         
  -4   5   6        127.35        145.55        12.42 o                         
  -3   5   6      11267.17      11271.23        76.94 o                         
  -2   5   6        109.69        125.76        10.43 o                         
  -1   5   6        433.77        506.65        14.89 o                         
   0   5   6       2896.24       2874.15        28.41 o                         
   1   5   6      12587.31      12830.92        74.14 o                         
   2   5   6          3.67         13.40        11.23 o                         
   3   5   6        268.34        292.63        13.56 o                         
   4   5   6       2985.93       2972.51        40.03 o                         
   5   5   6       1591.18       1714.65        45.70 o                         
   6   5   6          7.10          3.65        15.90 o                         
   7   5   6        788.44        847.15        31.02 o                         
   8   5   6        229.55        234.55        27.71 o                         
   9   5   6        457.03        427.98        32.70 o                         
  10   5   6         49.35         45.46        47.98 o                         
 -10   6   6        649.69        650.09        48.60 o                         
  -9   6   6        161.05        202.96        30.43 o                         
  -8   6   6       5715.62       5810.92        84.80 o                         
  -7   6   6        575.15        602.65        28.58 o                         
  -6   6   6       1184.69       1191.99        34.26 o                         
  -5   6   6       2066.74       2102.80        35.34 o                         
  -4   6   6       7699.41       7882.04        64.61 o                         
  -3   6   6         27.65         28.69        10.89 o                         
  -2   6   6       7965.47       7950.76        68.85 o                         
  -1   6   6       1747.55       1683.28        21.91 o                         
   0   6   6        693.16        803.19        15.96 o                         
   1   6   6        163.04        154.87        12.56 o                         
   2   6   6      10681.40      10676.21        76.62 o                         
   3   6   6        380.52        387.36        16.70 o                         
   4   6   6        111.92        137.06        18.38 o                         
   5   6   6        357.23        362.01        21.80 o                         
   6   6   6       1808.88       1876.83        39.01 o                         
   7   6   6          1.29          7.58        20.00 o                         
   8   6   6        587.47        560.26        33.63 o                         
   9   6   6        193.05        151.66        27.77 o                         
 -10   7   6       1524.96       1536.79        86.08 o                         
  -9   7   6       2979.81       3039.15        74.70 o                         
  -8   7   6        906.51        866.47        43.62 o                         
  -7   7   6       5027.62       5039.42        80.38 o                         
  -6   7   6       3145.26       3251.49        61.35 o                         
  -5   7   6        160.57        167.70        19.18 o                         
  -4   7   6         72.67         87.55        12.18 o                         
  -3   7   6      15455.54      15636.24       101.21 o                         
  -2   7   6         45.94         37.53        10.64 o                         
  -1   7   6        596.14        590.05        18.40 o                         
   0   7   6       4196.87       4274.71        39.04 o                         
   1   7   6       3867.72       3955.88        42.04 o                         
   2   7   6       2040.82       1986.75        27.53 o                         
   3   7   6       8300.67       8304.48        73.00 o                         
   4   7   6       3690.17       3675.75        50.66 o                         
   5   7   6         19.00         43.07        18.78 o                         
   6   7   6        263.38        257.18        20.80 o                         
   7   7   6       3374.20       3454.24        62.42 o                         
   8   7   6        607.85        707.26        37.63 o                         
   9   7   6          4.65         10.41        37.15 o                         
 -10   8   6        700.64        790.56       161.33 o                         
  -9   8   6        338.34        298.19        34.64 o                         
  -8   8   6       3920.01       3802.32        84.46 o                         
  -7   8   6          9.59        -20.18        25.91 o                         
  -6   8   6        772.51        706.19        36.62 o                         
  -5   8   6       4000.15       4047.72        63.94 o                         
  -4   8   6       6049.32       6153.71        66.79 o                         
  -3   8   6       2102.07       2080.92        37.36 o                         
  -2   8   6       2412.17       2473.48        38.66 o                         
  -1   8   6       3025.45       3173.46        40.86 o                         
   0   8   6       2583.11       2725.03        47.53 o                         
   1   8   6         26.61         42.37        13.23 o                         
   2   8   6       5762.61       5910.99        78.32 o                         
   3   8   6       1182.49       1172.18        33.60 o                         
   4   8   6        122.63        145.99        21.21 o                         
   5   8   6       1310.13       1257.94        40.11 o                         
   6   8   6       1480.71       1531.20        44.51 o                         
   7   8   6         20.71         55.59        25.24 o                         
   8   8   6        910.57        872.22        44.23 o                         
   9   8   6        528.00        564.20       144.78 o                         
  -9   9   6       1171.87       1059.12       111.33 o                         
  -8   9   6         32.18         54.89        31.94 o                         
  -7   9   6       3754.64       3753.54        85.35 o                         
  -6   9   6        212.87        204.95        29.14 o                         
  -5   9   6        350.18        331.03        29.55 o                         
  -4   9   6       1586.67       1594.44        41.64 o                         
  -3   9   6       8110.52       8245.23        83.60 o                         
  -2   9   6         61.78         87.06        18.67 o                         
  -1   9   6        550.10        614.93        23.18 o                         
   0   9   6       3314.08       3305.90        47.14 o                         
   1   9   6       1401.67       1535.75        32.93 o                         
   2   9   6          3.15         -1.67        15.23 o                         
   3   9   6       3907.11       4050.57        64.87 o                         
   4   9   6        470.86        490.71        28.80 o                         
   5   9   6          4.97          0.54        23.58 o                         
   6   9   6        499.43        472.66        29.93 o                         
   7   9   6       2662.98       2730.41        68.02 o                         
   8   9   6         21.72         34.18        33.52 o                         
  -8  10   6       3637.37       3589.94       119.91 o                         
  -7  10   6        494.42        446.98        38.52 o                         
  -6  10   6       1598.48       1607.39        55.59 o                         
  -5  10   6       3395.79       3488.19        71.88 o                         
  -4  10   6        939.71       1036.88        39.97 o                         
  -3  10   6        386.44        323.97        24.37 o                         
  -2  10   6      11257.22      11360.79       107.00 o                         
  -1  10   6       3336.26       3277.45        51.80 o                         
   0  10   6        551.18        560.73        25.46 o                         
   1  10   6        308.02        305.81        21.52 o                         
   2  10   6       9932.81       9940.67       106.19 o                         
   3  10   6        124.41         93.27        21.82 o                         
   4  10   6        267.41        250.03        26.94 o                         
   5  10   6        855.01        817.05        37.48 o                         
   6  10   6        522.09        568.90        33.78 o                         
   7  10   6        107.73        169.40        32.26 o                         
   8  10   6       1220.46       1177.77       103.60 o                         
  -8  11   6         48.74        -39.92       103.27 o                         
  -7  11   6       3028.74       2920.68        82.41 o                         
  -6  11   6       2256.12       2273.32        67.25 o                         
  -5  11   6        570.96        581.07        39.35 o                         
  -4  11   6         89.90         83.58        24.03 o                         
  -3  11   6       6327.35       6233.81        93.25 o                         
  -2  11   6         26.01         60.90        24.08 o                         
  -1  11   6       1502.36       1572.84        44.05 o                         
   0  11   6       3019.38       3055.64        62.11 o                         
   1  11   6       2772.68       2812.76        63.75 o                         
   2  11   6        120.02        140.49        27.64 o                         
   3  11   6       3227.94       3223.54        70.78 o                         
   4  11   6       3007.91       2997.16        72.61 o                         
   5  11   6         23.24         45.99        27.81 o                         
   6  11   6         39.74         -6.76        31.72 o                         
   7  11   6       1496.78       1418.76       101.08 o                         
  -7  12   6         10.64       -160.15       160.15 o                         
  -6  12   6       1327.86       1302.20        58.10 o                         
  -5  12   6       1611.40       1585.45        60.99 o                         
  -4  12   6        987.30        999.88        45.73 o                         
  -3  12   6        204.95        191.26        29.11 o                         
  -2  12   6       5059.28       5275.31        92.14 o                         
  -1  12   6        168.91        137.66        29.95 o                         
   0  12   6          7.17         77.96        24.68 o                         
   1  12   6       1647.38       1654.21        56.45 o                         
   2  12   6       3752.51       3834.44        84.71 o                         
   3  12   6         16.52         13.43        29.65 o                         
   4  12   6        115.77         73.03        30.65 o                         
   5  12   6        772.28        775.70        44.36 o                         
   6  12   6        281.07        250.27        52.77 o                         
  -6  13   6        108.23        257.32        93.80 o                         
  -5  13   6         18.77         66.02        33.18 o                         
  -4  13   6        912.80        937.25        48.98 o                         
  -3  13   6       4519.84       4510.85        89.98 o                         
  -2  13   6         15.31          0.26        29.53 o                         
  -1  13   6        690.10        847.88        50.62 o                         
   0  13   6       2154.28       2263.34        63.63 o                         
   1  13   6         67.99        120.97        35.19 o                         
   2  13   6         27.67         99.16        29.23 o                         
   3  13   6       5424.94       5471.03       107.10 o                         
   4  13   6        213.88        149.14        31.07 o                         
   5  13   6        230.88        156.86        58.23 o                         
  -5  14   6       1996.82       1831.15       115.01 o                         
  -4  14   6        356.51        309.62        52.45 o                         
  -3  14   6         61.11         49.63        41.22 o                         
  -2  14   6       4900.69       5134.47       118.56 o                         
  -1  14   6       1124.28       1114.08        56.01 o                         
   0  14   6          5.06         57.55        33.73 o                         
   1  14   6        492.19        538.64        44.18 o                         
   2  14   6       4293.72       4397.76       103.80 o                         
   3  14   6        127.36         47.48        47.34 o                         
   4  14   6        308.90        448.97        71.41 o                         
  -3  15   6       2007.07       1904.96       314.56 o                         
  -2  15   6          7.11         35.95        45.27 o                         
  -1  15   6        790.36        898.02        83.07 o                         
   0  15   6       1035.79       1094.81        91.30 o                         
   1  15   6        512.61        610.19       158.91 o                         
 -11   0   7       1710.45       1639.15       308.05 o                         
  -9   0   7      11517.49      11061.20       156.41 o                         
  -7   0   7       4110.12       4065.93        72.10 o                         
  -5   0   7      17377.89      17052.50       140.28 o                         
  -3   0   7      30262.90      29527.86       179.43 o                         
  -1   0   7       8941.29       9322.90        76.33 o                         
   1   0   7     114816.55     114858.80       537.58 o                         
   3   0   7       1448.06       1531.10        34.91 o                         
   5   0   7      35749.57      35923.72       242.53 o                         
   7   0   7       8644.21       8614.75       113.23 o                         
   9   0   7       1904.02       2009.99        82.77 o                         
 -11   1   7        122.73        183.81        55.23 o                         
 -10   1   7       5952.09       6054.89       100.20 o                         
  -9   1   7         36.55         66.59        20.99 o                         
  -8   1   7      11506.86      11532.09       100.65 o                         
  -7   1   7          1.62         14.01        13.75 o                         
  -6   1   7       5128.42       5116.95        47.87 o                         
  -5   1   7         15.41         16.11         7.99 o                         
  -4   1   7      67612.83      66337.81       245.13 o                         
  -3   1   7       2820.86       2891.25        26.00 o                         
  -2   1   7       2858.23       2891.03        25.40 o                         
  -1   1   7        867.06        878.15        15.03 o                         
   0   1   7      73040.99      71452.02       287.63 o                         
   1   1   7       1086.57       1048.99        16.77 o                         
   2   1   7      16110.84      15976.40        86.15 o                         
   3   1   7          5.84         16.56         8.36 o                         
   4   1   7      11981.22      12032.11        69.54 o                         
   5   1   7        281.20        259.80        12.65 o                         
   6   1   7      34012.87      34159.90       164.69 o                         
   7   1   7         14.70         16.15        17.28 o                         
   8   1   7        526.77        514.55        30.55 o                         
   9   1   7         52.74         32.95        29.42 o                         
  10   1   7      13287.59      14316.05       424.05 o                         
 -11   2   7       1235.41       1236.13        74.24 o                         
 -10   2   7         20.47         34.02        27.08 o                         
  -9   2   7      14248.11      14248.81       143.25 o                         
  -8   2   7          2.99         -8.07        17.40 o                         
  -7   2   7       1655.24       1765.82        33.95 o                         
  -6   2   7        347.75        371.93        14.34 o                         
  -5   2   7      43115.16      42293.37       175.65 o                         
  -4   2   7        575.26        539.29        12.86 o                         
  -3   2   7      21628.51      21227.77        94.18 o                         
  -2   2   7       2401.98       2384.58        23.23 o                         
  -1   2   7      12078.73      11612.62        58.26 o                         
   0   2   7         99.67         97.97         7.32 o                         
   1   2   7      81305.93      79321.52       294.78 o                         
   2   2   7        873.99        894.14        18.25 o                         
   3   2   7       1212.26       1257.59        22.13 o                         
   4   2   7         73.83         86.44        10.32 o                         
   5   2   7      53808.62      53165.79       209.75 o                         
   6   2   7          1.63          8.71        13.54 o                         
   7   2   7       4728.93       4752.57        63.00 o                         
   8   2   7        211.49        196.62        22.95 o                         
   9   2   7       6782.69       6888.26       108.50 o                         
  10   2   7        343.58        288.52       115.77 o                         
 -11   3   7        170.76        101.81        43.27 o                         
 -10   3   7       3678.66       3632.46        76.83 o                         
  -9   3   7          0.46         14.57        24.76 o                         
  -8   3   7      10407.93      10273.88       101.55 o                         
  -7   3   7        569.55        549.79        20.35 o                         
  -6   3   7       2513.51       2556.03        34.82 o                         
  -5   3   7       1363.01       1312.19        23.34 o                         
  -4   3   7      37090.13      35803.60       180.15 o                         
  -3   3   7        446.09        422.95        11.98 o                         
  -2   3   7       5058.97       5039.01        34.81 o                         
  -1   3   7        586.21        657.90        12.84 o                         
   0   3   7      57582.09      57294.03       200.50 o                         
   1   3   7         40.45         58.47         6.54 o                         
   2   3   7      28867.68      28250.82       187.55 o                         
   3   3   7       1039.69       1065.34        24.64 o                         
   4   3   7       7999.46       8016.58        62.74 o                         
   5   3   7       1922.54       1895.31        31.34 o                         
   6   3   7      36279.73      36438.93       186.95 o                         
   7   3   7       1200.19       1218.33        35.75 o                         
   8   3   7        722.78        735.23        33.19 o                         
   9   3   7        161.37        191.25        29.59 o                         
  10   3   7      10496.95      10574.55       424.00 o                         
 -11   4   7       1317.24       1094.88       188.17 o                         
 -10   4   7        344.85        367.70        31.22 o                         
  -9   4   7      11036.73      10835.14       124.31 o                         
  -8   4   7       1230.77       1243.94        40.62 o                         
  -7   4   7       2665.19       2626.38        43.03 o                         
  -6   4   7        295.65        299.85        16.45 o                         
  -5   4   7      24468.95      24136.31       122.51 o                         
  -4   4   7        753.30        738.12        16.18 o                         
  -3   4   7      19903.46      19689.78        98.88 o                         
  -2   4   7        520.82        495.13        13.42 o                         
  -1   4   7      11230.18      10955.84        61.20 o                         
   0   4   7       1846.28       1874.20        23.38 o                         
   1   4   7      64592.30      63162.38       233.12 o                         
   2   4   7       3024.79       2944.91        36.79 o                         
   3   4   7       1079.78       1057.10        19.02 o                         
   4   4   7       1926.87       1931.32        30.29 o                         
   5   4   7      34085.54      34092.65       164.38 o                         
   6   4   7        990.54        947.05        29.08 o                         
   7   4   7       5177.08       5053.77        71.40 o                         
   8   4   7        399.96        432.45        30.02 o                         
   9   4   7       4717.81       4939.48        89.41 o                         
  10   4   7         31.24         52.30       160.77 o                         
 -11   5   7         42.88        -69.53       119.83 o                         
 -10   5   7       7103.13       7248.71       107.50 o                         
  -9   5   7         75.30         83.15        24.91 o                         
  -8   5   7       5147.23       5087.79        81.67 o                         
  -7   5   7       1072.55       1145.88        32.05 o                         
  -6   5   7       8536.62       8579.38        85.11 o                         
  -5   5   7        496.83        543.17        17.82 o                         
  -4   5   7      51321.64      50194.44       205.47 o                         
  -3   5   7       3588.81       3606.47        45.22 o                         
  -2   5   7       2018.82       1959.17        28.29 o                         
  -1   5   7        439.39        382.52        13.21 o                         
   0   5   7      63853.46      63251.14       238.35 o                         
   1   5   7         20.51         22.78         8.06 o                         
   2   5   7       8213.64       8100.92        68.50 o                         
   3   5   7        908.85        869.04        21.08 o                         
   4   5   7      16275.21      16197.35       105.38 o                         
   5   5   7       1756.23       1805.83        39.49 o                         
   6   5   7      22117.75      21960.80       160.11 o                         
   7   5   7       1548.55       1579.09        41.69 o                         
   8   5   7       1159.75       1158.44        46.05 o                         
   9   5   7        538.05        573.26        37.43 o                         
  10   5   7       9617.32       9502.15       336.55 o                         
 -10   6   7          1.32          6.22        34.65 o                         
  -9   6   7       8560.73       8702.42       118.33 o                         
  -8   6   7        496.15        452.63        32.87 o                         
  -7   6   7       4921.62       4886.04        73.08 o                         
  -6   6   7         72.23         46.20        18.22 o                         
  -5   6   7      17919.09      17885.89       114.30 o                         
  -4   6   7       1090.98       1089.52        22.44 o                         
  -3   6   7      16443.59      16388.40       108.10 o                         
  -2   6   7       3172.40       3150.27        47.69 o                         
  -1   6   7      14257.66      14304.88        97.39 o                         
   0   6   7       3163.74       3115.37        34.08 o                         
   1   6   7      42153.77      42086.20       213.36 o                         
   2   6   7       4471.83       4363.83        45.56 o                         
   3   6   7       4760.41       4671.86        50.34 o                         
   4   6   7       1095.07       1044.80        29.54 o                         
   5   6   7      26884.78      26718.22       177.82 o                         
   6   6   7        134.30        125.52        18.42 o                         
   7   6   7       4379.27       4355.51        65.57 o                         
   8   6   7        602.37        586.29        35.22 o                         
   9   6   7       3340.77       3312.66        85.89 o                         
 -10   7   7       4438.45       4581.79       154.22 o                         
  -9   7   7         30.10         44.15        38.22 o                         
  -8   7   7       4887.10       4871.28        87.83 o                         
  -7   7   7        982.09        850.92        38.00 o                         
  -6   7   7       5901.68       5898.57        81.03 o                         
  -5   7   7       1363.32       1401.19        34.98 o                         
  -4   7   7      21448.58      21479.26       129.81 o                         
  -3   7   7       7070.06       7027.11        71.32 o                         
  -2   7   7       3968.18       3999.68        47.64 o                         
  -1   7   7       2407.13       2382.34        30.83 o                         
   0   7   7      36280.84      35896.55       168.03 o                         
   1   7   7       2118.77       2168.00        35.89 o                         
   2   7   7      12180.92      12252.90        96.60 o                         
   3   7   7        325.20        355.66        22.75 o                         
   4   7   7       6899.61       6811.43        71.95 o                         
   5   7   7        802.73        813.74        32.08 o                         
   6   7   7      17464.53      17385.15       134.06 o                         
   7   7   7       1257.00       1185.46        43.05 o                         
   8   7   7       1577.70       1569.84        58.59 o                         
   9   7   7       1056.52       1081.47       108.93 o                         
  -9   8   7       6558.17       6496.06       147.69 o                         
  -8   8   7        884.10        855.04        43.59 o                         
  -7   8   7        651.73        692.95        35.98 o                         
  -6   8   7          7.36         29.37        24.62 o                         
  -5   8   7      23445.10      23835.44       198.66 o                         
  -4   8   7        802.75        823.26        29.44 o                         
  -3   8   7       5690.23       5583.22        66.68 o                         
  -2   8   7       2210.37       2241.93        42.46 o                         
  -1   8   7      16031.62      16086.46       118.30 o                         
   0   8   7       1915.79       1930.28        33.66 o                         
   1   8   7      24567.22      24597.79       155.85 o                         
   2   8   7       5918.09       5886.39        70.31 o                         
   3   8   7       3044.22       3021.33        52.40 o                         
   4   8   7       1770.03       1744.31        45.25 o                         
   5   8   7      27100.31      27211.96       260.62 o                         
   6   8   7        773.48        799.86        33.57 o                         
   7   8   7       2143.49       2179.00        60.46 o                         
   8   8   7          1.20        -24.65        30.00 o                         
   9   8   7       6987.60       7422.86       416.23 o                         
  -9   9   7          1.64         -1.46        74.16 o                         
  -8   9   7       2898.69       2847.50        78.93 o                         
  -7   9   7       1912.39       1877.44        63.44 o                         
  -6   9   7       8105.86       7972.25       111.63 o                         
  -5   9   7        776.14        800.16        35.61 o                         
  -4   9   7      14991.20      14890.09       125.80 o                         
  -3   9   7       1377.71       1411.23        36.81 o                         
  -2   9   7       4727.94       4765.20        61.86 o                         
  -1   9   7        154.16        163.18        18.49 o                         
   0   9   7      26008.27      26200.41       208.62 o                         
   1   9   7         15.95         36.83        17.01 o                         
   2   9   7       6176.55       6178.17        72.62 o                         
   3   9   7        977.75        976.24        34.91 o                         
   4   9   7      12719.18      12510.47       124.75 o                         
   5   9   7       1458.58       1537.64        50.53 o                         
   6   9   7      11097.36      10998.56       125.69 o                         
   7   9   7       2837.68       2855.67        70.39 o                         
   8   9   7       2144.06       2104.98       116.56 o                         
  -8  10   7       1537.15       1598.31        88.77 o                         
  -7  10   7       3989.90       4082.65        87.75 o                         
  -6  10   7        546.97        582.29        37.61 o                         
  -5  10   7      10151.42      10180.70       121.56 o                         
  -4  10   7        522.53        530.79        29.52 o                         
  -3  10   7       5745.39       5807.83        80.22 o                         
  -2  10   7        751.69        741.30        31.50 o                         
  -1  10   7      12018.76      12120.59       118.52 o                         
   0  10   7       1953.43       2029.61        49.29 o                         
   1  10   7      15327.41      15487.82       146.41 o                         
   2  10   7       5326.32       5328.30        77.03 o                         
   3  10   7       5007.22       4831.97        78.44 o                         
   4  10   7       2801.24       2744.17        61.93 o                         
   5  10   7      10346.01      10134.90       128.92 o                         
   6  10   7        471.63        454.93        33.63 o                         
   7  10   7       3407.13       3477.18        79.85 o                         
   8  10   7         12.98         41.54        90.88 o                         
  -8  11   7       1051.09        922.00       117.24 o                         
  -7  11   7        607.04        547.22        49.48 o                         
  -6  11   7       5704.56       5665.69       104.23 o                         
  -5  11   7        250.75        271.66        31.91 o                         
  -4  11   7      10535.98      10458.28       126.61 o                         
  -3  11   7       4159.93       4151.61        73.21 o                         
  -2  11   7       2964.49       2963.25        58.49 o                         
  -1  11   7       1311.53       1252.05        40.60 o                         
   0  11   7      22903.67      22875.16       197.85 o                         
   1  11   7       1871.78       1897.80        52.42 o                         
   2  11   7       2478.70       2381.60        79.14 o                         
   3  11   7         22.13        -17.01        26.37 o                         
   4  11   7      10644.08      10513.77       138.35 o                         
   5  11   7        248.83        206.27        42.55 o                         
   6  11   7       4819.61       4585.12       106.93 o                         
   7  11   7        747.05        769.04        84.75 o                         
  -6  12   7        105.54         61.12        35.79 o                         
  -5  12   7      13153.16      13473.06       214.84 o                         
  -4  12   7        187.50        173.01        37.64 o                         
  -3  12   7       2752.12       2892.24        70.78 o                         
  -2  12   7       1072.82       1120.30        45.34 o                         
  -1  12   7      11577.04      11559.12       138.06 o                         
   0  12   7        524.56        576.46        37.70 o                         
   1  12   7       7152.10       7212.69       111.49 o                         
   2  12   7       2498.98       2479.83        72.95 o                         
   3  12   7       3597.89       3528.44        93.14 o                         
   4  12   7        476.74        478.45        39.06 o                         
   5  12   7      10363.08      10161.02       152.61 o                         
   6  12   7        488.26        487.50        93.87 o                         
  -6  13   7       5458.53       5376.27       294.20 o                         
  -5  13   7        122.76        164.89        51.66 o                         
  -4  13   7       3232.00       3362.32        84.24 o                         
  -3  13   7       2367.24       2367.17        67.18 o                         
  -2  13   7       5628.38       5752.44       135.17 o                         
  -1  13   7        441.94        476.51        42.63 o                         
   0  13   7       8553.90       8506.08       129.89 o                         
   1  13   7       1126.75       1121.49        51.81 o                         
   2  13   7       4425.80       4493.47       102.56 o                         
   3  13   7         70.17        135.70        32.22 o                         
   4  13   7       7174.10       6912.41       168.97 o                         
   5  13   7        235.38         11.15        84.54 o                         
  -5  14   7       6882.13       6533.85       299.27 o                         
  -4  14   7       1325.66       1466.16       239.79 o                         
  -3  14   7       1017.85        970.82        60.27 o                         
  -2  14   7         19.01         75.08        36.33 o                         
  -1  14   7       8135.10       7856.24       131.45 o                         
   0  14   7         81.18         67.23        33.51 o                         
   1  14   7       5720.99       5943.68       113.44 o                         
   2  14   7       2228.81       2285.32        95.32 o                         
   3  14   7       3248.71       3057.34       170.62 o                         
   4  14   7       1237.33       1239.79       166.25 o                         
  -2  15   7       2658.53       2555.23       121.54 o                         
   0  15   7       7784.03       8399.02       490.00 o                         
 -10   0   8      20652.69      20866.58       302.84 o                         
  -8   0   8       2158.95       2303.12        74.31 o                         
  -6   0   8      24099.04      24055.21       192.42 o                         
  -4   0   8      50742.31      50232.54       319.69 o                         
  -2   0   8        900.43        901.39        24.28 o                         
   0   0   8     114953.72     113081.88       560.77 o                         
   2   0   8       2929.24       2997.91        47.67 o                         
   4   0   8      33451.11      33419.06       213.22 o                         
   6   0   8       7913.09       7637.00        93.96 o                         
   8   0   8       2753.69       2739.38        82.64 o                         
 -11   1   8       5174.89       4978.20       176.18 o                         
 -10   1   8          7.88         30.92        25.52 o                         
  -9   1   8      17675.85      17725.70       157.20 o                         
  -8   1   8         58.10         31.29        17.73 o                         
  -7   1   8       2410.34       2431.06        40.86 o                         
  -6   1   8         32.32         31.26        11.23 o                         
  -5   1   8      59090.13      58190.64       219.26 o                         
  -4   1   8          3.13         16.75         7.17 o                         
  -3   1   8       6213.70       6211.71        47.48 o                         
  -2   1   8         18.56         51.02        10.27 o                         
  -1   1   8      47433.65      47416.62       193.81 o                         
   0   1   8        203.00        199.98         8.88 o                         
   1   1   8      45945.50      45540.52       185.21 o                         
   2   1   8        247.65        274.17        12.93 o                         
   3   1   8       3099.07       3124.58        34.77 o                         
   4   1   8        136.69        172.43        11.01 o                         
   5   1   8      47439.95      47825.46       190.86 o                         
   6   1   8          0.84          2.35        16.01 o                         
   7   1   8       1632.17       1607.65        38.45 o                         
   8   1   8        108.19         62.17        23.48 o                         
   9   1   8       6676.01       6677.92       104.84 o                         
 -11   2   8        299.62        281.20        48.98 o                         
 -10   2   8      16566.53      16418.03       171.70 o                         
  -9   2   8        614.99        646.01        37.30 o                         
  -8   2   8       5927.10       5920.11        76.46 o                         
  -7   2   8        299.35        278.07        18.58 o                         
  -6   2   8      20451.88      20596.62       134.30 o                         
  -5   2   8         39.50         61.56        15.24 o                         
  -4   2   8      51488.68      50257.46       249.09 o                         
  -3   2   8         68.09         61.67         7.91 o                         
  -2   2   8       5439.71       5541.58        41.34 o                         
  -1   2   8       2358.54       2278.78        25.89 o                         
   0   2   8      95833.98      95394.29       327.00 o                         
   1   2   8       1095.21       1041.36        19.14 o                         
   2   2   8       4230.33       4102.39        42.23 o                         
   3   2   8       3541.42       3624.65        38.96 o                         
   4   2   8      23143.10      23191.02       114.26 o                         
   5   2   8        244.39        243.25        15.32 o                         
   6   2   8      20272.30      19918.84       130.60 o                         
   7   2   8        150.45        135.69        19.75 o                         
   8   2   8       1079.45       1096.84        41.30 o                         
   9   2   8         49.89         66.83        27.68 o                         
 -11   3   8       4367.43       3983.75       138.98 o                         
 -10   3   8        104.25        143.90        29.78 o                         
  -9   3   8      18534.52      18776.86       162.01 o                         
  -8   3   8        473.59        476.86        25.93 o                         
  -7   3   8       1673.69       1659.71        38.44 o                         
  -6   3   8       3294.42       3214.20        45.03 o                         
  -5   3   8      74732.62      74260.09       314.21 o                         
  -4   3   8       1867.91       1860.01        24.69 o                         
  -3   3   8       4611.05       4453.54        36.68 o                         
  -2   3   8       2010.59       1945.85        23.81 o                         
  -1   3   8      44446.74      43560.77       181.38 o                         
   0   3   8         12.22         34.70         9.40 o                         
   1   3   8      39972.21      39801.99       158.29 o                         
   2   3   8         37.60         41.36         8.33 o                         
   3   3   8       3196.05       3249.11        44.13 o                         
   4   3   8       1029.25        994.38        25.23 o                         
   5   3   8      33425.31      32931.41       161.17 o                         
   6   3   8        282.00        251.41        19.15 o                         
   7   3   8        217.92        231.60        21.84 o                         
   8   3   8        936.00        936.48        36.72 o                         
   9   3   8       8951.06       8797.94       130.67 o                         
 -11   4   8         36.53          6.35        54.86 o                         
 -10   4   8      14652.11      14872.35       161.86 o                         
  -9   4   8         13.71         60.92        24.64 o                         
  -8   4   8       5306.61       5210.12        76.55 o                         
  -7   4   8         58.80         48.40        16.10 o                         
  -6   4   8      16440.87      16357.98       109.86 o                         
  -5   4   8         30.66         57.08        12.91 o                         
  -4   4   8      34640.87      33444.76       193.77 o                         
  -3   4   8        305.94        298.00        12.80 o                         
  -2   4   8       2909.69       2947.80        26.74 o                         
  -1   4   8       2404.52       2346.19        27.72 o                         
   0   4   8      73870.06      73335.72       271.66 o                         
   1   4   8       1738.04       1852.89        24.41 o                         
   2   4   8       5135.48       5162.78        46.23 o                         
   3   4   8        673.46        678.48        21.75 o                         
   4   4   8      22949.87      22825.28       125.48 o                         
   5   4   8         22.42         29.82        13.64 o                         
   6   4   8      11989.55      11913.01        99.76 o                         
   7   4   8        229.97        238.53        22.59 o                         
   8   4   8       1550.21       1643.38        51.10 o                         
   9   4   8        607.11        697.48        42.49 o                         
 -10   5   8         15.85         81.65        35.78 o                         
  -9   5   8      11975.39      11859.94       144.83 o                         
  -8   5   8       1029.07        975.05        42.03 o                         
  -7   5   8       3890.29       3960.95        61.83 o                         
  -6   5   8       3585.17       3600.51        56.22 o                         
  -5   5   8      35700.67      35852.91       190.69 o                         
  -4   5   8       4985.58       4975.20        54.11 o                         
  -3   5   8      12802.48      12762.82        95.90 o                         
  -2   5   8       2890.06       2855.09        38.11 o                         
  -1   5   8      25847.93      25446.52       126.27 o                         
   0   5   8         53.73         35.97         9.62 o                         
   1   5   8      41130.21      40330.64       180.42 o                         
   2   5   8        165.21        160.57        13.09 o                         
   3   5   8       2983.60       2968.87        42.48 o                         
   4   5   8       2669.38       2715.56        42.39 o                         
   5   5   8      31689.50      31647.50       188.59 o                         
   6   5   8       1187.04       1220.90        35.47 o                         
   7   5   8       4683.41       4592.85        73.71 o                         
   8   5   8        976.89       1057.61        45.53 o                         
   9   5   8       3020.22       2976.02        88.97 o                         
 -10   6   8      11362.06      11051.99       287.50 o                         
  -9   6   8       1245.49       1300.27        53.56 o                         
  -8   6   8       3945.42       3827.90        80.88 o                         
  -7   6   8       1721.80       1603.91        46.40 o                         
  -6   6   8      15077.96      15162.63       128.44 o                         
  -5   6   8        411.54        450.65        25.01 o                         
  -4   6   8      32229.25      32478.31       170.23 o                         
  -3   6   8        860.41        824.07        26.68 o                         
  -2   6   8       4721.53       4653.57        51.88 o                         
  -1   6   8       7330.88       7368.68        62.84 o                         
   0   6   8      56948.00      57126.68       241.33 o                         
   1   6   8       5721.62       5586.99        60.72 o                         
   2   6   8       3952.07       3997.57        54.49 o                         
   3   6   8       6804.22       6712.54        67.57 o                         
   4   6   8      20018.72      19997.70       143.19 o                         
   5   6   8        354.24        411.30        25.93 o                         
   6   6   8      10244.75      10247.87       104.57 o                         
   7   6   8        380.01        404.59        28.06 o                         
   8   6   8       2056.83       2031.90        59.08 o                         
   9   6   8        506.75        486.56        71.39 o                         
 -10   7   8         68.87         68.57        57.49 o                         
  -9   7   8      11832.44      11818.02       161.92 o                         
  -8   7   8        296.71        302.66        33.12 o                         
  -7   7   8       2806.91       2912.37        67.83 o                         
  -6   7   8       1683.73       1708.63        48.22 o                         
  -5   7   8      32380.73      32901.11       200.07 o                         
  -4   7   8       1214.37       1264.99        31.98 o                         
  -3   7   8       6224.93       6435.02        69.50 o                         
  -2   7   8       3515.64       3430.62        43.65 o                         
  -1   7   8      18347.73      18722.01       108.25 o                         
   0   7   8        567.14        568.50        23.15 o                         
   1   7   8      28735.90      29130.87       176.53 o                         
   2   7   8        180.01        171.78        16.05 o                         
   3   7   8       4457.40       4494.92        58.79 o                         
   4   7   8       3522.73       3503.12        52.61 o                         
   5   7   8      17743.17      17725.67       144.49 o                         
   6   7   8        465.35        517.08        29.93 o                         
   7   7   8       1882.65       1835.71        55.37 o                         
   8   7   8        643.72        720.51        43.78 o                         
   9   7   8       4490.98       4000.81       320.34 o                         
  -9   8   8        885.39        870.44        69.77 o                         
  -8   8   8       8461.17       8438.04       125.47 o                         
  -7   8   8        794.08        751.54        43.07 o                         
  -6   8   8       8977.81       8785.51       107.01 o                         
  -5   8   8         27.27         26.10        22.24 o                         
  -4   8   8      22305.69      22796.16       169.39 o                         
  -3   8   8       1159.05       1219.82        34.37 o                         
  -2   8   8       9339.83       9401.00        93.40 o                         
  -1   8   8       7287.77       7360.43        75.35 o                         
   0   8   8      26898.19      27370.82       182.19 o                         
   1   8   8       2744.30       2749.19        52.34 o                         
   2   8   8      10451.07      10377.23        97.71 o                         
   3   8   8       3521.28       3489.31        59.48 o                         
   4   8   8       6261.15       6167.09        83.71 o                         
   5   8   8          0.45         13.50        32.61 o                         
   6   8   8      13352.85      13365.25       131.11 o                         
   7   8   8          6.21         26.89        26.35 o                         
   8   8   8        619.94        573.31        49.70 o                         
  -9   9   8       7760.15       7935.07       286.92 o                         
  -8   9   8        840.41        832.38        47.85 o                         
  -7   9   8       3826.65       3746.07        86.27 o                         
  -6   9   8       6678.56       6823.67       114.82 o                         
  -5   9   8      20842.58      20760.07       173.08 o                         
  -4   9   8       4306.49       4430.27        68.39 o                         
  -3   9   8      10762.43      10955.79       103.62 o                         
  -2   9   8       4274.32       4235.81        63.87 o                         
  -1   9   8      13284.66      13362.54       154.68 o                         
   0   9   8        536.93        566.06        26.41 o                         
   1   9   8      20972.54      21382.14       165.29 o                         
   2   9   8         58.96         36.72        19.40 o                         
   3   9   8       3552.75       3551.77        65.94 o                         
   4   9   8       4029.99       3864.11        71.89 o                         
   5   9   8      13903.32      13842.12       139.68 o                         
   6   9   8       1296.13       1315.41        47.02 o                         
   7   9   8       3359.40       3357.44        80.43 o                         
   8   9   8       2573.70       2840.46       189.12 o                         
  -8  10   8       4360.66       4073.49       146.87 o                         
  -7  10   8        386.18        333.33        38.43 o                         
  -6  10   8       7636.31       7567.86       114.27 o                         
  -5  10   8        213.44        203.19        28.67 o                         
  -4  10   8      15814.71      15839.00       166.06 o                         
  -3  10   8        502.41        514.05        32.29 o                         
  -2  10   8       4132.93       4226.05        65.75 o                         
  -1  10   8       5611.94       5687.24        80.05 o                         
   0  10   8      20234.58      20507.93       170.16 o                         
   1  10   8       1237.46       1292.12        41.55 o                         
   2  10   8       6812.98       6967.90       100.27 o                         
   3  10   8       1753.98       1679.73        48.53 o                         
   4  10   8       7857.05       7772.73       105.72 o                         
   5  10   8        180.39        175.46        26.71 o                         
   6  10   8       5963.90       5814.09       107.38 o                         
   7  10   8          2.62         22.18        39.15 o                         
  -8  11   8        194.71        199.34       136.42 o                         
  -7  11   8       5465.88       5400.56       135.23 o                         
  -6  11   8       1167.45       1108.01        49.04 o                         
  -5  11   8       6461.67       6584.38       107.24 o                         
  -4  11   8       1180.38       1182.73        46.15 o                         
  -3  11   8      12153.12      12322.39       130.76 o                         
  -2  11   8       2146.12       2177.90        49.71 o                         
  -1  11   8       5687.13       5640.67        88.34 o                         
   0  11   8        392.37        348.07        30.88 o                         
   1  11   8      17129.09      17329.85       187.03 o                         
   2  11   8        108.26         97.07        30.04 o                         
   3  11   8       3702.59       3698.59        82.99 o                         
   4  11   8       2647.79       2570.08        70.90 o                         
   5  11   8       6936.78       6939.14       116.29 o                         
   6  11   8        428.09        417.85        59.67 o                         
  -6  12   8       3911.61       3791.34       113.85 o                         
  -5  12   8        286.20        317.68        36.36 o                         
  -4  12   8      11094.12      11301.31       151.87 o                         
  -3  12   8        765.59        817.55        42.01 o                         
  -2  12   8       5866.23       5984.20        99.38 o                         
  -1  12   8       4824.16       4873.44        88.96 o                         
   0  12   8       9356.83       9423.54       143.87 o                         
   1  12   8       2348.35       2333.94        72.53 o                         
   2  12   8       9214.30       9195.70       128.14 o                         
   3  12   8       3741.27       3681.73        89.89 o                         
   4  12   8       2967.54       2953.39        83.17 o                         
   5  12   8          6.19         43.89        40.81 o                         
  -6  13   8       1772.41       1605.23       151.14 o                         
  -5  13   8       8430.72       8326.46       237.69 o                         
  -4  13   8        404.80        378.97        38.38 o                         
  -3  13   8       6772.10       6740.72       124.02 o                         
  -2  13   8       1540.16       1496.31        64.19 o                         
  -1  13   8       5936.15       5997.40       126.00 o                         
   0  13   8        278.89        262.22        34.57 o                         
   1  13   8       8618.28       8811.97       136.22 o                         
   2  13   8          7.36         40.92        31.12 o                         
   3  13   8       3106.12       3121.35        86.73 o                         
   4  13   8       2637.42       2476.34       112.57 o                         
  -4  14   8       7632.25       8335.48       538.56 o                         
  -3  14   8         43.22         32.49        41.69 o                         
  -2  14   8       4671.71       4543.38       160.59 o                         
  -1  14   8       2465.12       2626.18       113.02 o                         
   0  14   8       4917.40       5104.35       123.15 o                         
   1  14   8         36.53         26.60        37.12 o                         
   2  14   8       7984.81       8099.19       326.99 o                         
   3  14   8        410.54        398.50       155.22 o                         
  -2  15   8        883.16       1280.63       236.85 o                         
  -1  15   8       2061.11       2231.54       276.30 o                         
   0  15   8        149.24          3.02        77.72 o                         
   1  15   8       7422.00       7306.69       480.09 o                         
 -11   0   9         34.69        141.13       123.90 o                         
  -9   0   9        381.76        506.34        44.13 o                         
  -7   0   9        159.47        145.57        28.99 o                         
  -5   0   9       3023.76       3161.52        58.36 o                         
  -3   0   9        680.85        690.03        20.88 o                         
  -1   0   9      15989.35      15531.70       127.78 o                         
   1   0   9       1200.49       1129.17        26.38 o                         
   3   0   9       2542.27       2652.07        56.19 o                         
   5   0   9       5461.27       5447.29        70.96 o                         
   7   0   9         15.74         31.75        30.63 o                         
   9   0   9       5810.08       6193.19       145.39 o                         
 -11   1   9        159.80        177.51       128.90 o                         
 -10   1   9         35.39         54.51        29.20 o                         
  -9   1   9        348.71        328.91        26.96 o                         
  -8   1   9        709.41        742.88        28.64 o                         
  -7   1   9        285.56        273.39        19.16 o                         
  -6   1   9        235.41        246.90        21.44 o                         
  -5   1   9        391.91        379.42        17.92 o                         
  -4   1   9       1975.09       1927.99        28.91 o                         
  -3   1   9         28.56         40.20        11.08 o                         
  -2   1   9        277.68        261.11        15.94 o                         
  -1   1   9        258.04        252.31        12.50 o                         
   0   1   9       4929.52       4746.37        37.58 o                         
   1   1   9        357.37        361.14        12.06 o                         
   2   1   9        712.10        761.65        19.74 o                         
   3   1   9          2.12          9.59        10.37 o                         
   4   1   9       6140.86       6206.86        52.28 o                         
   5   1   9        704.41        731.03        20.95 o                         
   6   1   9        981.28       1045.72        29.07 o                         
   7   1   9        692.74        764.92        30.82 o                         
   8   1   9       1527.91       1682.48        50.74 o                         
   9   1   9          5.98        -16.78        32.76 o                         
 -10   2   9          4.15         76.47        30.29 o                         
  -9   2   9        289.44        314.67        29.50 o                         
  -8   2   9        451.21        414.80        25.45 o                         
  -7   2   9       1116.31       1129.40        33.68 o                         
  -6   2   9        218.71        256.05        17.68 o                         
  -5   2   9        847.60        816.70        24.29 o                         
  -4   2   9        752.29        765.00        17.71 o                         
  -3   2   9        546.21        543.60        14.50 o                         
  -2   2   9          1.28         21.01         8.33 o                         
  -1   2   9       1447.33       1340.46        19.93 o                         
   0   2   9         25.04         30.90         8.42 o                         
   1   2   9       2250.78       2249.51        31.19 o                         
   2   2   9         10.71         21.70        10.26 o                         
   3   2   9       1909.84       1890.99        29.74 o                         
   4   2   9         21.77         25.82        13.44 o                         
   5   2   9       5077.65       5208.94        56.41 o                         
   6   2   9        114.62        102.01        17.14 o                         
   7   2   9        121.16        160.42        20.99 o                         
   8   2   9        224.15        252.37        27.89 o                         
   9   2   9       1825.17       2153.14        60.25 o                         
 -11   3   9          0.51        -64.48        86.62 o                         
 -10   3   9        690.23        672.91        41.40 o                         
  -9   3   9         97.84         96.14        27.78 o                         
  -8   3   9         11.18          8.21        22.71 o                         
  -7   3   9         62.64         87.46        19.05 o                         
  -6   3   9       1186.11       1195.79        31.38 o                         
  -5   3   9         18.84         70.30        14.11 o                         
  -4   3   9       1662.60       1680.94        25.18 o                         
  -3   3   9        842.88        852.49        17.12 o                         
  -2   3   9       2775.53       2648.48        31.90 o                         
  -1   3   9        186.40        188.22        11.41 o                         
   0   3   9       6956.85       6963.72        49.97 o                         
   1   3   9       2341.39       2339.67        29.40 o                         
   2   3   9         55.29         76.61         9.73 o                         
   3   3   9          0.08          5.83         9.23 o                         
   4   3   9       8700.83       8660.91        72.09 o                         
   5   3   9        423.35        443.86        19.53 o                         
   6   3   9         72.73         59.33        18.68 o                         
   7   3   9         12.20         50.20        20.27 o                         
   8   3   9       2618.17       2748.01        63.88 o                         
   9   3   9        100.24        127.61        37.48 o                         
 -10   4   9        125.25        151.70        36.45 o                         
  -9   4   9        495.56        539.13        41.71 o                         
  -8   4   9        421.43        393.54        27.49 o                         
  -7   4   9        224.55        232.79        26.45 o                         
  -6   4   9         76.45        114.52        17.04 o                         
  -5   4   9       1328.23       1251.88        33.92 o                         
  -4   4   9          7.88          6.52        10.75 o                         
  -3   4   9        456.88        455.01        15.26 o                         
  -2   4   9       1645.02       1631.32        21.51 o                         
  -1   4   9       5503.87       5173.69        56.81 o                         
   0   4   9        853.25        839.06        19.92 o                         
   1   4   9        771.48        802.68        17.42 o                         
   2   4   9       2283.99       2251.10        29.62 o                         
   3   4   9       2259.01       2217.97        39.59 o                         
   4   4   9        455.52        503.87        21.91 o                         
   5   4   9       2721.36       2887.42        41.12 o                         
   6   4   9        340.64        361.92        23.10 o                         
   7   4   9        246.57        219.15        22.70 o                         
   8   4   9        115.81         94.48        24.40 o                         
   9   4   9       3366.65       3770.56       121.97 o                         
 -10   5   9        251.88        285.12        54.71 o                         
  -9   5   9         26.14         53.28        29.42 o                         
  -8   5   9        813.05        789.46        39.36 o                         
  -7   5   9        375.31        340.84        27.35 o                         
  -6   5   9        487.43        495.13        24.02 o                         
  -5   5   9          1.23         22.49        16.87 o                         
  -4   5   9        156.71        184.04        20.52 o                         
  -3   5   9       1917.63       1940.35        34.24 o                         
  -2   5   9       1226.32       1182.00        23.79 o                         
  -1   5   9        147.77        156.89        12.22 o                         
   0   5   9       1903.94       1820.29        24.75 o                         
   1   5   9       1264.80       1130.15        25.36 o                         
   2   5   9       1829.40       1720.98        33.83 o                         
   3   5   9        278.61        297.24        18.65 o                         
   4   5   9       4991.82       4979.55        58.28 o                         
   5   5   9        159.65        152.84        19.67 o                         
   6   5   9       1168.20       1214.02        38.09 o                         
   7   5   9        122.70        129.75        22.46 o                         
   8   5   9        891.81        981.28        41.73 o                         
   9   5   9         22.17         62.13        61.21 o                         
 -10   6   9          7.38        107.87        82.50 o                         
  -9   6   9          4.05         39.75        29.20 o                         
  -8   6   9       1125.64       1074.12        45.24 o                         
  -7   6   9        132.23        143.66        24.65 o                         
  -6   6   9        499.81        615.44        30.43 o                         
  -5   6   9       1188.83       1207.38        36.76 o                         
  -4   6   9       1328.06       1389.35        32.94 o                         
  -3   6   9        145.70        120.22        17.75 o                         
  -2   6   9         12.84         21.64        16.54 o                         
  -1   6   9       6217.83       6030.51        56.60 o                         
   0   6   9        238.46        226.98        17.75 o                         
   1   6   9         22.69         62.04        21.47 o                         
   2   6   9       1181.92       1177.13        27.91 o                         
   3   6   9       5815.21       5749.06        63.04 o                         
   4   6   9          3.07         11.25        18.08 o                         
   5   6   9       1673.26       1791.54        46.45 o                         
   6   6   9       1153.44       1140.96        39.29 o                         
   7   6   9        328.95        311.57        26.83 o                         
   8   6   9        459.75        422.77        35.63 o                         
   9   6   9       3192.80       3758.05       185.42 o                         
 -10   7   9        357.77        602.04       177.47 o                         
  -9   7   9          4.36         46.52        40.30 o                         
  -8   7   9         22.17         -4.22        29.02 o                         
  -7   7   9       1700.19       1747.84        55.05 o                         
  -6   7   9       1805.21       1872.89        52.00 o                         
  -5   7   9        355.31        364.66        24.68 o                         
  -4   7   9          8.77         21.96        16.11 o                         
  -3   7   9       1867.24       1892.05        40.26 o                         
  -2   7   9       4289.97       4184.45        56.94 o                         
  -1   7   9        301.37        339.09        19.61 o                         
   0   7   9       2305.16       2388.97        43.57 o                         
   1   7   9        847.99        906.05        30.71 o                         
   2   7   9         28.14         39.18        17.68 o                         
   3   7   9        224.14        198.38        19.94 o                         
   4   7   9       5578.07       5686.04        74.53 o                         
   5   7   9         63.03         87.28        23.07 o                         
   6   7   9         11.78         59.91        23.90 o                         
   7   7   9        828.35        848.98        40.32 o                         
   8   7   9       2968.04       3089.89        98.68 o                         
  -9   8   9          0.26         39.64        47.39 o                         
  -8   8   9        496.35        575.78        45.22 o                         
  -7   8   9       1626.68       1616.30        59.34 o                         
  -6   8   9         47.92         48.06        25.46 o                         
  -5   8   9         61.84         66.48        22.84 o                         
  -4   8   9        382.51        418.75        24.70 o                         
  -3   8   9       1032.31       1074.09        34.80 o                         
  -2   8   9        374.58        402.08        24.51 o                         
  -1   8   9       2013.18       2113.48        42.78 o                         
   0   8   9          4.76         23.31        15.57 o                         
   1   8   9        567.32        541.96        27.50 o                         
   2   8   9        550.17        518.36        26.36 o                         
   3   8   9       3432.79       3313.83        62.48 o                         
   4   8   9        415.96        436.04        29.75 o                         
   5   8   9        418.35        469.76        31.48 o                         
   6   8   9        908.24        929.47        39.49 o                         
   7   8   9        565.58        573.68        41.80 o                         
   8   8   9          2.99        -67.74        67.95 o                         
  -9   9   9        390.55        232.59       125.99 o                         
  -8   9   9         24.60        -45.54        47.83 o                         
  -7   9   9         50.29         42.80        29.55 o                         
  -6   9   9       2231.19       2335.21        61.83 o                         
  -5   9   9         20.72         -0.17        24.08 o                         
  -4   9   9        216.21        229.75        22.68 o                         
  -3   9   9       1739.51       1718.96        42.27 o                         
  -2   9   9       3429.09       3359.06        58.23 o                         
  -1   9   9          8.51         13.63        19.13 o                         
   0   9   9        136.31        155.44        20.15 o                         
   1   9   9       2271.16       2277.95        52.54 o                         
   2   9   9        429.34        422.73        28.55 o                         
   3   9   9         57.26         26.22        25.10 o                         
   4   9   9       5115.86       5075.47        87.87 o                         
   5   9   9       1593.60       1551.79        52.95 o                         
   6   9   9         24.87         75.12        26.96 o                         
   7   9   9         48.75         13.51        46.86 o                         
  -8  10   9        697.31        782.94       137.04 o                         
  -7  10   9        555.73        664.10        47.10 o                         
  -6  10   9        333.38        301.40        31.74 o                         
  -5  10   9        441.00        512.88        32.55 o                         
  -4  10   9        548.48        575.08        34.85 o                         
  -3  10   9         39.02         68.24        20.37 o                         
  -2  10   9        666.11        656.86        30.92 o                         
  -1  10   9       6601.89       6523.41        92.90 o                         
   0  10   9        184.68        190.87        27.11 o                         
   1  10   9        766.17        843.53        45.54 o                         
   2  10   9       1981.87       2076.39        57.41 o                         
   3  10   9       4882.98       4883.89        88.04 o                         
   4  10   9         10.63         56.45        26.35 o                         
   5  10   9        232.18        264.90        38.03 o                         
   6  10   9        829.98        752.73        44.43 o                         
   7  10   9        606.94        651.10        72.14 o                         
  -7  11   9        989.95        956.84        90.87 o                         
  -6  11   9        723.05        779.54        44.30 o                         
  -5  11   9         11.94          3.22        27.91 o                         
  -4  11   9         97.96        153.23        26.50 o                         
  -3  11   9        910.68        967.14        39.92 o                         
  -2  11   9       3775.34       3744.68        70.66 o                         
  -1  11   9         68.20        123.76        29.32 o                         
   0  11   9        269.95        331.91        35.83 o                         
   1  11   9        508.99        543.03        42.71 o                         
   2  11   9       1675.52       1723.09        56.33 o                         
   3  11   9         83.82         63.47        27.54 o                         
   4  11   9       1470.44       1463.92        59.15 o                         
   5  11   9        125.50        135.30        34.40 o                         
   6  11   9         83.29         -2.58        63.07 o                         
  -6  12   9         17.99         63.33        46.98 o                         
  -5  12   9          4.01         -5.63        31.46 o                         
  -4  12   9        905.06        927.24        46.49 o                         
  -3  12   9         85.21        113.28        31.77 o                         
  -2  12   9         18.37         63.00        26.93 o                         
  -1  12   9       2003.74       1919.26        55.11 o                         
   0  12   9       1267.27       1415.69        62.95 o                         
   1  12   9        168.60        179.21        32.22 o                         
   2  12   9         28.49          3.25        29.80 o                         
   3  12   9       4316.95       4295.36        93.84 o                         
   4  12   9        123.09        151.04        42.31 o                         
   5  12   9        116.53         68.30        46.44 o                         
  -5  13   9        336.70        306.55        59.66 o                         
  -4  13   9        285.35        365.24        52.39 o                         
  -3  13   9        468.04        485.62        46.31 o                         
  -2  13   9       3333.51       3223.34       116.78 o                         
  -1  13   9        187.58        185.48        31.44 o                         
   0  13   9          5.00         75.26        32.45 o                         
   1  13   9        723.15        740.22        44.45 o                         
   2  13   9        114.12         55.85        30.73 o                         
   3  13   9         31.12         47.32        49.56 o                         
   4  13   9       2895.94       2836.43       153.57 o                         
  -3  14   9        315.11        357.53        63.53 o                         
  -2  14   9        468.52        530.32        60.18 o                         
  -1  14   9       2484.01       2379.79       140.52 o                         
   0  14   9        382.00        201.30        80.53 o                         
   1  14   9         28.78         87.27        61.02 o                         
   2  14   9        388.91        374.62       139.29 o                         
 -10   0  10      11518.34      11483.82       245.55 o                         
  -8   0  10       8254.96       8517.32       124.96 o                         
  -6   0  10      51337.44      51785.56       418.51 o                         
  -4   0  10       6731.23       6626.61        83.19 o                         
  -2   0  10      48757.76      48535.05       285.84 o                         
   0   0  10      39641.63      38843.95       231.44 o                         
   2   0  10      10359.31      10012.32       102.55 o                         
   4   0  10      50699.10      50366.62       313.30 o                         
   6   0  10       2799.64       2764.62        71.47 o                         
   8   0  10      14518.61      14513.47       295.26 o                         
 -11   1  10      12666.15      12495.64       598.50 o                         
 -10   1  10        140.90        193.02        38.27 o                         
  -9   1  10       3376.42       3268.95        68.89 o                         
  -8   1  10         91.44         77.51        21.93 o                         
  -7   1  10      20444.54      20551.84       162.49 o                         
  -6   1  10        101.30         90.53        23.90 o                         
  -5   1  10      34225.93      34278.03       189.83 o                         
  -4   1  10        242.82        301.95        16.78 o                         
  -3   1  10       6424.12       6443.91        57.18 o                         
  -2   1  10       1632.93       1716.75        29.08 o                         
  -1   1  10     111219.89     109253.98       387.75 o                         
   0   1  10       5918.79       5954.50        47.96 o                         
   1   1  10       1274.93       1329.95        21.45 o                         
   2   1  10        625.79        652.66        17.68 o                         
   3   1  10      60501.05      59942.35       278.72 o                         
   4   1  10         48.50         61.12        13.81 o                         
   5   1  10      13223.86      13036.97        98.32 o                         
   6   1  10        162.84        146.33        17.22 o                         
   7   1  10       4076.52       4124.80        65.75 o                         
   8   1  10        457.28        397.13        37.93 o                         
   9   1  10      15993.76      16085.54       243.86 o                         
 -10   2  10      10898.86      10798.12       186.44 o                         
  -9   2  10         27.10        -14.99        28.14 o                         
  -8   2  10       1144.65       1114.55        41.60 o                         
  -7   2  10          4.74         -4.91        18.88 o                         
  -6   2  10      57458.74      57319.57       384.90 o                         
  -5   2  10        132.15        114.40        17.77 o                         
  -4   2  10       2882.06       2974.49        41.31 o                         
  -3   2  10         14.03         26.72         9.48 o                         
  -2   2  10      66895.04      65490.27       289.40 o                         
  -1   2  10         65.34         57.30         8.93 o                         
   0   2  10      39269.76      38973.04       166.43 o                         
   1   2  10         21.72         38.11        10.68 o                         
   2   2  10       5099.85       5393.21        52.05 o                         
   3   2  10         50.34         52.91        13.31 o                         
   4   2  10      69042.23      68574.12       299.69 o                         
   5   2  10        265.16        230.81        17.22 o                         
   6   2  10        295.08        348.29        21.94 o                         
   7   2  10          9.79         31.49        20.61 o                         
   8   2  10      20325.80      20387.28       177.17 o                         
   9   2  10          0.54         40.61        35.06 o                         
 -10   3  10         87.21        133.03        42.42 o                         
  -9   3  10       5144.78       4962.90        96.48 o                         
  -8   3  10         66.79         47.90        24.25 o                         
  -7   3  10      21112.88      21214.49       176.06 o                         
  -6   3  10        100.34        123.81        19.14 o                         
  -5   3  10      26885.13      26582.50       160.05 o                         
  -4   3  10        984.30        935.42        24.65 o                         
  -3   3  10       9966.67       9958.01        63.03 o                         
  -2   3  10        621.28        651.91        18.26 o                         
  -1   3  10      75380.00      73901.09       298.74 o                         
   0   3  10        444.73        437.20        14.54 o                         
   1   3  10       7472.01       7420.49        60.40 o                         
   2   3  10        701.48        702.45        23.21 o                         
   3   3  10      42135.42      41726.29       204.51 o                         
   4   3  10         54.02         47.42        14.97 o                         
   5   3  10      16777.08      16970.17       111.76 o                         
   6   3  10        160.57        166.69        20.27 o                         
   7   3  10       6202.49       6181.05        80.00 o                         
   8   3  10         47.51         28.88        25.49 o                         
   9   3  10      12797.15      13125.67       234.37 o                         
 -10   4  10       9807.23       9471.00       244.67 o                         
  -9   4  10       1086.97       1005.67        55.37 o                         
  -8   4  10       4738.89       4723.59        79.90 o                         
  -7   4  10       2707.11       2809.12        59.34 o                         
  -6   4  10      39160.89      39189.55       253.57 o                         
  -5   4  10       1857.88       1832.87        38.58 o                         
  -4   4  10       5109.46       5111.96        60.98 o                         
  -3   4  10       4230.68       4138.02        51.06 o                         
  -2   4  10      47764.00      46586.88       198.35 o                         
  -1   4  10        396.94        375.33        13.81 o                         
   0   4  10      31205.56      30656.42       148.85 o                         
   1   4  10        960.59        942.21        21.73 o                         
   2   4  10      12323.09      11981.46        94.71 o                         
   3   4  10       4397.97       4347.31        53.66 o                         
   4   4  10      50643.39      50821.66       238.95 o                         
   5   4  10       2402.87       2420.18        42.34 o                         
   6   4  10       1956.30       1909.06        42.97 o                         
   7   4  10       3333.95       3335.78        61.48 o                         
   8   4  10      14846.15      15228.87       160.82 o                         
   9   4  10        375.27        376.69        62.77 o                         
 -10   5  10        519.78        654.62       113.60 o                         
  -9   5  10       2344.98       2347.32        72.02 o                         
  -8   5  10        172.53        111.86        25.79 o                         
  -7   5  10      18784.44      18863.95       170.06 o                         
  -6   5  10         92.76        124.58        18.76 o                         
  -5   5  10      28594.92      28882.00       176.29 o                         
  -4   5  10        469.06        492.91        21.60 o                         
  -3   5  10       6580.04       6530.54        67.16 o                         
  -2   5  10       5082.34       4879.05        47.81 o                         
  -1   5  10      83730.04      81828.87       327.21 o                         
   0   5  10       3048.88       2898.91        36.33 o                         
   1   5  10        936.78       1040.43        26.87 o                         
   2   5  10       2090.82       2111.14        40.52 o                         
   3   5  10      40784.80      40715.29       222.82 o                         
   4   5  10         15.63         -2.04        15.74 o                         
   5   5  10       9914.69       9935.58        92.78 o                         
   6   5  10         11.65         28.81        20.07 o                         
   7   5  10       3240.89       3199.54        65.48 o                         
   8   5  10        645.70        687.57        37.45 o                         
   9   5  10      12473.37      11713.53       510.89 o                         
  -9   6  10        133.65        153.79        38.69 o                         
  -8   6  10       5693.62       5646.73       102.13 o                         
  -7   6  10        378.19        437.15        30.96 o                         
  -6   6  10      27964.78      28020.91       202.22 o                         
  -5   6  10       2460.36       2528.66        52.17 o                         
  -4   6  10       8655.62       8753.17       104.54 o                         
  -3   6  10         88.13         96.04        18.03 o                         
  -2   6  10      34924.09      34504.04       191.29 o                         
  -1   6  10         27.48         50.12        14.28 o                         
   0   6  10      24749.02      24612.21       142.74 o                         
   1   6  10         32.85         40.13        13.13 o                         
   2   6  10       9583.08       9283.08        88.35 o                         
   3   6  10       1356.15       1329.37        34.98 o                         
   4   6  10      29458.37      29049.82       191.87 o                         
   5   6  10       1476.74       1459.05        43.44 o                         
   6   6  10       2706.26       2782.98        57.65 o                         
   7   6  10        501.32        471.74        31.03 o                         
   8   6  10      10645.54      10650.43       171.93 o                         
  -9   7  10       4606.09       4766.73       178.62 o                         
  -8   7  10        211.16        195.55        36.27 o                         
  -7   7  10      15429.93      15423.59       187.85 o                         
  -6   7  10          2.03         49.98        26.14 o                         
  -5   7  10      14148.39      13990.63       133.00 o                         
  -4   7  10       1754.35       1797.81        40.64 o                         
  -3   7  10       9983.35      10086.08       109.14 o                         
  -2   7  10       5315.91       5353.02        66.34 o                         
  -1   7  10      39638.02      39889.39       222.98 o                         
   0   7  10       9389.53       9320.24        85.85 o                         
   1   7  10       9558.21       9453.33        90.84 o                         
   2   7  10       5525.65       5482.63        68.15 o                         
   3   7  10      27378.21      27253.94       172.04 o                         
   4   7  10        855.55        813.36        33.45 o                         
   5   7  10      12713.76      12637.11       131.33 o                         
   6   7  10          0.02         -6.58        23.64 o                         
   7   7  10       5371.28       5266.15        91.79 o                         
   8   7  10        994.38        957.10        71.44 o                         
  -9   8  10        930.72        971.90       191.71 o                         
  -8   8  10       3470.32       3698.12        97.69 o                         
  -7   8  10       2214.11       2161.76        64.26 o                         
  -6   8  10      25111.23      25145.55       261.23 o                         
  -5   8  10       2705.68       2714.17        62.34 o                         
  -4   8  10       5186.32       5342.00        73.12 o                         
  -3   8  10       3522.41       3513.35        59.86 o                         
  -2   8  10      31549.28      31510.54       242.82 o                         
  -1   8  10        102.47         88.05        18.72 o                         
   0   8  10      15557.08      15497.83       133.09 o                         
   1   8  10       1348.26       1324.80        38.84 o                         
   2   8  10       8419.96       8437.86       101.40 o                         
   3   8  10       3932.63       3910.23        67.37 o                         
   4   8  10      29217.68      28987.24       221.71 o                         
   5   8  10       1930.02       2018.00        58.52 o                         
   6   8  10       1495.91       1380.25        50.62 o                         
   7   8  10       2608.30       2587.90        74.11 o                         
  -8   9  10        123.18         77.35        65.11 o                         
  -7   9  10      10407.85      10652.39       181.39 o                         
  -6   9  10          8.39         31.71        27.48 o                         
  -5   9  10      12519.79      12595.06       145.27 o                         
  -4   9  10        696.50        696.73        33.31 o                         
  -3   9  10      10035.13      10155.50       106.87 o                         
  -2   9  10       1616.38       1677.13        43.44 o                         
  -1   9  10      29333.62      29075.45       269.82 o                         
   0   9  10       1203.19       1222.74        41.66 o                         
   1   9  10       6878.08       6849.05        92.43 o                         
   2   9  10       2207.45       2193.26        56.45 o                         
   3   9  10      16215.65      16141.84       162.07 o                         
   4   9  10         84.76         71.96        24.72 o                         
   5   9  10       8844.13       8773.59       123.04 o                         
   6   9  10         15.30          9.14        28.05 o                         
   7   9  10       4028.44       3818.92       139.28 o                         
  -7  10  10       1343.84       1373.53        62.85 o                         
  -6  10  10       9614.69       9317.97       136.66 o                         
  -5  10  10       3436.15       3543.23        74.64 o                         
  -4  10  10       8182.60       8390.43       114.96 o                         
  -3  10  10       2419.87       2401.87        53.55 o                         
  -2  10  10      15719.01      15808.92       154.92 o                         
  -1  10  10        150.24        180.29        35.43 o                         
   0  10  10      13852.14      13960.42       141.03 o                         
   1  10  10         76.87        101.51        27.76 o                         
   2  10  10      11327.17      11277.60       134.56 o                         
   3  10  10       3290.28       3213.56        70.84 o                         
   4  10  10      11720.99      11660.82       144.21 o                         
   5  10  10       2660.64       2518.06        68.89 o                         
   6  10  10       5490.57       5656.78       139.66 o                         
  -7  11  10       9973.45       9891.02       499.65 o                         
  -6  11  10          0.77         11.20        33.06 o                         
  -5  11  10       9128.76       9368.74       130.39 o                         
  -4  11  10        435.05        470.33        35.83 o                         
  -3  11  10       8601.36       8652.33       110.60 o                         
  -2  11  10       3714.24       3837.30        72.88 o                         
  -1  11  10      17104.02      16978.02       164.23 o                         
   0  11  10       5537.94       5553.48        88.34 o                         
   1  11  10       4529.50       4482.53       102.11 o                         
   2  11  10       3419.74       3378.55        82.62 o                         
   3  11  10      14851.30      14824.49       167.95 o                         
   4  11  10        314.15        286.81        34.11 o                         
   5  11  10       5329.43       5206.91       144.05 o                         
   6  11  10         78.40        175.70        79.35 o                         
  -6  12  10       9407.58       9597.44       278.03 o                         
  -5  12  10       1026.69       1004.86        64.23 o                         
  -4  12  10       5707.64       5773.61       116.40 o                         
  -3  12  10        591.98        584.70        41.78 o                         
  -2  12  10      12782.65      12604.64       157.63 o                         
  -1  12  10         37.76         14.13        24.50 o                         
   0  12  10       9377.90       9292.47       151.96 o                         
   1  12  10        195.16        218.61        35.70 o                         
   2  12  10       6118.46       6045.43       113.49 o                         
   3  12  10       1148.99       1245.94        58.50 o                         
   4  12  10       9075.14       8786.64       206.24 o                         
   5  12  10        361.83        407.57        76.45 o                         
  -4  13  10        332.94        251.62        82.20 o                         
  -3  13  10       9216.15       8927.02       206.65 o                         
  -2  13  10       1047.36       1117.41        51.05 o                         
  -1  13  10       7067.14       7065.62       136.27 o                         
   0  13  10       1213.49       1312.80        60.17 o                         
   1  13  10       9546.07       9634.70       159.38 o                         
   2  13  10       2277.33       2347.68       129.94 o                         
  -2  14  10       7794.30       7241.15       221.60 o                         
  -1  14  10        364.20        548.64       153.40 o                         
   0  14  10       5973.78       6286.79       284.08 o                         
   1  14  10         62.01         17.45        76.63 o                         
  -9   0  11         61.36         96.37        42.16 o                         
  -7   0  11      13192.32      13462.00       174.22 o                         
  -5   0  11        263.83        366.63        26.60 o                         
  -3   0  11       5580.19       5365.32        70.11 o                         
  -1   0  11      18823.53      18920.04       156.51 o                         
   1   0  11        553.62        599.57        21.36 o                         
   3   0  11      11877.42      11817.16       132.62 o                         
   5   0  11         21.71        -11.73        25.44 o                         
   7   0  11       2087.94       2041.57        73.50 o                         
   9   0  11        865.84        699.10       108.28 o                         
 -10   1  11        574.83        657.99        77.46 o                         
  -9   1  11         72.77         64.03        34.40 o                         
  -8   1  11       3259.44       3417.58        79.13 o                         
  -7   1  11        375.29        389.14        32.11 o                         
  -6   1  11       6399.44       6541.12        80.91 o                         
  -5   1  11        416.29        455.30        19.67 o                         
  -4   1  11        821.91        897.79        24.46 o                         
  -3   1  11         19.15         25.21        14.94 o                         
  -2   1  11      14440.12      14773.52        96.95 o                         
  -1   1  11       2518.82       2545.31        35.26 o                         
   0   1  11        672.56        659.84        19.92 o                         
   1   1  11        480.17        456.49        14.61 o                         
   2   1  11       4844.78       4918.49        50.61 o                         
   3   1  11         77.47         34.89        17.10 o                         
   4   1  11       2934.70       2893.38        44.12 o                         
   5   1  11        448.54        459.73        21.56 o                         
   6   1  11        200.63        253.36        22.06 o                         
   7   1  11        214.35        298.95        27.26 o                         
   8   1  11        854.41        674.08        37.34 o                         
   9   1  11         65.19         70.92       106.16 o                         
 -10   2  11         95.22         74.76        51.89 o                         
  -9   2  11        676.19        574.17        46.55 o                         
  -8   2  11        895.96        867.31        49.94 o                         
  -7   2  11       8081.40       8141.97       117.79 o                         
  -6   2  11        131.27        141.78        24.49 o                         
  -5   2  11       1236.76       1192.95        31.86 o                         
  -4   2  11        864.15        853.64        24.39 o                         
  -3   2  11       4330.41       4646.15        49.12 o                         
  -2   2  11          0.62          4.95        12.37 o                         
  -1   2  11       3291.39       3434.13        40.88 o                         
   0   2  11        779.87        768.77        17.00 o                         
   1   2  11       2116.52       2156.61        31.04 o                         
   2   2  11       1583.58       1638.73        29.40 o                         
   3   2  11       4610.00       4665.02        50.87 o                         
   4   2  11        607.15        672.86        24.71 o                         
   5   2  11        918.62        964.76        29.18 o                         
   6   2  11        387.19        435.79        23.63 o                         
   7   2  11        301.99        259.68        26.87 o                         
   8   2  11          6.67         32.94        24.92 o                         
   9   2  11        199.39         72.53        49.68 o                         
 -10   3  11       1150.29       1045.94        86.89 o                         
  -9   3  11         74.64        108.98        34.96 o                         
  -8   3  11       2115.71       2214.39        71.69 o                         
  -7   3  11        246.94        312.46        30.42 o                         
  -6   3  11       9990.73      10349.95       102.29 o                         
  -5   3  11        406.00        386.59        21.78 o                         
  -4   3  11        146.31        201.52        14.72 o                         
  -3   3  11       1664.75       1592.79        31.59 o                         
  -2   3  11      22036.45      21931.21       142.53 o                         
  -1   3  11       2081.20       2078.19        28.63 o                         
   0   3  11        160.42        200.30        20.12 o                         
   1   3  11        768.00        798.95        24.13 o                         
   2   3  11       1852.00       1947.39        33.19 o                         
   3   3  11          2.63          1.00        15.71 o                         
   4   3  11       3588.99       3485.14        50.04 o                         
   5   3  11         14.40         21.63        16.69 o                         
   6   3  11         38.50         81.52        20.27 o                         
   7   3  11        222.74        249.29        26.49 o                         
   8   3  11       2174.72       2044.68        56.75 o                         
   9   3  11         58.84        -29.29        48.44 o                         
 -10   4  11        104.32         65.08        90.75 o                         
  -9   4  11        217.33        226.79        38.29 o                         
  -8   4  11         62.69         50.94        26.14 o                         
  -7   4  11       8381.06       8564.94       126.26 o                         
  -6   4  11        517.73        509.42        26.69 o                         
  -5   4  11       1734.03       1844.78        41.49 o                         
  -4   4  11       1035.84       1171.00        29.57 o                         
  -3   4  11       5074.91       5196.90        61.54 o                         
  -2   4  11        200.80        239.52        16.88 o                         
  -1   4  11      10174.48      10108.05        79.23 o                         
   0   4  11       1677.53       1651.05        27.92 o                         
   1   4  11         48.73         83.21        12.71 o                         
   2   4  11         16.36         43.53        17.79 o                         
   3   4  11       5109.66       5014.26        61.80 o                         
   4   4  11          1.65         16.16        15.90 o                         
   5   4  11        222.55        219.72        19.01 o                         
   6   4  11        309.45        275.91        22.54 o                         
   7   4  11        434.97        402.10        26.72 o                         
   8   4  11          1.21         12.63        26.71 o                         
  -9   5  11        429.53        317.28        42.57 o                         
  -8   5  11       2104.58       2031.50        71.05 o                         
  -7   5  11         84.92        100.98        30.24 o                         
  -6   5  11       3754.71       3865.68        59.48 o                         
  -5   5  11        152.98        130.77        22.43 o                         
  -4   5  11       1626.10       1645.79        37.04 o                         
  -3   5  11       2585.55       2648.41        48.82 o                         
  -2   5  11       2999.04       3221.07        48.18 o                         
  -1   5  11        895.12        878.73        25.72 o                         
   0   5  11       2953.18       2967.85        43.32 o                         
   1   5  11       2081.29       2078.80        36.18 o                         
   2   5  11       2858.49       2800.70        47.90 o                         
   3   5  11         89.54         71.78        17.31 o                         
   4   5  11       3178.83       3243.55        49.56 o                         
   5   5  11        133.97        129.30        18.87 o                         
   6   5  11        900.72        920.36        34.36 o                         
   7   5  11        228.89        162.53        25.66 o                         
   8   5  11        130.51        116.16        35.91 o                         
  -9   6  11        452.57        434.35        59.98 o                         
  -8   6  11       2284.53       2341.09        77.12 o                         
  -7   6  11       5010.98       5286.91       110.89 o                         
  -6   6  11        846.61        872.32        37.09 o                         
  -5   6  11       1260.76       1329.56        46.55 o                         
  -4   6  11       2407.65       2372.67        45.66 o                         
  -3   6  11       1913.88       1999.99        43.70 o                         
  -2   6  11         14.30         18.85        18.76 o                         
  -1   6  11       8960.72       9113.13        86.05 o                         
   0   6  11        588.02        572.05        22.13 o                         
   1   6  11         77.89         83.49        16.85 o                         
   2   6  11       4445.72       4352.28        61.01 o                         
   3   6  11       6045.36       5924.08        73.33 o                         
   4   6  11        774.59        799.89        30.75 o                         
   5   6  11        772.41        734.91        33.14 o                         
   6   6  11       1254.79       1238.33        42.65 o                         
   7   6  11        300.30        211.05        28.57 o                         
   8   6  11         21.64        -27.21        54.57 o                         
  -9   7  11        695.95        485.20       131.14 o                         
  -8   7  11        823.71        852.63        51.04 o                         
  -7   7  11          2.91         75.94        28.85 o                         
  -6   7  11       7829.83       8067.62       112.35 o                         
  -5   7  11        105.37         73.67        29.80 o                         
  -4   7  11        410.63        427.00        26.67 o                         
  -3   7  11       1509.10       1528.00        40.87 o                         
  -2   7  11       9812.54       9727.36       106.36 o                         
  -1   7  11        113.09        131.35        19.27 o                         
   0   7  11       2742.66       2783.70        49.88 o                         
   1   7  11       2338.66       2317.69        48.50 o                         
   2   7  11        154.66        180.01        21.65 o                         
   3   7  11         56.88         74.28        22.75 o                         
   4   7  11       3091.55       3204.69        65.61 o                         
   5   7  11        503.72        498.19        31.98 o                         
   6   7  11         10.14         10.98        24.50 o                         
   7   7  11         59.57         13.94        27.33 o                         
   8   7  11       1233.09       1252.58       147.70 o                         
  -8   8  11       1139.60       1078.00        79.36 o                         
  -7   8  11       1870.29       1900.39        63.93 o                         
  -6   8  11        427.83        503.74        36.21 o                         
  -5   8  11       3675.06       3839.70        74.72 o                         
  -4   8  11       2082.88       2146.33        52.71 o                         
  -3   8  11       1052.67       1134.97        37.53 o                         
  -2   8  11        159.16        181.17        22.81 o                         
  -1   8  11       2836.29       2992.04        59.72 o                         
   0   8  11        554.65        553.51        32.08 o                         
   1   8  11       1422.95       1399.66        43.76 o                         
   2   8  11       1001.61        966.93        36.15 o                         
   3   8  11        982.53        985.32        37.78 o                         
   4   8  11         32.06         72.19        26.08 o                         
   5   8  11       2231.76       2247.34        58.47 o                         
   6   8  11        833.44        842.55        41.97 o                         
   7   8  11         14.62        -22.53        39.32 o                         
  -7   9  11        382.80        379.28        37.44 o                         
  -6   9  11       3944.19       4109.13        88.61 o                         
  -5   9  11        374.32        355.61        31.43 o                         
  -4   9  11        734.67        759.40        37.52 o                         
  -3   9  11       4686.46       4692.45        75.89 o                         
  -2   9  11       1709.05       1872.31        46.40 o                         
  -1   9  11       2013.67       2063.54        54.17 o                         
   0   9  11       3416.45       3586.30        73.14 o                         
   1   9  11       2847.18       2849.98        61.25 o                         
   2   9  11        170.18        200.50        27.48 o                         
   3   9  11        188.26        221.85        30.06 o                         
   4   9  11       3470.60       3434.36        73.57 o                         
   5   9  11          8.86         27.19        26.42 o                         
   6   9  11         69.64          3.56        38.88 o                         
   7   9  11        991.81        973.03       187.08 o                         
  -7  10  11       1823.83       1809.31        94.54 o                         
  -6  10  11        144.86        178.46        31.44 o                         
  -5  10  11       2952.78       3004.88        70.14 o                         
  -4  10  11       1011.72       1062.98        45.57 o                         
  -3  10  11        375.66        386.50        31.50 o                         
  -2  10  11          8.18         -3.93        24.90 o                         
  -1  10  11       9000.13       8832.70       113.23 o                         
   0  10  11          5.64         15.31        25.90 o                         
   1  10  11         46.00         66.75        28.69 o                         
   2  10  11        720.36        775.83        43.89 o                         
   3  10  11       1717.68       1785.87        58.40 o                         
   4  10  11          3.64         20.05        27.14 o                         
   5  10  11        816.74        804.40        47.89 o                         
   6  10  11        582.62        584.78        61.88 o                         
  -6  11  11       2084.15       2072.74        95.13 o                         
  -5  11  11         69.01         94.99        29.64 o                         
  -4  11  11       1967.92       1971.43        59.60 o                         
  -3  11  11       1418.47       1366.19        51.44 o                         
  -2  11  11        604.42        674.80        37.86 o                         
  -1  11  11         19.25         65.08        24.76 o                         
   0  11  11       4483.14       4440.50        91.45 o                         
   1  11  11       1533.58       1505.34        64.09 o                         
   2  11  11         11.83         44.62        29.63 o                         
   3  11  11         51.10         62.23        28.55 o                         
   4  11  11       2918.69       2875.14        89.26 o                         
   5  11  11        258.54        244.10        52.07 o                         
  -5  12  11       3823.63       3922.25       135.98 o                         
  -4  12  11       1002.80       1005.85        60.09 o                         
  -3  12  11         49.40         12.00        31.80 o                         
  -2  12  11       1109.40       1079.01        49.50 o                         
  -1  12  11       2691.93       2758.34        74.09 o                         
   0  12  11          4.40          8.55        32.90 o                         
   1  12  11        927.82        901.66        56.33 o                         
   2  12  11       2809.99       2855.50        80.38 o                         
   3  12  11        385.91        344.89        55.58 o                         
   4  12  11         24.21         33.83        67.51 o                         
  -4  13  11        366.82        204.06        97.65 o                         
  -3  13  11       1454.47       1330.36        89.15 o                         
  -2  13  11       1338.31       1392.17        75.48 o                         
  -1  13  11         54.05         38.79        49.08 o                         
   0  13  11       2764.57       2639.84       175.27 o                         
   1  13  11        569.09        476.32       183.22 o                         
   2  13  11         18.71         27.78       107.38 o                         
   0  14  11        215.68        222.08       100.44 o                         
 -10   0  12        690.36        649.75       109.38 o                         
  -8   0  12       6018.86       6050.85       198.18 o                         
  -6   0  12      12258.89      12136.89       171.14 o                         
  -4   0  12       2199.04       2136.66        56.57 o                         
  -2   0  12      53172.19      52394.90       316.06 o                         
   0   0  12        129.37        129.87        23.00 o                         
   2   0  12      34964.43      35113.40       290.16 o                         
   4   0  12       6647.88       6757.31        96.08 o                         
   6   0  12       5131.09       5186.93       103.72 o                         
   8   0  12      12433.00      13167.83       216.59 o                         
 -10   1  12          0.52         80.27        75.64 o                         
  -9   1  12       1628.75       1569.58        73.00 o                         
  -8   1  12        380.68        415.44        35.87 o                         
  -7   1  12      12868.13      12750.89       188.15 o                         
  -6   1  12         54.70         57.38        22.07 o                         
  -5   1  12       2894.97       2892.85        57.39 o                         
  -4   1  12        127.13         84.49        17.05 o                         
  -3   1  12      22988.55      22969.85       141.86 o                         
  -2   1  12          1.18         12.53        12.90 o                         
  -1   1  12      13099.87      13088.52        87.93 o                         
   0   1  12        111.90         98.81        13.37 o                         
   1   1  12       9916.41       9923.06        70.38 o                         
   2   1  12         13.68          4.85        12.88 o                         
   3   1  12      28938.25      29256.54       176.84 o                         
   4   1  12         65.83         49.26        15.82 o                         
   5   1  12        843.11        875.59        30.80 o                         
   6   1  12        352.40        355.36        24.12 o                         
   7   1  12      14462.92      14939.74       151.14 o                         
   8   1  12         14.15          8.78        27.43 o                         
   9   1  12       1467.88       1337.84       195.18 o                         
 -10   2  12       2420.80       2466.06       128.28 o                         
  -9   2  12          9.81         49.07        37.09 o                         
  -8   2  12       7870.91       7820.54       155.46 o                         
  -7   2  12        267.12        325.72        32.17 o                         
  -6   2  12       7461.25       7327.91       109.18 o                         
  -5   2  12        363.00        403.78        25.09 o                         
  -4   2  12       5594.01       5629.49        69.38 o                         
  -3   2  12       1796.57       1798.76        34.18 o                         
  -2   2  12      27111.83      26720.53       152.77 o                         
  -1   2  12       1034.21       1010.17        24.98 o                         
   0   2  12       3658.97       3613.04        38.10 o                         
   1   2  12        376.84        395.95        16.96 o                         
   2   2  12      28943.20      28927.26       173.10 o                         
   3   2  12        231.22        185.04        18.37 o                         
   4   2  12       5383.88       5534.08        64.10 o                         
   5   2  12         14.84         22.24        16.87 o                         
   6   2  12       4437.05       4618.07        70.05 o                         
   7   2  12        174.07        174.34        24.19 o                         
   8   2  12       7774.67       8384.29       150.69 o                         
 -10   3  12        102.13        116.64        52.34 o                         
  -9   3  12        851.60        874.28        54.40 o                         
  -8   3  12        483.64        491.61        41.99 o                         
  -7   3  12      17709.66      17300.20       217.26 o                         
  -6   3  12        828.51        887.50        42.19 o                         
  -5   3  12       1452.10       1421.88        40.03 o                         
  -4   3  12        204.27        165.70        19.16 o                         
  -3   3  12      24490.14      23844.57       152.07 o                         
  -2   3  12         20.43          2.43        15.86 o                         
  -1   3  12      10968.79      10922.54        85.20 o                         
   0   3  12        760.41        780.83        22.48 o                         
   1   3  12       3154.08       3162.43        44.29 o                         
   2   3  12       1418.85       1328.37        30.26 o                         
   3   3  12      29666.06      29630.78       172.90 o                         
   4   3  12       1076.90       1121.63        31.99 o                         
   5   3  12        130.44        138.92        18.46 o                         
   6   3  12        968.76       1020.07        35.26 o                         
   7   3  12      16654.18      17216.14       155.48 o                         
   8   3  12         71.38         64.50        35.21 o                         
 -10   4  12        849.83        882.10       120.95 o                         
  -9   4  12        250.08        211.03        51.89 o                         
  -8   4  12       5560.98       5555.90       103.90 o                         
  -7   4  12         29.51         23.62        28.00 o                         
  -6   4  12       7577.47       7536.53       106.62 o                         
  -5   4  12        390.88        361.12        25.60 o                         
  -4   4  12       5672.80       5698.63        71.13 o                         
  -3   4  12        135.76        166.59        17.52 o                         
  -2   4  12      30289.29      29700.78       172.35 o                         
  -1   4  12        241.39        220.35        16.25 o                         
   0   4  12       1233.37       1298.69        30.00 o                         
   1   4  12         35.76         40.09        13.01 o                         
   2   4  12      27777.61      27886.44       165.20 o                         
   3   4  12         19.20         14.87        16.58 o                         
   4   4  12       4281.75       4345.18        56.33 o                         
   5   4  12         52.72         73.18        19.76 o                         
   6   4  12       5189.91       5220.79        74.97 o                         
   7   4  12         16.96        -16.36        23.97 o                         
   8   4  12       7646.02       7694.69       173.76 o                         
  -9   5  12       3865.75       3769.65       160.00 o                         
  -8   5  12        147.52        135.39        30.69 o                         
  -7   5  12       7608.11       7464.77       135.21 o                         
  -6   5  12       1147.32       1102.67        41.70 o                         
  -5   5  12       2780.66       2828.37        59.39 o                         
  -4   5  12        122.00         95.12        21.28 o                         
  -3   5  12      16765.56      16512.29       127.09 o                         
  -2   5  12          3.86        -12.41        18.51 o                         
  -1   5  12       7142.05       7106.74        68.54 o                         
   0   5  12       1412.98       1383.24        31.20 o                         
   1   5  12      13227.55      13044.78       101.21 o                         
   2   5  12        934.04        938.38        36.57 o                         
   3   5  12      16878.84      16825.68       134.48 o                         
   4   5  12       2179.73       2219.07        44.02 o                         
   5   5  12       2522.81       2510.33        49.75 o                         
   6   5  12        577.71        611.15        30.70 o                         
   7   5  12       9036.43       9375.87       114.01 o                         
   8   5  12        134.09        134.57        50.87 o                         
  -9   6  12         13.40       -132.79       132.79 o                         
  -8   6  12       5513.43       5559.15       178.44 o                         
  -7   6  12        117.72         78.08        35.63 o                         
  -6   6  12       6178.42       6221.32       113.32 o                         
  -5   6  12       1799.42       1938.81        53.66 o                         
  -4   6  12       4212.42       4373.22        73.29 o                         
  -3   6  12       2912.32       2900.51        53.98 o                         
  -2   6  12      23236.30      22822.65       177.89 o                         
  -1   6  12       4036.12       3913.25        55.15 o                         
   0   6  12       1900.37       1854.33        36.76 o                         
   1   6  12       1772.14       1749.41        41.14 o                         
   2   6  12      23459.64      22999.82       156.68 o                         
   3   6  12        402.48        362.54        25.31 o                         
   4   6  12       3514.07       3731.51        61.21 o                         
   5   6  12         11.65         -1.22        20.75 o                         
   6   6  12       5542.61       5447.98        91.23 o                         
   7   6  12        760.59        795.16        44.11 o                         
   8   6  12       6398.21       6713.73       238.04 o                         
  -9   7  12       1148.96       1008.99       182.13 o                         
  -8   7  12         43.90         14.28        37.93 o                         
  -7   7  12       8472.68       8317.98       146.27 o                         
  -6   7  12        190.96        213.96        30.95 o                         
  -5   7  12       1798.82       1794.40        51.16 o                         
  -4   7  12         39.43        -12.18        23.72 o                         
  -3   7  12      20765.32      20746.94       164.24 o                         
  -2   7  12        107.65         73.78        22.17 o                         
  -1   7  12       5729.96       5750.23        78.55 o                         
   0   7  12         92.70        128.83        21.66 o                         
   1   7  12       5829.60       6078.23        80.87 o                         
   2   7  12        610.54        629.85        29.89 o                         
   3   7  12      15774.95      16003.88       150.59 o                         
   4   7  12        870.35        866.95        39.42 o                         
   5   7  12        854.51        799.80        40.57 o                         
   6   7  12        235.53        194.55        27.27 o                         
   7   7  12       9825.97       9807.36       189.29 o                         
  -7   8  12         33.19        127.56        35.90 o                         
  -6   8  12       2477.67       2505.97        69.28 o                         
  -5   8  12        756.81        797.44        40.62 o                         
  -4   8  12       8960.44       9053.04       109.02 o                         
  -3   8  12        682.45        691.64        34.21 o                         
  -2   8  12       6850.47       6776.70        92.94 o                         
  -1   8  12       2016.29       2020.80        51.36 o                         
   0   8  12       4246.78       4203.09        79.19 o                         
   1   8  12        530.03        485.55        28.87 o                         
   2   8  12      14449.87      14438.26       145.19 o                         
   3   8  12        314.38        308.75        30.48 o                         
   4   8  12       2283.63       2409.26        61.75 o                         
   5   8  12        151.41        171.03        27.94 o                         
   6   8  12       5785.46       5862.99       121.08 o                         
   7   8  12        117.89         23.54        70.34 o                         
  -7   9  12       5388.39       4998.15       129.25 o                         
  -6   9  12       2322.18       2368.61        69.24 o                         
  -5   9  12       1754.16       1718.61        58.77 o                         
  -4   9  12        147.53        172.80        26.67 o                         
  -3   9  12      11675.52      11884.58       165.47 o                         
  -2   9  12        121.38        151.43        25.12 o                         
  -1   9  12       3851.81       3801.19        71.16 o                         
   0   9  12       1261.76       1248.20        46.89 o                         
   1   9  12       8707.57       8825.40       126.82 o                         
   2   9  12       1214.37       1260.61        47.15 o                         
   3   9  12       7905.62       7983.57       132.82 o                         
   4   9  12       2733.74       2715.24        70.40 o                         
   5   9  12       1659.12       1642.70        58.36 o                         
   6   9  12       2227.98       2162.70       108.64 o                         
  -7  10  12         58.42        -21.34        72.27 o                         
  -6  10  12       2368.61       2233.99        89.30 o                         
  -5  10  12        265.25        217.57        31.21 o                         
  -4  10  12       5120.69       5193.00        93.35 o                         
  -3  10  12        121.57        202.99        28.84 o                         
  -2  10  12      11309.74      11182.73       132.41 o                         
  -1  10  12       1990.00       1934.76        57.08 o                         
   0  10  12       1648.64       1611.50        53.64 o                         
   1  10  12        801.91        758.10        43.59 o                         
   2  10  12      12273.63      12460.82       158.98 o                         
   3  10  12        439.50        526.74        40.44 o                         
   4  10  12       1816.45       1775.14        61.02 o                         
   5  10  12          7.17        110.62        47.62 o                         
  -6  11  12        491.54        501.49        66.63 o                         
  -5  11  12       2700.52       2710.47        82.10 o                         
  -4  11  12          8.72          1.06        30.67 o                         
  -3  11  12       9056.06       9106.10       181.34 o                         
  -2  11  12        425.54        376.33        32.19 o                         
  -1  11  12       1197.79       1197.38        49.71 o                         
   0  11  12         27.31         12.42        27.72 o                         
   1  11  12       9149.20       9346.31       145.53 o                         
   2  11  12        112.88        117.97        32.26 o                         
   3  11  12       3770.31       3945.36        97.75 o                         
   4  11  12        591.18        507.65       104.86 o                         
  -5  12  12        796.95        703.67       161.86 o                         
  -4  12  12       5509.47       5375.08       219.79 o                         
  -3  12  12        839.04        758.18        68.17 o                         
  -2  12  12       3602.35       3723.60        92.29 o                         
  -1  12  12       2432.24       2492.31        76.64 o                         
   0  12  12       3860.38       3864.44       100.90 o                         
   1  12  12        801.03        854.14        59.43 o                         
   2  12  12       7719.73       7954.62       440.41 o                         
  -3  13  12       6378.44       7302.24       416.76 o                         
  -2  13  12        449.75        393.64        57.17 o                         
  -1  13  12       2018.33       1908.74       150.05 o                         
   0  13  12         20.95        -33.37        79.58 o                         
   1  13  12       4658.82       4366.60       320.64 o                         
  -9   0  13       9517.71       9568.93       248.35 o                         
  -7   0  13      10526.61      10469.30       173.70 o                         
  -5   0  13       2702.35       2661.49        78.26 o                         
  -3   0  13      44910.68      45555.77       383.35 o                         
  -1   0  13       1974.01       2009.12        48.95 o                         
   1   0  13      22377.67      22459.23       199.43 o                         
   3   0  13      11015.94      11235.12       161.69 o                         
   5   0  13       3494.57       3433.10        82.52 o                         
   7   0  13       8799.66       8611.96       169.99 o                         
 -10   1  13       1272.56       1122.45       182.70 o                         
  -9   1  13         46.91         -5.55        38.28 o                         
  -8   1  13      21572.98      21773.32       262.11 o                         
  -7   1  13        118.05         96.25        29.99 o                         
  -6   1  13       3537.28       3506.30        84.12 o                         
  -5   1  13         27.85         23.98        17.91 o                         
  -4   1  13      20456.06      20593.35       146.99 o                         
  -3   1  13         55.35         93.54        16.65 o                         
  -2   1  13      23748.36      23819.42       137.78 o                         
  -1   1  13        764.87        770.47        23.12 o                         
   0   1  13       1923.49       1998.51        33.35 o                         
   1   1  13        436.55        432.74        19.68 o                         
   2   1  13      41097.35      40902.27       236.55 o                         
   3   1  13        547.53        550.28        28.40 o                         
   4   1  13        275.26        277.70        20.16 o                         
   5   1  13        302.48        343.42        25.00 o                         
   6   1  13      10905.95      10816.37       124.82 o                         
   7   1  13         55.60         73.64        29.84 o                         
   8   1  13       3437.71       3433.07       179.99 o                         
 -10   2  13        190.25        219.97        72.18 o                         
  -9   2  13       5907.78       5970.86       130.57 o                         
  -8   2  13         74.01         76.19        41.42 o                         
  -7   2  13      19806.46      20092.43       191.57 o                         
  -6   2  13          0.81        -16.05        25.13 o                         
  -5   2  13       1513.83       1542.23        41.60 o                         
  -4   2  13         40.90         34.47        16.85 o                         
  -3   2  13      47525.86      47258.59       248.71 o                         
  -2   2  13        521.90        496.46        22.27 o                         
  -1   2  13       2130.92       2093.61        41.93 o                         
   0   2  13        709.21        690.45        23.83 o                         
   1   2  13      25907.62      25528.58       148.49 o                         
   2   2  13        100.69        120.25        18.92 o                         
   3   2  13      15009.71      14678.44       126.18 o                         
   4   2  13         96.09        101.33        21.44 o                         
   5   2  13        999.05       1035.64        35.38 o                         
   6   2  13         59.94         65.62        24.05 o                         
   7   2  13      13734.69      13742.01       155.84 o                         
   8   2  13         39.64        -41.98        58.41 o                         
  -9   3  13        391.58        417.72        47.66 o                         
  -8   3  13      15537.73      15842.90       192.76 o                         
  -7   3  13        405.05        449.27        37.28 o                         
  -6   3  13       1863.75       1904.97        58.21 o                         
  -5   3  13        936.67        994.28        35.86 o                         
  -4   3  13      22526.24      22899.42       168.93 o                         
  -3   3  13         35.78         61.33        17.17 o                         
  -2   3  13      18064.44      18216.04       127.37 o                         
  -1   3  13         18.98          2.81        15.63 o                         
   0   3  13       4897.06       4815.69        57.20 o                         
   1   3  13        862.53        876.93        26.62 o                         
   2   3  13      31051.22      31094.09       186.40 o                         
   3   3  13        179.67        161.27        21.02 o                         
   4   3  13       2753.34       2763.03        51.05 o                         
   5   3  13        355.17        411.35        24.66 o                         
   6   3  13       9713.47       9512.13       118.64 o                         
   7   3  13          2.26          1.08        26.85 o                         
   8   3  13       3144.86       3147.25       168.21 o                         
  -9   4  13       6668.51       6904.30       193.84 o                         
  -8   4  13        353.02        337.25        38.28 o                         
  -7   4  13      12901.82      13096.85       217.25 o                         
  -6   4  13        526.26        532.46        37.53 o                         
  -5   4  13       3142.19       3175.41        63.49 o                         
  -4   4  13       3198.97       3236.95        62.64 o                         
  -3   4  13      37183.06      36940.18       246.61 o                         
  -2   4  13       1912.69       1867.45        42.73 o                         
  -1   4  13       3200.43       3071.70        47.39 o                         
   0   4  13       1758.74       1711.58        38.80 o                         
   1   4  13      17653.62      17464.39       129.69 o                         
   2   4  13         34.38         47.40        20.66 o                         
   3   4  13      11184.43      11249.24       107.56 o                         
   4   4  13        130.57         97.27        17.04 o                         
   5   4  13       1937.65       1824.41        46.24 o                         
   6   4  13       1227.66       1128.07        44.17 o                         
   7   4  13      10227.55      10232.02       153.46 o                         
   8   4  13       1048.14        977.63       158.07 o                         
  -9   5  13        817.21        964.59       161.71 o                         
  -8   5  13      16114.28      16090.29       321.70 o                         
  -7   5  13        827.50        859.89        51.08 o                         
  -6   5  13       4918.85       5011.03        85.12 o                         
  -5   5  13       1164.96       1200.07        42.17 o                         
  -4   5  13      11407.34      11605.07       130.70 o                         
  -3   5  13        108.98        109.66        19.56 o                         
  -2   5  13      22494.57      22358.24       160.46 o                         
  -1   5  13         76.17         48.17        16.99 o                         
   0   5  13       2029.29       1989.66        39.91 o                         
   1   5  13       1910.26       1940.74        41.35 o                         
   2   5  13      31476.35      31108.57       199.18 o                         
   3   5  13        867.75        794.32        33.48 o                         
   4   5  13        650.84        684.20        30.56 o                         
   5   5  13       1161.08       1090.66        39.46 o                         
   6   5  13       7071.80       6704.56        98.76 o                         
   7   5  13         77.71        153.41        46.44 o                         
  -8   6  13         42.64         42.72        41.74 o                         
  -7   6  13       8378.54       8665.91       169.19 o                         
  -6   6  13         63.34         79.78        29.20 o                         
  -5   6  13       4872.69       4900.42        88.34 o                         
  -4   6  13       1990.50       1920.01        51.69 o                         
  -3   6  13      22877.00      23037.72       172.52 o                         
  -2   6  13       1211.69       1166.28        38.14 o                         
  -1   6  13       3195.34       3110.88        54.16 o                         
   0   6  13       3536.41       3461.94        55.71 o                         
   1   6  13      14967.84      14646.74       122.90 o                         
   2   6  13         98.76        112.22        20.83 o                         
   3   6  13       9368.67       9382.25       110.16 o                         
   4   6  13        100.88         79.28        21.87 o                         
   5   6  13       2457.95       2324.69        63.18 o                         
   6   6  13        441.29        434.26        36.38 o                         
   7   6  13       5955.41       5942.46       222.47 o                         
  -7   7  13        920.61        962.02        63.72 o                         
  -6   7  13       3730.32       3752.72        86.19 o                         
  -5   7  13        848.39        828.31        41.88 o                         
  -4   7  13      12311.75      12230.12       138.07 o                         
  -3   7  13        142.13        184.73        24.61 o                         
  -2   7  13      14344.17      14120.09       133.49 o                         
  -1   7  13        963.21        912.07        36.65 o                         
   0   7  13       3879.06       3904.18        70.45 o                         
   1   7  13       3946.97       3876.49        66.89 o                         
   2   7  13      13622.13      13671.16       147.43 o                         
   3   7  13       2050.87       1987.26        58.19 o                         
   4   7  13       3617.17       3602.16        77.43 o                         
   5   7  13       2852.19       2688.23        71.43 o                         
   6   7  13       4818.08       4767.03       115.56 o                         
   7   7  13          4.00        -81.66        81.66 o                         
  -7   8  13      10071.26       9900.59       293.86 o                         
  -6   8  13        413.40        393.77        39.08 o                         
  -5   8  13       2494.97       2432.21        71.20 o                         
  -4   8  13       2651.67       2667.51        69.15 o                         
  -3   8  13      18095.93      18212.52       159.11 o                         
  -2   8  13       2893.19       2825.10        63.92 o                         
  -1   8  13       6064.41       6055.89        94.08 o                         
   0   8  13       2623.31       2624.96        62.13 o                         
   1   8  13      10236.95      10391.45       118.97 o                         
   2   8  13         42.97         79.06        26.45 o                         
   3   8  13      11144.62      11132.66       133.89 o                         
   4   8  13          2.23          4.86        27.00 o                         
   5   8  13        908.80        920.78        45.79 o                         
   6   8  13       1061.39       1012.45        71.84 o                         
  -7   9  13        915.25       1115.30       104.92 o                         
  -6   9  13       4888.84       4943.79        99.21 o                         
  -5   9  13       2168.43       2113.27        65.20 o                         
  -4   9  13       8004.08       8072.43       116.69 o                         
  -3   9  13         90.80        116.79        27.91 o                         
  -2   9  13      10280.13      10121.07       134.72 o                         
  -1   9  13        263.26        281.68        31.14 o                         
   0   9  13       4540.27       4474.88        89.16 o                         
   1   9  13       2227.60       2254.50        63.96 o                         
   2   9  13      12079.71      11974.51       147.85 o                         
   3   9  13        584.85        629.39        41.78 o                         
   4   9  13       3619.67       3710.63        84.53 o                         
   5   9  13       1094.90       1092.04        69.22 o                         
  -6  10  13        384.62        403.25        47.69 o                         
  -5  10  13       5622.34       5674.81       105.93 o                         
  -4  10  13       3928.35       3849.22        90.44 o                         
  -3  10  13       8882.58       9036.28       133.22 o                         
  -2  10  13       1163.99       1142.67        48.44 o                         
  -1  10  13       5443.33       5322.59        96.63 o                         
   0  10  13       2175.97       2005.26        64.68 o                         
   1  10  13       4820.20       4966.84        99.63 o                         
   2  10  13         33.27         88.64        35.52 o                         
   3  10  13       6045.01       6197.55       120.57 o                         
   4  10  13          2.13         38.59        43.69 o                         
   5  10  13       2903.48       2990.16       184.39 o                         
  -6  11  13       4678.28       4615.93       232.53 o                         
  -5  11  13       1069.95       1021.38       196.44 o                         
  -4  11  13       3437.75       3523.70       102.97 o                         
  -3  11  13         56.23         96.61        30.12 o                         
  -2  11  13      10744.27      10626.05       142.10 o                         
  -1  11  13        270.60        229.50        32.29 o                         
   0  11  13       2695.48       2554.75        73.43 o                         
   1  11  13       2830.43       2810.51        82.55 o                         
   2  11  13       7410.84       7280.22       156.11 o                         
   3  11  13       1018.92       1030.83       175.58 o                         
   4  11  13       2420.23       2377.70       238.04 o                         
  -4  12  13        922.95        978.75       112.34 o                         
  -3  12  13       5533.52       5923.89       211.13 o                         
  -2  12  13        653.72        686.28        60.72 o                         
  -1  12  13       5755.04       5606.26       175.53 o                         
   0  12  13       2147.97       1990.47       127.24 o                         
   1  12  13       3333.15       3566.56       299.18 o                         
  -8   0  14        132.25         50.03        44.59 o                         
  -6   0  14        299.11        221.98        43.84 o                         
  -4   0  14        521.28        559.65        42.44 o                         
  -2   0  14        156.19        231.96        28.35 o                         
   0   0  14        260.23        324.32        29.05 o                         
   2   0  14       1102.27       1219.89        57.00 o                         
   4   0  14        656.60        678.63        48.46 o                         
   6   0  14       1525.79       1800.19        73.87 o                         
  -9   1  14         55.17        150.27        46.14 o                         
  -8   1  14        218.73        191.94        35.35 o                         
  -7   1  14       1191.07       1197.60        49.07 o                         
  -6   1  14        663.07        608.36        35.58 o                         
  -5   1  14          3.88         25.32        24.99 o                         
  -4   1  14        138.90        143.08        19.46 o                         
  -3   1  14       2023.09       2020.67        45.47 o                         
  -2   1  14          9.82         13.16        17.14 o                         
  -1   1  14        291.92        328.46        18.92 o                         
   0   1  14        247.55        232.04        17.56 o                         
   1   1  14       1878.81       1928.30        42.38 o                         
   2   1  14          9.16         22.63        19.52 o                         
   3   1  14        375.43        424.86        27.46 o                         
   4   1  14        251.75        270.22        24.04 o                         
   5   1  14        548.84        642.30        33.71 o                         
   6   1  14        291.15        302.03        31.27 o                         
   7   1  14       1303.18       1677.74        65.76 o                         
  -9   2  14         31.21         40.80        44.63 o                         
  -8   2  14        159.02        155.16        32.08 o                         
  -7   2  14          6.60        -23.56        26.36 o                         
  -6   2  14        176.67        126.94        27.05 o                         
  -5   2  14         71.76        105.38        21.75 o                         
  -4   2  14        172.02        183.49        22.11 o                         
  -3   2  14         13.63         47.63        18.37 o                         
  -2   2  14       2030.97       2092.15        41.81 o                         
  -1   2  14        380.59        393.23        21.56 o                         
   0   2  14        424.74        499.81        21.75 o                         
   1   2  14         61.81         64.65        17.05 o                         
   2   2  14       3979.68       4124.02        62.29 o                         
   3   2  14         46.46         36.48        20.50 o                         
   4   2  14         23.06         67.36        19.46 o                         
   5   2  14         33.92         45.01        21.96 o                         
   6   2  14       2779.20       3111.57        69.82 o                         
   7   2  14          2.02          7.86        37.40 o                         
   8   2  14         56.83        141.97       113.28 o                         
  -9   3  14         87.55         12.29        65.95 o                         
  -8   3  14         22.69         36.72        31.90 o                         
  -7   3  14        107.98        122.86        34.38 o                         
  -6   3  14        137.63         75.63        26.29 o                         
  -5   3  14        438.62        406.41        28.44 o                         
  -4   3  14          1.17         29.17        20.34 o                         
  -3   3  14        436.78        483.19        23.62 o                         
  -2   3  14        341.93        349.40        21.79 o                         
  -1   3  14        396.40        383.10        20.91 o                         
   0   3  14        121.60        110.01        16.67 o                         
   1   3  14       1928.73       2014.09        41.06 o                         
   2   3  14         30.17         30.18        20.69 o                         
   3   3  14        758.30        826.19        31.20 o                         
   4   3  14         70.89         79.16        19.72 o                         
   5   3  14       2280.72       2411.72        57.47 o                         
   6   3  14          8.71         61.31        26.90 o                         
   7   3  14        485.70        689.04        55.91 o                         
  -9   4  14        264.26        102.47        94.04 o                         
  -8   4  14        180.98        157.23        33.91 o                         
  -7   4  14         15.71         -4.04        35.45 o                         
  -6   4  14        327.82        379.60        35.85 o                         
  -5   4  14        411.60        431.08        30.11 o                         
  -4   4  14        873.45        921.43        38.22 o                         
  -3   4  14        897.04        924.97        32.90 o                         
  -2   4  14        653.20        632.58        27.57 o                         
  -1   4  14        854.37        810.37        32.47 o                         
   0   4  14        694.08        686.07        27.92 o                         
   1   4  14        767.95        814.46        28.83 o                         
   2   4  14       1265.77       1373.05        39.47 o                         
   3   4  14       1702.36       1678.97        45.52 o                         
   4   4  14        168.09        229.50        23.04 o                         
   5   4  14         77.63         76.96        22.51 o                         
   6   4  14       2053.19       2314.72        64.75 o                         
   7   4  14         87.89         38.57        50.76 o                         
  -9   5  14         18.80       -143.70       143.70 o                         
  -8   5  14        107.16        142.20        45.84 o                         
  -7   5  14        448.99        492.35        46.22 o                         
  -6   5  14        300.25        257.14        32.70 o                         
  -5   5  14          9.60         10.19        23.37 o                         
  -4   5  14         59.01         76.18        23.15 o                         
  -3   5  14       1341.26       1350.12        38.37 o                         
  -2   5  14        136.02        100.04        19.92 o                         
  -1   5  14         77.59         66.05        20.76 o                         
   0   5  14         69.74         59.55        20.18 o                         
   1   5  14       2520.75       2564.21        48.90 o                         
   2   5  14          0.08         -2.05        19.95 o                         
   3   5  14         50.11         50.15        21.79 o                         
   4   5  14        459.11        531.85        30.26 o                         
   5   5  14        470.36        599.47        33.98 o                         
   6   5  14         12.79         62.16        29.31 o                         
   7   5  14       1149.30       1401.29       192.45 o                         
  -8   6  14         60.45        208.10       133.29 o                         
  -7   6  14        203.84        206.23        41.20 o                         
  -6   6  14        127.73        111.92        28.68 o                         
  -5   6  14        386.45        366.28        32.85 o                         
  -4   6  14        519.03        534.03        34.47 o                         
  -3   6  14         12.17         46.76        25.15 o                         
  -2   6  14          9.26         28.72        26.31 o                         
  -1   6  14       1196.87       1146.34        37.46 o                         
   0   6  14       1827.53       1889.69        45.85 o                         
   1   6  14          3.52         33.75        24.58 o                         
   2   6  14        231.92        311.08        27.29 o                         
   3   6  14         21.41         50.38        22.22 o                         
   4   6  14        726.28        777.55        37.58 o                         
   5   6  14          8.97         -4.69        28.64 o                         
   6   6  14       1097.97       1262.22        76.74 o                         
  -7   7  14          3.82        147.58        88.62 o                         
  -6   7  14       2096.15       2126.75        67.60 o                         
  -5   7  14       1342.07       1330.77        51.03 o                         
  -4   7  14        158.80        174.10        28.70 o                         
  -3   7  14        248.45        237.64        27.66 o                         
  -2   7  14       1200.00       1123.62        42.39 o                         
  -1   7  14        153.10        139.35        24.99 o                         
   0   7  14         52.18         35.54        23.48 o                         
   1   7  14       1862.88       1949.61        53.00 o                         
   2   7  14         59.37         69.27        25.10 o                         
   3   7  14         19.11         21.94        25.93 o                         
   4   7  14        596.01        614.80        38.11 o                         
   5   7  14       1900.08       1999.51        64.42 o                         
   6   7  14        377.63        480.19       115.54 o                         
  -7   8  14         40.06        167.65       109.87 o                         
  -6   8  14         18.36        -33.71        33.71 o                         
  -5   8  14        462.33        395.46        36.69 o                         
  -4   8  14        635.46        685.71        40.28 o                         
  -3   8  14         84.86        120.09        27.31 o                         
  -2   8  14        184.69        157.64        29.42 o                         
  -1   8  14        790.03        753.16        38.85 o                         
   0   8  14       1178.85       1299.09        45.77 o                         
   1   8  14        119.74        117.41        29.20 o                         
   2   8  14        860.79        867.66        41.96 o                         
   3   8  14       1037.39       1059.22        47.71 o                         
   4   8  14         39.29          6.59        28.94 o                         
   5   8  14          0.42         43.78        41.02 o                         
   6   8  14       2259.87       2124.26       221.36 o                         
  -6   9  14        327.08        375.02        80.62 o                         
  -5   9  14        908.71        857.10        51.68 o                         
  -4   9  14         53.55         10.69        28.43 o                         
  -3   9  14         40.34         68.38        27.97 o                         
  -2   9  14        115.90        125.35        28.56 o                         
  -1   9  14        437.34        443.10        34.96 o                         
   0   9  14        295.27        347.77        33.40 o                         
   1   9  14       2140.00       2235.89        66.22 o                         
   2   9  14          3.41         37.41        31.57 o                         
   3   9  14          3.04         68.23        34.07 o                         
   4   9  14         65.95         42.57        34.22 o                         
   5   9  14       1839.15       2083.91       215.09 o                         
  -6  10  14         81.11        102.98       158.51 o                         
  -5  10  14        250.13        256.13        64.55 o                         
  -4  10  14       1402.79       1314.85        60.05 o                         
  -3  10  14         20.47         83.52        31.28 o                         
  -2  10  14        392.53        393.21        33.91 o                         
  -1  10  14       1309.45       1272.96        51.65 o                         
   0  10  14       2770.35       2751.16        76.54 o                         
   1  10  14         31.15         67.92        29.65 o                         
   2  10  14         14.83        101.03        32.57 o                         
   3  10  14       1036.70        969.82       204.18 o                         
   4  10  14        942.18        949.33       113.00 o                         
  -4  11  14          4.21         47.89        74.64 o                         
  -3  11  14        126.61        102.92        43.95 o                         
  -2  11  14        402.42        341.33        46.92 o                         
  -1  11  14         19.85         12.56        35.71 o                         
   0  11  14         47.26         62.42        50.34 o                         
   1  11  14       1300.64       1376.06       123.81 o                         
  -2  12  14         73.40         63.32        54.25 o                         
  -1  12  14         56.04         59.98       112.33 o                         
   0  12  14       1780.34       1863.92       217.50 o                         
  -9   0  15      10619.06      10013.81      1068.11 o                         
  -7   0  15       3108.98       3067.34       112.37 o                         
  -5   0  15      15206.22      15336.42       243.29 o                         
  -3   0  15      24375.25      24001.78       344.59 o                         
  -1   0  15       4026.96       3992.44        79.97 o                         
   1   0  15      52497.30      52761.89       481.35 o                         
   3   0  15       1125.63       1065.89        56.66 o                         
   5   0  15      14543.30      14448.37       203.99 o                         
   7   0  15       3683.25       3865.15       326.26 o                         
  -9   1  15          0.14         51.40        80.23 o                         
  -8   1  15       9648.73       9568.67       157.17 o                         
  -7   1  15        212.18        184.99        29.25 o                         
  -6   1  15       3741.03       3817.58        78.76 o                         
  -5   1  15         56.97         98.90        27.16 o                         
  -4   1  15      34317.49      34164.63       233.65 o                         
  -3   1  15        190.91        210.41        20.82 o                         
  -2   1  15       1823.38       1830.73        44.07 o                         
  -1   1  15        501.99        484.53        24.07 o                         
   0   1  15      31803.95      31871.35       190.12 o                         
   1   1  15         40.89         63.98        23.65 o                         
   2   1  15       8979.40       9090.26       103.67 o                         
   3   1  15        562.34        580.56        31.57 o                         
   4   1  15       5480.17       5389.96        86.83 o                         
   5   1  15        128.45         83.18        26.32 o                         
   6   1  15      16449.65      16803.63       174.65 o                         
   7   1  15         23.32          3.90        61.49 o                         
  -9   2  15      14258.30      13499.04       764.53 o                         
  -8   2  15         39.64         51.86        34.10 o                         
  -7   2  15       2077.09       2081.61        60.94 o                         
  -6   2  15          7.16         11.83        26.04 o                         
  -5   2  15      22166.54      22439.79       196.51 o                         
  -4   2  15        150.43        148.84        21.56 o                         
  -3   2  15      12531.12      12548.73       113.49 o                         
  -2   2  15        306.23        308.83        23.85 o                         
  -1   2  15       5479.44       5426.69        69.75 o                         
   0   2  15        644.60        680.27        25.72 o                         
   1   2  15      30801.97      30501.31       195.53 o                         
   2   2  15        826.30        806.22        32.30 o                         
   3   2  15        737.24        695.10        32.31 o                         
   4   2  15        206.64        218.68        26.06 o                         
   5   2  15      20734.61      20671.08       186.80 o                         
   6   2  15          0.91        -10.07        29.50 o                         
   7   2  15       3010.99       2986.55       268.67 o                         
  -9   3  15          1.38         19.89       193.93 o                         
  -8   3  15      10049.01       9882.23       198.92 o                         
  -7   3  15        503.13        480.66        42.49 o                         
  -6   3  15       2680.65       2835.95        72.23 o                         
  -5   3  15        850.68        862.36        46.28 o                         
  -4   3  15      31799.28      31890.57       249.78 o                         
  -3   3  15        397.70        392.33        25.68 o                         
  -2   3  15       2631.54       2624.29        50.06 o                         
  -1   3  15        187.34        178.72        27.42 o                         
   0   3  15      25038.50      25011.65       162.59 o                         
   1   3  15         34.46         19.31        19.29 o                         
   2   3  15      13816.30      14005.53       126.35 o                         
   3   3  15        522.49        544.40        29.82 o                         
   4   3  15       1968.30       1974.06        50.91 o                         
   5   3  15        495.75        534.35        35.94 o                         
   6   3  15      14909.94      14963.19       166.22 o                         
   7   3  15        123.22        127.41       117.11 o                         
  -9   4  15      10428.55      10628.99       578.37 o                         
  -8   4  15        413.50        447.43        44.96 o                         
  -7   4  15       3053.88       2999.21        96.97 o                         
  -6   4  15        478.66        508.59        41.49 o                         
  -5   4  15      14841.08      15185.47       155.19 o                         
  -4   4  15        647.70        627.05        32.79 o                         
  -3   4  15      13471.24      13360.78       126.51 o                         
  -2   4  15          3.66          4.11        19.30 o                         
  -1   4  15       5457.17       5423.92        79.14 o                         
   0   4  15        507.18        490.63        25.16 o                         
   1   4  15      30540.15      30817.08       181.74 o                         
   2   4  15        234.26        193.98        26.53 o                         
   3   4  15       1324.70       1354.79        41.82 o                         
   4   4  15       1517.43       1511.46        47.99 o                         
   5   4  15      13741.08      13774.65       160.67 o                         
   6   4  15        393.57        375.04        62.67 o                         
   7   4  15       2830.33       2584.07       177.31 o                         
  -8   5  15       5934.57       5670.81       410.03 o                         
  -7   5  15        434.12        437.42        46.48 o                         
  -6   5  15       4906.85       4947.20       105.59 o                         
  -5   5  15        973.57       1002.33        44.49 o                         
  -4   5  15      24996.11      24638.40       228.01 o                         
  -3   5  15       2240.29       2193.79        49.73 o                         
  -2   5  15       2657.38       2536.46        53.16 o                         
  -1   5  15       1173.33       1077.90        37.20 o                         
   0   5  15      25610.97      25490.93       178.12 o                         
   1   5  15          1.82         35.36        20.59 o                         
   2   5  15       5869.33       5821.45        80.90 o                         
   3   5  15         12.28         22.88        21.67 o                         
   4   5  15       7655.35       7433.78        96.75 o                         
   5   5  15       1119.64       1130.64        44.02 o                         
   6   5  15      11188.85      10698.89       285.35 o                         
  -8   6  15        407.63        407.31       114.53 o                         
  -7   6  15       3560.16       3555.80       257.28 o                         
  -6   6  15        126.94        169.85        36.51 o                         
  -5   6  15      13344.17      13463.17       211.75 o                         
  -4   6  15        446.33        478.83        33.84 o                         
  -3   6  15      12846.41      12574.90       136.18 o                         
  -2   6  15        596.43        570.95        29.75 o                         
  -1   6  15       5431.61       5375.28        79.32 o                         
   0   6  15       1873.82       1856.43        52.74 o                         
   1   6  15      26330.95      26205.16       206.67 o                         
   2   6  15       3177.74       3120.40        66.40 o                         
   3   6  15       1810.54       1790.00        52.38 o                         
   4   6  15        793.59        838.95        41.67 o                         
   5   6  15      12106.78      12408.36       179.83 o                         
   6   6  15         21.44        -29.61        92.41 o                         
  -7   7  15        156.09        177.62        61.75 o                         
  -6   7  15       3809.47       3943.34       104.88 o                         
  -5   7  15        903.56        937.81        46.39 o                         
  -4   7  15      17006.92      17052.63       203.04 o                         
  -3   7  15       1441.58       1374.84        49.66 o                         
  -2   7  15       3937.58       3967.45        76.38 o                         
  -1   7  15       2050.17       1979.84        55.26 o                         
   0   7  15      15335.63      15531.97       149.38 o                         
   1   7  15        448.24        437.30        30.48 o                         
   2   7  15       9674.26       9674.36       124.83 o                         
   3   7  15         87.44         22.04        30.47 o                         
   4   7  15       3119.99       3081.76        77.72 o                         
   5   7  15        179.86        200.77        46.10 o                         
   6   7  15       7886.24       7406.76       410.62 o                         
  -6   8  15        637.70        567.08        59.82 o                         
  -5   8  15      12224.47      12260.35       203.41 o                         
  -4   8  15        233.98        254.34        32.17 o                         
  -3   8  15       5557.11       5586.41       107.63 o                         
  -2   8  15        260.06        224.79        29.45 o                         
  -1   8  15       9149.67       9027.26       121.75 o                         
   0   8  15       2304.64       2298.61        60.29 o                         
   1   8  15      11118.27      11203.09       145.63 o                         
   2   8  15        999.55       1020.33        49.52 o                         
   3   8  15       2413.58       2449.37        69.85 o                         
   4   8  15       2216.91       2324.46       100.22 o                         
   5   8  15       9384.23       8999.06       444.40 o                         
  -6   9  15       4641.89       4244.85       175.13 o                         
  -5   9  15       1614.45       1532.75        83.01 o                         
  -4   9  15      11653.71      11746.84       205.00 o                         
  -3   9  15       1350.23       1384.69        58.59 o                         
  -2   9  15       3168.13       3185.08        72.93 o                         
  -1   9  15       1064.90       1032.17        48.05 o                         
   0   9  15      11019.42      11245.97       147.79 o                         
   1   9  15         82.55        149.25        31.57 o                         
   2   9  15       5349.35       5316.61       121.15 o                         
   3   9  15        298.64        456.59        71.75 o                         
   4   9  15       3803.98       3366.40       270.30 o                         
  -5  10  15       6673.73       5852.46       342.81 o                         
  -4  10  15         91.77        -37.06        61.15 o                         
  -3  10  15       7528.16       7631.69       138.91 o                         
  -2  10  15         41.57         -7.39        32.42 o                         
  -1  10  15       4649.42       4609.14        93.90 o                         
   0  10  15        748.59        725.79        44.35 o                         
   1  10  15      11436.90      11660.43       205.80 o                         
   2  10  15       1110.00        953.31       100.31 o                         
  -3  11  15       1469.07       1351.85       140.37 o                         
  -2  11  15       5104.34       5013.44       154.72 o                         
  -1  11  15       1846.48       1764.68        94.92 o                         
   0  11  15       9905.48       9525.66       276.90 o                         
   1  11  15        235.99        151.20       108.79 o                         
  -8   0  16        200.97        111.38        58.52 o                         
  -6   0  16       6649.51       6626.28       164.48 o                         
  -4   0  16       1896.36       1978.26        82.46 o                         
  -2   0  16         61.92         89.32        33.44 o                         
   0   0  16       5300.08       5367.34       107.59 o                         
   2   0  16        251.45        268.48        37.75 o                         
   4   0  16       4331.81       3893.74       108.05 o                         
   6   0  16        175.99        120.66        60.00 o                         
  -8   1  16          3.07        -18.25        38.98 o                         
  -7   1  16        155.77        116.23        32.06 o                         
  -6   1  16         94.67         83.30        28.59 o                         
  -5   1  16       6709.78       7147.40       116.97 o                         
  -4   1  16        155.12        213.85        25.15 o                         
  -3   1  16        257.36        251.88        25.29 o                         
  -2   1  16        320.71        274.57        24.22 o                         
  -1   1  16       3340.76       3221.63        64.45 o                         
   0   1  16        410.74        545.92        33.59 o                         
   1   1  16       3138.94       3104.84        61.69 o                         
   2   1  16        156.12        132.88        24.37 o                         
   3   1  16         50.69         67.09        22.88 o                         
   4   1  16         48.38         28.24        25.50 o                         
   5   1  16       1999.96       1815.95        53.73 o                         
   6   1  16         78.99         19.67        33.60 o                         
  -8   2  16        553.40        448.47        56.76 o                         
  -7   2  16        227.47        140.21        30.91 o                         
  -6   2  16       1246.91       1444.66        55.47 o                         
  -5   2  16        302.45        364.58        35.04 o                         
  -4   2  16       5562.60       5734.04        84.13 o                         
  -3   2  16         90.62         93.84        21.16 o                         
  -2   2  16        596.33        594.92        33.43 o                         
  -1   2  16        298.80        329.13        34.80 o                         
   0   2  16       7085.76       7131.95        90.44 o                         
   1   2  16        307.46        323.68        25.79 o                         
   2   2  16        702.67        690.25        34.21 o                         
   3   2  16        917.98        952.53        39.21 o                         
   4   2  16        367.72        273.17        30.02 o                         
   5   2  16        117.58        128.20        27.16 o                         
   6   2  16       1024.28       1056.24        72.37 o                         
  -8   3  16         20.59         36.97        76.36 o                         
  -7   3  16        618.22        536.45        42.50 o                         
  -6   3  16        226.50        290.84        32.68 o                         
  -5   3  16       8862.72       9185.60       130.30 o                         
  -4   3  16        885.83        944.81        38.53 o                         
  -3   3  16         25.05         11.34        21.42 o                         
  -2   3  16       1052.40       1042.50        36.59 o                         
  -1   3  16       5385.30       5366.66        78.81 o                         
   0   3  16        290.49        304.27        27.11 o                         
   1   3  16        890.64        858.87        37.46 o                         
   2   3  16        215.87        255.13        25.57 o                         
   3   3  16        718.67        712.31        35.88 o                         
   4   3  16        110.32        114.80        25.40 o                         
   5   3  16       2540.31       2337.10        65.85 o                         
   6   3  16        102.18        125.15        73.79 o                         
  -8   4  16        433.28        418.05        59.25 o                         
  -7   4  16        322.74        328.66        40.48 o                         
  -6   4  16       2963.19       2987.88        80.64 o                         
  -5   4  16        510.10        589.49        34.23 o                         
  -4   4  16       2782.94       2814.05        62.26 o                         
  -3   4  16         51.10         53.13        22.67 o                         
  -2   4  16        173.81        141.87        22.57 o                         
  -1   4  16        829.76        820.94        34.18 o                         
   0   4  16       5224.80       5080.95        71.90 o                         
   1   4  16         55.49         53.85        19.57 o                         
   2   4  16        259.50        206.46        22.91 o                         
   3   4  16         34.28         37.49        22.04 o                         
   4   4  16       1716.42       1597.80        53.18 o                         
   5   4  16         49.90         65.43        28.55 o                         
   6   4  16        783.08        669.82        99.84 o                         
  -8   5  16         16.41        -65.62        68.58 o                         
  -7   5  16        240.88        190.89        58.57 o                         
  -6   5  16       1172.92       1218.14        61.24 o                         
  -5   5  16       2978.09       3061.34        66.85 o                         
  -4   5  16        153.28        196.66        26.00 o                         
  -3   5  16       2256.00       2293.36        57.58 o                         
  -2   5  16       1729.22       1626.89        44.63 o                         
  -1   5  16        799.47        788.88        34.86 o                         
   0   5  16         79.11         89.38        22.12 o                         
   1   5  16       4278.76       4171.04        71.60 o                         
   2   5  16        116.33        101.64        24.99 o                         
   3   5  16         22.61         64.34        24.91 o                         
   4   5  16        180.09        149.08        27.63 o                         
   5   5  16        712.47        676.12        59.60 o                         
  -7   6  16        846.98        754.10       105.05 o                         
  -6   6  16       2226.14       2370.96        82.50 o                         
  -5   6  16        606.24        642.04        39.87 o                         
  -4   6  16       2223.73       2269.98        60.58 o                         
  -3   6  16         11.58         46.75        26.28 o                         
  -2   6  16        599.58        537.99        31.00 o                         
  -1   6  16       1011.58        968.67        39.64 o                         
   0   6  16       3115.06       3113.79        63.33 o                         
   1   6  16        866.50        839.11        38.52 o                         
   2   6  16        214.57        220.40        28.75 o                         
   3   6  16       2649.45       2656.71        67.53 o                         
   4   6  16        710.97        598.32        43.36 o                         
   5   6  16        172.75        307.72        95.62 o                         
  -6   7  16        910.96        873.20        73.83 o                         
  -5   7  16       3406.23       3471.18        81.83 o                         
  -4   7  16        357.46        431.91        39.02 o                         
  -3   7  16        439.17        412.60        34.29 o                         
  -2   7  16        640.13        616.09        37.93 o                         
  -1   7  16       1352.83       1299.81        47.21 o                         
   0   7  16        157.16        151.76        28.19 o                         
   1   7  16       1513.50       1444.53        52.77 o                         
   2   7  16          5.12         12.17        30.76 o                         
   3   7  16        674.61        580.77        39.35 o                         
   4   7  16        580.18        421.84        60.28 o                         
   5   7  16       1400.43       1379.53       151.68 o                         
  -6   8  16        474.12        581.32       133.60 o                         
  -5   8  16        265.96        270.51        45.04 o                         
  -4   8  16       3920.10       4008.92        94.53 o                         
  -3   8  16         35.59         36.25        31.82 o                         
  -2   8  16        492.00        421.36        35.11 o                         
  -1   8  16       1167.96       1178.56        46.78 o                         
   0   8  16       1999.69       1972.65        57.93 o                         
   1   8  16        111.56         79.75        29.30 o                         
   2   8  16       1888.85       1807.97        62.24 o                         
   3   8  16        675.35        659.21        67.40 o                         
   4   8  16         18.85        139.00       115.25 o                         
  -5   9  16       1232.12       1436.87       135.30 o                         
  -4   9  16        786.48        716.31        62.63 o                         
  -3   9  16       2594.11       2652.82        84.81 o                         
  -2   9  16       2931.13       2995.80        82.26 o                         
  -1   9  16        754.28        784.47        50.75 o                         
   0   9  16        320.78        373.32        36.51 o                         
   1   9  16       2534.36       2491.34        85.43 o                         
   2   9  16        347.16        408.13       105.50 o                         
   3   9  16        188.71         85.77        79.59 o                         
  -3  10  16          4.86         53.75        52.25 o                         
  -2  10  16        565.32        545.98        59.04 o                         
  -1  10  16       1378.49       1399.64        79.93 o                         
   0  10  16        905.65        931.73        76.36 o                         
   1  10  16         34.67        118.29        69.50 o                         
  -1  11  16         27.90        -11.46        68.52 o                         
  -7   0  17       2252.60       2376.62       105.89 o                         
  -5   0  17       9468.85       9356.04       196.09 o                         
  -3   0  17        205.21        128.99        36.01 o                         
  -1   0  17      16057.01      15977.95       240.73 o                         
   1   0  17       1826.90       1821.89        74.67 o                         
   3   0  17       4187.50       4214.40       123.48 o                         
   5   0  17       6210.13       6473.69       156.12 o                         
  -8   1  17       1226.60       1213.92       111.05 o                         
  -7   1  17        156.29        158.21        33.62 o                         
  -6   1  17       3914.95       4061.42        98.97 o                         
  -5   1  17        415.37        429.07        41.66 o                         
  -4   1  17       6342.73       6318.07       110.07 o                         
  -3   1  17        667.48        605.57        34.97 o                         
  -2   1  17       1862.13       1841.65        52.71 o                         
  -1   1  17        111.53        135.39        26.46 o                         
   0   1  17      13636.24      13968.84       161.09 o                         
   1   1  17        223.14        219.31        23.90 o                         
   2   1  17        597.27        612.52        33.77 o                         
   3   1  17         73.40         39.94        26.15 o                         
   4   1  17       9746.90      10088.86       134.98 o                         
   5   1  17        185.85        167.01        31.38 o                         
   6   1  17       1408.58       1404.24       144.40 o                         
  -8   2  17         39.15        -70.22       101.58 o                         
  -7   2  17        576.26        625.12        48.28 o                         
  -6   2  17          3.38         36.48        31.23 o                         
  -5   2  17      10949.30      11104.86       161.70 o                         
  -4   2  17        242.85        231.52        33.73 o                         
  -3   2  17       2277.26       2294.23        59.41 o                         
  -2   2  17        219.15        199.90        29.08 o                         
  -1   2  17       8878.85       8854.63       115.25 o                         
   0   2  17         90.71        132.17        28.44 o                         
   1   2  17       5998.58       6179.86        95.04 o                         
   2   2  17        207.17        201.72        25.39 o                         
   3   2  17       1882.99       2010.44        57.31 o                         
   4   2  17         21.90        -17.18        27.04 o                         
   5   2  17       8513.14       8929.85       165.14 o                         
   6   2  17         26.69         47.96       102.07 o                         
  -8   3  17       1018.60        985.90       214.43 o                         
  -7   3  17         63.10         64.69        50.94 o                         
  -6   3  17       7637.63       7762.75       130.63 o                         
  -5   3  17         61.42         54.32        30.00 o                         
  -4   3  17       2750.28       2817.18        65.56 o                         
  -3   3  17         38.59         13.86        26.39 o                         
  -2   3  17       4795.29       4760.74        82.02 o                         
  -1   3  17        197.85        234.17        33.14 o                         
   0   3  17      12807.74      12836.13       130.59 o                         
   1   3  17        232.64        222.48        25.47 o                         
   2   3  17        520.14        559.50        32.60 o                         
   3   3  17        305.42        315.79        30.03 o                         
   4   3  17      11175.84      11602.34       142.40 o                         
   5   3  17        150.54        152.60        34.04 o                         
  -7   4  17       1728.16       1649.45       129.31 o                         
  -6   4  17        455.79        478.17        43.37 o                         
  -5   4  17       6989.20       6934.72       112.98 o                         
  -4   4  17         61.61         58.16        23.79 o                         
  -3   4  17        810.36        777.78        37.77 o                         
  -2   4  17         61.68         42.85        21.51 o                         
  -1   4  17      10902.11      10822.14       121.48 o                         
   0   4  17        108.55        117.92        23.62 o                         
   1   4  17       3005.48       3112.07        63.01 o                         
   2   4  17       1195.61       1223.36        41.57 o                         
   3   4  17       4233.96       4335.81        80.55 o                         
   4   4  17        315.94        369.26        35.59 o                         
   5   4  17       5927.87       6120.50       168.54 o                         
  -7   5  17          0.42          7.15        71.80 o                         
  -6   5  17       3059.56       3174.89       119.51 o                         
  -5   5  17          0.22          9.04        28.15 o                         
  -4   5  17       6557.86       6511.86        98.74 o                         
  -3   5  17        335.14        351.90        29.11 o                         
  -2   5  17       1892.51       1964.56        50.25 o                         
  -1   5  17        437.25        479.94        31.35 o                         
   0   5  17       9356.53       9574.11       108.53 o                         
   1   5  17        891.48        816.94        37.70 o                         
   2   5  17        909.57        945.60        40.87 o                         
   3   5  17        295.51        313.71        32.99 o                         
   4   5  17       6011.17       6358.71       142.67 o                         
   5   5  17         88.94         70.07        84.22 o                         
  -6   6  17         83.55        106.16        94.83 o                         
  -5   6  17       5533.79       5357.73        97.99 o                         
  -4   6  17        963.88        969.80        44.40 o                         
  -3   6  17       1003.65       1028.35        43.41 o                         
  -2   6  17        378.14        444.78        32.32 o                         
  -1   6  17      10087.91      10086.64       121.51 o                         
   0   6  17        329.11        335.55        29.16 o                         
   1   6  17       1132.48       1113.80        45.61 o                         
   2   6  17         94.70         65.97        28.13 o                         
   3   6  17       3712.34       3736.04        81.56 o                         
   4   6  17        106.93        245.61        78.61 o                         
  -6   7  17       5506.49       5160.91       382.83 o                         
  -5   7  17        124.22        107.11        41.35 o                         
  -4   7  17        906.78        865.91        47.64 o                         
  -3   7  17        905.44        817.35        40.57 o                         
  -2   7  17       4004.33       4056.42        82.70 o                         
  -1   7  17        786.16        807.98        43.29 o                         
   0   7  17       6388.42       6285.30       100.34 o                         
   1   7  17        764.88        759.70        42.31 o                         
   2   7  17       1126.44       1146.13        50.02 o                         
   3   7  17        198.49        191.91        47.76 o                         
   4   7  17       7348.39       7354.38       225.51 o                         
  -5   8  17       4277.26       4029.41       179.74 o                         
  -4   8  17        627.59        748.12        65.90 o                         
  -3   8  17       2743.03       2801.55       101.66 o                         
  -2   8  17         67.02         88.13        30.58 o                         
  -1   8  17       5495.44       5552.95        95.90 o                         
   0   8  17         46.66         77.05        31.15 o                         
   1   8  17       3019.25       3089.77       106.40 o                         
   2   8  17        380.80        390.41        59.68 o                         
   3   8  17       3032.91       3098.69       201.07 o                         
  -4   9  17       1750.58       1714.88       267.79 o                         
  -3   9  17         69.69        120.19        51.26 o                         
  -2   9  17       4327.79       4527.48       122.88 o                         
  -1   9  17         65.54         55.44        36.21 o                         
   0   9  17       4116.41       4218.30       146.46 o                         
   1   9  17        804.14        746.73       118.62 o                         
  -2  10  17        130.33        166.78       103.10 o                         
  -1  10  17       6657.68       6208.31       354.21 o                         
   0  10  17         17.12         40.98        80.60 o                         
  -6   0  18      12964.57      13346.40       278.10 o                         
  -4   0  18       2542.88       2579.62       122.22 o                         
  -2   0  18       9676.63       9705.65       174.37 o                         
   0   0  18       9756.17       9842.63       194.40 o                         
   2   0  18       1452.23       1364.86        65.43 o                         
   4   0  18      10999.98      10363.73       225.69 o                         
  -7   1  18       7399.06       7970.59       262.18 o                         
  -6   1  18        202.73        158.99        33.46 o                         
  -5   1  18       7678.42       7729.73       136.66 o                         
  -4   1  18         23.27        -33.69        33.69 o                         
  -3   1  18       1983.07       1919.54        58.24 o                         
  -2   1  18        190.58        193.89        28.67 o                         
  -1   1  18      21245.86      21495.99       211.77 o                         
   0   1  18        221.83        263.75        39.58 o                         
   1   1  18        379.68        376.41        37.48 o                         
   2   1  18        151.74        225.09        30.11 o                         
   3   1  18      10325.59      10169.50       141.90 o                         
   4   1  18        319.03        281.18        43.73 o                         
   5   1  18       2363.52       2141.15       107.21 o                         
  -7   2  18        145.55        136.75        48.34 o                         
  -6   2  18      14746.35      15095.02       206.72 o                         
  -5   2  18         34.60         70.64        35.17 o                         
  -4   2  18        557.73        484.46        42.59 o                         
  -3   2  18         68.19         64.14        27.70 o                         
  -2   2  18      13124.80      13135.80       153.94 o                         
  -1   2  18          3.01         13.16        28.31 o                         
   0   2  18       5038.78       4953.31        96.32 o                         
   1   2  18         47.19         32.71        26.95 o                         
   2   2  18       1727.75       1702.35        62.43 o                         
   3   2  18        135.19        183.55        36.43 o                         
   4   2  18       9417.49       9213.09       136.75 o                         
   5   2  18        127.44        120.44        74.14 o                         
  -7   3  18       5019.74       5482.15       647.58 o                         
  -6   3  18         73.12         61.86        37.80 o                         
  -5   3  18       7484.01       7448.81       128.15 o                         
  -4   3  18         65.01         23.60        27.28 o                         
  -3   3  18       1769.20       1790.75        59.43 o                         
  -2   3  18        370.06        368.48        32.08 o                         
  -1   3  18      14263.05      14191.72       150.07 o                         
   0   3  18        176.17        211.09        29.48 o                         
   1   3  18       1193.78       1176.06        47.06 o                         
   2   3  18        430.92        448.17        50.12 o                         
   3   3  18       6148.45       5845.57        98.26 o                         
   4   3  18         23.50          6.19        34.67 o                         
  -6   4  18      11328.40      11455.91       267.62 o                         
  -5   4  18       1720.15       1660.51        64.38 o                         
  -4   4  18       1720.46       1762.91        57.96 o                         
  -3   4  18       1486.04       1373.87        54.12 o                         
  -2   4  18      10030.45      10105.44       149.58 o                         
  -1   4  18        217.52        208.59        27.21 o                         
   0   4  18       6981.74       6944.27       104.06 o                         
   1   4  18         65.32         42.11        25.34 o                         
   2   4  18       1606.64       1440.13        59.59 o                         
   3   4  18        375.76        378.40        38.04 o                         
   4   4  18       8735.97       8692.00       184.62 o                         
  -6   5  18          7.76         96.45        62.12 o                         
  -5   5  18       6075.11       6211.82       168.84 o                         
  -4   5  18         30.15         19.51        32.89 o                         
  -3   5  18       2205.34       2138.72        63.03 o                         
  -2   5  18        894.61        924.48        43.50 o                         
  -1   5  18      14586.42      14589.66       155.59 o                         
   0   5  18        480.12        486.57        34.21 o                         
   1   5  18        621.81        516.77        34.31 o                         
   2   5  18        705.39        658.61        39.27 o                         
   3   5  18       8151.71       8149.05       178.88 o                         
   4   5  18         40.75         31.43        89.44 o                         
  -5   6  18        120.28         18.79        52.88 o                         
  -4   6  18       2892.42       2756.56        81.13 o                         
  -3   6  18        524.51        498.71        36.31 o                         
  -2   6  18       7028.00       6861.90       107.60 o                         
  -1   6  18          1.37         13.33        26.76 o                         
   0   6  18       6403.42       6381.38       102.09 o                         
   1   6  18         11.69        -21.17        31.65 o                         
   2   6  18       1836.43       1773.30        78.42 o                         
   3   6  18       1072.00       1141.14       119.43 o                         
  -5   7  18       5702.48       5725.05       391.30 o                         
  -4   7  18         58.29         57.55        39.09 o                         
  -3   7  18       2535.18       2557.01        81.79 o                         
  -2   7  18       1856.01       1997.88        63.63 o                         
  -1   7  18       8992.03       8861.81       122.70 o                         
   0   7  18       1336.30       1327.55        52.16 o                         
   1   7  18       2556.09       2453.75        88.47 o                         
   2   7  18       1932.70       1865.36        98.81 o                         
   3   7  18       3595.40       3211.10       275.25 o                         
  -4   8  18       1346.05       1356.06       143.61 o                         
  -3   8  18       1367.31       1325.55       116.75 o                         
  -2   8  18       6190.84       6354.26       212.86 o                         
  -1   8  18         35.53         68.16        41.55 o                         
   0   8  18       3121.44       3236.33       130.93 o                         
   1   8  18          8.03        -50.98        50.98 o                         
   2   8  18       1736.76       1735.52       153.06 o                         
  -5   0  19        925.32        960.67        77.38 o                         
  -3   0  19          3.70        -58.34        63.61 o                         
  -1   0  19        989.82       1176.23        85.06 o                         
   1   0  19         85.17         98.95        54.26 o                         
   3   0  19        443.07        739.29        69.55 o                         
  -6   1  19        341.59        394.19        69.99 o                         
  -5   1  19         28.13        -13.71        35.73 o                         
  -4   1  19         62.94         44.65        32.12 o                         
  -3   1  19         22.04         24.61        31.64 o                         
  -2   1  19        226.91        312.36        34.73 o                         
  -1   1  19        150.73        221.16        41.08 o                         
   0   1  19        482.59        533.27        43.36 o                         
   1   1  19          1.80        -10.67        28.71 o                         
   2   1  19        266.27        351.82        40.77 o                         
   3   1  19         11.13         60.63        55.63 o                         
   4   1  19        528.47        751.08        78.73 o                         
  -6   2  19        119.80        143.57        89.83 o                         
  -5   2  19        335.93        316.63        55.29 o                         
  -4   2  19        135.68         66.65        44.42 o                         
  -3   2  19          0.97         33.59        29.90 o                         
  -2   2  19         61.56        137.94        33.02 o                         
  -1   2  19        685.01        719.20        46.95 o                         
   0   2  19         10.20        -26.00        31.30 o                         
   1   2  19         26.80         59.12        30.43 o                         
   2   2  19         86.97         84.56        32.71 o                         
   3   2  19        752.30        985.63        58.15 o                         
   4   2  19          0.09        -39.12        45.13 o                         
  -6   3  19         24.57        -17.00        54.40 o                         
  -5   3  19         71.14          8.88        44.06 o                         
  -4   3  19        284.15        258.17        37.20 o                         
  -3   3  19        139.05        169.65        30.93 o                         
  -2   3  19         18.08         40.90        27.52 o                         
  -1   3  19         89.34        103.70        31.20 o                         
   0   3  19        501.47        524.19        42.47 o                         
   1   3  19        256.67        212.84        35.33 o                         
   2   3  19         12.87          0.44        32.60 o                         
   3   3  19         87.78        141.74        40.79 o                         
   4   3  19        848.43       1027.80       139.96 o                         
  -6   4  19         15.69        138.78       102.84 o                         
  -5   4  19        153.15        146.89        68.44 o                         
  -4   4  19        308.13        210.74        41.46 o                         
  -3   4  19         14.05         -9.39        29.53 o                         
  -2   4  19         21.43         96.29        35.62 o                         
  -1   4  19        467.04        566.66        42.10 o                         
   0   4  19        178.34        145.41        27.59 o                         
   1   4  19         88.12        108.51        27.37 o                         
   2   4  19         36.95         -1.99        48.64 o                         
   3   4  19        783.17        986.32        86.13 o                         
  -5   5  19          5.92        113.22        76.03 o                         
  -4   5  19          5.00         -1.36        37.73 o                         
  -3   5  19        113.10        106.51        34.29 o                         
  -2   5  19        697.90        759.46        43.15 o                         
  -1   5  19        107.59        164.35        28.15 o                         
   0   5  19         32.13         -6.29        28.79 o                         
   1   5  19        511.58        413.26        44.72 o                         
   2   5  19        701.39        762.04        70.33 o                         
   3   5  19        143.55         92.65        75.85 o                         
  -5   6  19        274.95        240.82       115.31 o                         
  -4   6  19        872.41        784.33        84.36 o                         
  -3   6  19        281.59        345.59        49.52 o                         
  -2   6  19         82.69         86.81        37.24 o                         
  -1   6  19        297.26        289.23        42.23 o                         
   0   6  19        158.35        108.77        36.20 o                         
   1   6  19        200.94        153.69        70.65 o                         
   2   6  19        110.53         30.10        59.09 o                         
  -4   7  19         45.73         61.17       121.82 o                         
  -3   7  19         38.77        -26.02        82.25 o                         
  -2   7  19        301.39        411.63        68.22 o                         
  -1   7  19         25.94         61.86        76.07 o                         
   0   7  19         63.80        140.29        52.62 o                         
  -2   8  19         30.62        217.66        77.37 o                         
  -1   8  19         15.22         58.88        66.61 o                         
  -4   0  20       1390.19       1524.68       172.03 o                         
  -2   0  20      16324.12      16990.72       308.55 o                         
   0   0  20        114.04        219.08        63.34 o                         
   2   0  20      10828.27       9949.15       479.70 o                         
  -5   1  20       1501.96       1407.05       145.28 o                         
  -4   1  20         12.71        -53.64        53.64 o                         
  -3   1  20       9632.95       9655.25       174.32 o                         
  -2   1  20        168.74        275.18        41.40 o                         
  -1   1  20       5452.06       5606.11       122.02 o                         
   0   1  20          5.11         46.51        38.15 o                         
   1   1  20       2569.44       2645.72       101.29 o                         
   2   1  20         13.09        -58.60        58.60 o                         
   3   1  20       9945.79       9356.18       460.64 o                         
  -5   2  20         96.46         32.28        79.19 o                         
  -4   2  20       2434.32       2444.41       133.33 o                         
  -3   2  20        110.15         91.31        39.19 o                         
  -2   2  20      12767.45      13185.53       183.15 o                         
  -1   2  20        367.06        398.49        41.75 o                         
   0   2  20       1781.28       1825.04        72.84 o                         
   1   2  20        419.68        436.30        54.52 o                         
   2   2  20       9925.72       9729.94       248.98 o                         
   3   2  20         74.58         53.67        58.72 o                         
  -5   3  20       1110.70       1211.54       150.34 o                         
  -4   3  20         76.14         56.34        52.46 o                         
  -3   3  20      11148.47      11057.79       232.09 o                         
  -2   3  20         46.83         91.15        40.56 o                         
  -1   3  20       4405.21       4360.63       129.19 o                         
   0   3  20         55.45         28.50        40.68 o                         
   1   3  20       2331.58       2364.04       125.70 o                         
   2   3  20        284.04        286.92        66.69 o                         
  -4   4  20       2757.65       2678.04       278.58 o                         
  -3   4  20        301.30        280.82        48.90 o                         
  -2   4  20      12540.88      12693.72       241.09 o                         
  -1   4  20         81.55         27.35        38.63 o                         
   0   4  20        795.85        682.30        65.99 o                         
   1   4  20         42.45         31.05        51.84 o                         
   2   4  20       7787.71       7515.13       311.12 o                         
  -4   5  20        351.44        277.63       113.50 o                         
  -3   5  20       6070.37       5948.32       192.40 o                         
  -2   5  20         20.51         -9.74        55.43 o                         
  -1   5  20       4587.64       4276.88       161.87 o                         
   0   5  20         12.88        -40.83        46.61 o                         
   1   5  20       3330.76       3670.12       311.33 o                         
  -2   6  20       8564.20       8257.21       469.30 o                         
  -1   6  20       1104.96       1133.12       179.85 o                         
   0   6  20        818.65        712.43       124.44 o                         
  -1   0  21        712.92        546.51       131.42 o                         
   1   0  21       2050.72       1852.17       209.35 o                         
  -4   1  21       2383.25       2354.87       177.17 o                         
  -2   1  21       1021.37        792.97       151.06 o                         
  -1   1  21        223.43        234.83       137.88 o                         
   0   1  21         62.81         38.08        99.85 o                         
  -2   2  21          1.55        142.68        85.74 o                         
  -1   2  21         90.57        128.30        68.28 o                         
   0   2  21         37.17         59.34        95.42 o                         
  -3   3  21          5.12         84.05        62.94 o                         
  -2   3  21        802.18        866.81        99.44 o                         
  -1   3  21        166.95         83.26        84.73 o                         
   0   3  21        882.49        812.28        95.23 o                         
  -3   4  21       1983.67       1692.88       145.94 o                         
  -1   4  21        160.00        155.81       115.64 o                         
   0   4  21        827.42        965.10       176.44 o                         
                                                                                
