# Supplementary material for: Crystal structures of sixteen phosphane chalcogenide complexes of gold(I) chloride, bromide and iodide
Source: Acta Crystallogr E Crystallogr Commun. 2024 Jan 1;80(Pt 1):34–49. doi: 10.1107/S2056989023010459 (PMC10833370; doi:10.1107/S2056989023010459)
Supplement: Supplementary file 12 [file e-80-00034-6bsup12.hkl]

data_6b                                                                         
_shelx_title ' Ingrid in P2(1)/c'                                               
_shelx_refln_list_code          4                                               
_shelx_F_calc_maximum      702.29                                               
_exptl_crystal_F_000      1968.00                                               
_reflns_d_resolution_high  0.6926                                               
                                                                                
loop_                                                                           
 _space_group_symop_operation_xyz                                               
 'x, y, z'                                                                      
 '-x, y+1/2, -z+1/2'                                                            
 '-x, -y, -z'                                                                   
 'x, -y-1/2, z-1/2'                                                             
                                                                                
_cell_length_a    11.5037                                                       
_cell_length_b    15.2440                                                       
_cell_length_c    16.8366                                                       
_cell_angle_alpha  90.000                                                       
_cell_angle_beta   90.053                                                       
_cell_angle_gamma  90.000                                                       
                                                                                
_shelx_F_squared_multiplier     1.000                                           
                                                                                
loop_                                                                           
 _refln_index_h                                                                 
 _refln_index_k                                                                 
 _refln_index_l                                                                 
 _refln_F_squared_calc                                                          
 _refln_F_squared_meas                                                          
 _refln_F_squared_sigma                                                         
 _refln_observed_status                                                         
   3   0   0       4300.19       4817.89        61.98 o                         
   4   0   0     442914.22     418933.62      2244.94 o                         
   5   0   0       6954.48       7018.87       122.73 o                         
   6   0   0     259316.67     257974.12      1636.67 o                         
   7   0   0       5022.86       5143.23       128.06 o                         
   8   0   0      67307.69      68524.15       657.83 o                         
   9   0   0        908.20        929.39        71.30 o                         
  10   0   0       8970.30       8560.14       193.64 o                         
  11   0   0       1095.50       1183.65       113.71 o                         
  12   0   0       1564.99       1824.30       142.17 o                         
  13   0   0       7027.41       7123.74       264.09 o                         
  14   0   0       1900.16       1679.03       156.54 o                         
  15   0   0      13427.01      14242.81       422.99 o                         
   1   1   0       9516.56       9978.46       218.12 o                         
   2   1   0       5114.83       5342.78        42.33 o                         
   3   1   0     101107.43     103915.34       367.17 o                         
   4   1   0      24056.80      23906.45       156.88 o                         
   5   1   0     121696.12     121650.18       553.87 o                         
   6   1   0      48431.16      48444.43       280.60 o                         
   7   1   0     123174.00     123639.65       613.04 o                         
   8   1   0      43530.64      43887.00       320.31 o                         
   9   1   0      85150.20      85925.93       501.34 o                         
  10   1   0      36716.22      38039.55       309.19 o                         
  11   1   0      47562.22      48876.30       452.01 o                         
  12   1   0      20055.93      20478.67       306.13 o                         
  13   1   0      33907.11      35016.38       413.98 o                         
  14   1   0       4267.07       4373.78       166.81 o                         
  15   1   0      17391.85      17646.28       375.52 o                         
  16   1   0        552.95        701.46       333.73 o                         
   0   2   0       9731.75      10198.65       140.53 o                         
   1   2   0     166766.69     169130.64       558.98 o                         
   2   2   0      13881.42      14460.01        83.30 o                         
   3   2   0     401563.00     388678.19      1198.52 o                         
   4   2   0      11929.06      12381.09       105.48 o                         
   5   2   0      99439.66     100528.80       423.87 o                         
   6   2   0       7663.14       7879.27        87.25 o                         
   7   2   0      17139.43      17071.56       157.87 o                         
   8   2   0         58.21        135.79        29.10 o                         
   9   2   0       1759.89       1979.45        59.92 o                         
  10   2   0       4182.88       4308.05       105.50 o                         
  11   2   0         46.18        127.34        62.48 o                         
  12   2   0       9124.46       9252.48       225.07 o                         
  13   2   0       2006.43       2003.05       118.91 o                         
  14   2   0      11086.58      11672.41       269.19 o                         
  15   2   0       2818.86       3187.93       196.57 o                         
  16   2   0      11296.44      12084.34       631.52 o                         
   1   3   0        795.86        930.07        22.97 o                         
   2   3   0      33261.24      34458.66       161.55 o                         
   3   3   0       1292.67       1310.54        30.35 o                         
   4   3   0      74020.30      75193.84       359.71 o                         
   5   3   0      13960.78      13611.69       128.32 o                         
   6   3   0      54485.95      54826.43       326.37 o                         
   7   3   0      28264.58      28127.36       220.06 o                         
   8   3   0      32823.61      32989.64       259.45 o                         
   9   3   0      25596.58      25870.29       258.18 o                         
  10   3   0      29805.43      30119.87       308.56 o                         
  11   3   0      10907.04      10729.95       211.81 o                         
  12   3   0      12130.53      12550.10       258.62 o                         
  13   3   0       3955.96       3963.89       168.16 o                         
  14   3   0       9449.69       9952.84       306.86 o                         
  15   3   0         39.19         77.91       122.56 o                         
  16   3   0      10164.36      10191.13       664.67 o                         
   0   4   0      93205.04      94800.85       629.09 o                         
   1   4   0     107915.41     107625.15       422.11 o                         
   2   4   0      37786.73      39004.33       193.35 o                         
   3   4   0      45896.37      45463.64       216.29 o                         
   4   4   0      14769.71      15040.43       133.81 o                         
   5   4   0       8326.52       8249.14       102.63 o                         
   6   4   0       9388.72       9682.79       121.55 o                         
   7   4   0        593.69        691.00        41.09 o                         
   8   4   0       1549.35       1435.57        53.17 o                         
   9   4   0       1184.16       1171.72        56.45 o                         
  10   4   0       2332.96       2472.77        90.43 o                         
  11   4   0       1093.80       1177.44        82.92 o                         
  12   4   0      12248.43      12621.17       267.97 o                         
  13   4   0        258.31        348.31       103.09 o                         
  14   4   0       9737.46      10038.07       330.67 o                         
  15   4   0        730.66        494.28       143.84 o                         
  16   4   0       7388.78       8017.12       595.52 o                         
   1   5   0       1263.70       1539.68        38.35 o                         
   2   5   0       3691.58       3792.58        59.82 o                         
   3   5   0       2078.10       2260.12        42.46 o                         
   4   5   0      18120.42      17857.03       139.03 o                         
   5   5   0       4341.76       4868.98        78.71 o                         
   6   5   0       5115.05       4864.50        88.21 o                         
   7   5   0      18247.64      18619.72       184.94 o                         
   8   5   0       2300.29       2206.55        66.05 o                         
   9   5   0      12813.02      13018.01       168.78 o                         
  10   5   0         79.85         69.57        50.30 o                         
  11   5   0      13961.86      14376.05       235.63 o                         
  12   5   0       1250.23       1548.16       109.80 o                         
  13   5   0      13213.17      13879.34       389.06 o                         
  14   5   0       4232.68       4801.96       267.85 o                         
  15   5   0       4542.55       4693.99       318.79 o                         
  16   5   0       2294.69       2701.63       668.44 o                         
   0   6   0      65724.38      64530.18       681.19 o                         
   1   6   0     154969.11     159257.14       803.68 o                         
   2   6   0      85363.28      85131.30       661.28 o                         
   3   6   0      72643.38      73052.45       376.24 o                         
   4   6   0      43063.99      43455.92       271.36 o                         
   5   6   0      38281.66      37481.73       248.11 o                         
   6   6   0      13838.58      14134.77       157.98 o                         
   7   6   0      45140.86      44712.64       310.23 o                         
   8   6   0       3881.23       4195.75        92.19 o                         
   9   6   0      34856.07      34708.89       296.54 o                         
  10   6   0        943.97       1042.67        67.76 o                         
  11   6   0      27311.19      27814.20       373.26 o                         
  12   6   0       1668.48       1973.06       136.77 o                         
  13   6   0      20029.84      20968.81       509.90 o                         
  14   6   0        720.81        930.76       202.89 o                         
  15   6   0      14038.06      15146.16       596.34 o                         
   1   7   0       9956.95       9890.79       116.27 o                         
   2   7   0      15014.17      14481.03       135.25 o                         
   3   7   0      27482.31      26216.40       199.49 o                         
   4   7   0      29382.16      29156.82       246.46 o                         
   5   7   0      38593.45      37269.29       282.80 o                         
   6   7   0      27579.91      27514.84       223.00 o                         
   7   7   0      18918.17      18610.41       189.99 o                         
   8   7   0       7577.51       7368.46       123.38 o                         
   9   7   0       1798.65       1705.93        71.24 o                         
  10   7   0       1279.22       1394.58        84.80 o                         
  11   7   0        106.18        226.60        81.52 o                         
  12   7   0       1456.98       1479.23       134.01 o                         
  13   7   0        286.63        395.06       133.38 o                         
  14   7   0        671.92        578.21       153.74 o                         
  15   7   0         29.43       -161.28       434.56 o                         
   0   8   0       6372.75       5906.55       167.85 o                         
   1   8   0      16199.42      16502.62       174.07 o                         
   2   8   0      14640.93      14888.35       154.73 o                         
   3   8   0       2543.45       2524.16        59.25 o                         
   4   8   0      34329.50      34327.03       267.52 o                         
   5   8   0      11207.08      11142.72       157.62 o                         
   6   8   0      22170.87      22052.40       238.78 o                         
   7   8   0      16976.74      16382.42       189.41 o                         
   8   8   0      22319.75      22135.84       264.37 o                         
   9   8   0      10576.65      10399.47       184.83 o                         
  10   8   0      12009.11      11901.13       239.22 o                         
  11   8   0       3551.57       3557.20       167.31 o                         
  12   8   0       2225.39       2402.89       157.55 o                         
  13   8   0       2476.65       2619.58       171.57 o                         
  14   8   0       1542.21       1383.54       180.95 o                         
  15   8   0       3015.54       2457.10       733.41 o                         
   1   9   0       3583.68       3669.91        79.81 o                         
   2   9   0       4464.16       4478.71        82.61 o                         
   3   9   0      15301.17      15076.43       157.54 o                         
   4   9   0       7711.06       7349.20       116.18 o                         
   5   9   0      13427.83      13430.43       179.13 o                         
   6   9   0       4596.74       4340.12       101.13 o                         
   7   9   0      15502.67      15661.02       229.54 o                         
   8   9   0       2404.94       2283.55        96.13 o                         
   9   9   0      14830.83      14902.11       239.88 o                         
  10   9   0        685.10        734.39        90.69 o                         
  11   9   0       5353.87       5511.66       206.43 o                         
  12   9   0        377.74        492.62       141.49 o                         
  13   9   0       4242.93       4212.35       212.73 o                         
  14   9   0         26.39        441.47       254.86 o                         
   0  10   0      21419.33      22103.04       340.08 o                         
   1  10   0       1809.44       2235.89        77.91 o                         
   2  10   0       6125.61       6252.28        97.94 o                         
   3  10   0       2526.53       2839.50        74.31 o                         
   4  10   0        153.28        238.23        31.72 o                         
   5  10   0       6809.12       7350.58       139.21 o                         
   6  10   0        130.76        171.45        42.92 o                         
   7  10   0       5840.43       5730.29       145.43 o                         
   8  10   0        102.20        194.11        64.54 o                         
   9  10   0        215.86        269.55        75.97 o                         
  10  10   0        154.67        261.24        92.29 o                         
  11  10   0        105.96        110.49       108.11 o                         
  12  10   0         22.57         30.80       112.25 o                         
  13  10   0       2668.70       2657.41       189.89 o                         
  14  10   0        605.27        597.32       311.91 o                         
   1  11   0        409.96        483.80        50.77 o                         
   2  11   0       2094.96       2098.93        78.94 o                         
   3  11   0        636.92        709.74        49.30 o                         
   4  11   0       8363.58       8274.09       150.20 o                         
   5  11   0        206.88        291.22        50.99 o                         
   6  11   0      25159.84      24551.22       311.87 o                         
   7  11   0        220.50        195.91        71.10 o                         
   8  11   0      33655.57      33156.39       390.17 o                         
   9  11   0       2536.11       2881.59       153.63 o                         
  10  11   0      41023.73      40811.40       565.29 o                         
  11  11   0       2010.57       2005.03       155.27 o                         
  12  11   0      29302.60      29029.93       531.27 o                         
  13  11   0        839.42        698.57       188.66 o                         
  14  11   0      13088.27      13483.18       931.65 o                         
   0  12   0        152.13        233.90        66.81 o                         
   1  12   0      56901.80      57094.43       473.81 o                         
   2  12   0       1306.54       1527.95        83.72 o                         
   3  12   0      54760.56      54658.66       566.77 o                         
   4  12   0       2595.09       2563.54       131.63 o                         
   5  12   0      49600.71      49258.83       420.67 o                         
   6  12   0       8446.05       8243.10       194.93 o                         
   7  12   0      31502.58      31224.24       386.38 o                         
   8  12   0      13832.19      13579.07       269.13 o                         
   9  12   0      15042.75      14885.78       319.82 o                         
  10  12   0      19018.53      19463.22       475.68 o                         
  11  12   0       5535.46       5533.72       247.75 o                         
  12  12   0      13344.08      13664.43       418.14 o                         
  13  12   0        943.36         66.26       303.52 o                         
   1  13   0        457.13        592.87        67.82 o                         
   2  13   0       7118.16       7342.50       183.43 o                         
   3  13   0        656.13        591.96        73.36 o                         
   4  13   0      18226.72      17650.55       296.95 o                         
   5  13   0       5879.57       5451.20       174.06 o                         
   6  13   0      14412.18      14182.14       296.48 o                         
   7  13   0      10165.86      10561.68       266.25 o                         
   8  13   0      14479.79      14440.61       332.13 o                         
   9  13   0      12639.99      12631.47       324.26 o                         
  10  13   0       8152.49       8521.81       305.15 o                         
  11  13   0      11132.92      11502.78       385.47 o                         
  12  13   0       4256.89       4648.86       357.07 o                         
  13  13   0       7017.58       7336.25      1067.25 o                         
   0  14   0      40102.57      40876.49       708.45 o                         
   1  14   0      30022.23      30892.00       439.06 o                         
   2  14   0      45590.62      46033.32       536.74 o                         
   3  14   0      10592.11      11294.71       252.50 o                         
   4  14   0      52364.43      51138.48       653.27 o                         
   5  14   0         40.13         51.30       113.40 o                         
   6  14   0      53923.27      52457.43       645.30 o                         
   7  14   0       6783.89       6664.52       223.01 o                         
   8  14   0      40537.50      39661.11       582.13 o                         
   9  14   0      10220.74      10510.65       309.75 o                         
  10  14   0      18024.85      17820.40       454.09 o                         
  11  14   0      11210.12      11306.87       398.03 o                         
  12  14   0       3079.97       3272.69       802.14 o                         
   1  15   0        504.72        443.09        95.16 o                         
   2  15   0       8567.54       8742.77       237.47 o                         
   3  15   0       3725.60       3925.33       165.60 o                         
   4  15   0      12411.17      12387.19       280.85 o                         
   5  15   0      17291.25      16612.62       365.86 o                         
   6  15   0      16962.80      16606.76       388.40 o                         
   7  15   0      23050.78      22710.04       442.31 o                         
   8  15   0      13915.69      13961.83       355.52 o                         
   9  15   0      27666.91      26655.88       523.08 o                         
  10  15   0       7638.40       8024.81       329.60 o                         
  11  15   0      30753.25      32152.62      2053.93 o                         
  12  15   0       3761.14       2984.87       712.62 o                         
   0  16   0      65287.26      65304.99      1125.17 o                         
   1  16   0      37240.80      38294.98       587.30 o                         
   2  16   0      60552.73      62432.98       689.90 o                         
   3  16   0      40105.82      41353.17       544.40 o                         
   4  16   0      30552.11      30607.87       515.93 o                         
   5  16   0      34990.23      33626.99       641.24 o                         
   6  16   0       8602.25       8808.55       297.29 o                         
   7  16   0      21311.35      21566.49       449.46 o                         
   8  16   0        634.65        461.11       123.93 o                         
   9  16   0      10196.33       9872.51       342.15 o                         
  10  16   0        179.42        156.41       324.08 o                         
   1  17   0        601.76        689.07       127.68 o                         
   2  17   0       2878.39       2850.58       183.55 o                         
   3  17   0       6441.84       6664.21       265.98 o                         
   4  17   0       8185.36       8476.07       286.18 o                         
   5  17   0      10218.09      10496.73       319.51 o                         
   6  17   0      17551.76      17309.08       478.26 o                         
   7  17   0       6137.57       5846.80       252.22 o                         
   8  17   0      41653.00      41342.74       707.65 o                         
   9  17   0       1497.04       1516.59       336.08 o                         
   0  18   0        973.09       1110.14       242.80 o                         
   1  18   0      65601.29      67289.21       878.79 o                         
   2  18   0        611.38        685.40       129.37 o                         
   3  18   0      48925.02      51616.28       908.08 o                         
   4  18   0         48.92        292.52       146.81 o                         
   5  18   0      46057.74      46124.95       700.56 o                         
   6  18   0       2381.15       2284.71       183.73 o                         
   7  18   0      27045.50      26554.70       590.16 o                         
   8  18   0       3617.38       3603.22       379.79 o                         
   9  18   0       9706.45      10162.42      1210.36 o                         
   1  19   0        521.28        817.61       146.39 o                         
   2  19   0        804.69        993.28       147.13 o                         
   3  19   0       3016.19       3367.01       290.02 o                         
   4  19   0       1123.63       1203.30       216.37 o                         
   5  19   0       8718.59       9410.11       362.94 o                         
   6  19   0       1430.78       1160.10       221.11 o                         
   7  19   0       7644.73       6948.09       504.07 o                         
   8  19   0       3062.67       2037.04       446.77 o                         
   0  20   0      19745.08      20139.64       709.95 o                         
   1  20   0        414.97        450.99       150.65 o                         
   2  20   0      24409.19      26138.60       619.12 o                         
   3  20   0       3162.83       3586.05       269.05 o                         
   4  20   0      21225.28      21784.90       751.34 o                         
   5  20   0       4786.13       5490.48       693.61 o                         
   1  21   0        456.63        386.36       256.33 o                         
   2  21   0       1113.47       1021.09       524.32 o                         
   3  21   0       1238.15       1864.22       661.30 o                         
   4  21   0       4003.26       3340.74       702.71 o                         
 -16   1   1      14370.30      14576.31       777.79 o                         
 -15   1   1       7278.50       7988.87       273.30 o                         
 -14   1   1      21881.57      22946.75       366.73 o                         
 -13   1   1       6808.75       7389.45       189.92 o                         
 -12   1   1      23263.30      24570.34       328.09 o                         
 -11   1   1       2980.70       3280.56       112.11 o                         
 -10   1   1      14507.49      15290.19       195.72 o                         
  -9   1   1         62.24         97.53        38.71 o                         
  -8   1   1       9045.68       9626.15       126.18 o                         
  -7   1   1       2565.45       2711.35        63.00 o                         
  -6   1   1      10508.24      10760.19       119.81 o                         
  -5   1   1        307.96        705.75        37.93 o                         
  -4   1   1      32228.05      33432.77       193.49 o                         
  -3   1   1      19681.55      21689.96       103.05 o                         
  -2   1   1      32417.23      34082.09       131.34 o                         
  -1   1   1      23442.08      24562.42       145.16 o                         
   1   1   1      33563.08      35501.93       364.18 o                         
   2   1   1      46755.73      48096.25       174.01 o                         
   3   1   1      69798.27      71446.07       253.29 o                         
   4   1   1      31959.63      33385.58       202.35 o                         
   5   1   1      14937.34      14700.77       140.89 o                         
   6   1   1       2916.39       3132.37        90.44 o                         
   7   1   1       7026.89       7230.61       108.93 o                         
   8   1   1        304.11        486.65        43.08 o                         
   9   1   1       2606.34       2817.88        78.11 o                         
  10   1   1         31.13         72.02        45.10 o                         
  11   1   1       1662.80       1786.71        96.51 o                         
  12   1   1        254.01        373.37        73.34 o                         
  13   1   1       1950.86       1911.51       110.94 o                         
  14   1   1        432.75        592.25        96.70 o                         
  15   1   1        722.43        719.49       120.96 o                         
  16   1   1       1971.84       1580.08       245.74 o                         
 -16   2   1        565.92        925.14       242.96 o                         
 -15   2   1        317.11        453.67       130.42 o                         
 -14   2   1       1673.68       2006.71       126.38 o                         
 -13   2   1          5.35        134.46        84.63 o                         
 -12   2   1       4629.87       4943.43       158.35 o                         
 -11   2   1       6652.54       6698.67       161.23 o                         
 -10   2   1       2584.79       2646.54        92.52 o                         
  -9   2   1      13109.09      13214.03       148.50 o                         
  -8   2   1        211.28        315.69        31.12 o                         
  -7   2   1       7447.10       7188.80        88.04 o                         
  -6   2   1       2766.67       2767.57        47.41 o                         
  -5   2   1      32286.86      33197.28       199.75 o                         
  -4   2   1      13538.49      14156.93       112.50 o                         
  -3   2   1      91381.81      93127.32       305.57 o                         
  -2   2   1       1500.13       1703.16        25.25 o                         
  -1   2   1     128760.06     126549.73       403.41 o                         
   0   2   1       3570.50       3776.63        43.31 o                         
   1   2   1     190628.91     187367.70       628.73 o                         
   2   2   1       9792.13      10327.56        63.30 o                         
   3   2   1     324058.94     317570.62       935.27 o                         
   4   2   1      14203.14      14537.94       106.38 o                         
   5   2   1     195408.91     194656.19       773.78 o                         
   6   2   1      12771.68      13019.41       115.24 o                         
   7   2   1      83899.88      82165.29       456.36 o                         
   8   2   1        945.07       1142.27        46.71 o                         
   9   2   1      36874.17      37372.16       275.52 o                         
  10   2   1        595.00        719.46        58.45 o                         
  11   2   1      14275.98      14681.51       245.51 o                         
  12   2   1         93.79        -11.31        81.49 o                         
  13   2   1      10301.75      10274.12       255.05 o                         
  14   2   1        770.67        991.69       128.05 o                         
  15   2   1       6818.84       7152.47       270.96 o                         
  16   2   1       1641.29       1775.84       253.42 o                         
 -16   3   1        152.06        176.19       220.29 o                         
 -15   3   1       4166.45       4603.80       251.35 o                         
 -14   3   1       3060.18       3132.39       164.82 o                         
 -13   3   1       9066.45       9675.57       228.65 o                         
 -12   3   1       7765.04       7857.64       207.84 o                         
 -11   3   1      16131.86      17239.07       279.01 o                         
 -10   3   1      20995.17      21431.32       268.55 o                         
  -9   3   1      25022.57      25717.83       254.66 o                         
  -8   3   1      20558.56      20104.07       186.08 o                         
  -7   3   1      27994.30      27946.54       209.61 o                         
  -6   3   1      27101.24      26534.59       198.33 o                         
  -5   3   1       8316.19       8540.12       100.18 o                         
  -4   3   1      71922.67      73268.64       346.86 o                         
  -3   3   1        855.44       1037.46        26.70 o                         
  -2   3   1      50204.52      50160.56       194.30 o                         
  -1   3   1       5149.73       5923.02       110.68 o                         
   0   3   1       3257.56       3672.36        49.76 o                         
   1   3   1       1585.86       1782.31        28.43 o                         
   2   3   1         16.81        297.26        54.54 o                         
   3   3   1         88.41        208.35        16.54 o                         
   4   3   1       9580.41       9428.95        95.50 o                         
   5   3   1       1157.17       1213.27        42.65 o                         
   6   3   1      27815.40      27467.81       207.96 o                         
   7   3   1       5967.23       6177.63        95.82 o                         
   8   3   1      25962.73      25589.82       216.94 o                         
   9   3   1        745.66        792.49        52.28 o                         
  10   3   1      17545.34      17812.29       227.61 o                         
  11   3   1       4289.63       4676.61       150.75 o                         
  12   3   1       6648.67       7084.13       215.34 o                         
  13   3   1       5596.77       6132.83       216.43 o                         
  14   3   1       2746.51       2666.60       189.79 o                         
  15   3   1       6828.59       7550.90       279.34 o                         
  16   3   1       2530.01       2477.48       272.56 o                         
 -15   4   1       5503.23       6180.42       312.67 o                         
 -14   4   1       3608.89       4004.80       219.07 o                         
 -13   4   1       8200.90       8450.81       248.19 o                         
 -12   4   1        570.75        726.79        88.69 o                         
 -11   4   1       3968.76       4198.82       133.41 o                         
 -10   4   1         90.41        153.12        55.01 o                         
  -9   4   1       2924.79       3079.99        82.22 o                         
  -8   4   1       7521.98       7732.50       111.96 o                         
  -7   4   1        100.88        176.01        30.47 o                         
  -6   4   1      25408.64      25900.63       206.96 o                         
  -5   4   1       1117.20       1084.79        43.05 o                         
  -4   4   1      63048.34      62984.05       337.37 o                         
  -3   4   1        635.19        796.57        25.92 o                         
  -2   4   1     211581.72     207919.59       862.01 o                         
  -1   4   1        784.16        911.62        28.54 o                         
   0   4   1     333204.62     321564.06      1275.77 o                         
   1   4   1      14141.37      14450.28        99.10 o                         
   2   4   1     330739.06     320710.16      1075.34 o                         
   3   4   1       9793.78       9926.59        89.24 o                         
   4   4   1     212496.14     209051.84       835.13 o                         
   5   4   1       9918.03      10313.19       112.15 o                         
   6   4   1     179581.09     178299.25       805.28 o                         
   7   4   1       2155.98       2299.31        64.94 o                         
   8   4   1      79956.35      79562.59       464.65 o                         
   9   4   1        222.21        370.68        52.34 o                         
  10   4   1      34244.85      34024.88       327.48 o                         
  11   4   1         58.61        152.26        64.26 o                         
  12   4   1      15455.47      15481.37       316.10 o                         
  13   4   1        183.46        225.77       129.40 o                         
  14   4   1      11838.10      11498.39       384.41 o                         
  15   4   1       2109.01       2145.77       178.50 o                         
  16   4   1       6768.41       6328.77       553.82 o                         
 -15   5   1      22197.22      22253.20       656.24 o                         
 -14   5   1        663.11        816.48       155.50 o                         
 -13   5   1      35015.20      35929.35       631.25 o                         
 -12   5   1        614.99        833.46        96.20 o                         
 -11   5   1      40398.81      41379.20       403.76 o                         
 -10   5   1       7905.08       8303.18       163.01 o                         
  -9   5   1      48989.47      48512.39       362.73 o                         
  -8   5   1       9213.85       9397.84       130.12 o                         
  -7   5   1      89168.73      88052.15       482.16 o                         
  -6   5   1       7229.20       7267.41       108.00 o                         
  -5   5   1      96048.23      93658.09       484.27 o                         
  -4   5   1        438.50        543.14        29.70 o                         
  -3   5   1     106672.34     104890.31       445.42 o                         
  -2   5   1       8845.02      10605.72       312.05 o                         
  -1   5   1     141221.78     141459.88       765.70 o                         
   0   5   1      24378.25      25866.47       229.47 o                         
   1   5   1      67135.11      68631.76       373.36 o                         
   2   5   1      14552.66      15318.49       121.99 o                         
   3   5   1      11618.27      12077.21       113.63 o                         
   4   5   1         33.68        155.70        23.13 o                         
   5   5   1       1757.30       2013.19        54.24 o                         
   6   5   1        193.85        274.06        34.41 o                         
   7   5   1      11429.23      11363.45       143.66 o                         
   8   5   1          6.36        162.72        42.62 o                         
   9   5   1      11795.39      12002.54       171.57 o                         
  10   5   1        125.38        205.75        53.82 o                         
  11   5   1       6748.75       6615.47       167.09 o                         
  12   5   1       4313.08       4466.34       195.39 o                         
  13   5   1       4251.36       4430.80       245.87 o                         
  14   5   1       7971.48       8778.87       343.48 o                         
  15   5   1       2669.14       3046.95       246.32 o                         
 -15   6   1      11551.66      13194.57       559.12 o                         
 -14   6   1       2217.50       2136.71       238.41 o                         
 -13   6   1      14278.07      15473.88       416.18 o                         
 -12   6   1        396.81        359.45        94.08 o                         
 -11   6   1      12301.97      13025.52       243.66 o                         
 -10   6   1        190.20        255.50        59.30 o                         
  -9   6   1       3388.51       3482.20       100.56 o                         
  -8   6   1        562.16        658.51        50.93 o                         
  -7   6   1       2890.87       3033.27        80.02 o                         
  -6   6   1         19.04         42.59        35.91 o                         
  -5   6   1      44806.79      45958.93       316.82 o                         
  -4   6   1        434.33        695.44        37.00 o                         
  -3   6   1      71092.95      71513.79       371.33 o                         
  -2   6   1       4326.73       5008.06        69.18 o                         
  -1   6   1     109844.43     108602.47       594.17 o                         
   0   6   1       7693.01       8095.40       112.76 o                         
   1   6   1      60839.87      60235.18       373.55 o                         
   2   6   1       7022.42       6919.62        83.40 o                         
   3   6   1      58603.09      57840.30       321.87 o                         
   4   6   1      11372.98      11572.28       135.31 o                         
   5   6   1      36531.45      35929.91       262.65 o                         
   6   6   1      15975.24      15880.76       162.99 o                         
   7   6   1      18537.18      18864.79       192.49 o                         
   8   6   1       5013.51       5162.88       106.26 o                         
   9   6   1      21132.35      21230.45       237.61 o                         
  10   6   1        785.28        905.80        67.76 o                         
  11   6   1      17006.66      16937.70       300.49 o                         
  12   6   1       1385.11       1517.48       137.43 o                         
  13   6   1       8483.06       8605.82       330.77 o                         
  14   6   1       1310.62       1271.83       176.61 o                         
  15   6   1       1488.69       1579.92       266.53 o                         
 -15   7   1       1841.34       3201.63       514.16 o                         
 -14   7   1      17085.62      17310.76       528.70 o                         
 -13   7   1        693.23        821.59       126.46 o                         
 -12   7   1      45808.23      45233.73       615.66 o                         
 -11   7   1        555.66        697.42        86.82 o                         
 -10   7   1      74235.80      73731.05       604.96 o                         
  -9   7   1         93.97        130.33        43.96 o                         
  -8   7   1      86336.12      84970.92       542.10 o                         
  -7   7   1         33.30        134.31        39.89 o                         
  -6   7   1     106373.09     104462.41       607.37 o                         
  -5   7   1       1699.86       2154.17        84.36 o                         
  -4   7   1     149712.83     148471.61       744.82 o                         
  -3   7   1       2440.37       3716.70       308.84 o                         
  -2   7   1      97413.40      96233.91       705.42 o                         
  -1   7   1       5449.22       5577.92       103.83 o                         
   0   7   1      48055.95      47157.12       364.63 o                         
   1   7   1       1434.61       1444.71        53.41 o                         
   2   7   1      30034.79      30179.75       224.55 o                         
   3   7   1       7213.51       7537.19       103.42 o                         
   4   7   1      16036.65      16494.32       177.84 o                         
   5   7   1       3745.68       3969.20        80.72 o                         
   6   7   1       3045.62       2983.68        66.97 o                         
   7   7   1         70.56        129.70        35.37 o                         
   8   7   1        108.05        166.57        38.85 o                         
   9   7   1        320.96        366.93        53.88 o                         
  10   7   1        556.60        609.48        78.70 o                         
  11   7   1       2146.39       2116.14       129.28 o                         
  12   7   1       1670.87       1611.49       124.65 o                         
  13   7   1        781.06        943.27       134.39 o                         
  14   7   1       3100.53       2721.53       238.09 o                         
  15   7   1        486.90        320.67       387.10 o                         
 -15   8   1       9063.48       9220.26      1179.94 o                         
 -14   8   1      22755.51      23975.95       599.87 o                         
 -13   8   1       2775.90       3033.40       178.14 o                         
 -12   8   1      36455.30      36454.84       560.72 o                         
 -11   8   1        341.82        392.92        87.94 o                         
 -10   8   1      34504.00      34454.68       398.21 o                         
  -9   8   1         37.46        148.79        54.08 o                         
  -8   8   1      16093.82      15817.69       197.32 o                         
  -7   8   1        123.48        161.81        45.07 o                         
  -6   8   1       2991.08       2967.37        82.62 o                         
  -5   8   1        265.46        428.68        35.00 o                         
  -4   8   1        239.41        366.24        33.32 o                         
  -3   8   1        589.70        736.72        38.72 o                         
  -2   8   1       3989.03       4331.53        71.31 o                         
  -1   8   1       6035.69       6363.82       112.97 o                         
   0   8   1       1413.74       1608.19        57.56 o                         
   1   8   1      12493.82      13104.24       162.01 o                         
   2   8   1       1186.54       1336.49        63.68 o                         
   3   8   1      29530.42      29556.92       245.17 o                         
   4   8   1      16957.68      16917.24       187.02 o                         
   5   8   1      28162.36      27652.25       245.57 o                         
   6   8   1       8390.87       7821.94       139.70 o                         
   7   8   1      25616.62      24699.84       237.32 o                         
   8   8   1       2908.76       2816.13        99.22 o                         
   9   8   1      23021.05      23457.29       280.58 o                         
  10   8   1       3472.74       3649.28       140.03 o                         
  11   8   1      12650.01      12912.95       289.87 o                         
  12   8   1       2126.58       2258.19       156.80 o                         
  13   8   1       8006.44       8704.85       297.70 o                         
  14   8   1       1252.68       1123.29       175.92 o                         
 -14   9   1        519.96        376.20       260.83 o                         
 -13   9   1       7724.13       7825.53       281.54 o                         
 -12   9   1       2171.96       2051.60       156.69 o                         
 -11   9   1      20504.13      20421.83       368.86 o                         
 -10   9   1       2169.11       2120.37       122.10 o                         
  -9   9   1      38240.62      38286.68       393.47 o                         
  -8   9   1        591.04        766.61        73.05 o                         
  -7   9   1      52639.62      52309.14       456.69 o                         
  -6   9   1       4936.28       4740.23       109.16 o                         
  -5   9   1      34731.60      34550.96       296.90 o                         
  -4   9   1       8750.45       8920.12       134.52 o                         
  -3   9   1       4443.17       4596.65        87.01 o                         
  -2   9   1      16236.36      15901.33       168.70 o                         
  -1   9   1       1307.05       1369.27        58.74 o                         
   0   9   1      12194.26      12162.74       150.43 o                         
   1   9   1       1059.81       1325.52        56.28 o                         
   2   9   1       2171.63       2283.26        65.89 o                         
   3   9   1       3083.91       3196.90       146.42 o                         
   4   9   1        273.96        259.52        41.57 o                         
   5   9   1       5838.94       5990.10       122.80 o                         
   6   9   1       6614.96       6310.41       120.70 o                         
   7   9   1      11080.85      10929.91       177.57 o                         
   8   9   1       6881.41       6859.34       152.02 o                         
   9   9   1       4161.21       4231.63       135.09 o                         
  10   9   1       1272.77       1158.75        96.16 o                         
  11   9   1         21.70        -44.22        93.39 o                         
  12   9   1         60.56         18.67       101.39 o                         
  13   9   1       2198.10       2395.40       178.53 o                         
  14   9   1         58.66        374.53       239.47 o                         
 -14  10   1       2159.11       1870.61      1027.61 o                         
 -13  10   1       8493.28       8969.04       308.19 o                         
 -12  10   1        334.39        282.07       119.44 o                         
 -11  10   1       8141.27       8166.74       266.28 o                         
 -10  10   1       4193.07       4267.83       175.34 o                         
  -9  10   1       6877.56       6997.77       177.37 o                         
  -8  10   1       9421.21       9384.29       190.07 o                         
  -7  10   1       5471.72       5356.95       143.21 o                         
  -6  10   1      18465.30      17825.95       227.80 o                         
  -5  10   1       1711.48       1797.86        75.66 o                         
  -4  10   1      43517.98      42475.00       334.34 o                         
  -3  10   1       1081.46       1184.16        67.69 o                         
  -2  10   1      46425.79      45086.73       442.67 o                         
  -1  10   1       2842.35       2932.15        82.14 o                         
   0  10   1      23010.38      22427.28       218.23 o                         
   1  10   1         43.92         79.36        34.71 o                         
   2  10   1      25296.68      25448.72       265.23 o                         
   3  10   1        447.42        484.08        43.82 o                         
   4  10   1      41164.40      40650.16       349.86 o                         
   5  10   1       2327.10       2398.27        84.05 o                         
   6  10   1      41356.74      41246.98       353.19 o                         
   7  10   1      12587.95      12390.89       222.36 o                         
   8  10   1      38881.68      38243.00       419.41 o                         
   9  10   1       9718.49       9423.19       217.95 o                         
  10  10   1      40708.61      40474.34       524.35 o                         
  11  10   1       6139.23       6212.00       225.57 o                         
  12  10   1      34089.66      33860.49       564.26 o                         
  13  10   1       7641.94       8018.37       303.90 o                         
  14  10   1      19977.38      21409.50      1641.45 o                         
 -14  11   1         10.27        -29.81       379.60 o                         
 -13  11   1      12939.48      13062.31       545.16 o                         
 -12  11   1        255.92        321.56       127.18 o                         
 -11  11   1      15602.10      16075.40       380.87 o                         
 -10  11   1       2047.08       2203.19       139.75 o                         
  -9  11   1      21957.71      21187.51       343.13 o                         
  -8  11   1       4888.99       4516.92       147.66 o                         
  -7  11   1      24737.88      24442.82       316.30 o                         
  -6  11   1         77.59        268.76        62.15 o                         
  -5  11   1      31833.10      31172.76       314.08 o                         
  -4  11   1       1915.58       1878.62        80.13 o                         
  -3  11   1      32977.19      32779.90       306.24 o                         
  -2  11   1       2748.95       2897.88        86.90 o                         
  -1  11   1      19909.10      20403.11       291.27 o                         
   0  11   1       8563.12       8750.01       160.33 o                         
   1  11   1       9000.80       9240.22       132.00 o                         
   2  11   1       5842.12       5868.28       119.73 o                         
   3  11   1        186.25        226.38        42.48 o                         
   4  11   1        342.18        385.96        54.38 o                         
   5  11   1         58.97        124.85        55.79 o                         
   6  11   1       1568.27       1528.13        90.69 o                         
   7  11   1       3151.98       3104.93       127.35 o                         
   8  11   1       1408.65       1241.45        95.57 o                         
   9  11   1       2909.78       2616.55       132.27 o                         
  10  11   1        146.49        181.71        99.40 o                         
  11  11   1       1061.93        858.85       132.50 o                         
  12  11   1         78.21        181.22       138.96 o                         
  13  11   1        299.78        195.93       181.35 o                         
  14  11   1        450.54        638.90       387.84 o                         
 -13  12   1       1438.23        935.47       289.91 o                         
 -12  12   1        334.05        378.44       152.21 o                         
 -11  12   1       2095.98       1526.48       202.49 o                         
 -10  12   1         48.67        157.12       104.34 o                         
  -9  12   1         57.30          4.05        83.61 o                         
  -8  12   1        231.76        298.77        86.91 o                         
  -7  12   1      11703.26      11712.11       233.19 o                         
  -6  12   1       1459.04       1563.88        90.54 o                         
  -5  12   1      29507.34      28312.20       323.04 o                         
  -4  12   1       2109.64       2111.61        99.46 o                         
  -3  12   1      24725.93      24487.41       292.83 o                         
  -2  12   1       1369.50       1275.49        68.65 o                         
  -1  12   1      19226.66      19549.99       278.92 o                         
   0  12   1       4036.66       4061.25       106.43 o                         
   1  12   1       8855.98       8721.22       161.09 o                         
   2  12   1       1786.83       2067.68        80.74 o                         
   3  12   1        173.23        192.50        53.22 o                         
   4  12   1       2984.27       3169.11       108.12 o                         
   5  12   1        290.98        293.64        67.24 o                         
   6  12   1          4.55          3.37        70.92 o                         
   7  12   1       7378.30       7464.57       212.18 o                         
   8  12   1       2637.25       2566.48       139.05 o                         
   9  12   1      15642.46      15216.48       323.85 o                         
  10  12   1       9527.53       9661.75       281.54 o                         
  11  12   1      14359.06      14205.87       388.46 o                         
  12  12   1       5789.83       5769.61       280.38 o                         
  13  12   1       9667.35      10829.84       864.96 o                         
 -13  13   1        346.71        359.55       478.15 o                         
 -12  13   1      24335.25      25063.50       870.53 o                         
 -11  13   1       1358.82       1164.82       163.94 o                         
 -10  13   1      43301.07      42624.64       686.40 o                         
  -9  13   1       9678.16       9430.33       268.96 o                         
  -8  13   1      66531.12      66144.75       717.02 o                         
  -7  13   1      19984.04      20389.33       353.74 o                         
  -6  13   1      68045.98      66708.86       684.50 o                         
  -5  13   1      18435.23      18246.34       291.56 o                         
  -4  13   1      41060.32      39397.91       470.71 o                         
  -3  13   1      24009.48      24325.83       336.89 o                         
  -2  13   1      18059.21      18748.98       280.77 o                         
  -1  13   1      12960.42      12571.58       231.44 o                         
   0  13   1       1408.35       1415.87        86.04 o                         
   1  13   1       7031.66       6945.96       184.17 o                         
   2  13   1        377.50        429.22        70.08 o                         
   3  13   1       5831.73       6031.43       164.99 o                         
   4  13   1        123.17         16.99        68.90 o                         
   5  13   1       7392.92       7100.29       208.99 o                         
   6  13   1         19.07        -60.66        95.49 o                         
   7  13   1       6084.01       6151.08       216.93 o                         
   8  13   1         49.65         59.79        98.78 o                         
   9  13   1        792.48        733.08       117.85 o                         
  10  13   1        120.51         49.96       129.04 o                         
  11  13   1         46.74        101.39       131.96 o                         
  12  13   1        743.54        898.96       209.57 o                         
  13  13   1         71.16         27.89       395.54 o                         
 -11  14   1       2356.52       2338.38       216.35 o                         
 -10  14   1       4203.45       4318.94       235.76 o                         
  -9  14   1       5399.20       5209.60       214.00 o                         
  -8  14   1       5872.84       5919.56       218.77 o                         
  -7  14   1      14597.08      14522.45       324.20 o                         
  -6  14   1       7900.76       7880.54       224.03 o                         
  -5  14   1      24065.69      23864.25       434.72 o                         
  -4  14   1       5330.46       5051.39       164.30 o                         
  -3  14   1      25406.88      25683.30       362.44 o                         
  -2  14   1       2122.26       2378.06       127.24 o                         
  -1  14   1      23527.56      24005.56       472.02 o                         
   0  14   1         39.25         56.00        72.29 o                         
   1  14   1      34640.92      34417.09       485.93 o                         
   2  14   1        299.99        410.94        85.50 o                         
   3  14   1      21455.83      21224.96       347.03 o                         
   4  14   1        587.65        519.93       109.25 o                         
   5  14   1      17253.54      17733.09       367.77 o                         
   6  14   1       1971.82       2047.03       144.92 o                         
   7  14   1      12031.80      11522.11       304.80 o                         
   8  14   1       2829.70       2812.87       167.44 o                         
   9  14   1       4081.35       4057.96       200.91 o                         
  10  14   1        590.91        641.42       140.14 o                         
  11  14   1       4625.54       4815.66       271.99 o                         
  12  14   1         32.57        231.53       371.77 o                         
 -11  15   1       8317.33       9208.95      1125.30 o                         
 -10  15   1       4989.88       5050.05       258.96 o                         
  -9  15   1      15546.34      15429.28       405.99 o                         
  -8  15   1      12659.15      12867.20       340.40 o                         
  -7  15   1      13699.05      13535.13       344.41 o                         
  -6  15   1      19830.11      19971.68       408.08 o                         
  -5  15   1       9313.33       9132.81       274.21 o                         
  -4  15   1      18215.88      17523.04       372.25 o                         
  -3  15   1        767.56        858.32       113.76 o                         
  -2  15   1       9106.51       9184.60       242.92 o                         
  -1  15   1       1598.89       1725.13       123.10 o                         
   0  15   1       4731.83       4814.44       196.04 o                         
   1  15   1       3980.76       3969.15       174.44 o                         
   2  15   1       2464.14       2888.95       153.51 o                         
   3  15   1       4406.02       4104.87       168.01 o                         
   4  15   1       2017.70       2060.85       126.77 o                         
   5  15   1        884.25        732.52       130.32 o                         
   6  15   1        707.50        738.96       121.32 o                         
   7  15   1        102.02        101.01       102.84 o                         
   8  15   1        256.74        233.79       116.05 o                         
   9  15   1        234.91        341.15       128.27 o                         
  10  15   1         12.69       -117.47       138.23 o                         
  11  15   1         17.94       1386.70       546.40 o                         
 -10  16   1       3627.27       3430.89       374.83 o                         
  -9  16   1        158.09       -141.62       146.94 o                         
  -8  16   1       7613.24       7535.41       273.93 o                         
  -7  16   1       2711.91       2813.36       176.76 o                         
  -6  16   1      14103.12      13774.11       352.78 o                         
  -5  16   1      12299.31      12181.66       328.41 o                         
  -4  16   1      23903.92      23969.20       454.17 o                         
  -3  16   1      19770.88      20824.71       367.51 o                         
  -2  16   1      18690.46      19089.04       364.38 o                         
  -1  16   1      15909.92      16261.08       362.49 o                         
   0  16   1       4281.58       4253.96       200.43 o                         
   1  16   1      15455.78      15449.94       358.33 o                         
   2  16   1         88.93        255.33        96.08 o                         
   3  16   1      19494.83      19089.96       374.64 o                         
   4  16   1        154.91        225.47       107.60 o                         
   5  16   1      26591.52      26236.29       482.22 o                         
   6  16   1         90.32        221.46       112.05 o                         
   7  16   1      29207.78      28631.53       519.83 o                         
   8  16   1       4280.82       4154.43       209.07 o                         
   9  16   1      26767.03      26475.36       563.63 o                         
  10  16   1       5564.51       5251.56       533.64 o                         
 -10  17   1       3107.83       2598.31       686.77 o                         
  -9  17   1       1066.12        797.39       258.95 o                         
  -8  17   1       3938.14       3900.56       217.51 o                         
  -7  17   1       3277.36       3026.71       184.93 o                         
  -6  17   1       4449.75       4485.05       292.07 o                         
  -5  17   1       5263.25       5441.48       238.11 o                         
  -4  17   1       5824.31       6140.86       248.98 o                         
  -3  17   1       8017.74       8475.27       283.51 o                         
  -2  17   1       5933.45       6316.47       236.98 o                         
  -1  17   1      10234.39      10755.47       321.79 o                         
   0  17   1       4022.94       4168.12       245.33 o                         
   1  17   1       2888.80       3301.09       186.96 o                         
   2  17   1       4898.47       5352.88       252.47 o                         
   3  17   1          7.28         56.67       113.53 o                         
   4  17   1       4422.48       4531.36       226.32 o                         
   5  17   1       1006.68        644.65       149.66 o                         
   6  17   1       1732.59       1471.22       185.56 o                         
   7  17   1       2854.02       2479.02       194.03 o                         
   8  17   1        145.89        311.60       128.04 o                         
   9  17   1       4253.44       3868.30       416.39 o                         
  -9  18   1       2866.46       2484.65       713.07 o                         
  -8  18   1        170.73         10.35       183.14 o                         
  -7  18   1       4909.41       4879.48       240.03 o                         
  -6  18   1       3638.46       3510.38       213.92 o                         
  -5  18   1       3750.95       3918.78       230.90 o                         
  -4  18   1       7268.37       7029.68       290.10 o                         
  -3  18   1        872.54       1120.32       166.13 o                         
  -2  18   1      17731.87      17885.41       435.96 o                         
  -1  18   1        247.21        310.46       120.38 o                         
   0  18   1      22900.24      23600.13       515.67 o                         
   1  18   1       2765.01       2950.54       195.15 o                         
   2  18   1      17758.20      18571.84       461.67 o                         
   3  18   1       3705.77       3933.99       245.23 o                         
   4  18   1      20110.82      21521.93       514.66 o                         
   5  18   1       2221.58       2619.25       197.63 o                         
   6  18   1      25084.71      24338.37       529.19 o                         
   7  18   1       1127.54       1022.76       237.44 o                         
   8  18   1      30580.46      30098.19      1424.58 o                         
  -8  19   1        215.73        -46.50       310.94 o                         
  -7  19   1      40576.68      38997.38      1202.85 o                         
  -6  19   1         51.75        -32.98       217.85 o                         
  -5  19   1      44520.71      45447.77       755.38 o                         
  -4  19   1       2249.97       2412.46       199.49 o                         
  -3  19   1      25050.05      25794.25       577.49 o                         
  -2  19   1       3167.20       3052.59       210.47 o                         
  -1  19   1      10974.74      11399.18       377.95 o                         
   0  19   1       2913.22       3272.31       212.20 o                         
   1  19   1      11058.35      11361.57       364.51 o                         
   2  19   1        233.90        358.78       141.44 o                         
   3  19   1       8612.00       8970.55       433.25 o                         
   4  19   1       5545.08       6152.36       302.97 o                         
   5  19   1       5992.81       6377.77       306.12 o                         
   6  19   1      13650.07      13352.54       603.15 o                         
   7  19   1       1375.25        739.65       242.41 o                         
   8  19   1      13406.54      13307.27      1864.04 o                         
  -5  20   1        940.68        442.22       535.91 o                         
  -4  20   1      14574.08      15118.09       689.53 o                         
  -3  20   1       1009.20       1331.07       251.51 o                         
  -2  20   1      26165.03      27955.25       673.66 o                         
  -1  20   1       2115.18       1980.88       195.45 o                         
   0  20   1      29909.74      29892.58       634.17 o                         
   1  20   1      12520.04      13075.15       419.23 o                         
   2  20   1      30225.97      31599.52       680.85 o                         
   3  20   1      20517.53      21240.47       774.41 o                         
   4  20   1      32243.67      34977.00       981.81 o                         
   5  20   1      16636.23      17272.66      1698.34 o                         
  -4  21   1      15316.51      15279.10      1586.59 o                         
  -3  21   1       4001.33       3886.72       932.40 o                         
  -2  21   1      17732.07      16305.01      1125.20 o                         
  -1  21   1       2776.81       3186.02       429.46 o                         
   0  21   1      11854.61      12746.78       608.53 o                         
   1  21   1        269.27       1042.64       294.46 o                         
   2  21   1       3872.39       3416.59       779.97 o                         
   3  21   1          3.84        -20.04       515.64 o                         
   4  21   1       1200.11       1181.71       631.12 o                         
 -16   0   2      13729.13      12438.51       877.23 o                         
 -15   0   2       3365.07       3750.16       270.91 o                         
 -14   0   2      12251.07      12119.20       377.45 o                         
 -13   0   2       2779.45       3175.59       178.47 o                         
 -12   0   2      12097.17      12719.46       314.40 o                         
 -11   0   2         21.92        119.18        83.95 o                         
 -10   0   2      13634.84      14333.67       277.71 o                         
  -9   0   2        240.76        261.89        50.75 o                         
  -8   0   2       8733.32       8905.85       157.52 o                         
  -7   0   2       1542.71       1817.05        80.39 o                         
  -6   0   2       1803.28       1778.34        65.08 o                         
  -5   0   2        331.42        468.63        44.47 o                         
  -4   0   2        163.41        374.84        31.91 o                         
  -3   0   2      10585.46      11907.50       103.32 o                         
  -2   0   2         95.15        304.02        23.88 o                         
  -1   0   2      14454.15      14846.68        92.74 o                         
   0   0   2       3518.72       3825.51        77.59 o                         
   1   0   2      18372.26      18373.54       116.67 o                         
   2   0   2      61987.10      63604.07       322.86 o                         
   3   0   2      16919.13      18273.58       133.84 o                         
   4   0   2     158166.05     157185.81       973.58 o                         
   5   0   2        294.14        418.25        33.79 o                         
   6   0   2     227244.03     221986.56      1778.18 o                         
   7   0   2      15102.43      15460.59       250.07 o                         
   8   0   2     222382.33     216934.30      1496.49 o                         
   9   0   2      22744.75      23587.97       329.73 o                         
  10   0   2     128161.09     127539.23      1134.49 o                         
  11   0   2      19090.94      19905.14       379.95 o                         
  12   0   2      83921.20      83844.26      1025.90 o                         
  13   0   2      18418.76      20452.81       459.48 o                         
  14   0   2      37551.51      37382.33       665.29 o                         
  15   0   2       9176.07       9614.58       437.84 o                         
  16   0   2      21158.11      20156.55      1088.84 o                         
 -16   1   2       1708.01       1692.62       279.28 o                         
 -15   1   2       1656.85       1625.56       154.65 o                         
 -14   1   2       3801.04       3896.20       174.87 o                         
 -13   1   2       3813.99       3990.10       145.11 o                         
 -12   1   2       1895.01       1841.32       101.92 o                         
 -11   1   2       5417.24       5614.12       141.10 o                         
 -10   1   2       1059.26       1050.26        63.18 o                         
  -9   1   2      10495.60      10835.14       130.23 o                         
  -8   1   2        356.98        425.89        43.91 o                         
  -7   1   2      14101.60      14072.39       137.72 o                         
  -6   1   2       5267.71       5400.60        68.48 o                         
  -5   1   2       8179.20       8011.44        79.21 o                         
  -4   1   2      55886.57      58692.62       275.81 o                         
  -3   1   2      21279.37      21332.30       101.45 o                         
  -2   1   2      31676.96      32735.27       125.21 o                         
  -1   1   2     120631.34     118893.02       373.78 o                         
   0   1   2      16604.13      17289.87        97.25 o                         
   1   1   2     167897.42     166224.19       569.09 o                         
   2   1   2      22827.69      24196.30       110.42 o                         
   3   1   2     230522.97     228916.08       680.72 o                         
   4   1   2       6470.40       7001.42        70.22 o                         
   5   1   2     148970.64     148143.38       640.06 o                         
   6   1   2       1898.27       2127.35        49.71 o                         
   7   1   2      70950.88      70494.98       462.07 o                         
   8   1   2        231.07        298.42        35.79 o                         
   9   1   2      27397.55      27668.75       241.92 o                         
  10   1   2        302.54        330.98        53.94 o                         
  11   1   2        927.73        977.21        82.60 o                         
  12   1   2       4083.36       4458.98       165.18 o                         
  13   1   2        277.89        467.90        82.79 o                         
  14   1   2      12187.65      12917.70       309.44 o                         
  15   1   2       1170.13       1278.48       146.98 o                         
  16   1   2      12932.69      13570.45       568.51 o                         
 -16   2   2         26.84        -75.10       290.17 o                         
 -15   2   2      10782.47      11516.22       379.69 o                         
 -14   2   2        639.55        710.00       103.92 o                         
 -13   2   2      17438.42      18267.67       321.38 o                         
 -12   2   2         33.59        114.16        79.18 o                         
 -11   2   2      18764.38      18993.16       256.62 o                         
 -10   2   2       1366.83       1321.65        68.85 o                         
  -9   2   2      18802.18      19075.15       177.60 o                         
  -8   2   2       6426.35       6316.96        92.34 o                         
  -7   2   2      18719.36      18494.30       140.57 o                         
  -6   2   2      27170.07      27996.19       192.53 o                         
  -5   2   2      23115.02      23491.01       159.60 o                         
  -4   2   2      67712.13      69370.83       334.56 o                         
  -3   2   2      11995.07      12499.54        83.34 o                         
  -2   2   2      45240.78      46901.68       179.15 o                         
  -1   2   2        165.36        246.18        14.71 o                         
   0   2   2     125570.67     123987.23       488.28 o                         
   1   2   2      19504.90      20099.39       107.98 o                         
   2   2   2      36306.96      37293.28       158.79 o                         
   3   2   2      56221.46      57482.89       223.30 o                         
   4   2   2       5975.55       6336.59        65.67 o                         
   5   2   2      78676.56      78676.41       354.13 o                         
   6   2   2       1705.71       1890.84        44.79 o                         
   7   2   2      63925.45      62654.98       340.19 o                         
   8   2   2        488.91        607.01        38.45 o                         
   9   2   2      57428.45      57004.77       376.18 o                         
  10   2   2       9682.87      10641.65       189.19 o                         
  11   2   2      40531.33      40112.92       423.98 o                         
  12   2   2      13879.46      14911.21       321.18 o                         
  13   2   2      23935.10      23944.14       414.63 o                         
  14   2   2       6800.08       7086.56       255.55 o                         
  15   2   2      13561.88      12909.83       357.83 o                         
  16   2   2       1956.64       1774.07       289.63 o                         
 -16   3   2       2831.26       2437.06       468.05 o                         
 -15   3   2      12694.26      13662.98       479.01 o                         
 -14   3   2      11050.66      12179.15       339.75 o                         
 -13   3   2      31341.77      32263.16       448.51 o                         
 -12   3   2      24863.80      25187.97       390.77 o                         
 -11   3   2      40059.22      41447.74       421.75 o                         
 -10   3   2      27920.06      28190.70       298.44 o                         
  -9   3   2      30776.80      31386.60       294.61 o                         
  -8   3   2      27940.37      27749.30       197.88 o                         
  -7   3   2      15838.77      15477.17       128.29 o                         
  -6   3   2      36966.96      37666.14       255.37 o                         
  -5   3   2      11183.43      12074.99       115.06 o                         
  -4   3   2      42055.77      42956.50       239.66 o                         
  -3   3   2       3329.91       3847.42        48.48 o                         
  -2   3   2     106046.23     106129.03       364.91 o                         
  -1   3   2         53.15        237.97        19.09 o                         
   0   3   2     251647.38     240907.30      1086.19 o                         
   1   3   2      17409.02      17858.10       112.83 o                         
   2   3   2     401098.75     383320.22      1172.34 o                         
   3   3   2      17287.10      17978.49       112.88 o                         
   4   3   2     307077.81     299080.88      1126.10 o                         
   5   3   2       6286.99       6331.16        78.97 o                         
   6   3   2     177622.88     173585.95       784.63 o                         
   7   3   2        390.91        572.94        34.57 o                         
   8   3   2      61630.41      60901.95       350.91 o                         
   9   3   2         48.21         82.55        37.09 o                         
  10   3   2      13176.21      13443.10       218.75 o                         
  11   3   2        140.07        102.86        63.36 o                         
  12   3   2       1352.98       1441.18       119.31 o                         
  13   3   2        259.49        379.94       130.01 o                         
  14   3   2        962.51       1041.52       183.94 o                         
  15   3   2       2986.50       3192.42       192.36 o                         
  16   3   2       1184.40       1203.76       208.39 o                         
 -15   4   2       2638.40       2917.31       248.64 o                         
 -14   4   2         46.17        176.98       117.58 o                         
 -13   4   2       3072.11       3061.93       172.45 o                         
 -12   4   2       3145.34       3293.11       147.16 o                         
 -11   4   2       1482.65       1531.88        89.13 o                         
 -10   4   2      13281.62      13611.37       219.05 o                         
  -9   4   2         91.92        165.24        39.60 o                         
  -8   4   2      33476.90      33125.94       265.11 o                         
  -7   4   2       1578.16       1657.78        56.39 o                         
  -6   4   2      38910.00      38491.91       283.89 o                         
  -5   4   2       3480.65       3591.00        70.70 o                         
  -4   4   2      13620.93      13412.02       119.63 o                         
  -3   4   2      17703.69      17931.49       125.10 o                         
  -2   4   2       2601.42       2536.42        41.37 o                         
  -1   4   2      91104.14      95445.12       832.21 o                         
   0   4   2        254.07        433.38        24.32 o                         
   1   4   2      27436.02      28540.69       173.11 o                         
   2   4   2       1623.00       1903.25        37.32 o                         
   3   4   2        480.20        641.57        28.18 o                         
   4   4   2       1929.14       2369.72        46.98 o                         
   5   4   2       8819.14       8775.53       102.63 o                         
   6   4   2        350.69        473.48        38.11 o                         
   7   4   2      59584.38      58952.13       381.95 o                         
   8   4   2        102.39        193.13        33.34 o                         
   9   4   2      66967.93      67206.92       454.55 o                         
  10   4   2       2471.09       2424.81       102.16 o                         
  11   4   2      32999.18      34210.54       402.31 o                         
  12   4   2       5001.21       5091.48       204.41 o                         
  13   4   2      17796.55      17578.58       479.42 o                         
  14   4   2       4360.51       4481.55       268.74 o                         
  15   4   2      10057.89      10539.43       371.14 o                         
  16   4   2       4224.10       4005.44      1294.77 o                         
 -15   5   2        682.20        929.20       237.86 o                         
 -14   5   2       5720.31       6215.04       301.46 o                         
 -13   5   2        602.91        760.65       115.60 o                         
 -12   5   2       4735.19       5244.96       186.12 o                         
 -11   5   2        663.69        710.84        75.10 o                         
 -10   5   2       9739.21       9685.60       188.84 o                         
  -9   5   2       1536.31       1629.41        73.37 o                         
  -8   5   2       8140.59       8330.18       141.79 o                         
  -7   5   2        609.26        792.39        51.42 o                         
  -6   5   2       3107.79       3051.01        83.32 o                         
  -5   5   2       5468.83       5828.98        90.74 o                         
  -4   5   2       1297.85       1352.83        44.40 o                         
  -3   5   2      22452.80      23276.18       164.99 o                         
  -2   5   2        514.26        573.05        28.34 o                         
  -1   5   2      37776.09      38255.86       252.35 o                         
   0   5   2       2894.07       3351.48        77.72 o                         
   1   5   2     107034.20     106032.02       512.33 o                         
   2   5   2         20.97        143.73        21.60 o                         
   3   5   2     108696.41     104488.32       491.61 o                         
   4   5   2        302.61        537.85        28.59 o                         
   5   5   2     145079.86     142795.20       667.28 o                         
   6   5   2       1038.25       1168.63        48.42 o                         
   7   5   2     102539.88     100996.31       583.31 o                         
   8   5   2       2819.87       2747.19        79.19 o                         
   9   5   2      60140.07      59539.23       428.65 o                         
  10   5   2       2068.38       2090.90        89.93 o                         
  11   5   2      26899.01      27161.66       353.43 o                         
  12   5   2       3713.12       3937.66       204.62 o                         
  13   5   2       8976.73       8506.78       351.38 o                         
  14   5   2       2287.89       2392.97       267.85 o                         
  15   5   2       1010.04       1012.79       191.16 o                         
  16   5   2       1778.82        962.98       506.25 o                         
 -15   6   2        491.05        645.57       231.92 o                         
 -14   6   2       6305.34       5809.22       299.61 o                         
 -13   6   2         28.17        117.67       134.31 o                         
 -12   6   2       4269.93       4574.28       174.03 o                         
 -11   6   2        713.10       1009.34        84.50 o                         
 -10   6   2       3390.61       3358.28       118.62 o                         
  -9   6   2       6057.04       6145.72       129.76 o                         
  -8   6   2       4954.55       4930.28       115.56 o                         
  -7   6   2      13698.46      13818.42       184.89 o                         
  -6   6   2      12275.12      12578.19       167.35 o                         
  -5   6   2      23496.63      22402.97       199.19 o                         
  -4   6   2      47389.32      47163.56       304.11 o                         
  -3   6   2      19443.41      19743.54       181.24 o                         
  -2   6   2      66438.93      69087.16       679.65 o                         
  -1   6   2      12215.45      12828.11       142.48 o                         
   0   6   2      68005.62      70493.20       482.26 o                         
   1   6   2      13227.87      13490.03       159.79 o                         
   2   6   2      50098.19      51984.79       320.94 o                         
   3   6   2      12550.63      12565.19       133.91 o                         
   4   6   2         50.06        136.63        27.55 o                         
   5   6   2      35048.23      34465.80       290.50 o                         
   6   6   2       3590.22       3817.34        77.86 o                         
   7   6   2      29353.09      29595.70       265.16 o                         
   8   6   2       5487.06       5792.84       114.47 o                         
   9   6   2      17635.55      17751.74       207.14 o                         
  10   6   2      16149.29      16684.91       256.66 o                         
  11   6   2       9522.87       9523.32       250.10 o                         
  12   6   2      16291.45      17109.36       381.41 o                         
  13   6   2       3106.19       3328.88       229.85 o                         
  14   6   2       8976.15       9282.88       382.76 o                         
  15   6   2       2851.99       3591.27       344.61 o                         
 -15   7   2          4.87        -35.82       355.41 o                         
 -14   7   2        420.96        432.98       154.56 o                         
 -13   7   2         32.16        288.84       118.59 o                         
 -12   7   2       4849.21       4789.73       184.81 o                         
 -11   7   2        260.99        262.36        72.97 o                         
 -10   7   2      10525.38      10659.50       213.92 o                         
  -9   7   2        982.15       1084.96        67.73 o                         
  -8   7   2       9297.84       8984.81       160.65 o                         
  -7   7   2        510.70        572.28        53.52 o                         
  -6   7   2       4764.02       4522.02        92.22 o                         
  -5   7   2       3524.03       3821.95        85.50 o                         
  -4   7   2      11973.69      12180.59       150.47 o                         
  -3   7   2        313.54        476.85        36.65 o                         
  -2   7   2       5135.71       5052.09        86.25 o                         
  -1   7   2       2379.34       2460.64        79.74 o                         
   0   7   2       9113.46       9642.02       174.93 o                         
   1   7   2      10400.20      10571.22       140.35 o                         
   2   7   2       7784.00       7782.65       100.20 o                         
   3   7   2      31294.83      31082.20       241.21 o                         
   4   7   2       2203.27       2521.05        71.15 o                         
   5   7   2      14715.44      14839.15       160.55 o                         
   6   7   2        339.06        370.78        45.17 o                         
   7   7   2       4084.47       4011.02        89.29 o                         
   8   7   2       8501.13       8455.37       138.42 o                         
   9   7   2        317.82        485.11        54.79 o                         
  10   7   2       5361.16       5330.85       167.29 o                         
  11   7   2        339.73        445.11        94.44 o                         
  12   7   2       2046.64       2246.02       144.35 o                         
  13   7   2        193.98        236.46       128.21 o                         
  14   7   2         15.67         -3.05       149.17 o                         
  15   7   2       1240.87       2069.66       449.91 o                         
 -15   8   2          4.67        319.45       443.18 o                         
 -14   8   2       4893.21       5285.16       345.07 o                         
 -13   8   2        213.36        383.18       128.53 o                         
 -12   8   2       5048.28       5437.87       211.04 o                         
 -11   8   2         26.21        264.66        83.31 o                         
 -10   8   2       7403.53       7447.75       185.01 o                         
  -9   8   2       1331.78       1551.20        81.91 o                         
  -8   8   2      10903.85      10924.90       182.85 o                         
  -7   8   2          5.38        139.17        53.68 o                         
  -6   8   2       4058.55       4009.43        88.88 o                         
  -5   8   2       1260.55       1379.75        61.25 o                         
  -4   8   2        443.52        516.56        39.67 o                         
  -3   8   2       4520.99       4689.60        85.65 o                         
  -2   8   2      10265.06       9948.34       144.28 o                         
  -1   8   2       6330.23       6564.50       133.01 o                         
   0   8   2      17333.55      16874.21       248.66 o                         
   1   8   2      18233.51      18619.27       240.70 o                         
   2   8   2      39678.17      39713.92       266.95 o                         
   3   8   2       4135.94       4430.04        88.27 o                         
   4   8   2      27745.79      27807.42       274.24 o                         
   5   8   2       1070.37       1281.53        79.94 o                         
   6   8   2       6107.34       6021.84       100.70 o                         
   7   8   2       5375.03       5367.75       123.29 o                         
   8   8   2       6375.68       6473.39       149.02 o                         
   9   8   2       2677.56       2765.92       105.73 o                         
  10   8   2       5707.09       5962.85       181.25 o                         
  11   8   2       4501.57       4145.63       177.82 o                         
  12   8   2       7747.42       7607.25       245.00 o                         
  13   8   2       4817.86       4426.89       236.42 o                         
  14   8   2       5172.98       5498.48       314.37 o                         
  15   8   2       3829.93       3532.85       753.43 o                         
 -15   9   2       2787.91       2894.24       745.08 o                         
 -14   9   2      12210.79      12618.45       937.99 o                         
 -13   9   2       5849.93       5849.66       260.46 o                         
 -12   9   2      19551.84      19057.41       436.56 o                         
 -11   9   2      11392.45      11523.70       281.82 o                         
 -10   9   2      22632.10      22472.60       351.43 o                         
  -9   9   2      31396.43      30695.50       343.58 o                         
  -8   9   2      22496.97      21804.64       277.69 o                         
  -7   9   2      72418.02      70170.16       550.72 o                         
  -6   9   2      42760.36      41216.70       352.55 o                         
  -5   9   2      83354.42      80808.52       540.91 o                         
  -4   9   2      31564.93      30502.40       279.06 o                         
  -3   9   2      78920.20      76729.66       653.51 o                         
  -2   9   2      14113.43      13961.61       163.28 o                         
  -1   9   2     120673.71     121135.22       796.31 o                         
   0   9   2      28865.72      29860.43       321.70 o                         
   1   9   2     101631.54     102576.74       750.98 o                         
   2   9   2      17007.99      17895.17       197.63 o                         
   3   9   2      49518.06      49888.64       393.26 o                         
   4   9   2       3313.05       3541.59        94.58 o                         
   5   9   2      21310.56      21478.67       240.73 o                         
   6   9   2        786.77        863.97        51.86 o                         
   7   9   2      13303.85      13286.73       204.17 o                         
   8   9   2        514.81        486.99        60.75 o                         
   9   9   2       2548.50       2595.99       108.25 o                         
  10   9   2         53.30         15.70        79.82 o                         
  11   9   2        326.28        311.24        95.98 o                         
  12   9   2         88.13        238.36       101.32 o                         
  13   9   2        533.68        589.11       136.15 o                         
  14   9   2        478.82        611.38       199.97 o                         
 -14  10   2       6744.76       6141.24       827.62 o                         
 -13  10   2       2967.77       3173.66       212.08 o                         
 -12  10   2       2796.56       3012.50       199.08 o                         
 -11  10   2      17050.52      17207.64       367.69 o                         
 -10  10   2       3669.24       3654.19       158.72 o                         
  -9  10   2      25937.72      25391.08       354.22 o                         
  -8  10   2       3310.73       3434.49       122.04 o                         
  -7  10   2      31301.62      30512.07       350.28 o                         
  -6  10   2       1720.66       1842.46        79.53 o                         
  -5  10   2      25263.38      24473.81       292.83 o                         
  -4  10   2       7893.60       8116.53       138.74 o                         
  -3  10   2       3753.64       3662.34        89.67 o                         
  -2  10   2      19351.99      19702.96       242.36 o                         
  -1  10   2         95.23        225.60        53.38 o                         
   0  10   2      16805.22      16876.23       224.99 o                         
   1  10   2       1269.37       1417.48        79.74 o                         
   2  10   2       1383.62       1507.90        73.37 o                         
   3  10   2        572.97        551.98        57.10 o                         
   4  10   2       1232.84       1344.02        87.63 o                         
   5  10   2        538.31        715.85        61.14 o                         
   6  10   2      19284.75      19549.79       255.35 o                         
   7  10   2        583.12        584.31        65.38 o                         
   8  10   2      18936.79      18330.46       283.03 o                         
   9  10   2         50.94        -43.29        71.78 o                         
  10  10   2      12384.77      12648.16       279.48 o                         
  11  10   2        828.65        840.88       122.46 o                         
  12  10   2       5773.71       6028.78       242.54 o                         
  13  10   2       1865.53       1815.90       221.82 o                         
  14  10   2        964.33        237.64       280.50 o                         
 -14  11   2        522.00        804.20       435.31 o                         
 -13  11   2       3643.76       3804.02       429.48 o                         
 -12  11   2        147.65        392.89       138.88 o                         
 -11  11   2       2534.46       2594.61       164.69 o                         
 -10  11   2       5284.34       5290.53       209.70 o                         
  -9  11   2       8112.64       7879.61       211.54 o                         
  -8  11   2      20186.57      19845.91       312.83 o                         
  -7  11   2      14610.82      14311.79       258.91 o                         
  -6  11   2      63795.88      63097.86       543.50 o                         
  -5  11   2      15003.43      15069.49       230.15 o                         
  -4  11   2     139870.20     136684.53       931.93 o                         
  -3  11   2      17190.36      16734.00       224.81 o                         
  -2  11   2     150757.11     149413.17      1355.75 o                         
  -1  11   2       1689.92       1590.73        73.13 o                         
   0  11   2      94503.92      95681.35       684.66 o                         
   1  11   2       2817.45       3106.22        99.52 o                         
   2  11   2      74973.14      76025.99       612.70 o                         
   3  11   2       8959.89       8827.09       205.85 o                         
   4  11   2      57475.28      56945.50       524.00 o                         
   5  11   2       7488.55       7306.65       161.74 o                         
   6  11   2      28083.33      27989.03       382.67 o                         
   7  11   2       2253.89       2272.16       121.44 o                         
   8  11   2      24910.05      24804.18       375.01 o                         
   9  11   2        387.20        279.81        85.82 o                         
  10  11   2      27242.03      26954.13       479.71 o                         
  11  11   2       3360.69       3224.67       194.51 o                         
  12  11   2       9085.75       9427.80       323.39 o                         
  13  11   2       3396.06       3038.10       314.00 o                         
  14  11   2       1966.07       2326.76       454.58 o                         
 -13  12   2       9109.89       9646.09       679.54 o                         
 -12  12   2       7949.50       8406.51       338.66 o                         
 -11  12   2      17506.77      17288.01       395.25 o                         
 -10  12   2      12969.43      12864.45       327.69 o                         
  -9  12   2      21465.49      21338.00       372.93 o                         
  -8  12   2      19672.06      19407.67       328.39 o                         
  -7  12   2      23601.29      24033.47       366.84 o                         
  -6  12   2      19346.18      18898.03       294.21 o                         
  -5  12   2      27522.82      28500.60       337.48 o                         
  -4  12   2      20825.35      20007.76       318.85 o                         
  -3  12   2      30364.79      30580.90       377.43 o                         
  -2  12   2      10370.63      11169.72       221.35 o                         
  -1  12   2      15176.90      15820.35       241.99 o                         
   0  12   2       1729.63       1928.02        77.66 o                         
   1  12   2       7400.43       7442.69       164.57 o                         
   2  12   2        257.80        393.23        53.39 o                         
   3  12   2        187.38        453.79        71.97 o                         
   4  12   2        113.70         46.27        56.97 o                         
   5  12   2       4467.12       4355.94       147.42 o                         
   6  12   2        513.78        520.71        83.62 o                         
   7  12   2      12359.61      12418.33       273.76 o                         
   8  12   2        600.85        500.51        87.30 o                         
   9  12   2      25237.89      24830.46       416.51 o                         
  10  12   2         68.99        110.47       109.01 o                         
  11  12   2      31811.73      30813.84       576.12 o                         
  12  12   2         30.38        168.17       134.82 o                         
  13  12   2      30246.18      29843.32      1567.49 o                         
 -12  13   2        547.75       1653.64       374.48 o                         
 -11  13   2        703.52        638.18       136.74 o                         
 -10  13   2        337.55        281.84       120.33 o                         
  -9  13   2       1205.18       1238.49       138.99 o                         
  -8  13   2         98.54        172.52        93.49 o                         
  -7  13   2      11504.61      11549.75       277.35 o                         
  -6  13   2        276.21        374.71        90.53 o                         
  -5  13   2      24327.89      24160.40       343.16 o                         
  -4  13   2        649.62        701.31        84.73 o                         
  -3  13   2      37409.70      37942.73       552.72 o                         
  -2  13   2       5354.14       5574.00       164.80 o                         
  -1  13   2      38535.67      38841.39       461.87 o                         
   0  13   2      23388.05      23599.91       358.57 o                         
   1  13   2      24724.06      24670.99       353.64 o                         
   2  13   2      53815.17      53672.21       554.34 o                         
   3  13   2       7923.16       8154.17       226.64 o                         
   4  13   2      48054.63      46968.43       633.72 o                         
   5  13   2       7509.44       7585.19       224.98 o                         
   6  13   2      26244.83      25997.33       432.47 o                         
   7  13   2       7328.90       7337.06       236.68 o                         
   8  13   2      13585.65      13460.32       321.46 o                         
   9  13   2       2645.77       2742.12       164.77 o                         
  10  13   2       3056.92       3203.62       204.22 o                         
  11  13   2        395.59        432.10       146.27 o                         
  12  13   2          3.72        112.28       217.70 o                         
 -11  14   2       3547.02       3549.82       268.07 o                         
 -10  14   2      12506.47      11959.23       356.82 o                         
  -9  14   2       4680.52       4286.55       218.82 o                         
  -8  14   2      19815.81      19747.03       387.54 o                         
  -7  14   2       4978.27       4976.89       194.75 o                         
  -6  14   2      18676.64      18862.38       347.36 o                         
  -5  14   2       8020.78       8035.46       223.14 o                         
  -4  14   2       3914.14       4031.12       155.42 o                         
  -3  14   2      13207.14      13293.04       256.24 o                         
  -2  14   2         72.92        188.45        69.53 o                         
  -1  14   2      16508.20      16763.77       337.66 o                         
   0  14   2       1396.66       1713.03       109.66 o                         
   1  14   2       5644.39       5376.82       187.17 o                         
   2  14   2       7237.97       8047.28       251.05 o                         
   3  14   2         54.55        181.37        88.67 o                         
   4  14   2       8243.42       8268.67       230.99 o                         
   5  14   2       2264.00       2229.81       152.99 o                         
   6  14   2      14381.31      14792.02       337.24 o                         
   7  14   2       5021.99       5229.19       211.72 o                         
   8  14   2      28027.60      27527.75       480.30 o                         
   9  14   2       4120.21       3887.92       200.34 o                         
  10  14   2      33935.01      33885.32       634.30 o                         
  11  14   2       1130.75        944.29       163.12 o                         
  12  14   2      34234.26      34300.20      2118.17 o                         
 -11  15   2       7226.24       8490.11       807.78 o                         
 -10  15   2       1872.76       1391.31       159.90 o                         
  -9  15   2      13350.49      12727.65       347.04 o                         
  -8  15   2       5412.14       5604.15       219.43 o                         
  -7  15   2      33078.24      32497.00       557.79 o                         
  -6  15   2       2129.77       2148.66       145.00 o                         
  -5  15   2      55500.25      55011.63       912.68 o                         
  -4  15   2       1238.36       1200.73       116.31 o                         
  -3  15   2      69760.72      70158.43       690.00 o                         
  -2  15   2        132.75        159.92        87.98 o                         
  -1  15   2      77339.98      80110.98       964.64 o                         
   0  15   2       1031.24       1068.69       112.58 o                         
   1  15   2      60107.96      61989.11       666.27 o                         
   2  15   2       4706.91       4807.67       188.16 o                         
   3  15   2      45494.39      45678.35       605.04 o                         
   4  15   2       4550.76       4491.81       185.11 o                         
   5  15   2      37453.20      36559.63       603.34 o                         
   6  15   2        963.18        978.29       125.82 o                         
   7  15   2      22989.04      22610.02       443.58 o                         
   8  15   2         97.87          5.97       112.06 o                         
   9  15   2       8910.38       8423.83       355.44 o                         
  10  15   2       2196.93       2232.61       199.53 o                         
  11  15   2       3790.71       3272.58       539.98 o                         
 -11  16   2       1554.35        593.99       396.62 o                         
 -10  16   2       2016.12       2117.88       303.95 o                         
  -9  16   2       2878.54       2235.13       191.92 o                         
  -8  16   2       1550.47       1297.16       137.45 o                         
  -7  16   2       1945.63       2070.52       162.97 o                         
  -6  16   2       1592.99       1429.03       143.47 o                         
  -5  16   2       3385.13       3557.99       188.43 o                         
  -4  16   2         63.46        134.15       110.75 o                         
  -3  16   2       1749.05       1951.69       128.97 o                         
  -2  16   2        871.06       1150.52       118.44 o                         
  -1  16   2        208.43        299.68       104.35 o                         
   0  16   2       4067.51       4366.79       196.37 o                         
   1  16   2         55.93         69.60       105.51 o                         
   2  16   2      12411.43      12461.16       317.48 o                         
   3  16   2       1568.66       1638.48       133.62 o                         
   4  16   2      23427.30      23619.60       472.17 o                         
   5  16   2       5114.47       5176.60       246.88 o                         
   6  16   2      26415.83      26189.95       509.30 o                         
   7  16   2      10880.04      10284.47       327.86 o                         
   8  16   2      20786.58      20149.73       461.75 o                         
   9  16   2      16901.66      16048.40       454.22 o                         
  10  16   2      14711.22      13686.37      1033.67 o                         
 -10  17   2       4034.75       4144.29       818.06 o                         
  -9  17   2       1214.85        733.96       209.57 o                         
  -8  17   2      20490.46      19857.75       491.02 o                         
  -7  17   2       5380.52       5155.93       247.56 o                         
  -6  17   2      39219.66      38614.53       648.79 o                         
  -5  17   2      14025.08      13604.37       386.36 o                         
  -4  17   2      55492.71      55584.19       738.88 o                         
  -3  17   2       7091.89       7322.74       253.52 o                         
  -2  17   2      63935.26      65396.63       776.35 o                         
  -1  17   2       1977.74       2066.01       150.97 o                         
   0  17   2      51758.07      53020.66       734.26 o                         
   1  17   2          2.72         -1.29       115.49 o                         
   2  17   2      32326.42      32364.75       567.52 o                         
   3  17   2        597.02        718.87       149.52 o                         
   4  17   2      21400.49      21875.55       472.29 o                         
   5  17   2        639.36        673.17       124.16 o                         
   6  17   2      14898.61      14253.36       391.35 o                         
   7  17   2        597.57        451.84       181.40 o                         
   8  17   2      15798.57      15720.48       423.55 o                         
   9  17   2       5252.57       4833.05       668.64 o                         
  -8  18   2        935.48        523.42       249.61 o                         
  -7  18   2       7605.56       7436.33       317.50 o                         
  -6  18   2         65.29         87.91       145.43 o                         
  -5  18   2       2351.18       2159.33       184.57 o                         
  -4  18   2       1200.05        984.78       174.00 o                         
  -3  18   2         13.56         32.84       131.20 o                         
  -2  18   2       5796.77       5943.80       248.31 o                         
  -1  18   2       3611.07       4031.71       206.68 o                         
   0  18   2       6191.92       6776.31       285.05 o                         
   1  18   2       7540.41       7772.50       291.97 o                         
   2  18   2       4847.92       5055.46       245.16 o                         
   3  18   2      10824.18      11632.95       391.53 o                         
   4  18   2          2.84         48.66       143.01 o                         
   5  18   2       8009.96       7640.66       298.85 o                         
   6  18   2       1826.44       1674.20       224.68 o                         
   7  18   2       7305.19       6818.87       291.67 o                         
   8  18   2       2869.99       2727.12       359.81 o                         
   9  18   2       9464.62       8298.73      1134.90 o                         
  -8  19   2       2019.33       1696.07       462.39 o                         
  -7  19   2       2314.23       2671.65       311.30 o                         
  -6  19   2        939.92        968.47       221.28 o                         
  -5  19   2       7131.72       7494.00       327.95 o                         
  -4  19   2       1025.95       1050.26       169.35 o                         
  -3  19   2      10560.13      10623.25       424.91 o                         
  -2  19   2        365.13        456.95       149.01 o                         
  -1  19   2       8103.08       8131.00       323.91 o                         
   0  19   2        143.33         75.15       122.77 o                         
   1  19   2       7695.71       8195.69       314.86 o                         
   2  19   2       1663.24       2162.34       198.16 o                         
   3  19   2       6264.37       6180.19       313.66 o                         
   4  19   2       3488.32       3844.17       242.92 o                         
   5  19   2       4848.98       5255.00       278.42 o                         
   6  19   2       2311.78       2364.41       280.53 o                         
   7  19   2       1500.50       1003.57       312.59 o                         
   8  19   2       2027.67       1997.87       639.13 o                         
  -6  20   2        997.41       2065.58       670.06 o                         
  -5  20   2        839.20       1075.64       600.43 o                         
  -4  20   2         20.64        212.07       256.57 o                         
  -3  20   2       5703.72       5683.68       368.23 o                         
  -2  20   2       1444.20       1584.21       198.80 o                         
  -1  20   2      12669.38      12359.65       411.06 o                         
   0  20   2       5720.14       5688.27       288.69 o                         
   1  20   2      11040.46      11395.17       376.26 o                         
   2  20   2       6169.78       6735.67       362.77 o                         
   3  20   2       7973.49       8702.44       399.52 o                         
   4  20   2       4323.36       4174.06       376.11 o                         
   5  20   2       3065.14       3992.77       925.61 o                         
  -4  21   2      10766.37      10630.26      1353.93 o                         
  -3  21   2       4313.08       4306.82       925.11 o                         
  -2  21   2       6024.74       6083.77       789.16 o                         
  -1  21   2       3349.42       3659.19       402.69 o                         
   0  21   2       1467.38       1758.23       275.10 o                         
   1  21   2       3976.16       4283.84       516.19 o                         
   2  21   2         35.57         50.94       303.69 o                         
   3  21   2       3533.50       3322.80       844.16 o                         
 -16   1   3        250.34        257.14       176.37 o                         
 -15   1   3        636.37        962.22       152.48 o                         
 -14   1   3        540.44        554.80       109.46 o                         
 -13   1   3       3134.55       3519.04       140.65 o                         
 -12   1   3       2507.98       2913.58       136.68 o                         
 -11   1   3      10801.75      11725.64       212.38 o                         
 -10   1   3      11493.97      11787.85       179.82 o                         
  -9   1   3      10887.27      11564.30       158.14 o                         
  -8   1   3      21681.79      21840.48       196.85 o                         
  -7   1   3      14703.71      14926.13       135.01 o                         
  -6   1   3      13796.76      13736.49       120.85 o                         
  -5   1   3       3302.33       3848.39        63.97 o                         
  -4   1   3       4743.16       4421.18        61.22 o                         
  -3   1   3        742.49       1013.94        22.62 o                         
  -2   1   3       4864.72       5245.54        42.54 o                         
  -1   1   3        188.54        332.30        23.97 o                         
   0   1   3      52439.77      52886.69       216.51 o                         
   1   1   3       4456.58       4645.45        42.60 o                         
   2   1   3      22653.69      22810.02       107.87 o                         
   3   1   3      68655.86      69296.84       288.53 o                         
   4   1   3      85387.55      83731.50       403.37 o                         
   5   1   3      62164.20      61703.46       374.06 o                         
   6   1   3     133918.41     133192.91       700.04 o                         
   7   1   3      78987.86      77155.86       476.05 o                         
   8   1   3      77370.28      74724.39       572.33 o                         
   9   1   3      59692.90      60036.43       492.72 o                         
  10   1   3      33308.02      33488.01       344.11 o                         
  11   1   3      26289.43      26432.16       360.76 o                         
  12   1   3      12451.36      12245.08       282.37 o                         
  13   1   3       6935.68       7255.85       203.63 o                         
  14   1   3       3040.79       2859.27       162.85 o                         
  15   1   3       4386.17       4319.08       245.32 o                         
  16   1   3        939.98       1133.08       245.19 o                         
 -16   2   3       6358.78       6626.34       571.03 o                         
 -15   2   3       4650.99       4466.17       254.23 o                         
 -14   2   3       9203.64       9716.74       293.19 o                         
 -13   2   3      14940.47      15541.02       345.66 o                         
 -12   2   3      16438.21      16801.60       325.94 o                         
 -11   2   3      32330.76      33247.58       352.03 o                         
 -10   2   3      23863.01      24234.08       282.36 o                         
  -9   2   3      22160.99      22081.51       232.11 o                         
  -8   2   3       2807.29       2628.88        62.75 o                         
  -7   2   3      12994.26      13068.90       121.94 o                         
  -6   2   3         21.93         83.94        25.56 o                         
  -5   2   3       5886.55       6128.80        72.55 o                         
  -4   2   3        700.53        965.16        34.52 o                         
  -3   2   3        838.11        958.25        27.89 o                         
  -2   2   3       1120.10       1289.06        26.22 o                         
  -1   2   3        782.85        895.49        27.30 o                         
   0   2   3       3386.50       3822.69        46.37 o                         
   1   2   3       1811.15       1974.39        33.87 o                         
   2   2   3      34963.09      36129.28       165.53 o                         
   3   2   3        127.90        258.42        18.85 o                         
   4   2   3      49048.66      50692.70       266.96 o                         
   5   2   3         28.53        100.15        20.47 o                         
   6   2   3      13519.62      13372.24       122.76 o                         
   7   2   3       7764.18       7763.19        88.23 o                         
   8   2   3       4154.32       4202.92        91.24 o                         
   9   2   3      21895.54      21813.78       230.68 o                         
  10   2   3        133.25        211.48        56.73 o                         
  11   2   3      19642.95      19505.75       288.18 o                         
  12   2   3        327.47        399.97        93.86 o                         
  13   2   3       9764.79      10421.83       343.09 o                         
  14   2   3        140.25        212.27       128.04 o                         
  15   2   3       5483.02       5457.64       256.15 o                         
  16   2   3         76.16         19.97       238.26 o                         
 -15   3   3        838.54        833.40       146.15 o                         
 -14   3   3       7541.38       7806.10       308.59 o                         
 -13   3   3        301.50        228.29       100.07 o                         
 -12   3   3       3157.17       3327.26       150.79 o                         
 -11   3   3       2043.67       1915.26        97.19 o                         
 -10   3   3       2380.52       2594.94        96.91 o                         
  -9   3   3       4261.15       3991.79        94.78 o                         
  -8   3   3        290.53        399.79        31.42 o                         
  -7   3   3       2956.54       3156.11        63.68 o                         
  -6   3   3       8846.56       9100.75       106.68 o                         
  -5   3   3        334.01        541.70        31.44 o                         
  -4   3   3       7700.73       7790.56        87.34 o                         
  -3   3   3       4095.02       4465.77        58.01 o                         
  -2   3   3      28650.55      29653.63       155.36 o                         
  -1   3   3      20591.78      21457.05       138.66 o                         
   0   3   3      15865.38      17178.07       127.23 o                         
   1   3   3      48034.29      49120.93       239.97 o                         
   2   3   3      20348.47      21796.30       140.84 o                         
   3   3   3      44806.09      45312.06       249.76 o                         
   4   3   3       6445.91       7275.68        79.01 o                         
   5   3   3      20591.23      20562.08       151.64 o                         
   6   3   3       1483.76       1800.46        46.07 o                         
   7   3   3      12112.52      11786.27       119.15 o                         
   8   3   3         26.32        150.96        22.02 o                         
   9   3   3       6881.21       7133.26       114.90 o                         
  10   3   3       1122.79       1185.27        83.43 o                         
  11   3   3       1984.05       1938.07       106.45 o                         
  12   3   3       1821.32       2145.02       142.58 o                         
  13   3   3        817.21        595.29       134.95 o                         
  14   3   3       3277.70       3735.18       251.44 o                         
  15   3   3          9.00         24.62       119.01 o                         
  16   3   3       1213.84       1218.44       257.08 o                         
 -15   4   3       5660.43       5799.11       391.54 o                         
 -14   4   3      22738.32      21941.11       485.22 o                         
 -13   4   3       8968.80       9434.52       307.93 o                         
 -12   4   3      39427.05      39333.99       521.83 o                         
 -11   4   3       3292.70       3454.93       126.81 o                         
 -10   4   3      66999.59      67258.53       536.90 o                         
  -9   4   3       1960.55       2076.41        75.97 o                         
  -8   4   3     102523.95     101874.83       581.86 o                         
  -7   4   3        466.38        444.72        37.50 o                         
  -6   4   3      83825.67      81888.88       450.35 o                         
  -5   4   3       8444.83       8872.16       108.66 o                         
  -4   4   3      62507.53      61595.57       324.63 o                         
  -3   4   3       7471.00       7992.25        88.29 o                         
  -2   4   3      43882.75      43541.20       237.62 o                         
  -1   4   3       4228.65       4178.16        68.62 o                         
   0   4   3      18902.71      18918.70       167.75 o                         
   1   4   3         18.58        146.71        34.77 o                         
   2   4   3        257.04        308.65        23.11 o                         
   3   4   3        530.24        794.69        29.75 o                         
   4   4   3       6059.11       6523.95        85.91 o                         
   5   4   3       7289.41       7237.52        91.27 o                         
   6   4   3      14515.72      14570.41       140.20 o                         
   7   4   3       9548.27       9735.55       130.29 o                         
   8   4   3      20039.48      19897.98       214.15 o                         
   9   4   3       4550.28       4768.79       113.74 o                         
  10   4   3      24570.13      24483.08       299.25 o                         
  11   4   3       2934.74       3184.19       126.74 o                         
  12   4   3      16792.00      16867.49       417.95 o                         
  13   4   3       1273.77       1363.68       165.44 o                         
  14   4   3      10187.11       9638.02       381.47 o                         
  15   4   3       2622.37       2605.93       227.29 o                         
  16   4   3       5263.89       5072.83       492.62 o                         
 -15   5   3       7705.54       8149.07       456.44 o                         
 -14   5   3       8747.08       9152.37       342.34 o                         
 -13   5   3       6720.82       6976.88       267.71 o                         
 -12   5   3      23283.96      23184.87       373.17 o                         
 -11   5   3        202.72        188.74        72.36 o                         
 -10   5   3      35681.00      35944.07       377.45 o                         
  -9   5   3      10454.87      10326.50       167.18 o                         
  -8   5   3      46408.75      46549.96       370.50 o                         
  -7   5   3      28253.95      27185.26       266.11 o                         
  -6   5   3      37419.88      36618.01       290.00 o                         
  -5   5   3      57813.41      56205.75       339.35 o                         
  -4   5   3       5669.05       5971.58        87.31 o                         
  -3   5   3      86700.73      86352.52       406.26 o                         
  -2   5   3       6780.99       7271.29        85.22 o                         
  -1   5   3     118709.27     116970.82       662.18 o                         
   0   5   3       7730.73       8305.81       129.40 o                         
   1   5   3     135236.38     133873.92       711.56 o                         
   2   5   3      17959.27      17991.33       149.69 o                         
   3   5   3     139743.70     137459.95       629.72 o                         
   4   5   3       4184.43       4162.49        84.91 o                         
   5   5   3     161998.19     159089.75       772.34 o                         
   6   5   3        229.74        280.80        34.58 o                         
   7   5   3     111712.83     111543.77       692.25 o                         
   8   5   3       2040.14       2249.24        78.37 o                         
   9   5   3      54761.75      54950.70       426.73 o                         
  10   5   3       1364.35       1661.96        88.51 o                         
  11   5   3      16489.68      16265.28       324.24 o                         
  12   5   3       1048.67        894.91       132.34 o                         
  13   5   3       3479.18       3537.07       235.11 o                         
  14   5   3       1662.13       1906.69       197.97 o                         
  15   5   3        983.07        685.35       208.18 o                         
 -14   6   3        213.53        168.23       168.41 o                         
 -13   6   3       3236.28       3291.62       204.08 o                         
 -12   6   3       3099.83       3420.98       156.15 o                         
 -11   6   3      20833.62      20573.25       328.10 o                         
 -10   6   3       8582.50       8611.01       183.53 o                         
  -9   6   3      45390.57      44883.10       376.72 o                         
  -8   6   3      20769.60      20454.32       248.97 o                         
  -7   6   3      89143.83      87097.70       562.16 o                         
  -6   6   3      20054.86      19898.85       210.29 o                         
  -5   6   3     128890.08     125270.19       687.23 o                         
  -4   6   3      28827.79      28907.48       227.36 o                         
  -3   6   3     115026.77     112446.62       556.26 o                         
  -2   6   3      43876.07      44373.28       316.08 o                         
  -1   6   3      22660.66      21921.66       210.60 o                         
   0   6   3      56491.21      55826.60       409.60 o                         
   1   6   3        771.97       1033.49        37.60 o                         
   2   6   3      35434.57      34669.46       289.99 o                         
   3   6   3       4111.33       4000.37        74.81 o                         
   4   6   3       4410.94       4136.43        78.73 o                         
   5   6   3      15688.98      15475.88       165.28 o                         
   6   6   3          3.86         50.79        29.55 o                         
   7   6   3      15272.94      15306.57       186.49 o                         
   8   6   3      14323.39      14439.31       191.29 o                         
   9   6   3       4316.80       4041.00       103.92 o                         
  10   6   3      27107.94      27826.34       386.39 o                         
  11   6   3       4508.20       4026.74       170.50 o                         
  12   6   3      27268.99      29027.96       497.35 o                         
  13   6   3       6013.15       5967.66       296.98 o                         
  14   6   3      10421.72      11183.20       418.68 o                         
  15   6   3       5166.04       5302.85       433.32 o                         
 -14   7   3       8563.73       8709.97       349.70 o                         
 -13   7   3      27024.11      28236.98       557.04 o                         
 -12   7   3       6420.39       6687.36       223.75 o                         
 -11   7   3      37983.18      38484.93       456.78 o                         
 -10   7   3       2190.11       2284.06       113.84 o                         
  -9   7   3      45956.96      45583.75       392.34 o                         
  -8   7   3        793.19        885.03        62.91 o                         
  -7   7   3      31272.93      29565.80       299.24 o                         
  -6   7   3      15292.09      15322.65       208.56 o                         
  -5   7   3       8974.37       8581.07       141.42 o                         
  -4   7   3      72085.76      71356.20       476.04 o                         
  -3   7   3       2121.83       1984.03        58.75 o                         
  -2   7   3     147168.14     145277.39      1039.82 o                         
  -1   7   3         41.97         52.30        25.32 o                         
   0   7   3     208074.47     203116.78      1188.55 o                         
   1   7   3       5375.03       5101.06        79.73 o                         
   2   7   3     302762.00     292135.19      1318.91 o                         
   3   7   3       9581.91       9947.16       133.99 o                         
   4   7   3     225902.50     218782.48      1088.09 o                         
   5   7   3       7683.11       7583.75       113.27 o                         
   6   7   3     147424.17     142724.36       856.05 o                         
   7   7   3        406.34        476.04        52.56 o                         
   8   7   3     114716.79     112727.23       744.45 o                         
   9   7   3          1.73        116.98        57.80 o                         
  10   7   3      61193.82      60543.45       615.12 o                         
  11   7   3        815.62        791.81       105.66 o                         
  12   7   3      23734.87      23943.71       459.98 o                         
  13   7   3       1614.42       1588.72       180.42 o                         
  14   7   3      11847.25      12005.65       441.42 o                         
  15   7   3       2968.76       3533.64       695.49 o                         
 -14   8   3        413.10        665.33       162.23 o                         
 -13   8   3      25935.81      25814.91       497.63 o                         
 -12   8   3       3255.96       3547.93       185.49 o                         
 -11   8   3      49547.71      48822.54       513.77 o                         
 -10   8   3      23799.78      24767.55       361.42 o                         
  -9   8   3      70412.16      68497.39       564.17 o                         
  -8   8   3      74543.62      73393.96       566.77 o                         
  -7   8   3      83591.67      81017.80       573.10 o                         
  -6   8   3     118367.63     113774.93       697.71 o                         
  -5   8   3     112403.84     110844.36       777.13 o                         
  -4   8   3     114252.30     110834.65       669.29 o                         
  -3   8   3     152495.34     148477.47       737.26 o                         
  -2   8   3      71549.88      69209.64       696.02 o                         
  -1   8   3     182719.95     181713.86      1131.81 o                         
   0   8   3      21211.27      21396.03       282.17 o                         
   1   8   3     146947.88     142260.66       783.72 o                         
   2   8   3        399.12        484.22        37.60 o                         
   3   8   3     113921.94     111029.09       757.11 o                         
   4   8   3      10745.39      10481.47       164.12 o                         
   5   8   3      26048.20      25285.05       277.05 o                         
   6   8   3       7408.52       7248.39       114.56 o                         
   7   8   3        237.87        301.98        74.21 o                         
   8   8   3       3306.86       3471.12       116.32 o                         
   9   8   3      11310.80      11463.52       220.78 o                         
  10   8   3        429.57        391.40        90.39 o                         
  11   8   3      17489.56      18093.56       358.92 o                         
  12   8   3        179.37        352.82       100.32 o                         
  13   8   3      17095.83      17467.77       441.53 o                         
  14   8   3        346.76        323.77       154.84 o                         
  15   8   3      12428.29      10794.17      1182.73 o                         
 -14   9   3      20316.20      22545.29      1247.61 o                         
 -13   9   3      10085.74      10472.55       339.68 o                         
 -12   9   3      22952.81      23526.78       449.96 o                         
 -11   9   3      11389.11      11819.48       269.05 o                         
 -10   9   3      12488.39      12736.59       258.47 o                         
  -9   9   3      13472.29      13196.60       243.14 o                         
  -8   9   3       3639.71       3793.99       130.24 o                         
  -7   9   3       2176.18       2044.56       103.73 o                         
  -6   9   3         76.63        141.65        55.13 o                         
  -5   9   3       4401.08       4869.65       117.75 o                         
  -4   9   3         64.95        166.08        40.57 o                         
  -3   9   3      48169.64      49435.30       465.63 o                         
  -2   9   3       1835.70       1854.72        77.74 o                         
  -1   9   3     141753.92     141709.27       951.43 o                         
   0   9   3      10782.71      11167.86       217.36 o                         
   1   9   3     152754.89     150075.83       962.70 o                         
   2   9   3      24448.48      24212.74       298.48 o                         
   3   9   3     114352.96     108795.66       908.79 o                         
   4   9   3      29821.89      29568.95       281.44 o                         
   5   9   3      87850.77      84892.16       659.66 o                         
   6   9   3      38991.44      38536.85       394.15 o                         
   7   9   3      50490.04      49283.61       471.56 o                         
   8   9   3      21191.23      20756.64       303.95 o                         
   9   9   3      18030.54      17614.30       278.89 o                         
  10   9   3       3777.90       3731.18       161.68 o                         
  11   9   3      18635.04      18239.78       355.33 o                         
  12   9   3         62.40        -59.05        99.07 o                         
  13   9   3      11201.09      11421.70       349.13 o                         
  14   9   3        833.32        874.21       203.92 o                         
 -14  10   3       6894.98       6999.23       723.75 o                         
 -13  10   3        466.73        935.61       152.64 o                         
 -12  10   3      16333.71      16228.46       397.16 o                         
 -11  10   3        286.57        350.07       101.07 o                         
 -10  10   3      33231.25      33005.78       546.40 o                         
  -9  10   3       2304.05       2433.73       118.79 o                         
  -8  10   3      61491.94      59905.96       539.96 o                         
  -7  10   3       9677.85       9556.79       213.52 o                         
  -6  10   3     107616.91     105060.27       914.68 o                         
  -5  10   3      10547.66      10268.48       197.59 o                         
  -4  10   3     121029.55     119260.80       734.72 o                         
  -3  10   3       1862.80       1772.95        75.48 o                         
  -2  10   3     117778.62     118285.48       845.01 o                         
  -1  10   3        286.51        335.63        59.66 o                         
   0  10   3      67754.04      67638.08       605.34 o                         
   1  10   3         75.40        105.71        47.61 o                         
   2  10   3      13262.80      13492.31       203.67 o                         
   3  10   3       2256.60       2155.76        76.59 o                         
   4  10   3       1633.25       1717.67        70.77 o                         
   5  10   3       5458.21       5558.41       151.69 o                         
   6  10   3        327.32        395.40        79.73 o                         
   7  10   3       4930.36       4832.14       154.36 o                         
   8  10   3       5962.24       5639.60       164.96 o                         
   9  10   3       4207.21       4350.91       144.62 o                         
  10  10   3      16627.00      16866.88       339.68 o                         
  11  10   3       3687.82       3540.46       181.60 o                         
  12  10   3      17574.79      17712.27       390.29 o                         
  13  10   3       1390.62       1238.71       153.71 o                         
  14  10   3      11710.91      11606.10       881.37 o                         
 -14  11   3       3594.28       4621.25       723.91 o                         
 -13  11   3       4611.05       5259.63       392.43 o                         
 -12  11   3      10344.06      10334.49       328.13 o                         
 -11  11   3       1562.06       1591.82       132.77 o                         
 -10  11   3      22937.73      22607.73       393.62 o                         
  -9  11   3       1214.89       1160.29       106.58 o                         
  -8  11   3      21672.97      20883.14       312.22 o                         
  -7  11   3       8873.35       8694.74       212.77 o                         
  -6  11   3      13123.64      12678.40       235.10 o                         
  -5  11   3      18322.02      18214.94       279.49 o                         
  -4  11   3       3385.57       3931.16       299.02 o                         
  -3  11   3      46091.96      44866.95       529.93 o                         
  -2  11   3        308.47        402.06        72.82 o                         
  -1  11   3      63971.50      64669.87       583.83 o                         
   0  11   3       5054.24       5202.18       137.75 o                         
   1  11   3      62399.92      62415.38       547.15 o                         
   2  11   3       5955.13       6260.32       140.20 o                         
   3  11   3      63283.92      63269.11       693.58 o                         
   4  11   3       4528.88       4520.48       146.32 o                         
   5  11   3      54539.99      54108.39       550.99 o                         
   6  11   3         82.45        172.63        71.94 o                         
   7  11   3      34626.46      34391.30       427.16 o                         
   8  11   3        108.56         70.65        73.99 o                         
   9  11   3      16292.28      15741.71       292.62 o                         
  10  11   3        121.01        161.96       103.67 o                         
  11  11   3       4822.93       4797.52       234.40 o                         
  12  11   3        900.81        864.79       135.28 o                         
  13  11   3       2293.20       2275.21       279.23 o                         
  14  11   3        569.75        245.83       311.75 o                         
 -13  12   3        841.34        429.15       237.06 o                         
 -12  12   3       3658.96       3969.07       234.77 o                         
 -11  12   3       1500.80       1357.17       143.88 o                         
 -10  12   3       9143.13       9527.20       276.16 o                         
  -9  12   3       8983.24       9192.53       239.13 o                         
  -8  12   3       5843.99       5783.15       179.40 o                         
  -7  12   3      26693.04      26731.44       390.22 o                         
  -6  12   3        365.04        521.29        78.69 o                         
  -5  12   3      48324.04      47677.64       471.26 o                         
  -4  12   3         63.81        214.59        68.23 o                         
  -3  12   3      48912.71      48945.14       591.39 o                         
  -2  12   3        238.87        216.15        60.48 o                         
  -1  12   3      18570.76      19392.51       292.31 o                         
   0  12   3        172.98        211.23        63.82 o                         
   1  12   3      10542.97      10263.03       189.11 o                         
   2  12   3          9.34         17.76        42.14 o                         
   3  12   3         67.66        200.41        67.94 o                         
   4  12   3        172.24        172.58        76.70 o                         
   5  12   3       4520.13       4318.24       156.56 o                         
   6  12   3       5304.35       5076.82       183.87 o                         
   7  12   3       2165.61       2044.48       129.76 o                         
   8  12   3       9213.99       8689.33       261.90 o                         
   9  12   3        815.63        627.76        98.28 o                         
  10  12   3       6270.89       5966.15       240.67 o                         
  11  12   3        183.76        166.84       120.10 o                         
  12  12   3       1970.35       1619.23       161.86 o                         
  13  12   3       1133.40        940.38       308.92 o                         
 -12  13   3        113.89        108.23       215.86 o                         
 -11  13   3       3009.98       2856.14       181.96 o                         
 -10  13   3        769.68        725.16       124.48 o                         
  -9  13   3       3562.25       3766.70       181.78 o                         
  -8  13   3       2797.22       2989.63       150.20 o                         
  -7  13   3       7863.64       7546.87       230.21 o                         
  -6  13   3      17175.57      16953.02       316.88 o                         
  -5  13   3      13393.13      13820.19       269.18 o                         
  -4  13   3      47628.80      47017.05       760.93 o                         
  -3  13   3      12824.71      13288.96       267.79 o                         
  -2  13   3      77394.27      77778.23       820.75 o                         
  -1  13   3      24161.66      24584.29       376.79 o                         
   0  13   3      91961.79      92768.87       780.87 o                         
   1  13   3      20980.46      21240.09       312.89 o                         
   2  13   3      60534.16      64003.15       718.86 o                         
   3  13   3       4641.03       4838.21       255.51 o                         
   4  13   3      24747.36      25560.50       491.58 o                         
   5  13   3       3231.28       3290.41       150.13 o                         
   6  13   3       7815.40       7831.18       261.28 o                         
   7  13   3       3407.42       3259.17       173.54 o                         
   8  13   3       4029.77       4201.76       199.23 o                         
   9  13   3       8221.47       7900.96       273.79 o                         
  10  13   3       4146.61       4147.63       227.62 o                         
  11  13   3      11089.57      10759.16       373.72 o                         
  12  13   3       2424.90       2200.06       321.42 o                         
 -11  14   3         74.60        122.35       126.11 o                         
 -10  14   3       2571.19       2392.30       168.49 o                         
  -9  14   3         73.18          2.82       104.23 o                         
  -8  14   3       3610.23       3399.51       173.14 o                         
  -7  14   3         55.10        -47.85        97.74 o                         
  -6  14   3       2492.46       2377.64       135.98 o                         
  -5  14   3         25.59         60.06        83.55 o                         
  -4  14   3       4207.91       4000.19       145.29 o                         
  -3  14   3       1303.98       1281.87        99.86 o                         
  -2  14   3       4394.33       4794.37       186.32 o                         
  -1  14   3       2728.28       3205.23       140.40 o                         
   0  14   3      11221.91      11827.26       250.06 o                         
   1  14   3       6414.34       6303.17       224.85 o                         
   2  14   3      17810.97      18008.85       387.43 o                         
   3  14   3      10147.86      10125.48       291.91 o                         
   4  14   3       8808.90       8522.81       242.60 o                         
   5  14   3       7224.12       7428.91       344.20 o                         
   6  14   3      11224.07      10945.48       306.42 o                         
   7  14   3       5129.36       5490.80       226.30 o                         
   8  14   3       4381.57       4150.84       201.98 o                         
   9  14   3       5048.97       5301.33       238.53 o                         
  10  14   3       2230.06       2111.68       176.37 o                         
  11  14   3       3687.88       3406.30       332.89 o                         
  12  14   3        812.81         81.61       343.43 o                         
 -11  15   3        818.50       1181.25       267.93 o                         
 -10  15   3         15.94        -58.77       122.58 o                         
  -9  15   3        609.78        459.23       117.48 o                         
  -8  15   3        342.21         12.39       101.72 o                         
  -7  15   3       4336.62       4296.20       190.43 o                         
  -6  15   3       3779.48       3681.95       167.43 o                         
  -5  15   3      16075.92      15775.67       326.14 o                         
  -4  15   3      18299.83      17949.27       345.90 o                         
  -3  15   3      33669.58      34447.85       463.77 o                         
  -2  15   3      34639.47      35727.30       507.63 o                         
  -1  15   3      36093.48      36892.59       566.22 o                         
   0  15   3      26877.99      28140.40       485.75 o                         
   1  15   3      22639.77      23178.18       404.31 o                         
   2  15   3      19683.54      20180.10       389.75 o                         
   3  15   3       7138.33       7572.31       248.67 o                         
   4  15   3      11628.59      11702.41       284.73 o                         
   5  15   3         18.91         11.09       124.51 o                         
   6  15   3       3613.45       3287.60       186.36 o                         
   7  15   3       2749.27       2591.97       173.35 o                         
   8  15   3       2210.42       2104.82       162.52 o                         
   9  15   3       2945.26       2993.31       233.97 o                         
  10  15   3       5930.85       6261.13       294.38 o                         
  11  15   3        172.79       -189.47       353.20 o                         
 -11  16   3       7242.16       8227.46      1086.70 o                         
 -10  16   3       2541.34       2352.56       365.50 o                         
  -9  16   3      10159.70       9679.85       340.03 o                         
  -8  16   3       4466.94       4299.05       204.73 o                         
  -7  16   3      14647.43      14405.54       368.81 o                         
  -6  16   3       5821.91       6186.43       230.22 o                         
  -5  16   3      27415.14      27104.82       491.02 o                         
  -4  16   3       8718.18       9018.71       280.31 o                         
  -3  16   3      22855.36      23756.95       379.70 o                         
  -2  16   3       4229.78       4535.24       187.50 o                         
  -1  16   3      12240.36      12543.95       321.28 o                         
   0  16   3          1.34         25.36        98.64 o                         
   1  16   3       1305.21       1258.65       130.18 o                         
   2  16   3       1673.17       1847.16       144.21 o                         
   3  16   3        127.60         52.21        96.45 o                         
   4  16   3       3329.59       3045.46       183.10 o                         
   5  16   3         16.75         -2.67       116.37 o                         
   6  16   3       1510.72       1459.12       151.78 o                         
   7  16   3         17.69        -12.05       122.47 o                         
   8  16   3        268.31        398.17       132.66 o                         
   9  16   3         36.83        -38.92       142.35 o                         
  10  16   3        366.51        247.89       315.57 o                         
 -10  17   3          4.62       -215.51       419.01 o                         
  -9  17   3        295.07         61.89       215.71 o                         
  -8  17   3         66.25       -129.41       129.41 o                         
  -7  17   3          9.72       -121.13       121.13 o                         
  -6  17   3         10.39         18.18       125.40 o                         
  -5  17   3         40.12        -36.52       109.30 o                         
  -4  17   3        434.30        371.05       119.62 o                         
  -3  17   3         97.93        167.95       103.32 o                         
  -2  17   3       3325.52       3607.57       186.77 o                         
  -1  17   3        375.72        507.89       117.23 o                         
   0  17   3       6760.90       6891.83       254.98 o                         
   1  17   3        196.56        475.00       123.87 o                         
   2  17   3      11860.71      11494.32       335.75 o                         
   3  17   3         51.84        193.99       121.06 o                         
   4  17   3      14675.51      14934.67       392.55 o                         
   5  17   3        134.70         80.20       137.39 o                         
   6  17   3      13413.58      13620.92       429.44 o                         
   7  17   3        134.73         85.24       125.40 o                         
   8  17   3      11360.33      11238.80       360.53 o                         
   9  17   3         25.02         26.15       285.99 o                         
  -8  18   3       9660.56       8949.64       429.47 o                         
  -7  18   3         16.07       -151.79       151.79 o                         
  -6  18   3      13133.25      13078.31       369.63 o                         
  -5  18   3        203.04         38.16       133.96 o                         
  -4  18   3      15980.87      16250.02       428.34 o                         
  -3  18   3          2.23        207.66       132.15 o                         
  -2  18   3      15552.72      16519.05       380.30 o                         
  -1  18   3         63.36        -94.64       126.70 o                         
   0  18   3       8945.35       9013.30       301.75 o                         
   1  18   3        108.09         74.29       127.09 o                         
   2  18   3       4635.41       4857.57       235.23 o                         
   3  18   3        247.44        366.13       148.73 o                         
   4  18   3        838.81        949.04       154.63 o                         
   5  18   3          3.88        -78.42       156.53 o                         
   6  18   3         79.84       -112.38       134.92 o                         
   7  18   3        628.60        581.01       228.50 o                         
   8  18   3        542.46         63.51       231.93 o                         
   9  18   3       1576.81       1799.45       587.64 o                         
  -8  19   3       1039.38       1270.03       544.22 o                         
  -7  19   3        160.57         50.28       216.55 o                         
  -6  19   3        144.75        446.61       227.17 o                         
  -5  19   3       3476.64       3603.15       237.40 o                         
  -4  19   3        248.86        194.74       137.96 o                         
  -3  19   3      15476.64      15760.20       452.99 o                         
  -2  19   3       3918.18       4322.50       282.11 o                         
  -1  19   3      29793.52      30767.78       576.53 o                         
   0  19   3       4136.60       4186.45       238.02 o                         
   1  19   3      38624.78      40007.57       696.01 o                         
   2  19   3       1917.27       1847.44       191.51 o                         
   3  19   3      31330.63      31383.81       662.91 o                         
   4  19   3        116.89       -101.00       143.55 o                         
   5  19   3      23325.22      23459.71       560.17 o                         
   6  19   3        173.74        184.52       193.07 o                         
   7  19   3      21339.98      20458.53       975.31 o                         
   8  19   3        578.01        316.97       442.07 o                         
  -6  20   3       8349.32       8366.43      1151.37 o                         
  -5  20   3        283.44        189.09       415.90 o                         
  -4  20   3       6959.29       7104.72       815.62 o                         
  -3  20   3        340.21        525.48       262.67 o                         
  -2  20   3       2918.94       3691.73       359.35 o                         
  -1  20   3       1424.12       1471.72       214.61 o                         
   0  20   3         60.65        300.70       136.51 o                         
   1  20   3       1609.21       1670.95       171.93 o                         
   2  20   3       3603.17       3990.08       274.27 o                         
   3  20   3        488.17        604.71       190.19 o                         
   4  20   3       3383.67       3527.07       517.28 o                         
   5  20   3          6.69        119.04       525.27 o                         
  -3  21   3       1222.47       1198.77       567.38 o                         
  -2  21   3      18700.51      19917.63      1346.44 o                         
  -1  21   3         44.54        -43.00       241.96 o                         
   0  21   3      28519.42      28194.49       899.03 o                         
   1  21   3        131.21        341.96       283.64 o                         
   2  21   3      32846.11      34128.34      1374.25 o                         
   3  21   3        263.43        516.04       498.56 o                         
 -16   0   4        345.44        610.29       256.88 o                         
 -15   0   4       8562.79       9209.81       454.26 o                         
 -14   0   4       4352.40       4338.47       284.25 o                         
 -13   0   4      20296.96      20242.93       605.10 o                         
 -12   0   4      24159.57      24692.71       522.29 o                         
 -11   0   4      34184.14      35177.85       533.24 o                         
 -10   0   4      61523.19      62907.75       710.52 o                         
  -9   0   4      48598.68      48728.59       584.78 o                         
  -8   0   4     109824.75     109140.95       934.95 o                         
  -7   0   4      70424.03      70267.72       620.68 o                         
  -6   0   4     113464.41     112435.54       957.72 o                         
  -5   0   4      51440.67      51854.61       394.44 o                         
  -4   0   4      70658.21      70971.49       441.56 o                         
  -3   0   4       9607.90      10200.99        93.40 o                         
  -2   0   4      18585.67      18697.95       129.12 o                         
   0   0   4       7563.99       9326.42       174.90 o                         
   1   0   4        933.13       1277.79        31.49 o                         
   2   0   4       3336.56       3722.28        60.09 o                         
   3   0   4       8124.42       9192.76       104.45 o                         
   4   0   4       1997.04       2130.58        71.95 o                         
   5   0   4       8027.88       8597.08       180.96 o                         
   6   0   4      18129.59      18066.95       286.51 o                         
   7   0   4      17047.73      17149.07       289.33 o                         
   8   0   4      15029.18      15749.93       326.19 o                         
   9   0   4       3396.80       3623.12       177.53 o                         
  10   0   4       7324.64       8138.81       324.34 o                         
  11   0   4       1635.30       1855.29       159.11 o                         
  12   0   4       1232.68       1623.70       175.51 o                         
  13   0   4       4099.56       4681.05       242.97 o                         
  14   0   4        534.40        748.10       169.69 o                         
  15   0   4       1695.02       1582.06       250.10 o                         
 -16   1   4       4306.61       4309.63       362.07 o                         
 -15   1   4       9235.86       9272.65       303.65 o                         
 -14   1   4       4550.47       4861.48       218.90 o                         
 -13   1   4      11085.24      11334.67       322.21 o                         
 -12   1   4       9306.31       9406.57       222.14 o                         
 -11   1   4       6086.67       5940.02       158.23 o                         
 -10   1   4       8844.56       9119.08       168.91 o                         
  -9   1   4       3360.83       3423.17        94.30 o                         
  -8   1   4       7360.22       7464.48       125.29 o                         
  -7   1   4       1693.45       1879.87        53.20 o                         
  -6   1   4      11225.59      11296.62       118.58 o                         
  -5   1   4       7040.46       7771.15        88.36 o                         
  -4   1   4      19840.09      20673.18       140.04 o                         
  -3   1   4      18891.04      20359.71       108.95 o                         
  -2   1   4       2232.12       2432.36        32.46 o                         
  -1   1   4       1504.82       1868.96        28.18 o                         
   0   1   4         36.86        242.24        18.74 o                         
   1   1   4       1079.49       1187.77        24.00 o                         
   2   1   4         13.02        130.42        14.79 o                         
   3   1   4        980.51       1162.69        28.98 o                         
   4   1   4       1298.47       1510.38        45.74 o                         
   5   1   4       3611.76       3868.80        77.22 o                         
   6   1   4       1194.43       1255.31        51.91 o                         
   7   1   4      12200.54      12463.40       165.16 o                         
   8   1   4        509.76        469.15        41.91 o                         
   9   1   4      21843.11      21928.21       291.83 o                         
  10   1   4         38.31        163.84        66.40 o                         
  11   1   4      23654.58      23592.74       329.84 o                         
  12   1   4         19.16         95.45        82.31 o                         
  13   1   4      15873.38      16133.53       332.56 o                         
  14   1   4       1084.78       1094.48       137.57 o                         
  15   1   4       8484.45       9173.01       357.56 o                         
  16   1   4       2345.71       2262.23       601.39 o                         
 -16   2   4       3669.76       3224.91       530.87 o                         
 -15   2   4       1343.52       1224.08       156.32 o                         
 -14   2   4       3272.30       3701.34       214.13 o                         
 -13   2   4      11068.32      11004.78       315.20 o                         
 -12   2   4       2550.76       2582.85       136.13 o                         
 -11   2   4      33596.38      33781.05       384.18 o                         
 -10   2   4       4717.10       4646.25       134.58 o                         
  -9   2   4      70483.38      70030.76       481.38 o                         
  -8   2   4       4669.48       4360.12        73.45 o                         
  -7   2   4      83146.48      81051.48       412.50 o                         
  -6   2   4       1981.54       1870.11        48.26 o                         
  -5   2   4      94957.22      92957.81       460.52 o                         
  -4   2   4       1209.52       1175.27        34.51 o                         
  -3   2   4      71453.20      71288.42       287.20 o                         
  -2   2   4        958.02       1181.70        29.37 o                         
  -1   2   4      16436.23      16722.40       112.88 o                         
   0   2   4       1133.92       1134.08        30.22 o                         
   1   2   4       9472.65       9662.64        72.65 o                         
   2   2   4       7732.37       8008.02        70.09 o                         
   3   2   4      58626.86      60538.79       269.03 o                         
   4   2   4       4821.07       4980.62        65.26 o                         
   5   2   4      43085.86      43893.45       286.36 o                         
   6   2   4       3279.42       3386.11        69.18 o                         
   7   2   4      29582.97      29828.28       261.68 o                         
   8   2   4        693.26        765.48        48.11 o                         
   9   2   4      24012.00      24281.18       277.25 o                         
  10   2   4       1138.12       1427.27        87.74 o                         
  11   2   4      10016.73      10537.94       220.00 o                         
  12   2   4         40.49         61.44       101.54 o                         
  13   2   4       3294.08       3912.75       225.38 o                         
  14   2   4        135.30        155.49       116.74 o                         
  15   2   4        548.88        633.34       145.89 o                         
  16   2   4        547.01        947.10       372.20 o                         
 -15   3   4       1623.17       2046.98       179.08 o                         
 -14   3   4      18441.62      18554.77       473.98 o                         
 -13   3   4        829.78       1151.56       127.26 o                         
 -12   3   4      24078.62      24449.68       435.35 o                         
 -11   3   4        888.05        952.29        75.69 o                         
 -10   3   4      20314.61      20761.97       293.27 o                         
  -9   3   4       3679.60       3819.80       107.06 o                         
  -8   3   4       3743.70       3797.32        80.85 o                         
  -7   3   4       5077.48       4891.92        78.74 o                         
  -6   3   4        595.39        708.05        37.85 o                         
  -5   3   4      10148.35      10398.91       129.62 o                         
  -4   3   4        427.15        421.80        25.14 o                         
  -3   3   4      12817.54      13187.14       114.65 o                         
  -2   3   4      15122.88      15571.10       123.27 o                         
  -1   3   4       6031.65       6352.13        80.06 o                         
   0   3   4      12637.24      12842.70       113.56 o                         
   1   3   4         60.46        149.86        19.44 o                         
   2   3   4       2368.18       2356.70        49.82 o                         
   3   3   4       2212.20       2135.11        45.35 o                         
   4   3   4      16530.79      15437.31       121.59 o                         
   5   3   4      12449.30      12369.96       119.77 o                         
   6   3   4      66415.32      66998.30       354.94 o                         
   7   3   4      16319.35      16235.14       146.80 o                         
   8   3   4      82002.80      81204.52       487.13 o                         
   9   3   4      24288.41      24506.36       292.37 o                         
  10   3   4      79966.66      80594.72       669.19 o                         
  11   3   4      12893.06      13181.55       247.67 o                         
  12   3   4      73535.09      73088.87       926.03 o                         
  13   3   4       5182.98       5177.54       271.08 o                         
  14   3   4      43410.02      42892.79       799.91 o                         
  15   3   4        993.27        927.33       160.22 o                         
  16   3   4      21140.54      20650.05      1774.07 o                         
 -15   4   4        183.52        184.18       180.74 o                         
 -14   4   4          1.87       -141.62       141.62 o                         
 -13   4   4       2177.64       2163.23       167.18 o                         
 -12   4   4        156.24        258.23        86.18 o                         
 -11   4   4       9024.97       8919.11       193.35 o                         
 -10   4   4         20.16        136.39        64.22 o                         
  -9   4   4      26376.35      25661.17       282.17 o                         
  -8   4   4         24.33        101.44        32.19 o                         
  -7   4   4      41343.96      40885.77       293.69 o                         
  -6   4   4       1748.18       1786.39        59.08 o                         
  -5   4   4      39467.94      39039.34       262.97 o                         
  -4   4   4        825.31        934.34        37.26 o                         
  -3   4   4      33692.54      33734.34       235.29 o                         
  -2   4   4       7047.64       7735.59       158.31 o                         
  -1   4   4      32959.97      32723.21       240.77 o                         
   0   4   4      20336.96      21852.37       204.14 o                         
   1   4   4      51861.13      52417.60       329.92 o                         
   2   4   4       6082.02       6516.44        88.15 o                         
   3   4   4      63809.32      63502.64       349.26 o                         
   4   4   4      17856.38      17969.46       149.70 o                         
   5   4   4      57540.81      56666.92       330.66 o                         
   6   4   4       7832.34       7605.05       104.30 o                         
   7   4   4      40020.42      39139.41       284.94 o                         
   8   4   4       5062.40       4809.88       105.14 o                         
   9   4   4      23565.03      23450.39       300.96 o                         
  10   4   4         54.50        243.54        86.78 o                         
  11   4   4       2910.27       2918.65       136.02 o                         
  12   4   4        616.81        872.11       138.60 o                         
  13   4   4        985.54       1204.83       163.71 o                         
  14   4   4        147.32         79.91       143.31 o                         
  15   4   4       2680.67       2947.37       330.32 o                         
 -15   5   4       3209.17       3121.34       409.50 o                         
 -14   5   4       6417.77       6469.67       313.52 o                         
 -13   5   4       1450.30       1580.91       150.94 o                         
 -12   5   4       9658.55      10104.53       241.87 o                         
 -11   5   4       1668.86       1753.76       104.30 o                         
 -10   5   4       6773.47       7138.00       172.35 o                         
  -9   5   4       1110.98       1115.61        73.06 o                         
  -8   5   4       1950.09       2192.09        82.19 o                         
  -7   5   4       1807.70       1859.46        61.94 o                         
  -6   5   4         16.93         97.53        28.74 o                         
  -5   5   4         96.64        165.58        25.72 o                         
  -4   5   4       3142.37       3525.87        71.49 o                         
  -3   5   4         36.08        132.53        27.28 o                         
  -2   5   4        813.51       1099.76        44.79 o                         
  -1   5   4       3015.77       3232.89        72.56 o                         
   0   5   4       4128.66       4492.87        96.84 o                         
   1   5   4      14644.84      14870.04       158.32 o                         
   2   5   4       2728.39       2789.70        66.11 o                         
   3   5   4      37259.78      38262.08       265.44 o                         
   4   5   4       3714.52       3830.07        76.13 o                         
   5   5   4      42533.74      41150.21       254.78 o                         
   6   5   4       1996.69       2104.66        57.92 o                         
   7   5   4      38430.00      37426.12       279.26 o                         
   8   5   4       2423.96       2746.22        93.74 o                         
   9   5   4      40521.21      41163.12       372.88 o                         
  10   5   4        283.40        274.28        78.44 o                         
  11   5   4      25482.87      25710.45       419.94 o                         
  12   5   4        438.10        605.11       114.97 o                         
  13   5   4      19849.23      19764.47       522.55 o                         
  14   5   4        254.10        596.53       183.83 o                         
  15   5   4      11586.51      11890.86       559.96 o                         
 -14   6   4       9936.38      10430.05       422.78 o                         
 -13   6   4       1396.69       1420.98       127.79 o                         
 -12   6   4      31773.78      32182.73       470.86 o                         
 -11   6   4       2594.05       2823.78       128.18 o                         
 -10   6   4      55749.39      55777.27       527.43 o                         
  -9   6   4       2559.67       2717.93       102.31 o                         
  -8   6   4      76192.04      75554.27       532.93 o                         
  -7   6   4       3024.64       3166.12        93.47 o                         
  -6   6   4      92147.02      90808.12       535.55 o                         
  -5   6   4       2389.06       2606.81        69.52 o                         
  -4   6   4      93386.10      93504.31       498.11 o                         
  -3   6   4        206.78        346.63        35.62 o                         
  -2   6   4      57119.01      57843.57       382.02 o                         
  -1   6   4       2064.80       2335.39        78.57 o                         
   0   6   4      47265.92      45473.37       392.36 o                         
   1   6   4        801.23       1038.24       102.47 o                         
   2   6   4      67177.73      65363.67       406.77 o                         
   3   6   4       1258.10       1403.64        57.73 o                         
   4   6   4      84819.78      82924.65       489.29 o                         
   5   6   4       6710.15       6759.31       117.58 o                         
   6   6   4      75361.03      73266.38       412.73 o                         
   7   6   4       1532.53       1628.96        58.14 o                         
   8   6   4      32469.44      32288.32       310.57 o                         
   9   6   4        147.45        243.41        62.28 o                         
  10   6   4      12563.62      12506.69       270.30 o                         
  11   6   4         12.33        133.55        92.47 o                         
  12   6   4       4396.93       4312.62       208.67 o                         
  13   6   4       1037.46        928.63       166.87 o                         
  14   6   4       1078.25       1546.10       198.01 o                         
  15   6   4       1121.39       1296.44       372.32 o                         
 -14   7   4         22.20        113.29       149.88 o                         
 -13   7   4       5096.40       6011.98       236.28 o                         
 -12   7   4        339.17        383.43        98.43 o                         
 -11   7   4       1851.64       2226.93       132.31 o                         
 -10   7   4         12.67        212.56        68.29 o                         
  -9   7   4        197.46        283.23        67.10 o                         
  -8   7   4       1798.75       2116.20        95.22 o                         
  -7   7   4      12975.78      12996.05       214.24 o                         
  -6   7   4      18689.56      18250.90       198.29 o                         
  -5   7   4      33574.68      33206.92       290.36 o                         
  -4   7   4      32487.85      31787.06       287.35 o                         
  -3   7   4      43610.39      42739.13       346.41 o                         
  -2   7   4      14461.65      14195.03       185.47 o                         
  -1   7   4      20339.21      20654.26       228.98 o                         
   0   7   4       4815.61       4955.36       110.27 o                         
   1   7   4        222.75        436.67        40.83 o                         
   2   7   4        820.04        797.18        47.53 o                         
   3   7   4        913.59        949.43        48.32 o                         
   4   7   4       3269.09       2837.07        87.35 o                         
   5   7   4       7824.77       7548.67       144.36 o                         
   6   7   4       2389.00       2267.89        68.61 o                         
   7   7   4       1008.42       1108.75        63.29 o                         
   8   7   4          8.19        160.52        51.77 o                         
   9   7   4        649.70        633.61        82.05 o                         
  10   7   4         42.35        115.09        81.07 o                         
  11   7   4        442.85        598.55       100.27 o                         
  12   7   4         37.88        235.13       110.83 o                         
  13   7   4        576.89        755.28       138.36 o                         
  14   7   4        176.83        194.36       156.93 o                         
  15   7   4        820.74       1291.80       562.73 o                         
 -14   8   4       3685.38       3752.38       291.70 o                         
 -13   8   4       7912.51       8148.81       286.98 o                         
 -12   8   4       6321.58       6508.52       229.55 o                         
 -11   8   4       7168.61       7462.17       220.72 o                         
 -10   8   4       3820.35       4063.49       159.58 o                         
  -9   8   4       7052.14       7213.39       170.88 o                         
  -8   8   4      13534.83      13406.19       225.12 o                         
  -7   8   4      11609.21      11364.43       207.47 o                         
  -6   8   4      28312.61      28030.05       296.77 o                         
  -5   8   4      14526.05      14258.47       211.07 o                         
  -4   8   4      49952.13      49195.39       397.67 o                         
  -3   8   4      18418.86      18636.68       214.04 o                         
  -2   8   4      73095.06      72643.51       515.61 o                         
  -1   8   4      30431.42      30443.25       292.00 o                         
   0   8   4      71540.64      68179.43       499.54 o                         
   1   8   4      17073.70      16960.19       181.68 o                         
   2   8   4      65017.52      64568.52       475.56 o                         
   3   8   4       7425.02       7338.92       144.20 o                         
   4   8   4      28541.67      27868.69       324.52 o                         
   5   8   4        486.82        681.74        60.14 o                         
   6   8   4      12927.28      13099.61       288.82 o                         
   7   8   4       1191.90       1269.50        94.51 o                         
   8   8   4       4595.48       4322.71       152.36 o                         
   9   8   4       2618.77       2739.50       124.37 o                         
  10   8   4       1674.32       1835.65       127.94 o                         
  11   8   4       3730.10       3807.85       179.31 o                         
  12   8   4       1304.79       1554.93       145.00 o                         
  13   8   4       1936.29       2293.37       227.19 o                         
  14   8   4        681.70        747.20       179.48 o                         
 -14   9   4        522.16        483.59       275.22 o                         
 -13   9   4       8965.76       9836.73       307.09 o                         
 -12   9   4        138.00        214.21       107.83 o                         
 -11   9   4      10355.62      10619.86       270.04 o                         
 -10   9   4       1944.56       1828.81       115.49 o                         
  -9   9   4       4062.42       4237.37       145.08 o                         
  -8   9   4       8368.85       8080.45       181.36 o                         
  -7   9   4         50.34        116.77        64.58 o                         
  -6   9   4      19677.44      19477.47       263.26 o                         
  -5   9   4        317.91        458.27        57.18 o                         
  -4   9   4      49772.91      48637.64       406.12 o                         
  -3   9   4      10737.58      10980.69       167.37 o                         
  -2   9   4      39601.83      38728.96       348.67 o                         
  -1   9   4      22675.47      21416.27       338.08 o                         
   0   9   4      14174.46      14170.61       243.68 o                         
   1   9   4      13905.27      13595.84       189.71 o                         
   2   9   4       5593.66       5593.24        99.12 o                         
   3   9   4      15893.15      15529.01       234.13 o                         
   4   9   4       2400.19       2665.76        84.43 o                         
   5   9   4      28975.86      28423.30       336.23 o                         
   6   9   4        659.72        546.47        67.98 o                         
   7   9   4      28675.40      27799.74       379.69 o                         
   8   9   4         25.38         17.53        85.25 o                         
   9   9   4      24470.97      24602.03       360.67 o                         
  10   9   4       1838.18       1854.19       125.37 o                         
  11   9   4      26215.50      25818.50       447.48 o                         
  12   9   4       3131.39       3376.02       182.64 o                         
  13   9   4      22100.39      22017.43       485.50 o                         
  14   9   4       2757.67       2766.10       505.50 o                         
 -14  10   4        110.93       -367.62       367.62 o                         
 -13  10   4         60.83        170.45       137.28 o                         
 -12  10   4        382.68        287.61       115.93 o                         
 -11  10   4          2.13        152.47        99.42 o                         
 -10  10   4       3887.17       4135.22       168.19 o                         
  -9  10   4         71.13         87.90        77.70 o                         
  -8  10   4      13143.91      13238.64       249.91 o                         
  -7  10   4        142.95        222.66        74.97 o                         
  -6  10   4      27985.14      27441.65       332.17 o                         
  -5  10   4       8696.50       8757.76       181.10 o                         
  -4  10   4      17942.21      17744.54       253.05 o                         
  -3  10   4      23219.32      23465.03       264.51 o                         
  -2  10   4      20659.00      20011.90       283.82 o                         
  -1  10   4      35900.32      36169.10       413.79 o                         
   0  10   4      32991.62      32583.88       415.38 o                         
   1  10   4      27123.75      26810.22       336.48 o                         
   2  10   4      39279.79      38116.96       303.70 o                         
   3  10   4       6562.85       6244.88       136.20 o                         
   4  10   4      41339.41      40651.07       399.70 o                         
   5  10   4         81.16        151.92        63.99 o                         
   6  10   4      31777.72      31440.96       406.69 o                         
   7  10   4        115.72        207.66        87.16 o                         
   8  10   4      18224.71      17686.82       319.15 o                         
   9  10   4          7.10         50.65        85.82 o                         
  10  10   4       2019.92       2009.75       135.91 o                         
  11  10   4          9.17         77.59       115.97 o                         
  12  10   4        244.86        545.76       118.78 o                         
  13  10   4        106.43        416.33       140.67 o                         
  14  10   4       3450.07       3342.05       428.12 o                         
 -14  11   4       5281.66       5037.75       639.03 o                         
 -13  11   4       8168.53       8079.11       433.40 o                         
 -12  11   4       5045.13       5277.02       244.34 o                         
 -11  11   4      13324.20      13317.08       315.59 o                         
 -10  11   4       3145.42       3314.79       156.44 o                         
  -9  11   4      15742.04      15748.44       303.97 o                         
  -8  11   4       7380.29       6938.73       182.28 o                         
  -7  11   4      16681.46      16117.48       293.22 o                         
  -6  11   4       3486.48       3424.47       132.65 o                         
  -5  11   4      10827.93      10649.15       206.59 o                         
  -4  11   4        406.38        431.80        68.65 o                         
  -3  11   4       5734.62       5695.72       152.00 o                         
  -2  11   4       5111.45       5127.62       149.71 o                         
  -1  11   4      16161.38      16332.85       262.61 o                         
   0  11   4      27547.00      28417.95       359.33 o                         
   1  11   4      12643.93      13129.24       220.63 o                         
   2  11   4      71075.82      70578.78       581.92 o                         
   3  11   4       1874.84       2036.72       103.41 o                         
   4  11   4      66254.93      65922.89       646.86 o                         
   5  11   4        240.79        114.65        68.53 o                         
   6  11   4      42876.46      42336.89       510.10 o                         
   7  11   4       4727.33       4552.56       171.38 o                         
   8  11   4      31431.43      31208.95       424.40 o                         
   9  11   4      13348.38      13165.59       292.75 o                         
  10  11   4      23285.12      22018.83       418.75 o                         
  11  11   4      13575.67      13306.01       336.68 o                         
  12  11   4      17447.68      17260.37       418.03 o                         
  13  11   4       3466.75       3814.04       301.68 o                         
  14  11   4      14148.48      14769.44      1465.90 o                         
 -13  12   4       7292.86       6748.38       639.48 o                         
 -12  12   4       2455.79       2690.42       206.15 o                         
 -11  12   4      14652.45      14558.67       352.69 o                         
 -10  12   4         66.79        115.63       105.64 o                         
  -9  12   4      24388.60      23314.29       383.37 o                         
  -8  12   4       2537.78       2498.45       132.00 o                         
  -7  12   4      36319.48      35909.29       450.98 o                         
  -6  12   4       2659.42       2762.85       129.61 o                         
  -5  12   4      69717.27      69267.35       697.31 o                         
  -4  12   4       4544.98       4570.27       147.79 o                         
  -3  12   4     112355.14     113475.63       877.25 o                         
  -2  12   4       6862.75       6949.19       172.27 o                         
  -1  12   4     106802.19     108928.20       964.80 o                         
   0  12   4       2426.23       2699.13       112.08 o                         
   1  12   4     119609.17     119103.48       861.22 o                         
   2  12   4       1465.95       1793.75       100.01 o                         
   3  12   4     111075.81     109446.21       959.08 o                         
   4  12   4       2002.50       2226.55       130.47 o                         
   5  12   4      71672.30      70664.90       701.67 o                         
   6  12   4       2062.00       2367.51       143.90 o                         
   7  12   4      25915.04      25448.52       432.48 o                         
   8  12   4        281.58        247.08       110.03 o                         
   9  12   4       9633.75       9863.15       266.74 o                         
  10  12   4          6.52       -106.78       112.34 o                         
  11  12   4       2948.98       3066.95       199.52 o                         
  12  12   4        328.99        621.42       141.87 o                         
  13  12   4         44.28        365.92       178.72 o                         
 -12  13   4      10905.28      11359.74       579.94 o                         
 -11  13   4      10676.39      10802.59       330.53 o                         
 -10  13   4      11129.21      10694.98       317.48 o                         
  -9  13   4      11788.77      11593.41       325.55 o                         
  -8  13   4       7559.26       7340.08       279.53 o                         
  -7  13   4      11743.86      11560.47       282.74 o                         
  -6  13   4       3751.53       3772.18       161.08 o                         
  -5  13   4      13501.42      13569.06       283.15 o                         
  -4  13   4       1482.01       1415.30        98.47 o                         
  -3  13   4       7394.62       7257.67       194.13 o                         
  -2  13   4        588.43        719.29        85.75 o                         
  -1  13   4         74.61        105.99        67.17 o                         
   0  13   4        141.71        263.72        75.45 o                         
   1  13   4       4990.75       4818.98       163.94 o                         
   2  13   4        167.54        305.70        91.53 o                         
   3  13   4      10431.09      10829.49       269.40 o                         
   4  13   4       1597.97       1468.43       140.40 o                         
   5  13   4      14343.77      14407.24       316.44 o                         
   6  13   4       7451.63       7221.44       245.48 o                         
   7  13   4      11551.50      11527.54       301.10 o                         
   8  13   4      15833.18      15407.61       363.00 o                         
   9  13   4       9332.49       8961.63       293.50 o                         
  10  13   4      15976.82      15148.62       411.48 o                         
  11  13   4       5742.29       5534.46       279.26 o                         
  12  13   4      11355.59      10714.02       616.78 o                         
  13  13   4       7078.58       5979.46       908.55 o                         
 -12  14   4       3157.02       4220.36       857.31 o                         
 -11  14   4        442.86        187.90       145.17 o                         
 -10  14   4       5573.81       5570.85       244.04 o                         
  -9  14   4          0.22          1.89       107.96 o                         
  -8  14   4      13011.05      13038.37       308.15 o                         
  -7  14   4        801.76        652.01       101.78 o                         
  -6  14   4      27620.86      28144.79       419.43 o                         
  -5  14   4         48.03        174.43        87.31 o                         
  -4  14   4      63395.62      64369.90       626.32 o                         
  -3  14   4       7328.48       7931.08       210.05 o                         
  -2  14   4     124432.26     124266.72      1079.58 o                         
  -1  14   4      11466.22      12212.34       286.51 o                         
   0  14   4     146435.06     147418.59      1493.71 o                         
   1  14   4      10132.57      10607.68       269.70 o                         
   2  14   4     104717.27     105078.66      1099.34 o                         
   3  14   4       3951.72       3811.16       185.95 o                         
   4  14   4      56324.61      56648.93       731.32 o                         
   5  14   4        158.58        349.77       133.54 o                         
   6  14   4      25627.04      25258.44       488.07 o                         
   7  14   4        270.65        233.70       116.27 o                         
   8  14   4      10536.18      10273.74       307.19 o                         
   9  14   4        214.19        135.24       119.61 o                         
  10  14   4       3337.12       3304.49       215.78 o                         
  11  14   4         30.58       -195.85       195.85 o                         
  12  14   4        890.00        279.36       390.95 o                         
 -11  15   4       4585.30       4622.02       419.11 o                         
 -10  15   4       4914.55       4790.51       236.48 o                         
  -9  15   4       6635.77       6247.38       253.15 o                         
  -8  15   4       3331.53       3148.01       172.28 o                         
  -7  15   4       5031.45       4826.95       196.38 o                         
  -6  15   4       1449.43       1130.50       112.70 o                         
  -5  15   4       2006.25       1903.11       132.92 o                         
  -4  15   4        576.17        423.70        83.33 o                         
  -3  15   4        164.95        151.65        93.93 o                         
  -2  15   4       1783.00       1808.62       137.30 o                         
  -1  15   4       1914.52       2047.67       150.46 o                         
   0  15   4       4630.09       4983.94       223.42 o                         
   1  15   4      11163.70      11274.08       325.65 o                         
   2  15   4       3589.61       3462.93       200.19 o                         
   3  15   4      19327.45      19660.07       440.70 o                         
   4  15   4       4844.66       4727.91       206.08 o                         
   5  15   4      25982.72      26001.43       508.96 o                         
   6  15   4       1322.82       1377.33       140.99 o                         
   7  15   4      26853.38      26541.81       506.18 o                         
   8  15   4        446.69        442.27       127.51 o                         
   9  15   4      18546.65      18447.29       471.10 o                         
  10  15   4         16.20       -168.12       168.12 o                         
  11  15   4      22502.18      21124.05      1898.94 o                         
 -11  16   4         18.93       -261.15       264.88 o                         
 -10  16   4       2274.90       2146.13       372.83 o                         
  -9  16   4        346.90        387.06       142.19 o                         
  -8  16   4       3290.45       2897.05       183.89 o                         
  -7  16   4        112.50         51.64       123.49 o                         
  -6  16   4       2476.42       2619.51       164.90 o                         
  -5  16   4       1429.52       1442.97       128.95 o                         
  -4  16   4       2375.81       2358.28       156.58 o                         
  -3  16   4       3532.73       3938.00       167.94 o                         
  -2  16   4         98.83         90.52       103.11 o                         
  -1  16   4       8745.13       8673.37       333.79 o                         
   0  16   4        672.89        671.71       139.07 o                         
   1  16   4      10795.21      11191.39       337.91 o                         
   2  16   4        358.59        377.98       109.15 o                         
   3  16   4       8172.70       8396.31       272.84 o                         
   4  16   4         60.36        114.97       120.76 o                         
   5  16   4       3134.09       3080.96       186.09 o                         
   6  16   4        182.96        437.72       128.86 o                         
   7  16   4       1113.94        766.43       176.38 o                         
   8  16   4        208.78        284.58       129.38 o                         
   9  16   4         34.64        -83.23       141.98 o                         
  10  16   4         29.39        -81.96       339.69 o                         
  -9  17   4       2853.78       2394.30       293.57 o                         
  -8  17   4        424.82        240.97       133.97 o                         
  -7  17   4        772.27        762.45       129.76 o                         
  -6  17   4       1207.91       1062.18       128.26 o                         
  -5  17   4       1108.68       1048.88       131.14 o                         
  -4  17   4        181.70        -33.71       116.76 o                         
  -3  17   4       3040.10       3189.06       178.26 o                         
  -2  17   4       1331.84       1322.87       131.11 o                         
  -1  17   4       3956.80       3880.60       206.94 o                         
   0  17   4       7658.66       7907.04       273.02 o                         
   1  17   4      14429.26      14966.02       373.67 o                         
   2  17   4      13128.10      13490.10       367.93 o                         
   3  17   4      15084.18      15296.77       384.57 o                         
   4  17   4      14825.19      15418.92       399.28 o                         
   5  17   4       7830.48       7718.53       292.17 o                         
   6  17   4      10356.38      10677.83       343.31 o                         
   7  17   4       2593.70       2484.55       184.88 o                         
   8  17   4       6527.75       5921.17       300.07 o                         
   9  17   4         28.87       -325.42       325.42 o                         
  -8  18   4        898.20        394.72       195.99 o                         
  -7  18   4       9528.42       9480.48       403.95 o                         
  -6  18   4       2294.54       2073.38       199.70 o                         
  -5  18   4      11206.78      11105.21       354.44 o                         
  -4  18   4       2615.07       2688.47       197.12 o                         
  -3  18   4      10769.62      11888.00       350.96 o                         
  -2  18   4       4711.67       5078.23       225.67 o                         
  -1  18   4       9679.93       9765.99       325.09 o                         
   0  18   4       2578.52       2586.62       176.52 o                         
   1  18   4       8847.40       9046.10       302.64 o                         
   2  18   4        376.79        466.94       125.39 o                         
   3  18   4       1801.96       1725.12       199.13 o                         
   4  18   4        177.13        225.64       130.51 o                         
   5  18   4        111.03        206.56       133.15 o                         
   6  18   4       1546.88       1255.37       150.91 o                         
   7  18   4        523.46        176.69       170.85 o                         
   8  18   4        949.54        812.03       249.33 o                         
  -7  19   4         40.42        -54.13       238.04 o                         
  -6  19   4        223.61       -280.22       280.22 o                         
  -5  19   4        580.43        259.71       171.03 o                         
  -4  19   4         68.77        112.10       135.51 o                         
  -3  19   4       1375.13       1155.51       168.36 o                         
  -2  19   4        462.48        469.81       133.86 o                         
  -1  19   4       1098.85        760.63       127.74 o                         
   0  19   4        919.81       1124.61       154.22 o                         
   1  19   4       1090.56       1119.98       150.64 o                         
   2  19   4        149.52         36.14       145.05 o                         
   3  19   4       1461.35       1408.85       173.28 o                         
   4  19   4        423.55        507.01       164.35 o                         
   5  19   4        436.51        508.19       167.49 o                         
   6  19   4         42.35       -218.90       218.90 o                         
   7  19   4        275.67        251.15       269.84 o                         
  -6  20   4      11816.71      14146.08      1468.15 o                         
  -4  20   4      18523.48      20305.79      2004.66 o                         
  -3  20   4      13784.38      14885.00       700.29 o                         
  -2  20   4      22217.96      25513.10      1379.64 o                         
  -1  20   4      13929.95      13765.58       435.54 o                         
   0  20   4      13547.74      13571.80       411.95 o                         
   1  20   4      13445.93      13666.19       411.33 o                         
   2  20   4       7303.45       7081.82       443.08 o                         
   3  20   4       5527.41       5717.24       414.20 o                         
   4  20   4       6712.63       6207.86       680.84 o                         
   5  20   4       1643.60       1189.46       538.18 o                         
  -3  21   4        209.09       -606.10       606.10 o                         
  -2  21   4       1020.30       1022.17       344.74 o                         
  -1  21   4        709.56        445.76       243.47 o                         
   0  21   4        126.27         52.29       204.90 o                         
   1  21   4       3419.86       3202.31       390.60 o                         
   2  21   4       4400.75       4371.46       694.67 o                         
   3  21   4       8951.86       7863.80      1157.30 o                         
 -16   1   5        368.03        -39.11       216.39 o                         
 -15   1   5       1711.08       1728.78       177.54 o                         
 -14   1   5         99.56        219.84       126.89 o                         
 -13   1   5       3610.12       3452.59       203.25 o                         
 -12   1   5       4471.23       4313.73       171.36 o                         
 -11   1   5       7352.89       7359.06       177.37 o                         
 -10   1   5      12105.93      12093.87       196.80 o                         
  -9   1   5      21856.85      21379.92       252.43 o                         
  -8   1   5      19354.11      19524.31       191.87 o                         
  -7   1   5      24707.91      24731.57       208.57 o                         
  -6   1   5      35455.75      35858.95       246.53 o                         
  -5   1   5       6390.62       6216.10        85.53 o                         
  -4   1   5      39606.68      41110.76       208.08 o                         
  -3   1   5         52.20        125.88        16.66 o                         
  -2   1   5      26500.68      28185.31       160.63 o                         
  -1   1   5       4417.63       5291.14        99.93 o                         
   0   1   5       1301.60       1452.28        35.37 o                         
   1   1   5       1466.95       1613.32        32.38 o                         
   2   1   5       6989.11       7455.05        71.74 o                         
   3   1   5      14950.45      15956.70       129.63 o                         
   4   1   5       4550.78       4911.91        73.69 o                         
   5   1   5       2805.81       2887.00        79.97 o                         
   6   1   5        209.87        215.25        34.92 o                         
   7   1   5        961.54       1058.77        56.65 o                         
   8   1   5       3841.85       3834.39       102.13 o                         
   9   1   5       8205.20       8280.84       180.84 o                         
  10   1   5       4346.99       4452.02       141.34 o                         
  11   1   5      12902.09      13145.32       246.98 o                         
  12   1   5      13240.09      13417.31       276.41 o                         
  13   1   5       5377.61       5238.15       235.58 o                         
  14   1   5      12849.62      12575.82       380.05 o                         
  15   1   5       4423.17       4720.50       288.71 o                         
 -16   2   5       5113.24       4832.68       484.68 o                         
 -15   2   5        546.91        331.54       202.06 o                         
 -14   2   5       7398.96       7833.28       302.68 o                         
 -13   2   5        521.56        581.49       121.26 o                         
 -12   2   5      10797.45      11014.85       273.23 o                         
 -11   2   5       1069.56       1082.21        85.23 o                         
 -10   2   5      28883.38      28461.69       342.56 o                         
  -9   2   5       1263.24       1411.30        71.09 o                         
  -8   2   5      81058.53      80479.61       465.01 o                         
  -7   2   5      15554.44      15489.12       168.79 o                         
  -6   2   5     118404.12     116373.45       561.53 o                         
  -5   2   5      27038.29      26859.64       198.75 o                         
  -4   2   5     127585.02     125173.84       517.21 o                         
  -3   2   5      34675.12      34975.33       192.57 o                         
  -2   2   5     105099.28     106049.05       427.45 o                         
  -1   2   5      14636.79      14586.92       116.30 o                         
   0   2   5      22695.36      23080.48       164.69 o                         
   1   2   5      16116.52      16435.22       122.18 o                         
   2   2   5       6459.45       6744.56        72.00 o                         
   3   2   5       9219.58       9338.65        89.47 o                         
   4   2   5        852.56        929.90        41.79 o                         
   5   2   5      18753.38      19041.65       185.00 o                         
   6   2   5       2017.10       2086.80        65.31 o                         
   7   2   5      32542.08      32317.44       297.74 o                         
   8   2   5      11526.08      11690.62       174.62 o                         
   9   2   5      45332.02      45462.67       406.37 o                         
  10   2   5      14917.24      14990.81       255.24 o                         
  11   2   5      30207.75      31016.18       409.78 o                         
  12   2   5       9280.95       9845.76       296.82 o                         
  13   2   5       9881.10      10315.13       346.48 o                         
  14   2   5       3672.11       4056.16       244.09 o                         
  15   2   5       4518.62       4448.89       279.80 o                         
  16   2   5       2133.93       2171.64       670.06 o                         
 -15   3   5        143.07         72.16       150.06 o                         
 -14   3   5         11.02       -100.43       129.98 o                         
 -13   3   5         36.62         69.20       109.49 o                         
 -12   3   5        831.97        788.37        97.15 o                         
 -11   3   5         41.16         75.52        74.21 o                         
 -10   3   5       6119.75       6097.57       151.60 o                         
  -9   3   5       6387.32       6430.69       135.57 o                         
  -8   3   5      10851.14      10494.78       147.99 o                         
  -7   3   5      12829.96      12840.55       158.70 o                         
  -6   3   5       5363.00       5326.29        87.32 o                         
  -5   3   5      41152.69      41860.77       284.62 o                         
  -4   3   5       2548.54       2510.25        58.62 o                         
  -3   3   5      89265.49      89015.98       411.32 o                         
  -2   3   5       7498.83       7912.95        93.34 o                         
  -1   3   5     115733.89     117105.06       582.06 o                         
   0   3   5       3965.06       4109.79        75.74 o                         
   1   3   5     103290.17     104452.26       496.50 o                         
   2   3   5       6927.03       6826.13        84.63 o                         
   3   3   5      23412.07      23814.80       181.56 o                         
   4   3   5      10638.79      10115.89       108.18 o                         
   5   3   5       1112.12       1165.15        40.28 o                         
   6   3   5      13182.53      12726.79       134.13 o                         
   7   3   5        513.96        544.25        37.74 o                         
   8   3   5       7037.98       6870.40       135.39 o                         
   9   3   5       3770.64       3932.74       119.69 o                         
  10   3   5         16.31        290.62        70.21 o                         
  11   3   5       7639.31       7585.81       233.87 o                         
  12   3   5        362.53        458.48       130.78 o                         
  13   3   5       2546.07       2647.11       239.52 o                         
  14   3   5        896.39       1173.33       179.05 o                         
  15   3   5       1704.92       1605.45       211.90 o                         
 -15   4   5       8309.19       7758.86       485.20 o                         
 -14   4   5        785.38        959.86       159.08 o                         
 -13   4   5      16399.08      16941.23       403.03 o                         
 -12   4   5        393.48        407.07        85.87 o                         
 -11   4   5      34622.17      34758.42       423.32 o                         
 -10   4   5        825.87       1035.36        84.09 o                         
  -9   4   5      57457.71      56153.15       464.85 o                         
  -8   4   5       4556.56       4715.61       119.47 o                         
  -7   4   5      86338.14      83828.65       496.16 o                         
  -6   4   5      30281.94      30205.32       253.45 o                         
  -5   4   5     107868.41     105826.30       562.20 o                         
  -4   4   5      45771.22      45235.76       299.17 o                         
  -3   4   5      57320.19      56099.87       346.96 o                         
  -2   4   5      73137.30      73717.30       409.64 o                         
  -1   4   5      24338.55      23990.38       240.97 o                         
   0   4   5      80016.99      81509.56       484.87 o                         
   1   4   5       2801.15       2926.07        66.08 o                         
   2   4   5      69185.45      68949.98       378.90 o                         
   3   4   5       3402.22       3334.98        74.24 o                         
   4   4   5      85011.48      85288.88       447.59 o                         
   5   4   5       2168.38       2138.71        57.89 o                         
   6   4   5      81530.52      80427.46       457.40 o                         
   7   4   5       1072.67       1177.47        48.76 o                         
   8   4   5      88687.75      89568.57       626.87 o                         
   9   4   5        427.87        639.73        60.39 o                         
  10   4   5      56797.84      58907.48       588.94 o                         
  11   4   5       2203.71       2248.92       130.92 o                         
  12   4   5      38403.13      39119.41       619.96 o                         
  13   4   5       4548.19       5000.98       271.72 o                         
  14   4   5      12856.52      13611.16       455.65 o                         
  15   4   5       2972.86       3312.11       359.73 o                         
 -14   5   5       2254.12       2676.50       202.51 o                         
 -13   5   5       8333.84       8505.82       319.50 o                         
 -12   5   5        929.49       1040.78       100.13 o                         
 -11   5   5      18828.06      19234.43       325.66 o                         
 -10   5   5       2788.39       3025.19       127.57 o                         
  -9   5   5      35026.09      36158.36       356.67 o                         
  -8   5   5        738.89        781.25        56.50 o                         
  -7   5   5      54250.69      53946.88       380.34 o                         
  -6   5   5      13486.65      13694.87       173.10 o                         
  -5   5   5      52860.68      51633.87       322.90 o                         
  -4   5   5      56397.20      56172.15       353.65 o                         
  -3   5   5      18043.87      17765.27       175.34 o                         
  -2   5   5      97515.74      95528.83       537.52 o                         
  -1   5   5      17834.67      17394.96       206.45 o                         
   0   5   5      76846.20      78231.57       518.94 o                         
   1   5   5      16425.17      16877.73       175.53 o                         
   2   5   5      40907.00      39891.32       288.39 o                         
   3   5   5       9629.88       9716.78       134.30 o                         
   4   5   5       4915.28       5158.73       101.05 o                         
   5   5   5      12779.48      12957.78       155.12 o                         
   6   5   5       4073.08       4111.53        77.64 o                         
   7   5   5        551.84        722.52        49.27 o                         
   8   5   5      11322.90      11712.68       184.65 o                         
   9   5   5       3077.44       3190.84       114.91 o                         
  10   5   5       4862.45       4982.60       171.41 o                         
  11   5   5      14846.19      15445.67       333.23 o                         
  12   5   5       1226.00       1487.81       141.76 o                         
  13   5   5      28168.50      28710.85       640.89 o                         
  14   5   5       1292.42       1339.24       198.52 o                         
  15   5   5      26395.80      26214.26      1065.95 o                         
 -14   6   5      14264.01      14827.85       446.53 o                         
 -13   6   5        536.33        657.58       118.93 o                         
 -12   6   5      25400.06      25638.03       412.23 o                         
 -11   6   5         63.18        182.84        85.22 o                         
 -10   6   5      32787.99      33207.64       388.25 o                         
  -9   6   5          2.36         82.62        58.39 o                         
  -8   6   5      27395.30      27536.68       303.89 o                         
  -7   6   5        335.60        426.32        56.64 o                         
  -6   6   5      11197.82      10660.11       147.52 o                         
  -5   6   5         58.23        154.35        33.73 o                         
  -4   6   5        386.02        395.46        40.01 o                         
  -3   6   5       2656.58       2670.38        70.24 o                         
  -2   6   5       1903.71       2004.70        64.08 o                         
  -1   6   5      11364.92      11380.09       163.01 o                         
   0   6   5      17736.58      17885.43       205.11 o                         
   1   6   5      68909.42      68592.40       474.14 o                         
   2   6   5      30933.32      30227.05       257.78 o                         
   3   6   5      65555.34      64940.79       449.60 o                         
   4   6   5      51885.49      50685.30       362.30 o                         
   5   6   5      70399.80      69459.00       473.62 o                         
   6   6   5      48792.65      47331.91       386.46 o                         
   7   6   5      41342.18      40843.51       355.09 o                         
   8   6   5      36337.59      35629.93       367.37 o                         
   9   6   5      19395.94      19387.25       293.91 o                         
  10   6   5      17681.71      17096.90       331.81 o                         
  11   6   5      10226.75      10387.50       286.35 o                         
  12   6   5       3349.36       3378.05       195.05 o                         
  13   6   5       3757.28       3802.12       293.48 o                         
  14   6   5         97.67        -99.96       139.43 o                         
  15   6   5       1926.87       1698.79       402.47 o                         
 -14   7   5      11630.27      12506.04       425.04 o                         
 -13   7   5        624.26        775.19       126.91 o                         
 -12   7   5      19541.98      19501.59       365.21 o                         
 -11   7   5        264.26        349.28        95.76 o                         
 -10   7   5      38696.69      38380.32       455.73 o                         
  -9   7   5       1746.36       1927.13        97.18 o                         
  -8   7   5      62406.45      61172.30       500.50 o                         
  -7   7   5      12814.35      12495.10       208.46 o                         
  -6   7   5      63202.69      62091.01       420.03 o                         
  -5   7   5      19814.54      19382.37       221.24 o                         
  -4   7   5      65898.23      65462.02       448.05 o                         
  -3   7   5      36635.35      36894.75       301.72 o                         
  -2   7   5      77258.52      76138.90       494.30 o                         
  -1   7   5      60887.58      60587.31       485.56 o                         
   0   7   5      39147.16      38907.50       399.80 o                         
   1   7   5      44851.16      44723.70       341.36 o                         
   2   7   5      13289.94      14689.02       330.65 o                         
   3   7   5      11306.78      11029.82       164.14 o                         
   4   7   5        536.07        813.27        56.75 o                         
   5   7   5       3840.76       4036.14       107.24 o                         
   6   7   5       5397.62       5424.07       129.07 o                         
   7   7   5        111.11        153.37        60.76 o                         
   8   7   5      18220.16      18188.54       296.31 o                         
   9   7   5       8144.20       8082.65       205.39 o                         
  10   7   5      42571.96      41422.47       526.80 o                         
  11   7   5       9010.37       9709.68       286.65 o                         
  12   7   5      39891.41      40042.17       613.60 o                         
  13   7   5       6513.82       7389.74       304.30 o                         
  14   7   5      30539.67      30627.94       713.95 o                         
 -14   8   5       2266.27       3405.07       562.84 o                         
 -13   8   5       1507.66       1527.98       161.22 o                         
 -12   8   5       2634.77       2804.38       155.26 o                         
 -11   8   5       1064.36       1413.87       124.15 o                         
 -10   8   5       3598.20       3548.72       153.17 o                         
  -9   8   5        411.50        659.70        77.38 o                         
  -8   8   5       4676.43       4785.18       139.15 o                         
  -7   8   5      11641.80      12076.98       217.81 o                         
  -6   8   5       7414.99       7610.81       153.85 o                         
  -5   8   5      42928.18      43229.18       389.04 o                         
  -4   8   5       4397.76       4645.73       122.47 o                         
  -3   8   5      99919.02      98558.29       708.37 o                         
  -2   8   5       1792.06       1909.92        76.28 o                         
  -1   8   5     169220.39     166650.23      1155.75 o                         
   0   8   5       7364.22       7512.42       157.15 o                         
   1   8   5     193671.78     188261.88      1310.98 o                         
   2   8   5      24239.42      23784.38       217.63 o                         
   3   8   5     206379.80     198438.48      1613.95 o                         
   4   8   5      42567.76      41627.06       415.99 o                         
   5   8   5     199448.02     191814.31      1157.10 o                         
   6   8   5      24172.18      24107.76       344.23 o                         
   7   8   5     169297.25     162624.91      1112.32 o                         
   8   8   5      12757.18      12843.67       256.77 o                         
   9   8   5     109929.65     106906.88       875.25 o                         
  10   8   5       4122.54       4319.89       179.93 o                         
  11   8   5      55091.21      53122.24       677.31 o                         
  12   8   5       1168.39       1496.54       149.36 o                         
  13   8   5      13090.70      12426.60       382.66 o                         
  14   8   5         66.98       -257.29       257.29 o                         
 -14   9   5          4.40         72.66       330.03 o                         
 -13   9   5       3487.86       3572.74       205.63 o                         
 -12   9   5       1576.73       1803.48       135.76 o                         
 -11   9   5       4718.86       4841.25       189.34 o                         
 -10   9   5      10530.57      10776.51       259.60 o                         
  -9   9   5       5398.29       5819.28       179.27 o                         
  -8   9   5      16251.28      16042.68       258.55 o                         
  -7   9   5      13162.37      13148.31       234.16 o                         
  -6   9   5      20095.94      20124.92       273.75 o                         
  -5   9   5      53014.77      51972.88       463.08 o                         
  -4   9   5      19055.87      18901.14       263.29 o                         
  -3   9   5      93581.11      90267.34       694.13 o                         
  -2   9   5       3173.49       3480.96       132.67 o                         
  -1   9   5      90750.49      88665.64       755.16 o                         
   0   9   5       1082.45       1082.52        57.06 o                         
   1   9   5      46547.07      44680.68       427.26 o                         
   2   9   5       3278.77       3168.89        77.79 o                         
   3   9   5       9673.65      10731.81       402.99 o                         
   4   9   5       3589.45       3595.75       111.60 o                         
   5   9   5       3455.53       3709.25       130.97 o                         
   6   9   5        203.33        266.51        85.33 o                         
   7   9   5      30770.85      29974.06       401.58 o                         
   8   9   5       1151.00       1144.84        99.71 o                         
   9   9   5      29029.20      28871.59       416.33 o                         
  10   9   5       6677.91       6992.96       226.77 o                         
  11   9   5      25929.30      25575.53       450.48 o                         
  12   9   5      19312.85      19672.28       444.78 o                         
  13   9   5      19770.20      20020.82       443.57 o                         
  14   9   5      17237.67      16628.05       868.80 o                         
 -14  10   5         35.33        610.77       337.42 o                         
 -13  10   5      11609.54      12520.03       417.63 o                         
 -12  10   5         10.85        113.42       110.12 o                         
 -11  10   5      12423.92      13120.37       319.26 o                         
 -10  10   5         49.17         17.93        94.28 o                         
  -9  10   5      17005.10      17094.75       309.29 o                         
  -8  10   5         99.20         90.55        78.83 o                         
  -7  10   5      16963.67      16857.17       295.46 o                         
  -6  10   5       2265.27       2461.60       105.86 o                         
  -5  10   5      11661.53      11738.05       212.76 o                         
  -4  10   5      14796.33      15198.45       233.16 o                         
  -3  10   5      15962.55      15944.81       216.17 o                         
  -2  10   5      45706.04      46041.98       408.25 o                         
  -1  10   5      15339.22      14738.94       254.89 o                         
   0  10   5     138101.95     134890.70      1006.31 o                         
   1  10   5      12455.97      11503.87       191.20 o                         
   2  10   5     221352.50     211614.38      1463.84 o                         
   3  10   5       7282.46       6950.94       143.91 o                         
   4  10   5     203426.08     200018.22      1555.71 o                         
   5  10   5       1319.58       1543.50       101.98 o                         
   6  10   5     155251.05     149484.58      1090.93 o                         
   7  10   5        118.90        271.20        85.84 o                         
   8  10   5      90543.71      87866.44       791.33 o                         
   9  10   5        104.20        232.67        94.21 o                         
  10  10   5      42999.62      41474.02       568.77 o                         
  11  10   5        329.84        580.41       113.04 o                         
  12  10   5      15768.88      14921.87       366.42 o                         
  13  10   5        866.54        688.27       143.57 o                         
  14  10   5       5651.66       5491.09       655.84 o                         
 -13  11   5       1738.73       1346.73       238.10 o                         
 -12  11   5       1198.07       1084.68       126.71 o                         
 -11  11   5       9653.66       9606.44       273.78 o                         
 -10  11   5       1297.68       1216.71       118.08 o                         
  -9  11   5      17472.16      17039.74       316.39 o                         
  -8  11   5        169.85         45.62        78.43 o                         
  -7  11   5      17036.55      16923.16       317.74 o                         
  -6  11   5       6371.15       6273.63       175.45 o                         
  -5  11   5      10815.83      10770.23       212.05 o                         
  -4  11   5      19518.53      19900.61       277.24 o                         
  -3  11   5      17201.19      16986.36       243.31 o                         
  -2  11   5      34653.18      34673.29       425.43 o                         
  -1  11   5      10023.31      10098.02       211.98 o                         
   0  11   5      35667.59      35112.52       500.63 o                         
   1  11   5       7611.36       7554.22       185.63 o                         
   2  11   5      18010.89      18375.90       259.50 o                         
   3  11   5       5742.65       5327.33       145.49 o                         
   4  11   5       1488.98       1726.78       100.18 o                         
   5  11   5       2918.50       2760.57       127.63 o                         
   6  11   5        908.13        930.11        94.80 o                         
   7  11   5       1082.85       1247.58       110.76 o                         
   8  11   5       5741.71       5969.66       205.63 o                         
   9  11   5       3521.22       3727.24       172.64 o                         
  10  11   5       3977.07       3902.66       187.88 o                         
  11  11   5      10113.21       9566.38       293.67 o                         
  12  11   5       3222.65       3387.62       199.23 o                         
  13  11   5      11870.22      12191.64       517.09 o                         
 -13  12   5        791.85       1059.52       272.28 o                         
 -12  12   5       7180.24       7501.31       376.94 o                         
 -11  12   5        339.93        369.80       123.42 o                         
 -10  12   5       9277.45       8997.45       260.46 o                         
  -9  12   5         38.21         27.07        96.05 o                         
  -8  12   5       4042.50       3789.50       162.51 o                         
  -7  12   5       1031.81        851.34       104.17 o                         
  -6  12   5       1934.87       1964.98       120.34 o                         
  -5  12   5       1297.00       1255.07        94.88 o                         
  -4  12   5        519.21        518.63        74.57 o                         
  -3  12   5       1654.80       1711.79        97.22 o                         
  -2  12   5       3285.78       3297.35       131.67 o                         
  -1  12   5      23356.99      23596.27       410.65 o                         
   0  12   5       7635.38       7419.91       204.46 o                         
   1  12   5      50822.46      51544.18       504.90 o                         
   2  12   5       6048.45       6414.44       196.80 o                         
   3  12   5      77310.51      75249.56       718.81 o                         
   4  12   5       4832.73       4982.69       171.02 o                         
   5  12   5      68101.06      66253.23       682.75 o                         
   6  12   5         82.24         81.92        89.77 o                         
   7  12   5      35221.30      34696.00       516.39 o                         
   8  12   5       4648.44       4308.98       190.69 o                         
   9  12   5      14383.68      13977.96       331.50 o                         
  10  12   5       6753.59       6477.99       255.97 o                         
  11  12   5       2979.14       2979.07       189.51 o                         
  12  12   5       2029.15       2012.38       200.35 o                         
  13  12   5       1991.13       1782.55       258.27 o                         
 -12  13   5       4326.89       4282.79       369.16 o                         
 -11  13   5       5098.13       4808.07       240.07 o                         
 -10  13   5        782.69        662.40       122.63 o                         
  -9  13   5       2349.33       2209.35       149.15 o                         
  -8  13   5       1007.81        748.25       106.09 o                         
  -7  13   5         23.08        -14.58        96.98 o                         
  -6  13   5       3325.60       3417.21       162.44 o                         
  -5  13   5       1745.24       1778.86       117.88 o                         
  -4  13   5       2946.35       3093.15       132.90 o                         
  -3  13   5       4052.64       3789.11       139.80 o                         
  -2  13   5       5768.62       6143.78       181.32 o                         
  -1  13   5       6100.46       6120.25       173.62 o                         
   0  13   5      13796.47      14220.31       250.32 o                         
   1  13   5       8784.48       8973.68       218.72 o                         
   2  13   5       2207.88       2078.78       134.84 o                         
   3  13   5      13901.61      14489.79       310.89 o                         
   4  13   5        121.46         47.85        82.61 o                         
   5  13   5      11359.35      12223.53       324.31 o                         
   6  13   5        493.88        507.76       101.21 o                         
   7  13   5       6157.76       6336.65       228.70 o                         
   8  13   5       1878.46       1752.70       154.99 o                         
   9  13   5        737.56        739.73       126.05 o                         
  10  13   5       1116.32        795.08       144.23 o                         
  11  13   5        111.43        120.75       128.35 o                         
  12  13   5       2041.18       1600.00       285.35 o                         
 -12  14   5       4452.48       3360.28       805.53 o                         
 -11  14   5         30.94        147.66       178.76 o                         
 -10  14   5      10254.16      10075.39       318.99 o                         
  -9  14   5         11.05        131.05       108.93 o                         
  -8  14   5      25583.48      24910.54       444.84 o                         
  -7  14   5         53.70        129.35       101.51 o                         
  -6  14   5      34862.19      34138.16       506.07 o                         
  -5  14   5        598.71        637.35        99.22 o                         
  -4  14   5      34413.11      33853.50       439.65 o                         
  -3  14   5       2119.12       2348.58       125.84 o                         
  -2  14   5      34906.41      35646.32       495.21 o                         
  -1  14   5        212.31         69.03        71.64 o                         
   0  14   5      25090.70      25944.13       440.49 o                         
   1  14   5        492.41        445.15       102.95 o                         
   2  14   5       9365.28       9310.10       297.20 o                         
   3  14   5         73.36        113.52       100.61 o                         
   4  14   5       3671.35       4328.72       208.13 o                         
   5  14   5        148.43        191.98       118.31 o                         
   6  14   5       2023.58       1843.46       187.70 o                         
   7  14   5        358.60        583.06       146.69 o                         
   8  14   5       2838.56       2692.29       181.23 o                         
   9  14   5        193.69        153.66       122.63 o                         
  10  14   5       1634.48       1579.55       168.32 o                         
  11  14   5        197.45         84.43       191.11 o                         
  12  14   5       1128.91        820.10       518.17 o                         
 -11  15   5        154.47        153.85       361.54 o                         
 -10  15   5       4773.30       4730.18       246.62 o                         
  -9  15   5       1691.99       1569.84       152.18 o                         
  -8  15   5       1174.10       1175.35       121.65 o                         
  -7  15   5       2942.17       2860.92       167.15 o                         
  -6  15   5       1508.05       1307.38       121.79 o                         
  -5  15   5        461.36        666.68       103.88 o                         
  -4  15   5       2050.82       2117.24       131.24 o                         
  -3  15   5       1125.78       1256.16       108.16 o                         
  -2  15   5        905.72        713.10        99.78 o                         
  -1  15   5       2568.81       2838.42       224.81 o                         
   0  15   5         11.06         25.22       102.52 o                         
   1  15   5       2924.70       2580.90       170.41 o                         
   2  15   5        424.14        273.02       118.00 o                         
   3  15   5       3023.15       2962.48       179.56 o                         
   4  15   5       2389.79       2607.71       175.77 o                         
   5  15   5        635.96        678.48       137.93 o                         
   6  15   5       4588.58       4782.02       233.27 o                         
   7  15   5        199.53        205.22       119.00 o                         
   8  15   5       3856.78       3742.74       206.31 o                         
   9  15   5         89.72          5.78       138.51 o                         
  10  15   5       1224.55       1136.60       221.07 o                         
  11  15   5        377.04        445.73       482.96 o                         
 -10  16   5       6904.96       7057.84       941.89 o                         
  -9  16   5       3732.14       3240.77       287.56 o                         
  -8  16   5       4855.17       4886.50       228.95 o                         
  -7  16   5       3590.92       3467.43       186.00 o                         
  -6  16   5        598.76        504.59       115.99 o                         
  -5  16   5       8048.06       8650.71       269.75 o                         
  -4  16   5        913.88        790.11       111.57 o                         
  -3  16   5      14186.08      15268.23       346.89 o                         
  -2  16   5       3888.30       3964.19       214.39 o                         
  -1  16   5      25833.48      26498.17       620.68 o                         
   0  16   5       8650.82       8968.36       325.72 o                         
   1  16   5      51351.57      52111.46       753.87 o                         
   2  16   5      20791.94      20660.19       465.97 o                         
   3  16   5      62132.12      62683.79      1053.88 o                         
   4  16   5      23234.19      23441.71       524.18 o                         
   5  16   5      36340.21      35351.41       623.11 o                         
   6  16   5      10979.33      10896.75       349.43 o                         
   7  16   5      16856.28      16076.31       411.31 o                         
   8  16   5       5949.03       5970.86       264.01 o                         
   9  16   5       7935.76       7502.51       414.46 o                         
  10  16   5       5858.92       5545.39       673.16 o                         
  -9  17   5       2440.53       2635.25       404.19 o                         
  -8  17   5       5791.42       5725.15       293.77 o                         
  -7  17   5       2421.77       2049.51       170.08 o                         
  -6  17   5      10940.87      10746.72       315.43 o                         
  -5  17   5        335.85        214.14       127.07 o                         
  -4  17   5      14875.42      15411.13       397.39 o                         
  -3  17   5        309.03        314.93       121.16 o                         
  -2  17   5      15780.14      16532.53       463.88 o                         
  -1  17   5        441.43        552.53       145.54 o                         
   0  17   5      10133.63       9667.42       455.58 o                         
   1  17   5        251.67        335.87       129.81 o                         
   2  17   5       1575.11       1670.07       173.02 o                         
   3  17   5         21.69         31.47       122.33 o                         
   4  17   5         11.80        -37.74       130.48 o                         
   5  17   5        464.72        454.12       127.85 o                         
   6  17   5       1024.13        942.66       139.61 o                         
   7  17   5        846.19        595.67       135.36 o                         
   8  17   5       2956.62       2613.16       256.70 o                         
   9  17   5        276.62        678.24       301.47 o                         
  -8  18   5        999.58        950.29       298.81 o                         
  -7  18   5       2631.24       2426.35       264.71 o                         
  -6  18   5       1269.65       1231.02       153.21 o                         
  -5  18   5       1504.20       1635.49       172.26 o                         
  -4  18   5       4590.87       4847.78       245.10 o                         
  -3  18   5        453.09        532.07       139.80 o                         
  -2  18   5      18610.25      19471.72       434.05 o                         
  -1  18   5       2146.00       1964.85       162.73 o                         
   0  18   5      32642.57      32908.55       578.11 o                         
   1  18   5       4908.11       4760.06       223.49 o                         
   2  18   5      32612.33      32310.85       637.28 o                         
   3  18   5       2075.57       1679.38       179.32 o                         
   4  18   5      31663.85      31917.68       600.02 o                         
   5  18   5       1190.46       1002.61       148.91 o                         
   6  18   5      26860.50      27069.97       562.13 o                         
   7  18   5        298.32         35.83       177.79 o                         
   8  18   5      13144.16      12741.25      1168.16 o                         
  -7  19   5      13790.98      14301.31       864.70 o                         
  -6  19   5       3828.30       2959.29       439.38 o                         
  -5  19   5      17179.52      16915.83       717.45 o                         
  -4  19   5       1738.36       1634.20       181.34 o                         
  -3  19   5      28289.72      28437.17       612.53 o                         
  -2  19   5        197.66        319.19       139.87 o                         
  -1  19   5      26262.65      26189.11       532.24 o                         
   0  19   5        235.99        339.86       134.15 o                         
   1  19   5      12236.06      11923.50       358.40 o                         
   2  19   5       2674.07       2428.42       193.25 o                         
   3  19   5        649.25        512.60       148.42 o                         
   4  19   5       6097.90       5681.66       283.56 o                         
   5  19   5       2278.25       1796.63       243.13 o                         
   6  19   5       7907.79       7626.23       579.89 o                         
   7  19   5       4780.31       3837.88       467.16 o                         
  -5  20   5       1508.82       1848.07       741.34 o                         
  -4  20   5         35.91       -111.81       512.38 o                         
  -3  20   5        131.69         46.51       239.53 o                         
  -2  20   5        738.22        590.27       213.05 o                         
  -1  20   5         49.27         51.14       213.58 o                         
   0  20   5       4716.47       4970.84       316.32 o                         
   1  20   5        244.80        419.58       173.37 o                         
   2  20   5       6010.19       6007.86       409.48 o                         
   3  20   5       2219.12       2694.91       362.26 o                         
   4  20   5       4942.91       3874.90       628.30 o                         
   5  20   5       4327.41       2784.34       548.06 o                         
  -3  21   5       1436.09       1288.56       570.94 o                         
  -2  21   5      17260.55      19904.60      1946.37 o                         
  -1  21   5       1426.65       1148.07       404.67 o                         
   0  21   5      11895.64      11262.11       570.81 o                         
   1  21   5        595.38        251.96       381.52 o                         
   2  21   5       6539.22       7502.09      1110.01 o                         
   3  21   5        763.29       1200.87       557.44 o                         
 -16   0   6      11015.69      11744.00      2073.32 o                         
 -15   0   6      16116.89      16543.20       760.42 o                         
 -14   0   6      20038.63      20443.84       721.73 o                         
 -13   0   6      42078.50      42961.79       859.97 o                         
 -12   0   6      42294.35      43730.45       756.34 o                         
 -11   0   6      72434.60      71746.72       968.68 o                         
 -10   0   6      47904.87      49188.00       585.10 o                         
  -9   0   6      86920.73      85544.28       797.17 o                         
  -8   0   6      26960.09      27523.94       412.67 o                         
  -7   0   6     127352.97     124385.94      1027.89 o                         
  -6   0   6       6086.85       6297.06       159.34 o                         
  -5   0   6     144258.80     140412.22       865.01 o                         
  -4   0   6       6478.68       6815.46       101.94 o                         
  -3   0   6     157299.95     153529.77       857.10 o                         
  -2   0   6      40923.60      42010.60       316.83 o                         
  -1   0   6     191801.59     194480.56      1206.30 o                         
   0   0   6     127716.89     130744.42       804.95 o                         
   1   0   6      36173.80      37535.34       308.80 o                         
   2   0   6      36054.28      36732.33       326.51 o                         
   3   0   6        784.59        854.75        41.27 o                         
   4   0   6      35453.57      35399.11       326.30 o                         
   5   0   6       1469.72       1387.84        98.40 o                         
   6   0   6      40885.08      42470.62       565.72 o                         
   7   0   6       2333.98       2181.51       132.40 o                         
   8   0   6      33559.15      33289.33       534.34 o                         
   9   0   6        310.12        332.66        95.12 o                         
  10   0   6      42134.15      42801.60       634.63 o                         
  11   0   6       5799.27       6149.76       271.11 o                         
  12   0   6      37109.36      38089.20       706.66 o                         
  13   0   6      10216.80      10253.36       425.92 o                         
  14   0   6      31385.06      33696.10       813.06 o                         
  15   0   6      11051.55      12487.36       868.94 o                         
 -15   1   6        532.19        509.53       236.94 o                         
 -14   1   6       8133.41       8791.28       325.08 o                         
 -13   1   6        536.85        751.02       132.19 o                         
 -12   1   6       3320.58       3669.27       165.97 o                         
 -11   1   6       5450.14       5299.15       170.69 o                         
 -10   1   6        301.76        316.05        56.00 o                         
  -9   1   6      30175.83      30349.49       309.79 o                         
  -8   1   6        744.74        799.27        56.93 o                         
  -7   1   6      97719.98      97586.04       527.86 o                         
  -6   1   6       7528.76       7743.04       111.23 o                         
  -5   1   6     161526.03     159619.59       669.59 o                         
  -4   1   6      12045.67      12131.86       108.44 o                         
  -3   1   6     206492.52     203917.31       778.26 o                         
  -2   1   6      34631.53      35146.73       183.92 o                         
  -1   1   6     165262.92     163102.14       664.65 o                         
   0   1   6      72998.00      74415.48       383.02 o                         
   1   1   6     101596.41     100845.36       455.55 o                         
   2   1   6      44496.85      44533.18       239.81 o                         
   3   1   6      30913.98      30838.79       217.18 o                         
   4   1   6      22365.66      21208.21       184.74 o                         
   5   1   6      21238.63      21204.74       187.31 o                         
   6   1   6       7403.31       7299.17       137.00 o                         
   7   1   6       8496.33       8646.77       165.03 o                         
   8   1   6        819.58        874.95        70.33 o                         
   9   1   6        861.43        937.24        77.70 o                         
  10   1   6        113.96        148.38        67.12 o                         
  11   1   6        661.21        812.13        86.47 o                         
  12   1   6        228.09        328.48        85.28 o                         
  13   1   6        245.01        187.22       116.07 o                         
  14   1   6         51.84        -79.32       138.99 o                         
  15   1   6       2275.04       2293.55       228.91 o                         
 -15   2   6       7093.92       7245.86       358.98 o                         
 -14   2   6      13825.93      13842.55       388.52 o                         
 -13   2   6      12120.75      12535.60       368.61 o                         
 -12   2   6      21961.40      22087.85       400.66 o                         
 -11   2   6      10502.53      10640.44       241.54 o                         
 -10   2   6      39231.72      40021.63       418.79 o                         
  -9   2   6      15328.72      15158.42       223.06 o                         
  -8   2   6      51539.21      52104.23       417.66 o                         
  -7   2   6       7712.54       7541.26       128.60 o                         
  -6   2   6      41034.51      40163.65       291.42 o                         
  -5   2   6       1130.80       1280.88        37.29 o                         
  -4   2   6      34672.71      34232.65       219.23 o                         
  -3   2   6       4856.32       5058.53        69.68 o                         
  -2   2   6       1150.10       1183.85        32.29 o                         
  -1   2   6      20485.19      20468.97       167.37 o                         
   0   2   6      10434.84      14453.16       679.82 o                         
   1   2   6      21470.97      21668.35       172.76 o                         
   2   2   6      20404.85      20494.08       169.77 o                         
   3   2   6      44758.99      46404.04       271.41 o                         
   4   2   6      38846.73      37720.75       270.37 o                         
   5   2   6      22551.86      22193.29       208.32 o                         
   6   2   6      20827.60      19967.77       223.82 o                         
   7   2   6      27369.33      27386.71       308.87 o                         
   8   2   6       8179.32       8017.54       179.66 o                         
   9   2   6      27425.90      28506.86       374.86 o                         
  10   2   6       2161.94       2147.74       107.97 o                         
  11   2   6      29171.51      30262.60       416.16 o                         
  12   2   6        161.34        105.39        94.86 o                         
  13   2   6      26192.83      27328.76       540.74 o                         
  14   2   6          4.69        150.34       143.50 o                         
  15   2   6      16697.44      18483.09       577.66 o                         
 -15   3   6       5122.01       5460.12       455.93 o                         
 -14   3   6         81.54         69.32       121.50 o                         
 -13   3   6       2260.25       2278.02       182.59 o                         
 -12   3   6       2246.30       2340.71       150.56 o                         
 -11   3   6       1123.23       1035.61        91.57 o                         
 -10   3   6      25907.40      25817.26       329.55 o                         
  -9   3   6        282.48        259.51        50.54 o                         
  -8   3   6      70756.03      70471.50       495.33 o                         
  -7   3   6       3276.84       3424.90        79.13 o                         
  -6   3   6     176026.03     174110.94       807.90 o                         
  -5   3   6       5312.58       5587.86        94.82 o                         
  -4   3   6     295313.22     287312.62      1198.57 o                         
  -3   3   6       1668.55       1804.68        45.07 o                         
  -2   3   6     254653.95     249329.66      1117.33 o                         
  -1   3   6        528.61        776.57        40.98 o                         
   0   3   6     139918.81     137773.31       784.10 o                         
   1   3   6        833.25        901.83        38.23 o                         
   2   3   6      61810.60      62030.38       367.07 o                         
   3   3   6       7437.92       7883.00       112.17 o                         
   4   3   6      23732.45      23779.17       204.78 o                         
   5   3   6         86.86        127.48        23.74 o                         
   6   3   6       4874.67       4764.53        87.55 o                         
   7   3   6       5346.99       5610.58       107.01 o                         
   8   3   6       5139.09       5113.14       120.57 o                         
   9   3   6       4396.33       4535.33       126.87 o                         
  10   3   6        944.71        940.04       102.63 o                         
  11   3   6       5668.39       5676.44       202.35 o                         
  12   3   6         15.10        302.59       119.36 o                         
  13   3   6       3589.13       3877.34       247.91 o                         
  14   3   6        550.95        522.31       149.04 o                         
  15   3   6        812.43        595.81       267.91 o                         
 -15   4   6       1913.51       1851.12       330.97 o                         
 -14   4   6       6806.99       7057.87       300.91 o                         
 -13   4   6      10537.10      10569.38       328.64 o                         
 -12   4   6       9149.17       9326.13       263.78 o                         
 -11   4   6      24261.32      24518.08       355.22 o                         
 -10   4   6       3464.38       3607.05       141.65 o                         
  -9   4   6      31232.02      30692.08       330.57 o                         
  -8   4   6         59.15        204.45        47.05 o                         
  -7   4   6      24731.21      24389.04       219.86 o                         
  -6   4   6        258.28        274.24        37.68 o                         
  -5   4   6       2160.28       2143.43        61.12 o                         
  -4   4   6         58.95        153.44        24.22 o                         
  -3   4   6      13533.89      14771.15       154.67 o                         
  -2   4   6       2823.66       2998.33        70.12 o                         
  -1   4   6      40596.71      41523.14       351.16 o                         
   0   4   6        642.14        527.13        40.19 o                         
   1   4   6      70028.33      70426.19       441.97 o                         
   2   4   6       2109.68       2274.18        52.26 o                         
   3   4   6      52749.59      52576.54       358.24 o                         
   4   4   6       5857.59       6158.30        99.27 o                         
   5   4   6      35436.26      35142.52       254.78 o                         
   6   4   6       9937.39      10113.34       119.04 o                         
   7   4   6      20466.64      20009.47       201.31 o                         
   8   4   6       5767.01       5990.12       135.64 o                         
   9   4   6      12879.15      12332.15       225.92 o                         
  10   4   6        749.22        810.28        97.46 o                         
  11   4   6       8597.57       8576.52       241.26 o                         
  12   4   6        777.97        803.53       123.71 o                         
  13   4   6       4347.50       4179.65       253.71 o                         
  14   4   6       1658.53       1618.74       193.11 o                         
  15   4   6       2915.95       3718.38       586.89 o                         
 -15   5   6       2336.82       1595.38       550.20 o                         
 -14   5   6       6301.72       6008.54       297.44 o                         
 -13   5   6       6374.03       6666.09       280.92 o                         
 -12   5   6       3168.84       3150.39       146.39 o                         
 -11   5   6      15748.13      15794.83       298.82 o                         
 -10   5   6       1919.88       1969.86       108.34 o                         
  -9   5   6      33685.08      33632.34       347.67 o                         
  -8   5   6       1670.88       1907.40        89.61 o                         
  -7   5   6      59487.63      58427.90       452.59 o                         
  -6   5   6        724.96        786.70        49.34 o                         
  -5   5   6      74713.16      73609.10       442.25 o                         
  -4   5   6       2170.49       2319.82        69.80 o                         
  -3   5   6     110246.32     107994.60       557.78 o                         
  -2   5   6       8604.37       8761.53       126.11 o                         
  -1   5   6      83681.60      82794.09       837.13 o                         
   0   5   6       8870.51       8967.48       151.92 o                         
   1   5   6      42686.12      43111.07       339.89 o                         
   2   5   6      15594.44      15531.38       140.61 o                         
   3   5   6      15863.18      16029.31       185.13 o                         
   4   5   6      19158.72      19631.33       216.09 o                         
   5   5   6        112.47        213.47        44.15 o                         
   6   5   6       3515.31       3516.29        87.71 o                         
   7   5   6       6578.05       6164.84        99.20 o                         
   8   5   6       3249.84       3243.24       112.02 o                         
   9   5   6      10199.45      10589.47       222.01 o                         
  10   5   6       1215.71       1203.53       102.83 o                         
  11   5   6      10969.79      11286.83       292.32 o                         
  12   5   6        565.44        358.31       118.84 o                         
  13   5   6       8924.34       9532.84       378.63 o                         
  14   5   6        352.85        280.47       167.51 o                         
  15   5   6       2690.86       2718.01       655.21 o                         
 -14   6   6         54.64        -94.09       141.61 o                         
 -13   6   6         87.17        119.24       118.82 o                         
 -12   6   6         21.63        -22.17        97.78 o                         
 -11   6   6        380.48        505.91        91.87 o                         
 -10   6   6         78.45         16.59        78.19 o                         
  -9   6   6         55.13        159.62        71.23 o                         
  -8   6   6       1251.74       1254.33        80.13 o                         
  -7   6   6        422.50        443.56        60.73 o                         
  -6   6   6      14397.08      14119.71       177.46 o                         
  -5   6   6        971.87       1080.04        52.09 o                         
  -4   6   6      50674.51      49870.97       356.85 o                         
  -3   6   6       4962.25       5072.60        98.48 o                         
  -2   6   6     135748.06     133076.86       736.62 o                         
  -1   6   6       8892.12       9312.75       169.91 o                         
   0   6   6     193673.16     196315.42      1086.96 o                         
   1   6   6       8199.35       8481.18       134.09 o                         
   2   6   6     173425.70     165928.02      1041.18 o                         
   3   6   6       3064.81       3055.32        87.94 o                         
   4   6   6     108061.05     105663.97       627.74 o                         
   5   6   6        927.88        877.02        53.25 o                         
   6   6   6      67547.06      66627.79       515.07 o                         
   7   6   6       4972.84       5017.51       142.28 o                         
   8   6   6      46792.35      45945.05       465.28 o                         
   9   6   6       6953.73       7148.87       196.37 o                         
  10   6   6      30636.38      30534.37       456.83 o                         
  11   6   6       8987.28       8896.44       266.45 o                         
  12   6   6      22866.83      22583.17       466.01 o                         
  13   6   6       6416.90       6437.55       321.21 o                         
  14   6   6      15977.92      16110.72       513.18 o                         
  15   6   6       5470.01       5032.20       873.00 o                         
 -14   7   6        273.42         63.67       200.84 o                         
 -13   7   6       1839.01       2022.69       168.90 o                         
 -12   7   6        126.64        273.40        97.84 o                         
 -11   7   6       3072.51       3263.64       157.79 o                         
 -10   7   6       1026.83       1180.13       101.68 o                         
  -9   7   6       8915.44       9073.42       196.49 o                         
  -8   7   6        979.64       1093.37        79.54 o                         
  -7   7   6      15459.94      15229.92       228.75 o                         
  -6   7   6       1118.98       1101.83        60.23 o                         
  -5   7   6      16042.41      15647.10       202.83 o                         
  -4   7   6        573.19        578.00        50.32 o                         
  -3   7   6       3400.11       3247.76        89.79 o                         
  -2   7   6        538.18        481.63        47.35 o                         
  -1   7   6       1532.83       1744.07        70.54 o                         
   0   7   6       9392.55      10066.38       174.02 o                         
   1   7   6      20340.94      21133.80       246.86 o                         
   2   7   6       6215.02       5731.66       113.75 o                         
   3   7   6      13828.81      13601.22       194.45 o                         
   4   7   6        132.41        242.04        41.91 o                         
   5   7   6       7057.92       6981.68       123.71 o                         
   6   7   6       1944.13       1982.32        76.96 o                         
   7   7   6       1003.06       1111.58        87.48 o                         
   8   7   6      11876.36      11491.84       238.69 o                         
   9   7   6        845.60        951.58        93.43 o                         
  10   7   6      13013.41      13168.84       304.75 o                         
  11   7   6        586.24        718.91       112.38 o                         
  12   7   6       2598.40       2952.09       193.51 o                         
  13   7   6         28.70       -112.58       153.35 o                         
  14   7   6        601.34        675.60       171.84 o                         
 -14   8   6        566.69        850.54       364.41 o                         
 -13   8   6         74.33         21.48       126.51 o                         
 -12   8   6        142.25        100.74       116.39 o                         
 -11   8   6        835.22        690.48        99.43 o                         
 -10   8   6       2400.64       2188.51       127.75 o                         
  -9   8   6       5135.82       5056.66       158.33 o                         
  -8   8   6       1254.28       1206.39        85.96 o                         
  -7   8   6       4178.75       4186.92       132.51 o                         
  -6   8   6        138.80        195.11        53.30 o                         
  -5   8   6       7019.35       7093.22       141.06 o                         
  -4   8   6        766.12        697.93        55.20 o                         
  -3   8   6       5488.12       5514.81       115.73 o                         
  -2   8   6         66.63        111.25        38.75 o                         
  -1   8   6       3709.72       3849.13       121.05 o                         
   0   8   6        668.89        724.73        53.89 o                         
   1   8   6       5870.51       6197.99       124.16 o                         
   2   8   6       4426.80       4497.25        94.85 o                         
   3   8   6       9981.76      10338.54       173.15 o                         
   4   8   6      19472.96      19174.68       247.26 o                         
   5   8   6      14347.50      13800.43       231.59 o                         
   6   8   6      24312.15      24127.53       349.02 o                         
   7   8   6      13322.83      12817.99       252.72 o                         
   8   8   6      21888.14      20809.75       333.74 o                         
   9   8   6       4087.09       4424.87       165.20 o                         
  10   8   6      16930.30      16685.97       339.62 o                         
  11   8   6        941.87       1165.57       132.15 o                         
  12   8   6      10070.25      10593.17       326.04 o                         
  13   8   6        492.53        624.63       138.66 o                         
  14   8   6      11618.38      11518.76       633.97 o                         
 -14   9   6       5530.54       5577.86       927.52 o                         
 -13   9   6       8109.92       8454.22       290.95 o                         
 -12   9   6       7393.01       7277.62       246.71 o                         
 -11   9   6      10291.53      10844.59       287.98 o                         
 -10   9   6       5142.34       5541.08       193.77 o                         
  -9   9   6      16422.59      16744.02       300.55 o                         
  -8   9   6       7189.70       7007.87       182.83 o                         
  -7   9   6      21008.17      20809.71       302.35 o                         
  -6   9   6       4025.87       3872.29       125.54 o                         
  -5   9   6      20980.65      20838.59       298.85 o                         
  -4   9   6        472.90        578.76        62.12 o                         
  -3   9   6      23217.65      22160.11       270.82 o                         
  -2   9   6         38.83         67.79        46.46 o                         
  -1   9   6      12348.75      12218.28       252.27 o                         
   0   9   6         15.41        131.77        46.08 o                         
   1   9   6      11236.83      10969.82       166.63 o                         
   2   9   6       1484.43       1587.44        59.05 o                         
   3   9   6      16790.35      16005.59       276.08 o                         
   4   9   6        119.09        218.67        48.10 o                         
   5   9   6      19382.81      18553.46       288.80 o                         
   6   9   6       4492.89       4178.75       154.75 o                         
   7   9   6      16963.03      16488.00       294.77 o                         
   8   9   6       3888.03       4053.11       156.72 o                         
   9   9   6       9442.62       9279.06       239.03 o                         
  10   9   6       3227.43       3884.26       178.21 o                         
  11   9   6       5261.30       5418.59       227.25 o                         
  12   9   6       3839.97       4099.80       220.47 o                         
  13   9   6        677.78        807.09       137.11 o                         
  14   9   6       2894.91       2252.70       637.07 o                         
 -14  10   6        799.41        985.43       546.05 o                         
 -13  10   6       1313.48       1686.85       198.13 o                         
 -12  10   6       5270.79       5252.46       220.94 o                         
 -11  10   6        224.83        408.53       112.59 o                         
 -10  10   6       6944.93       6871.46       220.23 o                         
  -9  10   6         12.57         33.78        82.87 o                         
  -8  10   6      13167.51      12799.66       262.31 o                         
  -7  10   6       3489.39       3281.80       134.74 o                         
  -6  10   6       5527.96       5483.73       152.65 o                         
  -5  10   6        701.95        690.86        72.27 o                         
  -4  10   6        446.17        531.94        63.91 o                         
  -3  10   6       1394.42       1342.59        77.63 o                         
  -2  10   6       5698.11       5965.13       153.41 o                         
  -1  10   6       1778.97       1666.81        88.74 o                         
   0  10   6      14818.02      14465.25       268.49 o                         
   1  10   6          0.76         35.50        42.30 o                         
   2  10   6      15687.88      15043.16       184.78 o                         
   3  10   6       4216.67       3980.70       120.67 o                         
   4  10   6       4885.84       4925.80       152.81 o                         
   5  10   6       9814.07       9884.68       217.51 o                         
   6  10   6       5088.06       5204.49       170.08 o                         
   7  10   6      17562.02      17379.60       313.27 o                         
   8  10   6       6437.60       6399.12       200.85 o                         
   9  10   6      10218.56      10303.43       273.82 o                         
  10  10   6       3717.55       3844.26       186.96 o                         
  11  10   6       5465.77       5366.54       230.76 o                         
  12  10   6       5360.54       4950.06       241.55 o                         
  13  10   6        339.79        683.60       155.09 o                         
 -13  11   6      11778.58      11819.22       641.78 o                         
 -12  11   6      22573.17      23455.47       476.68 o                         
 -11  11   6      13839.09      13741.64       351.36 o                         
 -10  11   6      32390.54      32071.83       499.07 o                         
  -9  11   6       5371.60       5360.59       185.12 o                         
  -8  11   6      25253.90      25165.80       383.17 o                         
  -7  11   6        177.64        230.41        80.85 o                         
  -6  11   6      24331.19      23774.07       346.33 o                         
  -5  11   6       1700.55       1702.14        96.53 o                         
  -4  11   6      18745.19      18895.19       275.24 o                         
  -3  11   6       1878.23       1898.53        91.35 o                         
  -2  11   6      24324.46      24163.34       314.67 o                         
  -1  11   6       3864.87       3377.45       123.78 o                         
   0  11   6      40765.60      39581.75       463.24 o                         
   1  11   6          4.56         34.02        64.03 o                         
   2  11   6      28077.48      27038.21       332.48 o                         
   3  11   6       6914.66       6766.87       180.96 o                         
   4  11   6      20324.80      20090.70       313.63 o                         
   5  11   6       2263.00       2371.20       119.97 o                         
   6  11   6       5512.69       5912.59       199.46 o                         
   7  11   6        574.14        699.05       104.24 o                         
   8  11   6         77.75        117.02        88.17 o                         
   9  11   6       2138.05       2171.57       151.57 o                         
  10  11   6       2203.77       2064.07       147.52 o                         
  11  11   6       1805.77       1860.51       170.58 o                         
  12  11   6       3331.47       2987.89       190.06 o                         
  13  11   6       1275.07       1026.68       212.64 o                         
 -13  12   6       3997.75       4023.91       596.11 o                         
 -12  12   6       4989.05       4874.73       305.88 o                         
 -11  12   6       3947.91       4133.72       210.23 o                         
 -10  12   6       5673.51       5437.90       227.54 o                         
  -9  12   6       1360.84       1157.96       115.25 o                         
  -8  12   6       6437.12       5934.15       200.95 o                         
  -7  12   6         43.34         -2.98        94.56 o                         
  -6  12   6       7418.75       7430.68       210.98 o                         
  -5  12   6        660.29        827.38        85.31 o                         
  -4  12   6       3321.78       3331.60       130.89 o                         
  -3  12   6      13740.13      14063.99       250.46 o                         
  -2  12   6       2964.86       3023.70       130.96 o                         
  -1  12   6      49297.34      49407.40       664.12 o                         
   0  12   6       2387.72       2495.47       124.13 o                         
   1  12   6      68082.64      67549.61       710.05 o                         
   2  12   6       3148.70       3006.02       139.37 o                         
   3  12   6      92759.23      91918.69       854.21 o                         
   4  12   6       1150.63       1144.74       104.13 o                         
   5  12   6     113140.62     110986.36       966.98 o                         
   6  12   6        918.06       1255.58       126.76 o                         
   7  12   6      81493.68      79922.95       873.55 o                         
   8  12   6        494.03        488.31       113.11 o                         
   9  12   6      56721.08      55345.64       751.75 o                         
  10  12   6          1.49         41.17       127.19 o                         
  11  12   6      36305.08      35954.61       611.55 o                         
  12  12   6        157.04        187.56       181.91 o                         
  13  12   6      20623.91      18994.68       808.08 o                         
 -12  13   6         47.12       -228.87       228.87 o                         
 -11  13   6       1288.81       1229.23       155.29 o                         
 -10  13   6       2892.11       2736.26       175.49 o                         
  -9  13   6       2743.85       2537.83       158.18 o                         
  -8  13   6      15153.91      14667.67       349.42 o                         
  -7  13   6       5591.78       5814.07       209.48 o                         
  -6  13   6      32769.35      32308.89       496.89 o                         
  -5  13   6       4640.23       4581.37       173.96 o                         
  -4  13   6      58060.31      57955.31       577.05 o                         
  -3  13   6       8588.76       8616.62       203.84 o                         
  -2  13   6      43909.07      44581.14       686.93 o                         
  -1  13   6      15557.16      15709.41       298.11 o                         
   0  13   6      13918.95      14100.83       270.51 o                         
   1  13   6      30657.72      31106.26       449.73 o                         
   2  13   6       9224.19       9060.17       253.71 o                         
   3  13   6      23738.60      23961.71       407.41 o                         
   4  13   6       2683.82       3001.06       145.01 o                         
   5  13   6      11085.97      11256.65       276.86 o                         
   6  13   6         67.96         94.51        97.32 o                         
   7  13   6       5065.44       5105.55       214.30 o                         
   8  13   6         53.59         22.76       107.69 o                         
   9  13   6        197.60        -52.79       111.15 o                         
  10  13   6          6.57        105.10       135.27 o                         
  11  13   6        272.19        322.47       139.71 o                         
  12  13   6       1087.38        833.73       393.00 o                         
 -12  14   6       7889.36       6642.85      1035.46 o                         
 -11  14   6      16270.08      15481.79       744.71 o                         
 -10  14   6       7681.33       7518.33       284.91 o                         
  -9  14   6      18503.19      17761.88       444.54 o                         
  -8  14   6       5409.75       4939.55       203.43 o                         
  -7  14   6      15303.89      15134.25       342.98 o                         
  -6  14   6       2469.26       2495.25       157.75 o                         
  -5  14   6       6422.86       6546.01       220.60 o                         
  -4  14   6       1538.26       1657.04       117.48 o                         
  -3  14   6        881.00        917.81       100.23 o                         
  -2  14   6         50.71         81.43        89.35 o                         
  -1  14   6        189.93         88.45        82.08 o                         
   0  14   6       7245.87       7696.20       234.45 o                         
   1  14   6        688.11        626.88       105.24 o                         
   2  14   6      39639.91      38923.72       605.06 o                         
   3  14   6       3004.71       3010.09       174.18 o                         
   4  14   6      69935.99      71060.56       804.58 o                         
   5  14   6       5450.80       5523.99       249.83 o                         
   6  14   6      77118.55      75721.54      1275.66 o                         
   7  14   6       3451.09       3311.40       198.16 o                         
   8  14   6      65040.93      62970.29       896.54 o                         
   9  14   6        433.01        350.34       154.64 o                         
  10  14   6      37564.31      35607.75       811.13 o                         
  11  14   6        123.03         96.54       194.87 o                         
  12  14   6      15912.51      14272.38      1485.74 o                         
 -11  15   6       9048.86       8219.33       645.67 o                         
 -10  15   6       1073.44        775.80       150.36 o                         
  -9  15   6      15358.78      14369.41       428.97 o                         
  -8  15   6         39.63         43.18       126.51 o                         
  -7  15   6      20231.76      19641.48       402.89 o                         
  -6  15   6       1662.23       1527.59       136.15 o                         
  -5  15   6      35554.45      36550.19       517.03 o                         
  -4  15   6       6566.15       6664.02       212.36 o                         
  -3  15   6      39665.72      40723.51       500.15 o                         
  -2  15   6       6903.91       6833.90       222.14 o                         
  -1  15   6      61814.80      62393.50      1180.66 o                         
   0  15   6       2828.24       2869.35       182.22 o                         
   1  15   6      57313.46      58588.44       814.71 o                         
   2  15   6        624.46        726.89       121.35 o                         
   3  15   6      37974.24      38401.83       604.23 o                         
   4  15   6        467.09        311.53       110.51 o                         
   5  15   6      22947.64      22863.00       504.47 o                         
   6  15   6         40.68       -123.50       123.50 o                         
   7  15   6       8244.61       7952.50       313.01 o                         
   8  15   6        102.08         29.22       118.83 o                         
   9  15   6        917.63        499.44       140.68 o                         
  10  15   6         47.89         81.08       206.04 o                         
  11  15   6        113.28       -624.12       624.12 o                         
 -10  16   6      13042.68      13341.14       995.91 o                         
  -9  16   6      15150.56      14903.22       492.22 o                         
  -8  16   6      13655.20      14036.86       377.16 o                         
  -7  16   6      18015.89      18422.30       420.43 o                         
  -6  16   6       8767.54       8673.57       289.65 o                         
  -5  16   6      11317.21      11296.70       332.96 o                         
  -4  16   6       5575.61       5624.50       212.59 o                         
  -3  16   6       3710.38       3902.00       185.56 o                         
  -2  16   6       1413.73       1197.52       147.65 o                         
  -1  16   6         22.50         40.33       126.92 o                         
   0  16   6        647.00        540.66       124.36 o                         
   1  16   6       3120.87       3160.40       196.93 o                         
   2  16   6        431.12        544.40       132.01 o                         
   3  16   6      12032.89      11676.11       343.63 o                         
   4  16   6        687.61        548.19       156.28 o                         
   5  16   6      20705.01      20961.97       500.40 o                         
   6  16   6        188.50        219.73       148.56 o                         
   7  16   6      17653.76      17797.69       451.56 o                         
   8  16   6        255.60        282.19       141.70 o                         
   9  16   6       9969.84       9860.65       504.79 o                         
  10  16   6        825.21        128.89       323.45 o                         
  -9  17   6       3138.01       2877.94       853.06 o                         
  -8  17   6      26185.10      25812.69       604.37 o                         
  -7  17   6        107.30         67.83       111.46 o                         
  -6  17   6      24968.48      25344.73       501.56 o                         
  -5  17   6       3724.66       3535.73       208.10 o                         
  -4  17   6      33706.99      34484.68       667.81 o                         
  -3  17   6       4930.32       5468.22       250.87 o                         
  -2  17   6      43311.11      44112.64       941.79 o                         
  -1  17   6       1753.91       2014.58       187.32 o                         
   0  17   6      44803.81      45568.25       947.27 o                         
   1  17   6        241.28        408.88       161.11 o                         
   2  17   6      52580.21      52592.97       792.23 o                         
   3  17   6          9.47        129.29       115.61 o                         
   4  17   6      32888.86      32337.96       641.05 o                         
   5  17   6          2.30       -133.04       133.04 o                         
   6  17   6      13454.47      13067.14       396.93 o                         
   7  17   6        321.07        481.30       134.01 o                         
   8  17   6       2090.20       1957.31       254.74 o                         
   9  17   6       1454.81       1395.30       607.20 o                         
  -8  18   6      25348.62      25205.23       935.52 o                         
  -7  18   6         29.44         88.87       197.06 o                         
  -6  18   6      17235.44      17077.14       526.24 o                         
  -5  18   6        503.96        464.93       151.23 o                         
  -4  18   6       9019.54       9152.95       361.20 o                         
  -3  18   6        328.78        159.83       152.06 o                         
  -2  18   6       4411.68       4968.79       343.08 o                         
  -1  18   6       1049.49        856.61       227.32 o                         
   0  18   6        636.84        557.94       145.87 o                         
   1  18   6       4988.47       5504.99       353.98 o                         
   2  18   6         16.72        -42.75       142.42 o                         
   3  18   6       9136.60       9390.30       374.44 o                         
   4  18   6       1268.15       1222.47       181.08 o                         
   5  18   6      19584.83      18973.14       465.64 o                         
   6  18   6       2873.66       2864.41       246.96 o                         
   7  18   6      18932.58      18162.77       716.89 o                         
   8  18   6        913.20       1240.74       387.86 o                         
  -7  19   6       3227.13       3039.66       542.67 o                         
  -6  19   6       1725.43       1943.03       369.47 o                         
  -5  19   6       4662.44       4938.31       528.75 o                         
  -4  19   6       2694.95       2968.69       301.11 o                         
  -3  19   6       3144.71       3733.78       235.57 o                         
  -2  19   6       4730.97       5151.81       249.87 o                         
  -1  19   6       4560.26       4452.17       242.92 o                         
   0  19   6       4484.88       4447.34       269.65 o                         
   1  19   6       2928.10       2778.49       190.98 o                         
   2  19   6        387.00        198.06       140.71 o                         
   3  19   6       2132.95       1482.46       173.46 o                         
   4  19   6         49.09       -169.82       169.82 o                         
   5  19   6       2011.68       1700.39       341.08 o                         
   6  19   6         28.14       -231.90       231.90 o                         
   7  19   6       1323.89        606.84       596.80 o                         
  -5  20   6       3898.70       4225.08       956.21 o                         
  -4  20   6       1378.36        698.33       432.92 o                         
  -3  20   6        211.50       1164.63       446.15 o                         
  -2  20   6       2940.22       3428.47       317.77 o                         
  -1  20   6        494.31        426.25       252.73 o                         
   0  20   6       2936.16       3109.10       276.81 o                         
   1  20   6        110.98       -102.72       161.60 o                         
   2  20   6       6684.61       7407.37       582.68 o                         
   3  20   6        862.49        567.42       403.86 o                         
   4  20   6      10810.43      10139.92      1275.77 o                         
   5  20   6       1474.06       1214.09       416.23 o                         
  -1  21   6       4091.17       4000.05       990.02 o                         
   0  21   6       5268.13       5026.63       395.59 o                         
 -15   1   7       6913.65       7276.95       366.88 o                         
 -14   1   7        279.50        508.48       138.87 o                         
 -13   1   7       9303.83       9246.47       310.37 o                         
 -12   1   7         66.21        232.45       102.21 o                         
 -11   1   7       4428.53       4240.65       170.33 o                         
 -10   1   7        939.63        875.00        80.71 o                         
  -9   1   7       6473.78       6564.55       146.17 o                         
  -8   1   7       3373.67       3683.05        99.55 o                         
  -7   1   7      26128.69      26360.77       240.05 o                         
  -6   1   7      20824.80      20822.68       184.54 o                         
  -5   1   7      66535.34      65878.20       358.85 o                         
  -4   1   7     110762.38     111737.71       512.01 o                         
  -3   1   7     106874.62     108129.17       440.72 o                         
  -2   1   7     121184.25     120300.45       529.04 o                         
  -1   1   7     168356.59     169174.73       695.56 o                         
   0   1   7     129943.33     129942.24       652.91 o                         
   1   1   7     105430.68     106541.30       508.14 o                         
   2   1   7     141912.14     143026.67       723.99 o                         
   3   1   7      33615.68      33865.05       238.42 o                         
   4   1   7      58578.52      58402.04       366.66 o                         
   5   1   7       2423.10       2498.36        60.72 o                         
   6   1   7      19655.64      20125.76       239.85 o                         
   7   1   7         44.42         91.01        54.71 o                         
   8   1   7       7534.83       7711.02       175.05 o                         
   9   1   7         15.43        127.93        61.19 o                         
  10   1   7      13877.07      13776.68       255.66 o                         
  11   1   7         26.15         92.88        79.53 o                         
  12   1   7       8191.15       8182.73       242.17 o                         
  13   1   7       1227.38       1115.46       158.68 o                         
  14   1   7       4960.71       5045.96       290.84 o                         
  15   1   7        609.44        587.42       255.06 o                         
 -15   2   7       3780.78       4182.39       471.88 o                         
 -14   2   7        599.51        715.71       160.68 o                         
 -13   2   7       3490.28       3729.57       209.67 o                         
 -12   2   7       3522.54       3784.01       179.85 o                         
 -11   2   7       5020.88       5181.85       184.96 o                         
 -10   2   7       5305.37       5331.47       170.12 o                         
  -9   2   7      16677.95      16992.33       237.58 o                         
  -8   2   7       2901.98       2906.99        94.55 o                         
  -7   2   7      37699.52      38351.66       317.29 o                         
  -6   2   7       5216.64       5187.90        90.56 o                         
  -5   2   7      35636.45      35545.92       248.84 o                         
  -4   2   7       4633.40       4646.08        78.52 o                         
  -3   2   7      35245.91      36221.28       225.50 o                         
  -2   2   7      22568.90      22444.84       178.02 o                         
  -1   2   7      22577.24      23806.07       195.36 o                         
   0   2   7      54059.96      55104.34       364.55 o                         
   1   2   7       3199.44       3563.38        94.89 o                         
   2   2   7      49632.22      50719.90       309.35 o                         
   3   2   7         13.80        120.67        25.22 o                         
   4   2   7      41524.46      42349.29       310.68 o                         
   5   2   7        169.32        315.74        38.22 o                         
   6   2   7      19420.87      19468.86       222.27 o                         
   7   2   7        199.39        202.87        48.09 o                         
   8   2   7       2183.38       2439.05       108.93 o                         
   9   2   7        481.30        584.10        73.55 o                         
  10   2   7        111.83        171.98        75.15 o                         
  11   2   7       3098.27       3285.54       153.77 o                         
  12   2   7       1450.71       1615.32       140.61 o                         
  13   2   7       9221.46      10050.21       354.44 o                         
  14   2   7        940.98        922.28       167.66 o                         
  15   2   7      11205.59      11965.18      1296.46 o                         
 -15   3   7       3403.33       3779.55       455.54 o                         
 -14   3   7        461.09        610.34       133.23 o                         
 -13   3   7       1811.33       2420.98       182.79 o                         
 -12   3   7       1237.55       1359.19       128.10 o                         
 -11   3   7        343.47        334.51        84.42 o                         
 -10   3   7       1432.20       1612.28        99.12 o                         
  -9   3   7         31.47         56.86        62.58 o                         
  -8   3   7       1828.20       2074.07        82.49 o                         
  -7   3   7       4032.79       4166.98        89.75 o                         
  -6   3   7        913.07        898.54        40.26 o                         
  -5   3   7       5888.16       6126.61       101.75 o                         
  -4   3   7         98.12        177.82        31.56 o                         
  -3   3   7      14895.68      15358.80       153.58 o                         
  -2   3   7       1308.62       2832.58       330.42 o                         
  -1   3   7      55973.44      57755.18       396.05 o                         
   0   3   7       3933.27       4288.48       102.32 o                         
   1   3   7      40605.01      42277.07       332.97 o                         
   2   3   7      13866.67      14371.25       147.35 o                         
   3   3   7      55387.65      54395.05       339.98 o                         
   4   3   7      12018.91      11936.86       138.79 o                         
   5   3   7      49560.86      48397.12       341.21 o                         
   6   3   7      12625.32      12418.58       160.13 o                         
   7   3   7      43335.42      42122.68       365.87 o                         
   8   3   7      26957.21      26721.05       295.43 o                         
   9   3   7      21035.73      20749.86       278.11 o                         
  10   3   7      22767.17      23082.01       375.82 o                         
  11   3   7       6648.58       6335.99       218.11 o                         
  12   3   7      12253.76      12876.11       349.97 o                         
  13   3   7       4735.29       4602.36       266.38 o                         
  14   3   7       7162.52       7296.64       351.17 o                         
  15   3   7       1465.86       1333.87       602.29 o                         
 -15   4   7         52.55        348.73       295.33 o                         
 -14   4   7       9580.06      10544.93       365.87 o                         
 -13   4   7       1655.53       1709.51       160.29 o                         
 -12   4   7      10597.55      10684.71       278.58 o                         
 -11   4   7       3737.72       3870.56       150.25 o                         
 -10   4   7      14397.62      14764.92       276.95 o                         
  -9   4   7       9579.39       9492.79       199.83 o                         
  -8   4   7      17566.59      17646.25       243.96 o                         
  -7   4   7       9686.59       9358.00       139.63 o                         
  -6   4   7      27651.19      27591.99       250.56 o                         
  -5   4   7      18563.17      17983.28       203.91 o                         
  -4   4   7      29141.01      28892.60       231.46 o                         
  -3   4   7      37389.62      37416.71       274.32 o                         
  -2   4   7      13510.26      13335.76       162.22 o                         
  -1   4   7      30465.84      30019.30       311.12 o                         
   0   4   7      12404.05      12189.36       171.38 o                         
   1   4   7      44776.91      45613.55       361.49 o                         
   2   4   7       2781.42       2631.91        61.87 o                         
   3   4   7      30425.84      30602.98       289.10 o                         
   4   4   7        957.06       1035.61        51.82 o                         
   5   4   7      12423.34      12487.93       151.42 o                         
   6   4   7        881.32        955.06        52.89 o                         
   7   4   7       2401.58       2353.02        76.40 o                         
   8   4   7       3245.21       3434.94       121.23 o                         
   9   4   7        480.73        515.91        78.47 o                         
  10   4   7       7390.06       7820.68       223.85 o                         
  11   4   7         87.88        130.87        98.36 o                         
  12   4   7      16024.01      16635.05       408.01 o                         
  13   4   7         57.17        100.34       141.47 o                         
  14   4   7      22943.23      24658.54       624.81 o                         
  15   4   7         14.44        102.51       447.76 o                         
 -15   5   7        196.96        418.30       491.90 o                         
 -14   5   7      18636.91      20398.58       505.38 o                         
 -13   5   7        127.72        163.77       131.73 o                         
 -12   5   7      17057.79      17443.61       331.58 o                         
 -11   5   7        126.09        146.33        80.02 o                         
 -10   5   7       8901.56       8599.64       214.76 o                         
  -9   5   7        193.82        314.61        67.21 o                         
  -8   5   7       7568.15       7395.53       152.42 o                         
  -7   5   7       4684.34       5081.60       123.77 o                         
  -6   5   7      10678.71      10212.51       128.54 o                         
  -5   5   7      18181.54      17811.75       189.63 o                         
  -4   5   7      13991.16      13552.70       158.15 o                         
  -3   5   7      40243.66      41297.17       547.30 o                         
  -2   5   7      24209.26      24378.92       228.27 o                         
  -1   5   7      72044.55      70889.42       504.77 o                         
   0   5   7       8658.73       8838.28       155.11 o                         
   1   5   7      70131.65      68181.45       756.54 o                         
   2   5   7        397.71        935.45       117.34 o                         
   3   5   7      58697.28      57246.91       397.41 o                         
   4   5   7       6626.98       6735.85       129.21 o                         
   5   5   7      52813.57      52170.19       414.31 o                         
   6   5   7      12347.58      12557.48       170.44 o                         
   7   5   7      46212.96      45509.12       478.61 o                         
   8   5   7       4589.57       4881.20       150.28 o                         
   9   5   7      36425.88      36588.66       435.59 o                         
  10   5   7       2766.18       2761.88       152.97 o                         
  11   5   7      41018.89      42211.74       589.05 o                         
  12   5   7          1.70       -112.81       118.30 o                         
  13   5   7      26316.58      27580.81       642.65 o                         
  14   5   7        920.62        983.23       298.31 o                         
 -15   6   7       5095.14       5217.46       851.36 o                         
 -14   6   7        327.38        448.69       210.92 o                         
 -13   6   7       6595.64       6892.78       266.60 o                         
 -12   6   7       1311.17       1053.68       116.12 o                         
 -11   6   7      10938.63      10884.77       257.56 o                         
 -10   6   7       8709.49       8435.50       210.52 o                         
  -9   6   7       5319.82       5651.63       153.19 o                         
  -8   6   7      26296.47      26193.10       300.88 o                         
  -7   6   7       1243.98       1357.70        75.87 o                         
  -6   6   7      47991.12      46495.34       364.22 o                         
  -5   6   7        331.04        480.46        42.36 o                         
  -4   6   7      38036.70      36755.92       302.95 o                         
  -3   6   7       5743.14       6120.09       111.62 o                         
  -2   6   7      29568.31      28735.40       266.47 o                         
  -1   6   7      21749.67      22200.62       301.02 o                         
   0   6   7       2895.80       3008.03        97.89 o                         
   1   6   7      50355.71      50306.32       392.45 o                         
   2   6   7        174.02        192.75        28.20 o                         
   3   6   7      43845.93      43035.41       378.17 o                         
   4   6   7         69.97        121.64        42.78 o                         
   5   6   7      19967.82      19806.65       237.83 o                         
   6   6   7        122.96        135.10        48.35 o                         
   7   6   7       2232.56       2237.20       103.54 o                         
   8   6   7        185.81        325.93        67.89 o                         
   9   6   7       3853.89       4447.05       162.74 o                         
  10   6   7        157.45        339.56        91.44 o                         
  11   6   7      11443.09      11776.67       311.85 o                         
  12   6   7        463.23        537.21       126.74 o                         
  13   6   7      15613.12      16824.09       509.71 o                         
  14   6   7       1944.47       1612.64       203.47 o                         
  15   6   7       8576.90       7837.10      1058.64 o                         
 -14   7   7       1049.36       1018.16       226.68 o                         
 -13   7   7       9806.22       9831.77       330.53 o                         
 -12   7   7       5405.84       5497.88       221.71 o                         
 -11   7   7      13122.60      13187.30       297.15 o                         
 -10   7   7       7215.70       7779.50       205.88 o                         
  -9   7   7      15771.33      15953.65       256.89 o                         
  -8   7   7      19477.09      19275.33       273.08 o                         
  -7   7   7      14694.44      14870.65       230.12 o                         
  -6   7   7      33851.46      32950.23       318.57 o                         
  -5   7   7      25673.37      25275.04       263.83 o                         
  -4   7   7      48197.87      47760.52       378.26 o                         
  -3   7   7      25708.04      25080.72       258.40 o                         
  -2   7   7      67769.34      66084.77       511.06 o                         
  -1   7   7      15887.17      16027.21       221.39 o                         
   0   7   7      84708.67      86699.35       637.16 o                         
   1   7   7      11502.73      11624.42       172.34 o                         
   2   7   7      85966.20      84210.68       603.59 o                         
   3   7   7       9834.74       9819.37       171.49 o                         
   4   7   7      83398.81      81166.75       566.82 o                         
   5   7   7       3615.89       3638.04        99.75 o                         
   6   7   7      71624.23      70372.95       562.98 o                         
   7   7   7        115.83        168.24        63.37 o                         
   8   7   7      53649.12      52981.25       552.78 o                         
   9   7   7          0.83        112.85        76.73 o                         
  10   7   7      41809.81      40784.88       558.31 o                         
  11   7   7        317.90        305.77        98.68 o                         
  12   7   7      19367.79      19346.52       447.68 o                         
  13   7   7          8.73        287.38       135.55 o                         
  14   7   7       8877.48       9252.67       509.45 o                         
 -14   8   7        746.51       1493.53       421.78 o                         
 -13   8   7       2218.71       1890.68       169.02 o                         
 -12   8   7        672.42        786.32       125.23 o                         
 -11   8   7       5258.23       5343.95       199.18 o                         
 -10   8   7        655.79        630.57        96.28 o                         
  -9   8   7      10022.46      10009.32       222.65 o                         
  -8   8   7       6054.19       5995.78       163.39 o                         
  -7   8   7      17262.83      16688.82       250.19 o                         
  -6   8   7      11787.85      11583.67       184.03 o                         
  -5   8   7      26099.16      25078.30       277.43 o                         
  -4   8   7       5723.39       5533.33       127.89 o                         
  -3   8   7       8336.74       7851.09       146.93 o                         
  -2   8   7        528.02        435.57        48.65 o                         
  -1   8   7        431.91        543.89        53.42 o                         
   0   8   7       5864.92       6422.09       159.17 o                         
   1   8   7       5890.03       5639.10       132.73 o                         
   2   8   7      24187.38      22298.94       276.78 o                         
   3   8   7      29321.98      27850.85       406.35 o                         
   4   8   7      23612.23      22889.20       285.06 o                         
   5   8   7      33124.38      32508.53       373.69 o                         
   6   8   7       6883.07       7197.60       178.34 o                         
   7   8   7      20672.80      20474.25       329.06 o                         
   8   8   7        271.19        248.58        79.21 o                         
   9   8   7      15808.80      16233.78       308.20 o                         
  10   8   7       1022.72       1228.22       125.43 o                         
  11   8   7      15537.53      15318.02       354.53 o                         
  12   8   7       2351.79       2734.48       185.47 o                         
  13   8   7      17227.77      16102.45       461.65 o                         
  14   8   7       2189.37       2798.82       564.93 o                         
 -14   9   7       2454.44       1709.01       593.28 o                         
 -13   9   7        100.88        258.00       158.14 o                         
 -12   9   7       4273.08       4535.18       211.85 o                         
 -11   9   7       1754.93       1826.37       170.13 o                         
 -10   9   7       3814.28       3910.28       178.11 o                         
  -9   9   7       8442.00       8763.61       223.35 o                         
  -8   9   7       9059.94       8621.55       199.97 o                         
  -7   9   7       7052.92       6946.70       174.77 o                         
  -6   9   7       5044.61       5078.07       139.87 o                         
  -5   9   7       6724.17       6478.43       155.29 o                         
  -4   9   7         18.28         26.98        49.69 o                         
  -3   9   7       1039.80       1004.72        60.28 o                         
  -2   9   7        247.42        278.44        59.05 o                         
  -1   9   7        543.00        636.58        67.30 o                         
   0   9   7         48.74        145.89        51.65 o                         
   1   9   7       5702.09       5907.12       128.85 o                         
   2   9   7        163.83        338.29        67.56 o                         
   3   9   7      20195.13      19079.77       351.16 o                         
   4   9   7         44.77        150.25        71.36 o                         
   5   9   7      27526.32      26963.94       359.33 o                         
   6   9   7       1029.06        956.27        91.08 o                         
   7   9   7      27899.12      26993.58       387.05 o                         
   8   9   7         46.47        142.36        81.09 o                         
   9   9   7      15950.40      15825.34       312.42 o                         
  10   9   7       1816.75       1915.24       139.69 o                         
  11   9   7       4246.67       4559.53       222.17 o                         
  12   9   7       2665.01       2712.89       187.86 o                         
  13   9   7        732.17        936.44       190.20 o                         
  14   9   7        607.78        697.26       499.02 o                         
 -13  10   7        514.60        407.33       183.06 o                         
 -12  10   7      11673.31      11235.20       316.83 o                         
 -11  10   7        495.42        410.38       108.46 o                         
 -10  10   7      15112.73      14948.63       322.28 o                         
  -9  10   7        135.12        122.72        83.16 o                         
  -8  10   7      19045.36      19174.62       326.84 o                         
  -7  10   7          6.06        -75.75        75.75 o                         
  -6  10   7      10301.07      10231.86       209.72 o                         
  -5  10   7        168.09        184.40        62.91 o                         
  -4  10   7       2693.21       2601.92       107.40 o                         
  -3  10   7       1830.79       1870.96        88.79 o                         
  -2  10   7       2279.34       2504.65       105.67 o                         
  -1  10   7      10530.96      10355.62       207.09 o                         
   0  10   7        971.69       1016.05        79.44 o                         
   1  10   7      10932.13      10541.36       209.65 o                         
   2  10   7        518.40        661.81        65.15 o                         
   3  10   7      19447.45      18857.47       302.53 o                         
   4  10   7       2241.14       2170.58       110.50 o                         
   5  10   7      31268.02      29852.26       447.77 o                         
   6  10   7       4930.98       5037.00       173.03 o                         
   7  10   7      21499.74      20572.12       352.35 o                         
   8  10   7      11472.56      11141.90       263.55 o                         
   9  10   7       8701.00       8293.40       249.68 o                         
  10  10   7      14108.73      13533.78       325.88 o                         
  11  10   7       2061.63       2052.97       163.50 o                         
  12  10   7      13262.17      13560.72       407.80 o                         
  13  10   7        247.72        115.63       171.99 o                         
 -13  11   7       2698.66       2408.20       373.10 o                         
 -12  11   7       2954.66       2976.05       189.62 o                         
 -11  11   7       1765.33       1767.37       160.39 o                         
 -10  11   7       1391.19       1323.44       120.61 o                         
  -9  11   7       2349.89       1898.49       124.33 o                         
  -8  11   7       1272.29       1160.24       103.84 o                         
  -7  11   7       7023.28       6754.70       202.70 o                         
  -6  11   7       4621.68       4487.24       179.04 o                         
  -5  11   7       8092.23       7780.95       187.83 o                         
  -4  11   7       3910.41       3771.34       126.29 o                         
  -3  11   7       8234.27       8234.35       177.30 o                         
  -2  11   7       1582.38       1589.93        91.75 o                         
  -1  11   7      10049.81       9915.19       202.85 o                         
   0  11   7       3100.23       3004.62       126.20 o                         
   1  11   7      13858.49      13490.40       262.05 o                         
   2  11   7        403.43        428.00        69.09 o                         
   3  11   7      10911.53      10743.07       231.76 o                         
   4  11   7        250.75        314.81        72.00 o                         
   5  11   7      10744.44      10849.65       237.99 o                         
   6  11   7       2327.19       2170.70       129.18 o                         
   7  11   7      10524.38      10618.77       274.34 o                         
   8  11   7       1638.51       1723.97       128.67 o                         
   9  11   7      18477.79      18389.40       395.97 o                         
  10  11   7        372.12        465.24       114.13 o                         
  11  11   7      16675.74      16498.53       423.25 o                         
  12  11   7        117.04        347.27       153.14 o                         
  13  11   7       7140.66       6246.10       474.01 o                         
 -12  12   7        542.50        366.94       156.34 o                         
 -11  12   7       9124.64       8803.99       309.54 o                         
 -10  12   7        821.17        803.84       124.13 o                         
  -9  12   7       4794.94       4744.43       190.94 o                         
  -8  12   7        193.13        135.61        96.49 o                         
  -7  12   7        740.66        808.53       103.25 o                         
  -6  12   7        322.42        168.44        93.25 o                         
  -5  12   7        102.44         44.85        73.21 o                         
  -4  12   7       2261.29       2064.71       112.31 o                         
  -3  12   7        585.94        634.41        97.87 o                         
  -2  12   7        587.02        667.82        80.48 o                         
  -1  12   7       1887.67       2193.05       118.90 o                         
   0  12   7         67.41        135.72        74.43 o                         
   1  12   7       2846.79       3102.04       131.89 o                         
   2  12   7       1051.85        994.49       104.39 o                         
   3  12   7       3854.16       3719.99       161.44 o                         
   4  12   7        844.44        830.37       100.09 o                         
   5  12   7        174.97        351.39        87.93 o                         
   6  12   7       4079.22       4421.17       196.42 o                         
   7  12   7       5290.13       4971.47       215.64 o                         
   8  12   7       6531.10       6049.14       227.35 o                         
   9  12   7       9520.39       9788.93       311.81 o                         
  10  12   7       5483.03       5324.99       259.10 o                         
  11  12   7      10565.85      10322.91       361.60 o                         
  12  12   7       1189.59       1226.74       319.36 o                         
 -12  13   7       9211.72       8515.71      1310.69 o                         
 -11  13   7      13118.26      13243.77       440.00 o                         
 -10  13   7      21625.19      20870.70       465.17 o                         
  -9  13   7      18331.98      17640.75       395.13 o                         
  -8  13   7      26419.16      24774.79       443.86 o                         
  -7  13   7      13837.09      13352.24       313.92 o                         
  -6  13   7      21630.97      21201.22       387.14 o                         
  -5  13   7       8179.42       8053.80       226.29 o                         
  -4  13   7      11317.33      11146.79       243.43 o                         
  -3  13   7       7631.79       7753.33       198.54 o                         
  -2  13   7       8434.48       8307.05       218.39 o                         
  -1  13   7       3092.33       3065.23       139.22 o                         
   0  13   7       8666.75       8753.23       219.17 o                         
   1  13   7       5188.50       5225.09       246.59 o                         
   2  13   7      18556.13      18268.29       352.31 o                         
   3  13   7      13985.54      13775.25       298.15 o                         
   4  13   7      39977.96      38769.54       523.26 o                         
   5  13   7      13997.01      14132.79       310.59 o                         
   6  13   7      57649.77      55984.23       787.15 o                         
   7  13   7      12073.32      11997.01       328.58 o                         
   8  13   7      45382.23      44281.64       634.60 o                         
   9  13   7       4000.20       3821.74       201.13 o                         
  10  13   7      22218.95      22044.65       524.48 o                         
  11  13   7        527.69        464.72       159.31 o                         
 -11  14   7       1871.39       2003.92       358.43 o                         
 -10  14   7        698.33        737.83       138.16 o                         
  -9  14   7       3791.96       3432.22       193.53 o                         
  -8  14   7        329.38        286.50       143.85 o                         
  -7  14   7       3746.20       3701.49       190.44 o                         
  -6  14   7        397.34        393.57       110.58 o                         
  -5  14   7       2057.93       2104.76       140.12 o                         
  -4  14   7       1626.15       1710.88       122.07 o                         
  -3  14   7        877.78        835.07        99.31 o                         
  -2  14   7       1716.92       1733.27       125.28 o                         
  -1  14   7       3958.69       4159.98       170.10 o                         
   0  14   7       4665.96       4780.40       202.70 o                         
   1  14   7       3264.39       3266.06       197.77 o                         
   2  14   7       8277.25       8384.30       278.87 o                         
   3  14   7       2231.03       2165.22       154.29 o                         
   4  14   7      13546.88      13931.66       323.85 o                         
   5  14   7       2975.36       2792.52       176.91 o                         
   6  14   7      13363.13      13576.94       363.67 o                         
   7  14   7       1709.91       1643.36       153.23 o                         
   8  14   7       8271.02       8240.47       283.76 o                         
   9  14   7        974.14        831.93       186.73 o                         
  10  14   7       5723.34       5845.44       289.23 o                         
  11  14   7        268.40        854.28       360.62 o                         
 -10  15   7       5246.64       5149.04       442.82 o                         
  -9  15   7      12509.58      11970.73       353.53 o                         
  -8  15   7       6851.72       6597.61       240.11 o                         
  -7  15   7       7947.63       7829.45       271.98 o                         
  -6  15   7       4506.07       4648.28       204.97 o                         
  -5  15   7       1743.96       1441.49       133.37 o                         
  -4  15   7       1340.84       1295.69       119.49 o                         
  -3  15   7        745.24        949.07       107.38 o                         
  -2  15   7         82.24        104.74        95.75 o                         
  -1  15   7       3478.71       3500.74       185.42 o                         
   0  15   7        433.76        542.88       110.24 o                         
   1  15   7        552.16        680.53       120.33 o                         
   2  15   7       2867.30       2685.19       177.15 o                         
   3  15   7        632.48        360.32       112.74 o                         
   4  15   7       8157.93       8232.33       274.74 o                         
   5  15   7       4378.24       4218.40       231.06 o                         
   6  15   7       9732.95      10206.16       343.25 o                         
   7  15   7       8904.61       8644.17       326.93 o                         
   8  15   7       5609.32       5449.25       257.61 o                         
   9  15   7      11365.18      11182.25       391.70 o                         
  10  15   7       2462.44       3151.17       689.14 o                         
  11  15   7       4993.08       5619.56       955.67 o                         
 -10  16   7         12.95       -463.96       647.24 o                         
  -9  16   7       5747.74       6260.31       331.38 o                         
  -8  16   7       3350.14       3023.68       183.49 o                         
  -7  16   7       2499.12       2432.58       172.57 o                         
  -6  16   7       8367.82       8218.49       281.98 o                         
  -5  16   7        895.96        976.82       133.61 o                         
  -4  16   7       8228.48       8405.97       265.97 o                         
  -3  16   7       1080.13       1287.25       137.20 o                         
  -2  16   7       6466.86       6880.15       286.63 o                         
  -1  16   7       1212.27       1050.68       155.78 o                         
   0  16   7       3273.19       3393.69       207.22 o                         
   1  16   7        606.24        776.36       135.48 o                         
   2  16   7         28.47         46.09       119.95 o                         
   3  16   7        192.89        184.14       117.80 o                         
   4  16   7        206.58        130.29       128.41 o                         
   5  16   7       1119.00       1232.40       158.78 o                         
   6  16   7       1825.84       1926.63       183.13 o                         
   7  16   7       9697.08       9876.22       356.77 o                         
   8  16   7       3090.03       3044.56       206.59 o                         
   9  16   7       9916.93       8535.98       894.43 o                         
  -8  17   7         34.75         11.40       181.05 o                         
  -7  17   7       4228.91       4327.65       228.80 o                         
  -6  17   7       2386.83       2432.50       172.86 o                         
  -5  17   7       3664.77       3719.64       223.93 o                         
  -4  17   7       6270.70       6817.89       288.51 o                         
  -3  17   7       1271.91       1422.05       168.51 o                         
  -2  17   7       9324.38      10313.97       344.83 o                         
  -1  17   7        262.35        285.41       135.17 o                         
   0  17   7      15646.83      16217.98       437.33 o                         
   1  17   7        347.20        406.88       134.48 o                         
   2  17   7      20540.52      21398.63       493.41 o                         
   3  17   7        817.22        690.23       137.16 o                         
   4  17   7      16200.76      16419.67       453.38 o                         
   5  17   7       2717.28       2566.30       204.94 o                         
   6  17   7       7341.03       7330.21       323.90 o                         
   7  17   7       3455.64       3371.28       242.36 o                         
   8  17   7       3522.38       3556.67       306.35 o                         
  -8  18   7      10530.26      10579.70       837.29 o                         
  -7  18   7       2973.07       2853.77       316.36 o                         
  -6  18   7      12750.43      12401.57       478.74 o                         
  -5  18   7       9571.14       9027.81       384.76 o                         
  -4  18   7      13501.29      13883.33       580.15 o                         
  -3  18   7      11495.21      11251.97       402.90 o                         
  -2  18   7       9982.52      11152.29       469.27 o                         
  -1  18   7       4727.84       4888.54       287.29 o                         
   0  18   7       7671.55       7727.75       330.58 o                         
   1  18   7       3868.66       3461.71       258.57 o                         
   2  18   7       2587.52       2873.27       222.68 o                         
   3  18   7       3540.06       3822.91       254.85 o                         
   4  18   7        565.40        512.56       161.26 o                         
   5  18   7        460.36        310.15       146.63 o                         
   6  18   7       3043.74       3133.25       281.03 o                         
   7  18   7        223.85       -110.82       217.56 o                         
   8  18   7       8701.31       8843.07      1123.70 o                         
  -5  19   7      17063.65      15925.32      1631.48 o                         
  -4  19   7       3536.84       3704.76       473.60 o                         
  -3  19   7      23825.99      25000.12       745.07 o                         
  -2  19   7        440.91        767.24       168.80 o                         
  -1  19   7      34396.64      36019.24      1159.81 o                         
   0  19   7          5.56         46.91       154.81 o                         
   1  19   7      54198.11      56699.29      1208.55 o                         
   2  19   7         15.68        -99.22       161.72 o                         
   3  19   7      63817.75      63870.09      1146.86 o                         
   4  19   7        292.76        193.76       239.82 o                         
   5  19   7      67869.45      70646.97      3543.45 o                         
   6  19   7         25.50       -207.19       515.74 o                         
  -4  20   7       7489.22       9758.05      1339.95 o                         
  -3  20   7      24162.50      23885.65      2051.43 o                         
  -2  20   7      12214.21      12617.80       712.63 o                         
  -1  20   7      14037.75      13980.30       554.12 o                         
   0  20   7      18615.17      18470.16       616.26 o                         
   1  20   7       3871.24       3972.16       376.64 o                         
   2  20   7      11766.22      12177.03       720.44 o                         
   3  20   7       1584.68       1081.68       696.41 o                         
   4  20   7       3442.57       4529.93       973.85 o                         
   0  21   7      20879.60      19613.18      1625.55 o                         
 -15   0   8       9804.67      12003.55      1419.56 o                         
 -14   0   8       6031.10       6080.00       435.55 o                         
 -13   0   8       7768.42       8481.54       390.93 o                         
 -12   0   8       8620.06       8734.90       344.07 o                         
 -11   0   8        121.74        100.32       121.93 o                         
 -10   0   8      10623.47      11143.47       322.11 o                         
  -9   0   8       1478.28       1286.82       125.34 o                         
  -8   0   8      26399.94      26461.45       368.83 o                         
  -7   0   8      13265.56      13566.67       237.50 o                         
  -6   0   8     110522.61     108817.23       763.33 o                         
  -5   0   8      36621.69      35914.46       318.19 o                         
  -4   0   8     249615.45     249412.83      1297.28 o                         
  -3   0   8      45484.37      45599.81       339.92 o                         
  -2   0   8     396753.66     385251.81      2115.31 o                         
  -1   0   8      15166.84      14722.10       197.29 o                         
   0   0   8     493204.34     474060.31      2818.16 o                         
   1   0   8      39481.89      39147.64       410.89 o                         
   2   0   8     285987.41     276061.47      1576.96 o                         
   3   0   8      66770.28      68535.20       466.75 o                         
   4   0   8     136260.20     135136.22       952.08 o                         
   5   0   8      20229.04      20212.65       302.09 o                         
   6   0   8      54675.71      53080.02       646.07 o                         
   7   0   8      10006.02       9856.58       265.46 o                         
   8   0   8      12119.46      12391.98       311.97 o                         
   9   0   8       3320.87       3408.64       176.73 o                         
  10   0   8       1583.72       1606.99       136.02 o                         
  11   0   8        122.93        154.30       116.07 o                         
  12   0   8       2078.11       1739.08       197.29 o                         
  13   0   8       5553.50       5920.79       335.65 o                         
  14   0   8       5643.91       5998.26       453.63 o                         
 -15   1   8       3245.34       3704.50       464.17 o                         
 -14   1   8       8968.01       9110.71       333.74 o                         
 -13   1   8       9132.45       9463.26       304.14 o                         
 -12   1   8      14456.30      14949.69       343.38 o                         
 -11   1   8      18101.05      18290.36       363.34 o                         
 -10   1   8      33312.83      32861.37       432.43 o                         
  -9   1   8      26564.94      26747.10       338.52 o                         
  -8   1   8      31730.30      31450.84       303.25 o                         
  -7   1   8      39881.04      39565.13       312.71 o                         
  -6   1   8      24856.08      23864.05       204.99 o                         
  -5   1   8      32570.94      32920.16       245.75 o                         
  -4   1   8      22208.63      21758.38       168.52 o                         
  -3   1   8       5985.29       5974.75        75.40 o                         
  -2   1   8      19321.54      19472.32       145.91 o                         
  -1   1   8      16246.39      17242.15       154.77 o                         
   0   1   8      11370.54      12166.15       140.71 o                         
   1   1   8      80784.66      81816.02       556.52 o                         
   2   1   8        217.71        366.52        39.73 o                         
   3   1   8     121815.38     121413.14       593.93 o                         
   4   1   8       6173.03       6113.43       107.24 o                         
   5   1   8     149825.50     146548.45       776.55 o                         
   6   1   8      26198.59      25086.79       308.06 o                         
   7   1   8     137818.44     133544.00       902.51 o                         
   8   1   8      23506.14      23680.93       318.87 o                         
   9   1   8      92073.26      91451.32       738.35 o                         
  10   1   8      27738.38      27956.80       367.25 o                         
  11   1   8      45581.99      45686.51       596.03 o                         
  12   1   8      14749.46      14906.67       347.03 o                         
  13   1   8      35071.14      34690.66       592.08 o                         
  14   1   8       1544.35       1529.95       188.88 o                         
 -15   2   8         58.79         33.29       476.96 o                         
 -14   2   8      12087.64      12905.66       404.94 o                         
 -13   2   8         41.48        208.21       113.43 o                         
 -12   2   8       8332.61       8780.68       266.51 o                         
 -11   2   8        232.11        275.68        86.73 o                         
 -10   2   8        770.29        955.69        96.60 o                         
  -9   2   8       2632.80       2959.04       119.90 o                         
  -8   2   8       5371.08       5109.09       137.16 o                         
  -7   2   8       4646.51       4687.81       102.59 o                         
  -6   2   8      17397.72      16967.39       195.74 o                         
  -5   2   8      14509.87      14458.25       158.17 o                         
  -4   2   8      35152.27      34650.70       246.52 o                         
  -3   2   8      68870.84      69309.58       358.90 o                         
  -2   2   8      56884.25      56358.21       337.42 o                         
  -1   2   8      99015.66      99522.74       498.36 o                         
   0   2   8      80563.16      82853.20       483.62 o                         
   1   2   8     104479.23     104465.73       516.02 o                         
   2   2   8      39350.57      40315.93       261.41 o                         
   3   2   8     114195.22     113518.83       731.78 o                         
   4   2   8      23110.22      23057.57       220.80 o                         
   5   2   8      50709.24      48996.57       444.54 o                         
   6   2   8       9068.96       9128.03       153.81 o                         
   7   2   8      11503.65      11452.88       207.85 o                         
   8   2   8         35.84         -0.71        62.92 o                         
   9   2   8        136.51         70.40        65.94 o                         
  10   2   8       3096.17       3018.70       145.45 o                         
  11   2   8       3425.56       3501.37       160.50 o                         
  12   2   8       3022.87       2835.70       158.42 o                         
  13   2   8       5704.44       6108.46       308.30 o                         
  14   2   8       2527.77       2610.05       223.94 o                         
  15   2   8       9453.97       9892.28      1190.60 o                         
 -15   3   8       5600.36       5962.80       986.43 o                         
 -14   3   8         33.44         46.51       134.94 o                         
 -13   3   8      22242.20      22601.25       465.06 o                         
 -12   3   8         83.08        117.69       109.99 o                         
 -11   3   8      28958.42      28694.80       442.27 o                         
 -10   3   8       1156.66       1230.14       102.58 o                         
  -9   3   8      40449.78      40666.93       431.84 o                         
  -8   3   8       3962.63       4064.37       129.28 o                         
  -7   3   8      60076.34      59395.36       468.37 o                         
  -6   3   8       2987.61       2813.01        80.37 o                         
  -5   3   8      63525.31      62809.61       410.68 o                         
  -4   3   8         70.62        209.52        33.18 o                         
  -3   3   8      87014.54      85768.99       485.38 o                         
  -2   3   8      26304.23      26248.75       211.38 o                         
  -1   3   8     102751.24     102000.27       598.47 o                         
   0   3   8      80946.41      79398.65       542.07 o                         
   1   3   8      87307.65      86882.76       472.75 o                         
   2   3   8     172868.58     172913.00       867.05 o                         
   3   3   8      28402.23      27936.73       228.16 o                         
   4   3   8     176149.59     172617.92      1055.25 o                         
   5   3   8       4145.04       4274.11        87.67 o                         
   6   3   8      98269.18      95583.10       609.82 o                         
   7   3   8       3107.58       3070.50       122.30 o                         
   8   3   8      62934.04      63038.11       501.08 o                         
   9   3   8       9028.59       9320.69       203.30 o                         
  10   3   8      40376.59      39287.54       514.67 o                         
  11   3   8       3599.82       3629.03       174.59 o                         
  12   3   8      24805.21      24898.21       499.06 o                         
  13   3   8       1303.88       1495.53       179.29 o                         
  14   3   8      13144.60      12890.31       458.25 o                         
  15   3   8        146.06        -80.89       491.45 o                         
 -15   4   8        306.84        698.63       545.77 o                         
 -14   4   8       4046.18       4675.62       259.04 o                         
 -13   4   8         70.62        119.11       109.65 o                         
 -12   4   8       2657.13       2617.45       157.39 o                         
 -11   4   8          0.78          8.36        86.20 o                         
 -10   4   8       1889.98       1646.37       106.75 o                         
  -9   4   8         38.43        153.30        68.73 o                         
  -8   4   8        385.43        519.90        69.79 o                         
  -7   4   8       4900.91       5167.34       130.46 o                         
  -6   4   8       1992.46       2053.26        59.75 o                         
  -5   4   8      28421.24      27783.48       259.35 o                         
  -4   4   8        647.13        809.03        48.81 o                         
  -3   4   8      62213.61      60891.61       438.15 o                         
  -2   4   8        914.02       2294.97       248.85 o                         
  -1   4   8      80318.12      78747.14       526.98 o                         
   0   4   8      26098.75      26007.10       305.36 o                         
   1   4   8      30777.76      30582.95       295.90 o                         
   2   4   8      40595.58      40594.29       297.12 o                         
   3   4   8       4877.24       4847.87        97.49 o                         
   4   4   8      41720.78      40703.77       320.82 o                         
   5   4   8         52.22         97.29        41.48 o                         
   6   4   8      37177.02      36432.69       318.77 o                         
   7   4   8       2849.23       2933.70       108.70 o                         
   8   4   8      13954.79      13823.19       252.53 o                         
   9   4   8       1848.83       1796.00       108.22 o                         
  10   4   8        755.68        678.37        93.63 o                         
  11   4   8        277.33        245.68        96.40 o                         
  12   4   8       1126.70       1420.33       141.04 o                         
  13   4   8        783.38        663.13       149.49 o                         
  14   4   8       3657.36       3680.82       287.56 o                         
 -15   5   8        890.79        682.76       486.80 o                         
 -14   5   8         43.72        235.82       168.87 o                         
 -13   5   8       3278.98       3151.95       196.37 o                         
 -12   5   8        208.58        305.19        92.28 o                         
 -11   5   8       4684.28       4668.59       181.43 o                         
 -10   5   8       3291.36       3064.05       137.84 o                         
  -9   5   8       4638.88       4730.25       151.46 o                         
  -8   5   8      10306.94      10239.43       207.99 o                         
  -7   5   8       3121.98       3116.04       105.65 o                         
  -6   5   8      33836.11      33510.18       310.95 o                         
  -5   5   8         22.88        138.10        47.40 o                         
  -4   5   8      48217.14      48050.30       368.68 o                         
  -3   5   8       4148.18       4308.74        87.19 o                         
  -2   5   8      59241.36      58383.87       462.57 o                         
  -1   5   8      12545.87      12278.90       178.87 o                         
   0   5   8      57441.72      56866.38       471.48 o                         
   1   5   8      37408.47      37562.59       346.04 o                         
   2   5   8      38277.51      37494.02       287.61 o                         
   3   5   8      31648.26      32067.75       301.25 o                         
   4   5   8      17351.27      17276.46       204.94 o                         
   5   5   8      37429.08      36733.01       313.30 o                         
   6   5   8       7349.46       7216.88       128.35 o                         
   7   5   8      34056.76      33660.09       396.83 o                         
   8   5   8       4984.24       4908.50       156.17 o                         
   9   5   8      21115.52      20133.88       335.68 o                         
  10   5   8       1949.67       1869.80       138.55 o                         
  11   5   8      11497.25      11623.48       308.03 o                         
  12   5   8       2739.29       2633.40       186.47 o                         
  13   5   8       5377.18       4444.07       274.01 o                         
  14   5   8       1825.85       1806.75       238.56 o                         
 -14   6   8        622.31        713.31       226.18 o                         
 -13   6   8      17404.62      17451.41       401.53 o                         
 -12   6   8        457.62        608.71       112.34 o                         
 -11   6   8      21634.26      21481.42       368.98 o                         
 -10   6   8        816.03        942.63        97.77 o                         
  -9   6   8      19720.61      19766.05       306.55 o                         
  -8   6   8       3387.52       3425.34       120.44 o                         
  -7   6   8      35151.70      34745.94       348.41 o                         
  -6   6   8       8500.10       8934.96       154.40 o                         
  -5   6   8      59694.06      57957.38       401.73 o                         
  -4   6   8      21071.68      21418.98       219.57 o                         
  -3   6   8      47974.04      46763.41       345.18 o                         
  -2   6   8      37437.04      36738.34       348.81 o                         
  -1   6   8      39601.70      40389.82       384.57 o                         
   0   6   8      26949.70      27286.56       309.39 o                         
   1   6   8      23684.07      23422.50       333.06 o                         
   2   6   8      15947.74      15942.97       171.36 o                         
   3   6   8       1470.72       1744.66        97.78 o                         
   4   6   8        124.46        190.89        52.63 o                         
   5   6   8        375.95        275.98        48.29 o                         
   6   6   8       1227.93       1274.25        76.93 o                         
   7   6   8         41.03        213.13        71.00 o                         
   8   6   8       2278.08       2207.32       114.47 o                         
   9   6   8        571.13        842.47       108.28 o                         
  10   6   8       4958.38       4887.28       206.79 o                         
  11   6   8        524.16        720.26       112.76 o                         
  12   6   8       2405.39       2337.18       171.71 o                         
  13   6   8        520.16        712.94       172.57 o                         
  14   6   8       1694.98       1063.16       220.37 o                         
 -14   7   8        217.23        244.54       344.30 o                         
 -13   7   8       3897.89       3976.02       216.81 o                         
 -12   7   8        960.43       1191.55       134.56 o                         
 -11   7   8       2681.97       2794.85       153.64 o                         
 -10   7   8        509.98        558.87        85.89 o                         
  -9   7   8         69.61        144.83        66.47 o                         
  -8   7   8        123.01        144.95        66.07 o                         
  -7   7   8       2506.97       2498.45       100.75 o                         
  -6   7   8       3373.74       3467.01       102.28 o                         
  -5   7   8      13563.38      13560.35       198.31 o                         
  -4   7   8       1240.60       1286.34        65.63 o                         
  -3   7   8      14795.50      14737.14       193.96 o                         
  -2   7   8        634.24        704.06        58.59 o                         
  -1   7   8       3225.41       3340.29       128.38 o                         
   0   7   8       1508.87       1734.66        78.40 o                         
   1   7   8        462.67        651.13        51.62 o                         
   2   7   8      10737.11      10518.38       142.84 o                         
   3   7   8       5811.67       5427.59       140.84 o                         
   4   7   8       5134.54       4728.42       125.71 o                         
   5   7   8       3436.27       3326.80       111.93 o                         
   6   7   8       4531.55       4352.77       130.20 o                         
   7   7   8       1931.13       1792.55        98.03 o                         
   8   7   8       2019.23       2255.32       121.27 o                         
   9   7   8        830.08       1105.93       103.10 o                         
  10   7   8       1747.16       1991.13       140.65 o                         
  11   7   8       1335.39       1181.43       129.50 o                         
  12   7   8       1459.28       1479.14       187.75 o                         
  13   7   8        659.90        766.33       160.41 o                         
  14   7   8       3070.83       2753.49       397.95 o                         
 -14   8   8       3433.22       3675.85       564.72 o                         
 -13   8   8       4817.31       4654.33       244.94 o                         
 -12   8   8       6415.72       6722.87       254.99 o                         
 -11   8   8       6133.66       6293.88       224.83 o                         
 -10   8   8      15913.67      15899.71       302.40 o                         
  -9   8   8       8789.32       8694.31       202.01 o                         
  -8   8   8      22388.71      22267.17       307.06 o                         
  -7   8   8       2224.73       2473.70        99.89 o                         
  -6   8   8       8288.07       8390.83       157.00 o                         
  -5   8   8       1734.64       1888.65        81.83 o                         
  -4   8   8       2770.98       3105.95       100.76 o                         
  -3   8   8         83.11        177.00        48.80 o                         
  -2   8   8       2825.62       2870.25        95.79 o                         
  -1   8   8        173.25        313.51        58.41 o                         
   0   8   8        477.99        649.69        66.30 o                         
   1   8   8        167.43        277.73        43.57 o                         
   2   8   8        312.47        357.70        49.94 o                         
   3   8   8         54.98        130.91        54.50 o                         
   4   8   8       2818.42       2666.36       109.11 o                         
   5   8   8       1832.59       1660.32        97.44 o                         
   6   8   8       4552.83       4427.47       148.15 o                         
   7   8   8        123.08        124.29        76.82 o                         
   8   8   8         51.82        152.87        76.13 o                         
   9   8   8         78.27        163.91        87.09 o                         
  10   8   8        837.24        718.41       108.35 o                         
  11   8   8        658.75        737.60       113.46 o                         
  12   8   8        573.17        457.12       134.57 o                         
  13   8   8        764.79        654.94       151.90 o                         
  14   8   8        719.29        817.14       386.92 o                         
 -13   9   8        994.86       1207.89       204.71 o                         
 -12   9   8      14077.87      14510.51       370.78 o                         
 -11   9   8       3813.54       4056.86       186.97 o                         
 -10   9   8      18953.72      18648.65       361.05 o                         
  -9   9   8       4811.98       5162.54       166.71 o                         
  -8   9   8      16559.64      16669.80       282.21 o                         
  -7   9   8       4319.70       4396.29       145.27 o                         
  -6   9   8      16142.01      15525.64       237.58 o                         
  -5   9   8       2853.69       2772.09       105.25 o                         
  -4   9   8       9474.50       9469.04       167.60 o                         
  -3   9   8       2205.21       2072.43        81.62 o                         
  -2   9   8       6267.05       6173.57       133.80 o                         
  -1   9   8      10704.48      10818.02       181.37 o                         
   0   9   8      14272.92      14586.74       247.55 o                         
   1   9   8      13336.60      12870.30       212.44 o                         
   2   9   8       7223.80       7176.58       149.74 o                         
   3   9   8      22509.16      21786.18       315.45 o                         
   4   9   8       7913.50       7724.43       189.23 o                         
   5   9   8      28000.81      27291.87       357.78 o                         
   6   9   8      13294.93      12758.53       248.75 o                         
   7   9   8      24294.28      23928.81       368.71 o                         
   8   9   8       9398.89       9481.40       239.63 o                         
   9   9   8      23835.16      24280.65       417.46 o                         
  10   9   8       3938.84       4387.08       201.97 o                         
  11   9   8      18391.68      18969.53       411.24 o                         
  12   9   8       3243.08       3422.47       222.91 o                         
  13   9   8      13287.20      13871.34       662.14 o                         
  14   9   8       2888.71       1711.63       596.59 o                         
 -13  10   8        380.95        605.00       282.30 o                         
 -12  10   8       1255.69       1296.74       158.88 o                         
 -11  10   8         69.36         78.55        98.54 o                         
 -10  10   8        264.79        383.34       106.39 o                         
  -9  10   8        161.11        220.15        85.94 o                         
  -8  10   8         17.41        -25.93        84.25 o                         
  -7  10   8       1130.54       1164.34        95.50 o                         
  -6  10   8        868.71        862.67        85.06 o                         
  -5  10   8       1350.99       1848.23       170.01 o                         
  -4  10   8      11294.01      10921.63       209.66 o                         
  -3  10   8         38.86         86.60        62.63 o                         
  -2  10   8      16112.29      16202.72       249.81 o                         
  -1  10   8        136.46        252.20        60.44 o                         
   0  10   8      12265.34      12560.97       195.38 o                         
   1  10   8       4856.38       4988.96       147.15 o                         
   2  10   8        123.87        185.22        57.66 o                         
   3  10   8      18219.15      17950.72       293.30 o                         
   4  10   8       1387.78       1278.28        93.19 o                         
   5  10   8      16992.79      16788.31       292.80 o                         
   6  10   8       3276.38       3095.55       142.49 o                         
   7  10   8       9814.78       9528.56       239.19 o                         
   8  10   8       1884.46       1914.37       126.78 o                         
   9  10   8       5897.73       6026.35       218.55 o                         
  10  10   8        252.16        357.07       109.80 o                         
  11  10   8         62.38        302.68       122.73 o                         
  12  10   8          1.43        444.11       142.91 o                         
  13  10   8       1768.26       1796.20       313.98 o                         
 -13  11   8       3147.48       2894.33       477.00 o                         
 -12  11   8       4369.53       4130.70       294.63 o                         
 -11  11   8       8236.00       8335.83       293.82 o                         
 -10  11   8       4004.63       3872.34       193.33 o                         
  -9  11   8      20517.88      20082.10       360.38 o                         
  -8  11   8        517.91        469.57        86.92 o                         
  -7  11   8      31153.57      30242.26       422.59 o                         
  -6  11   8        102.23        219.21        86.28 o                         
  -5  11   8      30631.76      29524.91       377.13 o                         
  -4  11   8        829.97        830.29        77.20 o                         
  -3  11   8      26602.87      25767.39       326.45 o                         
  -2  11   8        613.14        597.94        72.28 o                         
  -1  11   8       6268.70       6637.81       184.23 o                         
   0  11   8        486.63        644.82        81.83 o                         
   1  11   8       2137.11       2218.45       120.32 o                         
   2  11   8       2294.94       2217.26       124.16 o                         
   3  11   8       3639.09       3447.26       136.90 o                         
   4  11   8       8510.83       8117.26       206.52 o                         
   5  11   8       3259.31       2994.58       136.44 o                         
   6  11   8      29405.19      28363.26       450.96 o                         
   7  11   8       7660.19       7352.52       236.09 o                         
   8  11   8      43625.45      43257.66       649.56 o                         
   9  11   8      15629.18      15560.71       368.24 o                         
  10  11   8      38257.56      37344.45       596.39 o                         
  11  11   8      10316.53      10543.16       362.45 o                         
  12  11   8      25049.30      23643.84       688.73 o                         
  13  11   8       3744.26       4438.84       862.71 o                         
 -12  12   8       9613.60       9392.07       656.26 o                         
 -11  12   8       7002.13       6424.09       281.98 o                         
 -10  12   8       9776.18       9649.29       315.46 o                         
  -9  12   8      12447.06      11777.16       295.92 o                         
  -8  12   8       8129.13       7962.94       239.63 o                         
  -7  12   8      23822.83      23276.94       408.94 o                         
  -6  12   8       7619.86       7850.47       236.40 o                         
  -5  12   8      39249.52      38075.02       468.47 o                         
  -4  12   8       3000.87       2562.88       121.45 o                         
  -3  12   8      48852.47      48137.82       499.85 o                         
  -2  12   8        322.91        410.98        78.15 o                         
  -1  12   8      32874.42      33408.50       452.94 o                         
   0  12   8        204.64        251.52        78.25 o                         
   1  12   8      26189.96      26723.22       421.39 o                         
   2  12   8       2583.98       2636.14       149.59 o                         
   3  12   8      18523.43      18814.31       354.93 o                         
   4  12   8       2236.74       2119.54       131.19 o                         
   5  12   8       3955.29       4233.68       172.92 o                         
   6  12   8       1335.60       1659.31       137.88 o                         
   7  12   8        514.95        335.73       105.72 o                         
   8  12   8        429.32        461.90       108.39 o                         
   9  12   8        275.28        321.69       115.14 o                         
  10  12   8         52.17        -66.96       118.67 o                         
  11  12   8       1792.72       1910.64       196.56 o                         
  12  12   8         35.22        605.11       443.25 o                         
 -12  13   8       6028.23       6069.42       942.78 o                         
 -11  13   8       4920.49       4741.44       356.58 o                         
 -10  13   8      11547.74      11122.62       376.98 o                         
  -9  13   8       4502.39       4118.41       281.34 o                         
  -8  13   8      15088.29      14498.80       328.88 o                         
  -7  13   8       2327.77       2528.83       171.91 o                         
  -6  13   8      17004.00      16691.46       349.47 o                         
  -5  13   8       2054.10       2213.82       131.12 o                         
  -4  13   8       9990.11       9642.55       230.48 o                         
  -3  13   8       1771.43       1749.42       106.08 o                         
  -2  13   8        775.56        647.50        86.67 o                         
  -1  13   8       2395.85       2362.35       119.34 o                         
   0  13   8       4616.71       4719.73       183.31 o                         
   1  13   8       1133.25       1289.99       116.07 o                         
   2  13   8      19210.49      19359.39       383.81 o                         
   3  13   8        273.93        277.01        89.61 o                         
   4  13   8      17980.73      18450.86       354.61 o                         
   5  13   8       4960.33       4757.54       188.14 o                         
   6  13   8      12871.51      13086.66       339.33 o                         
   7  13   8       9833.63       9815.42       300.89 o                         
   8  13   8       9610.88       9626.69       295.90 o                         
   9  13   8      15598.09      15168.28       398.95 o                         
  10  13   8       5996.81       5797.71       292.59 o                         
  11  13   8      12693.18      13073.78       553.93 o                         
 -11  14   8      10194.19      10210.76       870.24 o                         
 -10  14   8      16420.84      15873.92       482.31 o                         
  -9  14   8      11046.68      10442.49       351.49 o                         
  -8  14   8      39433.06      38205.67       602.15 o                         
  -7  14   8       5018.13       4903.49       218.32 o                         
  -6  14   8      51315.92      50537.39       675.10 o                         
  -5  14   8        521.39        587.68       114.16 o                         
  -4  14   8      36512.67      37118.23       506.45 o                         
  -3  14   8      10194.03      10385.82       249.62 o                         
  -2  14   8      31971.04      32741.01       502.85 o                         
  -1  14   8      26474.26      26450.10       491.35 o                         
   0  14   8      30003.70      30845.35       506.20 o                         
   1  14   8      30335.49      31124.88       574.19 o                         
   2  14   8      18658.90      18977.43       418.21 o                         
   3  14   8      16183.84      16137.78       357.79 o                         
   4  14   8      14326.50      14324.16       330.02 o                         
   5  14   8       8282.99       8596.27       275.48 o                         
   6  14   8       8465.48       8136.86       299.02 o                         
   7  14   8       3200.89       3551.07       201.35 o                         
   8  14   8       1366.20       1203.02       136.08 o                         
   9  14   8        595.70        578.68       139.24 o                         
  10  14   8        496.40        432.92       192.28 o                         
  11  14   8        179.71        666.59       738.01 o                         
 -10  15   8      20133.17      20790.60      1261.16 o                         
  -9  15   8       2165.29       1924.42       172.51 o                         
  -8  15   8      41962.06      40007.78       782.24 o                         
  -7  15   8        420.10        293.57       125.22 o                         
  -6  15   8      41946.27      40365.16       675.20 o                         
  -5  15   8        555.88        525.69       113.71 o                         
  -4  15   8      30826.74      30586.61       493.35 o                         
  -3  15   8       4969.95       5507.93       193.25 o                         
  -2  15   8      18422.98      18838.95       416.13 o                         
  -1  15   8       9119.35       9764.77       283.79 o                         
   0  15   8       4320.78       4700.91       210.54 o                         
   1  15   8      16067.96      16881.93       397.77 o                         
   2  15   8        103.44        174.51       123.36 o                         
   3  15   8      30067.34      30534.00       537.44 o                         
   4  15   8        630.88        587.74       137.88 o                         
   5  15   8      41558.80      41045.44       626.07 o                         
   6  15   8       1878.50       2040.51       167.94 o                         
   7  15   8      53213.20      53238.70       774.72 o                         
   8  15   8       2106.56       2050.65       221.74 o                         
   9  15   8      45833.33      43663.37       994.76 o                         
  10  15   8        612.27        271.30       330.33 o                         
  -9  16   8      13582.44      13442.82       622.01 o                         
  -8  16   8        976.98        857.77       157.52 o                         
  -7  16   8      23014.71      22592.64       488.17 o                         
  -6  16   8       4599.10       4878.86       224.83 o                         
  -5  16   8      39531.14      39380.49       587.22 o                         
  -4  16   8      11115.47      11283.78       308.44 o                         
  -3  16   8      46113.44      46542.48       711.02 o                         
  -2  16   8      26498.12      27554.12       537.08 o                         
  -1  16   8      40656.65      41952.68       720.51 o                         
   0  16   8      30790.11      32507.11       770.14 o                         
   1  16   8      34633.79      34690.76       634.18 o                         
   2  16   8      27188.48      27673.28       568.87 o                         
   3  16   8      24638.71      25197.98       504.78 o                         
   4  16   8      18002.51      18379.32       440.79 o                         
   5  16   8      15264.10      16271.16       489.47 o                         
   6  16   8       5725.64       5594.86       272.72 o                         
   7  16   8       3775.14       3949.08       252.30 o                         
   8  16   8       1513.22       1257.42       307.13 o                         
   9  16   8        238.67       -465.05       465.05 o                         
  -8  17   8         76.85        250.24       191.20 o                         
  -7  17   8      20770.21      20363.72       588.95 o                         
  -6  17   8        828.79        780.28       145.08 o                         
  -5  17   8      29146.62      28633.91       614.60 o                         
  -4  17   8       3016.21       3060.39       226.39 o                         
  -3  17   8      14123.07      15390.38       449.63 o                         
  -2  17   8       6466.65       7349.43       285.53 o                         
  -1  17   8       2815.93       3280.93       228.81 o                         
   0  17   8      10883.29      11123.59       420.58 o                         
   1  17   8        148.80         78.93       135.87 o                         
   2  17   8      19070.67      19617.28       503.36 o                         
   3  17   8       2510.61       2691.45       190.96 o                         
   4  17   8      40065.36      40571.70       819.79 o                         
   5  17   8       2133.72       2173.40       191.02 o                         
   6  17   8      53441.57      53299.17       894.72 o                         
   7  17   8         28.30         55.61       210.37 o                         
   8  17   8      62950.30      58331.20      2018.70 o                         
  -7  18   8      11229.03      10545.26       535.11 o                         
  -6  18   8       1116.43        771.35       248.37 o                         
  -5  18   8      11187.90      11124.99       662.74 o                         
  -4  18   8       5982.38       5867.63       329.00 o                         
  -3  18   8      15701.81      16948.80       485.22 o                         
  -2  18   8      12406.42      13610.70       470.16 o                         
  -1  18   8      21722.58      22498.25       556.54 o                         
   0  18   8       8603.05       9163.00       398.75 o                         
   1  18   8      23995.64      24237.33       612.30 o                         
   2  18   8       5441.62       5849.13       300.71 o                         
   3  18   8      23308.37      24091.02       599.39 o                         
   4  18   8        211.32        256.77       145.40 o                         
   5  18   8      24024.36      23169.96       770.08 o                         
   6  18   8        545.25        194.22       288.09 o                         
   7  18   8      10691.22       9604.19       809.27 o                         
  -4  19   8       2951.20       2789.85       790.56 o                         
  -3  19   8        458.85         63.15       249.94 o                         
  -2  19   8        992.36       1278.57       341.17 o                         
  -1  19   8          7.06       -121.02       161.64 o                         
   0  19   8          0.40        -28.99       163.56 o                         
   1  19   8        618.72        566.85       185.56 o                         
   2  19   8        418.98        354.61       191.59 o                         
   3  19   8       1707.35       1651.07       286.54 o                         
   4  19   8       1144.53        923.24       438.89 o                         
   6  19   8       2142.10       1342.91       585.98 o                         
  -2  20   8       2511.54       3120.25       551.76 o                         
  -1  20   8       1836.91       2071.20       336.90 o                         
   0  20   8       3410.80       4250.24       446.10 o                         
   1  20   8        977.36       1272.87       325.16 o                         
   2  20   8       8614.89       9601.70      1367.04 o                         
 -15   1   9       1284.25        765.13       510.61 o                         
 -14   1   9       6584.46       7056.79       350.03 o                         
 -13   1   9         36.24        116.82       112.72 o                         
 -12   1   9       6762.94       7183.14       246.00 o                         
 -11   1   9        907.81        823.04       105.45 o                         
 -10   1   9       2532.29       2778.84       143.87 o                         
  -9   1   9        628.13        503.93       108.06 o                         
  -8   1   9        515.54        532.26        68.13 o                         
  -7   1   9       6251.40       6381.62       144.08 o                         
  -6   1   9       3857.13       3571.02        81.91 o                         
  -5   1   9       8437.69       8651.14       116.17 o                         
  -4   1   9        933.88        918.84        38.01 o                         
  -3   1   9       7568.97       7766.59        93.63 o                         
  -2   1   9       1669.80       1730.37        42.52 o                         
  -1   1   9      18457.40      18808.14       185.06 o                         
   0   1   9      15260.98      16152.07       186.36 o                         
   1   1   9      14417.16      14800.99       169.35 o                         
   2   1   9      31648.72      31741.68       232.78 o                         
   3   1   9      35693.17      35183.59       250.52 o                         
   4   1   9      42568.35      42384.02       328.32 o                         
   5   1   9      36364.91      35886.15       328.65 o                         
   6   1   9      42466.91      41602.96       504.53 o                         
   7   1   9      18256.79      17975.48       296.03 o                         
   8   1   9      22537.92      23004.45       336.66 o                         
   9   1   9       4454.42       4223.23       154.96 o                         
  10   1   9       9748.26       9566.82       244.97 o                         
  11   1   9        811.81        787.56       124.62 o                         
  12   1   9       4701.42       5053.81       217.33 o                         
  13   1   9        160.27        406.02       118.85 o                         
  14   1   9       4039.23       4121.86       278.93 o                         
 -15   2   9       3790.27       4353.58       910.52 o                         
 -14   2   9      11496.13      11658.90       376.06 o                         
 -13   2   9      10809.49      10542.20       307.64 o                         
 -12   2   9      14114.76      14160.26       340.50 o                         
 -11   2   9      16907.69      17353.10       344.76 o                         
 -10   2   9       8047.85       8205.03       228.81 o                         
  -9   2   9      12067.73      12021.14       252.14 o                         
  -8   2   9        234.48        265.34        61.43 o                         
  -7   2   9      16509.88      16374.23       242.00 o                         
  -6   2   9       1453.98       1487.02        58.64 o                         
  -5   2   9      27361.49      27575.15       238.28 o                         
  -4   2   9        513.87        533.57        36.17 o                         
  -3   2   9      47002.89      46274.87       303.46 o                         
  -2   2   9        678.22        820.82        32.07 o                         
  -1   2   9     100703.98     100191.35       529.62 o                         
   0   2   9       1197.02       1195.09        52.31 o                         
   1   2   9     152062.16     149386.67       715.53 o                         
   2   2   9      14037.26      14032.22       142.17 o                         
   3   2   9     132659.34     131073.06       789.38 o                         
   4   2   9      13518.05      13636.21       175.16 o                         
   5   2   9      84947.32      83798.70       577.49 o                         
   6   2   9        343.62        374.51        42.62 o                         
   7   2   9      29930.71      30198.05       361.29 o                         
   8   2   9         41.71         33.94        66.91 o                         
   9   2   9       6487.81       6484.74       195.72 o                         
  10   2   9         41.99        -19.04        85.97 o                         
  11   2   9       4766.05       4839.88       192.07 o                         
  12   2   9         77.47        145.34       122.86 o                         
  13   2   9       2116.34       1971.96       210.33 o                         
  14   2   9         22.37        210.86       179.82 o                         
  15   2   9        538.83       -645.08       645.08 o                         
 -14   3   9       1141.47        898.46       161.42 o                         
 -13   3   9       6254.05       6348.99       247.13 o                         
 -12   3   9        507.43        417.01       111.47 o                         
 -11   3   9      11758.64      12199.37       291.98 o                         
 -10   3   9       2009.89       1911.06       115.86 o                         
  -9   3   9      20154.59      20129.31       313.93 o                         
  -8   3   9       4643.95       4496.07       138.59 o                         
  -7   3   9      15074.64      15224.46       216.70 o                         
  -6   3   9       3115.86       3095.07        78.35 o                         
  -5   3   9        290.51        357.14        44.13 o                         
  -4   3   9      12320.89      12408.00       157.61 o                         
  -3   3   9       2508.01       2821.65        85.27 o                         
  -2   3   9       8928.76       8964.72       120.50 o                         
  -1   3   9       7299.34       7398.58       122.77 o                         
   0   3   9       7358.40       7152.78       118.25 o                         
   1   3   9      17553.32      17498.57       184.75 o                         
   2   3   9        726.60        900.97        51.75 o                         
   3   3   9      20197.03      20359.73       225.91 o                         
   4   3   9       7484.59       7606.67       131.25 o                         
   5   3   9      11650.16      11126.84       154.46 o                         
   6   3   9      10729.24      10161.25       152.54 o                         
   7   3   9       9367.88       8720.95       183.26 o                         
   8   3   9      12434.97      12322.18       219.21 o                         
   9   3   9      10656.09      10604.26       232.90 o                         
  10   3   9       9550.83      10081.72       261.33 o                         
  11   3   9       8244.22       7808.63       251.16 o                         
  12   3   9       7371.18       7736.33       287.56 o                         
  13   3   9       6885.40       7236.58       316.18 o                         
  14   3   9       3669.01       3332.53       330.20 o                         
 -14   4   9       2353.84       2733.85       289.51 o                         
 -13   4   9      20638.16      20238.73       428.48 o                         
 -12   4   9       4937.23       5215.59       216.43 o                         
 -11   4   9      14574.13      14541.79       300.22 o                         
 -10   4   9      10241.06      10097.11       249.63 o                         
  -9   4   9       7558.50       7793.15       190.71 o                         
  -8   4   9      22056.48      21503.12       303.72 o                         
  -7   4   9       1036.52       1216.32        74.25 o                         
  -6   4   9      28301.44      27951.54       285.05 o                         
  -5   4   9       2964.21       3049.25        97.96 o                         
  -4   4   9      58679.67      57980.66       394.35 o                         
  -3   4   9        700.31        721.82        40.79 o                         
  -2   4   9     109657.38     109316.00       679.41 o                         
  -1   4   9        281.00        421.85        41.65 o                         
   0   4   9     144991.27     140184.47      1069.20 o                         
   1   4   9       3235.98       3241.71        85.42 o                         
   2   4   9     144919.45     143603.34       824.95 o                         
   3   4   9       1362.38       1367.02        62.91 o                         
   4   4   9     119336.48     115724.27       915.58 o                         
   5   4   9       4608.13       4631.46       114.60 o                         
   6   4   9      73636.31      71794.25       546.34 o                         
   7   4   9       4074.23       4041.36       142.44 o                         
   8   4   9      36099.02      35965.58       432.48 o                         
   9   4   9         37.57         38.27        78.11 o                         
  10   4   9       9754.02       9695.01       260.10 o                         
  11   4   9          7.55        152.76       102.76 o                         
  12   4   9       3672.14       3424.03       193.24 o                         
  13   4   9        258.69        608.86       143.57 o                         
  14   4   9       1697.08       1199.68       265.73 o                         
 -14   5   9       2236.41       2429.96       319.38 o                         
 -13   5   9       7437.83       7263.71       292.35 o                         
 -12   5   9      17976.67      18073.35       379.38 o                         
 -11   5   9       7641.93       7487.88       229.69 o                         
 -10   5   9      38949.17      38683.34       501.02 o                         
  -9   5   9       4271.96       4343.60       149.85 o                         
  -8   5   9      39071.22      38341.99       423.75 o                         
  -7   5   9      14126.24      13820.75       223.90 o                         
  -6   5   9      33250.10      32493.77       332.04 o                         
  -5   5   9      32176.88      31276.25       298.66 o                         
  -4   5   9      18452.87      18019.18       186.59 o                         
  -3   5   9      32243.79      32234.12       285.86 o                         
  -2   5   9        964.37       1097.97        59.44 o                         
  -1   5   9      19766.38      19718.28       249.13 o                         
   0   5   9        111.73        198.49        52.74 o                         
   1   5   9        740.30        831.33        68.13 o                         
   2   5   9       1363.67       1620.12        61.99 o                         
   3   5   9       4251.57       4399.07       121.84 o                         
   4   5   9       9788.71      10105.71       165.73 o                         
   5   5   9      29091.39      29424.58       310.77 o                         
   6   5   9      11600.39      11333.63       185.54 o                         
   7   5   9      40612.84      40551.06       450.71 o                         
   8   5   9       7006.49       7277.25       200.66 o                         
   9   5   9      31606.33      32038.28       440.82 o                         
  10   5   9       1940.14       1891.39       161.87 o                         
  11   5   9      20639.45      20551.23       417.66 o                         
  12   5   9         56.85         62.57       116.55 o                         
  13   5   9      13329.21      13631.20       465.72 o                         
  14   5   9         18.76       -181.30       260.72 o                         
 -14   6   9       7398.65       8009.17       575.05 o                         
 -13   6   9       5436.00       5730.23       243.03 o                         
 -12   6   9       4165.41       4267.71       191.58 o                         
 -11   6   9       1567.32       1484.68       116.08 o                         
 -10   6   9        823.32        986.17       115.15 o                         
  -9   6   9         39.47        191.18        81.56 o                         
  -8   6   9         78.11        130.86        69.27 o                         
  -7   6   9       1909.14       2145.36        96.78 o                         
  -6   6   9        420.40        517.53        66.44 o                         
  -5   6   9      12459.39      12659.96       194.54 o                         
  -4   6   9       5670.03       5665.54       112.84 o                         
  -3   6   9      24701.72      24083.89       251.01 o                         
  -2   6   9      20864.59      20349.19       223.94 o                         
  -1   6   9      18599.42      18543.30       242.38 o                         
   0   6   9      33636.61      33494.49       355.79 o                         
   1   6   9      25955.14      25677.07       309.32 o                         
   2   6   9      21584.04      21587.87       233.35 o                         
   3   6   9      46137.57      44432.50       391.79 o                         
   4   6   9       4533.65       4594.71       128.20 o                         
   5   6   9      39899.59      38919.89       388.24 o                         
   6   6   9       3115.14       3302.53       119.99 o                         
   7   6   9      36809.52      37205.42       435.65 o                         
   8   6   9         33.69        136.49        75.22 o                         
   9   6   9      35105.93      35096.55       494.37 o                         
  10   6   9        165.18        162.56       103.63 o                         
  11   6   9      17332.35      17040.62       402.17 o                         
  12   6   9        202.14        373.98       121.86 o                         
  13   6   9       3272.64       3016.85       239.73 o                         
  14   6   9       1659.24       1998.54       299.30 o                         
 -14   7   9       6114.63       6938.40       914.58 o                         
 -13   7   9       1493.91       1699.68       157.54 o                         
 -12   7   9      10455.22       9755.32       287.92 o                         
 -11   7   9       6892.55       6862.03       226.59 o                         
 -10   7   9      21053.36      20943.21       359.37 o                         
  -9   7   9      20199.08      20205.49       312.13 o                         
  -8   7   9      26276.77      26017.53       343.38 o                         
  -7   7   9      24275.31      24107.30       307.08 o                         
  -6   7   9      18064.38      18167.33       234.84 o                         
  -5   7   9      19820.61      19679.80       251.59 o                         
  -4   7   9      10968.53      11025.06       183.76 o                         
  -3   7   9      22646.97      22304.93       285.92 o                         
  -2   7   9       5039.35       5037.42       116.78 o                         
  -1   7   9      24672.51      25196.02       307.31 o                         
   0   7   9         94.50        216.70        50.69 o                         
   1   7   9      18278.26      18594.07       255.37 o                         
   2   7   9       2397.40       2445.51        71.96 o                         
   3   7   9      12914.02      12444.46       186.78 o                         
   4   7   9       7992.69       8193.36       189.80 o                         
   5   7   9       6547.46       6583.32       157.01 o                         
   6   7   9      16826.41      16471.84       255.00 o                         
   7   7   9       9457.78       9558.37       217.69 o                         
   8   7   9      20576.90      20155.85       348.67 o                         
   9   7   9       4103.77       4329.81       172.62 o                         
  10   7   9      17343.61      17502.91       385.85 o                         
  11   7   9       2333.43       2437.74       166.85 o                         
  12   7   9      16275.75      16029.10       420.71 o                         
  13   7   9       1549.23       1761.36       185.36 o                         
  14   7   9      15797.79      13532.25      1134.09 o                         
 -14   8   9      24739.16      28232.62      2013.74 o                         
 -13   8   9        115.54        442.53       167.83 o                         
 -12   8   9      30869.60      31262.11       522.73 o                         
 -11   8   9        125.53        290.80       110.40 o                         
 -10   8   9      29398.89      28955.18       418.47 o                         
  -9   8   9        774.67        913.35        87.86 o                         
  -8   8   9      16375.42      16390.41       268.62 o                         
  -7   8   9       5116.25       5104.69       140.38 o                         
  -6   8   9       6794.82       6388.39       151.61 o                         
  -5   8   9      21046.91      20458.85       266.67 o                         
  -4   8   9       6402.30       6385.49       156.46 o                         
  -3   8   9      37889.77      36668.38       354.89 o                         
  -2   8   9       6625.34       6638.40       145.94 o                         
  -1   8   9      43073.80      44961.50       397.02 o                         
   0   8   9       4076.24       4324.32       125.65 o                         
   1   8   9      41350.40      43216.87       402.12 o                         
   2   8   9       3953.21       4155.50       103.43 o                         
   3   8   9      41380.34      40717.72       440.31 o                         
   4   8   9       1139.47       1092.17        78.35 o                         
   5   8   9      12313.09      11983.37       237.81 o                         
   6   8   9       1177.95       1031.46        84.18 o                         
   7   8   9       1520.82       1776.99       108.82 o                         
   8   8   9       3838.66       3911.42       157.32 o                         
   9   8   9       1053.80       1133.85       106.30 o                         
  10   8   9       1764.85       1861.00       143.22 o                         
  11   8   9        752.45        902.44       132.11 o                         
  12   8   9        376.50        464.46       133.08 o                         
  13   8   9       1038.85       1094.19       209.91 o                         
 -13   9   9      10268.45      10053.42       420.76 o                         
 -12   9   9       4975.08       5078.30       306.70 o                         
 -11   9   9      20851.85      20839.26       438.81 o                         
 -10   9   9       4117.61       4170.07       177.38 o                         
  -9   9   9      29755.48      29661.65       390.26 o                         
  -8   9   9       7644.50       7933.11       196.46 o                         
  -7   9   9      31659.90      31331.46       374.09 o                         
  -6   9   9      19702.61      19692.29       283.51 o                         
  -5   9   9      16432.21      16235.12       236.76 o                         
  -4   9   9      39413.57      38817.29       381.92 o                         
  -3   9   9       1170.27       1156.62        70.27 o                         
  -2   9   9      44090.99      44097.59       400.77 o                         
  -1   9   9        254.57        326.67        53.24 o                         
   0   9   9      24523.04      24580.81       312.08 o                         
   1   9   9         48.53        151.83        55.42 o                         
   2   9   9       6501.47       6525.82       142.22 o                         
   3   9   9          1.04         66.10        66.06 o                         
   4   9   9       2415.07       2221.20       110.57 o                         
   5   9   9        661.52        823.70        88.04 o                         
   6   9   9         68.86        -76.18        76.18 o                         
   7   9   9         69.72         94.26        82.19 o                         
   8   9   9         33.86         67.76        85.85 o                         
   9   9   9        457.33        571.83       107.59 o                         
  10   9   9       1279.57       1273.80       139.09 o                         
  11   9   9       3750.16       3860.05       207.16 o                         
  12   9   9       1301.36       1437.21       164.46 o                         
  13   9   9       5975.17       5929.80       385.98 o                         
 -13  10   9      16308.12      18048.36       903.40 o                         
 -12  10   9        751.18        924.63       166.69 o                         
 -11  10   9      20251.18      20319.13       435.91 o                         
 -10  10   9       9430.15       9471.94       279.05 o                         
  -9  10   9      22300.60      21849.91       362.08 o                         
  -8  10   9      33818.67      32774.12       433.81 o                         
  -7  10   9      26280.25      25858.62       358.57 o                         
  -6  10   9      62789.08      61632.54       562.46 o                         
  -5  10   9      29507.81      28625.06       345.26 o                         
  -4  10   9      77197.70      74232.34       577.61 o                         
  -3  10   9      17203.86      16820.48       257.12 o                         
  -2  10   9      87388.64      88652.75       664.37 o                         
  -1  10   9       2739.47       3106.55       124.35 o                         
   0  10   9      74477.68      75740.76       664.14 o                         
   1  10   9        161.62        261.82        69.79 o                         
   2  10   9      35189.61      36393.26       441.51 o                         
   3  10   9        131.55        148.17        71.07 o                         
   4  10   9      23977.08      23877.98       350.96 o                         
   5  10   9        348.69        325.87        80.69 o                         
   6  10   9      20615.76      20340.01       351.78 o                         
   7  10   9        105.82        140.57        85.06 o                         
   8  10   9      11762.12      11713.71       276.67 o                         
   9  10   9        256.00        210.49        96.03 o                         
  10  10   9       7675.47       8102.99       287.43 o                         
  11  10   9         41.62         66.97       133.38 o                         
  12  10   9       6292.37       6545.37       351.45 o                         
  13  10   9        323.87        952.48       551.40 o                         
 -12  11   9       5997.26       6127.37       436.63 o                         
 -11  11   9       1523.20       1323.20       147.88 o                         
 -10  11   9      18405.15      18164.86       409.66 o                         
  -9  11   9       2095.68       2356.52       151.91 o                         
  -8  11   9      18242.04      17900.17       348.60 o                         
  -7  11   9       5235.55       5016.59       179.15 o                         
  -6  11   9       9116.77       8924.02       224.07 o                         
  -5  11   9       6114.51       6528.03       183.19 o                         
  -4  11   9       2222.05       2273.92       107.19 o                         
  -3  11   9       2203.66       2254.00       108.77 o                         
  -2  11   9        774.32        863.05        90.55 o                         
  -1  11   9       1519.49       1852.51       122.73 o                         
   0  11   9        242.89        327.55        72.42 o                         
   1  11   9        444.71        514.63        88.26 o                         
   2  11   9         21.25         98.41        87.07 o                         
   3  11   9       3955.96       3819.91       156.46 o                         
   4  11   9        705.71        625.96        90.12 o                         
   5  11   9      16980.16      16592.40       321.44 o                         
   6  11   9       4364.13       4405.91       185.59 o                         
   7  11   9      14572.67      14651.82       334.38 o                         
   8  11   9       4755.81       4919.71       205.67 o                         
   9  11   9      10938.18      10775.84       326.75 o                         
  10  11   9        778.19       1034.85       136.68 o                         
  11  11   9       8849.28       9183.61       361.64 o                         
  12  11   9       1468.40       1529.26       254.98 o                         
 -12  12   9       1270.23       1318.45       305.76 o                         
 -11  12   9        429.61        388.38       152.49 o                         
 -10  12   9       2798.68       2686.75       184.35 o                         
  -9  12   9       6897.82       6253.61       229.39 o                         
  -8  12   9       5384.19       4995.30       194.73 o                         
  -7  12   9      29470.53      27753.64       440.19 o                         
  -6  12   9       5769.90       5876.17       202.05 o                         
  -5  12   9      47973.89      45486.23       507.84 o                         
  -4  12   9       2031.63       1857.58       112.42 o                         
  -3  12   9      45376.36      46306.44       482.53 o                         
  -2  12   9         27.95         18.94        78.08 o                         
  -1  12   9      16189.62      16820.32       328.62 o                         
   0  12   9        248.32        230.84        78.06 o                         
   1  12   9       4667.42       5179.95       205.21 o                         
   2  12   9       5393.62       5295.55       201.12 o                         
   3  12   9       1035.97       1141.97       105.81 o                         
   4  12   9       2488.16       2420.32       139.38 o                         
   5  12   9        585.75        485.77        85.95 o                         
   6  12   9       1096.77        902.76       109.93 o                         
   7  12   9       2419.00       2234.18       145.48 o                         
   8  12   9       1451.37       1153.28       129.59 o                         
   9  12   9       2808.50       2756.86       192.74 o                         
  10  12   9       1839.88       2011.73       172.02 o                         
  11  12   9       2456.79       2489.96       282.87 o                         
  12  12   9       3153.47       3739.34       637.82 o                         
 -11  13   9       1337.31       1195.33       249.03 o                         
 -10  13   9       6015.30       5624.55       282.31 o                         
  -9  13   9        626.37        546.92       128.58 o                         
  -8  13   9       3269.76       3194.40       179.86 o                         
  -7  13   9        656.65        500.19       100.21 o                         
  -6  13   9        240.50        116.18        91.24 o                         
  -5  13   9       2205.99       2212.28       135.41 o                         
  -4  13   9        303.50        313.01        85.28 o                         
  -3  13   9        602.79        677.30        83.16 o                         
  -2  13   9       3589.81       3950.06       157.39 o                         
  -1  13   9        176.62        387.45        81.90 o                         
   0  13   9      11814.44      12264.20       331.80 o
[truncated: 327,729 more chars]
