# Supplementary material for: Crystal structures of sixteen phosphane chalcogenide complexes of gold(I) chloride, bromide and iodide
Source: Acta Crystallogr E Crystallogr Commun. 2024 Jan 1;80(Pt 1):34–49. doi: 10.1107/S2056989023010459 (PMC10833370; doi:10.1107/S2056989023010459)
Supplement: Supplementary file 13 [file e-80-00034-7bsup13.hkl]

data_7b                                                                         
_shelx_title ' Peter in P2(1)/c'                                                
_shelx_refln_list_code          4                                               
_shelx_F_calc_maximum      467.48                                               
_exptl_crystal_F_000      1016.00                                               
_reflns_d_resolution_high  0.6917                                               
                                                                                
loop_                                                                           
 _space_group_symop_operation_xyz                                               
 'x, y, z'                                                                      
 '-x, y+1/2, -z+1/2'                                                            
 '-x, -y, -z'                                                                   
 'x, -y-1/2, z-1/2'                                                             
                                                                                
_cell_length_a     7.6680                                                       
_cell_length_b    14.7703                                                       
_cell_length_c    13.9496                                                       
_cell_angle_alpha  90.000                                                       
_cell_angle_beta   90.470                                                       
_cell_angle_gamma  90.000                                                       
                                                                                
_shelx_F_squared_multiplier     1.000                                           
                                                                                
loop_                                                                           
 _refln_index_h                                                                 
 _refln_index_k                                                                 
 _refln_index_l                                                                 
 _refln_F_squared_calc                                                          
 _refln_F_squared_meas                                                          
 _refln_F_squared_sigma                                                         
 _refln_observed_status                                                         
   1   0   0     105650.60     104605.91       480.78 o                         
   3   0   0      58352.57      60756.58       592.30 o                         
   4   0   0      81650.10      84193.64      1070.75 o                         
   5   0   0      67808.16      70750.74       630.93 o                         
   6   0   0       1889.63       1941.04        72.49 o                         
   7   0   0       7326.53       8003.32       188.36 o                         
   8   0   0      18217.06      19800.14       388.32 o                         
   9   0   0       4138.47       4476.55       196.55 o                         
  10   0   0        131.71         65.63        47.26 o                         
   1   1   0      24840.05      26409.62       116.31 o                         
   2   1   0      59725.06      61234.28       300.41 o                         
   3   1   0      21275.21      21883.25       140.08 o                         
   4   1   0       3180.02       3353.28        64.80 o                         
   5   1   0      30298.66      31499.03       226.52 o                         
   6   1   0      18626.47      19246.93       187.68 o                         
   7   1   0       3057.80       3264.59        89.69 o                         
   8   1   0        841.88        864.24        56.46 o                         
   9   1   0       5948.33       6594.49       165.69 o                         
  10   1   0       5369.46       6155.57       181.01 o                         
   1   2   0         89.59        150.43         5.41 o                         
   2   2   0       5789.86       6212.04        48.25 o                         
   3   2   0       9183.27       9495.95        92.30 o                         
   4   2   0       2796.81       3038.85        59.11 o                         
   5   2   0       7351.09       7714.62       112.62 o                         
   6   2   0      14324.98      15156.23       163.80 o                         
   7   2   0       4942.78       5251.76       108.41 o                         
   8   2   0         37.88         26.60        26.95 o                         
   9   2   0        340.61        267.56        38.12 o                         
  10   2   0        982.23       1081.99        78.53 o                         
   1   3   0       2163.81       2211.75        21.88 o                         
   2   3   0       2397.11       2409.75        33.77 o                         
   3   3   0      10874.17      11076.44       105.80 o                         
   4   3   0        149.05        204.11        17.00 o                         
   5   3   0       9299.98       9658.94       121.13 o                         
   6   3   0       5148.17       5429.28        97.40 o                         
   7   3   0       4328.40       4440.48       100.37 o                         
   8   3   0       1610.11       1579.41        78.51 o                         
   9   3   0       1867.31       2002.15        99.39 o                         
  10   3   0      10598.38      11792.90       259.04 o                         
   0   4   0       4773.86       4579.72       124.95 o                         
   1   4   0       2353.25       2315.67        24.03 o                         
   2   4   0          1.89        155.19         9.77 o                         
   3   4   0       6762.00       6736.59        80.51 o                         
   4   4   0      16447.24      16571.05       154.86 o                         
   5   4   0      11812.06      11545.22       144.48 o                         
   6   4   0        478.70        466.90        26.50 o                         
   7   4   0       5011.41       5132.77       104.39 o                         
   8   4   0      16584.84      17219.96       260.52 o                         
   9   4   0       7213.53       7784.85       197.11 o                         
  10   4   0       1022.73       1153.95        84.24 o                         
   1   5   0      18083.35      18585.11        99.92 o                         
   2   5   0      12110.27      11998.17        88.49 o                         
   3   5   0      14219.21      14238.12       121.39 o                         
   4   5   0      14223.95      13756.84       136.99 o                         
   5   5   0       1213.77       1185.28        43.75 o                         
   6   5   0       7226.39       7120.15       113.74 o                         
   7   5   0       9271.34       9368.22       144.30 o                         
   8   5   0       3662.53       3705.15       120.68 o                         
   9   5   0        308.92        341.72        43.66 o                         
  10   5   0         78.81         38.14        49.96 o                         
   0   6   0      35751.73      34548.17       400.05 o                         
   1   6   0       6658.54       6392.36        56.10 o                         
   2   6   0       3013.78       2932.59        41.67 o                         
   3   6   0       3973.65       3937.85        63.34 o                         
   4   6   0      11508.99      11700.68       121.75 o                         
   5   6   0       6777.17       6762.72       105.63 o                         
   6   6   0         23.51         50.44        19.13 o                         
   7   6   0       3970.46       4086.76        93.35 o                         
   8   6   0       4544.07       4886.07       135.20 o                         
   9   6   0        221.39        244.30        33.83 o                         
  10   6   0          1.04         37.04        48.69 o                         
   1   7   0      57926.29      56762.91       476.69 o                         
   2   7   0      93067.48      91221.75       596.34 o                         
   3   7   0      53093.18      53386.83       380.80 o                         
   4   7   0       2722.44       2615.25        58.31 o                         
   5   7   0      10751.82      10755.68       133.97 o                         
   6   7   0      24676.30      24519.59       225.26 o                         
   7   7   0      13449.99      13504.75       170.94 o                         
   8   7   0       2147.88       2202.92        91.87 o                         
   9   7   0        468.10        479.08        48.88 o                         
  10   7   0       2569.84       2982.97       261.11 o                         
   0   8   0      32784.88      31847.85       608.62 o                         
   1   8   0      17974.64      16948.75       196.95 o                         
   2   8   0         15.74         38.72        11.28 o                         
   3   8   0      19300.69      19032.75       176.25 o                         
   4   8   0      34224.40      34209.74       279.57 o                         
   5   8   0       6811.66       6828.25       108.03 o                         
   6   8   0        972.12       1033.29        46.50 o                         
   7   8   0       9082.19       9009.68       155.44 o                         
   8   8   0      10176.54      10294.75       197.40 o                         
   9   8   0       6274.21       6542.13       179.29 o                         
  10   8   0         81.18         97.43        79.95 o                         
   1   9   0       1807.17       1812.55        46.07 o                         
   2   9   0       1700.84       1802.26        42.85 o                         
   3   9   0       1393.35       1458.79        43.97 o                         
   4   9   0       3157.52       2982.55        66.98 o                         
   5   9   0       1310.00       1362.44        52.11 o                         
   6   9   0       2589.00       2546.45        77.94 o                         
   7   9   0        412.98        339.59        31.05 o                         
   8   9   0       2582.95       2557.30       101.96 o                         
   9   9   0       3622.76       3719.27       145.25 o                         
   0  10   0       1241.89       1249.74        54.25 o                         
   1  10   0        210.79        212.95        18.21 o                         
   2  10   0        875.30        846.80        30.00 o                         
   3  10   0       2298.43       2271.26        60.66 o                         
   4  10   0       1548.14       1584.93        54.76 o                         
   5  10   0         38.21         59.03        18.78 o                         
   6  10   0        360.54        298.22        27.95 o                         
   7  10   0       2086.02       1994.75        83.72 o                         
   8  10   0       3096.14       3152.39       116.08 o                         
   9  10   0       1466.10       1526.93        99.02 o                         
   1  11   0      22591.40      22938.70       353.45 o                         
   2  11   0      24014.01      22678.88       267.00 o                         
   3  11   0       6787.22       6839.18       107.89 o                         
   4  11   0        209.44        259.83        23.72 o                         
   5  11   0       6338.71       6236.40       123.07 o                         
   6  11   0      17329.68      17426.76       224.72 o                         
   7  11   0       8521.16       8694.09       174.21 o                         
   8  11   0         32.13         16.24        30.19 o                         
   9  11   0       3449.43       3307.73       223.52 o                         
   0  12   0      23070.45      22809.65       399.73 o                         
   1  12   0      28115.37      28968.38       624.21 o                         
   2  12   0       1667.77       1362.50        50.28 o                         
   3  12   0       8783.06       8638.33       155.22 o                         
   4  12   0      27239.04      26739.99       369.24 o                         
   5  12   0       9007.40       9214.02       174.49 o                         
   6  12   0        946.40       1101.07        65.58 o                         
   7  12   0        873.14        831.85        59.26 o                         
   8  12   0       1619.35       1470.40        87.46 o                         
   9  12   0       2563.05       2472.67       379.72 o                         
   1  13   0        217.37        280.29        31.57 o                         
   2  13   0        507.43        547.57        34.30 o                         
   3  13   0          6.39         25.27        31.23 o                         
   4  13   0       1505.68       1526.36        67.40 o                         
   5  13   0       1007.54        985.77        58.26 o                         
   6  13   0        200.64        265.55        36.12 o                         
   7  13   0        473.94        480.09        45.69 o                         
   8  13   0        485.98        359.89        51.79 o                         
   0  14   0       9808.40       9665.97       277.94 o                         
   1  14   0      12927.24      12946.29       346.62 o                         
   2  14   0       2599.13       2697.56        85.00 o                         
   3  14   0        785.15        576.96        41.42 o                         
   4  14   0      14999.34      14678.15       267.37 o                         
   5  14   0       8748.87       9013.62       207.15 o                         
   6  14   0       2370.11       2573.18       109.22 o                         
   7  14   0        102.94        121.29        39.89 o                         
   8  14   0        539.32        450.82       104.62 o                         
   1  15   0       1957.95       1990.55        82.73 o                         
   2  15   0       3932.36       4067.74       121.18 o                         
   3  15   0       1637.93       1557.92        70.79 o                         
   4  15   0         10.72         -7.60        30.27 o                         
   5  15   0       1195.91       1165.09        72.13 o                         
   6  15   0       9181.42       9321.86       228.38 o                         
   7  15   0       5726.54       5821.86       211.06 o                         
   0  16   0       1101.08       1178.11        99.27 o                         
   1  16   0        418.15        460.11        42.14 o                         
   2  16   0        334.41        358.04        43.60 o                         
   3  16   0        888.03        920.44        63.35 o                         
   4  16   0       1031.27        815.69        74.07 o                         
   5  16   0        920.26        728.29        68.25 o                         
   6  16   0        108.05        122.06        37.22 o                         
   7  16   0       1565.17       1203.30       123.64 o                         
   1  17   0       2562.17       2444.30       108.90 o                         
   2  17   0        190.85        181.95        40.22 o                         
   3  17   0        743.95        837.26        63.23 o                         
   4  17   0       1106.90        894.24        79.84 o                         
   5  17   0        856.24        578.55        61.50 o                         
   6  17   0       1290.96       1200.44       106.37 o                         
   0  18   0      10231.68       9619.29       321.44 o                         
   1  18   0       6526.32       6462.17       196.27 o                         
   2  18   0          1.55         90.11        41.11 o                         
   3  18   0       8004.38       8140.22       210.53 o                         
   4  18   0      10991.88      10748.27       248.76 o                         
   5  18   0       2525.80       1559.10       145.93 o                         
   1  19   0      10715.42      10092.30       348.12 o                         
   2  19   0      24675.28      24259.86       592.98 o                         
   3  19   0      11581.40      12260.34       432.18 o                         
   4  19   0        122.16        220.98       129.54 o                         
   0  20   0       4559.69       4007.71       366.55 o                         
   1  20   0       1262.24       1111.70       114.56 o                         
   2  20   0        638.60        650.05       153.52 o                         
   3  20   0       2510.39       2016.88       330.29 o                         
   1  21   0         65.01        -78.34       185.38 o                         
 -10   1   1       2047.26       2240.84       110.29 o                         
  -9   1   1       3894.65       4456.06       145.43 o                         
  -8   1   1       2346.29       2535.02        94.92 o                         
  -7   1   1       4333.11       4646.45       105.42 o                         
  -6   1   1      21775.80      22913.49       209.38 o                         
  -5   1   1      20355.03      20592.74       191.22 o                         
  -4   1   1       6015.57       6374.73        91.80 o                         
  -3   1   1       2656.57       3161.94        49.88 o                         
  -2   1   1      73845.62      76537.70       269.80 o                         
  -1   1   1     131867.20     136914.50       631.86 o                         
   1   1   1       1401.64       1474.58        16.50 o                         
   2   1   1       7883.06       8369.16        53.29 o                         
   3   1   1      45547.47      45695.10       289.71 o                         
   4   1   1      61295.14      61802.68       429.92 o                         
   5   1   1      27119.96      28041.85       238.23 o                         
   6   1   1         90.86        159.17        19.83 o                         
   7   1   1       8137.34       8938.84       148.99 o                         
   8   1   1       8287.83       8648.03       176.97 o                         
   9   1   1       3435.25       3690.72       125.23 o                         
  10   1   1        254.24        181.60        35.69 o                         
 -11   2   1      10933.35      13567.29      1246.05 o                         
 -10   2   1       6555.15       7549.06       212.99 o                         
  -9   2   1        118.28         66.30        34.97 o                         
  -8   2   1       3992.78       4141.26       120.86 o                         
  -7   2   1      22233.50      23621.44       268.09 o                         
  -6   2   1      21947.57      23542.50       218.50 o                         
  -5   2   1       2650.14       2884.66        64.90 o                         
  -4   2   1      14078.27      14672.75       131.22 o                         
  -3   2   1      29375.50      29677.63       176.02 o                         
  -2   2   1      24174.59      24754.04       104.02 o                         
  -1   2   1        155.86        299.12         8.22 o                         
   0   2   1        286.30        320.70        11.66 o                         
   1   2   1      47978.54      48850.62       315.74 o                         
   2   2   1      32631.70      33399.72       174.38 o                         
   3   2   1       2195.79       2203.84        41.66 o                         
   4   2   1      13684.22      14033.10       119.10 o                         
   5   2   1      21189.54      21354.15       188.42 o                         
   6   2   1      12568.73      12851.45       148.79 o                         
   7   2   1       1284.09       1201.21        51.77 o                         
   8   2   1       1484.77       1553.66        74.28 o                         
   9   2   1      14646.29      15768.44       260.18 o                         
  10   2   1       8617.49       9478.65       212.59 o                         
 -10   3   1       2177.78       2493.13       124.80 o                         
  -9   3   1       5739.22       6026.57       163.86 o                         
  -8   3   1       5321.55       5606.35       140.43 o                         
  -7   3   1       1432.13       1627.24        63.60 o                         
  -6   3   1       1907.07       1977.05        61.70 o                         
  -5   3   1       9986.90      10148.15       122.19 o                         
  -4   3   1       7143.89       7342.60        94.91 o                         
  -3   3   1        211.74        286.45        15.90 o                         
  -2   3   1        162.46        234.28         9.34 o                         
  -1   3   1       1426.01       1479.84        19.09 o                         
   0   3   1       3551.64       3382.90        69.18 o                         
   1   3   1        173.85        273.07         7.77 o                         
   2   3   1       1092.42       1196.47        22.00 o                         
   3   3   1       2139.71       2154.49        37.14 o                         
   4   3   1         81.11        115.80        12.62 o                         
   5   3   1        421.83        420.07        22.65 o                         
   6   3   1       3370.14       3326.31        76.06 o                         
   7   3   1       3960.84       4098.74        94.75 o                         
   8   3   1       4599.89       4774.29       130.45 o                         
   9   3   1        282.05        238.29        38.16 o                         
  10   3   1        876.43        945.00        69.61 o                         
 -10   4   1       1354.41       1468.66        92.82 o                         
  -9   4   1        197.17        242.01        33.61 o                         
  -8   4   1       1410.92       1427.00        71.63 o                         
  -7   4   1        472.23        472.43        29.66 o                         
  -6   4   1      11895.07      12013.91       153.38 o                         
  -5   4   1      14214.54      13940.70       154.54 o                         
  -4   4   1        823.55        860.04        33.44 o                         
  -3   4   1        910.05        904.09        26.64 o                         
  -2   4   1       1077.97       1105.68        26.43 o                         
  -1   4   1       1979.88       2062.76        26.65 o                         
   0   4   1       1462.25       1600.15        21.37 o                         
   1   4   1       1974.68       2125.94        23.26 o                         
   2   4   1       2179.18       2208.86        33.08 o                         
   3   4   1       3937.86       4091.08        59.73 o                         
   4   4   1       8773.34       8894.16       106.96 o                         
   5   4   1       1323.81       1339.02        44.62 o                         
   6   4   1        212.53        195.49        19.82 o                         
   7   4   1        893.65        896.80        43.50 o                         
   8   4   1       1701.23       1662.50        77.34 o                         
   9   4   1       4020.73       4303.99       138.15 o                         
  10   4   1        841.75        875.92        75.14 o                         
 -10   5   1       1374.59       1551.41       121.23 o                         
  -9   5   1       8832.81       9287.50       208.19 o                         
  -8   5   1      13000.23      13365.98       215.48 o                         
  -7   5   1       2100.77       2215.54        70.82 o                         
  -6   5   1       8554.73       8397.19       125.82 o                         
  -5   5   1      21811.63      21478.71       198.14 o                         
  -4   5   1      31622.31      30929.87       290.57 o                         
  -3   5   1      12854.37      12510.72       111.84 o                         
  -2   5   1       3520.91       3347.28        47.64 o                         
  -1   5   1      76723.59      76876.98       398.76 o                         
   0   5   1      62788.13      60174.11       744.70 o                         
   1   5   1       7068.05       7205.37        48.87 o                         
   2   5   1      15517.24      15799.82       111.46 o                         
   3   5   1      43344.56      44033.47       284.07 o                         
   4   5   1      30653.49      30360.87       201.51 o                         
   5   5   1       1305.93       1263.62        44.43 o                         
   6   5   1      16859.65      16659.65       173.98 o                         
   7   5   1      20900.16      21407.49       241.38 o                         
   8   5   1       8560.58       9173.97       183.69 o                         
   9   5   1        135.97        146.24        33.40 o                         
  10   5   1       1118.06       1199.26       117.31 o                         
 -10   6   1       1005.60       1096.52       139.65 o                         
  -9   6   1         37.19         76.38        28.28 o                         
  -8   6   1       4392.97       4434.19       127.15 o                         
  -7   6   1      15654.51      15838.65       191.93 o                         
  -6   6   1      11086.96      11185.02       161.24 o                         
  -5   6   1        101.95        117.52        17.01 o                         
  -4   6   1      23741.86      23206.31       182.32 o                         
  -3   6   1      92536.12      91559.23       727.95 o                         
  -2   6   1     108359.01     110483.91       578.72 o                         
  -1   6   1       4867.37       5063.54        53.87 o                         
   0   6   1      54724.33      52826.85       655.86 o                         
   1   6   1     141861.50     139443.23       889.95 o                         
   2   6   1     102211.44     102464.65       638.73 o                         
   3   6   1      17414.09      17424.38       154.67 o                         
   4   6   1      11688.54      11811.92       120.41 o                         
   5   6   1      48553.62      48939.43       333.76 o                         
   6   6   1      33808.83      34159.62       279.26 o                         
   7   6   1       5228.92       5411.32       114.96 o                         
   8   6   1        698.52        698.02        49.59 o                         
   9   6   1       5835.44       6216.85       162.00 o                         
  10   6   1       4118.96       4786.71       295.66 o                         
 -10   7   1        175.12        334.60       273.32 o                         
  -9   7   1        858.05        844.17        63.43 o                         
  -8   7   1       2403.68       2354.61        91.33 o                         
  -7   7   1       4256.13       4201.95        96.81 o                         
  -6   7   1       1945.56       1994.45        65.24 o                         
  -5   7   1       7932.26       7568.04       105.30 o                         
  -4   7   1      17600.76      17211.95       164.71 o                         
  -3   7   1       4317.89       4274.18        72.81 o                         
  -2   7   1       2580.90       2764.87        48.29 o                         
  -1   7   1       6093.35       5991.50        65.95 o                         
   0   7   1      21006.29      20261.29       284.75 o                         
   1   7   1       2780.83       2620.44        37.44 o                         
   2   7   1       7337.31       7450.98        74.57 o                         
   3   7   1      24008.83      24113.92       188.45 o                         
   4   7   1       6361.87       6461.27        91.54 o                         
   5   7   1       1091.85       1085.17        43.90 o                         
   6   7   1       3842.15       3928.02        88.55 o                         
   7   7   1       4875.61       4860.46       109.25 o                         
   8   7   1       1215.03       1105.97        60.80 o                         
   9   7   1         85.97         89.14        34.12 o                         
  10   7   1       3115.89       3252.25       275.44 o                         
 -10   8   1        221.10        330.16       185.82 o                         
  -9   8   1       3327.04       3301.54       132.07 o                         
  -8   8   1       3779.77       3710.94       115.71 o                         
  -7   8   1       2048.52       2009.05        69.74 o                         
  -6   8   1        382.44        351.23        26.79 o                         
  -5   8   1      10826.45      10427.46       133.60 o                         
  -4   8   1      19614.03      19184.63       194.22 o                         
  -3   8   1      10539.29      10373.64       127.31 o                         
  -2   8   1        358.56        392.41        18.00 o                         
  -1   8   1       2636.09       2693.36        37.52 o                         
   0   8   1       2353.33       2295.87        49.80 o                         
   1   8   1       5199.83       4921.16        60.03 o                         
   2   8   1      10058.62       9885.62        99.69 o                         
   3   8   1       6616.09       6732.87        80.43 o                         
   4   8   1        369.63        402.51        22.40 o                         
   5   8   1        321.89        361.59        26.02 o                         
   6   8   1       3415.85       3533.70        86.33 o                         
   7   8   1       8081.10       8261.08       152.75 o                         
   8   8   1       4755.16       4766.70       132.26 o                         
   9   8   1        127.60        212.68        39.63 o                         
  10   8   1       1617.93       1792.97       244.33 o                         
 -10   9   1       6847.31       6830.74       726.07 o                         
  -9   9   1      10972.82      10862.69       249.67 o                         
  -8   9   1       4405.50       4358.51       134.02 o                         
  -7   9   1         86.31         98.52        25.59 o                         
  -6   9   1       5063.06       4862.78       112.72 o                         
  -5   9   1      14074.15      13773.09       174.97 o                         
  -4   9   1       5652.92       5613.59        91.55 o                         
  -3   9   1        117.32        159.58        14.72 o                         
  -2   9   1       4207.14       4304.02        60.38 o                         
  -1   9   1       4060.57       3994.66        69.31 o                         
   0   9   1       1733.74       1774.87        45.87 o                         
   1   9   1        348.35        349.87        22.41 o                         
   2   9   1       1102.68       1105.64        32.45 o                         
   3   9   1       4623.02       4749.47        73.65 o                         
   4   9   1       5446.06       5529.30        92.78 o                         
   5   9   1        446.63        471.10        29.83 o                         
   6   9   1        445.60        375.97        26.35 o                         
   7   9   1       6115.45       6202.24       131.85 o                         
   8   9   1       7013.32       7248.06       172.47 o                         
   9   9   1       1865.85       1835.98       102.13 o                         
  -9  10   1        164.56         98.21        41.18 o                         
  -8  10   1       7685.47       7716.26       182.00 o                         
  -7  10   1      12869.64      12723.39       198.65 o                         
  -6  10   1       4234.79       4182.69       103.08 o                         
  -5  10   1         80.06         64.55        18.50 o                         
  -4  10   1       1148.28       1265.64        46.67 o                         
  -3  10   1       6053.18       5950.67        95.20 o                         
  -2  10   1       3431.43       3312.33        60.68 o                         
  -1  10   1         73.74        112.97        14.63 o                         
   0  10   1       7956.39       7931.73       163.68 o                         
   1  10   1       1912.30       2044.21        55.44 o                         
   2  10   1        182.30        194.11        15.53 o                         
   3  10   1         19.52         80.36        18.66 o                         
   4  10   1        135.52        120.03        15.91 o                         
   5  10   1       6096.09       6147.81       111.97 o                         
   6  10   1       6996.17       6870.47       129.56 o                         
   7  10   1        713.05        581.02        40.95 o                         
   8  10   1       1801.18       1728.56        83.83 o                         
   9  10   1       2607.86       2604.62       143.36 o                         
  -9  11   1         20.86        150.00        92.99 o                         
  -8  11   1        903.60        860.80        52.93 o                         
  -7  11   1       3895.31       3762.56       113.97 o                         
  -6  11   1       4495.34       4378.63       113.07 o                         
  -5  11   1       1011.36        977.09        50.29 o                         
  -4  11   1       1472.67       1466.09        53.54 o                         
  -3  11   1       9569.91       9316.27       122.52 o                         
  -2  11   1       4200.76       4019.41        73.26 o                         
  -1  11   1        374.50        507.19        27.12 o                         
   0  11   1         11.20         75.89        16.20 o                         
   1  11   1        734.46        732.41        34.82 o                         
   2  11   1         49.49        116.62        37.36 o                         
   3  11   1        917.89        922.65        39.97 o                         
   4  11   1       1412.55       1481.70        54.28 o                         
   5  11   1       1602.15       1577.53        62.79 o                         
   6  11   1       2795.94       2798.53        93.55 o                         
   7  11   1        472.25        464.85        38.82 o                         
   8  11   1        676.67        538.32        48.36 o                         
   9  11   1       1289.30       1070.79       158.38 o                         
  -9  12   1        219.77        327.82       135.99 o                         
  -8  12   1       1176.06       1083.67        74.42 o                         
  -7  12   1       7066.52       7116.37       171.25 o                         
  -6  12   1       7260.02       7417.26       166.99 o                         
  -5  12   1        978.62       1032.20        57.77 o                         
  -4  12   1        371.50        454.45        35.95 o                         
  -3  12   1      13162.47      12745.54       195.15 o                         
  -2  12   1      22718.39      21029.68       303.68 o                         
  -1  12   1       4916.25       4983.01       124.94 o                         
   0  12   1      10396.87      10395.61       222.63 o                         
   1  12   1      21842.51      22148.12       467.24 o                         
   2  12   1      19452.33      17990.81       295.36 o                         
   3  12   1       1457.88       1478.28        59.15 o                         
   4  12   1       3392.45       3478.69        93.26 o                         
   5  12   1      19901.16      20305.41       262.27 o                         
   6  12   1       8909.84       9495.50       190.80 o                         
   7  12   1        383.39        440.08        43.28 o                         
   8  12   1       2515.19       2476.15       107.31 o                         
   9  12   1       2590.46       2699.96       396.11 o                         
  -8  13   1       2025.81       2041.09       117.44 o                         
  -7  13   1        460.93        407.54        42.46 o                         
  -6  13   1       5330.03       5551.64       148.88 o                         
  -5  13   1      25700.45      25575.88       427.15 o                         
  -4  13   1      27157.70      27013.73       451.70 o                         
  -3  13   1         37.26         46.87        22.71 o                         
  -2  13   1      18002.85      17328.77       212.81 o                         
  -1  13   1      55651.46      55905.68       978.24 o                         
   0  13   1      47945.16      47251.93       974.35 o                         
   1  13   1      11845.08      11882.43       305.19 o                         
   2  13   1      15671.11      14802.35       199.33 o                         
   3  13   1      56468.38      52840.97       856.22 o                         
   4  13   1      34076.66      33835.39       459.76 o                         
   5  13   1       2030.86       2230.97        87.63 o                         
   6  13   1       1148.05       1164.78        69.13 o                         
   7  13   1       7411.57       7515.41       189.91 o                         
   8  13   1       9975.98       9977.62       259.90 o                         
  -8  14   1        372.03        387.50       102.93 o                         
  -7  14   1       3674.74       3651.65       140.11 o                         
  -6  14   1       8135.94       7950.89       185.57 o                         
  -5  14   1       2839.68       2778.81       101.65 o                         
  -4  14   1        261.03        273.67        33.46 o                         
  -3  14   1      10486.72       9801.19       190.28 o                         
  -2  14   1      14891.68      15095.00       205.16 o                         
  -1  14   1       4572.42       4652.24       120.67 o                         
   0  14   1       2851.89       2852.85        89.18 o                         
   1  14   1      14603.10      15168.50       458.01 o                         
   2  14   1       9800.85       9837.68       175.53 o                         
   3  14   1        213.84        187.75        37.54 o                         
   4  14   1       5384.80       5241.56       139.82 o                         
   5  14   1      11673.82      11787.14       227.26 o                         
   6  14   1       4379.27       4698.79       149.66 o                         
   7  14   1        296.63        273.87        44.29 o                         
   8  14   1       4926.03       4670.89       242.92 o                         
  -7  15   1       1711.92       1725.52       117.89 o                         
  -6  15   1       1710.64       1614.98        92.34 o                         
  -5  15   1         96.14        113.78        36.75 o                         
  -4  15   1       2031.61       1981.43        85.13 o                         
  -3  15   1       5547.38       5471.28       143.17 o                         
  -2  15   1       1479.00       1574.13        74.58 o                         
  -1  15   1         68.82        102.70        30.71 o                         
   0  15   1        212.21        220.76        32.32 o                         
   1  15   1        495.30        560.24        49.18 o                         
   2  15   1        438.03        432.23        39.01 o                         
   3  15   1        161.30         88.10        29.70 o                         
   4  15   1        240.91        258.15        38.18 o                         
   5  15   1        665.61        640.88        55.17 o                         
   6  15   1       3275.23       3397.77       132.82 o                         
   7  15   1       2291.50       2440.95       135.75 o                         
  -7  16   1       4157.21       4068.29       270.98 o                         
  -6  16   1       1121.59       1026.38        76.96 o                         
  -5  16   1         58.84         20.61        40.02 o                         
  -4  16   1        156.79         83.80        45.74 o                         
  -3  16   1       1461.16       1490.58        83.50 o                         
  -2  16   1       2012.78       2057.17        96.16 o                         
  -1  16   1        408.46        362.13        42.13 o                         
   0  16   1        752.13        719.06        50.92 o                         
   1  16   1        470.31        453.63        40.89 o                         
   2  16   1        100.69        129.17        37.80 o                         
   3  16   1         16.65          2.92        26.90 o                         
   4  16   1         41.01        -14.15        44.23 o                         
   5  16   1       1742.02       1566.60        85.79 o                         
   6  16   1       2019.43       2042.63       120.21 o                         
   7  16   1         20.10        -69.73        69.73 o                         
  -6  17   1       2422.02       2572.76       224.23 o                         
  -5  17   1       6705.83       5995.32       226.80 o                         
  -4  17   1       4672.81       4240.80       147.17 o                         
  -3  17   1         57.93        113.46        44.39 o                         
  -2  17   1       2502.48       2691.43       114.69 o                         
  -1  17   1       6220.83       6317.70       185.77 o                         
   0  17   1       3319.21       3282.42       121.97 o                         
   1  17   1        137.07        137.73        35.70 o                         
   2  17   1       1783.90       1824.61        92.84 o                         
   3  17   1       4179.50       4036.60       137.14 o                         
   4  17   1       3620.81       3298.21       127.53 o                         
   5  17   1        327.54        193.83        65.01 o                         
   6  17   1        658.14        457.44        97.44 o                         
  -5  18   1         87.68        153.37        69.09 o                         
  -4  18   1       3912.89       4062.23       175.57 o                         
  -3  18   1       4352.83       4358.00       179.16 o                         
  -2  18   1        239.97        211.78        49.75 o                         
  -1  18   1         83.73         63.86        54.16 o                         
   0  18   1        903.69        816.80        65.20 o                         
   1  18   1       4647.89       4907.65       215.99 o                         
   2  18   1       6814.98       7280.20       288.33 o                         
   3  18   1        456.57        485.11        66.78 o                         
   4  18   1        434.08        298.04        77.35 o                         
   5  18   1       1302.31        553.78       170.13 o                         
  -4  19   1       1204.68       1093.67       139.68 o                         
  -3  19   1         10.94        103.28        51.27 o                         
  -2  19   1        856.86        799.14        84.06 o                         
  -1  19   1        523.22        430.13        66.18 o                         
   0  19   1       1647.86       1353.65        98.95 o                         
   1  19   1       1187.61       1027.49        98.36 o                         
   2  19   1        105.95        200.63        55.26 o                         
   3  19   1       2230.28       2512.84       175.58 o                         
   4  19   1       1425.30       1586.08       155.34 o                         
  -3  20   1       9522.86      10009.49      1333.85 o                         
  -2  20   1       5647.71       5586.69       369.75 o                         
  -1  20   1         45.00         11.92        80.39 o                         
   0  20   1       4774.21       3805.24       241.60 o                         
   1  20   1      10949.17      10706.73       872.41 o                         
   2  20   1       9858.07       7812.43       511.39 o                         
   3  20   1       1926.75       1694.95       303.28 o                         
  -1  21   1       3349.73       4386.33       854.58 o                         
   0  21   1       3177.77       2857.87       538.86 o                         
 -11   0   2         34.05       -344.41       344.41 o                         
 -10   0   2       2270.82       2385.52       153.30 o                         
  -9   0   2       5429.28       6011.88       245.24 o                         
  -8   0   2        209.63        266.86        50.12 o                         
  -7   0   2       6222.64       6621.18       199.71 o                         
  -6   0   2      20484.60      21235.37       290.46 o                         
  -5   0   2      36327.45      38169.50       330.49 o                         
  -4   0   2      19123.70      19990.62       192.59 o                         
  -3   0   2      16631.40      17314.38       155.52 o                         
  -2   0   2     218534.52     222363.45      1606.26 o                         
  -1   0   2     170028.95     181454.05      1159.08 o                         
   0   0   2       8346.44       5546.67       191.32 o                         
   1   0   2       3032.94       4114.04        37.22 o                         
   2   0   2     169502.70     175719.52      2610.33 o                         
   3   0   2     201558.33     205019.48      3576.32 o                         
   4   0   2      57529.83      57426.53       721.21 o                         
   5   0   2       2652.57       3047.27        77.23 o                         
   6   0   2      42480.24      44632.93       869.68 o                         
   7   0   2      48150.90      50146.39       930.57 o                         
   8   0   2       6807.03       7117.15       233.18 o                         
   9   0   2        286.51        321.23        49.10 o                         
  10   0   2       1970.11       2039.50       137.18 o                         
 -11   1   2       1965.99       2313.98       548.52 o                         
 -10   1   2       1046.30       1184.23        79.07 o                         
  -9   1   2         51.14         73.31        43.69 o                         
  -8   1   2       2596.62       3004.37        98.56 o                         
  -7   1   2      14593.33      15860.98       216.26 o                         
  -6   1   2      14111.66      14676.23       169.60 o                         
  -5   1   2        504.52        590.66        26.87 o                         
  -4   1   2      18422.95      18456.15       146.33 o                         
  -3   1   2      38222.06      37795.93       235.66 o                         
  -2   1   2      64847.21      67034.91       296.50 o                         
  -1   1   2       1589.82       1763.75        19.75 o                         
   0   1   2      36237.02      27953.91       862.55 o                         
   1   1   2     104158.27     107296.91       564.05 o                         
   2   1   2      20172.13      20297.68       133.18 o                         
   3   1   2       3771.98       3951.15        46.67 o                         
   4   1   2      41227.62      41246.44       303.31 o                         
   5   1   2      20783.15      20434.44       184.10 o                         
   6   1   2       3343.78       3567.82        72.88 o                         
   7   1   2       3762.19       4036.95       122.94 o                         
   8   1   2      11342.28      11673.25       210.60 o                         
   9   1   2       7404.21       7665.27       177.34 o                         
  10   1   2        276.74        302.02        40.34 o                         
 -10   2   2        149.48        184.79        39.76 o                         
  -9   2   2        347.30        358.25        40.76 o                         
  -8   2   2       6456.52       7119.86       153.34 o                         
  -7   2   2       8675.68       9124.60       159.68 o                         
  -6   2   2        848.74        918.35        42.61 o                         
  -5   2   2        931.29        958.31        38.25 o                         
  -4   2   2      10858.24      10590.94       103.80 o                         
  -3   2   2      17713.36      18016.75       117.74 o                         
  -2   2   2       5444.11       5675.69        52.49 o                         
  -1   2   2        485.21        658.93        12.36 o                         
   0   2   2       6761.25       6561.84       141.33 o                         
   1   2   2        109.46        204.86         8.27 o                         
   2   2   2          6.80         59.98         5.35 o                         
   3   2   2        441.63        555.13        18.64 o                         
   4   2   2       6898.76       6912.40        72.87 o                         
   5   2   2       2422.95       2431.74        56.58 o                         
   6   2   2        992.33       1025.81        40.65 o                         
   7   2   2        177.98        138.04        25.77 o                         
   8   2   2       1087.01       1158.57        68.41 o                         
   9   2   2       5827.88       6269.77       168.38 o                         
  10   2   2       2446.16       2666.17       110.57 o                         
 -10   3   2         40.29         79.80        56.43 o                         
  -9   3   2       3331.40       3659.29       129.07 o                         
  -8   3   2      11453.78      12583.02       202.04 o                         
  -7   3   2      19775.04      20974.43       230.99 o                         
  -6   3   2       2261.88       2313.95        69.89 o                         
  -5   3   2       9093.40       9343.39       121.97 o                         
  -4   3   2      19310.61      19861.25       151.82 o                         
  -3   3   2       5179.78       5347.86        68.69 o                         
  -2   3   2        593.91        671.45        18.81 o                         
  -1   3   2       7578.17       7939.24        48.81 o                         
   0   3   2        859.24        838.53        15.16 o                         
   1   3   2       1704.70       1866.56        22.62 o                         
   2   3   2        353.14        388.15        14.87 o                         
   3   3   2       6908.19       7067.23        71.87 o                         
   4   3   2       4245.68       4493.47        62.53 o                         
   5   3   2        217.98        275.80        17.60 o                         
   6   3   2       2727.54       2701.24        66.91 o                         
   7   3   2         37.29         57.67        23.30 o                         
   8   3   2       6194.34       6479.85       152.17 o                         
   9   3   2       7659.58       8249.48       194.34 o                         
  10   3   2       1013.72       1136.13        72.60 o                         
 -10   4   2      12662.75      13989.43       342.90 o                         
  -9   4   2      15521.03      16591.54       280.00 o                         
  -8   4   2        582.26        605.55        40.84 o                         
  -7   4   2       6469.06       6658.97       127.55 o                         
  -6   4   2      25060.19      25348.61       229.21 o                         
  -5   4   2      15707.79      16159.90       161.41 o                         
  -4   4   2       2367.87       2534.79        49.89 o                         
  -3   4   2       4229.90       4119.20        59.90 o                         
  -2   4   2      23133.18      22700.09       160.45 o                         
  -1   4   2      30283.10      30762.30       208.62 o                         
   0   4   2        813.79        893.98        19.29 o                         
   1   4   2       3181.61       3298.66        33.55 o                         
   2   4   2       5154.62       5129.15        55.00 o                         
   3   4   2      11072.07      10837.13       104.92 o                         
   4   4   2       2367.65       2364.58        46.53 o                         
   5   4   2        549.90        574.96        29.07 o                         
   6   4   2       7792.40       8075.90       116.66 o                         
   7   4   2       7782.83       8177.47       135.13 o                         
   8   4   2       2847.57       2871.83        99.84 o                         
   9   4   2        148.13        148.89        33.54 o                         
  10   4   2       4504.59       5032.23       198.86 o                         
 -10   5   2         26.68         18.28        78.98 o                         
  -9   5   2       2952.22       2945.47       112.77 o                         
  -8   5   2       4869.38       5049.46       118.16 o                         
  -7   5   2         36.47         65.92        28.97 o                         
  -6   5   2       8864.57       8670.39       133.28 o                         
  -5   5   2      11624.83      11438.83       132.17 o                         
  -4   5   2      16102.85      15942.54       140.26 o                         
  -3   5   2       6524.09       6582.81        83.28 o                         
  -2   5   2       3429.71       3444.22        50.65 o                         
  -1   5   2      46578.54      47753.13       361.40 o                         
   0   5   2      24149.50      23967.14       218.68 o                         
   1   5   2      21221.14      21369.76       156.33 o                         
   2   5   2       3771.94       3976.84        54.09 o                         
   3   5   2         19.80         60.27         9.34 o                         
   4   5   2       5963.72       6321.61        84.59 o                         
   5   5   2      12251.20      12427.93       139.59 o                         
   6   5   2       7284.40       7336.15       118.35 o                         
   7   5   2       1315.34       1335.20        55.92 o                         
   8   5   2         15.89         50.18        28.09 o                         
   9   5   2        742.02        705.63        59.73 o                         
  10   5   2       2530.79       2779.07       194.01 o                         
 -10   6   2        448.96        679.86       179.22 o                         
  -9   6   2       3200.33       3389.26       130.36 o                         
  -8   6   2         41.37         18.65        24.64 o                         
  -7   6   2        304.26        301.26        24.91 o                         
  -6   6   2       1362.86       1403.57        53.50 o                         
  -5   6   2        852.85        936.70        34.27 o                         
  -4   6   2       9077.50       8924.01       108.63 o                         
  -3   6   2        576.02        621.78        25.30 o                         
  -2   6   2      17421.45      17121.92       125.98 o                         
  -1   6   2      33157.97      34181.53       304.40 o                         
   0   6   2        711.95        835.26        28.77 o                         
   1   6   2         15.27        112.52         8.78 o                         
   2   6   2      10563.08      11723.28        99.92 o                         
   3   6   2      19679.30      20141.01       156.07 o                         
   4   6   2       3895.39       3870.35        79.05 o                         
   5   6   2        945.21        974.19        43.29 o                         
   6   6   2       6816.18       7221.27       118.34 o                         
   7   6   2       3818.26       4148.43       102.28 o                         
   8   6   2        118.19        125.91        28.74 o                         
   9   6   2         47.59         80.11        33.73 o                         
  10   6   2        394.38        612.75       137.04 o                         
  -9   7   2       1252.95       1133.85        74.60 o                         
  -8   7   2       6205.98       6133.44       154.02 o                         
  -7   7   2       6188.71       6356.86       132.46 o                         
  -6   7   2        836.93        931.64        49.19 o                         
  -5   7   2       9588.13       9352.09       123.32 o                         
  -4   7   2      45912.05      44590.75       410.02 o                         
  -3   7   2      45444.70      44847.82       285.92 o                         
  -2   7   2       7123.22       7107.81        78.61 o                         
  -1   7   2      16834.59      16732.32       191.54 o                         
   0   7   2      85162.87      81613.16       569.89 o                         
   1   7   2     112268.12     108825.20       938.69 o                         
   2   7   2      36290.47      35906.86       267.44 o                         
   3   7   2       1412.42       1513.68        42.14 o                         
   4   7   2      35772.52      36598.10       313.68 o                         
   5   7   2      47176.21      48338.46       509.85 o                         
   6   7   2      23025.99      23498.82       330.68 o                         
   7   7   2        433.61        394.46        31.64 o                         
   8   7   2       6404.58       6781.60       157.75 o                         
   9   7   2       8734.45       9449.66       215.23 o                         
  10   7   2       3607.81       3568.75       329.01 o                         
  -9   8   2       4893.11       4989.62       167.40 o                         
  -8   8   2       5838.07       5773.28       147.49 o                         
  -7   8   2        226.46        195.57        25.47 o                         
  -6   8   2      13576.37      13299.68       190.72 o                         
  -5   8   2      30417.42      29355.99       228.62 o                         
  -4   8   2       7824.88       7769.58       109.29 o                         
  -3   8   2        281.22        327.16        20.06 o                         
  -2   8   2      18108.73      17994.80       167.52 o                         
  -1   8   2      27418.67      25623.36       326.36 o                         
   0   8   2      18505.44      18154.39       236.70 o                         
   1   8   2        982.57        875.28        32.88 o                         
   2   8   2      34181.06      34643.59       318.52 o                         
   3   8   2      28900.37      29525.77       232.50 o                         
   4   8   2       1267.29       1388.95        46.48 o                         
   5   8   2       4274.93       4384.76        96.03 o                         
   6   8   2      12377.76      12504.84       176.77 o                         
   7   8   2      13509.97      13702.17       199.21 o                         
   8   8   2       1988.15       2107.59        90.41 o                         
   9   8   2       1941.26       2041.76        96.26 o                         
  -9   9   2          7.15         51.33        36.62 o                         
  -8   9   2       2741.53       2611.62       102.96 o                         
  -7   9   2       4089.65       4066.83       109.47 o                         
  -6   9   2       4354.92       4174.24       105.29 o                         
  -5   9   2       2302.42       2251.71        76.91 o                         
  -4   9   2        179.21        209.81        20.44 o                         
  -3   9   2       7176.41       7174.15       105.79 o                         
  -2   9   2       5139.14       5047.10        71.76 o                         
  -1   9   2       1076.83       1036.18        24.32 o                         
   0   9   2        240.92        317.65        17.76 o                         
   1   9   2        790.22        798.65        24.78 o                         
   2   9   2        138.24        148.61        12.35 o                         
   3   9   2        207.74        255.44        15.72 o                         
   4   9   2       1166.75       1229.93        43.74 o                         
   5   9   2       3496.29       3399.96        86.46 o                         
   6   9   2       1196.40       1226.97        53.54 o                         
   7   9   2       3908.61       4027.79       103.50 o                         
   8   9   2       1637.55       1612.38        73.73 o                         
   9   9   2        885.86        808.41        62.54 o                         
  -9  10   2       2726.36       2854.27       161.09 o                         
  -8  10   2       1402.81       1283.36        74.15 o                         
  -7  10   2         33.54         48.21        22.22 o                         
  -6  10   2       3534.07       3593.29        97.53 o                         
  -5  10   2       7758.45       7444.68       136.62 o                         
  -4  10   2       3236.51       3073.89        75.80 o                         
  -3  10   2        421.58        376.50        23.34 o                         
  -2  10   2        711.53        676.90        26.29 o                         
  -1  10   2       1955.33       1926.35        42.20 o                         
   0  10   2        490.33        518.82        25.40 o                         
   1  10   2        300.42        353.97        17.31 o                         
   2  10   2        181.43        193.64        19.41 o                         
   3  10   2        667.42        699.86        30.16 o                         
   4  10   2         73.50         93.78        15.37 o                         
   5  10   2       1145.97       1074.82        44.97 o                         
   6  10   2       1940.53       1867.45        69.75 o                         
   7  10   2       1441.86       1511.01        65.98 o                         
   8  10   2         43.37         17.63        27.93 o                         
   9  10   2        262.31        232.77        49.37 o                         
  -9  11   2       2196.03       2297.03       183.90 o                         
  -8  11   2      13737.44      13358.91       257.62 o                         
  -7  11   2       8176.92       7902.89       163.95 o                         
  -6  11   2       1412.42       1276.97        58.78 o                         
  -5  11   2       1171.52       1104.59        51.51 o                         
  -4  11   2       9798.45       9663.86       137.02 o                         
  -3  11   2      35565.30      35159.23       435.59 o                         
  -2  11   2       6521.50       6426.35        90.78 o                         
  -1  11   2       3003.52       3070.96        68.49 o                         
   0  11   2      22952.92      23101.54       567.50 o                         
   1  11   2      10494.08      10344.97       242.76 o                         
   2  11   2       6345.69       6125.52       118.00 o                         
   3  11   2       2095.64       2080.07        56.84 o                         
   4  11   2      16995.84      16936.92       227.79 o                         
   5  11   2      21723.35      21565.71       221.87 o                         
   6  11   2       1336.42       1437.41        65.66 o                         
   7  11   2       1969.98       1928.35        76.97 o                         
   8  11   2       6407.86       6313.35       167.82 o                         
   9  11   2       4918.66       5113.72       304.04 o                         
  -9  12   2        497.70        780.61       230.55 o                         
  -8  12   2         10.64         -3.42        35.13 o                         
  -7  12   2       1279.17       1281.43        73.85 o                         
  -6  12   2       7544.54       7688.77       165.49 o                         
  -5  12   2       8698.42       8806.32       170.70 o                         
  -4  12   2         22.90         72.12        27.88 o                         
  -3  12   2       9207.52       9215.25       156.75 o                         
  -2  12   2      19402.30      18744.75       249.93 o                         
  -1  12   2      27407.54      27645.69       478.78 o                         
   0  12   2      13645.64      13691.46       368.31 o                         
   1  12   2       6033.98       5938.76       146.37 o                         
   2  12   2      35883.76      33744.70       514.26 o                         
   3  12   2      28877.36      28032.43       408.68 o                         
   4  12   2       6509.42       6606.22       129.35 o                         
   5  12   2         50.92         57.10        23.06 o                         
   6  12   2       5195.15       5190.26       145.78 o                         
   7  12   2       9149.88       9137.40       201.37 o                         
   8  12   2       5418.31       5426.57       169.07 o                         
  -8  13   2        227.78        170.01        56.13 o                         
  -7  13   2        131.02        208.07        40.03 o                         
  -6  13   2        678.60        706.25        54.13 o                         
  -5  13   2        701.59        790.17        52.94 o                         
  -4  13   2         14.28         63.06        25.49 o                         
  -3  13   2         33.63         75.97        26.82 o                         
  -2  13   2        310.38        334.20        28.04 o                         
  -1  13   2         38.95         75.79        19.73 o                         
   0  13   2        180.07        227.46        30.91 o                         
   1  13   2        873.99       1063.60        54.87 o                         
   2  13   2         15.05         22.99        20.85 o                         
   3  13   2        364.21        285.96        27.01 o                         
   4  13   2        393.95        451.58        40.68 o                         
   5  13   2         11.73        107.30        30.65 o                         
   6  13   2        538.39        521.60        46.65 o                         
   7  13   2        639.58        653.14        57.22 o                         
   8  13   2        420.17        378.24        67.24 o                         
  -8  14   2        103.12         48.30        59.97 o                         
  -7  14   2       3605.62       3599.36       144.42 o                         
  -6  14   2       9062.35       8916.18       209.17 o                         
  -5  14   2       3010.03       2938.72       112.91 o                         
  -4  14   2       1884.57       1872.78        81.13 o                         
  -3  14   2      12250.29      11604.30       240.35 o                         
  -2  14   2      12429.36      12523.12       198.59 o                         
  -1  14   2       6443.87       6526.01       141.60 o                         
   0  14   2       2233.65       2320.55        80.48 o                         
   1  14   2       2192.99       2246.51       112.96 o                         
   2  14   2      14296.22      14037.43       219.13 o                         
   3  14   2      12257.74      11200.01       247.31 o                         
   4  14   2       2406.74       2429.26        94.44 o                         
   5  14   2       1980.27       2073.96        95.09 o                         
   6  14   2        264.36        356.16        48.30 o                         
   7  14   2       6899.78       7224.53       195.60 o                         
   8  14   2       7498.27       8023.73       355.37 o                         
  -7  15   2       5514.97       5312.28       205.82 o                         
  -6  15   2        954.71        804.18        64.14 o                         
  -5  15   2        813.87        829.77        61.28 o                         
  -4  15   2       5459.39       5088.75       144.52 o                         
  -3  15   2       8716.26       8355.85       178.85 o                         
  -2  15   2       1707.31       1781.26        78.25 o                         
  -1  15   2        998.83       1040.09        58.74 o                         
   0  15   2       7024.83       6960.41       172.72 o                         
   1  15   2       3144.24       3287.98       128.16 o                         
   2  15   2       1157.50       1182.25        62.06 o                         
   3  15   2         22.72        -19.25        27.56 o                         
   4  15   2       2799.46       2540.74        97.70 o                         
   5  15   2       6474.75       6444.44       172.14 o                         
   6  15   2        263.97        317.12        44.58 o                         
   7  15   2        420.12        339.45        55.70 o                         
  -7  16   2       1063.82        884.83       281.75 o                         
  -6  16   2       3850.00       3933.71       204.04 o                         
  -5  16   2       3408.60       3297.44       139.77 o                         
  -4  16   2        450.19        281.69        51.51 o                         
  -3  16   2       1047.68       1181.92        70.24 o                         
  -2  16   2       2798.44       3044.02       112.18 o                         
  -1  16   2        527.30        540.52        46.19 o                         
   0  16   2        312.20        357.27        35.69 o                         
   1  16   2        376.74        393.07        44.87 o                         
   2  16   2        155.43        194.26        35.68 o                         
   3  16   2        187.12        152.19        30.14 o                         
   4  16   2        281.16        159.95        48.89 o                         
   5  16   2        694.31        568.09        66.94 o                         
   6  16   2       1878.58       1856.99       138.70 o                         
  -6  17   2        574.21        523.63       123.66 o                         
  -5  17   2       2450.41       2275.74       134.59 o                         
  -4  17   2        289.33        278.88        50.02 o                         
  -3  17   2       2301.57       2359.95       128.83 o                         
  -2  17   2       3248.56       2931.73       141.49 o                         
  -1  17   2         45.07         60.13        45.76 o                         
   0  17   2          3.26         63.42        39.96 o                         
   1  17   2         18.11         91.22        46.11 o                         
   2  17   2        264.81        274.47        44.31 o                         
   3  17   2        243.33        296.35        50.01 o                         
   4  17   2        597.77        450.84        63.92 o                         
   5  17   2        449.46        253.31        87.33 o                         
   6  17   2        283.56        311.50       267.40 o                         
  -5  18   2       8528.12       8453.35       386.49 o                         
  -4  18   2       2532.40       2404.99       135.63 o                         
  -3  18   2        144.26        123.33        45.75 o                         
  -2  18   2       5410.16       5198.87       197.17 o                         
  -1  18   2      12521.98      12183.59       299.19 o                         
   0  18   2       8424.38       8323.36       306.55 o                         
   1  18   2        352.61        241.80        48.28 o                         
   2  18   2      10985.02      11390.28       444.22 o                         
   3  18   2      11911.99      12549.72       321.31 o                         
   4  18   2       2435.88       2444.46       132.90 o                         
   5  18   2        700.19        408.82       112.29 o                         
  -4  19   2       9415.53       9199.91       440.66 o                         
  -3  19   2      10710.53      10568.37       359.90 o                         
  -2  19   2       2059.57       2026.39       126.51 o                         
  -1  19   2        899.38        648.56        77.45 o                         
   0  19   2      16992.22      16008.96       507.77 o                         
   1  19   2      22741.11      22794.85       732.45 o                         
   2  19   2       5637.31       6358.73       226.96 o                         
   3  19   2       2028.86       2425.57       170.90 o                         
   4  19   2      11349.78      11912.24       452.49 o                         
  -3  20   2        978.21        624.67       143.10 o                         
  -2  20   2       1065.78       1113.37       146.12 o                         
  -1  20   2       5016.85       5050.30       268.94 o                         
   0  20   2        755.24        718.75        85.40 o                         
   1  20   2        150.35        231.84        85.20 o                         
   2  20   2       1028.15        989.47       129.61 o                         
   3  20   2       1846.72       2582.28       245.79 o                         
 -10   1   3       2211.15       2584.29       118.65 o                         
  -9   1   3         60.77         97.20        39.79 o                         
  -8   1   3       4276.48       4548.56       122.33 o                         
  -7   1   3       8678.42       8989.97       145.86 o                         
  -6   1   3       5558.23       5882.66        91.27 o                         
  -5   1   3        125.44        192.10        17.08 o                         
  -4   1   3      11896.22      11942.38       106.04 o                         
  -3   1   3      87266.96      89764.83       373.41 o                         
  -2   1   3      41153.22      41340.50       155.35 o                         
  -1   1   3      19326.64      19900.87       125.44 o                         
   0   1   3       7565.73       7752.42       147.75 o                         
   1   1   3      36503.39      37701.31       234.88 o                         
   2   1   3      86964.26      88974.15       615.95 o                         
   3   1   3      35635.59      34637.62       203.84 o                         
   4   1   3       2747.66       2830.22        47.77 o                         
   5   1   3      21207.52      21012.06       222.34 o                         
   6   1   3      18469.54      18842.44       184.76 o                         
   7   1   3      13004.85      13404.41       210.82 o                         
   8   1   3       3863.15       3935.54       119.55 o                         
   9   1   3         39.38         38.79        36.00 o                         
  10   1   3       4758.44       5150.70       154.62 o                         
 -10   2   3        709.67        800.92        66.19 o                         
  -9   2   3       8758.31       9636.11       224.79 o                         
  -8   2   3      24740.37      26772.17       291.70 o                         
  -7   2   3      10340.51      11055.30       168.51 o                         
  -6   2   3       1241.98       1443.49        52.03 o                         
  -5   2   3      24883.20      25004.59       187.11 o                         
  -4   2   3      42745.81      43038.35       283.73 o                         
  -3   2   3      16572.40      16903.00       109.61 o                         
  -2   2   3         26.59        248.44        10.96 o                         
  -1   2   3      18256.30      18431.07       111.04 o                         
   0   2   3      59850.33      60165.85       640.85 o                         
   1   2   3      27094.89      27072.94       188.68 o                         
   2   2   3       6272.29       6822.77        55.97 o                         
   3   2   3      14650.28      14246.95       103.13 o                         
   4   2   3      14288.72      14260.18       108.39 o                         
   5   2   3       6306.36       6430.08        81.65 o                         
   6   2   3         97.00        105.11        13.18 o                         
   7   2   3       9105.98       9257.39       175.20 o                         
   8   2   3      14953.94      15656.08       240.44 o                         
   9   2   3       3434.62       3545.38       121.98 o                         
  10   2   3         84.57         55.89        35.69 o                         
 -10   3   3       6165.18       6929.40       232.32 o                         
  -9   3   3       3655.27       3996.82       145.21 o                         
  -8   3   3        603.60        687.89        45.85 o                         
  -7   3   3       8518.07       8990.08       153.94 o                         
  -6   3   3      15296.74      15917.62       174.41 o                         
  -5   3   3       7899.30       7941.87       100.59 o                         
  -4   3   3        430.80        541.54        24.87 o                         
  -3   3   3       5142.46       5242.73        61.03 o                         
  -2   3   3       5189.42       5193.56        54.92 o                         
  -1   3   3        291.13        351.31        11.33 o                         
   0   3   3          8.90         99.18         7.39 o                         
   1   3   3       1997.48       1974.20        26.98 o                         
   2   3   3        847.36        789.63        20.51 o                         
   3   3   3        285.65        358.62        18.06 o                         
   4   3   3        327.86        382.92        21.36 o                         
   5   3   3       1244.17       1410.57        36.47 o                         
   6   3   3       2955.39       2959.48        65.61 o                         
   7   3   3        724.22        684.61        43.73 o                         
   8   3   3        764.59        773.01        52.41 o                         
   9   3   3       3345.35       3485.42       122.97 o                         
  10   3   3       2243.45       2374.75       127.60 o                         
 -10   4   3         56.54        159.75        59.62 o                         
  -9   4   3         21.28         89.29        36.73 o                         
  -8   4   3       5470.69       5830.54       140.18 o                         
  -7   4   3       5339.86       5611.40       118.43 o                         
  -6   4   3       2480.91       2432.94        68.28 o                         
  -5   4   3         23.89         41.41        10.42 o                         
  -4   4   3       1404.89       1497.77        40.08 o                         
  -3   4   3      11197.76      11177.57       103.41 o                         
  -2   4   3      11226.57      10539.59        80.57 o                         
  -1   4   3      13814.19      14393.67       154.74 o                         
   0   4   3       5593.10       6071.95        69.03 o                         
   1   4   3       5841.55       5879.98        66.56 o                         
   2   4   3        307.73        415.84        17.03 o                         
   3   4   3         29.36         60.43        11.39 o                         
   4   4   3        156.19        220.48        15.52 o                         
   5   4   3          5.82         49.54        14.74 o                         
   6   4   3        488.01        513.13        33.05 o                         
   7   4   3       4089.02       4151.94       109.33 o                         
   8   4   3       3096.16       3378.02       111.53 o                         
   9   4   3        195.43        146.23        35.17 o                         
  10   4   3       1767.46       1904.36       143.49 o                         
 -10   5   3       5633.95       6718.48       485.67 o                         
  -9   5   3       3012.39       3057.39       118.97 o                         
  -8   5   3        799.89        865.93        52.07 o                         
  -7   5   3       4463.06       4633.35       109.10 o                         
  -6   5   3      14109.74      14265.73       176.90 o                         
  -5   5   3      27682.86      26892.54       268.68 o                         
  -4   5   3       6726.01       6849.08        90.31 o                         
  -3   5   3      21950.91      21426.04       199.25 o                         
  -2   5   3      59452.22      59757.53       488.71 o                         
  -1   5   3      30682.60      30845.23       339.77 o                         
   0   5   3        831.83        830.91        20.11 o                         
   1   5   3      26908.59      27000.18       328.37 o                         
   2   5   3      53541.95      53433.97       375.72 o                         
   3   5   3      30457.94      29936.06       216.28 o                         
   4   5   3         31.07         71.82        12.27 o                         
   5   5   3      22069.71      22698.09       240.20 o                         
   6   5   3      22906.04      23236.42       349.19 o                         
   7   5   3       6586.54       6785.56       139.02 o                         
   8   5   3         37.55         65.92        27.89 o                         
   9   5   3       4621.64       4810.68       153.22 o                         
  10   5   3       7784.12       8207.36       614.76 o                         
 -10   6   3        112.63        116.90       366.79 o                         
  -9   6   3       2875.99       2884.47       119.07 o                         
  -8   6   3       3559.09       3754.90       115.00 o                         
  -7   6   3       1565.93       1473.34        60.39 o                         
  -6   6   3       1110.16       1054.45        46.72 o                         
  -5   6   3      14222.61      13678.91       159.46 o                         
  -4   6   3      40365.71      38692.99       292.85 o                         
  -3   6   3      12991.96      12295.47       139.65 o                         
  -2   6   3       2718.41       2782.82        47.67 o                         
  -1   6   3      69520.28      69240.81       786.26 o                         
   0   6   3     119881.19     119751.72      1264.71 o                         
   1   6   3      64406.64      63227.59       694.81 o                         
   2   6   3         26.65        160.59        13.92 o                         
   3   6   3      48119.13      48567.39       435.69 o                         
   4   6   3     102389.81     104603.75       837.16 o                         
   5   6   3      48588.40      49237.66       545.95 o                         
   6   6   3       1086.40       1157.49        51.90 o                         
   7   6   3       9019.34       9186.58       193.26 o                         
   8   6   3      16532.17      17364.62       281.37 o                         
   9   6   3       9006.12       9745.76       250.07 o                         
  10   6   3        883.32        970.74       289.40 o                         
 -10   7   3        349.66        264.00       198.41 o                         
  -9   7   3       1261.94       1245.48        82.17 o                         
  -8   7   3       3413.77       3407.27       114.53 o                         
  -7   7   3        358.99        307.92        29.02 o                         
  -6   7   3       6477.11       6319.95       122.99 o                         
  -5   7   3       4912.92       4617.04        85.40 o                         
  -4   7   3       1159.34       1137.32        43.70 o                         
  -3   7   3        423.68        534.55        27.00 o                         
  -2   7   3      11797.68      11892.47       111.51 o                         
  -1   7   3      30270.32      29596.65       380.41 o                         
   0   7   3       4890.53       5130.33       103.37 o                         
   1   7   3       7244.80       6785.39       107.24 o                         
   2   7   3      20632.46      21310.97       216.62 o                         
   3   7   3       3110.55       3173.65        65.55 o                         
   4   7   3        430.20        462.03        29.68 o                         
   5   7   3       3103.03       3099.61        79.02 o                         
   6   7   3       6830.99       6720.46       129.63 o                         
   7   7   3       2119.87       2248.00        81.30 o                         
   8   7   3       1312.63       1280.88        72.82 o                         
   9   7   3       4553.58       4591.07       152.37 o                         
  10   7   3        991.31       1441.09       366.58 o                         
  -9   8   3       1272.97       1278.00        86.29 o                         
  -8   8   3       1407.63       1397.86        66.69 o                         
  -7   8   3        801.08        721.60        45.10 o                         
  -6   8   3      10075.90       9927.55       163.14 o                         
  -5   8   3      15514.25      14908.69       158.47 o                         
  -4   8   3       1574.69       1556.67        53.38 o                         
  -3   8   3       4721.32       4675.14        77.04 o                         
  -2   8   3      16437.99      16620.62       182.64 o                         
  -1   8   3      15197.78      13786.57       234.79 o                         
   0   8   3      14561.69      14309.61       283.73 o                         
   1   8   3        137.32        126.32        16.20 o                         
   2   8   3       2987.71       3027.99        54.42 o                         
   3   8   3       2934.60       2942.97        59.85 o                         
   4   8   3       2792.03       2928.96        71.31 o                         
   5   8   3       8377.96       8835.58       135.66 o                         
   6   8   3       5553.81       5644.08       115.26 o                         
   7   8   3        521.21        499.41        37.38 o                         
   8   8   3       1226.07       1288.68        72.55 o                         
   9   8   3       1832.04       1966.82        97.85 o                         
  -9   9   3       3200.52       3074.32       137.06 o                         
  -8   9   3        743.86        815.77        55.43 o                         
  -7   9   3      20277.37      19534.32       248.37 o                         
  -6   9   3      19582.33      19456.63       284.10 o                         
  -5   9   3       4468.36       4364.28       105.49 o                         
  -4   9   3       3383.32       3353.74        77.08 o                         
  -3   9   3      13143.09      13105.44       120.89 o                         
  -2   9   3      11590.96      11046.22       130.83 o                         
  -1   9   3       2869.94       2764.88        49.55 o                         
   0   9   3        237.07        268.11        22.79 o                         
   1   9   3       8095.63       7941.83        91.41 o                         
   2   9   3       5799.11       5993.02        80.44 o                         
   3   9   3        132.39        175.57        17.52 o                         
   4   9   3        586.70        579.96        30.19 o                         
   5   9   3       1198.21       1264.17        53.00 o                         
   6   9   3       3372.57       3483.72        92.52 o                         
   7   9   3       2584.95       2700.75        87.58 o                         
   8   9   3          3.37          4.99        32.67 o                         
   9   9   3       2482.21       2543.54       128.08 o                         
  -9  10   3      13181.84      13025.29       376.18 o                         
  -8  10   3      10413.78      10144.58       227.23 o                         
  -7  10   3       1261.93       1230.22        62.69 o                         
  -6  10   3       1598.85       1582.46        69.86 o                         
  -5  10   3      13999.44      13882.46       193.01 o                         
  -4  10   3      19577.63      19602.75       203.70 o                         
  -3  10   3       4359.33       4595.90        84.16 o                         
  -2  10   3       4994.08       4764.37        82.97 o                         
  -1  10   3       9785.75      10282.97       162.94 o                         
   0  10   3       1238.91       1257.76        41.16 o                         
   1  10   3        143.62        185.16        14.07 o                         
   2  10   3        283.93        280.12        16.56 o                         
   3  10   3       2648.56       2677.83        61.31 o                         
   4  10   3       4847.66       4869.66        90.21 o                         
   5  10   3         88.55        112.73        19.35 o                         
   6  10   3       1134.76       1075.99        53.06 o                         
   7  10   3       1868.66       1921.03        75.56 o                         
   8  10   3       2448.17       2462.80        95.72 o                         
   9  10   3       2717.75       2719.40       145.84 o                         
  -9  11   3        509.13        417.15       106.08 o                         
  -8  11   3       1066.76        989.58        72.55 o                         
  -7  11   3       1177.84       1129.26        65.46 o                         
  -6  11   3        108.68        109.21        24.77 o                         
  -5  11   3       4411.13       4265.21       106.90 o                         
  -4  11   3      12191.75      11906.33       164.50 o                         
  -3  11   3       5050.44       5251.07       103.32 o                         
  -2  11   3        632.36        564.16        32.56 o                         
  -1  11   3       2196.28       2115.07        51.13 o                         
   0  11   3       9741.18       9952.17       275.27 o                         
   1  11   3       9116.95       8812.64       165.27 o                         
   2  11   3        260.58        263.62        20.14 o                         
   3  11   3         28.91         50.53        16.14 o                         
   4  11   3          2.39         22.66        17.31 o                         
   5  11   3        191.21        217.22        24.88 o                         
   6  11   3        479.54        427.48        33.88 o                         
   7  11   3        837.89        768.10        48.88 o                         
   8  11   3        990.71        934.36        66.73 o                         
   9  11   3        401.34        316.38       109.05 o                         
  -8  12   3       1992.33       1951.27       111.76 o                         
  -7  12   3        714.84        593.85        45.04 o                         
  -6  12   3        811.78        856.38        52.13 o                         
  -5  12   3       1261.11       1360.45        64.31 o                         
  -4  12   3      14608.39      14322.09       188.49 o                         
  -3  12   3      17666.31      17484.89       251.36 o                         
  -2  12   3        356.63        253.88        28.46 o                         
  -1  12   3       4722.66       4614.33        98.27 o                         
   0  12   3      22077.95      22750.66       708.16 o                         
   1  12   3      16831.42      16819.56       460.20 o                         
   2  12   3       1513.84       1292.44        50.71 o                         
   3  12   3       8627.25       8275.50       146.40 o                         
   4  12   3      19823.61      19402.26       283.07 o                         
   5  12   3       6351.74       6674.29       149.39 o                         
   6  12   3        155.98        191.64        30.02 o                         
   7  12   3       4090.99       4439.23       142.13 o                         
   8  12   3       4864.66       5090.70       183.18 o                         
  -8  13   3         21.91          5.78        50.11 o                         
  -7  13   3       4502.13       4455.97       155.13 o                         
  -6  13   3      10831.58      10586.11       212.93 o                         
  -5  13   3       2874.82       2812.72       109.28 o                         
  -4  13   3       2400.74       2384.36        90.61 o                         
  -3  13   3      11013.01      10774.85       193.71 o                         
  -2  13   3      38540.98      38224.68       466.23 o                         
  -1  13   3      26125.20      26069.95       387.94 o                         
   0  13   3         24.67         46.83        34.78 o                         
   1  13   3      41236.55      41320.61      1250.06 o                         
   2  13   3      52472.33      51111.50       653.12 o                         
   3  13   3      29689.02      28655.61       548.19 o                         
   4  13   3        784.47        839.87        49.30 o                         
   5  13   3       7172.53       7231.18       162.80 o                         
   6  13   3      32658.16      34135.78       531.41 o                         
   7  13   3      16631.76      17199.57       287.03 o                         
   8  13   3        383.32        362.70        70.25 o                         
  -8  14   3       3244.01       2979.62       456.76 o                         
  -7  14   3       5376.64       5107.11       172.12 o                         
  -6  14   3       2144.13       2173.54       107.86 o                         
  -5  14   3        357.41        342.17        40.19 o                         
  -4  14   3       9087.01       8771.72       181.66 o                         
  -3  14   3      12899.26      11734.65       239.30 o                         
  -2  14   3       1943.10       2057.66        80.04 o                         
  -1  14   3       3752.36       3764.50       107.56 o                         
   0  14   3      12279.89      12467.23       381.97 o                         
   1  14   3       8420.42       8749.17       308.20 o                         
   2  14   3        197.43        168.24        24.59 o                         
   3  14   3       7837.76       7247.91       169.12 o                         
   4  14   3      11638.93      11306.38       213.60 o                         
   5  14   3       3578.75       3734.39       128.73 o                         
   6  14   3        610.60        582.64        59.54 o                         
   7  14   3       3973.31       4124.08       176.59 o                         
  -7  15   3        509.02        442.35        99.90 o                         
  -6  15   3        188.24        222.54        48.89 o                         
  -5  15   3       3585.87       3446.27       131.19 o                         
  -4  15   3       5229.71       4763.34       139.30 o                         
  -3  15   3       1031.78        910.40        52.77 o                         
  -2  15   3        140.81        217.74        36.44 o                         
  -1  15   3        827.77        763.54        48.89 o                         
   0  15   3       1319.23       1429.65        65.44 o                         
   1  15   3       2570.24       2596.56        97.58 o                         
   2  15   3          7.43         -1.60        32.22 o                         
   3  15   3        233.21        154.73        32.94 o                         
   4  15   3        550.27        471.35        49.12 o                         
   5  15   3       1904.30       1838.06       109.18 o                         
   6  15   3         34.81         71.12        42.82 o                         
   7  15   3        810.83        733.07       131.99 o                         
  -7  16   3        941.92        897.87       308.63 o                         
  -6  16   3         92.35        105.55        60.75 o                         
  -5  16   3       1912.40       1907.71       107.57 o                         
  -4  16   3       7184.46       6991.62       202.04 o                         
  -3  16   3       2011.72       1911.71       101.87 o                         
  -2  16   3        476.37        434.63        49.86 o                         
  -1  16   3       2690.61       2646.55       117.22 o                         
   0  16   3        167.29        172.19        48.48 o                         
   1  16   3        173.76        204.93        39.82 o                         
   2  16   3        184.91        192.84        51.23 o                         
   3  16   3        756.08        525.43        49.86 o                         
   4  16   3       1928.79       1479.18       114.00 o                         
   5  16   3        107.55         87.06        56.93 o                         
   6  16   3        156.72        127.46        52.35 o                         
   7  16   3        192.67        276.15       198.31 o                         
  -5  17   3       1655.86       1668.94       123.72 o                         
  -4  17   3       1120.88       1113.21        94.18 o                         
  -3  17   3       5288.27       5312.71       191.44 o                         
  -2  17   3       6498.51       6472.71       212.02 o                         
  -1  17   3       1692.60       1707.52       102.66 o                         
   0  17   3        281.14        226.13        44.84 o                         
   1  17   3       4552.52       4778.77       208.99 o                         
   2  17   3       5663.64       6054.05       209.71 o                         
   3  17   3       1534.12       1603.96        91.59 o                         
   4  17   3        377.45        255.25        64.04 o                         
   5  17   3       2902.72       2254.30       171.56 o                         
  -5  18   3       5734.73       5147.98       930.58 o                         
  -4  18   3        384.32        322.10        76.46 o                         
  -3  18   3          2.72         73.74        49.93 o                         
  -2  18   3       1193.94       1026.77        79.03 o                         
  -1  18   3       5147.41       5145.98       192.89 o                         
   0  18   3       9263.61       9464.15       356.49 o                         
   1  18   3        535.27        644.91        66.76 o                         
   2  18   3        909.83        958.20        86.13 o                         
   3  18   3       3051.10       3168.70       145.80 o                         
   4  18   3       1921.59       1987.90       164.20 o                         
   5  18   3       1345.28       1724.79       505.79 o                         
  -4  19   3        220.82        108.37        72.57 o                         
  -3  19   3        119.11         -0.12        67.00 o                         
  -2  19   3       1036.93        944.86        86.64 o                         
  -1  19   3       2383.55       2242.58       132.32 o                         
   0  19   3        134.12         63.58        64.96 o                         
   1  19   3       1655.37       1733.51       113.41 o                         
   2  19   3       2204.36       2403.17       142.09 o                         
   3  19   3        646.14        911.55       139.94 o                         
   4  19   3        120.98        109.42       163.72 o                         
  -3  20   3        819.13        556.85       494.52 o                         
  -2  20   3        731.39        892.91       140.78 o                         
  -1  20   3       6355.19       6197.44       320.39 o                         
   0  20   3      10141.15      10078.63       621.83 o                         
   1  20   3       4987.26       5037.16       268.98 o                         
   2  20   3         32.25        260.77        98.85 o                         
   3  20   3       3206.31       4304.17       570.67 o                         
 -10   0   4       1777.95       2139.14       188.60 o                         
  -9   0   4        361.96        372.41        54.91 o                         
  -8   0   4       1627.12       1659.83       109.65 o                         
  -7   0   4       2571.86       2788.79       115.57 o                         
  -6   0   4       7807.07       8663.68       188.38 o                         
  -5   0   4         36.83         54.02        22.15 o                         
  -4   0   4      14073.48      13892.45       179.38 o                         
  -3   0   4      71817.52      71759.92       490.77 o                         
  -2   0   4      31255.41      31031.40       264.79 o                         
  -1   0   4       7075.16       7525.13        76.00 o                         
   0   0   4      58489.98      60755.64       603.18 o                         
   1   0   4     169752.95     170833.08       842.30 o                         
   2   0   4     204528.19     209380.66      1384.82 o                         
   3   0   4      13090.55      12350.19       144.74 o                         
   4   0   4      26516.18      26343.03       270.68 o                         
   5   0   4      90250.76      87809.87      1147.01 o                         
   6   0   4      47817.37      46273.43       508.38 o                         
   7   0   4      10173.78       9874.39       250.56 o                         
   8   0   4        650.78        747.69        75.73 o                         
   9   0   4      17123.84      18391.12       392.53 o                         
  10   0   4      13257.85      14884.62       412.54 o                         
 -10   1   4        577.85        753.78        86.14 o                         
  -9   1   4       2916.35       3328.47       129.06 o                         
  -8   1   4       6844.27       7551.58       161.48 o                         
  -7   1   4       2492.39       2590.37        82.56 o                         
  -6   1   4        720.59        767.29        39.20 o                         
  -5   1   4      11384.93      11692.17       118.99 o                         
  -4   1   4      25507.90      25602.64       170.59 o                         
  -3   1   4      22907.24      22659.67       151.24 o                         
  -2   1   4       1376.57       1566.33        25.10 o                         
  -1   1   4      47684.95      48785.54       315.12 o                         
   0   1   4      70025.64      68579.80       729.13 o                         
   1   1   4      17088.83      16719.61        99.17 o                         
   2   1   4       6225.67       6497.84        54.74 o                         
   3   1   4      32643.55      32130.73       182.67 o                         
   4   1   4      26103.61      24979.10       196.92 o                         
   5   1   4       5129.77       4903.52        63.81 o                         
   6   1   4       6663.23       6674.11       115.37 o                         
   7   1   4      17882.71      17618.30       232.64 o                         
   8   1   4       6764.34       6994.57       159.10 o                         
   9   1   4         19.37         88.22        30.42 o                         
  10   1   4       2053.41       2190.91       115.98 o                         
 -10   2   4          0.62        149.97        51.45 o                         
  -9   2   4       1157.26       1408.10        86.41 o                         
  -8   2   4        984.19       1181.42        65.74 o                         
  -7   2   4         51.59        124.62        22.89 o                         
  -6   2   4       2955.68       2882.01        69.01 o                         
  -5   2   4      13486.07      13437.56       135.57 o                         
  -4   2   4      15121.02      15322.21       158.41 o                         
  -3   2   4       7279.74       7356.96        77.28 o                         
  -2   2   4       6812.78       6693.90        57.85 o                         
  -1   2   4      42319.02      43989.39       320.62 o                         
   0   2   4      26532.16      28063.19       244.15 o                         
   1   2   4       4423.33       4601.46        45.15 o                         
   2   2   4       2713.18       2842.00        37.75 o                         
   3   2   4       1023.37       1113.35        30.48 o                         
   4   2   4        979.87        992.82        34.10 o                         
   5   2   4         53.06         76.15        13.50 o                         
   6   2   4        202.41        212.87        24.62 o                         
   7   2   4       3655.97       3747.44       109.33 o                         
   8   2   4       3917.85       3793.90       116.14 o                         
   9   2   4         34.65         16.00        31.88 o                         
  10   2   4        363.68        319.79        62.51 o                         
 -10   3   4       7313.92       8103.64       284.35 o                         
  -9   3   4      17794.56      19180.68       314.63 o                         
  -8   3   4      12860.33      14079.66       233.73 o                         
  -7   3   4        288.80        334.56        33.17 o                         
  -6   3   4      19109.47      19439.44       203.73 o                         
  -5   3   4      30672.24      30711.44       293.74 o                         
  -4   3   4       6177.92       5939.15        83.54 o                         
  -3   3   4        129.27        179.88        12.48 o                         
  -2   3   4       7332.04       7374.97        65.50 o                         
  -1   3   4      17546.99      17270.46       169.13 o                         
   0   3   4      14069.38      15049.64       183.44 o                         
   1   3   4       7908.81       8734.40        82.02 o                         
   2   3   4       7493.84       7203.54        71.45 o                         
   3   3   4        196.37        265.49        14.89 o                         
   4   3   4        288.40        318.26        16.35 o                         
   5   3   4        839.96        890.83        41.39 o                         
   6   3   4       4368.45       4459.31        97.85 o                         
   7   3   4       4326.25       4447.85       122.08 o                         
   8   3   4        575.08        590.78        44.64 o                         
   9   3   4         42.79         54.43        31.38 o                         
  10   3   4        527.92        496.04        77.07 o                         
 -10   4   4       4138.49       4507.00       261.86 o                         
  -9   4   4        622.08        708.35        62.62 o                         
  -8   4   4      14553.79      15091.13       229.51 o                         
  -7   4   4      31415.96      31927.04       327.57 o                         
  -6   4   4      21110.70      21589.58       263.40 o                         
  -5   4   4         13.74         56.23        11.49 o                         
  -4   4   4      30837.69      30878.77       232.78 o                         
  -3   4   4      55069.03      54835.40       357.39 o                         
  -2   4   4      17835.67      17574.17       129.03 o                         
  -1   4   4        460.37        606.93        15.88 o                         
   0   4   4       6881.45       7403.04        75.98 o                         
   1   4   4      21027.98      20185.74       208.57 o                         
   2   4   4       9809.88       9812.71        89.68 o                         
   3   4   4        263.77        303.14        18.31 o                         
   4   4   4       7074.95       6986.83        98.79 o                         
   5   4   4      11455.76      11438.73       133.48 o                         
   6   4   4       3872.83       3769.21        89.92 o                         
   7   4   4         29.00         55.02        21.21 o                         
   8   4   4       2076.37       2094.20        93.25 o                         
   9   4   4       4898.96       5329.71       149.55 o                         
  10   4   4       4983.40       5984.15       368.52 o                         
 -10   5   4        914.09       1040.95       211.36 o                         
  -9   5   4       1350.38       1330.50        86.96 o                         
  -8   5   4        353.58        307.10        33.03 o                         
  -7   5   4       2196.99       2230.04        78.67 o                         
  -6   5   4       8916.79       8922.12       133.01 o                         
  -5   5   4       8474.30       8322.60       112.47 o                         
  -4   5   4        279.28        333.52        20.58 o                         
  -3   5   4      24854.38      23639.53       162.52 o                         
  -2   5   4      36432.88      35344.80       262.00 o                         
  -1   5   4      21016.29      21173.20       329.02 o                         
   0   5   4         84.02        218.88        11.21 o                         
   1   5   4       4013.70       4087.91        66.24 o                         
   2   5   4      17904.73      18305.56       134.92 o                         
   3   5   4      21394.13      21169.65       166.25 o                         
   4   5   4       8905.46       8703.82       116.58 o                         
   5   5   4         30.99         71.45        21.16 o                         
   6   5   4        194.66        187.41        24.87 o                         
   7   5   4       1378.09       1383.52        65.43 o                         
   8   5   4       5291.82       5400.36       146.06 o                         
   9   5   4       3696.81       3935.82       138.22 o                         
  10   5   4         75.08         44.74       118.24 o                         
 -10   6   4         40.95        -47.32       191.94 o                         
  -9   6   4        524.30        473.90        54.33 o                         
  -8   6   4         41.23          4.05        29.31 o                         
  -7   6   4        189.69        159.47        29.74 o                         
  -6   6   4       4512.35       4407.37        95.05 o                         
  -5   6   4       5537.96       5166.82        91.37 o                         
  -4   6   4       2585.39       2470.27        57.31 o                         
  -3   6   4       6071.85       5820.00        83.21 o                         
  -2   6   4       5277.68       4950.60        65.10 o                         
  -1   6   4       1230.71       1176.37        29.13 o                         
   0   6   4       2246.29       2372.28        61.60 o                         
   1   6   4       9531.72       9255.99       198.54 o                         
   2   6   4      10466.52      10345.48       104.24 o                         
   3   6   4       3162.55       3355.97        70.59 o                         
   4   6   4       3028.92       3280.11        77.64 o                         
   5   6   4       8027.37       8310.97       136.30 o                         
   6   6   4       2995.21       3099.79        87.54 o                         
   7   6   4        426.03        458.89        38.15 o                         
   8   6   4         17.42         40.29        29.25 o                         
   9   6   4       2398.88       2669.92       119.41 o                         
  10   6   4       2993.40       3292.25       542.39 o                         
 -10   7   4        945.14        501.18       248.52 o                         
  -9   7   4       2730.05       2756.05       131.31 o                         
  -8   7   4       1613.89       1656.40        84.80 o                         
  -7   7   4        433.33        340.99        30.05 o                         
  -6   7   4       9928.17       9572.03       146.35 o                         
  -5   7   4      15100.05      14701.70       172.69 o                         
  -4   7   4      10254.85       9825.70       127.22 o                         
  -3   7   4         37.91         94.55        13.76 o                         
  -2   7   4      28026.77      27063.23       304.44 o                         
  -1   7   4      69708.62      66230.81      1129.63 o                         
   0   7   4      55106.27      57038.92       979.17 o                         
   1   7   4       3940.45       3744.58       100.37 o                         
   2   7   4      23336.50      23952.92       275.79 o                         
   3   7   4      83082.84      84518.05       794.30 o                         
   4   7   4      58833.89      60000.46       713.09 o                         
   5   7   4      10484.57      10696.53       152.95 o                         
   6   7   4       4932.30       5237.78       112.26 o                         
   7   7   4      20818.02      21927.75       383.15 o                         
   8   7   4      19141.18      20309.11       489.06 o                         
   9   7   4       4397.41       4763.46       154.52 o                         
  10   7   4         33.45          5.55       117.21 o                         
  -9   8   4        922.58        875.76        65.46 o                         
  -8   8   4       3359.46       3353.89       122.95 o                         
  -7   8   4      15028.14      14364.08       224.49 o                         
  -6   8   4      13683.59      13070.39       229.66 o                         
  -5   8   4       1668.19       1677.95        54.34 o                         
  -4   8   4       1704.93       1736.58        58.56 o                         
  -3   8   4      19295.95      18824.30       206.99 o                         
  -2   8   4      31445.36      31299.57       364.00 o                         
  -1   8   4      10802.00      10311.37       170.83 o                         
   0   8   4      12261.17      12995.80       259.72 o                         
   1   8   4      30208.81      27750.50       500.40 o                         
   2   8   4      10969.91      11221.54       158.18 o                         
   3   8   4       1119.42       1188.48        40.25 o                         
   4   8   4       1068.05       1198.66        47.74 o                         
   5   8   4      14234.85      14677.60       202.22 o                         
   6   8   4      12266.92      12489.28       177.71 o                         
   7   8   4         77.55         64.65        23.30 o                         
   8   8   4       4831.58       4805.82       140.19 o                         
   9   8   4       7024.28       7300.57       181.12 o                         
  -9   9   4       2193.69       2123.00       120.55 o                         
  -8   9   4       1606.79       1636.47        90.38 o                         
  -7   9   4       1772.28       1724.63        80.09 o                         
  -6   9   4         38.87         84.37        23.06 o                         
  -5   9   4       3201.18       3197.79        90.53 o                         
  -4   9   4       9748.05       9648.99       138.22 o                         
  -3   9   4       2126.29       2193.19        58.74 o                         
  -2   9   4        258.28        235.79        18.03 o                         
  -1   9   4        459.75        482.47        21.76 o                         
   0   9   4       1398.33       1430.18        48.56 o                         
   1   9   4       8046.15       7948.63        89.99 o                         
   2   9   4         39.88         61.03        13.62 o                         
   3   9   4       2034.59       2123.94        55.45 o                         
   4   9   4        204.52        199.95        20.09 o                         
   5   9   4       2244.48       2338.61        72.10 o                         
   6   9   4        398.11        366.91        30.29 o                         
   7   9   4        690.98        595.68        39.08 o                         
   8   9   4         76.58         20.68        28.21 o                         
   9   9   4        281.01        256.14        49.39 o                         
  -9  10   4         85.25        103.01        46.96 o                         
  -8  10   4       2517.99       2701.38       114.27 o                         
  -7  10   4       7070.47       7152.93       165.41 o                         
  -6  10   4       4631.85       4617.50       128.87 o                         
  -5  10   4       1037.62       1031.99        53.53 o                         
  -4  10   4        443.03        487.40        32.30 o                         
  -3  10   4       4254.36       4126.77        89.63 o                         
  -2  10   4       7241.64       7253.80       118.20 o                         
  -1  10   4       4027.08       3969.11        73.88 o                         
   0  10   4         28.68         62.18        18.98 o                         
   1  10   4       3105.10       3077.47        53.17 o                         
   2  10   4       1871.40       1857.38        45.88 o                         
   3  10   4         99.47        107.71        15.24 o                         
   4  10   4         96.86        117.65        17.82 o                         
   5  10   4        713.25        793.50        42.33 o                         
   6  10   4        592.61        651.96        41.91 o                         
   7  10   4        186.58        109.85        23.94 o                         
   8  10   4        833.51        808.25        58.41 o                         
   9  10   4       1438.74       1565.04       119.76 o                         
  -9  11   4       7189.78       6970.20       304.58 o                         
  -8  11   4       2414.53       2423.25       113.44 o                         
  -7  11   4        180.62        183.49        34.74 o                         
  -6  11   4       3308.30       3428.75       111.00 o                         
  -5  11   4      21337.89      21555.54       254.29 o                         
  -4  11   4      16732.26      16363.22       197.02 o                         
  -3  11   4         20.30         69.35        24.93 o                         
  -2  11   4       8699.93       8704.11       151.91 o                         
  -1  11   4      18240.68      17434.91       337.94 o                         
   0  11   4      17203.29      17418.55       505.03 o                         
   1  11   4       3473.28       3328.18       108.62 o                         
   2  11   4       6957.70       6513.61       139.59 o                         
   3  11   4      20150.91      19977.60       270.74 o                         
   4  11   4      11988.77      12274.96       153.42 o                         
   5  11   4         35.97         53.81        19.40 o                         
   6  11   4       3021.38       3004.89        96.09 o                         
   7  11   4       7014.04       7088.75       154.00 o                         
   8  11   4       5291.91       5314.79       164.18 o                         
   9  11   4        946.43       1113.51       158.20 o                         
  -8  12   4       1538.35       1375.57        96.43 o                         
  -7  12   4       4931.37       4804.49       151.43 o                         
  -6  12   4        317.77        294.03        38.53 o                         
  -5  12   4       1473.24       1493.75        70.57 o                         
  -4  12   4       6921.99       6732.98       130.11 o                         
  -3  12   4      13333.60      12830.28       190.50 o                         
  -2  12   4      13695.92      12873.97       188.33 o                         
  -1  12   4        661.47        495.04        37.66 o                         
   0  12   4      20071.47      20979.87       713.00 o                         
   1  12   4      35825.38      35805.50      1014.89 o                         
   2  12   4      18024.90      17480.34       303.62 o                         
   3  12   4       1900.30       1908.73        69.11 o                         
   4  12   4       7192.72       6971.00       141.12 o                         
   5  12   4      20088.79      20201.43       272.02 o                         
   6  12   4      17447.46      18067.80       270.62 o                         
   7  12   4       1891.87       2161.39       103.59 o                         
   8  12   4       1442.40       1325.35       111.59 o                         
  -8  13   4         90.49         86.88        74.41 o                         
  -7  13   4        394.67        370.49        44.68 o                         
  -6  13   4        238.20        136.17        30.91 o                         
  -5  13   4         98.70        131.92        27.03 o                         
  -4  13   4        259.94        259.62        36.44 o                         
  -3  13   4       1119.71       1021.60        53.44 o                         
  -2  13   4       1198.10       1212.56        56.75 o                         
  -1  13   4          3.25         20.70        22.78 o                         
   0  13   4        195.95        225.02        33.36 o                         
   1  13   4          5.07          5.14        23.77 o                         
   2  13   4          2.68         18.60        22.66 o                         
   3  13   4        137.54        112.11        27.31 o                         
   4  13   4          0.49         48.57        30.18 o                         
   5  13   4        184.75        276.62        35.42 o                         
   6  13   4        999.05       1167.02        80.51 o                         
   7  13   4        269.17        365.26        57.25 o                         
   8  13   4         47.45         -7.75        87.50 o                         
  -7  14   4       4303.25       4296.43       201.98 o                         
  -6  14   4         86.11         92.60        46.32 o                         
  -5  14   4       3922.81       3913.55       151.61 o                         
  -4  14   4       8769.08       8344.97       181.61 o                         
  -3  14   4       5961.97       5393.82       135.97 o                         
  -2  14   4       2979.44       2778.89        93.77 o                         
  -1  14   4       1366.69       1368.06        63.99 o                         
   0  14   4      13901.83      13991.11       481.29 o                         
   1  14   4      16361.99      16778.70       547.60 o                         
   2  14   4       3323.76       3429.42        98.65 o                         
   3  14   4        986.87        838.97        56.83 o                         
   4  14   4        444.51        410.86        45.81 o                         
   5  14   4       7711.70       8074.40       231.46 o                         
   6  14   4       9925.78      10861.26       291.27 o                         
   7  14   4       2013.21       2310.35       144.45 o                         
  -7  15   4        273.79        218.84        61.01 o                         
  -6  15   4       5372.97       5425.56       200.51 o                         
  -5  15   4      16640.04      16347.26       347.67 o                         
  -4  15   4      13149.22      12600.63       269.98 o                         
  -3  15   4          2.53         46.37        33.05 o                         
  -2  15   4       6216.74       6004.44       174.65 o                         
  -1  15   4       7727.80       7573.33       241.47 o                         
   0  15   4       2812.27       2941.49       153.37 o                         
   1  15   4        419.00        459.47        47.74 o                         
   2  15   4       1793.44       1746.45        86.11 o                         
   3  15   4       6077.06       5839.96       166.78 o                         
   4  15   4       1886.82       1635.73       103.29 o                         
   5  15   4         29.91        -26.41        42.62 o                         
   6  15   4        685.84        656.06        81.31 o                         
   7  15   4       2444.10       2511.15       323.76 o                         
  -6  16   4       2712.60       2712.01       174.28 o                         
  -5  16   4         10.16         -4.73        45.91 o                         
  -4  16   4       3427.07       3298.84       149.34 o                         
  -3  16   4       3875.53       3846.17       145.77 o                         
  -2  16   4       1265.47       1346.70        83.34 o                         
  -1  16   4         38.14          3.49        37.84 o                         
   0  16   4        673.21        715.43        69.39 o                         
   1  16   4       1200.97       1389.81        81.12 o                         
   2  16   4        119.34        161.92        35.69 o                         
   3  16   4        376.93        276.06        42.26 o                         
   4  16   4       1718.01       1394.58       119.51 o                         
   5  16   4        430.80        200.84        52.62 o                         
   6  16   4         69.60        117.33        79.50 o                         
  -6  17   4        631.19        103.07       246.82 o                         
  -5  17   4        290.01        331.88        72.36 o                         
  -4  17   4       3515.00       3181.54       150.54 o                         
  -3  17   4       1580.04       1519.72        94.30 o                         
  -2  17   4       2957.98       3157.90       141.65 o                         
  -1  17   4        684.71        727.79        68.22 o                         
   0  17   4       1132.53       1100.72        94.71 o                         
   1  17   4       5092.85       5416.21       230.89 o                         
   2  17   4        654.58        727.78        65.16 o                         
   3  17   4        210.94        223.69        46.00 o                         
   4  17   4        342.97        232.70        51.41 o                         
   5  17   4        112.02        -69.91        69.91 o                         
   6  17   4        230.89        142.63       113.99 o                         
  -5  18   4        248.92       -140.80       343.66 o                         
  -4  18   4        298.74        214.52        56.84 o                         
  -3  18   4       6409.54       6017.72       211.81 o                         
  -2  18   4      12005.52      11829.75       305.68 o                         
  -1  18   4       3254.48       3321.54       156.09 o                         
   0  18   4       2227.56       2175.43       141.24 o                         
   1  18   4      10356.75      10662.07       427.33 o                         
   2  18   4       8824.61       9272.06       407.29 o                         
   3  18   4       1153.03       1278.86        94.81 o                         
   4  18   4       1232.72       1323.58       150.23 o                         
   5  18   4       7067.62       7774.39      1023.09 o                         
  -4  19   4       1540.18       1457.42       421.28 o                         
  -3  19   4        418.16        240.26        71.26 o                         
  -2  19   4       3314.01       3295.54       193.36 o                         
  -1  19   4      14851.86      14618.87       469.28 o                         
   0  19   4      12312.09      12300.18       451.97 o                         
   1  19   4        599.17        663.31        66.19 o                         
   2  19   4       4922.27       5204.91       254.75 o                         
   3  19   4      15303.69      17319.60       564.69 o                         
   4  19   4      13391.59      16044.23      1433.00 o                         
  -3  20   4       1577.79       2651.18       589.07 o                         
  -2  20   4       1917.70       1550.27       316.70 o                         
  -1  20   4        626.14        404.62       103.80 o                         
   0  20   4        300.38        226.62        88.87 o                         
   1  20   4       1619.15       1567.48       166.88 o                         
   2  20   4       5250.24       4680.48      1020.94 o                         
 -10   1   5         28.68         75.10        57.20 o                         
  -9   1   5       2108.09       2356.46       106.53 o                         
  -8   1   5       2122.07       2398.90        89.51 o                         
  -7   1   5       1767.61       1944.05        76.44 o                         
  -6   1   5        258.99        288.06        25.21 o                         
  -5   1   5      14727.84      14692.38       135.39 o                         
  -4   1   5      30828.55      29890.96       219.89 o                         
  -3   1   5       7090.60       7061.92        68.62 o                         
  -2   1   5       2852.46       2871.27        40.64 o                         
  -1   1   5      26242.91      26617.63       179.71 o                         
   0   1   5      79123.11      77529.52       762.19 o                         
   1   1   5      52775.46      51703.44       327.10 o                         
   2   1   5       3531.77       3284.02        36.72 o                         
   3   1   5      17463.32      17752.81       127.59 o                         
   4   1   5      46591.33      46340.08       274.42 o                         
   5   1   5      25453.75      24763.26       208.19 o                         
   6   1   5      16535.92      15866.05       179.80 o                         
   7   1   5        320.37        262.41        28.85 o                         
   8   1   5       6052.32       6249.54       147.95 o                         
   9   1   5      10533.47      11078.79       214.93 o                         
  10   1   5       2653.18       2928.39       271.89 o                         
 -10   2   5      12518.13      13223.31       443.18 o                         
  -9   2   5      15824.66      17501.94       288.73 o                         
  -8   2   5       1331.38       1577.22        76.17 o                         
  -7   2   5       9754.00      10194.88       164.12 o                         
  -6   2   5      32047.26      31963.67       274.53 o                         
  -5   2   5      33070.16      33894.91       220.56 o                         
  -4   2   5       6389.07       6262.40        74.63 o                         
  -3   2   5       3379.42       3374.30        54.38 o                         
  -2   2   5      55725.19      55312.21       342.49 o                         
  -1   2   5      61742.09      63138.05       391.95 o                         
   0   2   5       1116.98       1125.61        20.45 o                         
   1   2   5       7339.52       7320.68        68.35 o                         
   2   2   5       7796.69       7438.08        61.69 o                         
   3   2   5      26166.08      26329.26       155.21 o                         
   4   2   5       5767.22       5670.37        76.92 o                         
   5   2   5       2332.92       2267.03        45.54 o                         
   6   2   5      15635.10      15219.84       189.68 o                         
   7   2   5       7985.61       7933.97       159.09 o                         
   8   2   5        670.34        601.44        46.00 o                         
   9   2   5        843.23        837.67        59.98 o                         
  10   2   5       3500.88       3995.11       254.67 o                         
 -10   3   5        204.52        388.84        91.53 o                         
  -9   3   5       2244.25       2453.85       106.46 o                         
  -8   3   5      11984.38      12658.12       230.91 o                         
  -7   3   5      12726.68      13300.16       192.99 o                         
  -6   3   5       1350.32       1458.68        59.35 o                         
  -5   3   5       3893.37       3914.91        76.51 o                         
  -4   3   5      14949.88      14888.59       124.83 o                         
  -3   3   5      18580.73      17991.42       139.86 o                         
  -2   3   5       8285.32       8409.58        75.29 o                         
  -1   3   5        516.11        556.86        22.52 o                         
   0   3   5       9395.85      10160.61       159.91 o                         
   1   3   5       3870.75       4131.44        48.05 o                         
   2   3   5       1467.66       1537.34        32.23 o                         
   3   3   5       1416.64       1470.86        34.27 o                         
   4   3   5       1462.05       1402.84        42.29 o                         
   5   3   5        357.55        335.98        26.18 o                         
   6   3   5       1275.70       1298.36        59.49 o                         
   7   3   5       1217.11       1189.80        63.40 o                         
   8   3   5       1904.08       1832.30        82.38 o                         
   9   3   5        771.28        717.01        55.81 o                         
  10   3   5        190.77        191.27        75.46 o                         
  -9   4   5       2132.63       2346.68       103.81 o                         
  -8   4   5        408.70        449.70        45.72 o                         
  -7   4   5         22.86         89.13        26.37 o                         
  -6   4   5        328.98        378.08        29.95 o                         
  -5   4   5       2459.20       2510.58        59.43 o                         
  -4   4   5      14667.33      14325.37       134.33 o                         
  -3   4   5      18567.17      18493.34       150.25 o                         
  -2   4   5          2.06         77.90        11.37 o                         
  -1   4   5      17200.26      17743.97       244.95 o                         
   0   4   5       3766.10       4089.51        63.12 o                         
   1   4   5       4874.47       4761.21        76.86 o                         
   2   4   5       3824.01       3915.35        52.52 o                         
   3   4   5       1221.21       1366.61        39.76 o                         
   4   4   5       2647.45       2468.85        56.94 o                         
   5   4   5        129.29        148.41        21.01 o                         
   6   4   5       1302.39       1287.37        62.44 o                         
   7   4   5         11.78          8.37        23.93 o                         
   8   4   5        774.44        745.95        52.79 o                         
   9   4   5        651.84        649.00        53.81 o                         
  10   4   5        314.36        314.83       129.74 o                         
 -10   5   5         57.96        -54.73       117.03 o                         
  -9   5   5       1803.63       1836.27        95.66 o                         
  -8   5   5       4510.88       4740.00       133.80 o                         
  -7   5   5      13903.10      13903.62       212.46 o                         
  -6   5   5       4538.95       4511.97        99.17 o                         
  -5   5   5       2206.00       2259.98        56.48 o                         
  -4   5   5      28719.38      28158.82       183.17 o                         
  -3   5   5      20991.47      19925.05       185.62 o                         
  -2   5   5      23456.14      22552.82       171.16 o                         
  -1   5   5         38.02         90.55         8.91 o                         
   0   5   5      18178.76      20708.00       252.58 o                         
   1   5   5      58931.72      55106.44       937.36 o                         
   2   5   5      24875.71      24528.41       156.62 o                         
   3   5   5        746.49        863.44        33.34 o                         
   4   5   5      24752.83      24168.90       267.67 o                         
   5   5   5      17202.71      17190.12       206.25 o                         
   6   5   5       4846.60       4796.64       116.19 o                         
   7   5   5        481.82        495.01        38.52 o                         
   8   5   5      11718.08      12020.04       250.07 o                         
   9   5   5      10972.83      11874.21       231.85 o                         
  10   5   5       1415.64       1665.85       388.09 o                         
 -10   6   5       1336.53       1383.75       260.34 o                         
  -9   6   5        883.38        814.54        64.52 o                         
  -8   6   5          8.91        -17.71        35.88 o                         
  -7   6   5        682.75        543.39        40.94 o                         
  -6   6   5       5786.33       5772.44       113.21 o                         
  -5   6   5       8257.38       8016.82       111.52 o                         
  -4   6   5        198.26        225.42        20.34 o                         
  -3   6   5       8919.70       8455.41       106.50 o                         
  -2   6   5      39734.96      38457.98       416.77 o                         
  -1   6   5      51269.63      49439.01       845.49 o                         
   0   6   5      16066.80      18507.73       312.64 o                         
   1   6   5      10899.66      10062.13       272.78 o                         
   2   6   5      90063.43      88329.59       854.96 o                         
   3   6   5      89821.91      90171.12       776.17 o                         
   4   6   5      16889.54      16901.59       181.88 o                         
   5   6   5       1967.16       2166.85        69.09 o                         
   6   6   5      28475.71      29202.00       409.48 o                         
   7   6   5      34929.25      36272.83       684.55 o                         
   8   6   5      10913.66      11453.76       255.37 o                         
   9   6   5         16.41        119.49        40.46 o                         
  10   6   5       4336.52       4790.62       644.82 o                         
 -10   7   5        280.73        -83.65       197.73 o                         
  -9   7   5         37.15         69.57        41.21 o                         
  -8   7   5       2290.05       2157.12        93.45 o                         
  -7   7   5        559.85        454.24        36.22 o                         
  -6   7   5       2009.26       1917.30        66.88 o                         
  -5   7   5       2057.45       1985.77        61.33 o                         
  -4   7   5        474.92        418.09        23.31 o                         
  -3   7   5      18432.88      17539.74       197.65 o                         
  -2   7   5       7836.73       7430.31       122.85 o                         
  -1   7   5       1199.11       1133.22        45.36 o                         
   0   7   5       7965.08       8700.51       170.04 o                         
   1   7   5       4251.34       3772.12       135.13 o                         
   2   7   5       6986.56       6821.19       100.68 o                         
   3   7   5        856.62        873.93        34.79 o                         
   4   7   5       3725.27       3882.16        87.02 o                         
   5   7   5      16068.67      16169.11       209.35 o                         
   6   7   5       1228.20       1227.80        58.01 o                         
   7   7   5       2595.40       2565.77        87.35 o                         
   8   7   5       2646.15       2618.73       103.83 o                         
   9   7   5        744.57        710.00        60.19 o                         
  -9   8   5       1175.30       1188.66       109.50 o                         
  -8   8   5        824.43        725.88        60.30 o                         
  -7   8   5       5187.96       5031.60       138.46 o                         
  -6   8   5       5075.91       4747.35       115.46 o                         
  -5   8   5        128.45        127.88        20.64 o                         
  -4   8   5       6579.01       6330.19       110.24 o                         
  -3   8   5      21466.10      20475.33       291.96 o                         
  -2   8   5      24014.32      23459.40       379.73 o                         
  -1   8   5       3832.10       3609.58        86.83 o                         
   0   8   5       6749.90       6956.40       165.91 o                         
   1   8   5      19105.83      18599.33       341.42 o                         
   2   8   5       9130.12       9126.82       143.26 o                         
   3   8   5       5582.69       5955.40        93.19 o                         
   4   8   5        978.60       1091.06        44.30 o                         
   5   8   5        104.74        137.08        23.50 o                         
   6   8   5       2441.44       2675.10        83.58 o                         
   7   8   5       2806.64       3143.25       100.85 o                         
   8   8   5       2183.79       2315.62        98.35 o                         
   9   8   5       1490.59       1467.54       111.22 o                         
  -9   9   5       5925.99       5853.83       250.42 o                         
  -8   9   5      23220.69      22737.81       503.50 o                         
  -7   9   5      18358.24      17709.90       379.11 o                         
  -6   9   5       1411.02       1367.08        64.41 o                         
  -5   9   5       9125.49       8858.71       169.90 o                         
  -4   9   5      25723.72      25072.13       340.64 o                         
  -3   9   5      25597.65      24762.88       318.85 o                         
  -2   9   5       2378.10       2500.03        55.44 o                         
  -1   9   5      12056.04      11750.35       195.28 o                         
   0   9   5      20318.50      20953.05       501.76 o                         
   1   9   5       2716.31       2776.55        58.70 o                         
   2   9   5         25.57         49.00        12.09 o                         
   3   9   5        759.22        837.58        35.49 o                         
   4   9   5       4665.35       4895.78        95.69 o                         
   5   9   5       3553.40       3820.26        93.91 o                         
   6   9   5        174.02        183.83        23.28 o                         
   7   9   5       1353.00       1358.94        62.90 o                         
   8   9   5       2050.83       2213.98        99.15 o                         
   9   9   5       1847.88       1916.57       140.49 o                         
  -9  10   5       5265.83       4894.39       226.86 o                         
  -8  10   5        594.08        620.41        62.11 o                         
  -7  10   5       4852.23       5000.02       145.36 o                         
  -6  10   5      26332.41      25932.04       481.10 o                         
  -5  10   5      21144.43      20882.95       277.86 o                         
  -4  10   5        480.14        421.49        30.66 o                         
  -3  10   5      13922.34      14101.00       218.02 o                         
  -2  10   5      15538.17      15817.80       263.29 o                         
  -1  10   5       7535.83       7162.73       153.53 o                         
   0  10   5        459.77        582.78        36.55 o                         
   1  10   5       4710.03       4926.62       104.03 o                         
   2  10   5      16764.70      15455.21       321.11 o                         
   3  10   5       1606.61       1674.66        52.12 o                         
   4  10   5        773.81        837.23        39.26 o                         
   5  10   5       2533.49       2658.02        77.99 o                         
   6  10   5       1197.66       1165.21        55.55 o                         
   7  10   5       1692.50       1522.51        71.86 o                         
   8  10   5        355.06        317.43        38.06 o                         
   9  10   5        601.97        549.31        78.25 o                         
  -9  11   5         22.53        139.90       132.58 o                         
  -8  11   5        962.83        822.32        67.34 o                         
  -7  11   5          2.34         55.76        28.99 o                         
  -6  11   5       3470.84       3263.58       110.34 o                         
  -5  11   5       6557.77       6597.92       139.71 o                         
  -4  11   5       3757.33       3669.39        95.53 o                         
  -3  11   5         49.02         71.47        19.60 o                         
  -2  11   5      12464.31      11249.47       203.69 o                         
  -1  11   5      18059.58      17488.09       367.46 o                         
   0  11   5       6354.75       6791.11       236.48 o                         
   1  11   5          4.26         78.86        22.23 o                         
   2  11   5       3798.76       3539.42        89.83 o                         
   3  11   5       5289.33       5164.85       103.32 o                         
   4  11   5       1400.53       1447.62        60.47 o                         
   5  11   5        874.65        949.12        52.13 o                         
   6  11   5          7.87         47.96        23.02 o                         
   7  11   5          9.61         45.13        23.79 o                         
   8  11   5         27.74         13.14        39.79 o                         
  -8  12   5        294.01        188.38        59.80 o                         
  -7  12   5         22.68        -25.95        36.41 o                         
  -6  12   5       3175.66       3180.02       116.66 o                         
  -5  12   5       7041.00       6694.35       151.19 o                         
  -4  12   5       3001.45       2755.77        89.69 o                         
  -3  12   5         29.97         25.70        26.15 o                         
  -2  12   5       2208.43       2043.19        69.45 o                         
  -1  12   5      13091.02      12581.50       330.50 o                         
   0  12   5       9536.10      10039.20       379.56 o                         
   1  12   5        590.34        647.66        55.75 o                         
   2  12   5      10430.12       9956.01       167.06 o                         
   3  12   5      17234.34      17028.71       288.87 o                         
   4  12   5       6690.34       6874.91       152.27 o                         
   5  12   5         76.93        128.52        29.20 o                         
   6  12   5       4041.47       4545.99       165.61 o                         
   7  12   5       9875.96      10477.37       254.18 o                         
   8  12   5       3211.01       3465.56       345.39 o                         
  -8  13   5       2836.44       2850.54       296.86 o                         
  -7  13   5       1261.75       1191.15        95.53 o                         
  -6  13   5         65.43         45.96        37.00 o                         
  -5  13   5        491.01        488.46        46.07 o                         
  -4  13   5       6147.74       5782.82       154.79 o                         
  -3  13   5      15045.96      14274.74       246.66 o                         
  -2  13   5       4761.07       4565.91       136.61 o                         
  -1  13   5       5659.12       5621.88       243.79 o                         
   0  13   5      33945.56      36469.92      1348.68 o                         
   1  13   5      39313.51      43552.58      1545.63 o                         
   2  13   5      10476.45      10887.64       222.37 o                         
   3  13   5       1336.70        997.10        78.51 o                         
   4  13   5      26329.07      26184.14       519.67 o                         
   5  13   5      42636.46      44015.29       682.24 o                         
   6  13   5       9740.73      10558.58       269.95 o                         
   7  13   5        511.87        541.77        63.62 o                         
   8  13   5       6192.12       5428.28       687.77 o                         
  -7  14   5         58.38        -10.34        57.60 o                         
  -6  14   5       2684.07       2637.09       130.17 o                         
  -5  14   5       6547.98       6342.12       190.35 o                         
  -4  14   5       5444.02       5131.39       159.31 o                         
  -3  14   5        128.07         60.19        32.74 o                         
  -2  14   5       3154.21       3053.35       115.89 o                         
  -1  14   5      10242.98      10117.63       355.10 o                         
   0  14   5       9995.95      10658.73       434.42 o                         
   1  14   5        492.97        512.21        53.29 o                         
   2  14   5       5173.39       5188.24       163.11 o                         
   3  14   5       8829.56       8718.56       275.78 o                         
   4  14   5       2200.91       2095.00       127.52 o                         
   5  14   5        473.78        468.27        62.34 o                         
   6  14   5       4561.35       4701.95       205.28 o                         
   7  14   5       4231.75       4561.32       295.67 o                         
  -7  15   5        233.43        123.74        86.18 o                         
  -6  15   5       1925.03       1914.55       125.22 o                         
  -5  15   5       2325.60       2134.05       115.97 o                         
  -4  15   5         75.57         34.57        40.22 o                         
  -3  15   5        367.08        309.62        40.49 o                         
  -2  15   5       2624.78       2649.45       116.07 o                         
  -1  15   5       5582.21       5449.06       254.48 o                         
   0  15   5       2033.21       2124.48       115.36 o                         
   1  15   5        698.38        776.76        65.57 o                         
   2  15   5        455.92        372.74        36.33 o                         
   3  15   5        157.92        124.79        37.56 o                         
   4  15   5         81.66         24.98        66.13 o                         
   5  15   5        445.95        397.46        58.31 o                         
   6  15   5        148.71        171.52        48.78 o                         
  -6  16   5       9737.62       8700.01       486.65 o                         
  -5  16   5       8203.06       7587.88       243.91 o                         
  -4  16   5        183.39         50.61        43.45 o                         
  -3  16   5       3017.32       2814.58       125.30 o                         
  -2  16   5       4200.43       4024.04       150.25 o                         
  -1  16   5       3154.38       2952.03       172.15 o                         
   0  16   5       2229.57       2360.45       107.46 o                         
   1  16   5        106.71        175.57        47.44 o                         
   2  16   5       2834.01       3002.32       133.08 o                         
   3  16   5        944.58        962.18        69.26 o                         
   4  16   5         84.45         10.49        46.61 o                         
   5  16   5        234.97         74.49        43.25 o                         
   6  16   5        214.04        242.89       134.66 o                         
  -6  17   5         87.86       -329.72       329.72 o                         
  -5  17   5       3038.66       2817.44       223.80 o                         
  -4  17   5      10350.05      10173.73       286.10 o                         
  -3  17   5       9611.35       9289.52       271.82 o                         
  -2  17   5        663.45        580.37        57.79 o                         
  -1  17   5       3467.24       3563.40       152.61 o                         
   0  17   5       8501.87       8768.88       435.97 o                         
   1  17   5       5120.13       5440.16       226.53 o                         
   2  17   5        138.27        233.26        48.29 o                         
   3  17   5       1488.63       1447.90        93.88 o                         
   4  17   5       4468.21       4159.47       173.86 o                         
   5  17   5       3064.78       2804.40       289.97 o                         
  -4  18   5        153.61         60.41       132.36 o                         
  -3  18   5       4071.07       4129.00       179.30 o                         
  -2  18   5       6339.35       6460.58       287.86 o                         
  -1  18   5       1363.52       1642.19       113.77 o                         
   0  18   5       1410.39       1255.47       114.93 o                         
   1  18   5       5536.12       5779.62       198.65 o                         
   2  18   5       6095.73       6676.69       240.30 o                         
   3  18   5       2279.81       2456.31       128.88 o                         
   4  18   5        899.74        648.16       228.92 o                         
   5  18   5        637.95        456.50       179.66 o                         
  -3  19   5       2325.98       2064.56       316.86 o                         
  -2  19   5        310.47        112.13       107.90 o                         
  -1  19   5        147.44         67.04        78.90 o                         
   0  19   5       1373.16       1184.08       100.74 o                         
   1  19   5        267.07        241.60        86.70 o                         
   2  19   5        906.93       1184.01       156.51 o                         
   4  19   5         71.34        117.84       218.58 o                         
  -2  20   5       5683.89       4161.30       852.88 o                         
  -1  20   5       5095.16       5300.88       541.34 o                         
   2  20   5       8708.30       6571.12       837.63 o                         
 -10   0   6        478.52        454.12       143.46 o                         
  -9   0   6        147.28        110.18        68.56 o                         
  -8   0   6       2502.57       2747.02       157.17 o                         
  -7   0   6       2559.53       2815.44       128.03 o                         
  -6   0   6       1121.00       1144.09        66.46 o                         
  -5   0   6      11327.57      10638.02       186.91 o                         
  -4   0   6      13239.48      13094.76       191.83 o                         
  -3   0   6       7323.49       7398.17       108.75 o                         
  -2   0   6        177.82        203.53        16.29 o                         
  -1   0   6      32362.92      32914.86       355.19 o                         
   0   0   6      90915.88      84748.99      1601.49 o                         
   1   0   6      52489.05      51130.75       444.85 o                         
   2   0   6       3037.72       3262.38        54.05 o                         
   3   0   6      49985.96      50322.36       327.46 o                         
   4   0   6      94263.55      94380.05       617.29 o                         
   5   0   6      42188.80      41187.82       393.53 o                         
   6   0   6       3540.93       3456.43       119.31 o                         
   7   0   6      17654.38      17693.97       322.55 o                         
   8   0   6      36606.75      37658.53       519.25 o                         
   9   0   6      16344.30      17605.03       402.90 o                         
 -10   1   6       2345.71       2337.36       259.14 o                         
  -9   1   6        608.13        724.10        61.98 o                         
  -8   1   6        437.84        430.59        39.66 o                         
  -7   1   6       2520.06       2687.86        88.10 o                         
  -6   1   6       4300.72       4420.02        99.25 o                         
  -5   1   6       8802.07       8628.62       121.45 o                         
  -4   1   6       2515.25       2353.75        52.31 o                         
  -3   1   6       2818.97       2740.23        42.81 o                         
  -2   1   6      22710.76      22392.08       194.75 o                         
  -1   1   6      26383.80      26373.12       198.54 o                         
   0   1   6       9064.02       8932.53       116.71 o                         
   1   1   6       4493.01       4375.64        51.12 o                         
   2   1   6      29436.57      28983.08       157.15 o                         
   3   1   6      34896.48      34300.08       200.59 o                         
   4   1   6       2051.43       1994.49        51.49 o                         
   5   1   6      10940.19      10664.85       140.84 o                         
   6   1   6      17493.68      16732.46       193.23 o                         
   7   1   6       5259.73       5086.02       124.71 o                         
   8   1   6          2.20         68.66        30.88 o                         
   9   1   6       3835.31       4026.08       135.90 o                         
 -10   2   6         16.40        -47.02        96.66 o                         
  -9   2   6         26.44        173.77        44.80 o                         
  -8   2   6         77.95        131.78        30.60 o                         
  -7   2   6        179.04        201.66        29.84 o                         
  -6   2   6       5448.00       5554.97       112.49 o                         
  -5   2   6      11133.16      11136.42       131.92 o                         
  -4   2   6         40.21         95.67        12.14 o                         
  -3   2   6      16149.60      15673.78       115.98 o                         
  -2   2   6      23410.32      23202.42       158.42 o                         
  -1   2   6      16368.48      16372.39       120.55 o                         
   0   2   6       2146.51       2208.80        39.22 o                         
   1   2   6       5896.40       5664.00        80.24 o                         
   2   2   6      26610.87      26264.01       161.57 o                         
   3   2   6       7040.76       6829.65        72.93 o                         
   4   2   6       2903.30       2971.80        53.84 o                         
   5   2   6         17.58         51.23        16.93 o                         
   6   2   6          0.28         33.53        17.86 o                         
   7   2   6        351.50        410.66        35.82 o                         
   8   2   6        247.44        225.79        34.40 o                         
   9   2   6        867.67        911.01        63.91 o                         
 -10   3   6      11206.46      12571.60      1036.85 o                         
  -9   3   6       3679.36       4038.65       141.01 o                         
  -8   3   6       5164.61       5742.71       156.54 o                         
  -7   3   6      26665.85      27186.17       298.98 o                         
  -6   3   6      27463.66      27382.23       256.76 o                         
  -5   3   6      11676.51      11579.68       121.37 o                         
  -4   3   6         93.01        132.08        14.15 o                         
  -3   3   6      50174.86      50194.12       397.80 o                         
  -2   3   6      51887.41      51728.75       373.22 o                         
  -1   3   6       2627.83       2697.65        38.43 o                         
   0   3   6       4449.42       5047.77       104.09 o                         
   1   3   6       3934.93       3658.86        58.74 o                         
   2   3   6       9059.00       8876.85        99.34 o                         
   3   3   6       2184.35       2080.85        36.13 o                         
   4   3   6       1485.03       1561.06        42.83 o                         
   5   3   6       6297.19       6101.26       107.79 o                         
   6   3   6        799.16        831.41        45.64 o                         
   7   3   6         48.10          0.89        23.21 o                         
   8   3   6        296.90        263.27        31.09 o                         
   9   3   6       1091.52       1073.64        67.98 o                         
  -9   4   6      17465.88      18673.53       306.10 o                         
  -8   4   6      24443.66      25348.33       326.55 o                         
  -7   4   6       6854.51       7071.73       159.60 o                         
  -6   4   6       6497.36       6468.07       126.99 o                         
  -5   4   6      39935.51      39140.10       247.00 o                         
  -4   4   6      48440.11      46768.75       264.06 o                         
  -3   4   6       7942.84       7647.39        89.28 o                         
  -2   4   6       6311.58       6298.20        71.26 o                         
  -1   4   6      45356.02      43798.12       482.76 o                         
   0   4   6      56007.18      63171.57      1403.98 o                         
   1   4   6       5859.44       5248.82        92.18 o                         
   2   4   6       6711.00       6929.55        71.93 o                         
   3   4   6      17324.38      16665.44       122.42 o                         
   4   4   6       8047.00       7420.42        91.40 o                         
   5   4   6       1152.09       1157.27        53.16 o                         
   6   4   6        673.01        645.24        39.36 o                         
   7   4   6       4038.61       3991.12       112.12 o                         
   8   4   6       6586.99       6548.39       157.64 o                         
   9   4   6        905.88        901.52        62.25 o                         
  -9   5   6        187.19        200.76        38.18 o                         
  -8   5   6         28.46          3.63        42.23 o                         
  -7   5   6       5427.07       5340.01       136.52 o                         
  -6   5   6       3218.16       3184.82        89.04 o                         
  -5   5   6       1129.59       1030.68        41.50 o                         
  -4   5   6      23474.51      22606.61       172.90 o                         
  -3   5   6      14573.75      13999.08       129.01 o                         
  -2   5   6       8284.51       8297.57        90.40 o                         
  -1   5   6       1249.91       1228.30        23.02 o                         
   0   5   6      19541.27      22327.73       381.47 o                         
   1   5   6      50618.16      41410.96       906.63 o                         
   2   5   6      16029.61      15357.59       147.52 o                         
   3   5   6        342.06        318.83        17.81 o                         
   4   5   6       4993.65       4725.40        80.86 o                         
   5   5   6       5818.71       5737.40       118.79 o                         
   6   5   6       9455.87       9266.08       163.82 o                         
   7   5   6       4668.65       4508.69       128.27 o                         
   8   5   6        184.47        199.91        32.61 o                         
   9   5   6        727.06        679.67        53.48 o                         
 -10   6   6         49.37         48.38       113.25 o                         
  -9   6   6         35.54          1.15        36.20 o                         
  -8   6   6        545.69        417.39        38.25 o                         
  -7   6   6       1914.77       1797.30        80.28 o                         
  -6   6   6        497.12        415.46        29.65 o                         
  -5   6   6         94.69        120.26        21.00 o                         
  -4   6   6        770.96        731.10        31.62 o                         
  -3   6   6       1293.08       1248.56        38.89 o                         
  -2   6   6       6047.73       5839.73        73.75 o                         
  -1   6   6        178.15        179.36        15.42 o                         
   0   6   6       9477.20      10908.60       202.56 o                         
   1   6   6      16524.64      15126.72       443.40 o                         
   2   6   6        745.95        717.77        25.01 o                         
   3   6   6       1296.89       1403.51        42.67 o                         
   4   6   6       2933.60       2991.83        76.36 o                         
   5   6   6       4584.41       4922.45       105.71 o                         
   6   6   6       2767.56       2857.08        91.05 o                         
   7   6   6        847.27       1084.28        65.75 o                         
   8   6   6       5695.14       6086.28       159.71 o                         
   9   6   6       1021.59       1217.31        76.34 o                         
  -9   7   6        516.55        434.34        61.42 o                         
  -8   7   6        273.75        177.06        40.40 o                         
  -7   7   6       2447.63       2230.34        94.52 o                         
  -6   7   6       3791.04       3678.11        98.64 o                         
  -5   7   6        600.45        541.03        32.50 o                         
  -4   7   6       3129.12       3053.49        72.91 o                         
  -3   7   6      20669.98      19328.79       225.38 o                         
  -2   7   6      27838.10      26743.75       318.23 o                         
  -1   7   6       9358.19       8743.84       150.96 o                         
   0   7   6       7014.97       8304.40       171.41 o                         
   1   7   6      51249.30      48451.03       893.93 o                         
   2   7   6      59190.10      56160.95       787.25 o                         
   3   7   6      27037.38      27034.12       220.16 o                         
   4   7   6         51.20         88.86        19.97 o                         
   5   7   6      22928.83      23342.67       247.63 o                         
   6   7   6      33952.49      35379.83       425.38 o                         
   7   7   6      18448.57      19206.51       324.88 o                         
   8   7   6       1775.36       1816.94        89.20 o                         
   9   7   6       2228.37       2479.59       132.62 o                         
  -9   8   6       6565.06       6810.57       264.14 o                         
  -8   8   6      11532.62      10829.50       238.17 o                         
  -7   8   6       2566.85       2445.77       100.20 o                         
  -6   8   6         37.25         53.25        22.10 o                         
  -5   8   6       7715.18       7284.24       134.39 o                         
  -4   8   6      25270.58      23942.55       253.08 o                         
  -3   8   6      25424.39      23967.44       337.18 o                         
  -2   8   6         14.93         77.80        13.39 o                         
  -1   8   6       8294.85       8130.85       102.53 o                         
   0   8   6      14419.08      14450.13       294.77 o                         
   1   8   6      15815.78      15594.43       208.73 o                         
   2   8   6       5174.48       4849.38       102.76 o                         
   3   8   6       6406.28       6455.51       100.45 o                         
   4   8   6      23723.28      23956.99       272.73 o                         
   5   8   6       6719.88       6806.10       130.08 o                         
   6   8   6        373.61        360.54        34.71 o                         
   7   8   6       5397.16       5436.55       133.34 o                         
   8   8   6       5088.69       5190.96       151.71 o                         
   9   8   6       1866.47       1978.18       146.70 o                         
  -9   9   6        128.58        124.63        52.85 o                         
  -8   9   6         51.54         55.28        34.84 o                         
  -7   9   6       1470.10       1473.84        80.73 o                         
  -6   9   6       6671.04       6482.72       146.51 o                         
  -5   9   6       5209.92       5190.52       134.02 o                         
  -4   9   6         33.19         63.29        18.62 o                         
  -3   9   6         44.20        104.44        17.45 o                         
  -2   9   6       2200.93       2162.05        61.50 o                         
  -1   9   6       8478.60       8386.39       154.60 o                         
   0   9   6       4356.54       4465.85       127.64 o                         
   1   9   6        566.38        622.65        22.62 o                         
   2   9   6        351.98        250.18        20.78 o                         
   3   9   6        179.90        201.63        20.01 o                         
   4   9   6         84.95        104.42        20.55 o                         
   5   9   6        165.81        156.94        26.58 o                         
   6   9   6        224.12        145.97        26.74 o                         
   7   9   6         11.94        -26.96        26.96 o                         
   8   9   6        794.57        756.72        58.33 o                         
   9   9   6       1959.32       1932.13       184.96 o                         
  -9  10   6       3644.91       3448.78       614.67 o                         
  -8  10   6       5322.99       5208.67       177.12 o                         
  -7  10   6       1642.67       1683.79        92.65 o                         
  -6  10   6         88.85        150.07        28.48 o                         
  -5  10   6       5190.46       5187.08       128.68 o                         
  -4  10   6      13316.30      13049.75       250.09 o                         
  -3  10   6       7645.42       7415.89       122.97 o                         
  -2  10   6        399.16        321.52        37.64 o                         
  -1  10   6       1612.77       1563.75        51.98 o                         
   0  10   6       3991.61       4222.67       138.21 o                         
   1  10   6       4619.72       4928.48       103.74 o                         
   2  10   6        514.99        432.00        32.25 o                         
   3  10   6        140.37        173.39        19.01 o                         
   4  10   6       1667.13       1848.43        65.45 o                         
   5  10   6        128.95        144.89        27.43 o                         
   6  10   6         24.10         26.72        24.27 o                         
   7  10   6        552.78        612.21        48.20 o                         
   8  10   6        537.41        512.50        53.73 o                         
   9  10   6        104.67        168.53        85.21 o                         
  -8  11   6        802.50        716.44        83.61 o                         
  -7  11   6      12483.55      12659.31       288.37 o                         
  -6  11   6      19755.05      19271.44       332.22 o                         
  -5  11   6       3512.75       3351.22       107.61 o                         
  -4  11   6       1065.02       1050.82        51.85 o                         
  -3  11   6      11712.53      11030.76       182.13 o                         
  -2  11   6      18444.66      17427.01       244.18 o                         
  -1  11   6      16451.63      16029.88       375.44 o                         
   0  11   6        156.55        226.39        26.37 o                         
   1  11   6      11197.60      11834.26       265.73 o                         
   2  11   6      22644.65      21580.82       408.17 o                         
   3  11   6       4791.70       4751.12       111.59 o                         
   4  11   6        311.41        364.74        31.03 o                         
   5  11   6       4783.04       4976.30       145.16 o                         
   6  11   6      10620.46      10733.80       217.93 o                         
   7  11   6       6067.42       6149.71       168.99 o                         
   8  11   6        186.98        217.38       103.46 o                         
  -8  12   6        758.71        507.63        92.35 o                         
  -7  12   6         80.68         86.65        38.99 o                         
  -6  12   6        885.62        938.22        76.14 o                         
  -5  12   6       3327.94       3407.92       132.88 o                         
  -4  12   6       4607.41       4555.05       143.19 o                         
  -3  12   6        355.78        319.70        36.36 o                         
  -2  12   6       5631.14       5202.45       130.51 o                         
  -1  12   6      22477.32      23591.63       922.77 o                         
   0  12   6      20353.29      22448.59       753.68 o                         
   1  12   6       2054.54       2400.21        86.94 o                         
   2  12   6       1795.61       1681.54        74.72 o                         
   3  12   6      19379.43      18551.11       584.09 o                         
   4  12   6      28243.63      28622.57       709.20 o                         
   5  12   6      10860.82      11379.08       271.81 o                         
   6  12   6        636.20        727.67        72.84 o                         
   7  12   6       5278.13       5297.08       191.68 o                         
   8  12   6       6829.08       6319.48       574.44 o                         
  -8  13   6        122.27        356.58       264.28 o                         
  -7  13   6        252.61        190.86        44.82 o                         
  -6  13   6         56.77         57.97        43.59 o                         
  -5  13   6        354.65        290.12        42.19 o                         
  -4  13   6        866.61        621.96        54.72 o                         
  -3  13   6        451.94        370.10        40.79 o                         
  -2  13   6         81.95         48.23        37.26 o                         
  -1  13   6        115.67        128.50        39.43 o                         
   0  13   6        331.42        419.74        45.41 o                         
   1  13   6         25.28         77.69        28.96 o                         
   2  13   6        127.70        190.44        40.57 o                         
   3  13   6        196.76         87.06        57.13 o                         
   4  13   6          2.93          9.85        39.93 o                         
   5  13   6         64.41         96.29        44.95 o                         
   6  13   6         13.53        135.87        45.72 o                         
   7  13   6        152.86        255.41        63.17 o                         
   8  13   6        447.22        172.70       118.00 o                         
  -7  14   6         12.71          3.35        58.25 o                         
  -6  14   6       1364.56       1350.39        96.36 o                         
  -5  14   6       2892.91       2648.83       124.13 o                         
  -4  14   6       5077.92       4685.67       152.66 o                         
  -3  14   6        841.62        598.68        53.01 o                         
  -2  14   6       7329.44       7037.79       219.09 o                         
  -1  14   6      19628.19      20390.74       860.42 o                         
   0  14   6       7386.20       7875.52       272.35 o                         
   1  14   6        124.24        184.76        34.68 o                         
   2  14   6        597.41        488.06        68.89 o                         
   3  14   6       8490.10       8452.18       243.78 o                         
   4  14   6      11541.88      11103.35       314.92 o                         
   5  14   6       4574.42       4742.62       186.58 o                         
   6  14   6         18.51         19.02        47.00 o                         
   7  14   6        382.26        475.80       202.67 o                         
  -6  15   6      15750.71      14099.10       448.03 o                         
  -5  15   6       4071.18       3707.76       156.78 o                         
  -4  15   6       2439.34       2228.32       120.29 o                         
  -3  15   6       9808.43       9296.87       225.09 o                         
  -2  15   6      11352.26      11191.16       393.56 o                         
  -1  15   6       5075.11       5113.02       277.80 o                         
   0  15   6        171.96        179.62        46.23 o                         
   1  15   6      10156.06      10855.06       371.27 o                         
   2  15   6       8217.00       8568.85       272.95 o                         
   3  15   6        970.54        937.03        66.88 o                         
   4  15   6        127.92        -30.29        89.34 o                         
   5  15   6       1324.64       1100.94        97.37 o                         
   6  15   6       2702.73       2912.80       237.95 o                         
  -6  16   6        327.21        388.88       235.35 o                         
  -5  16   6       7238.12       7019.73       242.81 o                         
  -4  16   6       8676.60       8640.86       259.08 o                         
  -3  16   6       1415.12       1301.05        87.46 o                         
  -2  16   6        624.89        534.53        84.04 o                         
  -1  16   6       4527.54       4690.76       228.17 o                         
   0  16   6       3434.82       3880.87       183.40 o                         
   1  16   6        377.49        459.18        54.13 o                         
   2  16   6       1187.69       1218.97        81.38 o                         
   3  16   6       1487.25       1360.29       113.15 o                         
   4  16   6        232.01        133.00        53.76 o                         
   5  16   6        130.88         -9.99        55.41 o                         
  -5  17   6       1187.68        709.27       183.23 o                         
  -4  17   6       1028.50        699.81        80.41 o                         
  -3  17   6       2214.99       2174.55       131.26 o                         
  -2  17   6        345.52        246.02        83.78 o                         
  -1  17   6       4129.75       3874.35       205.00 o                         
   0  17   6       7492.31       7535.50       373.13 o                         
   1  17   6        287.51        374.93        65.72 o                         
   2  17   6        244.56        255.27        54.92 o                         
   3  17   6       1013.50        926.49        74.98 o                         
   4  17   6        778.45        575.98        93.48 o                         
   5  17   6       1785.09       1675.49       261.79 o                         
  -4  18   6       4431.26       4279.95       340.10 o                         
  -3  18   6       3220.98       2864.78       266.03 o                         
  -2  18   6         13.51        -40.53        63.58 o                         
  -1  18   6       2163.51       1979.23       126.13 o                         
   0  18   6       7116.10       6949.76       450.47 o                         
   1  18   6       6225.54       6876.84       216.11 o                         
   2  18   6       1416.14       1890.94       112.06 o                         
   3  18   6       2431.21       2753.72       199.08 o                         
   4  18   6      10782.77      10897.65       670.97 o                         
  -3  19   6       3171.04       2773.50       483.73 o                         
  -2  19   6       5616.77       4331.93       323.58 o                         
  -1  19   6       2987.75       3088.70       242.11 o                         
   0  19   6        306.71        254.65        99.51 o                         
   1  19   6       4710.13       5085.06       245.91 o                         
   2  19   6      12544.77      12612.46       647.73 o                         
 -10   1   7        252.99        -32.85       184.85 o                         
  -9   1   7       1811.32       2066.93       103.97 o                         
  -8   1   7       4192.50       4436.49       140.15 o                         
  -7   1   7        726.48        695.46        49.83 o                         
  -6   1   7      10993.29      10843.29       155.82 o                         
  -5   1   7       6570.37       6158.17       102.54 o                         
  -4   1   7        123.01        177.73        15.00 o                         
  -3   1   7       4525.63       4418.82        63.79 o                         
  -2   1   7      29519.23      29181.18       252.27 o                         
  -1   1   7      44531.43      43768.88       486.21 o                         
   0   1   7      10543.62      10492.94       135.49 o                         
   1   1   7       2754.74       2648.01        48.13 o                         
   2   1   7      48345.73      47791.47       382.70 o                         
   3   1   7      38408.60      37165.59       224.98 o                         
   4   1   7      16253.13      16065.41       148.06 o                         
   5   1   7       1297.71       1204.49        49.98 o                         
   6   1   7       6374.64       6297.71       119.34 o                         
   7   1   7      22163.87      22021.04       271.70 o                         
   8   1   7      11482.94      11813.09       214.76 o                         
   9   1   7       1801.56       1859.93        92.47 o                         
 -10   2   7       4365.84       4506.57       619.85 o                         
  -9   2   7       1035.04       1233.40        85.23 o                         
  -8   2   7      12918.39      13441.01       236.20 o                         
  -7   2   7      22909.43      23413.22       284.26 o                         
  -6   2   7      18376.89      18181.01       203.92 o                         
  -5   2   7        407.95        406.78        26.04 o                         
  -4   2   7      24448.81      23667.04       214.72 o                         
  -3   2   7      66719.49      66307.93       443.94 o                         
  -2   2   7      30377.56      29189.28       248.74 o                         
  -1   2   7        113.76        233.03        13.63 o                         
   0   2   7       9338.07       9596.19       138.58 o                         
   1   2   7      41889.71      39789.70       565.81 o                         
   2   2   7      33200.25      32305.57       240.16 o                         
   3   2   7        338.04        334.94        15.93 o                         
   4   2   7       9670.66       9628.64        93.64 o                         
   5   2   7      14811.63      14423.36       169.11 o                         
   6   2   7       4435.97       4223.89        98.39 o                         
   7   2   7          8.11         37.68        23.27 o                         
   8   2   7       1815.96       1814.30        84.19 o                         
   9   2   7       5115.29       5239.25       156.42 o                         
 -10   3   7       4321.97       4750.08       664.12 o                         
  -9   3   7       9664.83      10453.66       239.61 o                         
  -8   3   7       4203.29       4447.55       140.52 o                         
  -7   3   7         55.26        132.60        30.41 o                         
  -6   3   7       8880.14       8851.77       155.77 o                         
  -5   3   7      27169.73      26809.54       260.10 o                         
  -4   3   7      22465.19      22182.28       174.48 o                         
  -3   3   7        666.36        692.11        27.83 o                         
  -2   3   7       9921.17       9842.38        89.07 o                         
  -1   3   7      16353.91      15956.43       168.76 o                         
   0   3   7       7979.50       7665.48       184.25 o                         
   1   3   7         20.47         73.83        20.93 o                         
   2   3   7       1522.40       1424.44        33.70 o                         
   3   3   7       2204.33       2080.83        45.02 o                         
   4   3   7        870.56        772.56        28.86 o                         
   5   3   7          1.34         38.96        15.13 o                         
   6   3   7       1167.33       1046.91        52.16 o                         
   7   3   7        967.68        876.93        53.22 o                         
   8   3   7         66.40         26.99        27.94 o                         
   9   3   7        226.69        163.04        32.27 o                         
  -9   4   7        548.41        576.86        56.22 o                         
  -8   4   7       1029.41       1136.28        71.06 o                         
  -7   4   7        203.46        283.99        35.77 o                         
  -6   4   7       5018.22       4943.19       123.11 o                         
  -5   4   7       3574.35       3581.23        80.88 o                         
  -4   4   7        171.70        199.46        18.65 o                         
  -3   4   7       7519.79       7341.88        93.13 o                         
  -2   4   7       3863.89       3657.26        57.04 o                         
  -1   4   7      12391.99      11670.04       174.36 o                         
   0   4   7      11411.53      12132.36       313.09 o                         
   1   4   7        867.05        709.88        24.69 o                         
   2   4   7       8983.40       8533.06        94.04 o                         
   3   4   7       5698.88       5317.68        77.57 o                         
   4   4   7       2229.28       1978.17        39.32 o                         
   5   4   7         46.74         56.54        17.25 o                         
   6   4   7         81.91         89.48        22.45 o                         
   7   4   7          6.35         15.46        22.79 o                         
   8   4   7         12.57         24.72        24.24 o                         
   9   4   7        130.10        147.00        34.43 o                         
  -9   5   7       5825.71       6000.05       176.45 o                         
  -8   5   7       3163.43       3145.90       116.65 o                         
  -7   5   7        126.76        123.31        37.36 o                         
  -6   5   7       7193.45       7047.15       149.54 o                         
  -5   5   7      11842.76      11739.17       162.49 o                         
  -4   5   7      10197.56       9808.18       113.44 o                         
  -3   5   7       7515.98       7139.41        97.34 o                         
  -2   5   7       2746.21       2786.64        48.03 o                         
  -1   5   7      25770.15      24948.95       495.15 o                         
   0   5   7      38583.57      43346.38       944.60 o                         
   1   5   7       5162.50       4426.82       105.42 o                         
   2   5   7       4388.97       4257.64        57.93 o                         
   3   5   7      21244.46      20514.20       176.87 o                         
   4   5   7      19672.35      19630.86       178.69 o                         
   5   5   7       8008.15       7818.41       131.90 o                         
   6   5   7       3797.35       3788.46       101.45 o                         
   7   5   7      16676.73      16786.26       233.84 o                         
   8   5   7       6294.03       6241.92       157.74 o                         
   9   5   7         87.52        115.13        32.18 o                         
  -9   6   7          3.04        -27.00        44.78 o                         
  -8   6   7       1166.47       1119.01        69.43 o                         
  -7   6   7       4125.75       4055.36       123.39 o                         
  -6   6   7        436.37        397.29        33.29 o                         
  -5   6   7        159.06        127.44        20.49 o                         
  -4   6   7       5208.42       5059.16        85.86 o                         
  -3   6   7      11139.60      10569.01       109.31 o                         
  -2   6   7       9535.05       9353.42       119.41 o                         
  -1   6   7        820.66        869.04        29.46 o                         
   0   6   7      21360.97      25532.79       520.01 o                         
   1   6   7      53867.24      52415.55       847.07 o                         
   2   6   7      31245.34      29362.68       432.90 o                         
   3   6   7       1118.46       1177.81        39.30 o                         
   4   6   7      15717.41      15709.08       179.78 o                         
   5   6   7      47359.34      47535.61       433.82 o                         
   6   6   7      37657.70      37439.39       345.68 o                         
   7   6   7       4947.70       4921.35       125.14 o                         
   8   6   7       3329.83       3230.75       115.16 o                         
   9   6   7      12988.07      13462.57       296.47 o                         
  -9   7   7        478.80        372.64        55.54 o                         
  -8   7   7         18.43        -43.16        43.16 o                         
  -7   7   7        203.93        127.64        31.36 o                         
  -6   7   7        306.11        194.48        25.87 o                         
  -5   7   7        889.60        768.98        40.36 o                         
  -4   7   7       4400.91       4102.72        80.32 o                         
  -3   7   7        866.81        940.83        37.25 o                         
  -2   7   7        368.11        384.63        17.90 o                         
  -1   7   7       1113.34       1228.96        41.11 o                         
   0   7   7       6480.99       7620.33       172.42 o                         
   1   7   7      13647.12      13588.27       230.46 o                         
   2   7   7        307.48        280.31        16.52 o                         
   3   7   7       7047.00       6654.47        98.21 o                         
   4   7   7       8793.57       8514.73       132.53 o                         
   5   7   7         31.60         45.71        20.31 o                         
   6   7   7        533.42        414.16        35.93 o                         
   7   7   7       1110.30       1022.59        62.99 o                         
   8   7   7       1914.34       1949.24        88.51 o                         
   9   7   7        236.06        250.11        45.47 o                         
  -9   8   7          7.48         55.10        64.67 o                         
  -8   8   7       1700.75       1622.25        90.98 o                         
  -7   8   7       1812.10       1568.15        83.40 o                         
  -6   8   7        621.82        552.11        43.19 o                         
  -5   8   7       1850.79       1755.81        66.51 o                         
  -4   8   7       9434.84       8744.54       141.99 o                         
  -3   8   7      13996.26      12889.55       161.99 o                         
  -2   8   7        482.39        449.33        23.31 o                         
  -1   8   7      19418.92      20642.00       306.75 o                         
   0   8   7      23623.54      27314.35       517.15 o                         
   1   8   7      11051.24      11541.12       194.95 o                         
   2   8   7       3308.51       3037.86        83.88 o                         
   3   8   7       5253.37       4996.45        87.29 o                         
   4   8   7      10934.35      11084.90       146.89 o                         
   5   8   7       8526.72       8958.71       147.10 o                         
   6   8   7       1978.60       2263.13        81.55 o                         
   7   8   7       1043.95       1029.27        58.89 o                         
   8   8   7          6.84         -4.53        31.08 o                         
   9   8   7        659.37        904.72       132.33 o                         
  -9   9   7      15362.86      17761.28      1216.69 o                         
  -8   9   7       8536.22       8445.28       255.12 o                         
  -7   9   7        133.05         98.31        32.03 o                         
  -6   9   7      16487.60      15427.89       244.55 o                         
  -5   9   7      42401.71      40475.01       580.68 o                         
  -4   9   7      23539.82      22719.18       324.81 o                         
  -3   9   7        369.69        349.40        23.20 o                         
  -2   9   7      23485.71      21473.52       438.84 o                         
  -1   9   7      30491.12      32833.15       448.28 o                         
   0   9   7      14196.72      16113.04       358.21 o                         
   1   9   7        361.37        335.72        21.99 o                         
   2   9   7      10541.17       9847.33       295.28 o                         
   3   9   7      11235.82      10855.33       184.61 o                         
   4   9   7       2390.85       2590.62        78.18 o                         
   5   9   7        707.11        736.09        44.34 o                         
   6   9   7       2551.75       2504.16        84.86 o                         
   7   9   7       1707.53       1730.29        88.84 o                         
   8   9   7        660.70        699.07        62.03 o                         
   9   9   7         58.72        291.22       131.69 o                         
  -9  10   7         28.42        -48.42       181.80 o                         
  -8  10   7       8721.94       8743.93       352.86 o                         
  -7  10   7      25911.56      25013.54       491.38 o                         
  -6  10   7      10325.99       9897.90       225.58 o                         
  -5  10   7       2023.30       2025.94       101.55 o                         
  -4  10   7      21503.67      20799.87       489.33 o                         
  -3  10   7      27930.62      26495.43       662.62 o                         
  -2  10   7      17438.31      16037.04       386.37 o                         
  -1  10   7         17.77         45.35        21.50 o                         
   0  10   7      23140.24      26583.42       622.78 o                         
   1  10   7      20703.97      22430.53       445.41 o                         
   2  10   7        598.34        476.17        42.28 o                         
   3  10   7       1054.15        900.07        46.00 o                         
   4  10   7       2970.44       3025.76       105.53 o                         
   5  10   7       2649.01       2549.81       100.71 o                         
   6  10   7       1468.62       1518.71        82.26 o                         
   7  10   7        776.63        684.28        56.64 o                         
   8  10   7       3558.65       3728.53       187.93 o                         
  -8  11   7         10.43         29.68        61.88 o                         
  -7  11   7        232.96        239.17        46.14 o                         
  -6  11   7        831.60        723.65        62.26 o                         
  -5  11   7        767.49        829.45        64.12 o                         
  -4  11   7        118.87         62.76        33.19 o                         
  -3  11   7       7973.53       7234.97       198.65 o                         
  -2  11   7      14082.45      13265.15       258.02 o                         
  -1  11   7       3601.10       4042.04       106.92 o                         
   0  11   7       1958.82       2263.79        80.63 o                         
   1  11   7      13779.63      14930.39       324.15 o                         
   2  11   7      11285.09      10734.89       249.98 o                         
   3  11   7       6415.69       5951.50       204.83 o                         
   4  11   7         23.42         67.01        23.44 o                         
   5  11   7       3419.73       3508.62       126.96 o                         
   6  11   7       2650.91       2588.41       107.27 o                         
   7  11   7        480.68        437.16        51.12 o                         
   8  11   7        286.45        404.13       129.26 o                         
  -8  12   7       1157.93       1111.38       215.32 o                         
  -7  12   7       1286.39       1140.51        89.41 o                         
  -6  12   7        337.38        247.79        39.52 o                         
  -5  12   7         55.76         45.08        37.84 o                         
  -4  12   7         34.15         30.80        32.69 o                         
  -3  12   7       2740.98       2513.21        94.98 o                         
  -2  12   7       7957.76       7353.46       202.36 o                         
  -1  12   7       8056.91       8693.21       271.88 o                         
   0  12   7         24.83         81.83        31.99 o                         
   1  12   7       9180.44      10131.65       277.08 o                         
   2  12   7      11657.69      12213.39       282.86 o                         
   3  12   7       4036.61       3695.60       216.97 o                         
   4  12   7         15.91         76.24        36.31 o                         
   5  12   7       5714.56       5787.00       209.86 o                         
   6  12   7       9802.82      10473.90       272.74 o                         
   7  12   7        868.38        999.46        81.30 o                         
   8  12   7        866.62        950.00       240.83 o                         
  -7  13   7         11.02        -38.91        53.35 o                         
  -6  13   7        251.94        217.37        39.77 o                         
  -5  13   7       3085.97       3052.07       139.03 o                         
  -4  13   7       4353.17       4265.93       147.34 o                         
  -3  13   7        176.38        126.40        29.18 o                         
  -2  13   7       9794.64       9567.63       277.57 o                         
  -1  13   7      11830.94      13038.61       474.64 o                         
   0  13   7       6713.86       7196.00       203.35 o                         
   1  13   7        911.82       1125.54        68.84 o                         
   2  13   7       5341.99       5782.55       174.68 o                         
   3  13   7      36874.74      35538.46       989.91 o                         
   4  13   7      25530.15      25227.91       710.97 o                         
   5  13   7       1432.45       1554.35       103.52 o                         
   6  13   7       3540.50       3447.66       162.53 o                         
   7  13   7      12462.37      12169.92       544.73 o                         
  -7  14   7       3048.87       3003.25       487.66 o                         
  -6  14   7       2995.40       3000.58       153.54 o                         
  -5  14   7       1221.71       1104.85        81.14 o                         
  -4  14   7         72.65         81.91        37.26 o                         
  -3  14   7       2135.31       2102.22        96.87 o                         
  -2  14   7       7532.76       7581.75       290.08 o                         
  -1  14   7       5324.53       5921.99       254.93 o                         
   0  14   7        146.17        259.66        46.03 o                         
   1  14   7       5474.64       5966.57       203.09 o                         
   2  14   7       6406.94       7160.27       207.97 o                         
   3  14   7       2277.80       2310.02       123.33 o                         
   4  14   7        283.48        171.58        78.70 o                         
   5  14   7       5302.23       5124.34       192.87 o                         
   6  14   7       3732.68       3800.49       197.35 o                         
   7  14   7        252.60        295.37       159.42 o                         
  -6  15   7         47.03        167.62        84.13 o                         
  -5  15   7         14.99         -7.97        53.10 o                         
  -4  15   7         19.48        -17.23        61.41 o                         
  -3  15   7       3044.61       2846.28       129.28 o                         
  -2  15   7       4992.24       4853.83       254.92 o                         
  -1  15   7         81.95        124.83        48.21 o                         
   0  15   7       1010.69       1249.46        84.49 o                         
   1  15   7        990.79       1263.75        84.76 o                         
   2  15   7       1679.82       2050.40       111.62 o                         
   3  15   7       1419.43       1464.66        92.06 o                         
   4  15   7         62.03        -42.14        57.00 o                         
   5  15   7        115.88        -17.97        56.63 o                         
   6  15   7         29.86       -131.80       131.80 o                         
  -6  16   7       4248.10       3779.04       436.44 o                         
  -5  16   7         29.25        -19.42       106.37 o                         
  -4  16   7       4964.04       4396.13       191.31 o                         
  -3  16   7       6629.99       6236.82       294.66 o                         
  -2  16   7       8567.70       8283.61       384.50 o                         
  -1  16   7        331.23        312.38        53.07 o                         
   0  16   7       4137.70       4412.87       201.18 o                         
   1  16   7       7232.84       7875.16       265.84 o                         
   2  16   7        746.89        836.98        80.97 o                         
   3  16   7          5.65          8.10        50.80 o                         
   4  16   7        227.76        116.17        46.69 o                         
   5  16   7       1091.20        405.25       105.67 o                         
  -5  17   7      13075.41      12865.28      1541.94 o                         
  -4  17   7       5094.27       4630.74       312.93 o                         
  -3  17   7        246.81        190.68        95.52 o                         
  -2  17   7       6959.69       6845.74       310.60 o                         
  -1  17   7      11986.95      12224.16       509.53 o                         
   0  17   7       5204.37       5728.86       270.62 o                         
   1  17   7         47.93         97.43        45.42 o                         
   2  17   7       4785.04       5261.24       192.93 o                         
   3  17   7       6979.37       7312.90       232.68 o                         
   4  17   7       2357.02       2169.91       209.73 o                         
   5  17   7        103.71         33.33       172.68 o                         
  -4  18   7       2555.24       2581.20       370.67 o                         
  -3  18   7       3887.80       3633.56       336.17 o                         
  -2  18   7         49.36        200.82        94.79 o                         
  -1  18   7       2687.73       2457.26       154.22 o                         
   0  18   7       6827.32       6871.35       312.12 o                         
   1  18   7       3452.11       4000.72       175.29 o                         
   2  18   7       2222.01       2859.08       213.24 o                         
   3  18   7        707.50        679.18       166.62 o                         
   4  18   7       7890.91       7117.19       694.81 o                         
  -2  19   7        111.70        100.64        88.32 o                         
  -1  19   7        146.92         69.94       103.92 o                         
   0  19   7        324.79        210.30       284.33 o                         
   1  19   7       1307.39       1382.92       233.62 o                         
   2  19   7          1.40        220.55       108.46 o                         
   3  19   7       1933.98       2555.27       400.09 o                         
 -10   0   8       3282.32       3739.40       429.60 o                         
  -9   0   8       4605.84       4928.63       220.65 o                         
  -8   0   8         18.26          7.12        49.72 o                         
  -7   0   8       2762.22       2471.91       146.70 o                         
  -6   0   8       1790.18       1771.19        98.61 o                         
  -5   0   8        586.36        597.42        48.63 o                         
  -4   0   8         13.48         52.67        17.95 o                         
  -3   0   8       3302.47       3545.86        91.10 o                         
  -2   0   8      14129.64      13865.80       167.55 o                         
  -1   0   8      31048.51      30355.22       295.00 o                         
   0   0   8       1697.44       1716.19        68.49 o                         
   1   0   8      19122.88      18253.20       518.28 o                         
   2   0   8      42128.02      40425.19       538.36 o                         
   3   0   8      50799.85      48840.64       580.48 o                         
   4   0   8      25380.12      24245.42       310.97 o                         
   5   0   8       1202.46       1269.32        70.79 o                         
   6   0   8      45000.04      44348.30       487.15 o                         
   7   0   8      41392.59      40338.41       531.55 o                         
   8   0   8       8631.56       8601.87       259.87 o                         
   9   0   8        164.32        195.22        58.62 o                         
 -10   1   8        337.12        395.71       100.79 o                         
  -9   1   8       2009.37       2164.15       107.42 o                         
  -8   1   8       1710.31       1741.68        88.77 o                         
  -7   1   8       1638.08       1608.05        78.99 o                         
  -6   1   8        657.26        702.30        48.14 o                         
  -5   1   8         98.00         92.13        18.65 o                         
  -4   1   8       4404.82       4286.87        90.09 o                         
  -3   1   8       7742.11       7516.48       105.42 o                         
  -2   1   8       7984.47       7834.17        96.82 o                         
  -1   1   8       1179.85       1087.80        34.05 o                         
   0   1   8       3832.18       3981.11        71.72 o                         
   1   1   8      22248.95      19664.19       398.13 o                         
   2   1   8      17057.98      16559.05       180.92 o                         
   3   1   8         67.63         96.58        12.55 o                         
   4   1   8       7961.31       7870.21       112.08 o                         
   5   1   8       9942.52       9623.71       142.89 o                         
   6   1   8       4964.56       4658.23       106.55 o                         
   7   1   8         11.41         60.59        26.78 o                         
   8   1   8       4437.22       4405.65       132.27 o                         
   9   1   8       5395.98       5229.66       156.32 o                         
 -10   2   8        167.71        328.76       231.28 o                         
  -9   2   8       1105.04       1280.18        87.10 o                         
  -8   2   8        299.03        405.52        49.87 o                         
  -7   2   8        540.87        557.42        46.78 o                         
  -6   2   8         76.19        123.05        30.39 o                         
  -5   2   8        540.54        593.06        33.81 o                         
  -4   2   8       2610.99       2360.56        59.07 o                         
  -3   2   8       7331.21       7256.18        97.77 o                         
  -2   2   8       8611.69       8282.35        98.21 o                         
  -1   2   8         67.54        134.58        15.78 o                         
   0   2   8      18060.32      18507.89       312.00 o                         
   1   2   8      39877.65      36773.03       584.33 o                         
   2   2   8      12848.92      12518.51       116.74 o                         
   3   2   8         64.88        104.26        16.45 o                         
   4   2   8       3305.60       3044.58        70.55 o                         
   5   2   8       3348.48       3327.48        85.32 o                         
   6   2   8       3907.68       3987.15       101.55 o                         
   7   2   8        806.03        874.47        56.34 o                         
   8   2   8         27.31         44.27        28.06 o                         
   9   2   8          2.43         13.56        34.68 o                         
  -9   3   8       7072.94       7429.60       204.82 o                         
  -8   3   8      18085.83      18637.81       306.97 o                         
  -7   3   8      20845.17      21041.33       286.47 o                         
  -6   3   8       5838.15       5822.29       130.53 o                         
  -5   3   8      15486.96      15143.83       192.30 o                         
  -4   3   8      74069.05      71959.86       511.19 o                         
  -3   3   8      35296.78      34251.59       271.73 o                         
  -2   3   8       2293.06       2185.05        47.56 o                         
  -1   3   8       7208.56       7168.49        86.31 o                         
   0   3   8      35982.62      35808.77       833.57 o                         
   1   3   8      28776.59      26465.26       350.79 o                         
   2   3   8       2518.80       2375.23        45.40 o                         
   3   3   8       5401.58       5430.50        81.09 o                         
   4   3   8      10868.04      10345.26       132.72 o                         
   5   3   8       1400.44       1380.72        52.83 o                         
   6   3   8         46.35         60.48        20.69 o                         
   7   3   8        277.50        210.45        28.87 o                         
   8   3   8       1889.75       1862.30        88.20 o                         
   9   3   8       1721.46       1661.86        87.04 o                         
  -9   4   8      10906.86      11111.40       244.76 o                         
  -8   4   8        437.69        404.00        47.28 o                         
  -7   4   8      13293.72      13284.14       239.18 o                         
  -6   4   8      42543.01      40833.93       361.46 o                         
  -5   4   8      37624.43      36817.42       342.95 o                         
  -4   4   8       2449.83       2537.99        67.83 o                         
  -3   4   8      17221.67      16563.11       150.35 o                         
  -2   4   8      70008.76      67455.41       485.81 o                         
  -1   4   8      41811.56      37651.50       608.26 o                         
   0   4   8       1427.01       1560.76        49.66 o                         
   1   4   8      13197.92      11460.58       158.77 o                         
   2   4   8      23669.89      22308.75       219.22 o                         
   3   4   8      15851.88      15056.17       150.80 o                         
   4   4   8        244.46        285.12        24.01 o                         
   5   4   8       6146.26       5759.19       109.89 o                         
   6   4   8      10094.45       9612.99       157.47 o                         
   7   4   8       3707.35       3529.56       109.95 o                         
   8   4   8         30.64        -14.30        25.54 o                         
   9   4   8       1094.77       1045.54        76.08 o                         
  -9   5   8        239.57        192.32        48.25 o                         
  -8   5   8       2742.77       2795.57       111.89 o                         
  -7   5   8       1825.02       1920.42        84.75 o                         
  -6   5   8        428.45        403.73        37.65 o                         
  -5   5   8       4365.07       4267.21       103.78 o                         
  -4   5   8       9082.43       8966.35       138.44 o                         
  -3   5   8       2635.04       2591.80        61.01 o                         
  -2   5   8       2626.49       2560.53        47.28 o                         
  -1   5   8      32448.77      32916.03       673.46 o                         
   0   5   8      34821.37      38408.75      1026.17 o                         
   1   5   8       4761.05       4517.68        69.38 o                         
   2   5   8       7128.85       6678.06        81.06 o                         
   3   5   8      18682.41      17917.43       200.86 o                         
   4   5   8      18923.45      18647.39       194.95 o                         
   5   5   8      11333.75      10608.07       160.45 o                         
   6   5   8        162.18        134.65        24.08 o                         
   7   5   8       4330.43       4211.80       115.99 o                         
   8   5   8       4325.03       4144.51       127.76 o                         
   9   5   8       2050.55       1981.49       123.23 o                         
  -9   6   8        107.93         60.20        50.61 o                         
  -8   6   8        115.55         68.55        37.59 o                         
  -7   6   8       1393.26       1253.06        63.39 o                         
  -6   6   8         25.47         47.07        22.93 o                         
  -5   6   8       1282.75       1198.41        52.55 o                         
  -4   6   8        223.61        172.43        23.82 o                         
  -3   6   8       1844.71       1735.68        49.34 o                         
  -2   6   8       1925.22       1722.41        40.65 o                         
  -1   6   8       5075.42       5384.64        87.58 o                         
   0   6   8       5797.22       6853.49       189.71 o                         
   1   6   8         81.92        104.46        18.48 o                         
   2   6   8        244.09        298.37        17.47 o                         
   3   6   8       5080.31       5037.46        84.37 o                         
   4   6   8       6550.53       6549.80       118.61 o                         
   5   6   8        377.79        317.95        26.63 o                         
   6   6   8       4140.13       4276.48       108.99 o                         
   7   6   8       2433.07       2600.24        92.11 o                         
   8   6   8        459.61        451.89        45.58 o                         
   9   6   8         89.37        153.75        50.74 o                         
  -9   7   8        863.61        817.97       103.56 o                         
  -8   7   8       2268.51       2065.76       101.44 o                         
  -7   7   8       1479.11       1362.59        70.11 o                         
  -6   7   8         21.17        -12.66        28.14 o                         
  -5   7   8       3084.43       3014.70        85.20 o                         
  -4   7   8       9067.31       8616.27       138.77 o                         
  -3   7   8       3463.06       3394.34        74.48 o                         
  -2   7   8        332.70        353.93        29.84 o                         
  -1   7   8       7941.68       8575.27       127.70 o                         
   0   7   8      23161.80      26874.46       516.98 o                         
   1   7   8      19905.59      21365.36       189.64 o                         
   2   7   8       2817.72       2586.24        73.57 o                         
   3   7   8       9493.08       9311.92       123.99 o                         
   4   7   8      30348.74      30305.09       259.67 o                         
   5   7   8      31544.36      31815.21       286.95 o                         
   6   7   8       8956.30       8987.87       160.65 o                         
   7   7   8        700.26        686.10        44.38 o                         
   8   7   8      12590.12      12680.87       268.14 o                         
   9   7   8      12155.17      15064.68       874.07 o                         
  -9   8   8       3216.04       3528.51       290.78 o                         
  -8   8   8        104.19        104.72        43.05 o                         
  -7   8   8       1076.16       1015.85        75.50 o                         
  -6   8   8      13427.93      12416.54       216.64 o                         
  -5   8   8      16190.14      15613.78       208.32 o                         
  -4   8   8       4503.95       4206.22        97.46 o                         
  -3   8   8       3161.14       3040.89        73.56 o                         
  -2   8   8      11750.47      11827.21       300.55 o                         
  -1   8   8      27182.95      28714.18       435.41 o                         
   0   8   8      11155.82      12881.59       264.62 o                         
   1   8   8         46.23         95.71        17.69 o                         
   2   8   8      20122.70      18136.66       601.60 o                         
   3   8   8      16162.02      15133.90       263.25 o                         
   4   8   8       3274.84       3290.22        92.06 o                         
   5   8   8        385.18        343.06        44.74 o                         
   6   8   8       2835.03       2807.78       106.54 o                         
   7   8   8       5544.12       5615.26       161.52 o                         
   8   8   8       2068.48       2103.11       110.41 o                         
  -8   9   8       3286.72       3196.58       171.78 o                         
  -7   9   8       2437.08       2309.88       123.50 o                         
  -6   9   8         85.58         78.48        42.73 o                         
  -5   9   8        162.41        204.10        37.33 o                         
  -4   9   8        239.92        282.07        36.86 o                         
  -3   9   8       6010.87       5697.36       191.81 o                         
  -2   9   8       5024.20       4791.39       137.92 o                         
  -1   9   8        192.34        314.85        31.45 o                         
   0   9   8        450.49        682.95        46.31 o                         
   1   9   8        491.68        581.11        34.77 o                         
   2   9   8       1187.01        792.42        83.80 o                         
   3   9   8       2374.22       2123.63        84.69 o                         
   4   9   8         60.96        127.54        33.18 o                         
   5   9   8        212.60        206.90        38.68 o                         
   6   9   8          4.04          6.89        37.63 o                         
   7   9   8        795.09        783.67        64.59 o                         
   8   9   8         92.94         16.12        44.29 o                         
  -8  10   8         43.11        137.64        75.98 o                         
  -7  10   8       3364.81       3358.21       152.72 o                         
  -6  10   8       8165.79       7662.20       214.74 o                         
  -5  10   8       7685.79       7428.90       190.36 o                         
  -4  10   8       1561.76       1468.66        82.50 o                         
  -3  10   8        299.51        179.09        29.36 o                         
  -2  10   8       6452.12       6223.51       139.90 o                         
  -1  10   8      11142.18      12361.89       190.40 o                         
   0  10   8       4203.19       4922.26       121.85 o                         
   1  10   8        185.73        309.87        29.48 o                         
   2  10   8       1027.85        979.80        47.17 o                         
   3  10   8       3447.86       3007.10       100.00 o                         
   4  10   8       1425.71       1323.50        72.24 o                         
   5  10   8        226.14        207.94        34.77 o                         
   6  10   8        183.22        252.84        44.11 o                         
   7  10   8        459.41        465.06        46.55 o                         
   8  10   8        111.18         85.58        51.11 o                         
  -8  11   8      13135.49      11045.46       872.58 o                         
  -7  11   8       5569.47       5257.37       205.60 o                         
  -6  11   8         46.57         14.91        48.44 o                         
  -5  11   8       5174.46       5166.01       162.13 o                         
  -4  11   8      12636.29      12184.44       368.46 o                         
  -3  11   8      20178.91      19110.34       553.53 o                         
  -2  11   8       5005.03       4847.34       131.74 o                         
  -1  11   8       4864.86       5263.59       122.37 o                         
   0  11   8      27766.10      31470.54       683.73 o                         
   1  11   8      17848.06      20106.81       368.64 o                         
   2  11   8       2930.07       2928.13        97.15 o                         
   3  11   8        251.11        175.97        41.45 o                         
   4  11   8       9429.02       8881.37       244.81 o                         
   5  11   8      14253.31      14444.76       271.19 o                         
   6  11   8       2098.51       2224.41       106.72 o                         
   7  11   8       2316.17       2301.55       125.15 o                         
   8  11   8       4077.07       4407.95       503.60 o                         
  -8  12   8         41.97       -185.55       185.55 o                         
  -7  12   8        181.53        165.18        54.83 o                         
  -6  12   8       2425.77       2493.97       133.53 o                         
  -5  12   8       1770.30       1786.08       107.55 o                         
  -4  12   8        537.56        392.18        42.98 o                         
  -3  12   8       7666.95       7023.54       189.29 o                         
  -2  12   8       7912.89       8053.58       182.77 o                         
  -1  12   8       1080.13       1297.41        69.44 o                         
   0  12   8         15.65         90.57        29.31 o                         
   1  12   8       5940.98       6669.69       197.99 o                         
   2  12   8      25744.11      27436.58       455.42 o                         
   3  12   8      14993.23      14211.47       587.40 o                         
   4  12   8         82.04         22.99        43.12 o                         
   5  12   8       5333.93       5165.75       202.06 o                         
   6  12   8      10695.21      10598.87       291.23 o                         
   7  12   8      11093.58      11173.89       451.53 o                         
  -7  13   8        176.32        308.39       141.67 o                         
  -6  13   8         26.79        -27.90        42.26 o                         
  -5  13   8         21.86          6.46        39.68 o                         
  -4  13   8         11.17        -31.62        33.72 o                         
  -3  13   8         37.69         34.24        55.95 o                         
  -2  13   8        274.48        260.61        37.06 o                         
  -1  13   8        677.40        785.27        67.49 o                         
   0  13   8        276.37        453.13        47.83 o                         
   1  13   8         40.16         92.67        40.51 o                         
   2  13   8        308.57        368.50        57.68 o                         
   3  13   8          0.79         -8.94        44.89 o                         
   4  13   8         45.82        -58.77        58.77 o                         
   5  13   8         82.03         28.70        54.87 o                         
   6  13   8         47.71         63.90        45.78 o                         
   7  13   8         80.34        -22.77        80.31 o                         
  -6  14   8       4027.27       3785.48       232.81 o                         
  -5  14   8       5510.71       4999.18       192.57 o                         
  -4  14   8        334.98        180.89        44.55 o                         
  -3  14   8      10314.32      10015.02       264.38 o                         
  -2  14   8       6506.29       6639.21       232.09 o                         
  -1  14   8       1536.78       1634.67       104.16 o                         
   0  14   8         10.46        106.27        38.10 o                         
   1  14   8       5232.12       6005.25       209.28 o                         
   2  14   8      17356.48      19470.85       350.59 o                         
   3  14   8       7989.42       8774.05       242.26 o                         
   4  14   8        128.84         15.18        69.79 o                         
   5  14   8       1732.96       1407.49        94.07 o                         
   6  14   8       3867.22       3533.29       254.45 o                         
  -6  15   8        341.63        340.10       230.31 o                         
  -5  15   8       3719.76       3442.53       153.54 o                         
  -4  15   8      13035.63      12266.56       284.64 o                         
  -3  15   8      20072.10      20280.59       741.50 o                         
  -2  15   8       3751.00       3905.81       186.82 o                         
  -1  15   8       4797.96       4901.60       226.88 o                         
   0  15   8      14552.13      16356.07       466.44 o                         
   1  15   8       6046.99       7140.54       212.38 o                         
   2  15   8        512.58        851.03        83.83 o                         
   3  15   8       1428.50       1479.98        93.99 o                         
   4  15   8       4130.51       3785.95       162.04 o                         
   5  15   8       3526.77       3138.65       255.77 o                         
   6  15   8        127.10         83.62       139.37 o                         
  -5  16   8       5571.26       4585.90       377.18 o                         
  -4  16   8        426.75        288.82        66.66 o                         
  -3  16   8       2009.33       1964.01       150.30 o                         
  -2  16   8      11182.63      11754.61       473.76 o                         
  -1  16   8       6446.94       6988.33       277.51 o                         
   0  16   8         62.79        173.54        58.96 o                         
   1  16   8       2713.85       3002.70       145.19 o                         
   2  16   8       2502.44       2956.74       142.15 o                         
   3  16   8        833.40        951.35        78.65 o                         
   4  16   8         13.37        -30.61        66.43 o                         
   5  16   8        857.03        926.46       301.20 o                         
  -5  17   8         54.36         -0.36       340.31 o                         
  -4  17   8         18.85         81.71        81.57 o                         
  -3  17   8       1089.84        670.06       180.37 o                         
  -2  17   8       5336.63       5287.87       293.84 o                         
  -1  17   8       2689.56       2966.57       157.61 o                         
   0  17   8        215.72        307.70        55.14 o                         
   1  17   8        151.75        241.80        60.95 o                         
   2  17   8       3079.55       3608.26       166.44 o                         
   3  17   8       6261.13       6232.83       322.57 o                         
   4  17   8        975.08        688.50       148.38 o                         
  -3  18   8        315.85        511.96       152.04 o                         
  -2  18   8       1906.38       1914.35       225.76 o                         
  -1  18   8       4566.75       4267.55       346.97 o                         
   0  18   8       2864.60       2798.64       226.61 o                         
   1  18   8        147.31        375.16       101.78 o                         
   2  18   8       4531.82       5048.07       328.77 o                         
   3  18   8       6075.53       6407.91       493.39 o                         
  -2  19   8         19.12        227.85       202.93 o                         
  -1  19   8        814.42        482.63       160.09 o                         
   0  19   8       4156.69       4754.48       726.38 o                         
   1  19   8       7784.25       8334.45       693.18 o                         
  -9   1   9       1236.40       1428.89        85.85 o                         
  -8   1   9       1068.43       1134.23        74.61 o                         
  -7   1   9       2821.49       2763.18       108.09 o                         
  -6   1   9       2962.22       2880.39        97.72 o                         
  -5   1   9        212.48        226.63        22.33 o                         
  -4   1   9        599.05        646.19        36.38 o                         
  -3   1   9      16077.77      15971.62       171.90 o                         
  -2   1   9      13803.97      13487.96       140.55 o                         
  -1   1   9         81.57         93.29        12.11 o                         
   0   1   9      27775.48      28765.12       532.42 o                         
   1   1   9      31641.07      30808.14       262.81 o                         
   2   1   9      14969.55      14094.64       218.46 o                         
   3   1   9       6104.71       5921.44        78.12 o                         
   4   1   9       3786.88       3966.50        82.63 o                         
   5   1   9      33440.30      32625.92       278.26 o                         
   6   1   9      26995.62      26722.87       265.37 o                         
   7   1   9       3524.92       3401.53       106.75 o                         
   8   1   9         52.97         39.67        27.07 o                         
   9   1   9       2762.60       2725.45       137.71 o                         
  -9   2   9       9707.86      10037.56       240.39 o                         
  -8   2   9      14854.25      14982.75       270.33 o                         
  -7   2   9       7962.17       7924.67       183.32 o                         
  -6   2   9       3584.32       3511.76       110.20 o                         
  -5   2   9      37036.90      35793.48       359.33 o                         
  -4   2   9      48365.78      46190.54       333.65 o                         
  -3   2   9       9500.34       9600.59       121.28 o                         
  -2   2   9       1221.95       1306.52        41.46 o                         
  -1   2   9      31419.46      31983.23       287.23 o                         
   0   2   9      56027.27      56619.73       844.57 o                         
   1   2   9      20425.92      19620.03       204.86 o                         
   2   2   9       2552.14       2540.43        53.07 o                         
   3   2   9      17399.47      16555.61       198.54 o                         
   4   2   9      14867.63      14332.03       164.44 o                         
   5   2   9       3717.15       3634.23        89.19 o                         
   6   2   9         12.41         45.13        19.27 o                         
   7   2   9       4096.54       3968.13       117.91 o                         
   8   2   9       7884.57       7728.85       177.59 o                         
   9   2   9       1517.07       1444.51       102.02 o                         
  -9   3   9        918.49       1052.01        87.66 o                         
  -8   3   9       1480.44       1657.43        92.72 o                         
  -7   3   9      12808.05      12732.78       225.66 o                         
  -6   3   9      17125.75      16702.39       239.26 o                         
  -5   3   9       4128.64       4000.75        99.27 o                         
  -4   3   9       2844.35       2841.43        78.68 o                         
  -3   3   9      20496.48      20396.38       194.59 o                         
  -2   3   9      25708.24      25014.89       242.02 o                         
  -1   3   9      13743.13      13467.59       167.47 o                         
   0   3   9        222.24        256.06        18.27 o                         
   1   3   9       7741.31       7638.71        83.01 o                         
   2   3   9      15813.55      14827.86       201.19 o                         
   3   3   9       2205.80       2128.59        48.89 o                         
   4   3   9         74.63         89.61        17.86 o                         
   5   3   9       1486.25       1356.52        52.04 o                         
   6   3   9        313.38        290.86        27.26 o                         
   7   3   9         72.01         53.81        23.86 o                         
   8   3   9        698.95        620.96        51.00 o                         
   9   3   9       1015.31        921.82        86.30 o                         
  -9   4   9       1042.99       1080.16       101.21 o                         
  -8   4   9        464.37        548.18        55.94 o                         
  -7   4   9        663.30        657.43        53.17 o                         
  -6   4   9        757.39        764.03        49.51 o                         
  -5   4   9       2286.52       2290.74        78.54 o                         
  -4   4   9       2648.28       2648.02        71.40 o                         
  -3   4   9       1052.71       1070.93        42.65 o                         
  -2   4   9       7465.46       7061.61        86.88 o                         
  -1   4   9       2566.20       2297.68        41.16 o                         
   0   4   9       2798.14       2978.22       115.09 o                         
   1   4   9      17971.72      16278.03       270.64 o                         
   2   4   9       5713.83       5408.61        78.13 o                         
   3   4   9       2153.41       2015.05        52.89 o                         
   4   4   9         38.11         81.94        16.85 o                         
   5   4   9        907.30        900.63        42.59 o                         
   6   4   9       3876.15       3839.90       104.88 o                         
   7   4   9        458.78        377.35        35.21 o                         
   8   4   9        204.69        194.70        33.67 o                         
   9   4   9          1.97        -35.43        45.77 o                         
  -9   5   9         78.82         13.59        47.27 o                         
  -8   5   9       2623.92       2465.07       110.36 o                         
  -7   5   9       9543.47       9230.54       194.13 o                         
  -6   5   9       4760.99       4528.73       124.91 o                         
  -5   5   9       2841.05       2714.66        87.85 o                         
  -4   5   9        659.17        731.10        39.08 o                         
  -3   5   9      11374.19      10920.56       139.79 o                         
  -2   5   9      25754.11      24745.93       314.19 o                         
  -1   5   9      10963.38      11306.27       278.82 o                         
   0   5   9        375.13        341.90        30.64 o                         
   1   5   9       6609.35       6711.00       109.83 o                         
   2   5   9      16005.25      14689.22       193.50 o                         
   3   5   9      19164.73      18213.17       237.95 o                         
   4   5   9       1609.32       1627.81        54.61 o                         
   5   5   9       6886.80       6866.59       123.52 o                         
   6   5   9       9790.11       9536.83       162.09 o                         
   7   5   9       3813.61       3742.12       109.94 o                         
   8   5   9        146.29        176.78        32.09 o                         
   9   5   9       2130.60       2261.59       271.90 o                         
  -9   6   9       2555.69       2359.28       271.10 o                         
  -8   6   9       1848.56       1815.31       108.79 o                         
  -7   6   9         20.87         44.14        32.02 o                         
  -6   6   9       1427.12       1344.36        65.77 o                         
  -5   6   9       3082.15       2930.28        88.24 o                         
  -4   6   9       1451.20       1500.45        55.91 o                         
  -3   6   9        117.67        103.95        18.21 o                         
  -2   6   9       3024.78       2725.55        58.81 o                         
  -1   6   9      14276.38      15043.91       320.73 o                         
   0   6   9      16528.01      19361.63       560.08 o                         
   1   6   9       2406.83       2515.03        61.26 o                         
   2   6   9       1312.46       1131.76        33.49 o                         
   3   6   9      23113.76      21745.10       236.89 o                         
   4   6   9      40532.35      38736.68       352.05 o                         
   5   6   9      14881.86      14426.66       184.66 o                         
   6   6   9        654.20        651.20        40.28 o                         
   7   6   9      12433.70      12249.35       223.23 o                         
   8   6   9      18343.78      18471.05       334.39 o                         
   9   6   9       8957.82       9959.91       951.00 o                         
  -8   7   9        245.40        121.13        50.18 o                         
  -7   7   9        169.97         56.55        36.99 o                         
  -6   7   9       2342.33       2239.73       100.34 o                         
  -5   7   9        116.45        126.71        26.38 o                         
  -4   7   9         74.25         54.74        23.74 o                         
  -3   7   9         66.18         91.60        24.98 o                         
  -2   7   9         79.24         70.77        22.19 o                         
  -1   7   9       4246.10       4341.95        91.64 o                         
   0   7   9       2484.11       3357.32       101.38 o                         
   1   7   9         67.15        107.45        20.34 o                         
   2   7   9       4879.69       4130.99       131.99 o                         
   3   7   9       1313.23       1199.20        54.03 o                         
   4   7   9        675.39        674.83        43.36 o                         
   5   7   9         60.19        159.89        34.20 o                         
   6   7   9       2492.00       2457.45       102.56 o                         
   7   7   9       3596.22       3316.46       133.09 o                         
   8   7   9          2.75         67.93        39.10 o                         
   9   7   9       1373.87       1246.48       375.09 o                         
  -8   8   9       1682.39       1633.01       144.73 o                         
  -7   8   9       2553.25       2423.50       132.59 o                         
  -6   8   9        551.85        570.36        58.36 o                         
  -5   8   9       5913.13       5751.67       157.46 o                         
  -4   8   9       3591.24       3398.04       115.13 o                         
  -3   8   9        660.06        611.00        43.10 o                         
  -2   8   9       6418.92       6167.69       161.00 o                         
  -1   8   9      15125.41      16490.26       235.04 o                         
   0   8   9      11313.67      13553.36       216.10 o                         
   1   8   9        332.13        346.48        28.33 o                         
   2   8   9      15812.86      13726.31       421.62 o                         
   3   8   9      16374.95      15132.48       274.36 o                         
   4   8   9       7086.28       7029.69       169.38 o                         
   5   8   9        163.27        268.33        44.48 o                         
   6   8   9       1287.94       1340.86        77.38 o                         
   7   8   9       2852.01       3134.21       123.65 o                         
   8   8   9       3726.95       4013.07       194.07 o                         
  -8   9   9       1560.76       1682.71       182.50 o                         
  -7   9   9      19217.04      18438.06       377.67 o                         
  -6   9   9      34489.80      32408.19       487.85 o                         
  -5   9   9      11120.87      10349.52       248.37 o                         
  -4   9   9       3404.97       3344.83       128.31 o                         
  -3   9   9      36713.38      33311.86       890.28 o                         
  -2   9   9      44229.88      45116.39       880.18 o                         
  -1   9   9      12724.78      13958.27       229.83 o                         
   0   9   9       2360.95       2885.18        93.45 o                         
   1   9   9      26559.21      30088.46       433.17 o                         
   2   9   9      20860.62      19697.06       481.49 o                         
   3   9   9       3027.95       2662.18        91.43 o                         
   4   9   9       1413.80       1364.30        74.04 o                         
   5   9   9       4077.12       4069.88       132.05 o                         
   6   9   9       4280.26       4510.19       144.96 o                         
   7   9   9       1084.37       1253.55        82.27 o                         
   8   9   9        261.39         72.43        63.26 o                         
  -8  10   9      13820.47      14011.08      1134.40 o                         
  -7  10   9       1167.91       1101.83        94.46 o                         
  -6  10   9       2076.87       1974.09       120.99 o                         
  -5  10   9      18413.39      17445.44       335.32 o                         
  -4  10   9      33130.53      31649.97       842.51 o                         
  -3  10   9      12026.20      11012.58       445.21 o                         
  -2  10   9       6099.43       6403.53       158.04 o                         
  -1  10   9      33339.17      36879.66       696.78 o                         
   0  10   9      20719.96      24511.22       435.07 o                         
   1  10   9       1835.96       2290.05        83.76 o                         
   2  10   9       1776.51       1630.92        72.36 o                         
   3  10   9      11645.67       9928.70       314.05 o                         
   4  10   9      10602.23       9905.02       206.27 o                         
   5  10   9        610.62        619.14        56.67 o                         
   6  10   9       3366.97       3449.23       135.52 o                         
   7  10   9       4075.61       4021.87       149.19 o                         
   8  10   9        798.24        697.77       124.49 o                         
  -7  11   9        129.97        162.48        66.05 o                         
  -6  11   9       1193.61       1180.70        95.69 o                         
  -5  11   9         14.81         -6.22        43.45 o                         
  -4  11   9       3649.89       3271.58       135.17 o                         
  -3  11   9       3773.02       3429.49       134.17 o                         
  -2  11   9        643.55        846.74        57.76 o                         
  -1  11   9       2046.60       2264.91        88.45 o                         
   0  11   9      12643.05      14466.92       303.05 o                         
   1  11   9      14070.13      16492.24       272.23 o                         
   2  11   9       2942.64       3072.43       105.33 o                         
   3  11   9       3878.96       3328.72       159.54 o                         
   4  11   9      10392.16       9539.28       259.37 o                         
   5  11   9       5613.21       5145.81       166.31 o                         
   6  11   9        856.10        660.96        56.83 o                         
   7  11   9         12.04        -14.67        52.22 o                         
  -7  12   9        154.40         34.54       106.71 o                         
  -6  12   9        230.85        168.83        63.27 o                         
  -5  12   9        598.67        533.99        50.18 o                         
  -4  12   9       1737.31       1389.88        85.44 o                         
  -3  12   9       2481.37       2085.12        94.29 o                         
  -2  12   9        184.76        203.41        33.23 o                         
  -1  12   9       1512.08       1765.33        87.31 o                         
   0  12   9       2888.35       3519.41       127.58 o                         
   1  12   9       3162.92       3734.41       144.07 o                         
   2  12   9       2409.22       2577.65       119.72 o                         
   3  12   9        164.66          2.00        51.51 o                         
   4  12   9       8174.12       7710.67       336.17 o                         
   5  12   9       6475.37       6357.19       227.15 o                         
   6  12   9        642.99        602.09        67.10 o                         
   7  12   9        501.81        375.85        97.08 o                         
  -6  13   9       1966.39       1805.97       142.54 o                         
  -5  13   9         16.27        -50.13        50.13 o                         
  -4  13   9       3065.82       2676.74       128.38 o                         
  -3  13   9       1012.04        869.89        61.16 o                         
  -2  13   9       1086.01       1174.43        72.36 o                         
  -1  13   9       1624.00       1822.98        92.36 o                         
   0  13   9         48.16        172.30        39.49 o                         
   1  13   9      12723.07      14755.52       310.62 o                         
   2  13   9      18137.79      19973.73       392.98 o                         
   3  13   9       4093.91       4390.89       176.06 o                         
   4  13   9        397.53         82.71        66.99 o                         
   5  13   9       8137.71       7635.54       248.48 o                         
   6  13   9      15798.10      15043.66       433.22 o                         
   7  13   9      10677.74       9924.60       598.40 o                         
  -6  14   9        191.02        194.36       158.95 o                         
  -5  14   9       1464.92       1264.48       127.83 o                         
  -4  14   9       3225.62       3070.60       145.27 o                         
  -3  14   9       3347.08       3439.85       136.57 o                         
  -2  14   9         26.32         99.96        70.54 o                         
  -1  14   9       1435.66       1706.91       112.67 o                         
   0  14   9       4333.67       5107.87       178.82 o                         
   1  14   9       4549.46       5470.80       192.61 o                         
   2  14   9       1745.45       2309.96       130.46 o                         
   3  14   9        804.48        793.38        79.74 o                         
   4  14   9       2997.86       2682.70       154.52 o                         
   5  14   9       2585.41       2144.85       128.74 o                         
   6  14   9         81.38         -7.26       124.22 o                         
  -5  15   9         34.54        -33.05        88.57 o                         
  -4  15   9       1179.35       1190.77        87.81 o                         
  -3  15   9        190.49        247.03        66.91 o                         
  -2  15   9         24.25         66.36        57.86 o                         
  -1  15   9         31.70        185.26        54.14 o                         
   0  15   9       1716.38       2015.62       126.92 o                         
   1  15   9       3477.25       4366.77       175.98 o                         
   2  15   9        944.63       1303.35        99.96 o                         
   3  15   9        371.27        386.25        71.31 o                         
   4  15   9       1073.49        926.19        78.52 o                         
   5  15   9        594.82        242.34       244.29 o                         
  -5  16   9       7241.90       6289.64       749.91 o                         
  -4  16   9      12816.23      12452.16       630.21 o                         
  -3  16   9       7135.35       7536.50       267.44 o                         
  -2  16   9       1216.02       1330.63       115.40 o                         
  -1  16   9       8989.95       9603.56       325.33 o                         
   0  16   9       9851.74      10911.11       396.54 o                         
   1  16   9       2373.40       2895.31       149.66 o                         
   2  16   9        288.65        379.61        62.84 o                         
   3  16   9       1714.16       2035.13       126.83 o                         
   4  16   9       3588.35       3436.86       312.95 o                         
  -4  17   9       1980.87       2320.57       700.36 o                         
  -3  17   9      12516.63      12500.96       471.11 o                         
  -2  17   9      14104.56      14505.55       557.98 o                         
  -1  17   9       2728.43       3067.15       156.81 o                         
   0  17   9       1158.24       1329.31       117.32 o                         
   1  17   9       8725.92       9885.03       300.61 o                         
   2  17   9       9565.81      10369.02       409.74 o                         
   3  17   9       1839.68       2071.76       284.63 o                         
  -2  18   9       1796.82       1492.05       207.21 o                         
  -1  18   9       3653.96       3365.18       336.36 o                         
   0  18   9       1921.79       2380.84       372.88 o                         
   1  18   9          5.23        109.08       134.30 o                         
  -9   0  10        680.90        704.53       100.77 o                         
  -8   0  10       4265.53       4425.27       203.41 o                         
  -7   0  10        775.46        781.28        80.69 o                         
  -6   0  10        421.98        322.17        43.93 o                         
  -5   0  10        898.38        823.98        69.48 o                         
  -4   0  10       2082.48       2180.68       100.25 o                         
  -3   0  10      11099.28      10954.52       228.14 o                         
  -2   0  10        334.62        351.90        29.53 o                         
  -1   0  10       5759.04       6225.31       131.73 o                         
   0   0  10       6228.66       6273.52       231.10 o                         
   1   0  10      10019.29      10498.37       210.23 o                         
   2   0  10      22935.06      21229.85       520.48 o                         
   3   0  10        108.85         94.96        21.18 o                         
   4   0  10      27928.62      27799.08       553.62 o                         
   5   0  10      37346.43      36809.98       605.09 o                         
   6   0  10      16961.68      16587.97       294.63 o                         
   7   0  10       1367.26       1320.73        98.88 o                         
   8   0  10       2930.31       2873.26       156.85 o                         
   9   0  10      14674.50      14267.63       483.06 o                         
  -9   1  10       2024.78       2115.20       117.91 o                         
  -8   1  10        378.14        420.85        45.67 o                         
  -7   1  10        728.17        701.10        55.17 o                         
  -6   1  10       5177.48       4845.33       139.15 o                         
  -5   1  10       4837.24       4658.62       116.74 o                         
  -4   1  10        662.13        737.63        44.40 o                         
  -3   1  10        220.49        267.67        24.06 o                         
  -2   1  10        203.22        258.97        21.32 o                         
  -1   1  10       5201.21       5236.04        91.03 o                         
   0   1  10       9593.06      10122.07       224.73 o                         
   1   1  10       3750.53       3967.84        73.78 o                         
   2   1  10         22.47         38.39        15.64 o                         
   3   1  10       3151.53       3087.25        61.27 o                         
   4   1  10       8704.95       8583.74       132.84 o                         
   5   1  10       5952.19       5799.55       115.79 o                         
   6   1  10         77.48         75.24        26.03 o                         
   7   1  10       5415.82       5391.72       137.34 o                         
   8   1  10       4114.84       4063.46       130.56 o                         
   9   1  10        363.38        369.77        63.92 o                         
  -9   2  10       1056.26       1104.75        91.07 o                         
  -8   2  10         57.26        107.34        35.66 o                         
  -7   2  10         16.41         70.26        30.00 o                         
  -6   2  10       1901.01       1873.72        83.35 o                         
  -5   2  10        257.19        260.52        28.03 o                         
  -4   2  10       1572.24       1527.68        61.06 o                         
  -3   2  10       4184.38       4188.05        91.35 o                         
  -2   2  10        423.16        406.61        25.40 o                         
  -1   2  10      11270.72      10894.25       198.22 o                         
   0   2  10       8183.08       8349.57       184.97 o                         
   1   2  10       1462.39       1627.23        40.59 o                         
   2   2  10        170.06        153.68        21.07 o                         
   3   2  10       6819.24       6726.12        91.38 o                         
   4   2  10      17254.10      17333.56       246.60 o                         
   5   2  10       5380.62       5238.44       113.59 o                         
   6   2  10          4.53          8.15        20.47 o                         
   7   2  10       1006.52       1078.45        60.12 o                         
   8   2  10        634.38        682.22        51.10 o                         
   9   2  10        962.21        969.87        92.38 o                         
  -9   3  10       9529.23       9865.17       334.97 o                         
  -8   3  10       9194.91       9319.60       218.01 o                         
  -7   3  10         12.89        118.05        33.47 o                         
  -6   3  10      30850.51      30104.12       331.52 o                         
  -5   3  10      41742.49      40079.65       393.13 o                         
  -4   3  10      18767.19      17904.85       212.25 o                         
  -3   3  10        393.88        375.48        26.82 o                         
  -2   3  10      21151.86      20588.90       223.06 o                         
  -1   3  10      72891.20      69646.39       881.86 o                         
   0   3  10      33545.00      33676.74       823.98 o                         
   1   3  10         33.40         91.77        18.27 o                         
   2   3  10      20529.25      19021.31       310.29 o                         
   3   3  10      16606.13      15594.88       198.46 o                         
   4   3  10       4411.33       4365.57        90.33 o                         
   5   3  10        183.17        195.96        32.26 o                         
   6   3  10       2084.55       1990.38        74.92 o                         
   7   3  10       6281.75       6227.40       144.59 o                         
   8   3  10        486.68        496.06        44.27 o                         
   9   3  10        450.34        402.67       115.42 o                         
  -9   4  10        518.15        453.99       208.08 o                         
  -8   4  10      11658.00      11970.21       266.16 o                         
  -7   4  10      24995.80      24616.79       350.02 o                         
  -6   4  10      15963.05      15670.03       239.50 o                         
  -5   4  10         45.01        126.37        25.73 o                         
  -4   4  10      26585.39      26042.24       250.64 o                         
  -3   4  10      62437.57      60955.16       571.65 o                         
  -2   4  10      31457.27      30014.67       293.88 o                         
  -1   4  10         12.73        106.15        27.98 o                         
   0   4  10      33739.76      36614.66      1299.27 o                         
   1   4  10      48061.20      47438.05       925.57 o                         
   2   4  10      22126.54      19804.76       348.28 o                         
   3   4  10        121.23        130.56        15.72 o                         
   4   4  10       9181.16       8970.50       134.86 o                         
   5   4  10      14502.13      13936.97       181.25 o                         
   6   4  10       2947.01       2839.11        89.70 o                         
   7   4  10         84.21         55.89        26.36 o                         
   8   4  10       2711.38       2461.61       114.91 o                         
   9   4  10       3283.93       3115.11       314.92 o                         
  -9   5  10       2154.93       2153.15       429.75 o                         
  -8   5  10       2536.68       2513.14       138.23 o                         
  -7   5  10         24.84          9.18        38.04 o                         
  -6   5  10        283.58        281.95        34.98 o                         
  -5   5  10       4240.91       4101.76       111.04 o                         
  -4   5  10       1754.36       1739.32        65.87 o                         
  -3   5  10       2517.35       2396.37        68.58 o                         
  -2   5  10      25889.87      24144.15       275.12 o                         
  -1   5  10       8372.20       8753.72       248.89 o                         
   0   5  10         74.49        123.18        30.32 o                         
   1   5  10      10309.81      11031.77       206.85 o                         
   2   5  10      22741.50      19750.76       366.38 o                         
   3   5  10      26882.99      24237.87       257.08 o                         
   4   5  10       1610.77       1527.45        55.30 o                         
   5   5  10       5624.94       5519.32       109.64 o                         
   6   5  10      12226.27      11773.72       218.68 o                         
   7   5  10       6398.93       5829.22       162.17 o                         
   8   5  10       2983.67       2859.37       122.50 o                         
  -8   6  10        622.36        497.65        60.08 o                         
  -7   6  10         82.30         19.28        42.42 o                         
  -6   6  10         87.25         79.09        34.22 o                         
  -5   6  10          2.80        -27.50        27.50 o                         
  -4   6  10         80.43         98.64        27.45 o                         
  -3   6  10       1638.24       1576.96        65.64 o                         
  -2   6  10        500.33        388.87        30.19 o                         
  -1   6  10        504.20        602.84        38.99 o                         
   0   6  10         44.41        104.41        26.83 o                         
   1   6  10         38.92         74.63        21.31 o                         
   2   6  10       7290.20       6507.52       157.07 o                         
   3   6  10       2369.97       2001.31        71.88 o                         
   4   6  10         20.91         66.57        26.81 o                         
   5   6  10       1321.09       1442.23        74.86 o                         
   6   6  10       1200.21       1415.04        81.03 o                         
   7   6  10       1373.00       1321.89        82.92 o                         
   8   6  10         56.05         65.77        42.03 o                         
  -8   7  10       1252.39        886.90       100.52 o                         
  -7   7  10         19.02        -27.49        49.03 o                         
  -6   7  10       1960.55       1840.75       100.38 o                         
  -5   7  10       1744.16       1626.33        82.97 o                         
  -4   7  10        363.12        292.10        38.83 o                         
  -3   7  10        423.57        336.44        32.99 o                         
  -2   7  10       5946.99       5779.39       146.14 o                         
  -1   7  10       9486.76      10446.88       258.33 o                         
   0   7  10       2423.42       3021.32       109.01 o                         
   1   7  10        812.88       1043.71        49.25 o                         
   2   7  10      16111.71      15031.80       282.67 o                         
   3   7  10      24150.04      21895.46       306.14 o                         
   4   7  10      10923.61      10449.62       211.09 o                         
   5   7  10         53.31         98.92        39.62 o                         
   6   7  10       6424.79       6505.14       176.85 o                         
   7   7  10      16487.45      16800.16       298.49 o                         
   8   7  10      10970.33      11063.21       383.85 o                         
  -8   8  10       5452.24       5738.14       429.68 o                         
  -7   8  10      14208.30      13723.00       348.91 o                         
  -6   8  10       5551.44       4768.01       184.37 o                         
  -5   8  10       1103.05        971.33        71.08 o                         
  -4   8  10      10577.68      10243.67       222.19 o                         
  -3   8  10      16002.67      15038.73       280.83 o                         
  -2   8  10      13370.20      13421.69       235.92 o                         
  -1   8  10       1369.40       1697.24        74.31 o                         
   0   8  10       4971.04       5775.38       157.92 o                         
   1   8  10      19090.53      21788.56       304.76 o                         
   2   8  10       8064.85       7584.69       152.73 o                         
   3   8  10       1546.18       1282.33        60.73 o                         
   4   8  10       1032.96        962.69        64.93 o                         
   5   8  10       6278.53       6001.52       160.68 o                         
   6   8  10       8329.99       8223.58       197.55 o                         
   7   8  10        345.55        517.40        57.29 o                         
   8   8  10       1671.51       1602.82       163.99 o                         
  -8   9  10        126.88        224.74       197.57 o                         
  -7   9  10        702.99        665.88        75.17 o                         
  -6   9  10        297.51        256.45        61.95 o                         
  -5   9  10       3875.14       3756.72       162.22 o                         
  -4   9  10       4292.94       4052.93       148.65 o                         
  -3   9  10         52.87         23.06        31.17 o                         
  -2   9  10        718.89        846.29        54.59 o                         
  -1   9  10       1041.17       1365.19        73.91 o                         
   0   9  10       3575.69       4217.95       131.17 o                         
   1   9  10       1956.90       2314.52        84.22 o                         
   2   9  10        921.71        906.20        47.93 o                         
   3   9  10        291.42        140.80        35.76 o                         
   4   9  10        723.64        557.07        44.74 o                         
   5   9  10          0.94        -11.48        31.21 o                         
   6   9  10        170.97        101.52        35.66 o                         
   7   9  10        462.83        559.72        57.71 o                         
   8   9  10         85.78        215.57       146.84 o                         
  -7  10  10       6061.26       5572.79       261.46 o                         
  -6  10  10       3857.58       3590.90       169.07 o                         
  -5  10  10         33.20         40.16        46.88 o                         
  -4  10  10       5206.45       4907.48       174.09 o                         
  -3  10  10      10954.90      10507.92       320.04 o                         
  -2  10  10      11212.03      11919.09       252.72 o                         
  -1  10  10       2484.49       2960.47       112.37 o                         
   0  10  10        232.94        425.81        43.25 o                         
   1  10  10       6626.18       7762.04       173.11 o                         
   2  10  10       6986.06       7462.19       168.58 o                         
   3  10  10       3481.90       3040.41       103.47 o                         
   4  10  10          3.80        -34.74        34.74 o                         
   5  10  10       1019.35       1102.46        77.39 o                         
   6  10  10       1481.22       1528.15        91.44 o                         
   7  10  10        108.43         63.12        55.30 o                         
   8  10  10          7.80        -11.06       121.56 o                         
  -7  11  10       1081.19       1052.54       257.45 o                         
  -6  11  10       8994.58       8422.60       262.82 o                         
  -5  11  10      15539.64      14170.80       351.47 o                         
  -4  11  10      11664.64      10887.77       355.11 o                         
  -3  11  10        264.49        207.51        52.32 o                         
  -2  11  10      15787.55      17025.98       298.17 o                         
  -1  11  10      20183.23      22998.21       411.18 o                         
   0  11  10       7885.63       9141.02       189.90 o                         
   1  11  10       1382.33       1734.19        83.52 o                         
   2  11  10       3545.43       3716.04       124.57 o                         
   3  11  10      17728.41      16860.41       367.78 o                         
   4  11  10      10427.16       9461.39       248.97 o                         
   5  11  10         29.51         12.41        38.95 o                         
   6  11  10       3721.61       3546.02       161.82 o                         
   7  11  10       4592.34       4824.05       382.71 o                         
  -7  12  10       3424.85       2441.17       424.09 o                         
  -6  12  10        161.47         22.68        60.34 o                         
  -5  12  10        379.96        188.31        49.65 o                         
  -4  12  10       2609.94       2293.53       112.51 o                         
  -3  12  10        844.76        772.27        61.23 o                         
  -2  12  10        395.23        542.44        52.17 o                         
  -1  12  10        684.76        786.97        63.43 o                         
   0  12  10      10216.53      11939.82       261.42 o                         
   1  12  10      13466.64      15727.39       303.59 o                         
   2  12  10        688.08        750.27        70.82 o                         
   3  12  10       2060.40       1882.34       113.79 o                         
   4  12  10       7248.65       6089.67       294.00 o                         
   5  12  10      11994.69      11086.73       298.11 o                         
   6  12  10       6791.83       6427.07       298.64 o                         
   7  12  10         58.68        -47.29       146.96 o                         
  -6  13  10          2.52        -57.08       140.32 o                         
  -5  13  10          2.51        -62.92        62.92 o                         
  -4  13  10         72.05          9.99        41.47 o                         
  -3  13  10          0.28        -16.90        57.57 o                         
  -2  13  10         51.24        101.28        60.09 o                         
  -1  13  10         10.95        158.47        45.37 o                         
   0  13  10        164.30        305.22        50.71 o                         
   1  13  10          9.45        141.85        44.11 o                         
   2  13  10          9.28         46.34        49.68 o                         
   3  13  10         14.36         -9.75        56.72 o                         
   4  13  10         21.87        -67.19        67.19 o                         
   5  13  10          7.86        -19.07        47.77 o                         
   6  13  10         12.75          3.06        67.10 o                         
  -5  14  10        166.65         46.39        81.16 o                         
  -4  14  10       1765.19       1654.49       116.18 o                         
  -3  14  10       2466.67       2629.95       139.16 o                         
  -2  14  10       2986.46       3272.95       151.98 o                         
  -1  14  10        594.63        861.63        89.32 o                         
   0  14  10      10612.59      12340.04       317.68 o                         
   1  14  10      12860.69      15140.41       325.30 o                         
   2  14  10       1040.87       1268.25        97.85 o                         
   3  14  10       2109.03       2153.17       142.57 o                         
   4  14  10       5529.09       5328.87       230.75 o                         
   5  14  10       6136.27       5058.44       369.40 o                         
   6  14  10       4565.16       4362.58       517.33 o                         
  -5  15  10      17438.35      16813.81      1456.79 o                         
  -4  15  10      11573.27      10729.88       687.80 o                         
  -3  15  10         12.25        121.16        71.10 o                         
  -2  15  10      11349.34      12031.96       408.52 o                         
  -1  15  10      15804.29      17633.93       517.60 o                         
   0  15  10       9075.24      10459.97       312.63 o                         
   1  15  10         51.42        186.28        66.20 o                         
   2  15  10       3712.26       4006.09       177.61 o                         
   3  15  10       9184.48       9912.77       296.58 o                         
   4  15  10       4944.44       4773.46       277.50 o                         
   5  15  10          5.24       -210.37       210.37 o                         
  -4  16  10       6037.44       5826.72       757.12 o                         
  -3  16  10      11351.38      12189.06       521.05 o                         
  -2  16  10       3983.31       4696.43       206.39 o                         
  -1  16  10        175.88        274.30        65.39 o                         
   0  16  10       4956.41       5619.42       233.41 o                         
   1  16  10       7444.96       8457.48       275.16 o                         
   2  16  10       2259.63       2781.04       150.09 o                         
   3  16  10        115.04        137.94        73.52 o                         
   4  16  10       3416.89       3426.82       536.83 o                         
  -3  17  10        827.55        522.16       214.94 o                         
  -2  17  10         20.88        220.15       139.63 o                         
  -1  17  10         41.68         62.84        74.06 o                         
   0  17  10       1143.96       1217.30       188.93 o                         
   1  17  10       4574.97       4930.45       326.86 o                         
   2  17  10       3917.49       4212.86       438.46 o                         
   3  17  10        191.56        161.76       114.18 o                         
  -1  18  10        462.68        151.89       175.33 o                         
   0  18  10        494.89        591.50       145.75 o                         
  -9   1  11        273.13        205.71        77.55 o                         
  -8   1  11       2566.60       2477.81       116.34 o                         
  -7   1  11       1988.53       1961.78        91.53 o                         
  -6   1  11       1848.31       1790.61        82.88 o                         
  -5   1  11       1958.11       1854.18        78.22 o                         
  -4   1  11      10811.54      10519.18       179.00 o                         
  -3   1  11       2180.03       2258.62        75.26 o                         
  -2   1  11       2894.19       2954.64        83.05 o                         
  -1   1  11       7461.37       7757.88       133.29 o                         
   0   1  11      13351.53      13759.10       307.51 o                         
   1   1  11      11822.94      12803.62       236.16 o                         
   2   1  11        217.53        172.57        27.07 o                         
   3   1  11      22871.24      22297.07       410.34 o                         
   4   1  11      26583.88      25918.56       433.51 o                         
   5   1  11       6460.80       6451.71       126.28 o                         
   6   1  11         58.68         84.78        28.58 o                         
   7   1  11       2580.36       2671.29       100.26 o                         
   8   1  11      10546.14      10215.20       211.64 o                         
   9   1  11       8558.22       8789.21       511.26 o                         
  -8   2  11        272.97        346.30        47.13 o                         
  -7   2  11      14341.72      13865.65       280.94 o                         
  -6   2  11      25555.47      24524.03       333.13 o                         
  -5   2  11      18739.99      18027.44       232.60 o                         
  -4   2  11       1132.17       1138.20        53.86 o                         
  -3   2  11       7733.39       7719.15       137.17 o                         
  -2   2  11      51791.29      51373.48       360.83 o                         
  -1   2  11      44926.49      45468.05       789.22 o                         
   0   2  11       4259.87       4510.31       111.78 o                         
   1   2  11       9733.59      10205.43       192.62 o                         
   2   2  11      22712.39      19975.72       373.20 o                         
   3   2  11      22337.60      20676.63       352.12 o                         
   4   2  11       4579.89       4551.23       101.75 o                         
   5   2  11       1163.97       1174.04        55.70 o                         
   6   2  11      11298.58      11052.88       179.63 o                         
   7   2  11       7258.21       7100.79       166.16 o                         
   8   2  11        153.88        155.64        31.75 o                         
  -9   3  11       2945.68       2599.30       526.74 o                         
  -8   3  11       6895.59       6970.27       229.84 o                         
  -7   3  11       6132.97       6162.35       176.78 o                         
  -6   3  11        303.70        306.61        36.97 o                         
  -5   3  11       4349.95       4358.11       118.25 o                         
  -4   3  11      20514.32      20097.89       241.55 o                         
  -3   3  11      26545.76      25583.42       259.30 o                         
  -2   3  11       4226.73       4009.55        95.31 o                         
  -1   3  11       5739.85       5773.46       137.20 o                         
   0   3  11      23875.06      24853.49       782.11 o                         
   1   3  11      12994.15      12967.96       259.32 o                         
   2   3  11       2496.13       2148.59        59.86 o                         
   3   3  11        841.91        749.51        34.29 o                         
   4   3  11       4339.12       3979.17        95.47 o                         
   5   3  11       3594.24       3515.69        95.96 o                         
   6   3  11        304.69        331.99        34.72 o                         
   7   3  11        332.10        304.19        44.87 o                         
   8   3  11        638.66        461.67        48.80 o                         
   9   3  11        125.92         15.74       116.42 o                         
  -8   4  11        619.20        580.97        68.05 o                         
  -7   4  11       4375.81       4398.46       177.37 o                         
  -6   4  11       2011.22       2095.78       106.44 o                         
  -5   4  11         33.09         39.53        26.75 o                         
  -4   4  11        314.24        328.05        32.58 o                         
  -3   4  11        108.33        123.24        22.43 o                         
  -2   4  11       2353.35       2297.27        85.33 o                         
  -1   4  11       8842.80       8788.61       256.05 o                         
   0   4  11       3761.47       4211.70       198.09 o                         
   1   4  11       1742.89       1862.69        59.28 o                         
   2   4  11        956.78        710.89        39.86 o                         
   3   4  11        771.66        752.27        38.69 o                         
   4   4  11       7183.93       6813.51       149.14 o                         
   5   4  11       5079.38       4972.22       131.00 o                         
   6   4  11        380.89        372.85        41.59 o                         
   7   4  11         59.64        128.37        35.43 o                         
   8   4  11         51.87         33.37        38.47 o                         
  -8   5  11       7332.41       7172.56       269.24 o                         
  -7   5  11       2025.59       1911.24       113.49 o                         
  -6   5  11          3.35         69.91        36.72 o                         
  -5   5  11       6599.38       6310.68       166.12 o                         
  -4   5  11      15622.34      15153.94       240.51 o                         
  -3   5  11       9863.18       9448.55       198.56 o                         
  -2   5  11         28.63         88.07        25.06 o                         
  -1   5  11       1175.08       1289.25        65.90 o                         
   0   5  11       8021.29       8611.16       370.97 o                         
   1   5  11      11793.43      12788.98       248.13 o                         
   2   5  11      10031.95       9216.41       175.39 o                         
   3   5  11        581.11        470.74        29.53 o                         
   4   5  11       7976.07       7538.90       164.29 o                         
   5   5  11       9958.42       9677.00       203.17 o                         
   6   5  11       3647.85       3668.45       134.88 o                         
   7   5  11         28.44        185.95        45.12 o                         
   8   5  11       4111.63       4257.98       208.71 o                         
  -8   6  11         15.99        -54.25        99.84 o                         
  -7   6  11       1552.67       1266.22        95.63 o                         
  -6   6  11       2308.58       2247.87       119.90 o                         
  -5   6  11       2107.99       2036.27        94.74 o                         
  -4   6  11        387.25        270.04        32.31 o                         
  -3   6  11       4445.58       4216.50       131.07 o                         
  -2   6  11       4013.33       4156.05       127.03 o                         
  -1   6  11        582.75        642.97        43.55 o                         
   0   6  11        297.67        487.64        45.76 o                         
   1   6  11       8057.79       8694.88       178.97 o                         
   2   6  11      18641.58      17497.17       257.10 o                         
   3   6  11       9923.30       8429.45       182.21 o                         
   4   6  11        132.54        160.40        39.45 o                         
   5   6  11       5538.61       5544.04       163.32 o                         
   6   6  11      16887.60      16477.75       297.87 o                         
   7   6  11      16229.06      16148.33       295.65 o                         
   8   6  11       3032.04       3219.65       406.41 o                         
  -7   7  11        486.52        416.13        55.04 o                         
  -6   7  11       2168.61       1748.43       102.83 o                         
  -5   7  11       1599.02       1392.76        81.26 o                         
  -4   7  11         39.22         14.12        31.10 o                         
  -3   7  11         16.62        -12.77        27.67 o                         
  -2   7  11       1717.38       1650.77        83.30 o                         
  -1   7  11        143.51        161.71        27.23 o                         
   0   7  11        477.05        599.62        41.56 o                         
   1   7  11        914.90       1080.84        52.32 o                         
   2   7  11        364.27        298.51        29.47 o                         
   3   7  11       2052.64       1603.16        78.37 o                         
   4   7  11         90.54         62.59        26.97 o                         
   5   7  11       1996.00       1744.09        89.31 o                         
   6   7  11       1504.39       1585.57        90.73 o                         
   7   7  11        178.66        189.53        55.94 o                         
   8   7  11        444.51        337.03       303.93 o                         
  -7   8  11         68.54         20.23        51.27 o                         
  -6   8  11       2026.26       1773.18       116.12 o                         
  -5   8  11       3217.48       2724.69       138.60 o                         
  -4   8  11        951.32        839.12        66.01 o                         
  -3   8  11       1104.03        978.12        63.54 o                         
  -2   8  11       6277.25       6435.64       169.98 o                         
  -1   8  11       4015.33       4452.03       123.40 o                         
   0   8  11       1760.93       2020.73        80.32 o                         
   1   8  11      13734.30      15585.23       282.64 o                         
   2   8  11      13555.84      13989.18       190.29 o                         
   3   8  11       1810.34       1457.28        89.08 o                         
   4   8  11        495.16        327.99        34.15 o                         
   5   8  11       5966.87       5810.65       166.42 o                         
   6   8  11       9013.63       9240.97       230.93 o                         
   7   8  11       4935.27       5151.81       172.90 o                         
  -7   9  11      14336.88      13720.49       513.72 o                         
  -6   9  11        505.03        468.23        63.96 o                         
  -5   9  11       9182.83       8337.37       248.27 o                         
  -4   9  11      34114.11      31848.13       630.41 o                         
  -3   9  11      33476.00      32327.07       715.26 o                         
  -2   9  11       6387.14       6668.89       169.82 o                         
  -1   9  11      11478.40      12764.67       294.73 o                         
   0   9  11      41181.42      47278.59      1029.07 o                         
   1   9  11      31932.04      37077.87       558.97 o                         
   2   9  11       2514.86       2666.71        94.11 o                         
   3   9  11       3385.90       2746.63        98.39 o                         
   4   9  11      13831.91      12773.08       245.55 o                         
   5   9  11       7768.06       7477.50       193.88 o                         
   6   9  11        679.47        652.37        57.54 o                         
   7   9  11       1612.55       1372.81       114.88 o                         
  -7  10  11       1476.44       1536.27       391.20 o                         
  -6  10  11      18275.19      17101.30       377.15 o                         
  -5  10  11      19492.99      17277.33       397.92 o                         
  -4  10  11       1707.36       1558.77        90.40 o                         
  -3  10  11      15313.23      15264.57       290.64 o                         
  -2  10  11      35263.00      37397.21       646.70 o                         
  -1  10  11      23858.46      27133.25       540.58 o                         
   0  10  11       2159.71       2684.80        98.66 o                         
   1  10  11       4804.82       5486.59       135.44 o                         
   2  10  11      26337.62      28524.29       338.31 o                         
   3  10  11      14796.07      14165.51       244.93 o                         
   4  10  11         50.74        -36.92        36.92 o                         
   5  10  11       5032.27       4474.59       154.06 o                         
   6  10  11       3318.29       2892.50       134.22 o                         
   7  10  11        908.62        671.42        90.44 o                         
  -6  11  11        463.22        373.38        53.35 o                         
  -5  11  11          3.54        -58.49        58.49 o                         
  -4  11  11        475.49        413.88        82.13 o                         
  -3  11  11        246.40        295.56        50.33 o                         
  -2  11  11        646.22        686.85        69.73 o                         
  -1  11  11       5500.83       6355.28       175.56 o                         
   0  11  11       5773.69       6651.02       159.90 o                         
   1  11  11          4.41        128.33        30.66 o                         
   2  11  11       6902.34       7313.86       182.94 o                         
   3  11  11       9433.72       9098.49       201.27 o                         
   4  11  11       5601.01       4718.70       190.33 o                         
   5  11  11       1223.34        916.97        63.59 o                         
   6  11  11       1266.96       1279.54       134.55 o                         
   7  11  11       5875.75       5703.30       828.28 o                         
  -6  12  11       1483.70        971.87       179.61 o                         
  -5  12  11        131.32        -56.32        56.32 o                         
  -4  12  11        189.95        196.59        47.29 o                         
  -3  12  11       2959.91       3143.71       131.55 o                         
  -2  12  11        672.51        730.44        69.56 o                         
  -1  12  11        723.25        891.16        76.23 o                         
   0  12  11       1633.88       1904.21        96.51 o                         
   1  12  11       1012.42       1328.66        88.08 o                         
   2  12  11       1640.23       1924.74       115.81 o                         
   3  12  11       5007.93       5180.38       212.33 o                         
   4  12  11       2448.83       2061.70       115.41 o                         
   5  12  11        190.28         61.17        58.81 o                         
   6  12  11        637.89        588.88        92.73 o                         
  -5  13  11        833.74        537.88       119.06 o                         
  -4  13  11        798.45        741.11        77.39 o                         
  -3  13  11        731.88        802.61        78.62 o                         
  -2  13  11        112.34        167.69        50.26 o                         
  -1  13  11       3750.96       4479.54       170.87 o                         
   0  13  11       6831.86       8149.93       235.61 o                         
   1  13  11       1512.03       1960.02       126.09 o                         
   2  13  11        189.18        253.40        61.01 o                         
   3  13  11       1759.70       1759.94       128.42 o                         
   4  13  11       7004.32       6432.18       269.85 o                         
   5  13  11      10787.38       9743.67       622.54 o                         
   6  13  11       2706.25       3415.28       615.22 o                         
  -5  14  11       1720.20       1087.97       334.23 o                         
  -4  14  11          7.34         78.86        60.63 o                         
  -3  14  11       1045.80       1148.77        90.82 o                         
  -2  14  11       1676.82       1937.30       117.73 o                         
  -1  14  11       1718.53       2058.78       138.50 o                         
   0  14  11        661.34        860.65        92.50 o                         
   1  14  11         13.44         88.65        48.35 o                         
   2  14  11       1778.46       2073.76       142.13 o                         
   3  14  11       2840.48       3189.45       175.15 o                         
   4  14  11       1602.51       1425.85       117.57 o                         
   5  14  11         40.44       -302.75       302.75 o                         
  -4  15  11         10.98        143.87       133.19 o                         
  -3  15  11        242.78        308.57        84.82 o                         
  -2  15  11         52.38        188.81        93.54 o                         
  -1  15  11        818.61        966.36       103.39 o                         
   0  15  11       1311.86       1639.84       131.21 o                         
   1  15  11         25.08        207.03        59.31 o                         
   2  15  11        760.59       1122.11        97.34 o                         
   3  15  11        698.67        914.09       113.78 o                         
   4  15  11        614.62        669.31       161.35 o                         
  -3  16  11       3297.05       3127.32       335.74 o                         
  -2  16  11      11576.82      11840.11       564.05 o                         
  -1  16  11       8967.95       9506.77       375.87 o                         
   0  16  11       2546.90       3054.29       257.68 o                         
   1  16  11        192.47        385.37        97.96 o                         
   2  16  11       8018.19       8583.83       431.35 o                         
   3  16  11       8307.52       8875.28       613.49 o                         
  -2  17  11        588.12        669.07       329.30 o                         
  -1  17  11       4375.39       4705.71       523.39 o                         
   0  17  11      13392.95      13765.62      1009.52 o                         
   1  17  11       9534.76      10188.35       710.64 o                         
   2  17  11        317.56        674.68       265.75 o                         
  -8   0  12       3092.52       3107.45       189.97 o                         
  -7   0  12       1085.87       1091.36        99.24 o                         
  -6   0  12       2021.66       1881.86       126.94 o                         
  -5   0  12       5512.28       5487.58       204.05 o                         
  -4   0  12       1767.33       1865.50       106.84 o                         
  -3   0  12       4092.92       4034.92       148.84 o                         
  -2   0  12       3223.53       3197.69       125.04 o                         
  -1   0  12       3702.69       3913.99       150.56 o                         
   0   0  12       4511.67       4621.65       172.38 o                         
   1   0  12         65.03        100.93        29.23 o                         
   2   0  12      11544.83      10932.22       222.59 o                         
   3   0  12      14178.79      12603.11       463.71 o                         
   4   0  12      10111.56       9557.27       267.20 o                         
   5   0  12       3271.46       3190.61       138.57 o                         
   6   0  12        395.37        435.28        67.07 o                         
   7   0  12       8474.37       8296.08       257.74 o                         
   8   0  12      18573.31      18185.30       595.27 o                         
  -8   1  12       4649.37       4683.76       188.63 o                         
  -7   1  12       8340.13       7993.72       199.54 o                         
  -6   1  12        817.13        812.24        58.18 o                         
  -5   1  12         93.68        105.45        26.60 o                         
  -4   1  12       2071.67       2029.37        80.53 o                         
  -3   1  12       4357.71       4483.05       110.98 o                         
  -2   1  12       5103.63       5053.29       113.68 o                         
  -1   1  12        641.49        705.28        38.88 o                         
   0   1  12         28.18         57.24        15.69 o                         
   1   1  12       1478.61       1767.42        56.75 o                         
   2   1  12       3758.44       3531.72        77.27 o                         
   3   1  12       6450.81       5769.77       179.20 o                         
   4   1  12       1321.68       1295.37        56.07 o                         
   5   1  12        885.93        876.95        48.53 o                         
   6   1  12       4537.04       4388.79       120.11 o                         
   7   1  12       2041.13       2011.28        91.13 o                         
   8   1  12        191.28        174.21        52.51 o                         
  -8   2  12        919.25        964.15        90.52 o                         
  -7   2  12       4176.81       4128.95       166.52 o                         
  -6   2  12       1396.76       1397.23        78.24 o                         
  -5   2  12         37.38         63.74        26.52 o                         
  -4   2  12        418.70        434.78        37.48 o                         
  -3   2  12        131.11        225.59        27.92 o                         
  -2   2  12         13.28         39.70        17.04 o                         
  -1   2  12       1759.52       1909.48        64.43 o                         
   0   2  12       2110.67       2240.97        75.04 o                         
   1   2  12        211.10        296.12        22.25 o                         
   2   2  12      10445.77      10028.95       136.09 o                         
   3   2  12      11240.40      10031.43       229.96 o                         
   4   2  12       1529.20       1413.13        58.15 o                         
   5   2  12        509.18        537.57        42.71 o                         
   6   2  12       3039.23       3013.59       116.59 o                         
   7   2  12       3036.42       3067.46       128.73 o                         
   8   2  12       2275.74       2139.28       154.99 o                         
  -8   3  12       2742.50       2612.19       206.90 o                         
  -7   3  12      15557.03      15039.80       332.66 o                         
  -6   3  12      13792.77      13406.69       288.58 o                         
  -5   3  12       9555.54       9476.05       215.79 o                         
  -4   3  12       1348.70       1530.76        85.21 o                         
  -3   3  12      37189.05      36425.55       453.63 o                         
  -2   3  12      60224.29      60105.50       616.12 o                         
  -1   3  12      13145.51      13546.57       421.41 o                         
   0   3  12       2426.85       2847.49       136.50 o                         
   1   3  12      32060.26      34077.89       720.05 o                         
   2   3  12      24853.88      23662.38       231.27 o                         
   3   3  12      11165.97       9735.80       188.54 o                         
   4   3  12         17.63         30.14        28.87 o                         
   5   3  12       9399.50       9080.59       187.21 o                         
   6   3  12       9368.12       9236.66       201.47 o                         
   7   3  12        243.80        320.74        51.69 o                         
   8   3  12        218.32        149.40        88.29 o                         
  -8   4  12      10493.39       9750.49       401.38 o                         
  -7   4  12       3685.78       3461.39       161.97 o                         
  -6   4  12       2863.06       2862.69       135.54 o                         
  -5   4  12      32813.24      32133.93       407.84 o                         
  -4   4  12      46468.89      45874.29       473.46 o                         
  -3   4  12      12428.17      12057.48       232.13 o                         
  -2   4  12       4932.45       5059.25       133.31 o                         
  -1   4  12      35699.91      36685.22      1121.47 o                         
   0   4  12      54416.32      65926.98      1861.02 o                         
   1   4  12      18021.36      19007.85       392.73 o                         
   2   4  12       1786.31       1694.56        56.15 o                         
   3   4  12      24192.05      21004.11       363.58 o                         
   4   4  12      21095.39      19071.80       401.59 o                         
   5   4  12       3585.81       3493.90       115.31 o                         
   6   4  12        760.00        657.65        68.11 o                         
   7   4  12       6062.74       5817.63       191.21 o                         
   8   4  12       4828.75       5173.69       371.04 o                         
  -7   5  12        474.51        357.32        52.40 o                         
  -6   5  12       4927.37       4669.07       175.82 o                         
  -5   5  12       1904.15       1937.30        98.33 o                         
  -4   5  12       1032.93       1074.85        71.44 o                         
  -3   5  12       2816.14       2696.93       108.63 o                         
  -2   5  12       1651.63       1616.29        78.58 o                         
  -1   5  12         92.89         56.07        34.00 o                         
   0   5  12       5989.07       6696.92       289.43 o                         
   1   5  12      16595.07      17177.00       389.93 o                         
   2   5  12       7346.90       7093.70       134.93 o                         
   3   5  12       1037.75        777.60        53.34 o                         
   4   5  12      13072.61      11830.93       259.97 o                         
   5   5  12      15732.04      14741.25       348.36 o                         
   6   5  12       5449.88       4976.38       161.20 o                         
   7   5  12        374.18        370.39        60.96 o                         
  -7   6  12        106.54          8.64        49.23 o                         
  -6   6  12        444.14        217.03        41.31 o                         
  -5   6  12       3191.61       3040.53       125.32 o                         
  -4   6  12        112.90         60.55        38.34 o                         
  -3   6  12       1080.22       1017.56        76.02 o                         
  -2   6  12        404.84        409.67        49.43 o                         
  -1   6  12       1226.73       1293.01        70.10 o                         
   0   6  12       1197.12       1477.03        74.52 o                         
   1   6  12       1656.98       1927.60        72.79 o                         
   2   6  12         33.62          3.88        22.65 o                         
   3   6  12        318.44        193.12        43.61 o                         
   4   6  12        222.85        153.21        32.74 o                         
   5   6  12        802.02        790.41        63.18 o                         
   6   6  12        423.44        390.75        48.57 o                         
   7   6  12          6.83         46.34        41.15 o                         
   8   6  12       1120.19       1749.27       518.04 o                         
  -7   7  12       4533.52       4036.14       201.26 o                         
  -6   7  12       3475.91       3003.76       150.21 o                         
  -5   7  12        361.63        222.36        37.93 o                         
  -4   7  12       1005.33        860.92        64.63 o                         
  -3   7  12       5289.70       4942.42       178.20 o                         
  -2   7  12       3590.26       3536.36       129.66 o                         
  -1   7  12         19.34         52.97        31.67 o                         
   0   7  12       4474.74       5317.79       240.75 o                         
   1   7  12       8989.61      10071.05       193.38 o                         
   2   7  12       5435.40       5636.30       126.48 o                         
   3   7  12        507.99        293.55        61.85 o                         
   4   7  12       2050.25       1800.92        90.53 o                         
   5   7  12      13538.69      12950.66       262.95 o                         
   6   7  12      12660.29      12478.26       267.97 o                         
   7   7  12       3440.56       3498.58       155.34 o                         
  -7   8  12         69.92        -37.30        98.08 o                         
  -6   8  12       4154.43       3731.36       182.81 o                         
  -5   8  12       7307.21       6658.11       221.64 o                         
  -4   8  12      10442.42       9591.50       239.96 o                         
  -3   8  12       2956.06       2897.17       137.33 o                         
  -2   8  12       1249.94       1211.30        78.30 o                         
  -1   8  12      16576.77      18463.32       513.14 o                         
   0   8  12      14274.76      15882.99       394.48 o                         
   1   8  12       3673.54       4294.79       117.58 o                         
   2   8  12         67.04         68.24        32.81 o                         
   3   8  12       3944.61       3313.08       109.52 o                         
   4   8  12      10870.65       9713.51       209.32 o                         
   5   8  12       4942.92       4781.07       160.85 o                         
   6   8  12         36.98         66.90        37.97 o                         
   7   8  12       2424.58       2362.17       160.77 o                         
  -7   9  12        916.36        497.49       190.45 o                         
  -6   9  12       2735.03       2605.83       145.02 o                         
  -5   9  12         24.26         11.53        49.04 o                         
  -4   9  12       1877.10       1724.07       108.81 o                         
  -3   9  12       3238.25       3301.63       142.01 o                         
  -2   9  12       1877.34       2067.88        99.40 o                         
  -1   9  12       1155.66       1480.79        85.39 o                         
   0   9  12        117.29        221.74        37.17 o                         
   1   9  12        878.25       1052.26        60.49 o                         
   2   9  12       3788.44       4045.36       125.51 o                         
   3   9  12        630.61        508.05        39.29 o                         
   4   9  12          3.16        -41.93        41.93 o                         
   5   9  12        722.39        672.13        59.20 o                         
   6   9  12        110.11        110.07        41.19 o                         
   7   9  12        458.35        312.08        67.05 o                         
  -7  10  12        122.49       -112.26       228.22 o                         
  -6  10  12       1536.95       1383.91       130.67 o                         
  -5  10  12       6436.61       5539.11       211.50 o                         
  -4  10  12      10888.40      10124.67       253.51 o                         
  -3  10  12       4179.59       4403.79       169.79 o                         
  -2  10  12        217.31        281.27        49.41 o                         
  -1  10  12       6319.25       7097.95       180.74 o                         
   0  10  12      13152.26      14732.30       283.48 o                         
   1  10  12       8258.54       9298.66       172.25 o                         
   2  10  12        582.32        629.37        47.20 o                         
   3  10  12        774.55        728.61        53.50 o                         
   4  10  12       3081.09       2585.53       111.04 o                         
   5  10  12       4327.94       4039.32       151.41 o                         
   6  10  12       1238.95       1078.90        93.53 o                         
   7  10  12          7.30         64.81        70.35 o                         
  -6  11  12      11317.08       9339.12       621.11 o                         
  -5  11  12        658.90        506.26        71.12 o                         
  -4  11  12       5054.15       5008.01       181.15 o                         
  -3  11  12      15286.94      15860.06       364.94 o                         
  -2  11  12       8045.06       9028.80       232.65 o                         
  -1  11  12       4986.18       5759.69       167.72 o                         
   0  11  12        422.16        491.61        46.70 o                         
   1  11  12      14844.15      16628.44       315.49 o                         
   2  11  12      20284.10      22203.43       329.81 o                         
   3  11  12       3599.43       3645.43       139.81 o                         
   4  11  12        288.02         81.55        43.73 o                         
   5  11  12       3555.91       3145.73       148.94 o                         
   6  11  12       5546.96       5491.51       341.54 o                         
  -6  12  12        434.44        253.20       151.61 o                         
  -5  12  12       1803.24       1591.61       198.76 o                         
  -4  12  12       1030.45       1022.76        83.28 o                         
  -3  12  12        592.32        607.80        72.73 o                         
  -2  12  12       2325.46       2671.74       128.96 o                         
  -1  12  12       7050.67       7880.67       213.63 o                         
   0  12  12       1426.81       1695.76        91.30 o                         
   1  12  12        592.14        839.67        78.25 o                         
   2  12  12       1868.55       2090.79       120.35 o                         
   3  12  12       7870.20       8208.76       259.89 o                         
   4  12  12       9034.48       8738.55       277.09 o                         
   5  12  12        546.63        593.57       130.77 o                         
   6  12  12       3050.03       2889.45       308.63 o                         
  -5  13  12         45.99        -79.05       227.66 o                         
  -4  13  12        153.81         98.83        66.86 o                         
  -3  13  12         40.37        112.81        64.18 o                         
  -2  13  12          8.81         68.54        40.87 o                         
  -1  13  12         59.47        138.33        49.99 o                         
   0  13  12         64.34        152.92        52.48 o                         
   1  13  12        249.36        415.97        63.78 o                         
   2  13  12        124.47        281.69        57.29 o                         
   3  13  12         30.43        -51.26        51.26 o                         
   4  13  12          1.69        -74.36        74.36 o                         
  -4  14  12       3291.99       3766.02       447.70 o                         
  -3  14  12       1760.94       1994.12       122.23 o                         
  -2  14  12       1142.43       1388.99       110.00 o                         
  -1  14  12       6396.84       6954.32       227.94 o                         
   0  14  12       3448.19       4073.02       188.24 o                         
   1  14  12        158.46        253.65        56.03 o                         
   2  14  12       1729.91       2035.85       133.09 o                         
   3  14  12       4807.40       5286.22       280.58 o                         
   4  14  12       7194.01       7151.59       524.20 o                         
  -4  15  12       1454.76       1894.84       335.10 o                         
  -3  15  12      13803.92      14170.24      1080.27 o                         
  -2  15  12      15617.18      16230.60       532.03 o                         
  -1  15  12       7910.75       8598.58       356.64 o                         
   0  15  12        202.67        262.11        58.41 o                         
   1  15  12       9067.32       9613.14       319.81 o                         
   2  15  12      17506.31      19019.93       582.20 o                         
   3  15  12       2628.35       2917.25       268.53 o                         
  -2  16  12       1063.69       1045.24       409.81 o                         
  -1  16  12       7750.53       8997.29      1100.04 o                         
   0  16  12       8116.61       8760.32       477.58 o                         
   1  16  12       1172.98       1618.86       244.46 o                         
   2  16  12       1496.89       1089.06       325.22 o                         
   0  17  12       2518.31       2072.96       511.64 o                         
  -8   1  13       2649.57       2459.14       231.48 o                         
  -7   1  13       1003.57        941.28        82.49 o                         
  -6   1  13       4576.85       4572.80       171.32 o                         
  -5   1  13       4547.48       4651.43       152.05 o                         
  -4   1  13       2240.69       2106.66        90.45 o                         
  -3   1  13        176.12        182.12        27.26 o                         
  -2   1  13       1629.59       1655.39        67.86 o                         
  -1   1  13       7772.64       8165.76       192.90 o                         
   0   1  13        530.34        557.96        43.96 o                         
   1   1  13       4180.94       4714.51       124.41 o                         
   2   1  13      17638.41      17372.62       201.80 o                         
   3   1  13       9657.18       8011.89       275.41 o                         
   4   1  13        817.40        662.97        49.00 o                         
   5   1  13       1121.93       1185.43        66.88 o                         
   6   1  13       9029.32       8569.56       197.89 o                         
   7   1  13      14900.98      14412.13       290.57 o                         
   8   1  13       4679.59       4066.36       435.73 o                         
  -8   2  13       9195.31       8699.61       406.89 o                         
  -7   2  13      11252.69      11169.52       280.88 o                         
  -6   2  13       6027.36       5980.50       197.28 o                         
  -5   2  13        114.06        122.28        33.85 o                         
  -4   2  13      19208.44      19300.60       294.70 o                         
  -3   2  13      40309.90      40272.47       478.73 o                         
  -2   2  13      21369.59      21830.59       296.93 o                         
  -1   2  13        293.81        346.80        35.24 o                         
   0   2  13      19021.09      21348.76       778.53 o                         
   1   2  13      32197.10      34673.73       779.33 o                         
   2   2  13      19892.06      19634.17       217.47 o                         
   3   2  13       1188.26        850.64        60.81 o                         
   4   2  13       9655.83       8491.16       229.97 o                         
   5   2  13      17103.50      15781.85       342.69 o                         
   6   2  13       5251.91       5109.21       153.70 o                         
   7   2  13          4.30        125.23        42.71 o                         
   8   2  13        845.05        797.74       143.48 o                         
  -8   3  13       1117.59       1071.12       144.51 o                         
  -7   3  13        376.53        375.20        75.41 o                         
  -6   3  13       7374.94       7230.74       219.52 o                         
  -5   3  13      13640.79      13083.83       264.42 o                         
  -4   3  13       5024.24       5043.87       156.80 o                         
  -3   3  13        337.60        337.84        39.06 o                         
  -2   3  13      12100.88      12166.81       222.61 o                         
  -1   3  13      25090.50      25671.48       817.46 o                         
   0   3  13      14819.66      16591.36       508.38 o                         
   1   3  13        833.20        837.87        45.80 o                         
   2   3  13       4862.08       4867.88       107.71 o                         
   3   3  13      10380.92       8870.54       240.77 o                         
   4   3  13       7184.71       6354.47       172.35 o                         
   5   3  13        222.43        217.92        33.62 o                         
   6   3  13        701.07        548.24        51.13 o                         
   7   3  13       1247.51       1314.85        95.20 o                         
   8   3  13        287.16        347.44        90.33 o                         
  -8   4  13       2860.70       3163.65       622.97 o                         
  -7   4  13        430.32        346.70        58.98 o                         
  -6   4  13          6.50         46.54        36.94 o                         
  -5   4  13        807.71        751.89        61.91 o                         
  -4   4  13       3845.51       3777.68       141.53 o                         
  -3   4  13       3702.68       3526.51       129.19 o                         
  -2   4  13       1187.64       1304.55        75.91 o                         
  -1   4  13        119.22        125.96        32.79 o                         
   0   4  13          3.25         90.33        27.26 o                         
   1   4  13         69.13        113.94        33.60 o                         
   2   4  13       3463.90       3567.06        98.88 o                         
   3   4  13       8254.37       7312.32       230.77 o                         
   4   4  13       1113.25        750.92        57.43 o                         
   5   4  13         97.13         52.91        36.59 o                         
   6   4  13        619.20        605.23        54.34 o                         
   7   4  13       1010.88       1005.53        85.52 o                         
  -7   5  13       1935.85       1808.54       139.91 o                         
  -6   5  13      13291.91      12725.80       317.96 o                         
  -5   5  13      10637.39      10308.89       249.93 o                         
  -4   5  13        126.32        133.07        37.54 o                         
  -3   5  13       1716.96       1633.62        94.77 o                         
  -2   5  13       5782.37       5688.69       190.36 o                         
  -1   5  13      15489.56      15567.05       536.62 o                         
   0   5  13      10464.44      11588.33       453.36 o                         
   1   5  13        114.20        133.26        31.30 o                         
   2   5  13       5981.06       6321.13       145.17 o                         
   3   5  13       7055.96       6177.27       161.13 o                         
   4   5  13       5459.98       4852.53       145.24 o                         
   5   5  13       1301.83       1065.50        73.56 o                         
   6   5  13        318.30        298.00        49.64 o                         
   7   5  13       4764.79       4676.18       193.67 o                         
  -7   6  13       6112.60       6008.03       362.02 o                         
  -6   6  13        827.50        543.31        61.28 o                         
  -5   6  13       1801.89       1593.98        96.68 o                         
  -4   6  13       4418.27       4115.50       157.09 o                         
  -3   6  13       2154.73       1937.07       110.37 o                         
  -2   6  13         56.77         46.43        45.40 o                         
  -1   6  13       2748.66       2723.17       116.85 o                         
   0   6  13       6234.36       6791.55       269.19 o                         
   1   6  13       4192.36       4701.38       118.71 o                         
   2   6  13        402.76        427.85        42.12 o                         
   3   6  13       2661.20       2308.84        89.02 o                         
   4   6  13       8160.43       7195.34       189.24 o                         
   5   6  13       9734.80       9022.44       229.13 o                         
   6   6  13       4352.30       4101.08       162.52 o                         
   7   6  13          8.75        -25.06        79.31 o                         
  -7   7  13       2464.16       2017.38       288.09 o                         
  -6   7  13       1306.94        963.43        86.60 o                         
  -5   7  13        502.49        312.51        60.68 o                         
  -4   7  13        825.05        588.48        55.20 o                         
  -3   7  13        971.18        725.13        59.97 o                         
  -2   7  13       3158.97       3228.80       155.78 o                         
  -1   7  13        134.93        110.60        31.74 o                         
   0   7  13        310.57        280.89        55.14 o                         
   1   7  13         10.49         84.19        28.29 o                         
   2   7  13        249.55        354.34        41.49 o                         
   3   7  13        589.11        300.55        51.18 o                         
   4   7  13       1458.63       1047.45        83.93 o                         
   5   7  13        136.18         74.41        39.92 o                         
   6   7  13        337.84        191.20        42.13 o                         
   7   7  13         49.91       -228.02       228.02 o                         
  -6   8  13       3428.40       2925.50       167.56 o                         
  -5   8  13       2149.32       1960.44       129.56 o                         
  -4   8  13        171.89         37.30        58.28 o                         
  -3   8  13       5000.39       4780.10       181.91 o                         
  -2   8  13       3046.61       3085.70       140.46 o                         
  -1   8  13        279.03        287.09        39.97 o                         
   0   8  13       3986.40       4763.72       163.79 o                         
   1   8  13       4499.58       5377.48       144.77 o                         
   2   8  13       1796.64       2056.22        90.80 o                         
   3   8  13       1129.55        852.75        58.55 o                         
   4   8  13       9750.05       8714.00       261.38 o                         
   5   8  13       7376.82       7084.15       197.28 o                         
   6   8  13        589.85        562.73        56.11 o                         
   7   8  13        772.06        638.40       318.57 o                         
  -6   9  13       7491.44       6873.97       396.66 o                         
  -5   9  13      24288.24      22373.80       426.82 o                         
  -4   9  13      18510.92      17263.83       393.95 o                         
  -3   9  13        347.43        402.08        52.58 o                         
  -2   9  13      20470.97      21708.77       565.31 o                         
  -1   9  13      41637.67      45364.07      1354.50 o                         
   0   9  13      20936.30      23582.90       529.67 o                         
   1   9  13        121.51        221.21        33.26 o                         
   2   9  13       9335.74      10267.78       209.65 o                         
   3   9  13      25548.07      25814.27       379.21 o                         
   4   9  13      12499.19      11657.54       278.77 o                         
   5   9  13        179.21        108.04        39.29 o                         
   6   9  13       5069.35       4832.18       208.42 o                         
   7   9  13       4338.19       5290.32       792.24 o                         
  -6  10  13       6507.92       5657.78       733.78 o                         
  -5  10  13        394.21        251.18        59.53 o                         
  -4  10  13      12166.49      11620.34       327.73 o                         
  -3  10  13      20171.96      21052.50       422.94 o                         
  -2  10  13      13794.02      14941.42       480.51 o                         
  -1  10  13        460.97        521.54        56.76 o                         
   0  10  13      15664.85      17030.54       399.01 o                         
   1  10  13      34817.29      38535.21       737.39 o                         
   2  10  13       8413.08       9439.18       215.69 o                         
   3  10  13        372.13        272.75        46.02 o                         
   4  10  13       4895.46       4154.62       167.04 o                         
   5  10  13       8784.62       7642.57       231.03 o                         
   6  10  13       4349.65       3815.91       208.86 o                         
  -5  11  13         57.95        151.67        92.43 o                         
  -4  11  13       1193.53       1057.22        91.59 o                         
  -3  11  13        296.90        388.61        62.38 o                         
  -2  11  13       1050.16       1260.53        91.00 o                         
  -1  11  13        526.75        619.78        60.76 o                         
   0  11  13         28.73         83.76        31.23 o                         
   1  11  13       2012.77       2196.00        91.20 o                         
   2  11  13       5941.54       6521.54       181.40 o                         
   3  11  13       3703.35       3940.99       154.80 o                         
   4  11  13        211.91        121.94        70.23 o                         
   5  11  13       6477.93       5906.26       689.89 o                         
   6  11  13       5572.92       5523.38       762.36 o                         
  -5  12  13       2261.92       2325.59       436.19 o                         
  -4  12  13       1971.75       1890.90       163.10 o                         
  -3  12  13        344.85        397.09        61.53 o                         
  -2  12  13        298.59        271.55        61.54 o                         
  -1  12  13          2.79         79.03        53.00 o                         
   0  12  13        893.46       1108.30        78.00 o                         
   1  12  13       2095.30       2440.61       112.62 o                         
   2  12  13        626.46        643.40        73.16 o                         
   3  12  13        132.15        164.59        52.28 o                         
   4  12  13          7.81        -74.88        76.67 o                         
   5  12  13        872.20        550.90       694.19 o                         
  -4  13  13        327.51        353.25       218.79 o                         
  -3  13  13        807.55        858.31        84.53 o                         
  -2  13  13       6044.97       6601.07       265.29 o                         
  -1  13  13        507.09        604.29        64.80 o                         
   0  13  13         57.79        129.24        47.12 o                         
   1  13  13        717.01        798.83        73.37 o                         
   2  13  13       2082.12       2456.32       144.08 o                         
   3  13  13       5857.08       6512.53       272.21 o                         
   4  13  13       2067.84       2188.62       536.46 o                         
  -4  14  13       3473.16       3272.74       670.40 o                         
  -3  14  13       2871.07       3284.83       335.26 o                         
  -2  14  13        341.18        382.55        79.22 o                         
  -1  14  13         53.71        107.86        44.78 o                         
   0  14  13       2111.91       2260.52       134.80 o                         
   1  14  13       2745.80       3189.96       171.75 o                         
   2  14  13       1509.85       1791.79       186.00 o                         
   3  14  13          4.21         43.33       167.97 o                         
  -3  15  13        960.74       1253.39       360.86 o                         
  -1  15  13         68.42        265.21       105.62 o                         
   0  15  13         20.40        222.53       116.50 o                         
   1  15  13          5.59        120.38        92.20 o                         
   2  15  13        149.21        199.35       366.73 o                         
  -1  16  13       1624.15       2615.09       638.05 o                         
   0  16  13       4972.69       4217.15       705.40 o                         
  -7   0  14       6449.78       6303.22       419.57 o                         
  -6   0  14      12884.12      13171.28       483.56 o                         
  -5   0  14        380.00        327.20        74.65 o                         
  -4   0  14       1183.69       1010.78       107.21 o                         
  -3   0  14       3746.45       3695.77       202.65 o                         
  -2   0  14       2463.61       2831.90       194.86 o                         
  -1   0  14       1059.67       1160.59       116.24 o                         
   0   0  14       2745.57       3250.82       188.16 o                         
   1   0  14       7284.87       8497.17       354.00 o                         
   2   0  14       3470.50       3685.32       174.17 o                         
   3   0  14        488.58        346.62        75.97 o                         
   4   0  14        182.95        113.25        48.70 o                         
   5   0  14       4925.76       4392.15       226.74 o                         
   6   0  14      13223.59      11943.99       446.71 o                         
   7   0  14       8491.77       7829.55       500.40 o                         
  -7   1  14        337.30        377.94        89.94 o                         
  -6   1  14        995.44       1070.28        99.66 o                         
  -5   1  14       8909.02       9014.75       235.99 o                         
  -4   1  14       9632.08       9428.68       208.33 o                         
  -3   1  14       1561.17       1513.39        77.67 o                         
  -2   1  14       1715.26       1962.75        91.40 o                         
  -1   1  14       4744.85       5094.22       198.80 o                         
   0   1  14       4431.60       4742.49       215.69 o                         
   1   1  14       1778.73       2101.33        77.72 o                         
   2   1  14        668.18        764.33        46.11 o                         
   3   1  14        423.93        268.13        42.41 o                         
   4   1  14       2431.36       2055.43       112.55 o                         
   5   1  14       1914.25       1664.87        93.91 o                         
   6   1  14        777.45        699.01        69.74 o                         
   7   1  14        131.46        308.93        90.80 o                         
  -7   2  14       1807.28       1591.88       176.14 o                         
  -6   2  14         52.32         50.81        39.58 o                         
  -5   2  14       1668.04       1553.72        91.13 o                         
  -4   2  14       2794.26       2709.66       113.43 o                         
  -3   2  14       1058.70       1025.86        62.76 o                         
  -2   2  14         72.40        157.53        34.34 o                         
  -1   2  14       1904.31       1857.10        92.47 o                         
   0   2  14         70.26        148.19        33.38 o                         
   1   2  14       2579.97       3038.36        96.62 o                         
   2   2  14       1374.93       1603.67        73.09 o                         
   3   2  14         11.89        -41.51        41.51 o                         
   4   2  14       1164.59        913.17        58.43 o                         
   5   2  14       4039.34       3643.66       125.38 o                         
   6   2  14       5248.75       5010.90       186.14 o                         
   7   2  14        760.00        865.89       154.89 o                         
  -7   3  14       4816.89       4616.17       261.70 o                         
  -6   3  14       1189.19       1163.65        96.56 o                         
  -5   3  14       5198.48       5233.94       177.49 o                         
  -4   3  14      28294.68      27996.54       466.13 o                         
  -3   3  14      29067.22      28451.24       398.84 o                         
  -2   3  14       2050.72       1945.04        96.76 o                         
  -1   3  14       7442.89       8028.48       271.55 o                         
   0   3  14      27390.02      30827.55       888.25 o                         
   1   3  14      31404.30      34565.64       939.56 o                         
   2   3  14      11798.23      12644.72       227.76 o                         
   3   3  14       4156.56       3704.28       120.27 o                         
   4   3  14      22203.93      19769.52       521.38 o                         
   5   3  14       8785.47       8339.01       258.09 o                         
   6   3  14        732.06        613.58        64.70 o                         
   7   3  14         84.20         98.19        65.47 o                         
  -7   4  14       5526.15       5383.37       309.52 o                         
  -6   4  14      16326.06      16035.12       361.39 o                         
  -5   4  14      12940.89      12612.19       294.05 o                         
  -4   4  14       1372.05       1195.18        83.93 o                         
  -3   4  14       8186.97       7958.92       225.24 o                         
  -2   4  14      38137.00      37970.04       848.08 o                         
  -1   4  14      42724.71      43050.58      1176.12 o                         
   0   4  14       2204.62       2285.81       103.48 o                         
   1   4  14      11269.16      12722.90       351.01 o                         
   2   4  14      36157.18      37438.21       506.87 o                         
   3   4  14      23316.90      21172.03       387.50 o                         
   4   4  14       3672.39       3143.72       118.74 o                         
   5   4  14       3201.11       2840.46       120.68 o                         
   6   4  14       9623.51       8657.43       258.38 o                         
   7   4  14       7479.45       7583.46       471.27 o                         
  -7   5  14       4144.86       3825.29       307.32 o                         
  -6   5  14       1901.94       1717.42       117.45 o                         
  -5   5  14         58.64        -28.89        43.51 o                         
  -4   5  14        380.71        312.41        49.60 o                         
  -3   5  14       2530.22       2368.82       127.50 o                         
  -2   5  14       1086.82        994.04        73.38 o                         
  -1   5  14       1308.34       1219.31        79.92 o                         
   0   5  14       6776.03       7415.72       281.97 o                         
   1   5  14       1141.85       1262.37        63.14 o                         
   2   5  14       2779.25       3213.42       110.67 o                         
   3   5  14       7957.57       7058.21       181.05 o                         
   4   5  14       6176.08       5096.30       193.39 o                         
   5   5  14       2339.63       1803.35        96.81 o                         
   6   5  14        359.11        300.79        47.71 o                         
   7   5  14       7652.81       7584.47       402.97 o                         
  -7   6  14       2705.37       2085.19       449.78 o                         
  -6   6  14        885.24        624.95        72.49 o                         
  -5   6  14        336.37        210.54        46.97 o                         
  -4   6  14        539.14        335.78        70.36 o                         
  -3   6  14         44.20        -52.25        52.25 o                         
  -2   6  14        584.62        469.42        60.48 o                         
  -1   6  14       1216.02       1222.67        93.56 o                         
   0   6  14        566.29        529.97        69.46 o                         
   1   6  14        993.72       1237.77        63.96 o                         
   2   6  14         90.61        116.52        33.66 o                         
   3   6  14         32.46        -36.22        36.22 o                         
   4   6  14        850.23        507.58        79.68 o                         
   5   6  14        348.85        195.65        39.24 o                         
   6   6  14         53.18          4.93        37.41 o                         
  -6   7  14         94.58        -84.21        84.21 o                         
  -5   7  14       2813.93       2617.31       153.18 o                         
  -4   7  14       4913.23       4413.33       179.38 o                         
  -3   7  14        870.70        612.48        57.26 o                         
  -2   7  14        451.74        365.93        78.91 o                         
  -1   7  14       3271.51       3459.54       133.59 o                         
   0   7  14       5199.02       5607.79       189.87 o                         
   1   7  14       1271.56       1570.72        78.64 o                         
   2   7  14        563.05        689.40        56.31 o                         
   3   7  14       6123.30       6318.87       189.75 o                         
   4   7  14       9545.99       8497.90       262.21 o                         
   5   7  14       3913.80       3309.91       137.84 o                         
   6   7  14         17.65          8.96        43.19 o                         
  -6   8  14       9981.77       8776.77       513.81 o                         
  -5   8  14       6874.91       6163.67       249.62 o                         
  -4   8  14         23.54        -38.90        53.10 o                         
  -3   8  14      10971.05      10808.94       284.06 o                         
  -2   8  14      18281.99      18884.00       677.11 o                         
  -1   8  14       5132.32       5484.28       170.25 o                         
   0   8  14        419.13        433.60        59.18 o                         
   1   8  14       1604.96       1753.20        85.09 o                         
   2   8  14       9570.19      10551.08       229.72 o                         
   3   8  14      11615.58      12113.11       276.36 o                         
   4   8  14        271.08        146.74        55.71 o                         
   5   8  14       1271.66        768.52        65.77 o                         
   6   8  14       2711.43       2175.36       141.43 o                         
  -5   9  14       3488.02       3125.68       220.36 o                         
  -4   9  14       2120.45       1874.59       124.65 o                         
  -3   9  14        517.86        505.81        70.67 o                         
  -2   9  14         92.91        193.19        77.20 o                         
  -1   9  14       1794.44       2095.87       105.15 o                         
   0   9  14       4327.26       4853.93       143.32 o                         
   1   9  14       1893.78       2345.20        97.38 o                         
   2   9  14          8.71         83.07        34.61 o                         
   3   9  14         32.12         23.68        54.62 o                         
   4   9  14         68.36         39.75        47.93 o                         
   5   9  14       1091.76        611.02       100.05 o                         
   6   9  14        266.77        249.11       163.96 o                         
  -5  10  14       3623.61       3004.20       444.92 o                         
  -4  10  14          6.06        -67.26        67.26 o                         
  -3  10  14       3504.47       3649.06       179.93 o                         
  -2  10  14      10382.83      11433.49       348.10 o                         
  -1  10  14       8745.45       9474.32       240.03 o                         
   0  10  14       2563.50       3060.81       116.99 o                         
   1  10  14        128.58        222.61        36.76 o                         
   2  10  14       4058.35       4900.25       158.86 o                         
   3  10  14      10571.60      11540.15       268.65 o                         
   4  10  14       3668.90       3613.49       158.51 o                         
   5  10  14         79.38        -69.63       213.23 o                         
  -4  11  14      10548.66      11065.63       471.32 o                         
  -3  11  14       6913.99       7261.17       247.58 o                         
  -2  11  14       1462.32       1761.89       115.82 o                         
  -1  11  14       7089.46       7792.11       254.42 o                         
   0  11  14      16031.14      17337.93       458.68 o                         
   1  11  14       9268.02      10169.82       258.82 o                         
   2  11  14        424.66        526.02        58.09 o                         
   3  11  14       1063.00       1040.87        92.02 o                         
   4  11  14       6301.15       6742.83       358.62 o                         
   5  11  14       7194.57       6876.41       801.79 o                         
  -4  12  14          6.22        -30.56       130.14 o                         
  -3  12  14       2530.39       2758.67       176.85 o                         
  -2  12  14       2445.03       2822.79       151.24 o                         
  -1  12  14         80.30        170.62        52.01 o                         
   0  12  14        256.97        260.92        40.69 o                         
   1  12  14       3709.29       4160.64       178.25 o                         
   2  12  14       5440.50       5912.50       218.96 o                         
   3  12  14       1072.02       1260.78       127.46 o                         
   4  12  14        911.74        796.34       248.03 o                         
  -3  13  14         34.57         98.90        90.22 o                         
  -2  13  14        538.22        545.34        87.25 o                         
  -1  13  14         48.59         84.16        44.47 o                         
   0  13  14         22.47         69.16        44.84 o                         
   1  13  14         37.58        119.64        66.72 o                         
   2  13  14         26.62        112.53        80.87 o                         
   3  13  14         62.19        246.74       236.30 o                         
  -3  14  14        237.53        249.24       215.22 o                         
  -2  14  14       2498.42       1901.01       423.99 o                         
  -1  14  14       1187.07       1150.39       167.93 o                         
   0  14  14        221.87        274.75        82.20 o                         
   1  14  14        723.46        672.87       139.18 o                         
   2  14  14       4870.53       5860.72       576.68 o                         
   0  15  14      19292.77      17146.40       650.13 o                         
   1  15  14      12253.01      12114.16      1042.09 o                         
  -7   1  15       5161.41       5335.32       393.48 o                         
  -6   1  15       2848.70       3005.96       174.32 o                         
  -5   1  15        794.95        788.01        80.87 o                         
  -4   1  15         79.00         83.07        41.88 o                         
  -3   1  15       1915.84       1865.99       117.56 o                         
  -2   1  15       7336.28       7852.91       265.03 o                         
  -1   1  15        299.53        320.13        48.88 o                         
   0   1  15       2648.01       2966.73       142.36 o                         
   1   1  15       6524.72       7482.45       244.97 o                         
   2   1  15       1910.99       1995.01       101.20 o                         
   3   1  15         61.93        -42.79        42.79 o                         
   4   1  15       3379.10       2603.92       149.37 o                         
   5   1  15      10988.17       9128.03       361.53 o                         
   6   1  15       5883.25       5244.61       219.58 o                         
   7   1  15         22.98         -6.69        81.39 o                         
  -7   2  15        628.87        712.58       183.58 o                         
  -6   2  15       2747.31       2833.50       180.03 o                         
  -5   2  15      21641.31      21170.25       454.96 o                         
  -4   2  15      19526.41      19448.38       432.61 o                         
  -3   2  15       2498.14       2401.00       135.55 o                         
  -2   2  15       7282.98       7917.43       269.05 o                         
  -1   2  15      18673.44      20485.65       761.92 o                         
   0   2  15      30879.68      33539.88      1206.96 o                         
   1   2  15      11356.26      12585.17       365.75 o                         
   2   2  15       1523.10       1608.90        95.49 o                         
   3   2  15      20837.83      19522.99       357.05 o                         
   4   2  15      13921.39      12138.63       430.44 o                         
   5   2  15       4344.54       3766.76       202.36 o                         
   6   2  15         20.47         43.15        51.90 o                         
  -7   3  15       3184.13       3402.94       612.05 o                         
  -6   3  15       3666.39       3592.94       266.79 o                         
  -5   3  15        850.88        812.16        76.33 o                         
  -4   3  15       1386.16       1417.69        96.94 o                         
  -3   3  15      13138.84      13383.53       275.43 o                         
  -2   3  15      12401.88      12330.14       324.49 o                         
  -1   3  15       4528.45       4480.76       180.78 o                         
   0   3  15        770.01        978.51        70.81 o                         
   1   3  15      10743.12      11941.78       366.91 o                         
   2   3  15      16854.45      17897.01       364.30 o                         
   3   3  15       4106.45       3900.31       132.19 o                         
   4   3  15         28.72        -50.87        50.87 o                         
   5   3  15       3278.11       2567.06       130.77 o                         
   6   3  15       4175.87       3886.81       236.98 o                         
  -7   4  15        430.45        315.94       202.34 o                         
  -6   4  15       2499.02       2202.79       183.66 o                         
  -5   4  15       4422.85       4146.20       180.81 o                         
  -4   4  15       1284.34       1107.75        89.50 o                         
  -3   4  15        844.72        894.24        78.39 o                         
  -2   4  15       2651.21       2774.14       136.06 o                         
  -1   4  15        574.80        529.75        54.13 o                         
   0   4  15       2826.42       3121.45       123.62 o                         
   1   4  15       4715.62       5444.42       144.15 o                         
   2   4  15        174.44        163.10        37.13 o                         
   3   4  15        708.38        630.79        59.52 o                         
   4   4  15        186.85         80.96        50.24 o                         
   5   4  15       1347.76       1043.23        73.59 o                         
   6   4  15       2675.30       2315.93       181.44 o                         
  -6   5  15       3867.23       3468.73       252.19 o                         
  -5   5  15          9.47        -19.96        51.36 o                         
  -4   5  15       3980.57       3596.51       157.66 o                         
  -3   5  15      16862.71      16103.64       347.77 o                         
  -2   5  15      11012.07      10606.48       377.53 o                         
  -1   5  15         74.53         13.04        42.68 o                         
   0   5  15       5444.78       5957.38       257.50 o                         
   1   5  15       7160.05       7852.12       232.06 o                         
   2   5  15       5550.94       6176.71       202.33 o                         
   3   5  15       2088.81       1989.54        95.78 o                         
   4   5  15         83.82         22.33        41.32 o                         
   5   5  15       3514.44       2985.14       128.66 o                         
   6   5  15       6431.36       6390.34       283.35 o                         
  -6   6  15       2802.43       2421.00       254.74 o                         
  -5   6  15       5820.39       5434.57       221.99 o                         
  -4   6  15       2855.36       2676.30       138.52 o                         
  -3   6  15         88.98         22.14        50.42 o                         
  -2   6  15       2602.85       2344.69       129.30 o                         
  -1   6  15       4964.50       5205.80       245.38 o                         
   0   6  15        813.93        799.10        77.94 o                         
   1   6  15       1361.86       1754.26        93.92 o                         
   2   6  15       4578.42       5000.13       161.93 o                         
   3   6  15       5114.79       4966.23       157.00 o                         
   4   6  15       3480.97       2948.01       127.99 o                         
   5   6  15          7.37        -49.87        49.87 o                         
   6   6  15       3553.85       3096.67       227.28 o                         
  -6   7  15       1986.70       1761.21       254.08 o                         
  -5   7  15        488.90        284.61        73.63 o                         
  -4   7  15       7381.58       6688.70       228.47 o                         
  -3   7  15       3318.97       2948.24       145.11 o                         
  -2   7  15         36.44         61.57        65.26 o                         
  -1   7  15        347.66        264.22        82.87 o                         
   0   7  15        301.87        314.37        52.23 o                         
   1   7  15       1404.50       1679.54        97.24 o                         
   2   7  15       1026.34       1263.45        89.80 o                         
   3   7  15          0.96        -16.38        54.05 o                         
   4   7  15        585.67        407.01        67.40 o                         
   5   7  15         19.09        -54.30        54.30 o                         
   6   7  15         20.56        -90.28       102.71 o                         
  -5   8  15        265.58         29.38       211.60 o                         
  -4   8  15       3401.32       2899.20       158.33 o                         
  -3   8  15       3985.54       3845.79       174.11 o                         
  -2   8  15        569.41        477.33        86.65 o                         
  -1   8  15        337.63        373.81        88.92 o                         
   0   8  15       2572.02       2888.30       115.23 o                         
   1   8  15       1439.62       1815.74       105.81 o                         
   2   8  15       1049.17       1265.30        88.67 o                         
   3   8  15       5613.47       6126.13       194.50 o                         
   4   8  15       2897.88       2874.04       139.44 o                         
   5   8  15         13.81        -68.39        68.39 o                         
  -5   9  15       3329.63       2507.26       490.02 o                         
  -4   9  15       2275.79       1998.31       141.34 o                         
  -3   9  15      18435.93      18899.57       581.19 o                         
  -2   9  15      22851.09      24182.79       644.39 o                         
  -1   9  15       9342.14      10241.35       326.61 o                         
   0   9  15        106.05        156.32        39.16 o                         
   1   9  15      21827.98      24385.68       577.44 o                         
   2   9  15      31326.04      35750.85       487.64 o                         
   3   9  15       8116.20       8954.03       246.49 o                         
   4   9  15        494.95        520.42        70.13 o                         
   5   9  15       6458.94       5345.13       552.23 o                         
  -4  10  15      10317.87      10152.11       463.52 o                         
  -3  10  15       4443.71       4590.53       197.36 o                         
  -2  10  15        806.47        845.30        78.07 o                         
  -1  10  15      23590.99      24854.34       790.65 o                         
   0  10  15      22383.82      23954.73       588.52 o                         
   1  10  15       4731.02       5104.38       167.38 o                         
   2  10  15        700.66        860.92        80.49 o                         
   3  10  15       9579.75      10124.09       265.89 o                         
   4  10  15      15458.66      16115.74       415.10 o                         
   5  10  15       3231.89       3117.99       366.48 o                         
  -4  11  15        847.76       1043.60       345.15 o                         
  -3  11  15         20.60         62.37        68.82 o                         
  -2  11  15         66.73        210.79        59.58 o                         
  -1  11  15        221.41        389.32        61.00 o                         
   0  11  15        299.35        398.14        52.01 o                         
   1  11  15        534.44        596.75        68.30 o                         
   2  11  15        103.69        158.39        62.34 o                         
   3  11  15        631.23        648.83       140.95 o                         
   4  11  15       3386.85       3048.52       536.87 o                         
  -3  12  15        208.03        349.14       139.20 o                         
  -2  12  15       2444.08       2460.51       209.33 o                         
  -1  12  15       3878.94       4306.36       196.55 o                         
   0  12  15        713.78        836.61        84.26 o                         
   1  12  15         12.38         58.81        64.80 o                         
   2  12  15         68.21        136.39       111.84 o                         
   3  12  15        139.07        108.15       188.42 o                         
  -2  13  15        537.64        558.80       189.44 o                         
  -1  13  15         59.12        100.84        75.64 o                         
   0  13  15       1639.99       1617.70       197.48 o                         
   1  13  15       2797.45       2679.44       311.35 o                         
  -1  14  15       4841.35       3935.28       599.61 o                         
   0  14  15       1366.47       1411.04       414.41 o                         
  -6   0  16        810.02        483.93       229.94 o                         
  -5   0  16         83.20         39.83        83.24 o                         
  -4   0  16       7741.34       7832.69       367.98 o                         
  -3   0  16       7663.44       8216.32       369.54 o                         
  -2   0  16        686.12        700.79       100.10 o                         
  -1   0  16       7411.47       8508.06       409.60 o                         
   0   0  16       5689.60       6182.80       393.04 o                         
   1   0  16       1947.72       2319.49       164.29 o                         
   2   0  16        175.40        358.31        93.19 o                         
   3   0  16       2434.83       2233.36       164.60 o                         
   4   0  16       7616.22       6130.25       369.13 o                         
   5   0  16       4590.41       3662.95       335.89 o                         
   6   0  16        328.31        639.27       267.67 o                         
  -6   1  16      11355.22      10837.34      1566.19 o                         
  -5   1  16       6995.38       6991.87       300.72 o                         
  -4   1  16        213.95        182.97        51.32 o                         
  -3   1  16       6232.76       6323.97       231.04 o                         
  -2   1  16       9437.29      10213.85       284.73 o                         
  -1   1  16       4050.88       4562.57       210.39 o                         
   0   1  16        304.83        393.49        60.23 o                         
   1   1  16       1691.88       2128.67       116.88 o                         
   2   1  16       4249.42       4692.97       176.29 o                         
   3   1  16       2592.87       2305.13       132.22 o                         
   4   1  16        506.66        261.67        90.17 o                         
   5   1  16        116.22         -1.73        57.73 o                         
   6   1  16        340.29        223.53       139.77 o                         
  -6   2  16        795.02       1027.79       218.07 o                         
  -5   2  16       6284.87       6068.29       281.43 o                         
  -4   2  16       2739.67       2580.42       174.47 o                         
  -3   2  16         14.49        -19.40        52.66 o                         
  -2   2  16       2030.70       2294.23       141.37 o                         
  -1   2  16        349.15        430.68        63.52 o                         
   0   2  16        382.71        477.26        69.58 o                         
   1   2  16         11.05        229.69        58.59 o                         
   2   2  16        107.12         75.22        51.81 o                         
   3   2  16         87.68         -8.54        53.89 o                         
   4   2  16       1847.42       1182.12       115.73 o                         
   5   2  16       1112.28        668.11       107.96 o                         
   6   2  16          1.09         35.75        77.89 o                         
  -6   3  16       5694.75       5843.25       515.33 o                         
  -5   3  16      13785.99      13270.32       422.10 o                         
  -4   3  16       4342.28       4022.45       224.03 o                         
  -3   3  16         24.68        139.82        60.47 o                         
  -2   3  16       6588.09       6566.47       270.00 o                         
  -1   3  16      27260.15      28733.69      1048.10 o                         
   0   3  16      26923.07      28829.58      1022.75 o                         
   1   3  16        304.86        397.75        57.67 o                         
   2   3  16      13764.58      14779.76       320.83 o                         
   3   3  16      20874.91      20056.69       396.20 o                         
   4   3  16      10024.57       9109.24       301.96 o                         
   5   3  16       1745.40       1535.54       136.38 o                         
   6   3  16       1787.79       1802.03       337.87 o                         
  -6   4  16       2846.49       2733.29       409.00 o                         
  -5   4  16        385.26        361.35        95.31 o                         
  -4   4  16      11235.25      10858.81       370.29 o                         
  -3   4  16      24664.59      24041.94       722.87 o                         
  -2   4  16      11804.95      11447.66       554.97 o                         
  -1   4  16         55.77         18.38        47.48 o                         
   0   4  16      14076.38      14929.77       559.20 o                         
   1   4  16      28494.08      32391.66      1089.35 o                         
   2   4  16      16999.26      17941.76       494.94 o                         
   3   4  16        335.20        253.03        48.13 o                         
   4   4  16       9118.53       8303.33       253.75 o                         
   5   4  16      16813.61      14884.82       495.33 o                         
   6   4  16       6729.42       6062.75       858.50 o                         
  -6   5  16         89.96         63.07        98.14 o                         
  -5   5  16       1611.01       1357.44       205.40 o                         
  -4   5  16       4954.87       4368.07       194.78 o                         
  -3   5  16       1737.18       1621.15       110.69 o                         
  -2   5  16        615.48        533.83        68.06 o                         
  -1   5  16       1263.00       1216.43        91.45 o                         
   0   5  16        392.71        403.89        64.07 o                         
   1   5  16         10.51         64.97        40.49 o                         
   2   5  16       1250.36       1399.53        93.40 o                         
   3   5  16       2911.28       2798.57       118.76 o                         
   4   5  16        303.74        105.38        53.96 o                         
   5   5  16       2790.78       2348.76       186.85 o                         
  -5   6  16        453.22        355.60        95.62 o                         
  -4   6  16       2388.14       1973.77       120.52 o                         
  -3   6  16       2291.85       2048.29       128.01 o                         
  -2   6  16         17.54         44.90        60.56 o                         
  -1   6  16       1458.77       1533.43       108.13 o                         
   0   6  16        467.25        613.68        64.48 o                         
   1   6  16         30.11        127.60        36.19 o                         
   2   6  16        189.88        237.99        57.38 o                         
   3   6  16        382.79        363.77        57.72 o                         
   4   6  16        206.24        150.04        75.22 o                         
   5   6  16        750.18        402.13       121.54 o                         
  -5   7  16       6293.87       5459.94       382.85 o                         
  -4   7  16       2041.26       1730.69       112.80 o                         
  -3   7  16        477.88        389.11        60.87 o                         
  -2   7  16       4455.27       4855.17       234.55 o                         
  -1   7  16       3563.37       3497.45       167.60 o                         
   0   7  16        202.24        237.90        45.25 o                         
   1   7  16       1085.71       1392.82        92.92 o                         
   2   7  16       5883.20       6747.12       201.74 o                         
   3   7  16       3203.41       3487.29       146.29 o                         
   4   7  16         40.19          2.71        57.11 o                         
   5   7  16       1675.88       1225.25       145.11 o                         
  -5   8  16       4045.25       3000.93       549.91 o                         
  -4   8  16      12733.64      11256.50       477.21 o                         
  -3   8  16       8054.49       8301.16       276.22 o                         
  -2   8  16       1811.59       1971.75       174.69 o                         
  -1   8  16        418.03        431.91        69.97 o                         
   0   8  16      10691.23      11244.66       263.38 o                         
   1   8  16      15786.99      17576.01       342.01 o                         
   2   8  16       3209.09       3794.21       153.24 o                         
   3   8  16        427.04        454.37        68.77 o                         
   4   8  16       2304.57       2258.94       156.22 o                         
   5   8  16       4855.08       4619.45       656.50 o                         
  -4   9  16          3.19       -120.43       120.43 o                         
  -3   9  16        885.65        948.32        95.70 o                         
  -2   9  16       5974.68       6411.18       238.85 o                         
  -1   9  16       2975.90       3326.99       150.41 o                         
   0   9  16          9.15         82.09        43.54 o                         
   1   9  16        737.19        901.45        76.96 o                         
   2   9  16        842.89       1081.11        88.61 o                         
   3   9  16       2247.57       2500.16       143.23 o                         
   4   9  16       1295.60       1350.59       129.92 o                         
  -4  10  16       3867.88       3419.74       406.34 o                         
  -3  10  16       5547.55       5798.51       340.89 o                         
  -2  10  16       3550.25       3766.31       202.06 o                         
  -1  10  16          5.86         68.33        51.00 o                         
   0  10  16       4321.28       5096.18       190.24 o                         
   1  10  16       9252.07      10241.73       265.27 o                         
   2  10  16       5335.63       6051.60       236.01 o                         
   3  10  16        717.43        849.80        91.71 o                         
   4  10  16        229.70          8.96       106.14 o                         
  -3  11  16        892.28       1012.41       347.50 o                         
  -2  11  16      11276.71      11011.58       661.61 o                         
  -1  11  16      11694.01      12096.64       456.26 o                         
   0  11  16       2652.28       2779.40       196.45 o                         
   1  11  16        126.46        130.19        60.47 o                         
   2  11  16       4374.24       4144.92       374.27 o                         
   3  11  16      10140.23       9859.19       970.90 o                         
  -1  12  16        189.49         97.87        80.46 o                         
   0  12  16       2073.53       2222.92       236.52 o                         
   1  12  16       1638.14       1368.92       272.66 o                         
   0  13  16         47.66       -146.19       211.83 o                         
  -5   1  17        166.17        112.19       135.69 o                         
  -4   1  17       8871.26       8744.82       320.44 o                         
  -3   1  17       4356.18       4520.22       212.59 o                         
  -2   1  17        266.12        312.84        57.03 o                         
  -1   1  17        881.97       1067.65        94.39 o                         
   0   1  17       1476.93       1695.12       135.13 o                         
   1   1  17        853.99       1233.93       112.50 o                         
   2   1  17         50.62         96.24        47.08 o                         
   3   1  17       2699.34       2498.52       143.22 o                         
   4   1  17       5778.88       4924.83       224.07 o                         
   5   1  17       1111.66       1054.50       264.73 o                         
  -5   2  17       3739.46       3242.16       671.88 o                         
  -4   2  17        188.47        143.22        77.04 o                         
  -3   2  17       6633.39       7112.16       283.00 o                         
  -2   2  17      17410.32      18228.71       523.76 o                         
  -1   2  17      18710.48      20225.91       686.73 o                         
   0   2  17        566.88        631.10        78.29 o                         
   1   2  17       9956.29      12027.54       470.59 o                         
   2   2  17      19313.07      20732.03       479.06 o                         
   3   2  17      12059.39      12241.51       341.27 o                         
   4   2  17       2032.69       1584.35       105.28 o                         
   5   2  17       1851.63       1447.84       180.07 o                         
  -5   3  17       3238.49       2824.07       440.08 o                         
  -4   3  17       5079.30       4873.65       251.70 o                         
  -3   3  17       3291.01       3393.80       208.92 o                         
  -2   3  17         54.02        127.89        64.35 o                         
  -1   3  17       5258.69       5460.30       234.55 o                         
   0   3  17      13724.11      14190.74       564.48 o                         
   1   3  17      10668.78      12319.45       378.06 o                         
   2   3  17       1066.13       1190.48        97.90 o                         
   3   3  17       1571.88       1321.27        98.76 o                         
   4   3  17       7018.04       6068.47       268.68 o                         
   5   3  17       4458.53       3985.87       297.14 o                         
  -5   4  17         37.00        294.85       229.50 o                         
  -4   4  17       1630.67       1236.88       126.16 o                         
  -3   4  17       2896.46       2657.94       180.53 o                         
  -2   4  17       2957.45       2950.12       233.96 o                         
  -1   4  17       2439.24       2453.61       155.32 o                         
   0   4  17        250.18        319.32        66.23 o                         
   1   4  17       2622.71       3259.77       177.06 o                         
   2   4  17       1321.52       1471.54       111.92 o                         
   3   4  17        622.69        478.71        59.13 o                         
   4   4  17       1464.65        980.56        98.45 o                         
   5   4  17        657.32        798.97       182.41 o                         
  -5   5  17       9319.63       8207.79      1036.54 o                         
  -4   5  17      12966.72      12300.53       618.49 o                         
  -3   5  17       2378.09       2145.65       165.82 o                         
  -2   5  17       1835.07       1717.76       180.97 o                         
  -1   5  17       8810.14       8660.68       474.27 o                         
   0   5  17      10261.83      10941.31       460.99 o                         
   1   5  17       5375.65       6202.25       244.12 o                         
   2   5  17        185.23        200.40        53.67 o                         
   3   5  17       2644.32       2789.68       155.74 o                         
   4   5  17       8616.51       7569.76       457.58 o                         
   5   5  17       2701.08       2723.38       552.79 o                         
  -4   6  17        126.75       -162.62       192.24 o                         
  -3   6  17       6024.40       5833.02       302.98 o                         
  -2   6  17       5922.43       5632.22       313.73 o                         
  -1   6  17        855.65        843.17        98.57 o                         
   0   6  17       1026.72       1090.27       102.44 o                         
   1   6  17       4328.00       5104.42       246.73 o                         
   2   6  17       2991.31       3467.68       182.67 o                         
   3   6  17        175.72        153.68        68.90 o                         
   4   6  17       1399.43       1446.44       506.87 o                         
  -4   7  17       2352.18       1877.75       377.88 o                         
  -3   7  17         51.08        -20.73        74.72 o                         
  -2   7  17        621.36        687.18       108.57 o                         
  -1   7  17       3966.22       4386.04       253.99 o                         
   0   7  17       2874.00       3200.84       159.43 o                         
   1   7  17          5.57         71.13        41.50 o                         
   2   7  17       1542.35       1806.83       116.42 o                         
   3   7  17        998.50       1022.53        94.08 o                         
   4   7  17         53.03       -267.90       267.90 o                         
  -4   8  17       2332.77       2019.85       221.43 o                         
  -3   8  17        794.74        753.93       117.09 o                         
  -2   8  17         60.61        203.60        73.18 o                         
  -1   8  17       5151.71       5353.68       211.45 o                         
   0   8  17       2131.34       2223.78       136.06 o                         
   1   8  17        106.55        188.94        54.97 o                         
   2   8  17       1216.29       1515.32       120.91 o                         
   3   8  17        670.27        777.15       102.44 o                         
   4   8  17        186.03        309.12       145.87 o                         
  -3   9  17      10006.22      10904.07       643.78 o                         
  -2   9  17       2174.73       2513.75       199.29 o                         
  -1   9  17       3969.06       4197.20       196.41 o                         
   0   9  17      21259.61      23215.90       480.66 o                         
   1   9  17      16045.27      17459.73       519.53 o                         
   2   9  17       2837.51       3337.30       184.32 o                         
   3   9  17       2174.45       2361.46       189.72 o                         
  -2  10  17      13108.75      14648.84      1327.73 o                         
  -1  10  17       5425.34       5112.66       245.04 o                         
   0  10  17        773.52        910.09        95.62 o                         
   1  10  17       2344.99       2294.42       168.27 o                         
   2  10  17      13204.76      13858.25       693.87 o                         
  -1  11  17        975.51        837.99       188.58 o                         
   0  11  17          2.13        221.40       126.92 o                         
   1  11  17        171.30        252.75       115.49 o                         
  -4   0  18      11137.23      10729.74      1132.65 o                         
  -3   0  18         11.52         42.48        84.08 o                         
  -2   0  18       7010.94       7825.71       424.79 o                         
  -1   0  18       6359.03       6810.70       381.90 o                         
   0   0  18       1601.18       2065.93       311.95 o                         
   1   0  18         41.06        187.31        96.77 o                         
   2   0  18       2628.89       2785.96       240.39 o                         
   3   0  18       6807.69       5907.34       573.07 o                         
  -4   1  18       5878.33       5530.71       588.28 o                         
  -3   1  18      10214.32      10347.95       399.82 o                         
  -2   1  18       4139.96       4501.09       263.56 o                         
  -1   1  18        147.00        272.98        56.01 o                         
   0   1  18       7253.75       8711.69       516.79 o                         
   1   1  18       7486.49       8921.11       366.44 o                         
   2   1  18       1897.91       2051.01       135.84 o                         
   3   1  18          7.26       -128.95       128.95 o                         
   4   1  18        745.29        594.71       235.78 o                         
  -4   2  18        207.69        293.52       138.04 o                         
  -3   2  18       2302.64       2272.73       175.55 o                         
  -2   2  18       3381.90       3466.38       198.30 o                         
  -1   2  18       2599.83       2855.32       175.48 o                         
   0   2  18         28.73        183.25        72.09 o                         
   1   2  18       1444.97       1954.72       127.32 o                         
   2   2  18       1279.21       1557.23       111.55 o                         
   3   2  18         51.28        -17.99        66.25 o                         
   4   2  18         17.28        -36.64       197.56 o                         
  -4   3  18        491.14        288.98       149.84 o                         
  -3   3  18       7835.48       7633.51       341.25 o                         
  -2   3  18      16023.17      16266.88       455.05 o                         
  -1   3  18       4704.67       4591.15       246.68 o                         
   0   3  18       2085.76       2589.40       215.04 o                         
   1   3  18      12345.98      13816.36       431.03 o                         
   2   3  18      15723.65      17540.11       395.46 o                         
   3   3  18       6846.38       6549.34       411.50 o                         
   4   3  18         97.07        -97.22       119.48 o                         
  -3   4  18       1163.49       1009.71       118.86 o                         
  -2   4  18       1584.73       1573.96       162.04 o                         
  -1   4  18      12964.48      12948.33       494.35 o                         
   0   4  18      16865.73      18882.60      1104.10 o                         
   1   4  18       5573.30       6103.50       258.17 o                         
   2   4  18       1798.58       2111.27       173.50 o                         
   3   4  18      13071.30      11713.71       656.72 o                         
  -3   5  18        167.95         51.35       133.40 o                         
  -2   5  18        931.61        810.65       138.29 o                         
  -1   5  18       1275.63       1078.23       123.39 o                         
   0   5  18        361.11        379.67       107.51 o                         
   1   5  18        360.61        485.39        80.28 o                         
   2   5  18       1354.65       1358.97       162.90 o                         
   3   5  18         48.57        -15.25       101.40 o                         
  -3   6  18         60.16         91.65       123.57 o                         
  -2   6  18       1867.60       1844.62       190.85 o                         
  -1   6  18       1097.86       1024.57       135.63 o                         
   0   6  18        523.64        793.44       140.95 o                         
   1   6  18         98.70        229.88        88.16 o                         
   2   6  18        689.92       1022.79       203.67 o                         
  -3   7  18       5530.65       4699.94       725.08 o                         
  -2   7  18       4274.50       4253.66       307.46 o                         
  -1   7  18        144.65         97.14       118.33 o                         
   0   7  18       2369.21       2865.16       254.59 o                         
   1   7  18       3230.62       3447.29       356.42 o                         
   2   7  18       1011.16        766.22       235.36 o                         
  -2   8  18       5261.58       4917.82       417.97 o                         
  -1   8  18      15992.37      15766.83       724.15 o                         
   0   8  18       9206.42      10816.14      1558.67 o                         
   1   8  18        178.28        480.00       289.17 o                         
  -1   9  18        504.97        968.62       208.98 o                         
   0   9  18        736.27       1039.33       192.54 o                         
   1   9  18       2940.87       2070.39       516.42 o                         
  -3   1  19          7.95       -287.48       287.48 o                         
  -2   1  19       1023.21       1176.47       195.70 o                         
  -1   1  19       1757.40       2146.98       223.02 o                         
   0   1  19       3552.23       4514.33       465.03 o                         
   1   1  19         51.73         85.39       114.11 o                         
   2   1  19       2563.89       2559.61       354.34 o                         
  -3   2  19      13403.32      16648.62      1475.80 o                         
  -2   2  19       4060.31       4207.40       323.51 o                         
  -1   2  19       2242.61       2938.36       504.46 o                         
   0   2  19      13327.55      16542.71      1282.06 o                         
   1   2  19      12748.21      17104.10      1303.75 o                         
   2   2  19       6221.98       6563.80       781.70 o                         
   3   2  19          8.62       -316.94       316.94 o                         
  -3   3  19        882.44       1127.02       395.81 o                         
  -2   3  19       4254.74       4021.62       306.96 o                         
  -1   3  19       6524.21       6518.49       628.01 o                         
   0   3  19       1206.43       1841.05       441.94 o                         
   2   3  19       3943.17       4434.42       467.04 o                         
  -2   4  19         37.19         72.77       110.77 o                         
  -1   4  19       3564.30       4054.92       390.73 o                         
   1   4  19       1217.17       1672.68       303.34 o                         
   2   4  19        595.18        655.04       218.37 o                         
  -2   5  19      11010.69      10009.54       766.98 o                         
  -1   5  19       9272.19       9359.06       756.71 o                         
  -1   6  19        888.65        478.82       216.39 o                         
   0   0  20         38.35         54.14       187.08 o                         
                                                                                
