# Supplementary material for: Crystal structures of sixteen phosphane chalcogenide complexes of gold(I) chloride, bromide and iodide
Source: Acta Crystallogr E Crystallogr Commun. 2024 Jan 1;80(Pt 1):34–49. doi: 10.1107/S2056989023010459 (PMC10833370; doi:10.1107/S2056989023010459)
Supplement: Supplementary file 14 [file e-80-00034-8bsup14.hkl]

data_8b                                                                         
_shelx_title ' Kauz in P2(1)/c'                                                 
_shelx_refln_list_code          4                                               
_shelx_F_calc_maximum      432.14                                               
_exptl_crystal_F_000      1048.00                                               
_reflns_d_resolution_high  0.6926                                               
                                                                                
loop_                                                                           
 _space_group_symop_operation_xyz                                               
 'x, y, z'                                                                      
 '-x, y+1/2, -z+1/2'                                                            
 '-x, -y, -z'                                                                   
 'x, -y-1/2, z-1/2'                                                             
                                                                                
_cell_length_a     8.2970                                                       
_cell_length_b    13.6959                                                       
_cell_length_c    14.6444                                                       
_cell_angle_alpha  90.000                                                       
_cell_angle_beta   90.089                                                       
_cell_angle_gamma  90.000                                                       
                                                                                
_shelx_F_squared_multiplier     1.000                                           
                                                                                
loop_                                                                           
 _refln_index_h                                                                 
 _refln_index_k                                                                 
 _refln_index_l                                                                 
 _refln_F_squared_calc                                                          
 _refln_F_squared_meas                                                          
 _refln_F_squared_sigma                                                         
 _refln_observed_status                                                         
   1   0   0       1030.38       1182.97        43.80 o                         
   2   0   0     129129.95     126695.48       639.63 o                         
   3   0   0       8585.00       9321.81       103.73 o                         
   4   0   0      31102.71      32500.25       290.15 o                         
   5   0   0         86.37        153.69        23.21 o                         
   6   0   0       5903.73       6006.35       116.77 o                         
   7   0   0       4128.17       4539.16       113.91 o                         
   8   0   0      20646.56      21247.24       390.85 o                         
   9   0   0      19272.47      20462.39       435.74 o                         
  10   0   0      11031.15      11074.49       405.40 o                         
  11   0   0       8676.78       9331.71       393.79 o                         
   1   1   0     103514.51     102354.04       369.62 o                         
   2   1   0       1001.40       1130.06        16.06 o                         
   3   1   0      15738.51      15965.42        99.71 o                         
   4   1   0        667.47        740.48        24.61 o                         
   5   1   0       3535.20       3827.02        60.83 o                         
   6   1   0       1342.60       1333.24        40.43 o                         
   7   1   0       5125.45       5177.19        78.71 o                         
   8   1   0      10575.42      11292.49       200.41 o                         
   9   1   0       6539.84       6969.57       182.99 o                         
  10   1   0      11358.75      11755.92       295.18 o                         
  11   1   0       2692.11       2891.24       159.61 o                         
   0   2   0      21363.71      22380.86       175.17 o                         
   1   2   0        743.91        882.85        17.18 o                         
   2   2   0      60336.19      61806.73       242.15 o                         
   3   2   0      12248.84      12823.27        90.12 o                         
   4   2   0       5672.95       5609.23        69.78 o                         
   5   2   0       2781.57       2690.51        47.87 o                         
   6   2   0        772.22        899.18        39.55 o                         
   7   2   0       9146.00       9177.12       125.82 o                         
   8   2   0         66.38        132.93        34.19 o                         
   9   2   0       6056.73       6186.56       172.37 o                         
  10   2   0       1546.02       1670.13       102.66 o                         
  11   2   0       1855.53       1956.13       135.61 o                         
   1   3   0      13921.37      14415.69        85.37 o                         
   2   3   0      29783.41      30644.67       150.98 o                         
   3   3   0      13788.67      14254.45       107.78 o                         
   4   3   0       3850.97       3676.92        54.29 o                         
   5   3   0       1123.98       1205.36        37.16 o                         
   6   3   0       4320.10       4573.28        78.70 o                         
   7   3   0       2680.98       2790.20        71.40 o                         
   8   3   0       2733.38       2771.10        81.16 o                         
   9   3   0          8.29         -2.49        49.07 o                         
  10   3   0          4.58         -0.89        50.12 o                         
  11   3   0       1820.11       2040.84       154.43 o                         
   0   4   0       2438.25       2473.19        58.96 o                         
   1   4   0      25209.32      25957.79       157.75 o                         
   2   4   0         41.06         92.14        12.25 o                         
   3   4   0      24128.64      25229.03       166.26 o                         
   4   4   0        137.21        179.04        21.31 o                         
   5   4   0       2657.28       2884.02        65.96 o                         
   6   4   0       5132.26       5193.96        88.34 o                         
   7   4   0       2313.40       2192.97        68.65 o                         
   8   4   0       3353.05       3319.28       106.65 o                         
   9   4   0          7.61         32.21        39.96 o                         
  10   4   0         62.38         47.88        53.52 o                         
  11   4   0        414.00        748.58       127.21 o                         
   1   5   0      33479.76      34458.14       246.62 o                         
   2   5   0       5114.34       4950.81        61.88 o                         
   3   5   0      38743.34      38411.61       232.71 o                         
   4   5   0      14002.06      14288.65       141.12 o                         
   5   5   0      54488.88      54013.19       380.19 o                         
   6   5   0       4002.03       4065.69        84.40 o                         
   7   5   0      14170.06      14161.62       176.00 o                         
   8   5   0        675.04        676.94        54.20 o                         
   9   5   0       5435.93       5547.77       151.39 o                         
  10   5   0        870.31        929.70        90.76 o                         
  11   5   0        577.16        693.12       190.69 o                         
   0   6   0        430.05        519.09        60.38 o                         
   1   6   0        344.44        420.42        25.34 o                         
   2   6   0      18729.28      18375.37       141.38 o                         
   3   6   0       2862.09       2960.33        56.44 o                         
   4   6   0      71167.94      70164.52       416.93 o                         
   5   6   0      15928.30      16469.73       210.94 o                         
   6   6   0      31105.14      31031.75       275.63 o                         
   7   6   0       8118.38       8235.91       132.83 o                         
   8   6   0       3994.41       3948.03       113.62 o                         
   9   6   0        679.18        628.00        85.35 o                         
  10   6   0       1024.21       1022.37       100.72 o                         
  11   6   0       1021.64       1505.68       300.97 o                         
   1   7   0       9223.51       9500.99       128.87 o                         
   2   7   0       2086.86       2292.45        48.57 o                         
   3   7   0      51021.66      50699.14       355.94 o                         
   4   7   0      10457.12      10436.05       125.87 o                         
   5   7   0      42632.96      42373.75       336.95 o                         
   6   7   0      17278.87      17188.42       197.18 o                         
   7   7   0      10921.39      10942.32       170.07 o                         
   8   7   0       2622.94       2575.35       102.19 o                         
   9   7   0       1062.94       1117.18        96.35 o                         
  10   7   0        729.88        806.42        93.49 o                         
   0   8   0      21909.52      22010.33       432.18 o                         
   1   8   0       1656.49       1734.11        57.04 o                         
   2   8   0      26090.08      25756.61       221.72 o                         
   3   8   0       5890.97       5959.30        89.68 o                         
   4   8   0      37164.00      37190.70       293.09 o                         
   5   8   0       3979.68       4047.58        90.78 o                         
   6   8   0      25361.18      25331.94       256.50 o                         
   7   8   0       2606.67       2618.07        92.37 o                         
   8   8   0      10320.34      10529.10       224.07 o                         
   9   8   0       1502.07       1509.21       112.47 o                         
  10   8   0       1483.53       1442.82       174.34 o                         
   1   9   0      11105.43      11204.73       157.71 o                         
   2   9   0      12553.33      12580.50       158.85 o                         
   3   9   0       3556.55       3344.45        73.57 o                         
   4   9   0       2674.14       2657.08        70.23 o                         
   5   9   0       3848.67       3899.57        96.16 o                         
   6   9   0        451.18        504.18        42.61 o                         
   7   9   0      11410.84      10966.19       220.70 o                         
   8   9   0        105.95         19.86        50.21 o                         
   9   9   0       3257.14       3193.38       156.18 o                         
  10   9   0        721.23        901.83       257.89 o                         
   0  10   0         20.85         60.30        50.78 o                         
   1  10   0       5627.14       5929.29       129.71 o                         
   2  10   0        375.33        440.79        37.73 o                         
   3  10   0       6800.37       6994.40       128.77 o                         
   4  10   0       4721.31       4689.78        97.95 o                         
   5  10   0         78.79        109.34        34.60 o                         
   6  10   0          5.90        -12.54        33.63 o                         
   7  10   0       1261.67       1230.01        86.70 o                         
   8  10   0        514.14        514.66        88.52 o                         
   9  10   0         39.56        136.00        67.98 o                         
  10  10   0        106.41        211.12       192.05 o                         
   1  11   0       6503.98       6558.54       164.99 o                         
   2  11   0        194.05        229.13        39.73 o                         
   3  11   0       5635.93       5594.29       120.34 o                         
   4  11   0          7.03         43.14        32.51 o                         
   5  11   0       1845.37       1855.72        72.14 o                         
   6  11   0       2423.70       2349.82        99.65 o                         
   7  11   0        621.30        609.69        79.91 o                         
   8  11   0       2574.91       2627.28       156.94 o                         
   9  11   0         82.84        135.50        92.68 o                         
   0  12   0      24004.40      25098.99       413.91 o                         
   1  12   0       2728.53       2851.68        96.39 o                         
   2  12   0      12650.51      12763.14       200.35 o                         
   3  12   0       1062.15       1155.06        61.79 o                         
   4  12   0       1651.88       1691.90        79.05 o                         
   5  12   0        526.38        507.86        51.37 o                         
   6  12   0       2732.98       2701.30       116.66 o                         
   7  12   0       1508.10       1426.70       119.13 o                         
   8  12   0       4107.12       4278.69       202.64 o                         
   9  12   0       4056.86       4357.16       558.08 o                         
   1  13   0      53548.21      55217.72       573.11 o                         
   2  13   0       5397.19       5271.29       139.93 o                         
   3  13   0      15969.15      16165.08       230.57 o                         
   4  13   0       2163.63       2088.86        89.72 o                         
   5  13   0       7190.63       7126.41       187.85 o                         
   6  13   0        219.68        200.34        72.31 o                         
   7  13   0      11055.92      11367.20       321.86 o                         
   8  13   0       3250.22       3259.46       299.61 o                         
   0  14   0      27507.62      29069.84       566.56 o                         
   1  14   0        117.89        151.62        44.97 o                         
   2  14   0      20961.60      22272.52       331.65 o                         
   3  14   0       2825.49       2918.40       112.51 o                         
   4  14   0      10199.50      10423.95       215.24 o                         
   5  14   0        923.54        902.67        97.02 o                         
   6  14   0       7143.30       7294.78       230.49 o                         
   7  14   0       1865.49       2077.80       147.94 o                         
   1  15   0       3982.40       4188.58       157.67 o                         
   2  15   0          7.96          5.10        53.13 o                         
   3  15   0       9014.47       9484.76       239.06 o                         
   4  15   0       1050.19       1178.71       100.47 o                         
   5  15   0       4900.95       5203.91       217.01 o                         
   6  15   0       3381.14       3772.73       191.29 o                         
   7  15   0       1535.54       1323.83       178.30 o                         
   0  16   0         53.72        -78.75       101.83 o                         
   1  16   0        583.29        602.09        81.21 o                         
   2  16   0       1454.50       1355.06        97.68 o                         
   3  16   0        335.46        244.48        92.78 o                         
   4  16   0       4745.39       4684.75       232.42 o                         
   5  16   0        974.20       1098.96       111.67 o                         
   6  16   0       1742.11       1673.76       185.52 o                         
   1  17   0        386.07        367.82        79.29 o                         
   2  17   0        804.16        770.22       107.89 o                         
   3  17   0        279.41        329.84        86.22 o                         
   4  17   0         10.26        173.18        78.81 o                         
   5  17   0       1718.93       2168.03       260.73 o                         
   0  18   0       5398.20       5506.10       392.90 o                         
   1  18   0        106.64        180.05        88.29 o                         
   2  18   0       7786.43       8001.63       293.96 o                         
   3  18   0          4.82        -28.41       140.48 o                         
   4  18   0       4584.19       4879.65       578.29 o                         
   1  19   0       6562.31       6535.78       778.76 o                         
   2  19   0        899.10        973.75       266.06 o                         
 -11   1   1         29.59         74.28        76.73 o                         
 -10   1   1       4531.19       4692.51       158.93 o                         
  -9   1   1       2308.03       2465.01       106.03 o                         
  -8   1   1       3475.78       3424.35       103.85 o                         
  -7   1   1       3354.91       3497.93        67.07 o                         
  -6   1   1       1264.52       1349.79        41.54 o                         
  -5   1   1         30.50         40.58        16.50 o                         
  -4   1   1       9231.00       9714.26        87.57 o                         
  -2   1   1      46943.46      47835.58       177.82 o                         
  -1   1   1      55583.90      55603.06       210.85 o                         
   1   1   1      67751.62      66480.38       260.23 o                         
   2   1   1       5512.68       6415.84        41.20 o                         
   3   1   1      24550.13      26077.06       145.32 o                         
   4   1   1        627.70        583.30        21.44 o                         
   5   1   1       1674.66       1674.80        37.15 o                         
   6   1   1       5347.61       4960.48        80.41 o                         
   7   1   1      12637.22      13096.14       142.94 o                         
   8   1   1        884.55        812.23        48.50 o                         
   9   1   1       6853.07       6839.43       181.90 o                         
  10   1   1        339.24        411.12        94.92 o                         
  11   1   1       1528.76       1504.31       125.64 o                         
 -11   2   1       4328.80       4748.46       185.53 o                         
 -10   2   1        162.73        279.74        61.53 o                         
  -9   2   1       9802.82      10223.58       200.24 o                         
  -8   2   1       1417.66       1499.09        63.91 o                         
  -7   2   1       8723.85       8612.30       157.77 o                         
  -6   2   1         18.00         95.17        20.57 o                         
  -5   2   1      14498.70      14434.09       139.74 o                         
  -4   2   1       3026.75       3121.36        53.67 o                         
  -3   2   1      60620.40      59567.37       308.11 o                         
  -2   2   1      10227.62      11035.70        63.20 o                         
  -1   2   1      46776.74      46435.01       185.05 o                         
   0   2   1      15690.09      16680.78        99.78 o                         
   1   2   1       9932.77      10121.03        54.56 o                         
   2   2   1      30758.20      31811.68       125.80 o                         
   3   2   1       3091.11       3439.73        37.91 o                         
   4   2   1       2620.65       2712.98        45.97 o                         
   5   2   1      23042.31      22765.24       168.81 o                         
   6   2   1      14973.07      14741.99       139.27 o                         
   7   2   1       4399.51       4474.93        89.97 o                         
   8   2   1      16279.55      16402.97       209.73 o                         
   9   2   1         90.59         91.54        51.60 o                         
  10   2   1       5000.49       4757.87       163.19 o                         
  11   2   1       1624.77       1654.72       169.67 o                         
 -11   3   1        335.27        426.83        81.59 o                         
 -10   3   1       7513.42       7878.44       215.24 o                         
  -9   3   1          8.26        -14.55        41.93 o                         
  -8   3   1      17634.44      17729.38       215.16 o                         
  -7   3   1        911.15       1000.25        46.96 o                         
  -6   3   1      30317.12      30076.11       240.50 o                         
  -5   3   1         36.30        165.20        20.21 o                         
  -4   3   1      51421.14      50755.68       306.60 o                         
  -3   3   1       7623.23       8516.72        74.87 o                         
  -2   3   1      58922.08      58296.89       255.47 o                         
  -1   3   1      17377.48      18254.55        92.41 o                         
   0   3   1      31565.00      31446.24       163.94 o                         
   1   3   1      61652.89      61659.98       277.31 o                         
   2   3   1      13719.51      13622.32        77.18 o                         
   3   3   1      37605.73      38211.05       192.64 o                         
   4   3   1      10311.27      10117.21        87.13 o                         
   5   3   1      19692.20      19691.23       156.93 o                         
   6   3   1       6750.67       6723.05        94.80 o                         
   7   3   1      13206.36      13457.76       168.85 o                         
   8   3   1        693.18        752.38        55.14 o                         
   9   3   1       8014.64       8280.65       180.50 o                         
  10   3   1         21.01         77.88        56.97 o                         
  11   3   1       4172.54       4371.71       202.91 o                         
 -11   4   1       3348.13       3299.98       214.54 o                         
 -10   4   1         46.21        187.66        61.56 o                         
  -9   4   1       7385.42       7529.25       174.03 o                         
  -8   4   1        134.85        182.52        36.46 o                         
  -7   4   1      36307.34      35799.31       308.54 o                         
  -6   4   1       2421.10       2536.84        57.86 o                         
  -5   4   1      48010.46      46986.20       336.82 o                         
  -4   4   1      14305.71      14924.60       140.28 o                         
  -3   4   1      23570.02      23637.94       171.53 o                         
  -2   4   1      10738.42      11587.18        94.78 o                         
  -1   4   1      12767.50      12753.93        97.84 o                         
   0   4   1      18990.22      19557.20       124.94 o                         
   1   4   1      31899.62      31585.96       179.52 o                         
   2   4   1      80313.68      79208.50       343.32 o                         
   3   4   1      29550.04      29198.66       171.49 o                         
   4   4   1      89946.53      87330.36       612.82 o                         
   5   4   1       4072.45       4023.12        73.40 o                         
   6   4   1      29855.16      29524.71       251.74 o                         
   7   4   1        628.38        731.74        44.40 o                         
   8   4   1       8131.90       8230.19       150.72 o                         
   9   4   1        645.36        699.29        61.70 o                         
  10   4   1       6935.82       7248.06       206.68 o                         
  11   4   1          0.89        141.04       126.02 o                         
 -11   5   1         90.53        -59.56        85.84 o                         
 -10   5   1       1138.30       1067.10        99.59 o                         
  -9   5   1        156.48        129.34        45.47 o                         
  -8   5   1      13552.56      13576.37       209.45 o                         
  -7   5   1          9.77         52.65        28.44 o                         
  -6   5   1      39149.13      38728.58       330.95 o                         
  -5   5   1       7827.79       8013.15       114.06 o                         
  -4   5   1      24283.24      24075.24       187.66 o                         
  -3   5   1       9656.26       9919.44        91.02 o                         
  -2   5   1        260.60        556.80        25.56 o                         
  -1   5   1        753.29        780.35        26.72 o                         
   0   5   1       8397.15       8329.43        89.18 o                         
   1   5   1       6799.27       6465.48        79.45 o                         
   2   5   1      33459.29      32517.56       206.69 o                         
   3   5   1      52252.98      50808.09       296.24 o                         
   4   5   1      14822.10      14667.04       135.76 o                         
   5   5   1      42325.18      41960.98       324.57 o                         
   6   5   1        235.24        452.92        34.00 o                         
   7   5   1       4628.61       4622.39       106.97 o                         
   8   5   1         70.80        136.82        38.88 o                         
   9   5   1        856.14        999.85        77.63 o                         
  10   5   1        108.19        142.32        56.66 o                         
  11   5   1       3231.96       4222.87       343.16 o                         
 -11   6   1         17.56         50.16        94.65 o                         
 -10   6   1          1.17         -4.36        69.16 o                         
  -9   6   1        988.84        888.95        80.04 o                         
  -8   6   1        422.93        486.59        77.70 o                         
  -7   6   1       4400.31       4587.75       100.08 o                         
  -6   6   1          8.38          6.24        25.54 o                         
  -5   6   1      12098.34      11904.11       141.68 o                         
  -4   6   1       1001.58       1120.02        36.87 o                         
  -3   6   1        732.21        723.91        28.54 o                         
  -2   6   1       2811.33       2779.56        45.53 o                         
  -1   6   1          2.97         30.15        16.11 o                         
   0   6   1        313.48        379.07        25.83 o                         
   1   6   1       1479.16       1464.37        46.75 o                         
   2   6   1       2708.11       2747.31        50.29 o                         
   3   6   1       4791.46       4640.14        71.12 o                         
   4   6   1       6128.04       6084.82        90.72 o                         
   5   6   1       1665.97       1571.07        43.73 o                         
   6   6   1        472.22        501.93        35.29 o                         
   7   6   1        849.57        815.13        54.66 o                         
   8   6   1        912.44        987.37        66.67 o                         
   9   6   1         18.45         36.69        46.85 o                         
  10   6   1         11.44         38.14        56.60 o                         
 -11   7   1         96.63         79.72       142.48 o                         
 -10   7   1         85.67        139.74        71.33 o                         
  -9   7   1       2765.66       2820.39       143.69 o                         
  -8   7   1          1.43         23.50        41.76 o                         
  -7   7   1       1928.56       2017.71        69.67 o                         
  -6   7   1         14.27         82.43        30.19 o                         
  -5   7   1        277.36        344.72        33.30 o                         
  -4   7   1        144.50        173.14        22.46 o                         
  -3   7   1       6454.57       6209.46        81.27 o                         
  -2   7   1        107.13        170.92        18.00 o                         
  -1   7   1       1186.38       1361.97        49.84 o                         
   0   7   1      11896.42      12192.19       145.72 o                         
   1   7   1       6802.09       6869.96       100.19 o                         
   2   7   1       6169.28       5961.21        89.20 o                         
   3   7   1        757.35        849.05        39.33 o                         
   4   7   1         10.52         32.09        25.18 o                         
   5   7   1         36.81         56.23        18.94 o                         
   6   7   1       3937.96       3996.21        89.07 o                         
   7   7   1        135.38        172.26        36.56 o                         
   8   7   1        175.94        143.51        44.52 o                         
   9   7   1        184.50        233.35        55.14 o                         
  10   7   1        631.44        520.79       134.21 o                         
 -10   8   1       1430.71       1350.09       211.61 o                         
  -9   8   1       2093.34       2205.54       132.13 o                         
  -8   8   1       5241.06       5132.04       164.99 o                         
  -7   8   1       6666.73       6621.96       144.20 o                         
  -6   8   1        841.43        821.16        46.75 o                         
  -5   8   1      10481.39      10133.08       146.90 o                         
  -4   8   1      18116.39      17979.78       183.07 o                         
  -3   8   1       2205.27       2378.77        51.06 o                         
  -2   8   1      15476.05      15668.24       167.88 o                         
  -1   8   1      12271.37      12362.95       169.17 o                         
   0   8   1        530.44        480.18        40.98 o                         
   1   8   1      32857.42      32122.37       281.68 o                         
   2   8   1       1206.07       1405.02        52.53 o                         
   3   8   1      11902.08      11552.44       125.87 o                         
   4   8   1       8323.42       8591.69       119.98 o                         
   5   8   1       2785.23       2949.16        68.85 o                         
   6   8   1       6250.58       6265.13       115.92 o                         
   7   8   1       2939.36       3017.40        95.16 o                         
   8   8   1       1213.61       1177.03        87.03 o                         
   9   8   1        364.23        384.76        72.48 o                         
  10   8   1       1965.48       2432.05       187.51 o                         
 -10   9   1       4379.92       5477.91       526.80 o                         
  -9   9   1       1276.24       1479.07       115.75 o                         
  -8   9   1       7425.17       7030.42       217.42 o                         
  -7   9   1          2.65         86.05        46.47 o                         
  -6   9   1      10325.01      10266.25       159.34 o                         
  -5   9   1      10751.00      10514.74       156.35 o                         
  -4   9   1      10425.47      10161.85       138.52 o                         
  -3   9   1      26466.60      26222.58       223.84 o                         
  -2   9   1      17184.10      16697.92       203.81 o                         
  -1   9   1      11613.66      11533.30       175.19 o                         
   0   9   1      38531.37      38575.59       390.27 o                         
   1   9   1       6587.20       6635.19       139.41 o                         
   2   9   1      34697.63      33978.98       316.05 o                         
   3   9   1      15886.97      15851.24       157.33 o                         
   4   9   1       3077.21       3080.46        75.43 o                         
   5   9   1      27732.71      27444.52       270.25 o                         
   6   9   1        653.23        744.78        51.80 o                         
   7   9   1      19391.56      19017.25       305.56 o                         
   8   9   1        113.76        153.32        58.65 o                         
   9   9   1      10368.01      10212.63       297.28 o                         
 -10  10   1        721.47       1108.84       281.61 o                         
  -9  10   1       9885.40      10098.60       285.62 o                         
  -8  10   1         13.69        140.33        61.37 o                         
  -7  10   1       6718.99       6511.03       162.93 o                         
  -6  10   1       1157.79       1259.36        69.32 o                         
  -5  10   1       7352.11       7266.78       134.07 o                         
  -4  10   1      10045.52      10009.13       155.90 o                         
  -3  10   1      35949.07      34823.04       325.33 o                         
  -2  10   1      21357.27      20450.18       225.27 o                         
  -1  10   1      44937.95      44841.14       428.20 o                         
   0  10   1      30617.84      30608.81       326.43 o                         
   1  10   1      33185.18      32797.32       291.26 o                         
   2  10   1       7529.26       7361.96       123.02 o                         
   3  10   1       3495.97       3768.93        84.30 o                         
   4  10   1       6606.64       6631.85       116.97 o                         
   5  10   1       1610.66       1614.57        65.07 o                         
   6  10   1      18164.46      17884.98       237.40 o                         
   7  10   1         60.12         63.45        65.87 o                         
   8  10   1      19046.33      18906.72       349.71 o                         
   9  10   1          1.05        110.81        67.25 o                         
  -9  11   1        511.77        637.36       126.69 o                         
  -8  11   1       3954.52       3569.74       180.13 o                         
  -7  11   1         14.90         95.69        61.60 o                         
  -6  11   1       1064.96       1174.30        75.41 o                         
  -5  11   1        351.30        274.79        42.35 o                         
  -4  11   1      11547.27      11350.93       191.46 o                         
  -3  11   1       2751.79       2883.65        87.48 o                         
  -2  11   1      50864.53      51058.98       456.40 o                         
  -1  11   1      21417.61      21641.42       277.86 o                         
   0  11   1      33126.39      34163.57       348.17 o                         
   1  11   1       8366.94       8777.72       154.81 o                         
   2  11   1       4147.20       4236.86       106.74 o                         
   3  11   1        189.57        140.38        33.41 o                         
   4  11   1        640.40        620.12        44.07 o                         
   5  11   1       1036.11       1057.13        57.19 o                         
   6  11   1       1697.24       1596.11        81.98 o                         
   7  11   1      12694.82      12490.08       294.18 o                         
   8  11   1         99.01        148.49        67.09 o                         
   9  11   1      10876.46      10566.94       436.60 o                         
  -9  12   1       3431.80       3138.34       301.15 o                         
  -8  12   1        156.01        207.94        79.00 o                         
  -7  12   1         45.18          0.67        70.58 o                         
  -6  12   1        735.59        742.42        69.77 o                         
  -5  12   1        831.76        832.41        65.50 o                         
  -4  12   1       2108.68       2142.66        88.59 o                         
  -3  12   1      12133.10      12183.43       189.51 o                         
  -2  12   1      14210.58      14755.45       216.33 o                         
  -1  12   1      33359.09      33192.34       374.82 o                         
   0  12   1      15808.15      16652.36       230.47 o                         
   1  12   1       6666.85       6754.88       140.32 o                         
   2  12   1       3055.73       3269.07       100.45 o                         
   3  12   1        894.44        926.24        62.85 o                         
   4  12   1        381.63        415.20        45.95 o                         
   5  12   1         22.24          8.51        42.38 o                         
   6  12   1       5441.38       5534.42       174.55 o                         
   7  12   1        654.76        829.05        93.10 o                         
   8  12   1      13084.54      13116.54       324.67 o                         
   9  12   1          4.88          1.18       150.68 o                         
  -8  13   1          1.85        -87.19        87.19 o                         
  -7  13   1        153.94        210.76        76.41 o                         
  -6  13   1        148.11         24.87        57.65 o                         
  -5  13   1       2006.96       1931.93        95.42 o                         
  -4  13   1         53.34        152.92        47.62 o                         
  -3  13   1       7679.61       7960.98       157.46 o                         
  -2  13   1       1383.43       1485.71        74.13 o                         
  -1  13   1       2546.44       2513.36        99.78 o                         
   0  13   1       4968.76       5223.81       126.01 o                         
   1  13   1         19.16         79.19        38.99 o                         
   2  13   1       1668.47       1685.77        86.73 o                         
   3  13   1        105.23         82.32        52.09 o                         
   4  13   1        260.59        291.54        52.97 o                         
   5  13   1        148.71        223.75        60.64 o                         
   6  13   1       1024.19       1214.30       109.94 o                         
   7  13   1        999.45       1038.08       111.00 o                         
   8  13   1          6.07        -67.44        83.60 o                         
  -7  14   1        641.51        540.08        96.59 o                         
  -6  14   1        156.43        195.07        65.76 o                         
  -5  14   1       1649.09       1694.12       101.89 o                         
  -4  14   1       4245.91       4221.33       138.63 o                         
  -3  14   1       3361.44       3320.64       121.33 o                         
  -2  14   1          6.67         52.59        52.42 o                         
  -1  14   1        447.75        380.50        51.50 o                         
   0  14   1       9011.67       9413.89       194.91 o                         
   1  14   1       2593.52       2665.32       116.48 o                         
   2  14   1      11404.60      11675.64       251.24 o                         
   3  14   1        233.05        219.18        50.87 o                         
   4  14   1       1689.49       1743.01       104.92 o                         
   5  14   1       4029.68       3679.85       177.65 o                         
   6  14   1       1746.40       1653.10       128.81 o                         
   7  14   1       2275.63       2393.52       158.27 o                         
   8  14   1       1080.64        807.28       254.83 o                         
  -7  15   1        415.95        538.78       202.80 o                         
  -6  15   1       5398.40       5698.95       222.01 o                         
  -5  15   1        222.56        174.87        63.26 o                         
  -4  15   1      12582.67      12528.36       247.43 o                         
  -3  15   1        551.97        545.45        75.02 o                         
  -2  15   1       6742.12       7025.81       190.46 o                         
  -1  15   1       5304.71       5352.33       173.95 o                         
   0  15   1        556.43        606.68        76.12 o                         
   1  15   1      15579.67      16728.48       335.73 o                         
   2  15   1         16.71         -4.30        45.63 o                         
   3  15   1       7901.05       7750.79       296.69 o                         
   4  15   1       2816.53       2719.48       153.22 o                         
   5  15   1       4321.45       4194.16       192.68 o                         
   6  15   1       6697.39       6948.09       286.90 o                         
   7  15   1       3105.88       2971.92       371.05 o                         
  -6  16   1         31.28        390.66       255.21 o                         
  -5  16   1      14184.02      14636.03       420.99 o                         
  -4  16   1        114.92        161.86        73.53 o                         
  -3  16   1      10626.30      10527.54       349.00 o                         
  -2  16   1         73.67        117.39        64.18 o                         
  -1  16   1       3886.77       4247.18       194.02 o                         
   0  16   1       5523.37       5977.97       276.57 o                         
   1  16   1       2356.03       2341.69       125.34 o                         
   2  16   1      11232.08      11325.31       287.07 o                         
   3  16   1       3337.89       3661.07       199.96 o                         
   4  16   1      11111.36      11174.28       315.24 o                         
   5  16   1       2697.62       2822.04       165.41 o                         
   6  16   1       2895.33       3109.64       215.43 o                         
  -5  17   1        922.46       1090.37       201.25 o                         
  -4  17   1      10913.03      10948.89       362.43 o                         
  -3  17   1       2045.67       1806.54       162.59 o                         
  -2  17   1       3080.78       3243.26       174.88 o                         
  -1  17   1       1424.78       1497.39       128.90 o                         
   0  17   1       2611.97       2842.96       163.12 o                         
   1  17   1       8878.16       9112.70       270.62 o                         
   2  17   1       8213.76       8590.62       347.15 o                         
   3  17   1      24610.13      24366.45       539.27 o                         
   4  17   1       5245.09       5655.10       258.63 o                         
   5  17   1      15736.61      16790.46       702.96 o                         
  -4  18   1       3081.62       3634.46       526.25 o                         
  -3  18   1       1980.20       1970.89       276.71 o                         
  -2  18   1       1361.98       1273.45       153.79 o                         
  -1  18   1        183.86        144.92        85.91 o                         
   0  18   1       1561.68       1665.81       187.09 o                         
   1  18   1       2396.91       2796.65       171.28 o                         
   2  18   1       9708.15      10125.59       360.92 o                         
   3  18   1       5338.33       5762.03       434.03 o                         
   4  18   1      16713.98      16771.65       695.86 o                         
  -2  19   1        628.56        366.93       293.50 o                         
  -1  19   1         19.55        188.22       174.46 o                         
   0  19   1        386.17        434.94       129.60 o                         
   1  19   1        811.27        959.45       246.91 o                         
   2  19   1       1043.49        751.91       206.03 o                         
 -11   0   2       3254.28       2819.52       280.11 o                         
 -10   0   2       2995.87       3167.77       214.61 o                         
  -9   0   2       4512.43       4472.82       161.23 o                         
  -8   0   2         76.69        129.26        50.09 o                         
  -7   0   2       4496.24       4931.63       116.17 o                         
  -6   0   2        102.98        173.42        34.59 o                         
  -5   0   2      26482.85      26224.37       294.20 o                         
  -4   0   2      12625.47      12359.61       168.73 o                         
  -3   0   2     186748.17     179309.95      1280.49 o                         
  -2   0   2      31048.66      32237.24       194.34 o                         
  -1   0   2     130168.23     121670.21       807.21 o                         
   0   0   2       6679.01       6566.12        54.83 o                         
   1   0   2      32223.09      32451.07       195.04 o                         
   2   0   2        748.16       1079.82        22.56 o                         
   4   0   2       8785.17       9101.35       140.89 o                         
   5   0   2      35464.36      34439.33       359.85 o                         
   6   0   2      15091.50      14839.34       224.30 o                         
   7   0   2      49579.84      48472.23       518.56 o                         
   8   0   2      20770.93      21227.12       515.77 o                         
   9   0   2      10223.07       9894.57       370.08 o                         
  10   0   2       4755.80       4659.89       232.46 o                         
  11   0   2       3456.78       3648.87       255.39 o                         
 -11   1   2       7739.15       8404.23       333.37 o                         
 -10   1   2       1008.85       1026.43        91.03 o                         
  -9   1   2       4809.59       4926.25       139.18 o                         
  -8   1   2        700.45        826.26        56.17 o                         
  -7   1   2       1622.96       1663.16        55.29 o                         
  -6   1   2      10650.94      10783.34       121.98 o                         
  -5   1   2       5802.78       5818.35        77.80 o                         
  -4   1   2      69825.65      68814.38       355.68 o                         
  -3   1   2      24243.89      24841.07       153.87 o                         
  -2   1   2     153896.45     147542.52       486.65 o                         
  -1   1   2      15152.99      15697.80        69.33 o                         
   0   1   2      53218.48      52321.04       211.83 o                         
   1   1   2       4224.71       4579.49        37.66 o                         
   2   1   2       7107.72       7837.93        48.00 o                         
   3   1   2        286.37        515.69        15.60 o                         
   4   1   2      14145.41      13990.76       116.73 o                         
   5   1   2       8746.83       8574.94       107.83 o                         
   6   1   2      36310.95      35722.89       264.88 o                         
   7   1   2      12986.76      13216.43       165.66 o                         
   8   1   2      20167.52      20022.95       254.49 o                         
   9   1   2       4787.06       4911.78       145.92 o                         
  10   1   2       3042.34       2886.30       141.83 o                         
  11   1   2        436.05        524.93        84.65 o                         
 -11   2   2          7.08        210.18        85.64 o                         
 -10   2   2       4812.87       4834.83       174.80 o                         
  -9   2   2         19.26        119.35        40.81 o                         
  -8   2   2       3436.53       3730.02        93.71 o                         
  -7   2   2       2615.10       2738.20        73.50 o                         
  -6   2   2        180.14        205.69        26.71 o                         
  -5   2   2      29744.70      30210.02       222.00 o                         
  -4   2   2        286.23        342.65        18.68 o                         
  -3   2   2      37453.81      37433.73       212.64 o                         
  -2   2   2       9790.26      10037.85        58.90 o                         
  -1   2   2      50233.60      49942.74       199.40 o                         
   0   2   2      48474.28      49357.00       223.45 o                         
   1   2   2       9499.47       9715.29        66.89 o                         
   2   2   2       3173.31       3452.97        30.34 o                         
   3   2   2      11523.22      11587.92        73.05 o                         
   4   2   2       5296.80       5196.27        57.36 o                         
   5   2   2       4726.12       4586.51        59.97 o                         
   6   2   2       6682.53       6761.56        99.95 o                         
   7   2   2      10441.37      11059.02       150.98 o                         
   8   2   2        347.68        413.15        44.43 o                         
   9   2   2       9586.05       9602.99       204.13 o                         
  10   2   2         28.69         85.25        63.20 o                         
  11   2   2       1771.53       1786.41       133.26 o                         
 -11   3   2        194.66        105.05       139.98 o                         
 -10   3   2       1618.11       1707.49       111.22 o                         
  -9   3   2        132.44        223.07        57.84 o                         
  -8   3   2         31.21         39.36        33.10 o                         
  -7   3   2        317.74        350.90        35.89 o                         
  -6   3   2       6969.48       6915.77        97.66 o                         
  -5   3   2      16972.39      16920.58       157.03 o                         
  -4   3   2      10308.92      10170.81        95.38 o                         
  -3   3   2        831.19        855.65        24.33 o                         
  -2   3   2         41.10        148.84        25.52 o                         
  -1   3   2      26897.68      28161.67       134.69 o                         
   0   3   2        428.85        562.13        16.64 o                         
   1   3   2      31969.50      33167.46       169.88 o                         
   2   3   2       1986.86       2015.74        27.32 o                         
   3   3   2      19047.10      18991.82       110.41 o                         
   4   3   2       1528.79       1698.57        32.45 o                         
   5   3   2      21661.34      21727.01       163.56 o                         
   6   3   2       1119.98       1237.71        35.25 o                         
   7   3   2       1434.88       1423.79        55.24 o                         
   8   3   2       1465.18       1619.33        74.15 o                         
   9   3   2        154.08        212.90        59.74 o                         
  10   3   2       4939.47       4929.38       225.09 o                         
  11   3   2         45.62         -7.93        72.77 o                         
 -11   4   2       1402.67       1157.14       134.22 o                         
 -10   4   2         46.29        -33.57        56.33 o                         
  -9   4   2       4137.90       4122.75       138.43 o                         
  -8   4   2       1430.94       1475.88        70.13 o                         
  -7   4   2         55.39         67.12        27.14 o                         
  -6   4   2       7963.74       7871.53       118.15 o                         
  -5   4   2        773.14        860.87        38.63 o                         
  -4   4   2      18499.85      18279.59       154.27 o                         
  -3   4   2        181.98        268.50        15.46 o                         
  -2   4   2        517.29        651.66        21.98 o                         
  -1   4   2      10653.79      10846.70        80.66 o                         
   0   4   2      30736.67      31757.82       249.55 o                         
   1   4   2       9041.94       8888.36        93.96 o                         
   2   4   2        881.48       1081.86        21.82 o                         
   3   4   2       9095.63       8948.48        74.08 o                         
   4   4   2       9055.76       9111.37        80.80 o                         
   5   4   2       6966.76       6687.30        83.02 o                         
   6   4   2       4461.90       4383.51        79.81 o                         
   7   4   2       2084.71       2088.22        75.11 o                         
   8   4   2        603.65        670.21        52.46 o                         
   9   4   2        357.78        437.71        52.24 o                         
  10   4   2       1255.69       1192.88        97.89 o                         
  11   4   2          9.12         57.66        87.02 o                         
 -11   5   2        361.99        276.72       107.56 o                         
 -10   5   2       3042.41       3381.67       148.98 o                         
  -9   5   2       1485.76       1513.33        96.72 o                         
  -8   5   2       9930.75      10186.27       178.64 o                         
  -7   5   2      12551.80      12684.17       167.67 o                         
  -6   5   2       9559.94       9514.29       134.42 o                         
  -5   5   2       2175.82       2238.36        60.54 o                         
  -4   5   2       7712.02       7756.42        96.06 o                         
  -3   5   2       2381.09       2519.40        44.66 o                         
  -2   5   2       3883.99       4010.45        52.69 o                         
  -1   5   2      12093.05      12920.45       102.13 o                         
   0   5   2      35155.23      34571.06       277.92 o                         
   1   5   2       2250.77       2397.88        48.05 o                         
   2   5   2      78918.39      76773.16       519.79 o                         
   3   5   2       4030.38       4078.92        52.82 o                         
   4   5   2      31352.90      30645.31       210.83 o                         
   5   5   2        997.00       1031.18        28.98 o                         
   6   5   2       9173.96       9056.07       119.89 o                         
   7   5   2        931.24        960.93        58.68 o                         
   8   5   2        807.82        849.94        63.27 o                         
   9   5   2       5131.92       5234.87       147.40 o                         
  10   5   2       1157.06       1308.05       100.51 o                         
  11   5   2       4861.31       5549.98       321.95 o                         
 -11   6   2        694.09        505.66       222.21 o                         
 -10   6   2       5024.97       4927.85       194.35 o                         
  -9   6   2       3719.18       3793.27       147.89 o                         
  -8   6   2      19863.80      20526.79       377.15 o                         
  -7   6   2      18503.16      18181.50       210.84 o                         
  -6   6   2      22387.74      22156.00       225.10 o                         
  -5   6   2      21727.21      21621.16       188.11 o                         
  -4   6   2       2027.98       2034.24        46.38 o                         
  -3   6   2       4610.06       4722.03        72.41 o                         
  -2   6   2       1218.10       1323.27        35.73 o                         
  -1   6   2      18692.44      18717.06       158.18 o                         
   0   6   2       1041.82       1056.60        39.20 o                         
   1   6   2     103161.05     100317.81       629.37 o                         
   2   6   2        355.08        466.81        24.26 o                         
   3   6   2     107438.88     102401.13       516.65 o                         
   4   6   2       4217.02       4112.32        68.40 o                         
   5   6   2      17261.61      16929.34       198.97 o                         
   6   6   2        284.29        355.07        31.26 o                         
   7   6   2       2970.75       3053.13        98.23 o                         
   8   6   2         60.25        188.52        46.42 o                         
   9   6   2       3244.48       3371.99       124.99 o                         
  10   6   2       3744.63       3985.98       165.51 o                         
 -11   7   2       3093.69       2571.85       385.54 o                         
 -10   7   2       2659.01       2442.73       158.82 o                         
  -9   7   2      14025.37      13786.64       288.69 o                         
  -8   7   2      10268.85       9940.50       228.94 o                         
  -7   7   2      19791.86      19890.51       256.37 o                         
  -6   7   2      29094.36      28250.32       276.69 o                         
  -5   7   2      12455.12      12314.94       156.66 o                         
  -4   7   2       7765.50       7647.50        99.23 o                         
  -3   7   2        561.00        582.95        28.73 o                         
  -2   7   2      13116.39      13606.58       130.34 o                         
  -1   7   2       4901.31       4985.18        80.99 o                         
   0   7   2      47460.31      46398.71       360.26 o                         
   1   7   2       1059.33       1116.99        41.57 o                         
   2   7   2     126383.19     121204.26       742.59 o                         
   3   7   2       1528.16       1617.12        38.31 o                         
   4   7   2      55358.07      54076.33       365.40 o                         
   5   7   2        423.82        540.70        36.24 o                         
   6   7   2       6751.64       6708.96       119.50 o                         
   7   7   2         42.51        159.07        41.62 o                         
   8   7   2       4316.86       4285.48       138.04 o                         
   9   7   2        311.25        356.23        61.02 o                         
  10   7   2       4704.52       5009.14       221.56 o                         
 -10   8   2       1729.56       1768.70       242.17 o                         
  -9   8   2       6210.66       5971.78       195.13 o                         
  -8   8   2       4240.21       4123.09       151.90 o                         
  -7   8   2      11469.06      10853.28       187.85 o                         
  -6   8   2       5671.44       5523.68       110.65 o                         
  -5   8   2       7221.21       6955.19       119.77 o                         
  -4   8   2       3078.73       3158.59        66.67 o                         
  -3   8   2       9044.29       8779.46       102.69 o                         
  -2   8   2         20.33         75.71        20.68 o                         
  -1   8   2      19342.88      19282.30       206.98 o                         
   0   8   2       1697.54       1784.87        54.35 o                         
   1   8   2      41178.43      40295.25       307.80 o                         
   2   8   2       1147.71       1199.20        49.32 o                         
   3   8   2      40631.97      39300.87       342.45 o                         
   4   8   2       1099.57       1087.94        41.77 o                         
   5   8   2      21568.35      21069.53       218.41 o                         
   6   8   2       1064.62       1083.98        53.73 o                         
   7   8   2       3254.88       3443.97       107.86 o                         
   8   8   2       4158.39       4062.38       133.16 o                         
   9   8   2       1603.55       1657.83       101.08 o                         
  10   8   2       2791.28       2776.84       239.56 o                         
 -10   9   2       2176.65       2515.47       379.08 o                         
  -9   9   2         64.97        167.66        66.36 o                         
  -8   9   2       3419.38       3179.54       137.24 o                         
  -7   9   2       1068.69       1112.99        76.46 o                         
  -6   9   2         27.54         98.30        38.64 o                         
  -5   9   2       9459.17       9345.89       146.00 o                         
  -4   9   2       3588.80       3373.23        80.28 o                         
  -3   9   2       3386.23       3419.18        69.14 o                         
  -2   9   2      13481.37      13180.17       179.65 o                         
  -1   9   2       5254.25       5584.37       112.53 o                         
   0   9   2      17610.89      17733.03       197.32 o                         
   1   9   2      10025.40      10211.19       130.84 o                         
   2   9   2       3125.34       3197.36        76.89 o                         
   3   9   2        348.31        416.39        26.40 o                         
   4   9   2      12358.76      12502.72       165.69 o                         
   5   9   2       1171.11       1181.22        57.60 o                         
   6   9   2       8026.90       8110.99       157.08 o                         
   7   9   2       1162.63       1067.01        83.83 o                         
   8   9   2       1001.95       1053.33        98.80 o                         
   9   9   2       3174.56       3214.13       146.44 o                         
  -9  10   2        628.90        676.77        93.80 o                         
  -8  10   2        131.71        156.65        72.91 o                         
  -7  10   2        300.73        236.98        51.79 o                         
  -6  10   2       1704.34       1750.86        81.21 o                         
  -5  10   2       1952.25       2026.71        80.80 o                         
  -4  10   2       5739.08       5547.00       115.62 o                         
  -3  10   2         50.74        108.06        31.64 o                         
  -2  10   2        371.70        405.59        39.63 o                         
  -1  10   2       1142.89       1241.69        62.99 o                         
   0  10   2       4093.39       4459.23       111.82 o                         
   1  10   2       1197.02       1203.79        47.10 o                         
   2  10   2          2.71         19.51        26.28 o                         
   3  10   2        182.79        217.20        36.42 o                         
   4  10   2      15455.94      15294.11       204.49 o                         
   5  10   2       1402.71       1327.36        68.21 o                         
   6  10   2       3482.38       3221.30       121.57 o                         
   7  10   2        844.70        819.96        67.69 o                         
   8  10   2         49.43         73.75        60.97 o                         
   9  10   2        171.04        283.53        93.08 o                         
  10  10   2          3.81         81.13       146.40 o                         
  -9  11   2       1268.31       1368.76       188.83 o                         
  -8  11   2        579.05        541.65        78.50 o                         
  -7  11   2        806.37        790.31        72.61 o                         
  -6  11   2       2316.56       2263.00        99.72 o                         
  -5  11   2         61.12         61.44        44.29 o                         
  -4  11   2       4695.24       4599.58       120.08 o                         
  -3  11   2        790.56        845.16        56.05 o                         
  -2  11   2       4749.00       4816.72       112.04 o                         
  -1  11   2       2338.28       2395.68        83.13 o                         
   0  11   2       4895.23       5028.80       122.24 o                         
   1  11   2       1736.14       1833.25        68.59 o                         
   2  11   2       2425.96       2460.86        84.76 o                         
   3  11   2        167.17        125.17        43.41 o                         
   4  11   2       3047.84       3100.26        93.80 o                         
   5  11   2       1186.72       1076.50        65.67 o                         
   6  11   2       1401.39       1522.59        91.08 o                         
   7  11   2        745.29        693.12        79.92 o                         
   8  11   2       1773.52       1721.16       112.05 o                         
   9  11   2        102.69         57.40        99.73 o                         
  -9  12   2       1340.33       1549.96       335.79 o                         
  -8  12   2       2068.50       1906.59       175.95 o                         
  -7  12   2       2390.26       2352.61       126.72 o                         
  -6  12   2       3745.34       3906.82       142.38 o                         
  -5  12   2       4844.92       4762.85       141.66 o                         
  -4  12   2       9582.74       9650.03       196.25 o                         
  -3  12   2      21247.35      21223.06       259.10 o                         
  -2  12   2       3405.11       3500.86       100.01 o                         
  -1  12   2      30231.60      30090.06       335.92 o                         
   0  12   2        657.61        751.43        63.71 o                         
   1  12   2       6964.20       7150.74       152.51 o                         
   2  12   2         52.49        165.39        48.27 o                         
   3  12   2       9357.44       8915.09       178.97 o                         
   4  12   2        506.83        556.39        59.71 o                         
   5  12   2      13421.89      13049.52       251.83 o                         
   6  12   2       1349.87       1404.71        95.68 o                         
   7  12   2       9796.62       9431.73       245.39 o                         
   8  12   2       3480.53       3294.09       165.25 o                         
  -8  13   2       2787.78       3097.03       414.48 o                         
  -7  13   2        760.72        862.52       100.90 o                         
  -6  13   2       2836.33       2762.94       125.63 o                         
  -5  13   2       7103.67       6960.35       176.80 o                         
  -4  13   2      16131.09      15727.75       264.04 o                         
  -3  13   2       5386.48       5530.08       138.71 o                         
  -2  13   2      43856.74      43975.97       417.93 o                         
  -1  13   2         35.05        128.52        44.62 o                         
   0  13   2      24199.90      24992.75       311.80 o                         
   1  13   2       3005.95       3047.40       125.72 o                         
   2  13   2       7077.40       7158.89       173.03 o                         
   3  13   2        157.85        180.87        44.24 o                         
   4  13   2      11193.53      11267.82       247.19 o                         
   5  13   2        762.98        717.06        82.27 o                         
   6  13   2      17890.07      17850.12       366.75 o                         
   7  13   2       5712.76       5732.53       196.93 o                         
   8  13   2       6402.67       6028.98       375.40 o                         
  -7  14   2       3250.35       3422.71       187.90 o                         
  -6  14   2       4527.38       4260.13       187.87 o                         
  -5  14   2       9650.72       9210.26       211.00 o                         
  -4  14   2       3537.73       3488.82       127.52 o                         
  -3  14   2      21408.54      21622.38       318.74 o                         
  -2  14   2        747.58        849.07        69.58 o                         
  -1  14   2      20828.92      21226.31       324.09 o                         
   0  14   2        206.42        211.85        46.88 o                         
   1  14   2      14663.59      15156.71       294.22 o                         
   2  14   2        210.89        314.74        68.74 o                         
   3  14   2       9119.76       9195.16       207.61 o                         
   4  14   2        152.01        190.82        60.72 o                         
   5  14   2      13908.68      13422.08       383.76 o                         
   6  14   2       1436.18       1455.06       122.33 o                         
   7  14   2       8875.96       8341.42       260.07 o                         
   8  14   2       3194.22       2949.76       419.75 o                         
  -7  15   2       3770.39       3954.74       629.32 o                         
  -6  15   2       5697.00       5763.10       212.18 o                         
  -5  15   2       1742.59       1756.28       108.59 o                         
  -4  15   2       6115.35       6021.17       189.52 o                         
  -3  15   2        558.02        583.24        70.03 o                         
  -2  15   2       3793.86       3861.22       134.43 o                         
  -1  15   2       2382.17       2497.60       115.41 o                         
   0  15   2       9899.40       9950.04       254.38 o                         
   1  15   2       1805.13       1905.62       107.16 o                         
   2  15   2      14859.45      14651.09       311.00 o                         
   3  15   2        112.49         81.84        75.94 o                         
   4  15   2       8138.34       7965.72       295.56 o                         
   5  15   2        113.96        129.38        74.91 o                         
   6  15   2       2400.18       2085.55       148.98 o                         
   7  15   2         14.10         22.91       105.86 o                         
  -6  16   2        119.20         64.34       105.10 o                         
  -5  16   2       2382.82       2526.85       164.61 o                         
  -4  16   2        204.00        156.50        57.35 o                         
  -3  16   2         39.54         68.50        66.79 o                         
  -2  16   2         75.76        102.71        72.59 o                         
  -1  16   2        191.01        215.46        80.82 o                         
   0  16   2       1486.19       1690.17       107.54 o                         
   1  16   2       6993.24       6931.21       219.82 o                         
   2  16   2         89.46        141.65        62.64 o                         
   3  16   2       5591.31       5618.89       216.50 o                         
   4  16   2       2297.53       2144.99       143.55 o                         
   5  16   2        185.82        259.79        74.50 o                         
   6  16   2        317.63        322.19        97.35 o                         
  -6  17   2        164.79       -123.99       175.39 o                         
  -5  17   2       1523.38       1371.67       441.53 o                         
  -4  17   2        115.28        137.10        98.43 o                         
  -3  17   2       1517.04       1426.23       150.94 o                         
  -2  17   2       2358.73       2603.56       160.57 o                         
  -1  17   2        175.10         93.50        73.20 o                         
   0  17   2        412.07        377.55        84.33 o                         
   1  17   2         21.05         81.38        65.62 o                         
   2  17   2        157.25        197.77        64.85 o                         
   3  17   2         12.64        123.87        80.59 o                         
   4  17   2          0.07        105.18        97.73 o                         
   5  17   2        425.75        575.83       163.24 o                         
  -3  18   2       3598.64       3494.08       292.68 o                         
  -2  18   2         96.36        128.05       125.96 o                         
  -1  18   2       3005.92       3183.83       183.70 o                         
   0  18   2        417.23        398.95        95.91 o                         
   1  18   2       3625.66       3671.71       234.46 o                         
   2  18   2        192.94        123.13       106.27 o                         
   3  18   2       2332.88       2212.62       255.10 o                         
   4  18   2       1703.63       1758.12       308.82 o                         
  -2  19   2       3058.13       2883.86       465.20 o                         
  -1  19   2       2251.54       2490.01       266.29 o                         
   0  19   2       6271.62       6145.68       364.39 o                         
   1  19   2        902.60        919.05       199.06 o                         
 -11   1   3       1402.58       1513.99       177.09 o                         
 -10   1   3         54.43         89.25        56.00 o                         
  -9   1   3         56.10         67.90        35.43 o                         
  -8   1   3         70.45        108.46        27.82 o                         
  -7   1   3        187.53        172.12        27.57 o                         
  -6   1   3       2493.09       2606.03        58.76 o                         
  -5   1   3       7516.38       7546.92        85.82 o                         
  -4   1   3        992.25        998.30        30.36 o                         
  -3   1   3      10751.95      10769.43        87.29 o                         
  -2   1   3      19043.37      18892.82       109.76 o                         
  -1   1   3       2167.26       2409.80        23.38 o                         
   0   1   3      10876.38      11152.61        58.43 o                         
   1   1   3       2730.31       2808.48        30.72 o                         
   2   1   3         27.38        152.13         9.13 o                         
   3   1   3       9072.25       9184.88        68.72 o                         
   4   1   3       4661.19       4572.16        57.12 o                         
   5   1   3       6806.82       6824.50       100.39 o                         
   6   1   3      11608.28      11476.26       145.00 o                         
   7   1   3       1113.90       1145.08        50.83 o                         
   8   1   3       3497.29       3621.58       103.09 o                         
   9   1   3       1583.83       1552.64        89.63 o                         
  10   1   3        762.18        620.13        71.46 o                         
  11   1   3         32.26         71.21        66.73 o                         
 -11   2   3        149.62        254.71       112.61 o                         
 -10   2   3       7877.11       8419.17       213.52 o                         
  -9   2   3         45.60        119.13        42.65 o                         
  -8   2   3       7382.16       7423.22       130.66 o                         
  -7   2   3       3046.57       3208.09        85.76 o                         
  -6   2   3      33332.41      33601.41       273.25 o                         
  -5   2   3        231.31        328.70        20.97 o                         
  -4   2   3      57500.96      57032.47       314.35 o                         
  -3   2   3      18447.90      19116.05       130.16 o                         
  -2   2   3      36611.61      36446.70       217.61 o                         
  -1   2   3      60710.21      60743.68       264.59 o                         
   0   2   3       3757.12       3670.39        32.90 o                         
   1   2   3       4847.24       4940.73        46.28 o                         
   2   2   3      22379.36      22359.83       128.60 o                         
   3   2   3       3694.89       3813.57        40.34 o                         
   4   2   3      42984.11      42657.07       319.02 o                         
   5   2   3      25141.04      24130.35       188.60 o                         
   6   2   3       6937.98       7135.49        94.03 o                         
   7   2   3      18534.25      18680.57       210.33 o                         
   8   2   3        259.27        303.52        42.78 o                         
   9   2   3       5903.91       5723.09       149.25 o                         
  10   2   3          3.07        137.36        57.35 o                         
  11   2   3       1160.95       1046.76       107.77 o                         
 -11   3   3       6898.80       7506.29       443.88 o                         
 -10   3   3        143.62        162.23        52.43 o                         
  -9   3   3      15534.73      15964.74       322.55 o                         
  -8   3   3        796.44       1021.62        56.34 o                         
  -7   3   3      20591.61      20677.15       229.72 o                         
  -6   3   3        535.57        699.55        41.37 o                         
  -5   3   3      47817.47      47759.15       323.17 o                         
  -4   3   3        743.70        809.28        26.76 o                         
  -3   3   3      40585.46      40212.61       237.70 o                         
  -2   3   3      20985.23      20930.67       125.13 o                         
  -1   3   3      76445.42      76465.95       360.85 o                         
   0   3   3      37495.85      37092.98       178.02 o                         
   1   3   3      42125.65      42615.09       260.42 o                         
   2   3   3      23346.19      23095.49       139.59 o                         
   3   3   3      46984.70      46791.76       223.63 o                         
   4   3   3      25772.58      25256.83       164.80 o                         
   5   3   3      17315.54      17357.38       155.42 o                         
   6   3   3      17855.94      18016.69       185.94 o                         
   7   3   3       2940.53       3029.05        86.59 o                         
   8   3   3      16460.89      16473.49       231.13 o                         
   9   3   3        302.17        422.96        56.48 o                         
  10   3   3       8301.39       8311.84       242.34 o                         
  11   3   3         50.98          9.76        74.53 o                         
 -11   4   3        576.22        461.10       120.86 o                         
 -10   4   3       7377.16       7618.67       241.71 o                         
  -9   4   3        908.92       1047.82        81.11 o                         
  -8   4   3      18120.02      18719.27       241.01 o                         
  -7   4   3        583.65        581.37        41.98 o                         
  -6   4   3      13210.77      13315.41       169.52 o                         
  -5   4   3       2273.26       2263.82        56.73 o                         
  -4   4   3       4525.56       4657.02        62.18 o                         
  -3   4   3       2946.50       3048.54        45.80 o                         
  -2   4   3      15501.71      15356.11       123.74 o                         
  -1   4   3      10354.97      10165.44        84.97 o                         
   0   4   3      86993.78      85194.97       447.12 o                         
   1   4   3      56566.38      56465.63       350.87 o                         
   2   4   3      27534.79      27431.85       218.21 o                         
   3   4   3      42733.11      41539.60       212.69 o                         
   4   4   3       4183.32       4275.00        57.80 o                         
   5   4   3       8625.31       8404.23        93.94 o                         
   6   4   3        196.45        276.74        26.81 o                         
   7   4   3       4965.46       4894.69       115.50 o                         
   8   4   3        507.64        646.99        53.52 o                         
   9   4   3      11434.69      11744.77       230.43 o                         
  10   4   3        214.71        165.45        68.32 o                         
  11   4   3       7645.62       7544.61       321.06 o                         
 -11   5   3       2325.39       2691.70       315.54 o                         
 -10   5   3       1447.34       1803.93       119.93 o                         
  -9   5   3      12760.20      12432.21       304.71 o                         
  -8   5   3        187.81        287.85        46.81 o                         
  -7   5   3      22539.46      22459.02       249.60 o                         
  -6   5   3        888.62        832.20        43.47 o                         
  -5   5   3       2899.13       3065.53        62.55 o                         
  -4   5   3       2084.50       2003.68        41.76 o                         
  -3   5   3       4913.89       5223.56        57.96 o                         
  -1   5   3      33859.25      33916.03       251.13 o                         
   0   5   3      29392.97      29256.29       211.17 o                         
   1   5   3      61310.20      60859.30       476.07 o                         
   2   5   3      44291.93      43385.57       291.52 o                         
   3   5   3      11084.07      11070.67        95.88 o                         
   4   5   3      10292.61      10380.69       107.38 o                         
   5   5   3        343.38        399.75        27.32 o                         
   6   5   3        326.52        395.92        31.97 o                         
   7   5   3       2639.75       2701.13        84.95 o                         
   8   5   3       4058.39       4222.46       126.33 o                         
   9   5   3        655.23        780.30        67.34 o                         
  10   5   3       9028.20       9033.03       285.28 o                         
  11   5   3         13.70        -37.96       178.68 o                         
 -11   6   3          2.53        -54.21       184.82 o                         
 -10   6   3       3286.74       3197.59       170.29 o                         
  -9   6   3         16.41         19.33        58.43 o                         
  -8   6   3       8813.52       9266.33       200.67 o                         
  -7   6   3        442.94        423.13        52.78 o                         
  -6   6   3       2061.62       2151.88        65.58 o                         
  -5   6   3         97.46         90.34        19.84 o                         
  -4   6   3        637.51        705.92        26.40 o                         
  -3   6   3        101.57        170.18        17.08 o                         
  -2   6   3       3171.22       3188.02        55.57 o                         
  -1   6   3       3536.69       3663.86        54.35 o                         
   0   6   3      12562.62      12588.45       140.59 o                         
   1   6   3      15891.52      15903.36       169.99 o                         
   2   6   3      16871.87      16374.28       163.68 o                         
   3   6   3       3871.96       3765.73        60.81 o                         
   4   6   3       2205.76       2168.72        41.83 o                         
   5   6   3         75.68        100.30        17.90 o                         
   6   6   3        881.20        910.93        54.66 o                         
   7   6   3          4.81        -34.92        41.19 o                         
   8   6   3        679.50        792.92        68.19 o                         
   9   6   3       1091.86       1401.52        91.78 o                         
  10   6   3        262.62        311.72        74.70 o                         
 -11   7   3         14.21        -48.27       151.68 o                         
 -10   7   3        833.36        893.53       108.14 o                         
  -9   7   3         39.60        155.62        58.63 o                         
  -8   7   3        146.56        200.41        76.02 o                         
  -7   7   3       1669.94       1762.42        82.62 o                         
  -6   7   3       2023.10       2035.04        65.92 o                         
  -5   7   3       3038.26       2916.30        73.55 o                         
  -4   7   3        609.55        592.27        29.25 o                         
  -3   7   3       4353.50       4229.32        66.23 o                         
  -2   7   3       6171.84       5842.90        89.44 o                         
  -1   7   3       7354.92       7136.52        94.38 o                         
   0   7   3        280.38        265.15        24.83 o                         
   1   7   3          8.23        109.37        22.38 o                         
   2   7   3       1132.69       1256.24        50.18 o                         
   3   7   3       3935.19       3909.81        67.57 o                         
   4   7   3       3865.43       3810.14        68.73 o                         
   5   7   3        697.81        687.38        30.85 o                         
   6   7   3         47.22         92.23        33.90 o                         
   7   7   3       3539.73       3665.85       122.78 o                         
   8   7   3        480.78        355.83        68.68 o                         
   9   7   3       1474.49       1627.09        95.42 o                         
  10   7   3        218.93        216.63        66.70 o                         
 -10   8   3       1866.42       1345.93       206.88 o                         
  -9   8   3        402.69        577.10        77.28 o                         
  -8   8   3       7537.06       7367.91       206.07 o                         
  -7   8   3       3366.97       3448.03       113.57 o                         
  -6   8   3       8809.72       8719.49       162.64 o                         
  -5   8   3       6154.61       6162.49       110.88 o                         
  -4   8   3      10044.27       9892.56       155.21 o                         
  -3   8   3       1917.01       2126.23        48.44 o                         
  -2   8   3      25393.41      25241.66       227.33 o                         
  -1   8   3       5778.05       5792.60        88.50 o                         
   0   8   3      44578.73      44817.05       391.00 o                         
   1   8   3       6447.42       6565.11       113.69 o                         
   2   8   3       3879.11       4100.28        72.00 o                         
   3   8   3      25247.73      24344.91       224.83 o                         
   4   8   3        192.25        271.93        31.64 o                         
   5   8   3      11452.74      11074.90       164.15 o                         
   6   8   3       1898.87       1916.51        78.21 o                         
   7   8   3       3281.05       3114.17       112.40 o                         
   8   8   3       8037.30       8218.76       188.87 o                         
   9   8   3       5132.31       5301.18       186.88 o                         
  10   8   3       1005.14        909.13       181.62 o                         
 -10   9   3       1477.76       1703.71       329.50 o                         
  -9   9   3       4125.79       4174.87       181.89 o                         
  -8   9   3        386.25        380.25        68.48 o                         
  -7   9   3       7441.02       7362.52       171.57 o                         
  -6   9   3       7052.14       7000.01       151.34 o                         
  -5   9   3      13699.22      13870.38       221.39 o                         
  -4   9   3       3359.18       3299.38        84.64 o                         
  -3   9   3      20855.93      20636.12       209.07 o                         
  -2   9   3         14.09        230.78        31.48 o                         
  -1   9   3      30576.23      30204.58       251.87 o                         
   0   9   3       1492.93       1540.73        54.38 o                         
   1   9   3       7885.75       7893.31       128.16 o                         
   2   9   3      20168.37      19863.54       204.70 o                         
   3   9   3         67.72        188.64        30.05 o                         
   4   9   3      25234.13      24973.73       275.74 o                         
   5   9   3        142.15        239.02        38.29 o                         
   6   9   3      12593.69      12236.31       217.18 o                         
   7   9   3       1489.21       1596.01        85.98 o                         
   8   9   3       5717.24       5579.18       160.09 o                         
   9   9   3       1293.62       1420.67       115.11 o                         
  -9  10   3         28.27        123.02        89.26 o                         
  -8  10   3       4532.26       4160.14       164.20 o                         
  -7  10   3        309.70        417.26        60.39 o                         
  -6  10   3      18480.43      18331.55       277.35 o                         
  -5  10   3       1810.75       2094.44        91.56 o                         
  -4  10   3      51869.75      50965.75       490.49 o                         
  -3  10   3       3604.85       3272.11        91.37 o                         
  -2  10   3      52661.53      52076.25       427.44 o                         
  -1  10   3       3800.91       3678.92        96.08 o                         
   0  10   3      10429.38      10818.68       152.54 o                         
   1  10   3       4684.20       4559.17        78.61 o                         
   2  10   3       5557.68       5931.58       103.26 o                         
   3  10   3      15248.27      15202.25       188.61 o                         
   4  10   3       5004.45       5344.54       137.00 o                         
   5  10   3      31070.31      30353.53       384.12 o                         
   6  10   3       4643.39       4981.92       143.00 o                         
   7  10   3      21203.68      20785.66       312.92 o                         
   8  10   3       2538.99       2441.25       127.61 o                         
   9  10   3       4913.08       4699.41       195.06 o                         
  10  10   3        425.03        764.58       252.60 o                         
  -9  11   3       2937.36       3079.81       241.69 o                         
  -8  11   3         42.72         30.69        63.02 o                         
  -7  11   3       7573.29       7513.43       199.48 o                         
  -6  11   3         88.73        151.43        51.28 o                         
  -5  11   3      37572.00      37234.15       441.58 o                         
  -4  11   3       2167.16       2248.04        94.29 o                         
  -3  11   3      61324.29      60439.51       561.67 o                         
  -2  11   3       4561.23       4587.30       113.66 o                         
  -1  11   3      13188.36      13303.30       197.65 o                         
   0  11   3        389.15        387.10        42.29 o                         
   1  11   3       3256.10       3449.78        91.84 o                         
   2  11   3        809.23        792.54        52.22 o                         
   3  11   3       9862.98      10420.86       185.62 o                         
   4  11   3      16547.95      16349.83       236.39 o                         
   5  11   3      12117.42      12048.03       284.82 o                         
   6  11   3      35868.47      34576.83       417.51 o                         
   7  11   3       2741.78       2731.79       116.38 o                         
   8  11   3       9171.29       8992.26       259.45 o                         
   9  11   3        689.40        917.10       187.52 o                         
  -9  12   3         27.15        203.37       191.33 o                         
  -8  12   3        279.11        280.44        74.91 o                         
  -7  12   3        454.63        367.63        60.34 o                         
  -6  12   3       5699.36       5521.73       169.84 o                         
  -5  12   3       1342.93       1296.83        79.52 o                         
  -4  12   3      25192.72      24517.35       330.40 o                         
  -3  12   3       4167.20       4109.98       116.01 o                         
  -2  12   3      13194.26      13273.25       221.91 o                         
  -1  12   3       1346.41       1387.55        70.05 o                         
   0  12   3        367.22        371.45        48.89 o                         
   1  12   3         11.42         55.51        33.20 o                         
   2  12   3         35.66         55.06        41.20 o                         
   3  12   3       2557.62       2516.72       104.23 o                         
   4  12   3       1484.31       1661.97        98.20 o                         
   5  12   3      13878.33      13603.00       261.00 o                         
   6  12   3       1940.67       2051.75       101.64 o                         
   7  12   3      10741.15      10380.80       258.81 o                         
   8  12   3        218.63        140.96        88.05 o                         
  -8  13   3        314.61        433.90       153.62 o                         
  -7  13   3         98.55        -22.53        61.00 o                         
  -6  13   3       1979.95       2128.89       116.30 o                         
  -5  13   3        925.85        942.49        75.19 o                         
  -4  13   3        786.76        899.32        69.91 o                         
  -3  13   3       2981.17       2945.99       102.88 o                         
  -2  13   3        566.15        534.38        52.00 o                         
  -1  13   3        680.66        709.69        60.18 o                         
   0  13   3       1392.63       1497.95        80.57 o                         
   1  13   3        614.78        705.84        81.62 o                         
   2  13   3         31.27         -6.97        53.23 o                         
   3  13   3       2826.44       3128.99       117.60 o                         
   4  13   3       1428.86       1525.19       106.87 o                         
   5  13   3         59.54         86.05        55.87 o                         
   6  13   3       1275.86       1280.83        92.57 o                         
   7  13   3       1211.94       1205.32       101.83 o                         
   8  13   3        623.77        542.65       147.76 o                         
  -7  14   3       2988.76       3048.54       190.68 o                         
  -6  14   3         38.82         30.85        61.42 o                         
  -5  14   3       2552.15       2584.53       118.60 o                         
  -4  14   3        302.98        345.53        55.52 o                         
  -3  14   3       2415.58       2424.25       118.04 o                         
  -2  14   3         81.93        135.96        47.33 o                         
  -1  14   3      11141.46      11349.83       216.36 o                         
   0  14   3        620.49        682.17        72.83 o                         
   1  14   3       1464.85       1590.38        93.82 o                         
   2  14   3       2284.15       2444.68       130.56 o                         
   3  14   3        461.07        557.35        66.12 o                         
   4  14   3       4040.64       4032.65       165.73 o                         
   5  14   3         56.29        -58.34        60.82 o                         
   6  14   3        116.58        139.77        64.87 o                         
   7  14   3        410.43        542.63        78.37 o                         
  -7  15   3       4511.32       5023.42       359.86 o                         
  -6  15   3       3082.89       2866.49       172.84 o                         
  -5  15   3       4716.41       4580.17       181.54 o                         
  -4  15   3        613.40        714.25        77.91 o                         
  -3  15   3       4886.23       4935.88       180.88 o                         
  -2  15   3       9880.46      10296.48       227.22 o                         
  -1  15   3        889.07        812.24        82.28 o                         
   0  15   3      10409.41      10376.67       227.42 o                         
   1  15   3       4974.88       5347.85       172.26 o                         
   2  15   3       1186.97       1339.59        92.28 o                         
   3  15   3      14444.56      14379.51       317.23 o                         
   4  15   3       1079.12       1147.91       100.23 o                         
   5  15   3       5029.08       4791.62       205.23 o                         
   6  15   3       4630.68       4608.03       192.79 o                         
   7  15   3         28.48         19.82       102.12 o                         
  -6  16   3       9210.85       9484.63       486.47 o                         
  -5  16   3        146.34        164.69        94.84 o                         
  -4  16   3       7453.48       7379.22       214.68 o                         
  -3  16   3       1723.81       1715.61       117.95 o                         
  -2  16   3       7031.97       7525.20       218.08 o                         
  -1  16   3       7530.34       7584.97       237.33 o                         
   0  16   3      14982.36      15363.01       427.83 o                         
   1  16   3      10363.02      10481.58       273.00 o                         
   2  16   3      16213.18      16305.20       315.64 o                         
   3  16   3       5153.43       5283.63       205.04 o                         
   4  16   3       9337.51       8949.33       261.82 o                         
   5  16   3       2017.79       1997.28       142.21 o                         
   6  16   3       2080.99       1841.87       165.03 o                         
  -5  17   3       3454.89       3576.42       445.91 o                         
  -4  17   3        326.55        251.01        87.84 o                         
  -3  17   3       1568.04       1641.97       186.86 o                         
  -2  17   3       3513.12       4256.27       199.06 o                         
  -1  17   3      10767.71      11363.94       358.76 o                         
   0  17   3      10097.42      10362.72       341.20 o                         
   1  17   3      15405.26      15758.87       408.71 o                         
   2  17   3      15751.76      15609.53       353.92 o                         
   3  17   3       4533.30       4410.23       251.62 o                         
   4  17   3       3784.22       3517.41       224.77 o                         
   5  17   3        808.89        785.12       169.59 o                         
  -3  18   3        223.73        813.35       310.69 o                         
  -2  18   3       2396.28       2837.27       206.23 o                         
  -1  18   3       2190.07       2516.16       176.20 o                         
   0  18   3      10617.78      10607.17       355.60 o                         
   1  18   3       8358.75       8487.20       293.00 o                         
   2  18   3       9431.20       8717.48       437.46 o                         
   3  18   3       5818.82       5769.26       405.08 o                         
   4  18   3       1130.82       1311.50       225.86 o                         
  -1  19   3       2503.96       3325.40       354.79 o                         
   0  19   3       3618.16       3444.67       254.90 o                         
   1  19   3       5576.15       5418.83       512.35 o                         
 -11   0   4       1594.31       1654.49       218.12 o                         
 -10   0   4         65.90        -35.55        90.44 o                         
  -9   0   4       1087.04       1006.68        94.30 o                         
  -8   0   4       4042.33       3843.36       113.62 o                         
  -7   0   4      19941.29      19759.43       233.89 o                         
  -6   0   4      18355.81      18724.60       212.40 o                         
  -5   0   4      49101.58      49331.09       486.39 o                         
  -4   0   4      69485.10      68312.54       595.67 o                         
  -3   0   4      18159.93      18899.70       210.02 o                         
  -2   0   4      14191.96      14770.46       146.43 o                         
  -1   0   4       4003.95       4345.06        50.23 o                         
   0   0   4       3702.60       3903.61        50.04 o                         
   1   0   4       3032.67       3611.83        51.45 o                         
   2   0   4      59605.89      59305.45       739.94 o                         
   3   0   4        929.46       1183.12        39.13 o                         
   4   0   4     111943.94     109274.42       793.61 o                         
   5   0   4      16192.45      16880.01       227.39 o                         
   6   0   4      43681.45      43694.82       508.19 o                         
   7   0   4       4290.98       4475.18       144.98 o                         
   8   0   4       3373.93       3296.47       133.48 o                         
   9   0   4         17.22         35.17        65.84 o                         
  10   0   4        422.39        372.67        87.32 o                         
  11   0   4        745.09        830.71       166.86 o                         
 -11   1   4        259.36        246.26       126.61 o                         
 -10   1   4        799.46        829.42        86.61 o                         
  -9   1   4       3006.13       2823.67       103.23 o                         
  -8   1   4       4881.39       4739.57        93.95 o                         
  -7   1   4      18021.96      18154.14       180.21 o                         
  -6   1   4      19904.89      20043.99       162.10 o                         
  -5   1   4      46386.99      46289.99       301.57 o                         
  -4   1   4      33278.83      32936.35       209.82 o                         
  -3   1   4      40363.60      40435.76       234.73 o                         
  -2   1   4       7482.44       7603.69        65.39 o                         
  -1   1   4        863.08        926.24        16.79 o                         
   0   1   4       1796.10       1913.13        22.50 o                         
   1   1   4       7027.99       6863.09        54.24 o                         
   2   1   4        879.14        939.37        22.60 o                         
   3   1   4      61124.36      58966.79       388.01 o                         
   4   1   4        900.62       1129.74        28.23 o                         
   5   1   4      75141.08      74141.20       552.05 o                         
   6   1   4       2522.42       2707.62        63.98 o                         
   7   1   4      20460.86      20580.72       222.00 o                         
   8   1   4         84.23        100.10        39.62 o                         
   9   1   4       3052.19       3056.71       120.92 o                         
  10   1   4         53.98        152.01        52.11 o                         
  11   1   4       1038.68       1100.08       102.67 o                         
 -11   2   4        833.53        965.86       149.51 o                         
 -10   2   4       1445.35       1379.73       100.92 o                         
  -9   2   4       1357.77       1259.11        77.90 o                         
  -8   2   4      11500.80      11567.68       173.03 o                         
  -7   2   4       1408.69       1493.41        58.15 o                         
  -6   2   4      28521.16      28055.22       214.28 o                         
  -5   2   4      12895.99      12986.46       127.64 o                         
  -4   2   4      18004.63      18407.49       140.08 o                         
  -3   2   4      33077.59      33007.80       194.30 o                         
  -2   2   4      22010.58      22707.83       145.81 o                         
  -1   2   4      10690.51      10728.28        67.65 o                         
   0   2   4      21761.95      22747.71       112.75 o                         
   1   2   4       5030.74       5186.98        56.18 o                         
   2   2   4      30950.38      30733.12       175.38 o                         
   3   2   4      17231.22      17819.68       117.71 o                         
   4   2   4      30238.26      30134.71       196.31 o                         
   5   2   4        145.05        236.18        27.60 o                         
   6   2   4      28968.63      28908.10       251.34 o                         
   7   2   4        206.99        192.38        34.68 o                         
   8   2   4      11613.65      12215.71       194.95 o                         
   9   2   4         77.22        135.52        50.62 o                         
  10   2   4       1756.82       1829.15       128.55 o                         
  11   2   4       1375.80       1696.10       172.29 o                         
 -11   3   4        650.99        940.03       180.16 o                         
 -10   3   4        172.10        205.23        81.25 o                         
  -9   3   4        480.89        457.18        55.79 o                         
  -8   3   4       1173.70       1257.36        70.59 o                         
  -7   3   4       4543.06       4597.31        99.19 o                         
  -6   3   4        121.70        163.30        24.84 o                         
  -5   3   4        454.61        481.09        27.82 o                         
  -4   3   4       6646.28       6722.61        72.00 o                         
  -3   3   4      11518.56      11168.35       106.40 o                         
  -2   3   4      41268.61      42230.41       255.85 o                         
  -1   3   4       2393.48       2598.47        39.89 o                         
   0   3   4       1148.29       1267.86        25.86 o                         
   1   3   4        318.20        343.17        16.66 o                         
   2   3   4      32105.01      32448.43       200.42 o                         
   3   3   4        187.47        290.93        17.07 o                         
   4   3   4       6429.52       6628.79        75.49 o                         
   5   3   4         55.91         86.78        18.28 o                         
   6   3   4       5011.00       5025.93        99.27 o                         
   7   3   4       2969.01       3037.34        97.36 o                         
   8   3   4       3364.26       3342.67       102.26 o                         
   9   3   4        173.07        126.29        54.77 o                         
  10   3   4        346.44        329.76        83.36 o                         
  11   3   4        720.39        716.99       118.53 o                         
 -11   4   4        287.75        451.58       114.11 o                         
 -10   4   4        160.58         69.78        60.90 o                         
  -9   4   4       1966.81       1983.70       117.84 o                         
  -8   4   4        832.71        891.26        60.34 o                         
  -7   4   4       4479.36       4683.00       107.95 o                         
  -6   4   4        463.87        427.57        31.91 o                         
  -5   4   4       1153.80       1180.00        39.82 o                         
  -4   4   4       9009.99       8828.24       103.82 o                         
  -3   4   4       5383.95       5378.65        66.46 o                         
  -2   4   4      20410.25      20691.06       148.82 o                         
  -1   4   4        141.42        222.14        16.86 o                         
   0   4   4       7387.23       7851.40        72.55 o                         
   1   4   4      10776.46      10719.49       122.10 o                         
   2   4   4       7538.76       7747.79       118.48 o                         
   3   4   4      18073.16      17589.94       128.28 o                         
   4   4   4       2941.02       2909.51        51.19 o                         
   5   4   4        465.92        452.58        25.60 o                         
   6   4   4         48.34         69.60        29.10 o                         
   7   4   4       6766.12       7063.69       133.61 o                         
   8   4   4          2.89         12.63        40.43 o                         
   9   4   4        853.26        709.68        72.80 o                         
  10   4   4       1017.61       1237.57       108.42 o                         
  11   4   4         40.05         64.04       108.55 o                         
 -10   5   4       7940.18       8056.10       240.50 o                         
  -9   5   4        199.64        303.18        73.56 o                         
  -8   5   4       7959.88       7990.52       179.10 o                         
  -7   5   4        668.75        682.51        50.68 o                         
  -6   5   4       3490.26       3564.50        76.95 o                         
  -5   5   4        148.10        181.16        24.85 o                         
  -4   5   4        760.35        847.86        26.96 o                         
  -3   5   4      15946.59      15758.28       128.46 o                         
  -2   5   4       1471.67       1638.45        37.24 o                         
  -1   5   4      29846.80      29498.72       248.23 o                         
   0   5   4       2717.53       2760.90        44.83 o                         
   1   5   4      54301.68      53808.40       411.95 o                         
   2   5   4       3055.62       2957.67        56.06 o                         
   3   5   4      10223.90      10336.10       121.77 o                         
   4   5   4        984.44       1053.05        37.04 o                         
   5   5   4       1345.95       1380.29        40.93 o                         
   6   5   4       4146.14       4047.10        93.53 o                         
   7   5   4       2718.29       2785.58        90.21 o                         
   8   5   4       3709.73       3801.10       121.71 o                         
   9   5   4       2173.28       2272.57       118.94 o                         
  10   5   4       4043.96       4033.41       188.56 o                         
  11   5   4       1385.73       1558.54       227.37 o                         
 -11   6   4       7369.93       6978.45       651.86 o                         
 -10   6   4       2049.06       2183.01       146.25 o                         
  -9   6   4      15151.99      15544.84       543.17 o                         
  -8   6   4       6739.29       7060.97       164.41 o                         
  -7   6   4       5515.90       5797.28       141.28 o                         
  -6   6   4       4041.58       4083.71        93.43 o                         
  -5   6   4        782.80        828.59        35.21 o                         
  -4   6   4       7450.00       7618.90        85.40 o                         
  -3   6   4       6527.31       6341.35        82.08 o                         
  -2   6   4      61316.35      60218.32       509.89 o                         
  -1   6   4       9358.93       8880.71        97.66 o                         
   0   6   4     130754.40     126306.38       677.61 o                         
   1   6   4       1966.19       1964.24        55.41 o                         
   2   6   4      47621.86      46633.57       353.03 o                         
   3   6   4         60.12        121.02        16.84 o                         
   4   6   4       3439.81       3552.38        67.27 o                         
   5   6   4       1337.17       1270.21        58.07 o                         
   6   6   4       7770.14       8071.14       148.10 o                         
   7   6   4       1331.25       1498.02        82.69 o                         
   8   6   4      17458.02      17448.12       270.80 o                         
   9   6   4       6045.05       6156.20       180.02 o                         
  10   6   4       8553.44       9254.60       267.12 o                         
  11   6   4       4737.99       4762.67       368.62 o                         
 -10   7   4      10646.27      10705.41       402.25 o                         
  -9   7   4       6906.69       7096.55       223.63 o                         
  -8   7   4      11445.73      11893.72       247.80 o                         
  -7   7   4       6466.78       6631.64       155.96 o                         
  -6   7   4       1593.63       1603.86        70.92 o                         
  -5   7   4       9332.53       9250.26       149.21 o                         
  -4   7   4       6696.61       6511.65        89.76 o                         
  -3   7   4      26235.42      26384.58       244.07 o                         
  -2   7   4       9956.65       9684.86       126.93 o                         
  -1   7   4     138595.53     134674.23      1087.13 o                         
   0   7   4       9414.10       9461.68       125.68 o                         
   1   7   4     116314.23     114590.16       740.29 o                         
   2   7   4          8.95        102.14        27.16 o                         
   3   7   4      25241.69      25275.90       206.12 o                         
   4   7   4        146.13        178.45        18.86 o                         
   5   7   4       8349.14       8427.08       133.06 o                         
   6   7   4         19.31        -41.61        46.57 o                         
   7   7   4      12673.41      13089.35       235.65 o                         
   8   7   4       4887.05       5211.36       155.95 o                         
   9   7   4      17797.43      18089.96       321.30 o                         
  10   7   4       5275.83       5700.82       236.00 o                         
 -10   8   4        846.97       1106.69       230.48 o                         
  -9   8   4       6798.36       7209.07       217.83 o                         
  -8   8   4        746.82        742.95        78.46 o                         
  -7   8   4       5433.32       5734.14       150.05 o                         
  -6   8   4       1534.43       1532.61        78.88 o                         
  -5   8   4       2198.81       2055.36        84.75 o                         
  -4   8   4       5988.01       6135.75        97.84 o                         
  -3   8   4        283.99        266.97        27.14 o                         
  -2   8   4      22121.53      22164.01       217.32 o                         
  -1   8   4       2008.96       1946.94        52.18 o                         
   0   8   4      33399.42      33235.52       293.10 o                         
   1   8   4       3686.96       3600.40        80.56 o                         
   2   8   4      23966.17      23795.36       249.65 o                         
   3   8   4       2451.93       2244.94        75.18 o                         
   4   8   4       8839.07       8949.74       131.34 o                         
   5   8   4       1220.11       1328.46        58.24 o                         
   6   8   4       3787.29       3731.75       122.81 o                         
   7   8   4       1840.96       1950.17        95.38 o                         
   8   8   4       2555.94       2779.53       119.04 o                         
   9   8   4       3223.69       3196.38       131.64 o                         
  10   8   4       3081.29       3451.17       315.15 o                         
 -10   9   4        748.39       1190.91       327.44 o                         
  -9   9   4         46.32         30.11        57.39 o                         
  -8   9   4       1629.48       1716.12       112.83 o                         
  -7   9   4         40.95        109.20        48.56 o                         
  -6   9   4       5119.23       5368.99       143.78 o                         
  -5   9   4       2628.34       2886.47       103.09 o                         
  -4   9   4         12.16         73.92        24.41 o                         
  -3   9   4      15137.07      15044.30       211.21 o                         
  -2   9   4       3065.03       2954.06        68.16 o                         
  -1   9   4       6820.13       6891.59       111.02 o                         
   0   9   4         77.57         83.29        16.39 o                         
   1   9   4       2723.10       2851.03        81.15 o                         
   2   9   4      10071.90      10250.32       159.98 o                         
   3   9   4       7379.88       7424.76       118.28 o                         
   4   9   4        580.90        601.55        36.54 o                         
   5   9   4       3198.62       3348.55       110.58 o                         
   6   9   4       2391.23       2316.26        97.53 o                         
   7   9   4        552.28        526.76        58.19 o                         
   8   9   4       1252.71       1351.06        83.73 o                         
   9   9   4        221.71        287.63        71.08 o                         
  10   9   4        114.89        180.59       176.13 o                         
 -10  10   4        371.88        299.49       219.53 o                         
  -9  10   4         13.93        -49.77        71.81 o                         
  -8  10   4        681.81        615.76        76.72 o                         
  -7  10   4       1268.92       1315.07        83.59 o                         
  -6  10   4        380.67        377.20        52.98 o                         
  -5  10   4        296.91        335.44        50.55 o                         
  -4  10   4       5944.77       5857.80       144.48 o                         
  -3  10   4       2716.83       2802.17        82.04 o                         
  -2  10   4       3884.13       3940.56        97.49 o                         
  -1  10   4       2470.62       2526.86        75.14 o                         
   0  10   4        285.80        256.27        27.68 o                         
   1  10   4       7282.76       7287.75       133.30 o                         
   2  10   4        484.26        491.61        43.24 o                         
   3  10   4       5015.66       5057.65       101.57 o                         
   4  10   4       5208.27       4965.48       121.74 o                         
   5  10   4        263.27        245.65        48.04 o                         
   6  10   4         72.40         88.20        47.95 o                         
   7  10   4       2965.28       2879.68       116.60 o                         
   8  10   4        118.02         79.96        59.14 o                         
   9  10   4         20.92         15.65        89.20 o                         
  10  10   4         67.52        -96.36       159.38 o                         
  -9  11   4        346.47        294.98       132.33 o                         
  -8  11   4        454.13        552.47        78.68 o                         
  -7  11   4       2212.82       2106.72       111.89 o                         
  -6  11   4       1967.72       1951.27        97.02 o                         
  -5  11   4       1934.43       1981.29       105.33 o                         
  -4  11   4       6348.93       6433.53       157.54 o                         
  -3  11   4       5067.75       5293.56       127.79 o                         
  -2  11   4       3599.02       3638.47        98.87 o                         
  -1  11   4       5751.62       5901.21       122.37 o                         
   0  11   4        199.24        201.14        30.25 o                         
   1  11   4       7449.32       7427.68       139.37 o                         
   2  11   4       1871.75       1832.15        71.47 o                         
   3  11   4       5435.38       5422.63       113.02 o                         
   4  11   4        877.47        954.78        71.68 o                         
   5  11   4       4194.13       4250.39       144.06 o                         
   6  11   4         72.58        159.67        53.23 o                         
   7  11   4       3110.96       3016.95       122.33 o                         
   8  11   4          4.21         72.56        67.80 o                         
   9  11   4       1182.33       1029.19       164.33 o                         
  -8  12   4       1584.08       1408.66       126.15 o                         
  -7  12   4       4568.45       4575.87       164.85 o                         
  -6  12   4       9204.68       9416.75       211.16 o                         
  -5  12   4       9310.41       9114.77       209.85 o                         
  -4  12   4      19927.75      19817.69       296.25 o                         
  -3  12   4       2226.13       2230.41        88.19 o                         
  -2  12   4      11164.15      11466.22       192.39 o                         
  -1  12   4        360.29        371.22        50.02 o                         
   0  12   4       8675.86       8868.26       180.59 o                         
   1  12   4       2803.23       2918.52       113.70 o                         
   2  12   4      13949.02      14240.15       228.85 o                         
   3  12   4        127.27         80.90        50.42 o                         
   4  12   4      32304.63      32045.85       416.80 o                         
   5  12   4       1824.86       1940.08        96.74 o                         
   6  12   4      10461.19       9910.80       286.23 o                         
   7  12   4       2084.72       2090.61       113.55 o                         
   8  12   4       2412.67       2451.14       173.86 o                         
  -8  13   4       5015.88       5103.42       377.89 o                         
  -7  13   4       1571.13       1481.99       102.97 o                         
  -6  13   4      11634.06      11358.44       239.90 o                         
  -5  13   4      13471.24      13061.81       251.34 o                         
  -4  13   4       5914.19       5781.04       180.87 o                         
  -3  13   4      17744.99      17871.74       260.08 o                         
  -2  13   4         70.94         87.79        46.45 o                         
  -1  13   4       7275.01       7540.83       177.27 o                         
   0  13   4        229.08        151.36        53.10 o                         
   1  13   4       7060.24       7515.68       191.13 o                         
   2  13   4       2450.23       2482.56       118.72 o                         
   3  13   4      21955.51      21709.03       374.55 o                         
   4  13   4        271.32        290.59        65.07 o                         
   5  13   4      21766.78      21250.06       362.81 o                         
   6  13   4       3060.52       3008.80       134.06 o                         
   7  13   4       4328.44       4456.15       175.06 o                         
   8  13   4       1849.70       1616.06       232.33 o                         
  -7  14   4       6596.85       6480.60       261.63 o                         
  -6  14   4       5856.79       5776.52       188.45 o                         
  -5  14   4       4935.29       4749.92       154.78 o                         
  -4  14   4      10828.73      10532.01       243.96 o                         
  -3  14   4       2231.05       2244.08       114.28 o                         
  -2  14   4      12383.27      12952.37       230.71 o                         
  -1  14   4        431.38        462.46        67.95 o                         
   0  14   4       8172.54       8301.89       215.37 o                         
   1  14   4        748.71        814.21        77.60 o                         
   2  14   4      13516.45      14157.22       317.16 o                         
   3  14   4        161.32        268.37        60.37 o                         
   4  14   4      14343.30      13639.26       309.19 o                         
   5  14   4        505.03        406.75        64.93 o                         
   6  14   4      10242.59      10215.46       246.29 o                         
   7  14   4       1607.40       1523.16       141.58 o                         
   8  14   4       2820.94       2598.27       394.96 o                         
  -6  15   4       1121.98        928.21       105.43 o                         
  -5  15   4       6565.87       6332.85       197.36 o                         
  -4  15   4       1335.27       1439.45        98.84 o                         
  -3  15   4       6362.40       6673.86       216.13 o                         
  -2  15   4       4109.94       4120.26       154.47 o                         
  -1  15   4      18179.28      18361.45       338.70 o                         
   0  15   4       1006.63        945.06        94.98 o                         
   1  15   4      17483.26      18534.17       312.46 o                         
   2  15   4         65.67        115.97        54.51 o                         
   3  15   4      10213.20      10041.04       241.02 o                         
   4  15   4         52.70         94.18        60.55 o                         
   5  15   4       5890.89       5675.60       191.93 o                         
   6  15   4         17.15        104.02        84.47 o                         
   7  15   4       7132.64       6420.98       423.87 o                         
  -6  16   4        189.81        340.85       133.94 o                         
  -5  16   4        127.34        358.14       104.43 o                         
  -4  16   4        131.66        130.45        73.05 o                         
  -3  16   4       1171.12       1074.10       133.15 o                         
  -2  16   4       1045.91       1043.07        99.98 o                         
  -1  16   4       1616.94       1857.26       122.20 o                         
   0  16   4       5621.77       5776.03       203.59 o                         
   1  16   4        433.37        414.40        60.95 o                         
   2  16   4       1413.31       1440.98       106.27 o                         
   3  16   4        441.09        294.50        84.32 o                         
   4  16   4        245.81        375.89        80.37 o                         
   5  16   4        420.72        505.66       206.66 o                         
   6  16   4        118.56        117.57        88.79 o                         
  -5  17   4       1573.89       2005.13       406.66 o                         
  -4  17   4        284.16        460.23       139.48 o                         
  -3  17   4        473.40        255.44        74.93 o                         
  -2  17   4         50.10        -45.23        68.78 o                         
  -1  17   4          0.94         10.10        63.90 o                         
   0  17   4         43.97        245.70        89.66 o                         
   1  17   4         28.12         28.55        79.30 o                         
   2  17   4        263.09        197.11        63.55 o                         
   3  17   4        771.42        860.49       152.15 o                         
   4  17   4          0.57         39.93        85.74 o                         
   5  17   4       1790.64       1693.89       316.37 o                         
  -4  18   4        638.47        487.72       251.41 o                         
  -3  18   4       1721.77       1615.09       255.24 o                         
  -2  18   4       1179.58       1349.16       173.06 o                         
  -1  18   4        717.07        747.71       126.59 o                         
   0  18   4       2246.44       2286.31       173.52 o                         
   1  18   4        131.55        216.93        92.05 o                         
   2  18   4       2428.25       2492.21       183.76 o                         
   3  18   4        477.20        346.77       148.34 o                         
   4  18   4       1553.68       1768.16       370.88 o                         
  -2  19   4       5496.90       5664.87       670.35 o                         
  -1  19   4       6434.78       7119.36       751.43 o                         
   0  19   4        256.46        198.11       124.13 o                         
   1  19   4       8219.03       8230.24       640.73 o                         
 -11   1   5        180.55         -9.60       125.08 o                         
 -10   1   5        719.61        563.78        74.09 o                         
  -9   1   5       3559.53       3615.61       139.52 o                         
  -8   1   5       2343.51       2357.86        71.24 o                         
  -7   1   5       2868.49       2955.89        66.78 o                         
  -6   1   5      15394.89      15118.58       161.38 o                         
  -5   1   5        922.54        951.48        38.23 o                         
  -4   1   5       8861.08       8787.22        94.13 o                         
  -3   1   5        955.73       1002.18        33.03 o                         
  -2   1   5       1072.62       1294.80        29.23 o                         
  -1   1   5         96.14        244.34        12.32 o                         
   0   1   5       8447.42       8372.38        59.10 o                         
   1   1   5      10099.66      10674.63        81.97 o                         
   2   1   5      23252.19      22448.26       155.30 o                         
   3   1   5       9280.60       9443.26        74.18 o                         
   4   1   5       1819.44       1791.35        34.26 o                         
   5   1   5       5333.35       5235.92        78.04 o                         
   6   1   5        749.09        804.48        43.35 o                         
   7   1   5        524.90        544.18        48.15 o                         
   8   1   5         44.63         49.45        38.99 o                         
   9   1   5         80.42        167.40        46.76 o                         
  10   1   5        955.66        899.47       104.82 o                         
  11   1   5       1110.05       1224.55       125.03 o                         
 -11   2   5       2127.71       2297.75       257.66 o                         
 -10   2   5        669.07        773.86        81.55 o                         
  -9   2   5       4124.45       4093.79       135.19 o                         
  -8   2   5       2925.97       3094.81       106.38 o                         
  -7   2   5      17041.57      17026.78       180.35 o                         
  -6   2   5        759.52        897.13        41.62 o                         
  -5   2   5      29103.67      28702.95       204.60 o                         
  -4   2   5      12698.44      12749.43       112.83 o                         
  -3   2   5      15907.19      15615.91       122.18 o                         
  -2   2   5       9017.44       8824.08        75.18 o                         
  -1   2   5      14682.43      14818.15       119.86 o                         
   0   2   5         21.28        101.55        10.79 o                         
   1   2   5      79322.09      78937.35       377.13 o                         
   2   2   5       9496.57       9040.62        87.80 o                         
   3   2   5      39952.32      39425.08       231.86 o                         
   4   2   5      39325.36      38559.41       298.21 o                         
   5   2   5       3353.21       3667.22        74.20 o                         
   6   2   5      23644.32      23493.25       243.01 o                         
   7   2   5         17.05         93.50        32.13 o                         
   8   2   5       4514.93       4510.81       121.97 o                         
   9   2   5       1118.19       1264.91        84.60 o                         
  10   2   5       5110.95       5330.64       184.46 o                         
  11   2   5        908.90        984.92       128.68 o                         
 -11   3   5        786.48        670.95       121.56 o                         
 -10   3   5       6114.72       5756.59       220.10 o                         
  -9   3   5       1012.45       1175.48       112.83 o                         
  -8   3   5      13403.10      13575.95       232.07 o                         
  -7   3   5        143.17        169.90        32.64 o                         
  -6   3   5      22133.59      22239.93       213.51 o                         
  -5   3   5       4101.83       4373.07        64.96 o                         
  -4   3   5      41974.34      41321.89       321.87 o                         
  -3   3   5      13821.04      13945.17       142.24 o                         
  -2   3   5      54361.48      53631.28       305.11 o                         
  -1   3   5      24286.21      25525.41       152.34 o                         
   0   3   5      54227.45      53492.71       266.79 o                         
   1   3   5      21833.13      22928.15       170.03 o                         
   2   3   5      45852.75      45179.59       312.94 o                         
   3   3   5      21139.75      20693.35       143.74 o                         
   4   3   5       8727.65       8256.97        78.15 o                         
   5   3   5      27015.83      27050.01       249.56 o                         
   6   3   5       4724.46       4492.27        98.05 o                         
   7   3   5      16861.57      16947.11       216.45 o                         
   8   3   5        798.13        844.45        67.74 o                         
   9   3   5      11466.32      11338.78       255.02 o                         
  10   3   5       1266.04       1368.42       109.24 o                         
  11   3   5       5793.61       5625.99       285.13 o                         
 -11   4   5       5993.84       6011.39       330.83 o                         
 -10   4   5       2822.92       2697.92       154.92 o                         
  -9   4   5       9723.76       9690.59       246.83 o                         
  -8   4   5       1118.31       1315.53        71.50 o                         
  -7   4   5       8849.50       8926.29       159.21 o                         
  -6   4   5        160.72        182.06        24.07 o                         
  -5   4   5      13156.11      12716.59       127.70 o                         
  -4   4   5        877.43        921.00        34.21 o                         
  -3   4   5      59699.56      58245.32       373.15 o                         
  -2   4   5        951.93        958.13        34.00 o                         
  -1   4   5      83854.81      82185.61       756.47 o                         
   0   4   5       9338.81       9350.76        90.62 o                         
   1   4   5      30387.72      29354.26       197.17 o                         
   2   4   5       2940.77       3102.79        57.55 o                         
   3   4   5       6945.98       6806.25       103.52 o                         
   4   4   5       1734.85       1782.06        41.30 o                         
   5   4   5       7490.77       7190.85       112.20 o                         
   6   4   5       8625.95       8858.79       140.30 o                         
   7   4   5       5754.58       5718.94       125.54 o                         
   8   4   5      16286.32      16478.04       274.04 o                         
   9   4   5        282.79        338.18        61.78 o                         
  10   4   5       5023.32       5109.76       199.03 o                         
  11   4   5        136.34        291.92       112.00 o                         
 -11   5   5       1211.17       1118.93       292.23 o                         
 -10   5   5       7203.60       7211.56       333.06 o                         
  -9   5   5         82.53        173.99        67.65 o                         
  -8   5   5       3979.90       4039.12       130.54 o                         
  -7   5   5        596.28        679.44        50.70 o                         
  -6   5   5       1386.60       1490.90        62.41 o                         
  -5   5   5         55.06         95.68        30.25 o                         
  -4   5   5      14375.17      14305.33       157.60 o                         
  -3   5   5       1557.87       1653.89        41.18 o                         
  -2   5   5      69421.09      66939.77       401.62 o                         
  -1   5   5      14449.72      14307.88       166.07 o                         
   0   5   5      41445.44      41040.01       245.47 o                         
   1   5   5      17748.04      17751.47       154.63 o                         
   2   5   5       1273.10       1468.97        42.31 o                         
   3   5   5        433.05        530.19        30.00 o                         
   4   5   5       2768.65       2822.28        56.25 o                         
   5   5   5       1168.73       1245.02        54.44 o                         
   6   5   5       5697.21       5772.32       108.03 o                         
   7   5   5      17495.94      17435.59       252.90 o                         
   8   5   5       2142.99       2111.06       110.79 o                         
   9   5   5      11645.21      11047.47       256.41 o                         
  10   5   5         65.37        101.94        84.35 o                         
  11   5   5       1957.80       1647.93       418.46 o                         
 -10   6   5         47.84        225.41        75.26 o                         
  -9   6   5        592.99        804.43        99.97 o                         
  -8   6   5        137.27        295.48        51.92 o                         
  -7   6   5         31.04          0.03        42.26 o                         
  -6   6   5         79.43         50.94        39.68 o                         
  -5   6   5        404.74        429.30        31.26 o                         
  -4   6   5       2706.85       2580.06        50.54 o                         
  -3   6   5      13021.27      12845.41       130.61 o                         
  -2   6   5       7047.93       7209.92        96.27 o                         
  -1   6   5      25197.46      24407.57       263.82 o                         
   0   6   5       7613.45       7950.98       105.27 o                         
   1   6   5       3722.75       3734.68        85.20 o                         
   2   6   5       1068.23       1171.84        46.80 o                         
   3   6   5         33.85        104.27        18.21 o                         
   4   6   5          4.06         35.96        15.79 o                         
   5   6   5        197.16        224.57        37.32 o                         
   6   6   5       2375.57       2637.16       107.88 o                         
   7   6   5        747.83        740.69        61.36 o                         
   8   6   5       6969.02       7066.54       186.10 o                         
   9   6   5        942.41        940.26        99.18 o                         
  10   6   5       2679.85       2467.90       146.59 o                         
 -10   7   5        238.00         61.77       107.06 o                         
  -9   7   5        472.36        455.31        86.89 o                         
  -8   7   5        648.89        655.98        64.70 o                         
  -7   7   5        441.01        397.61        52.63 o                         
  -6   7   5        410.75        306.60        54.27 o                         
  -5   7   5       3403.45       3411.18       105.11 o                         
  -4   7   5       1310.31       1329.48        60.16 o                         
  -3   7   5       4311.88       4177.52        80.28 o                         
  -2   7   5       1114.83       1113.60        37.28 o                         
  -1   7   5       2057.42       2041.47        44.07 o                         
   0   7   5        200.63        199.84        19.13 o                         
   1   7   5      12656.75      12615.74       172.54 o                         
   2   7   5        788.31        830.99        40.13 o                         
   3   7   5       2192.39       2174.38        48.06 o                         
   4   7   5       2057.02       2082.27        58.21 o                         
   5   7   5          1.72         39.21        31.46 o                         
   6   7   5       6740.45       6632.67       159.23 o                         
   7   7   5        367.97        306.78        53.93 o                         
   8   7   5        275.85        213.50        60.74 o                         
   9   7   5        230.43        337.24        67.34 o                         
  10   7   5        784.31        942.28       135.23 o                         
 -10   8   5        207.86        305.91       117.60 o                         
  -9   8   5       6477.18       6613.32       225.95 o                         
  -8   8   5       1250.77       1133.43        81.08 o                         
  -7   8   5       6980.46       6740.03       166.22 o                         
  -6   8   5        115.16        149.97        42.35 o                         
  -5   8   5       6726.50       6543.47       150.03 o                         
  -4   8   5       4628.96       4600.48        99.67 o                         
  -3   8   5      17801.86      16805.55       191.81 o                         
  -2   8   5       1351.54       1562.02        69.71 o                         
  -1   8   5       9920.05       9615.57       106.42 o                         
   0   8   5      34969.94      33991.88       291.99 o                         
   1   8   5        290.03        304.14        46.35 o                         
   2   8   5      26734.74      26821.40       267.40 o                         
   3   8   5        919.85       1004.31        39.87 o                         
   4   8   5       3958.00       3861.97        75.99 o                         
   5   8   5      13319.96      13229.37       227.07 o                         
   6   8   5       2153.09       2098.74        95.49 o                         
   7   8   5       6592.62       6689.07       174.22 o                         
   8   8   5       5607.87       5442.97       181.12 o                         
   9   8   5         96.35        192.52        70.53 o                         
  10   8   5       1707.76       1540.65       232.59 o                         
 -10   9   5       4367.07       4509.03       548.67 o                         
  -9   9   5          4.90        152.36        67.98 o                         
  -8   9   5      10227.62      10248.46       241.99 o                         
  -7   9   5        380.27        287.69        52.68 o                         
  -6   9   5      15032.33      15017.58       250.03 o                         
  -5   9   5       5583.58       5262.34       138.80 o                         
  -4   9   5      19143.10      18964.28       242.65 o                         
  -3   9   5       7448.79       7470.13       143.50 o                         
  -2   9   5      19831.86      19216.78       210.10 o                         
  -1   9   5       1034.20       1166.16        40.24 o                         
   0   9   5       8171.69       8020.53       115.56 o                         
   1   9   5      13295.45      13618.92       166.72 o                         
   2   9   5       7102.25       6665.82       119.71 o                         
   3   9   5      11136.18      11124.52       140.44 o                         
   4   9   5      13974.62      13698.24       188.73 o                         
   5   9   5       3069.36       3065.04       113.79 o                         
   6   9   5      14122.63      13891.02       290.47 o                         
   7   9   5       3402.13       3238.16       127.03 o                         
   8   9   5       1601.83       1481.02        97.52 o                         
   9   9   5       3149.01       3041.21       132.40 o                         
  10   9   5        107.27        -41.42       119.36 o                         
  -9  10   5       5703.30       5599.81       277.15 o                         
  -8  10   5         11.46         77.43        62.89 o                         
  -7  10   5      23529.74      22897.85       336.90 o                         
  -6  10   5       1221.55       1253.80        79.20 o                         
  -5  10   5      33166.01      33038.64       428.11 o                         
  -4  10   5          2.61         41.85        45.14 o                         
  -3  10   5      20248.74      20227.24       255.87 o                         
  -2  10   5       1452.62       1634.11        62.24 o                         
  -1  10   5       7815.39       7381.90       112.27 o                         
   0  10   5       9551.70       9821.34       142.40 o                         
   1  10   5      12561.47      12705.17       206.98 o                         
   2  10   5      30480.51      29924.67       305.43 o                         
   3  10   5      20391.43      19927.44       220.87 o                         
   4  10   5      21915.63      22035.23       280.71 o                         
   5  10   5      11281.21      11033.03       209.98 o                         
   6  10   5       7941.37       7889.79       183.84 o                         
   7  10   5       3573.82       3532.14       129.68 o                         
   8  10   5       2110.08       2087.06       114.32 o                         
   9  10   5        851.86        923.01       152.45 o                         
  -9  11   5         13.26         56.14       127.26 o                         
  -8  11   5      12847.50      12791.27       386.86 o                         
  -7  11   5        167.84        249.31        57.13 o                         
  -6  11   5      33659.27      33145.45       437.11 o                         
  -5  11   5        771.96        898.33        69.76 o                         
  -4  11   5      16819.74      16744.55       283.78 o                         
  -3  11   5       2673.04       2988.49        98.32 o                         
  -2  11   5       1701.49       1867.41        76.21 o                         
  -1  11   5        842.44        994.34        49.63 o                         
   0  11   5       5247.51       5200.04       116.74 o                         
   1  11   5       9353.55       9856.30       182.94 o                         
   2  11   5      29028.45      28491.38       301.15 o                         
   3  11   5      36917.30      35846.62       340.49 o                         
   4  11   5      20360.88      19841.62       388.76 o                         
   5  11   5      22908.96      21752.40       315.26 o                         
   6  11   5       2086.52       2256.65       104.66 o                         
   7  11   5       2555.99       2526.14       113.90 o                         
   8  11   5        834.71        734.43        78.83 o                         
   9  11   5        906.56        727.58       146.73 o                         
  -9  12   5       3005.85       2606.27       426.02 o                         
  -8  12   5        114.29         97.31        70.75 o                         
  -7  12   5      10970.58      10334.48       249.75 o                         
  -6  12   5         58.16        132.88        52.92 o                         
  -5  12   5      15038.67      15181.25       267.55 o                         
  -4  12   5         32.64         56.84        48.75 o                         
  -3  12   5        793.84        861.95        60.44 o                         
  -2  12   5        326.09        291.02        40.60 o                         
  -1  12   5         86.12        127.00        41.36 o                         
   0  12   5        125.21        175.19        45.57 o                         
   1  12   5       4626.32       4434.67       137.94 o                         
   2  12   5       6971.36       6832.02       154.51 o                         
   3  12   5      14528.77      14767.29       252.74 o                         
   4  12   5      14192.44      13607.90       242.90 o                         
   5  12   5       5594.05       5513.62       157.41 o                         
   6  12   5       2177.12       2057.32       105.08 o                         
   7  12   5        427.09        398.39        66.37 o                         
   8  12   5         26.51        140.14        86.10 o                         
   9  12   5        170.25       -124.76       196.53 o                         
  -8  13   5       1142.07        972.85       211.73 o                         
  -7  13   5         55.21         98.01        62.49 o                         
  -6  13   5       2092.04       2104.47       109.93 o                         
  -5  13   5       2349.36       2508.63       114.21 o                         
  -4  13   5        852.13        953.00       111.79 o                         
  -3  13   5       2940.21       3075.96       135.72 o                         
  -2  13   5        131.62        100.42        43.03 o                         
  -1  13   5        108.13        126.78        49.19 o                         
   0  13   5        538.98        524.74        60.67 o                         
   1  13   5       2711.35       2752.16       110.82 o                         
   2  13   5        148.57        126.41        48.68 o                         
   3  13   5        594.58        619.30        84.76 o                         
   4  13   5       2543.80       2502.60       157.34 o                         
   5  13   5         14.64         83.13        48.43 o                         
   6  13   5       2279.16       2180.00       145.19 o                         
   7  13   5        347.14        352.15        79.83 o                         
   8  13   5        187.19         51.96       344.83 o                         
  -7  14   5         59.73         99.81        96.56 o                         
  -6  14   5        186.68        184.34        61.54 o                         
  -5  14   5       1038.09       1258.24       106.92 o                         
  -4  14   5       2114.96       2275.29       117.86 o                         
  -3  14   5        686.64        582.30        69.93 o                         
  -2  14   5        488.73        409.36        66.66 o                         
  -1  14   5       2495.89       2501.87       144.35 o                         
   0  14   5       5326.52       5401.83       173.75 o                         
   1  14   5       5842.22       5713.15       173.30 o                         
   2  14   5       2221.37       2289.90       121.46 o                         
   3  14   5       1054.05        969.95        81.87 o                         
   4  14   5        262.18        244.22        62.76 o                         
   5  14   5       1685.46       1557.39       104.97 o                         
   6  14   5        643.66        517.72        70.05 o                         
   7  14   5       1162.62        960.69       189.27 o                         
  -7  15   5        473.26        395.24       211.20 o                         
  -6  15   5       5005.11       5099.71       273.28 o                         
  -5  15   5       1832.29       1868.59       111.51 o                         
  -4  15   5       4502.56       4592.76       201.27 o                         
  -3  15   5       7442.77       7584.19       234.15 o                         
  -2  15   5       6876.96       7331.51       205.68 o                         
  -1  15   5        137.08         94.70        64.82 o                         
   0  15   5      12641.05      12439.23       327.11 o                         
   1  15   5        121.94        166.86        55.77 o                         
   2  15   5      10773.37      10858.60       293.01 o                         
   3  15   5       1556.72       1745.50       127.59 o                         
   4  15   5       1188.83       1273.38       114.10 o                         
   5  15   5       6375.57       6445.11       223.43 o                         
   6  15   5        751.19        696.37       118.45 o                         
  -6  16   5        455.52        243.63       117.58 o                         
  -5  16   5       4459.46       4285.76       313.76 o                         
  -4  16   5       4752.47       4806.02       219.88 o                         
  -3  16   5      11974.67      12369.28       326.16 o                         
  -2  16   5       4129.71       4236.16       180.29 o                         
  -1  16   5      20223.97      20484.24       402.56 o                         
   0  16   5       3050.39       2939.85       151.90 o                         
   1  16   5      14342.91      14469.40       306.02 o                         
   2  16   5       1645.78       1617.99       114.07 o                         
   3  16   5       5045.43       4550.91       203.63 o                         
   4  16   5       5003.12       5288.00       225.70 o                         
   5  16   5        858.80       1035.09       125.85 o                         
   6  16   5       8951.60       8673.53       763.02 o                         
  -5  17   5         52.20        -75.75       141.07 o                         
  -4  17   5       8984.00       9608.46       453.88 o                         
  -3  17   5        387.64        380.25        82.48 o                         
  -2  17   5      22981.36      22749.67       432.80 o                         
  -1  17   5       3232.71       3273.15       167.43 o                         
   0  17   5      19267.03      19653.27       591.76 o                         
   1  17   5       2326.93       2449.92       155.00 o                         
   2  17   5       3271.56       3177.92       151.35 o                         
   3  17   5        193.63        107.73        71.30 o                         
   4  17   5       1573.02       1423.37       140.91 o                         
  -4  18   5         40.56       -232.62       313.56 o                         
  -3  18   5      10565.71      10623.89       579.69 o                         
  -2  18   5       1654.20       1919.67       338.27 o                         
  -1  18   5      16670.50      16420.62       790.16 o                         
   0  18   5       2766.52       2648.21       203.86 o                         
   1  18   5       3889.60       3483.93       222.69 o                         
   2  18   5        415.78        324.02       141.84 o                         
   3  18   5        313.88        387.30       193.02 o                         
   0  19   5       4831.63       4213.78       468.68 o                         
   1  19   5        559.51        651.10       355.06 o                         
 -10   0   6      11062.61      10859.50       694.93 o                         
  -9   0   6       2221.55       2102.24       151.87 o                         
  -8   0   6      29450.52      29122.42       401.97 o                         
  -7   0   6      17564.42      17144.52       248.34 o                         
  -6   0   6      39835.84      39743.32       385.19 o                         
  -5   0   6      11566.69      11397.88       198.86 o                         
  -4   0   6       4144.09       4317.33       105.92 o                         
  -3   0   6       3159.34       3796.24        83.62 o                         
  -2   0   6       1811.31       1712.92        55.87 o                         
  -1   0   6      23316.37      23793.11       216.16 o                         
   0   0   6      20750.59      20614.95       169.14 o                         
   1   0   6      97992.02      92390.01       723.19 o                         
   2   0   6       5518.37       5245.21        93.27 o                         
   3   0   6     139616.41     133321.81      1021.19 o                         
   4   0   6       2648.48       2651.22        54.12 o                         
   5   0   6      12744.95      12476.94       171.61 o                         
   6   0   6       1099.28       1205.72        81.58 o                         
   7   0   6       2508.95       2476.79       115.08 o                         
   8   0   6       1134.16       1418.44       112.42 o                         
   9   0   6       4726.36       4659.27       206.75 o                         
  10   0   6       1421.81       1761.31       162.44 o                         
  11   0   6       7136.92       6831.23       633.98 o                         
 -11   1   6       2539.32       2613.35       358.89 o                         
 -10   1   6       1644.71       1581.36       149.59 o                         
  -9   1   6      11073.39      11018.15       238.75 o                         
  -8   1   6       6339.53       6514.49       130.84 o                         
  -7   1   6      28289.02      28786.50       231.82 o                         
  -6   1   6       8917.24       8590.01       119.53 o                         
  -5   1   6      15574.62      15908.41       154.54 o                         
  -4   1   6       3319.10       3538.61        57.28 o                         
  -3   1   6       1581.09       1577.13        35.86 o                         
  -2   1   6       5762.04       6198.41        62.46 o                         
  -1   1   6       1580.07       1772.08        29.91 o                         
   0   1   6      67196.90      66914.00       308.12 o                         
   1   1   6       1308.73       1370.24        27.31 o                         
   2   1   6     117610.00     114579.11       643.48 o                         
   3   1   6        505.35        535.71        21.56 o                         
   4   1   6      59477.48      57435.24       432.68 o                         
   5   1   6          4.91        111.47        19.04 o                         
   6   1   6       4205.62       4270.09       104.53 o                         
   7   1   6          0.58        150.18        38.09 o                         
   8   1   6       2204.73       2349.88        91.59 o                         
   9   1   6       1844.86       1932.27        97.51 o                         
  10   1   6       3349.30       3494.22       154.41 o                         
  11   1   6       3010.17       2977.43       383.21 o                         
 -11   2   6       1155.82        917.74       143.93 o                         
 -10   2   6        718.69        651.99        79.68 o                         
  -9   2   6       6564.61       6301.63       196.46 o                         
  -8   2   6       4487.17       4573.88       129.61 o                         
  -7   2   6        986.49       1071.42        55.36 o                         
  -6   2   6       9441.21       9672.96       125.05 o                         
  -5   2   6        192.53        268.77        22.46 o                         
  -4   2   6       7277.70       7112.00        81.98 o                         
  -3   2   6       1510.83       1540.44        39.38 o                         
  -2   2   6       1131.22       1155.96        31.16 o                         
  -1   2   6      25948.63      25385.12       153.45 o                         
   0   2   6      20452.98      21464.78       124.97 o                         
   1   2   6      43466.36      43097.23       229.73 o                         
   2   2   6        310.81        384.97        21.27 o                         
   3   2   6      25703.74      24470.09       185.78 o                         
   4   2   6       1947.93       1788.16        43.18 o                         
   5   2   6      17226.11      16906.46       161.69 o                         
   6   2   6        912.65       1040.45        50.72 o                         
   7   2   6       2169.35       2175.13        83.63 o                         
   8   2   6       3449.02       3627.61       112.58 o                         
   9   2   6        900.95        919.54       102.67 o                         
  10   2   6       2918.44       3051.04       144.31 o                         
  11   2   6        435.70        463.27       126.87 o                         
 -11   3   6        312.25         53.98       115.22 o                         
 -10   3   6       2283.62       2400.67       134.57 o                         
  -9   3   6        777.27        763.67        81.25 o                         
  -8   3   6        585.30        587.81        58.75 o                         
  -7   3   6       2423.86       2295.63        86.55 o                         
  -6   3   6       2548.39       2627.60        68.88 o                         
  -5   3   6      13453.35      13559.41       126.14 o                         
  -4   3   6       2456.95       2512.76        56.36 o                         
  -3   3   6       3150.96       3087.56        67.41 o                         
  -2   3   6       5033.66       5084.14        67.59 o                         
  -1   3   6      11281.50      11636.71        98.31 o                         
   0   3   6       3247.17       3130.33        42.30 o                         
   1   3   6       3865.53       4068.41        60.85 o                         
   2   3   6       1309.11       1269.29        36.61 o                         
   3   3   6      13354.22      13028.36       133.31 o                         
   4   3   6        877.94        856.58        27.28 o                         
   5   3   6      24575.72      23929.79       240.07 o                         
   6   3   6       3305.41       3099.66        83.32 o                         
   7   3   6        222.43        244.14        41.54 o                         
   8   3   6         75.39        173.81        50.50 o                         
   9   3   6        815.96        869.46        81.52 o                         
  10   3   6        699.62        670.89        92.84 o                         
  11   3   6        266.05        342.29       136.38 o                         
 -11   4   6        611.22        763.32       247.45 o                         
 -10   4   6        614.67        592.11       100.61 o                         
  -9   4   6        478.52        580.44        99.03 o                         
  -8   4   6        463.61        481.84        54.64 o                         
  -7   4   6       1357.86       1375.03        81.38 o                         
  -6   4   6        156.26        179.55        32.24 o                         
  -5   4   6      12889.96      12433.25       163.72 o                         
  -4   4   6        532.34        582.46        33.34 o                         
  -3   4   6       5279.02       5129.28        73.31 o                         
  -2   4   6       7593.29       7672.81        93.84 o                         
  -1   4   6        969.66       1036.99        32.00 o                         
   0   4   6      19520.81      19232.48       142.54 o                         
   1   4   6         94.79        109.35        15.31 o                         
   2   4   6        414.22        517.69        28.26 o                         
   3   4   6       1313.46       1279.43        38.42 o                         
   4   4   6      13206.71      12910.03       123.71 o                         
   5   4   6        585.81        682.46        37.66 o                         
   6   4   6       3437.79       3572.25        84.98 o                         
   7   4   6       1322.10       1395.19        79.82 o                         
   8   4   6          1.94         70.64        50.63 o                         
   9   4   6       4971.24       4780.64       169.29 o                         
  10   4   6        337.42        330.59        77.03 o                         
  11   4   6        824.49       1095.03       263.39 o                         
 -10   5   6          7.64        225.65        84.59 o                         
  -9   5   6       4128.90       4254.27       171.26 o                         
  -8   5   6        445.02        511.24        58.20 o                         
  -7   5   6       1956.42       2107.72        90.11 o                         
  -6   5   6       8297.69       8188.45       155.97 o                         
  -5   5   6       5664.46       5728.62       111.40 o                         
  -4   5   6      19157.98      18836.78       193.56 o                         
  -3   5   6      15767.51      15594.64       173.06 o                         
  -2   5   6      36280.47      35577.11       302.95 o                         
  -1   5   6      32560.34      32285.47       291.37 o                         
   0   5   6       8413.18       8336.55       103.91 o                         
   1   5   6      13074.00      13403.27       126.21 o                         
   2   5   6       3935.90       3980.13        72.94 o                         
   3   5   6        581.93        706.51        36.50 o                         
   4   5   6      10166.06       9790.16       154.66 o                         
   5   5   6        652.87        698.34        38.34 o                         
   6   5   6      13618.82      14039.38       186.83 o                         
   7   5   6       1906.62       1772.68        89.41 o                         
   8   5   6      10561.31      10610.42       243.31 o                         
   9   5   6         21.30         55.23        58.05 o                         
  10   5   6       1710.31       1417.74       115.56 o                         
 -10   6   6       5255.74       5299.26       245.52 o                         
  -9   6   6       1036.02       1022.96        98.73 o                         
  -8   6   6        704.56        739.74        67.34 o                         
  -7   6   6        924.29        893.68        71.80 o                         
  -6   6   6       5805.13       5773.24       150.38 o                         
  -5   6   6      12556.48      12641.91       195.15 o                         
  -4   6   6      24517.55      24049.67       254.36 o                         
  -3   6   6      56512.32      54949.15       424.42 o                         
  -2   6   6      28110.86      28072.37       272.76 o                         
  -1   6   6      65501.48      62960.91       381.00 o                         
   0   6   6       1470.76       1571.41        43.77 o                         
   1   6   6       8407.10       8515.21        97.93 o                         
   2   6   6        177.78        342.53        26.12 o                         
   3   6   6       4988.19       4984.93        90.82 o                         
   4   6   6         10.72        155.34        30.76 o                         
   5   6   6      27249.88      27233.92       372.73 o                         
   6   6   6       2426.21       2325.93        94.78 o                         
   7   6   6      30586.55      30523.27       396.02 o                         
   8   6   6       4965.24       4901.58       170.79 o                         
   9   6   6       7255.20       7468.16       220.37 o                         
  10   6   6       1194.34       1362.42       199.99 o                         
 -10   7   6       1231.35       1411.04       180.15 o                         
  -9   7   6       2184.15       2320.44       150.28 o                         
  -8   7   6       1801.31       1759.95        98.04 o                         
  -7   7   6       1435.12       1442.69        81.49 o                         
  -6   7   6       4793.89       4929.17       143.10 o                         
  -5   7   6       8973.70       9150.90       187.74 o                         
  -4   7   6      36432.40      35570.38       367.04 o                         
  -3   7   6      21606.87      20832.45       213.27 o                         
  -2   7   6      62126.98      58689.05       478.61 o                         
  -1   7   6       2790.24       2687.06        58.37 o                         
   0   7   6      30501.30      30004.95       227.52 o                         
   1   7   6         78.86        102.01        23.58 o                         
   2   7   6       4293.81       4209.36        87.79 o                         
   3   7   6         13.38        133.58        30.36 o                         
   4   7   6      13579.11      13655.88       182.92 o                         
   5   7   6       1066.69       1133.46        62.94 o                         
   6   7   6      39583.57      38959.69       437.24 o                         
   7   7   6       3947.71       3925.53       137.96 o                         
   8   7   6      17840.68      17614.20       311.18 o                         
   9   7   6       4841.90       4642.17       194.32 o                         
  10   7   6       4153.17       4433.70       291.53 o                         
 -10   8   6       4741.76       4962.04       404.16 o                         
  -9   8   6        115.81         77.06        83.72 o                         
  -8   8   6       5298.33       5231.85       165.01 o                         
  -7   8   6       3161.97       3097.89       122.86 o                         
  -6   8   6       3937.36       3750.19       130.08 o                         
  -5   8   6      13963.27      13728.07       255.98 o                         
  -4   8   6       9372.43       9125.24       156.47 o                         
  -3   8   6      23591.63      23407.28       271.43 o                         
  -2   8   6      14554.44      14178.43       178.34 o                         
  -1   8   6      15407.95      15134.65       162.93 o                         
   0   8   6      18852.11      18757.15       184.83 o                         
   1   8   6      11547.90      11517.81       163.31 o                         
   2   8   6       3844.62       3708.88        80.43 o                         
   3   8   6       9774.21       9359.99       135.95 o                         
   4   8   6         19.61        146.93        37.01 o                         
   5   8   6      11890.89      12013.29       219.22 o                         
   6   8   6        778.65        821.64        67.72 o                         
   7   8   6      12906.87      12983.97       273.63 o                         
   8   8   6         98.15        172.49        58.36 o                         
   9   8   6       4935.02       4900.88       173.87 o                         
  10   8   6         84.08        272.62       216.20 o                         
 -10   9   6        113.21        275.98       203.43 o                         
  -9   9   6       2155.89       2345.78       145.35 o                         
  -8   9   6         99.22        116.81        59.29 o                         
  -7   9   6       1964.88       1839.36       103.01 o                         
  -6   9   6       5706.77       5736.27       164.99 o                         
  -5   9   6        557.35        644.17        63.40 o                         
  -4   9   6      10395.64      10210.75       186.31 o                         
  -3   9   6       1854.08       1880.35       107.17 o                         
  -2   9   6       2552.97       2584.57        79.20 o                         
  -1   9   6      13052.18      12691.89       170.97 o                         
   0   9   6       5645.36       5584.94        96.93 o                         
   1   9   6       7590.73       7585.74       129.05 o                         
   2   9   6       8821.42       8610.30       134.58 o                         
   3   9   6       1253.64       1228.88        51.83 o                         
   4   9   6       3774.83       3854.59       100.71 o                         
   5   9   6       3495.05       3594.67       123.61 o                         
   6   9   6        690.63        748.08        69.63 o                         
   7   9   6          1.94        -26.99        55.09 o                         
   8   9   6       3361.21       3354.89       142.20 o                         
   9   9   6        477.01        427.38        87.92 o                         
  10   9   6       2500.98       2208.26       351.36 o                         
  -9  10   6         43.19         41.80       119.77 o                         
  -8  10   6         18.69         25.14        60.33 o                         
  -7  10   6       1209.30       1052.16        83.75 o                         
  -6  10   6       2724.09       2866.21       117.53 o                         
  -5  10   6       2751.51       2612.97       108.04 o                         
  -4  10   6       5203.12       5130.74       170.57 o                         
  -3  10   6         21.34         28.83        42.01 o                         
  -2  10   6        256.67        221.65        42.35 o                         
  -1  10   6       3445.46       3520.07        93.06 o                         
   0  10   6       2996.83       3223.23        74.32 o                         
   1  10   6        216.55        234.66        36.03 o                         
   2  10   6         59.50         52.91        35.46 o                         
   3  10   6        158.41        189.71        36.18 o                         
   4  10   6       8281.09       8047.31       156.90 o                         
   5  10   6         71.28         83.98        46.22 o                         
   6  10   6       1531.70       1632.93        90.32 o                         
   7  10   6        269.47        222.37        58.99 o                         
   8  10   6        312.01        214.22        58.57 o                         
   9  10   6        762.69        897.24       118.45 o                         
  -9  11   6        571.39        430.91       258.76 o                         
  -8  11   6        210.15        142.49        69.75 o                         
  -7  11   6       2080.78       2069.78       149.09 o                         
  -6  11   6        132.66        168.39        56.30 o                         
  -5  11   6       3281.81       3237.57       120.78 o                         
  -4  11   6       1277.38       1203.50        76.94 o                         
  -3  11   6       1068.18       1191.63        77.98 o                         
  -2  11   6       2600.69       2655.24        95.31 o                         
  -1  11   6        332.83        338.18        39.01 o                         
   0  11   6       7398.74       7381.51       138.19 o                         
   1  11   6        395.65        450.98        42.02 o                         
   2  11   6       2985.41       2912.15        94.10 o                         
   3  11   6        133.92        127.99        35.01 o                         
   4  11   6       3687.65       3555.97       108.73 o                         
   5  11   6        473.75        398.30        55.77 o                         
   6  11   6       1392.26       1419.78        91.23 o                         
   7  11   6          3.53        -34.83        55.85 o                         
   8  11   6       1850.85       1942.01       117.45 o                         
   9  11   6        845.98        800.54       193.78 o                         
  -8  12   6       7492.96       7547.67       408.82 o                         
  -7  12   6       3498.50       3419.97       147.32 o                         
  -6  12   6       4055.25       3962.16       153.39 o                         
  -5  12   6       7619.62       7479.68       210.59 o                         
  -4  12   6        639.58        648.11        65.53 o                         
  -3  12   6       3293.91       3450.24       119.21 o                         
  -2  12   6        528.74        612.11        73.31 o                         
  -1  12   6       4146.06       4418.35       116.33 o                         
   0  12   6       1859.09       1856.83        82.50 o                         
   1  12   6      25885.33      25611.07       335.47 o                         
   2  12   6        328.10        236.52        45.92 o                         
   3  12   6      22263.63      21903.05       291.15 o                         
   4  12   6       2791.15       2822.54       136.09 o                         
   5  12   6       8085.60       7531.61       186.63 o                         
   6  12   6        769.55        742.36        69.53 o                         
   7  12   6       2148.13       1939.29       112.87 o                         
   8  12   6        543.46        617.31        98.97 o                         
  -8  13   6       1586.36       1261.17       234.12 o                         
  -7  13   6      10717.39      10195.70       278.69 o                         
  -6  13   6       7942.48       7484.73       244.56 o                         
  -5  13   6       5478.40       5421.87       164.84 o                         
  -4  13   6       6896.94       6814.74       206.53 o                         
  -3  13   6       2949.77       2923.83       130.76 o                         
  -2  13   6       5308.88       5518.19       152.05 o                         
  -1  13   6      10330.82      10548.87       241.45 o                         
   0  13   6      15440.20      15309.58       340.87 o                         
   1  13   6       6937.74       7139.15       228.13 o                         
   2  13   6      37336.58      37385.06       448.02 o                         
   3  13   6        172.91        170.04        58.74 o                         
   4  13   6      14152.57      13763.97       265.50 o                         
   5  13   6        788.76        755.02        70.42 o                         
   6  13   6       4056.02       3757.89       153.23 o                         
   7  13   6         84.33        112.85        69.55 o                         
  -7  14   6       4051.57       4013.25       248.46 o                         
  -6  14   6       5402.42       5486.86       188.59 o                         
  -5  14   6       6112.58       5920.66       191.37 o                         
  -4  14   6       4320.08       4416.32       191.50 o                         
  -3  14   6       6988.10       6992.12       294.77 o                         
  -2  14   6       4496.07       4574.07       157.52 o                         
  -1  14   6      10974.88      10991.00       255.31 o                         
   0  14   6       5042.37       5202.72       282.88 o                         
   1  14   6      17648.05      17605.06       315.04 o                         
   2  14   6        881.80        798.86        89.15 o                         
   3  14   6      17971.10      17014.67       352.58 o                         
   4  14   6          9.45          3.56        54.78 o                         
   5  14   6       8221.76       7653.87       296.02 o                         
   6  14   6        386.09        260.05        76.77 o                         
   7  14   6       4255.32       3678.00       402.42 o                         
  -6  15   6       1334.50       1148.70       148.25 o                         
  -5  15   6       1125.05       1083.87        95.24 o                         
  -4  15   6       4175.14       4296.71       180.80 o                         
  -3  15   6       2122.68       2234.23       132.17 o                         
  -2  15   6       8232.01       8387.47       264.19 o                         
  -1  15   6         48.40        165.31        67.68 o                         
   0  15   6       7704.42       7177.19       249.44 o                         
   1  15   6         12.30         -3.84        63.35 o                         
   2  15   6       3930.26       3781.55       164.25 o                         
   3  15   6         44.80        -25.09        77.20 o                         
   4  15   6       6630.54       6519.38       251.75 o                         
   5  15   6          5.26         63.49        84.55 o                         
   6  15   6       7342.85       6857.99       312.72 o                         
  -6  16   6        595.62       -110.95       220.35 o                         
  -5  16   6         19.71        183.06       101.78 o                         
  -4  16   6       3565.90       3709.29       174.05 o                         
  -3  16   6       4313.46       4318.81       184.81 o                         
  -2  16   6       1037.81       1311.17       109.69 o                         
  -1  16   6       4650.83       4750.23       192.35 o                         
   0  16   6        163.60        235.59       112.63 o                         
   1  16   6        227.65        189.52        63.94 o                         
   2  16   6          9.63         76.83        78.78 o                         
   3  16   6         11.36        -74.72        74.72 o                         
   4  16   6       1290.29       1315.15       196.08 o                         
   5  16   6       2236.26       2264.95       279.06 o                         
  -4  17   6          0.98        104.21       100.76 o                         
  -3  17   6         17.39        103.27       111.23 o                         
  -2  17   6        419.76        361.73        84.01 o                         
  -1  17   6         44.81         93.17        60.88 o                         
   0  17   6        368.10        488.21        77.22 o                         
   1  17   6         76.21        131.06        60.73 o                         
   2  17   6       1818.88       1861.83       121.51 o                         
   3  17   6        608.65        499.98        99.24 o                         
   4  17   6        640.41        853.45       145.33 o                         
  -2  18   6       1257.44       1263.05       377.39 o                         
  -1  18   6       3300.62       3670.08       562.26 o                         
   0  18   6         75.52       -119.12       119.12 o                         
   1  18   6       3455.38       3619.30       221.77 o                         
   2  18   6        352.05         -0.12       172.60 o                         
 -11   1   7        492.32        421.55       201.11 o                         
 -10   1   7       1491.97       1682.90       123.28 o                         
  -9   1   7       5829.69       5738.62       150.23 o                         
  -8   1   7        354.18        361.36        42.66 o                         
  -7   1   7       8505.60       8463.83       145.12 o                         
  -6   1   7        410.23        428.17        32.82 o                         
  -5   1   7       5365.17       5303.59        85.01 o                         
  -4   1   7         64.04         69.65        18.65 o                         
  -3   1   7       5244.07       5274.48        65.86 o                         
  -2   1   7       5645.97       5623.56        63.67 o                         
  -1   1   7      20373.57      20444.70       135.39 o                         
   0   1   7        584.75        600.59        21.81 o                         
   1   1   7      37352.27      37157.89       212.33 o                         
   2   1   7      12871.19      12706.38       125.18 o                         
   3   1   7       4241.67       4434.56        64.23 o                         
   4   1   7       5174.63       5037.90        69.39 o                         
   5   1   7       2410.45       2263.75        48.38 o                         
   6   1   7        382.75        376.77        42.03 o                         
   7   1   7       5871.67       6174.99       139.10 o                         
   8   1   7        758.18        815.80        61.06 o                         
   9   1   7       4644.82       4928.02       162.08 o                         
  10   1   7       3308.93       3527.67       146.57 o                         
  11   1   7         29.54        305.45       206.71 o                         
 -11   2   7       2269.58       2473.83       362.00 o                         
 -10   2   7       2800.56       2748.54       152.01 o                         
  -9   2   7       1517.48       1623.45        98.44 o                         
  -8   2   7      12496.77      12514.39       199.67 o                         
  -7   2   7        330.17        354.81        40.29 o                         
  -6   2   7      12735.31      12785.95       168.34 o                         
  -5   2   7       1935.57       1845.14        51.15 o                         
  -4   2   7       9354.43       9486.81       109.50 o                         
  -3   2   7        639.35        843.21        31.84 o                         
  -2   2   7      27152.85      26913.64       179.03 o                         
  -1   2   7       1640.39       1768.04        38.07 o                         
   0   2   7      47506.19      47841.39       260.81 o                         
   1   2   7      19720.20      19711.48       131.09 o                         
   2   2   7      16008.58      15858.53       136.31 o                         
   3   2   7      28130.72      27141.51       327.03 o                         
   4   2   7        103.79        175.69        23.98 o                         
   5   2   7       6994.59       6894.53       112.65 o                         
   6   2   7       1165.30       1271.86        63.21 o                         
   7   2   7       1639.15       1652.36        76.13 o                         
   8   2   7       4958.47       5061.56       135.09 o                         
   9   2   7       4455.75       4553.54       172.61 o                         
  10   2   7        597.51        713.99        85.13 o                         
 -11   3   7       1708.05       2202.00       359.24 o                         
 -10   3   7       1415.92       1541.34       111.95 o                         
  -9   3   7       6073.68       5896.86       213.09 o                         
  -8   3   7        236.01        336.74        52.33 o                         
  -7   3   7      12515.06      12457.57       197.69 o                         
  -6   3   7          0.56         98.80        33.51 o                         
  -5   3   7      26253.75      25942.60       253.05 o                         
  -4   3   7         55.48        107.05        28.32 o                         
  -3   3   7      40873.29      41114.78       310.36 o                         
  -2   3   7         10.60        123.26        17.48 o                         
  -1   3   7      45988.30      45776.49       257.68 o                         
   0   3   7       2891.21       2831.98        45.47 o                         
   1   3   7      23829.51      23876.49       155.21 o                         
   2   3   7      16055.05      15838.19       146.64 o                         
   3   3   7      12256.62      12396.63       121.15 o                         
   4   3   7      16211.43      15912.57       130.13 o                         
   5   3   7       5975.87       6157.42       100.45 o                         
   6   3   7      15042.99      15031.77       210.22 o                         
   7   3   7       5824.58       6254.63       140.62 o                         
   8   3   7       7655.02       7577.48       177.45 o                         
   9   3   7       1901.15       1927.96       114.57 o                         
  10   3   7       6042.38       6102.11       221.84 o                         
  11   3   7         25.26        -63.03       146.54 o                         
 -10   4   7       5539.14       5369.99       228.81 o                         
  -9   4   7        679.99        818.34        85.28 o                         
  -8   4   7       9732.57       9796.06       211.84 o                         
  -7   4   7        899.53       1060.82        73.16 o                         
  -6   4   7      25314.92      25294.72       278.71 o                         
  -5   4   7        749.73        984.04        50.00 o                         
  -4   4   7      72502.23      70932.97       491.24 o                         
  -3   4   7       1236.37       1204.39        40.05 o                         
  -2   4   7      43625.02      41887.71       376.00 o                         
  -1   4   7       3035.87       2933.67        46.40 o                         
   0   4   7      21909.58      21837.44       172.71 o                         
   1   4   7       1239.29       1214.29        40.10 o                         
   2   4   7      19528.68      19670.50       173.83 o                         
   3   4   7       4600.41       4470.11        75.57 o                         
   4   4   7      41740.50      41222.84       359.19 o                         
   5   4   7      24810.18      24416.57       234.42 o                         
   6   4   7      14320.52      15082.97       199.14 o                         
   7   4   7      17287.69      17108.97       242.36 o                         
   8   4   7       3483.62       3494.60       129.81 o                         
   9   4   7       3065.58       3094.14       141.89 o                         
  10   4   7        853.45        871.05        97.98 o                         
 -10   5   7         98.59         44.35        85.09 o                         
  -9   5   7        860.51       1008.19        95.45 o                         
  -8   5   7         77.68        229.66        48.99 o                         
  -7   5   7       4868.26       4717.96       143.22 o                         
  -6   5   7        920.26        960.42        67.75 o                         
  -5   5   7      30820.53      30961.61       311.61 o                         
  -4   5   7          0.79         48.73        13.25 o                         
  -3   5   7      49354.73      48837.06       354.33 o                         
  -2   5   7       5924.01       5695.84        95.64 o                         
  -1   5   7      10957.53      11000.21       136.36 o                         
   0   5   7       1540.07       1635.45        48.35 o                         
   1   5   7       1113.45       1294.97        42.98 o                         
   2   5   7         27.24         71.03        23.59 o                         
   3   5   7      12322.06      12077.02       126.53 o                         
   4   5   7      10447.28      10080.39       122.35 o                         
   5   5   7      16067.06      16885.21       181.83 o                         
   6   5   7      19013.85      18935.08       257.36 o                         
   7   5   7       2364.75       2450.27       116.99 o                         
   8   5   7       6580.55       6539.25       194.54 o                         
   9   5   7        132.74        109.14        60.19 o                         
  10   5   7        166.98        100.25        97.08 o                         
 -10   6   7         85.88        174.26       133.04 o                         
  -9   6   7        142.05         91.07       102.45 o                         
  -8   6   7        208.79        180.49        52.00 o                         
  -7   6   7        227.45        138.33        53.48 o                         
  -6   6   7       2877.12       2951.15       113.50 o                         
  -5   6   7          8.41         42.06        30.00 o                         
  -4   6   7       7304.42       7150.33       128.46 o                         
  -3   6   7        156.83        128.45        26.35 o                         
  -2   6   7       6504.63       6440.17        92.56 o                         
  -1   6   7         19.88         65.84        28.38 o                         
   0   6   7       1596.40       1697.33        47.32 o                         
   1   6   7        320.79        334.78        19.38 o                         
   2   6   7       1165.61       1200.49        41.22 o                         
   3   6   7        576.02        625.57        25.18 o                         
   4   6   7         62.58        128.84        28.05 o                         
   5   6   7       4408.37       4372.03        96.63 o                         
   6   6   7       1527.56       1527.09        85.52 o                         
   7   6   7       2842.40       2824.41       127.37 o                         
   8   6   7         25.12         70.08        57.89 o                         
   9   6   7        587.53        511.26        73.81 o                         
  10   6   7          5.04         48.23        99.08 o                         
 -10   7   7         34.65       -121.46       121.46 o                         
  -9   7   7        114.86        109.77        67.81 o                         
  -8   7   7        448.74        478.73        64.26 o                         
  -7   7   7        193.26        233.48        53.99 o                         
  -6   7   7       3993.41       4167.99       136.31 o                         
  -5   7   7         31.44        105.13        64.94 o                         
  -4   7   7         14.39         72.13        39.80 o                         
  -3   7   7        214.98        241.87        33.73 o                         
  -2   7   7       6631.67       6168.29       119.44 o                         
  -1   7   7         66.32         86.53        26.53 o                         
   0   7   7       6115.44       6026.42        89.45 o                         
   1   7   7         56.85         49.40        20.60 o                         
   2   7   7        445.47        557.43        34.62 o                         
   3   7   7       2362.38       2419.23        78.50 o                         
   4   7   7       1217.55       1303.12        60.02 o                         
   5   7   7        101.29        176.64        37.07 o                         
   6   7   7         35.89         77.34        47.74 o                         
   7   7   7       1525.53       1465.06        91.31 o                         
   8   7   7        187.23        278.48        68.25 o                         
   9   7   7       1264.00       1422.16       108.58 o                         
  10   7   7         86.17         80.87       161.23 o                         
 -10   8   7       1499.95       1460.82       316.72 o                         
  -9   8   7        146.02        152.49        72.53 o                         
  -8   8   7       1255.16       1205.05        87.17 o                         
  -7   8   7       3891.23       3996.47       135.18 o                         
  -6   8   7       1567.31       1420.49        88.74 o                         
  -5   8   7       3567.00       3372.28       122.93 o                         
  -4   8   7       7115.77       7279.74       158.23 o                         
  -3   8   7       6717.61       6435.08       129.83 o                         
  -2   8   7       3921.93       3860.36        85.38 o                         
  -1   8   7      12868.60      12837.69       154.09 o                         
   0   8   7       2049.38       2210.57        58.09 o                         
   1   8   7       1649.07       1629.81        52.29 o                         
   2   8   7      13270.62      13065.01       184.35 o                         
   3   8   7       1478.06       1499.40        66.17 o                         
   4   8   7      18352.25      18252.05       228.95 o                         
   5   8   7       4310.03       4412.24       123.76 o                         
   6   8   7       1155.42       1157.00        88.30 o                         
   7   8   7       6047.60       6422.83       183.29 o                         
   8   8   7       2124.83       2133.92       114.92 o                         
   9   8   7       3257.06       3482.79       162.52 o                         
  10   8   7        188.52       -104.40       156.40 o                         
  -9   9   7       8971.44       8898.87       435.17 o                         
  -8   9   7       4085.23       3741.90       155.56 o                         
  -7   9   7      10831.77      10531.30       226.17 o                         
  -6   9   7       5379.41       5778.02       169.90 o                         
  -5   9   7      16458.88      15819.58       276.08 o                         
  -4   9   7          5.25        -31.58        41.06 o                         
  -3   9   7      16637.57      16653.22       234.97 o                         
  -2   9   7      11725.26      11941.27       192.53 o                         
  -1   9   7      19376.24      19689.16       204.74 o                         
   0   9   7      10574.75      10466.50       148.88 o                         
   1   9   7      28908.67      28474.45       280.40 o                         
   2   9   7       1558.73       1531.40        66.57 o                         
   3   9   7      34429.98      33036.23       342.16 o                         
   4   9   7       1035.53        945.52        55.83 o                         
   5   9   7      15901.94      15813.00       267.84 o                         
   6   9   7       5019.04       4823.14       190.90 o                         
   7   9   7        777.40        963.28        87.74 o                         
   8   9   7       5210.19       5526.73       181.75 o                         
   9   9   7         39.23         11.23       131.36 o                         
  -9  10   7       2655.36       2324.57       326.04 o                         
  -8  10   7       9979.43       9911.85       258.86 o                         
  -7  10   7       2331.15       2402.18       120.98 o                         
  -6  10   7      12514.06      12041.55       254.66 o                         
  -5  10   7        375.93        441.47        64.43 o                         
  -4  10   7       6933.52       6644.36       175.11 o                         
  -3  10   7       1035.60       1055.85        65.67 o                         
  -2  10   7      19266.93      19517.98       260.01 o                         
  -1  10   7      10998.30      11062.85       181.39 o                         
   0  10   7      42488.03      42860.34       346.46 o                         
   1  10   7      11165.35      11219.56       170.48 o                         
   2  10   7      30502.89      30481.37       319.52 o                         
   3  10   7       8886.70       8758.32       147.87 o                         
   4  10   7      11587.34      11559.99       202.26 o                         
   5  10   7        580.27        424.97        75.14 o                         
   6  10   7       2757.96       2817.44       132.77 o                         
   7  10   7       4363.68       4596.46       174.01 o                         
   8  10   7       1538.26       1704.10       111.80 o                         
   9  10   7       7832.00       8218.00       309.95 o                         
  -9  11   7       6950.38       6674.93       636.62 o                         
  -8  11   7       1170.09       1303.92       121.55 o                         
  -7  11   7      10231.76      10417.77       377.31 o                         
  -6  11   7          5.85         61.23        59.66 o                         
  -5  11   7       1030.36        966.71        82.37 o                         
  -4  11   7        115.40        143.84        53.08 o                         
  -3  11   7        681.39        782.75        64.40 o                         
  -2  11   7        316.64        388.24        50.24 o                         
  -1  11   7      20233.72      20940.94       281.46 o                         
   0  11   7       5116.04       5203.85       142.83 o                         
   1  11   7      38559.21      38349.47       368.30 o                         
   2  11   7      12589.61      12628.15       188.89 o                         
   3  11   7       9354.06       9328.56       157.78 o                         
   4  11   7       2903.75       2923.12       101.09 o                         
   5  11   7        415.98        344.45        51.41 o                         
   6  11   7         96.65        138.38        53.74 o                         
   7  11   7        266.05        276.88        63.61 o                         
   8  11   7       3474.42       3116.55       174.72 o                         
   9  11   7        301.50        268.32       168.50 o                         
  -8  12   7       8422.66       8354.46       434.21 o                         
  -7  12   7        707.83        843.59        84.61 o                         
  -6  12   7       3262.16       3032.54       138.22 o                         
  -5  12   7          4.22          0.23        55.25 o                         
  -4  12   7        352.12        327.99        60.68 o                         
  -3  12   7        250.10        197.13        51.85 o                         
  -2  12   7       4885.73       5158.19       135.82 o                         
  -1  12   7       3227.08       3421.86       123.70 o                         
   0  12   7      22412.45      23056.47       325.01 o                         
   1  12   7       8591.33       8261.00       184.46 o                         
   2  12   7      21249.01      21215.44       304.42 o                         
   3  12   7       2944.06       3025.47       115.20 o                         
   4  12   7       2305.36       2570.18       111.74 o                         
   5  12   7         43.80         78.36        57.93 o                         
   6  12   7        793.85        741.41       110.94 o                         
   7  12   7         15.65         95.97        72.62 o                         
   8  12   7        444.53        682.36       130.77 o                         
  -7  13   7        148.65        138.49        73.10 o                         
  -6  13   7        988.46       1021.14        93.92 o                         
  -5  13   7         18.32        -33.66        56.92 o                         
  -4  13   7        255.83        208.00        68.08 o                         
  -3  13   7         53.15         40.62        64.81 o                         
  -2  13   7       2660.55       2758.39       123.02 o                         
  -1  13   7       1347.32       1493.16        95.11 o                         
   0  13   7       2925.35       2968.16       139.33 o                         
   1  13   7       4407.75       4433.37       151.39 o                         
   2  13   7          2.15         57.82        65.74 o                         
   3  13   7       5775.10       5550.64       196.65 o                         
   4  13   7        589.38        694.59        79.27 o                         
   5  13   7        639.41        605.79        72.14 o                         
   6  13   7        260.47        266.64        64.98 o                         
   7  13   7          5.46        -43.58        79.37 o                         
  -7  14   7        282.27        257.31       106.89 o                         
  -6  14   7       2924.36       2877.31       168.04 o                         
  -5  14   7        381.23        330.34        69.15 o                         
  -4  14   7       3086.76       3165.67       168.11 o                         
  -3  14   7       2144.88       2317.65       131.69 o                         
  -2  14   7       4622.99       4701.19       163.57 o                         
  -1  14   7       4345.76       4350.72       174.18 o                         
   0  14   7       4453.27       4360.54       252.44 o                         
   1  14   7        390.12        351.37        74.67 o                         
   2  14   7         66.58         95.43        58.56 o                         
   3  14   7       4427.86       4717.33       186.93 o                         
   4  14   7        336.30        523.99        88.36 o                         
   5  14   7       1210.65       1132.75       109.01 o                         
   6  14   7       1827.15       1728.41       128.07 o                         
   7  14   7         12.83        -63.77       113.14 o                         
  -6  15   7       1734.76       1532.35       162.10 o                         
  -5  15   7       5631.72       5494.50       299.81 o                         
  -4  15   7         49.77        103.81        77.01 o                         
  -3  15   7       6448.26       6062.72       230.25 o                         
  -2  15   7       2166.69       2605.53       141.78 o                         
  -1  15   7      11438.65      11710.46       265.18 o                         
   0  15   7        193.36        222.29        62.07 o                         
   1  15   7       4516.51       4437.93       180.23 o                         
   2  15   7       6327.07       6225.41       229.55 o                         
   3  15   7        289.11        327.08        67.73 o                         
   4  15   7       9018.38       9021.07       323.31 o                         
   5  15   7        311.18        203.70       105.99 o                         
   6  15   7       2206.32       1867.49       363.48 o                         
  -5  16   7         11.82         69.32       132.28 o                         
  -4  16   7      12253.05      12468.17       441.26 o                         
  -3  16   7         79.10        109.84        70.90 o                         
  -2  16   7      11501.24      11686.40       327.21 o                         
  -1  16   7         78.41        132.46        74.95 o                         
   0  16   7       4689.46       4743.23       225.45 o                         
   1  16   7        539.16        568.47       106.40 o                         
   2  16   7       1372.19       1353.78       123.14 o                         
   3  16   7       5841.59       5440.14       211.09 o                         
   4  16   7       1739.02       1848.95       158.18 o                         
   5  16   7       8028.36       7242.63       484.47 o                         
  -3  17   7      24011.40      23981.23       903.50 o                         
  -2  17   7        501.75        503.88       139.71 o                         
  -1  17   7       7436.12       7827.43       270.71 o                         
   0  17   7        679.49        832.19        97.50 o                         
   1  17   7       2284.36       2360.27       153.48 o                         
   2  17   7        802.83        852.52       101.36 o                         
   3  17   7       4832.54       4794.94       253.18 o                         
   4  17   7       6310.50       5981.74       436.55 o                         
   0  18   7       1726.18       1692.08       219.12 o                         
   1  18   7         13.52         38.12        88.17 o                         
   2  18   7       2792.89       2725.65       459.79 o                         
 -11   0   8       8999.94       9853.24       704.70 o                         
 -10   0   8       1372.23       1093.19       188.10 o                         
  -9   0   8      21474.65      21351.43       399.56 o                         
  -8   0   8       2222.15       2569.85       129.75 o                         
  -7   0   8       8733.63       9083.90       226.59 o                         
  -6   0   8       5279.10       5339.81       139.33 o                         
  -5   0   8       3765.96       3770.82       119.81 o                         
  -4   0   8      10652.64      10790.32       164.89 o                         
  -3   0   8      15851.68      15731.54       195.13 o                         
  -2   0   8      73952.34      74320.59       655.75 o                         
  -1   0   8      29477.57      28526.45       231.98 o                         
   0   0   8     167632.30     165159.00      1103.82 o                         
   1   0   8      18463.60      18355.26       187.61 o                         
   2   0   8      44251.00      44908.43       433.47 o                         
   3   0   8         68.09        110.77        31.82 o                         
   4   0   8      10540.27      10466.81       191.63 o                         
   5   0   8       1133.32        966.11        75.30 o                         
   6   0   8       8394.29       8312.60       232.61 o                         
   7   0   8       1169.39       1265.53       104.69 o                         
   8   0   8      30977.38      31233.41       547.17 o                         
   9   0   8       4480.39       4534.50       291.93 o                         
  10   0   8      12828.04      13378.69       464.97 o                         
  11   0   8       2796.89       2501.75       396.35 o                         
 -11   1   8        227.17        193.39       170.39 o                         
 -10   1   8      11536.20      11756.13       384.93 o                         
  -9   1   8        194.14        260.42        53.62 o                         
  -8   1   8      11120.76      11259.47       196.28 o                         
  -7   1   8        689.22        800.75        50.70 o                         
  -6   1   8       1528.10       1604.76        59.44 o                         
  -5   1   8        655.15        738.38        34.30 o                         
  -4   1   8       1854.77       1843.57        45.40 o                         
  -3   1   8      15729.72      15653.10       131.76 o                         
  -2   1   8      11276.18      11198.81       101.79 o                         
  -1   1   8      58607.93      58669.05       295.75 o                         
   0   1   8      22551.42      22308.71       161.16 o                         
   1   1   8      55702.44      55825.02       306.99 o                         
   2   1   8       9440.36       9486.02       110.31 o                         
   3   1   8       5462.36       5614.30        79.77 o                         
   4   1   8       1263.39       1190.25        34.74 o                         
   5   1   8       1243.02       1274.39        48.73 o                         
   6   1   8         51.33          2.82        36.62 o                         
   7   1   8       6598.84       6743.39       148.73 o                         
   8   1   8       1798.87       2025.96        90.38 o                         
   9   1   8      10325.17      10529.92       240.61 o                         
  10   1   8       1601.19       1649.20       148.03 o                         
 -10   2   8         15.35        -49.62        59.66 o                         
  -9   2   8       4109.53       4009.87       155.92 o                         
  -8   2   8        671.71        655.01        64.87 o                         
  -7   2   8       4564.84       4624.46       113.57 o                         
  -6   2   8        201.54        257.42        36.99 o                         
  -5   2   8        478.40        470.14        37.22 o                         
  -4   2   8       7125.35       7007.99        94.95 o                         
  -3   2   8         93.14        186.43        21.61 o                         
  -2   2   8      30607.81      30299.39       202.20 o                         
  -1   2   8       2064.55       2051.66        44.53 o                         
   0   2   8      17534.50      17561.60       138.17 o                         
   1   2   8      14370.98      13946.51       108.86 o                         
   2   2   8      12424.19      12685.82       110.52 o                         
   3   2   8      11835.42      12034.47       156.16 o                         
   4   2   8        721.59        703.58        35.15 o                         
   5   2   8        760.40        829.74        43.79 o                         
   6   2   8       2025.88       1995.74        79.11 o                         
   7   2   8       3544.58       3550.68       108.27 o                         
   8   2   8        487.55        490.13        63.36 o                         
   9   2   8       1732.22       1735.06       104.77 o                         
  10   2   8       3084.87       3358.07       168.36 o                         
 -10   3   8        363.87        281.51        72.21 o                         
  -9   3   8        233.29        175.41        58.27 o                         
  -8   3   8       1385.23       1428.75        82.20 o                         
  -7   3   8       2700.44       2729.04       102.84 o                         
  -6   3   8       2585.39       2555.26        81.95 o                         
  -5   3   8       2875.89       2823.39        88.79 o                         
  -4   3   8        807.74        968.51        59.80 o                         
  -3   3   8      14986.49      14539.50       146.43 o                         
  -2   3   8       4910.71       4941.76        68.01 o                         
  -1   3   8       7585.40       7709.61        87.59 o                         
   0   3   8       2593.47       2529.91        47.98 o                         
   1   3   8        109.12        181.02        18.03 o                         
   2   3   8      24639.56      24291.44       196.88 o                         
   3   3   8       2356.98       2334.80        54.84 o                         
   4   3   8       4214.19       4008.82        55.04 o                         
   5   3   8       1364.90       1478.79        55.61 o                         
   6   3   8       6636.51       6538.06       138.06 o                         
   7   3   8         37.90         58.09        44.74 o                         
   8   3   8       2224.09       2269.97       102.06 o                         
   9   3   8        201.83        204.58        66.40 o                         
  10   3   8        110.55          0.71        93.48 o                         
 -10   4   8         11.40         87.17        67.06 o                         
  -9   4   8         97.22         89.32        55.43 o                         
  -8   4   8       1974.20       2108.35       103.68 o                         
  -7   4   8        243.94        282.91        57.87 o                         
  -6   4   8       2281.13       2213.15        88.76 o                         
  -5   4   8       4715.00       4746.46       104.38 o                         
  -4   4   8        884.17        916.31        48.56 o                         
  -3   4   8      15857.03      16088.00       187.94 o                         
  -2   4   8        282.24        316.19        21.43 o                         
  -1   4   8       4252.53       4194.34        62.58 o                         
   0   4   8        973.81       1052.31        36.31 o                         
   1   4   8       6483.08       6634.82        79.57 o                         
   2   4   8       4620.35       4670.65        78.21 o                         
   3   4   8       6547.81       6625.85        84.57 o                         
   4   4   8       1186.92       1261.52        42.59 o                         
   5   4   8        694.47        649.48        40.64 o                         
   6   4   8       3844.76       3863.56       109.60 o                         
   7   4   8       5003.63       5199.01       133.07 o                         
   8   4   8       1145.47        988.24        85.50 o                         
   9   4   8          2.85         47.50        71.80 o                         
  10   4   8        121.92        114.92        75.41 o                         
 -10   5   8       1681.87       1887.31       196.08 o                         
  -9   5   8       2074.41       2203.76       134.17 o                         
  -8   5   8       4103.78       4221.07       137.88 o                         
  -7   5   8       9560.66       9805.54       211.48 o                         
  -6   5   8      12978.11      12954.89       234.17 o                         
  -5   5   8      15282.89      15479.29       232.07 o                         
  -4   5   8      24411.29      23517.19       290.17 o                         
  -3   5   8       6978.81       7045.93       111.85 o                         
  -2   5   8       7203.60       6895.42        98.18 o                         
  -1   5   8       5805.38       5870.63       106.08 o                         
   0   5   8       1947.52       1887.05        51.15 o                         
   1   5   8      10245.26       9987.79       119.69 o                         
   2   5   8        221.07        245.10        21.65 o                         
   3   5   8      40486.35      39774.62       265.91 o                         
   4   5   8        120.54        269.59        24.49 o                         
   5   5   8      34469.23      34519.17       304.76 o                         
   6   5   8          1.33         14.13        36.29 o                         
   7   5   8      11322.85      11186.42       249.16 o                         
   8   5   8         31.97         43.73        55.44 o                         
   9   5   8       2818.33       2548.96       134.35 o                         
  10   5   8         28.16        -26.90       117.43 o                         
  -9   6   8       2305.30       2378.21       140.21 o                         
  -8   6   8       1206.50       1094.33        78.34 o                         
  -7   6   8      14452.28      14712.36       268.73 o                         
  -6   6   8       7773.06       8080.92       186.97 o                         
  -5   6   8      30192.74      30244.13       349.82 o                         
  -4   6   8      19118.31      19587.02       234.24 o                         
  -3   6   8      16275.03      16489.40       197.19 o                         
  -2   6   8       7218.74       7118.77        93.13 o                         
  -1   6   8        438.31        419.74        45.12 o                         
   0   6   8       1538.05       1544.64        51.07 o                         
   1   6   8       3369.73       3317.30        78.76 o                         
   2   6   8      19733.13      19286.79       208.82 o                         
   3   6   8        794.97        866.47        35.58 o                         
   4   6   8      48872.00      48974.86       373.71 o                         
   5   6   8          9.75        184.74        35.05 o                         
   6   6   8      23832.35      24478.92       510.93 o                         
   7   6   8        468.65        625.63        86.58 o                         
   8   6   8       1960.80       1977.07       118.68 o                         
   9   6   8        179.73        187.48        62.50 o                         
  10   6   8       1375.22       1138.63       281.93 o                         
  -9   7   8        156.67        290.84        73.07 o                         
  -8   7   8       6534.96       6383.87       176.39 o                         
  -7   7   8       2209.27       2021.91       103.95 o                         
  -6   7   8      23651.44      23732.78       345.16 o                         
  -5   7   8      12330.37      12303.94       230.88 o                         
  -4   7   8      20634.64      20566.17       266.90 o                         
  -3   7   8      16049.60      15596.93       182.79 o                         
  -2   7   8       5664.03       5558.05       100.76 o                         
  -1   7   8       2218.34       2229.57        70.53 o                         
   0   7   8        561.10        582.18        33.76 o                         
   1   7   8       8090.84       7744.61        98.19 o                         
   2   7   8       3135.79       3116.27        85.46 o                         
   3   7   8      34234.02      33865.86       392.56 o                         
   4   7   8        191.15        326.22        38.24 o                         
   5   7   8      38497.87      38886.34       365.60 o                         
   6   7   8        701.28        844.97        81.07 o                         
   7   7   8       8009.92       8159.81       222.28 o                         
   8   7   8        179.89        240.16        69.28 o                         
   9   7   8        652.27        642.02        83.07 o                         
  -9   8   8       4136.92       3924.49       335.60 o                         
  -8   8   8       4695.83       4488.87       153.03 o                         
  -7   8   8       8519.84       8402.99       211.25 o                         
  -6   8   8      11806.04      11732.52       280.20 o                         
  -5   8   8      13979.47      13869.51       254.85 o                         
  -4   8   8      10548.48      10767.20       191.43 o                         
  -3   8   8      12078.84      11618.07       171.38 o                         
  -2   8   8       6319.36       6432.67       129.22 o                         
  -1   8   8       7581.62       7153.54       111.42 o                         
   0   8   8       9624.64       9376.52       169.30 o                         
   1   8   8        123.10        173.35        32.17 o                         
   2   8   8      21800.97      21503.11       250.33 o                         
   3   8   8        141.80        207.97        35.94 o                         
   4   8   8      30761.72      30306.66       341.95 o                         
   5   8   8         18.47         72.01        37.49 o                         
   6   8   8      17797.22      17847.43       302.38 o                         
   7   8   8         38.90        129.89        77.43 o                         
   8   8   8       7944.14       7975.18       236.49 o                         
   9   8   8         43.05        114.32        76.85 o                         
  -9   9   8       1906.27       1950.71       264.67 o                         
  -8   9   8        988.44        979.81        85.59 o                         
  -7   9   8       4844.76       4873.65       166.41 o                         
  -6   9   8       1022.17       1051.62        83.51 o                         
  -5   9   8       1399.67       1438.62        91.46 o                         
  -4   9   8       5012.17       5025.81       151.64 o                         
  -3   9   8        161.67        185.52        43.50 o                         
  -2   9   8      10769.16      10718.53       171.13 o                         
  -1   9   8       4272.72       4350.68        99.34 o                         
   0   9   8        304.00        281.34        34.09 o                         
   1   9   8       9747.80       9534.96       154.39 o                         
   2   9   8       4534.90       4551.21       110.94 o                         
   3   9   8       3831.43       3917.59       112.47 o                         
   4   9   8         29.62         27.47        46.86 o                         
   5   9   8       2109.20       2157.67        94.91 o                         
   6   9   8       2645.71       2676.45       128.58 o                         
   7   9   8       6068.25       5858.78       182.43 o                         
   8   9   8        635.27        770.17        89.61 o                         
   9   9   8       2991.32       2851.30       244.92 o                         
  -8  10   8        626.81        707.84        82.98 o                         
  -7  10   8        363.49        337.66        63.81 o                         
  -6  10   8         83.70         84.82        53.41 o                         
  -5  10   8        189.22        253.82        60.77 o                         
  -4  10   8       2730.61       2696.87       117.11 o                         
  -3  10   8       2362.39       2479.12        95.65 o                         
  -2  10   8       1875.65       1971.52        84.99 o                         
  -1  10   8       1730.92       1737.66        82.86 o                         
   0  10   8        720.88        817.01        62.37 o                         
   1  10   8       3738.72       3885.87       110.14 o                         
   2  10   8         92.06        111.88        39.58 o                         
   3  10   8       3243.23       3294.17       101.59 o                         
   4  10   8       1235.90       1199.82        70.83 o                         
   5  10   8         77.65         58.14        47.84 o                         
   6  10   8        235.98        234.76        59.78 o                         
   7  10   8       2408.79       2543.76       125.37 o                         
   8  10   8         53.89         55.41        97.94 o                         
   9  10   8         12.06         90.18       137.11 o                         
  -8  11   8       2339.00       2059.85       134.30 o                         
  -7  11   8          5.40         -4.98        74.06 o                         
  -6  11   8       1615.31       1623.77       103.21 o                         
  -5  11   8        339.40        416.97        65.45 o                         
  -4  11   8       1006.49        962.17        83.21 o                         
  -3  11   8       4262.64       4282.42       126.42 o                         
  -2  11   8        578.68        634.91        59.28 o                         
  -1  11   8       4033.70       3999.96       129.70 o                         
   0  11   8       1578.20       1560.68        82.29 o                         
   1  11   8       4426.82       4592.79       137.11 o                         
   2  11   8       1594.27       1650.84        77.18 o                         
   3  11   8       1967.10       1965.08        79.86 o                         
   4  11   8        206.10        233.54        49.22 o                         
   5  11   8       1546.22       1614.59       107.64 o                         
   6  11   8        519.58        561.92        79.72 o                         
   7  11   8       1228.14       1224.74       104.98 o                         
   8  11   8        876.87        986.13       126.31 o                         
  -8  12   8        664.93        577.92       213.76 o                         
  -7  12   8       3152.85       3144.95       145.81 o                         
  -6  12   8        607.21        766.29        78.57 o                         
  -5  12   8        739.28        646.95        73.99 o                         
  -4  12   8        788.59        733.06        79.04 o                         
  -3  12   8       4221.65       4262.70       149.85 o                         
  -2  12   8       4443.65       4548.42       142.71 o                         
  -1  12   8       7845.32       7829.12       187.92 o                         
   0  12   8      13430.84      14139.69       249.23 o                         
   1  12   8        911.52       1029.06        73.89 o                         
   2  12   8       9097.57       9193.18       214.65 o                         
   3  12   8        296.39        292.36        46.33 o                         
   4  12   8       1233.76       1160.75        81.58 o                         
   5  12   8         23.68         56.91        69.38 o                         
   6  12   8       2818.60       2457.07       135.34 o                         
   7  12   8         11.93         -1.74        69.01 o                         
   8  12   8       3725.30       3491.60      1193.41 o                         
  -7  13   8       3781.49       3594.78       217.39 o                         
  -6  13   8       3680.87       3579.18       175.64 o                         
  -5  13   8       3881.67       3888.58       157.30 o                         
  -4  13   8       6584.56       6513.70       195.28 o                         
  -3  13   8       6890.25       6976.91       217.61 o                         
  -2  13   8      13319.37      13600.07       274.14 o                         
  -1  13   8      26520.02      26885.07       396.50 o                         
   0  13   8       4732.15       4853.85       160.26 o                         
   1  13   8      27593.38      28154.65       442.35 o                         
   2  13   8         34.88        157.43        53.31 o                         
   3  13   8      10646.54      10689.07       253.11 o                         
   4  13   8         56.24        123.87        66.31 o                         
   5  13   8       5123.08       5175.61       189.97 o                         
   6  13   8        456.59        455.98        82.78 o                         
   7  13   8      11358.51      10296.42       456.27 o                         
  -7  14   8       3551.74       3695.47       454.01 o                         
  -6  14   8       1876.10       1744.84       146.64 o                         
  -5  14   8       4810.07       4798.39       194.16 o                         
  -4  14   8       3452.13       3709.88       170.28 o                         
  -3  14   8       8352.68       8464.60       245.77 o                         
  -2  14   8       9285.61       9468.55       233.97 o                         
  -1  14   8       6275.75       6437.67       193.39 o                         
   0  14   8      17751.46      18537.38       328.57 o                         
   1  14   8       1690.78       1618.19       110.43 o                         
   2  14   8      12878.89      13162.39       303.55 o                         
   3  14   8          9.29          1.10        58.52 o                         
   4  14   8       7938.23       7479.69       263.49 o                         
   5  14   8        101.01         12.68        73.77 o                         
   6  14   8       4820.28       4804.79       323.58 o                         
   7  14   8          0.77        426.78       202.37 o                         
  -6  15   8       4289.51       4219.91       463.42 o                         
  -5  15   8       1907.19       1856.45       265.07 o                         
  -4  15   8       1954.39       2111.97       151.30 o                         
  -3  15   8       4306.16       4664.24       189.47 o                         
  -2  15   8        948.56        969.60        98.42 o                         
  -1  15   8       2444.11       2534.70       128.18 o                         
   0  15   8        546.61        494.79        82.59 o                         
   1  15   8       2584.19       2464.00       138.67 o                         
   2  15   8       2083.27       2111.47       168.75 o                         
   3  15   8       5912.21       5754.64       227.62 o                         
   4  15   8         39.94        -65.70        65.70 o                         
   5  15   8       5244.74       5051.10       358.77 o                         
  -4  16   8       3052.00       3329.59       409.68 o                         
  -3  16   8          9.63        168.79        81.64 o                         
  -2  16   8       1157.75       1161.62       136.58 o                         
  -1  16   8         82.91         25.46        64.30 o                         
   0  16   8        113.36         86.90        59.83 o                         
   1  16   8        512.59        479.96        97.29 o                         
   2  16   8        321.99        327.05       105.28 o                         
   3  16   8       1733.71       1962.54       127.43 o                         
   4  16   8       3725.92       3474.55       254.99 o                         
   5  16   8         34.87       -172.80       210.23 o                         
  -1  17   8        109.12         10.17       136.15 o                         
   0  17   8          7.31       -126.62       126.62 o                         
   1  17   8        211.23        398.65        90.39 o                         
   2  17   8          9.98         53.10        71.37 o                         
   3  17   8        358.70        352.77       114.99 o                         
   0  18   8       2964.55       2819.30       277.34 o                         
 -10   1   9       1736.21       1744.39       243.87 o                         
  -9   1   9        183.54        282.18        55.49 o                         
  -8   1   9       2997.98       3058.00       111.95 o                         
  -7   1   9         43.55         68.41        36.66 o                         
  -6   1   9       2414.00       2513.68        80.78 o                         
  -5   1   9         54.68        108.26        28.06 o                         
  -4   1   9       7866.38       7702.99       114.84 o                         
  -3   1   9        137.28        164.50        20.85 o                         
  -2   1   9      25674.61      25176.09       182.61 o                         
  -1   1   9      11973.89      12575.23       110.85 o                         
   0   1   9       7452.58       7297.81        86.34 o                         
   1   1   9      11003.18      11100.10       102.14 o                         
   2   1   9        281.94        382.86        26.97 o                         
   3   1   9       2322.91       2329.96        58.48 o                         
   4   1   9       2457.74       2358.83        54.30 o                         
   5   1   9          7.91          5.61        35.95 o                         
   6   1   9       7130.99       7009.94       147.87 o                         
   7   1   9       5788.79       5725.77       141.81 o                         
   8   1   9       1667.89       1731.79       100.49 o                         
   9   1   9       4272.90       4537.11       161.20 o                         
  10   1   9        128.97       -228.19       228.19 o                         
 -10   2   9       1273.97       1515.71       171.51 o                         
  -9   2   9       6773.22       6869.33       208.67 o                         
  -8   2   9        126.28        186.72        45.41 o                         
  -7   2   9       5179.74       5418.94       135.49 o                         
  -6   2   9       2335.54       2322.08        80.91 o                         
  -5   2   9       5654.58       5721.70        99.94 o                         
  -4   2   9      10457.41      10271.74       129.53 o                         
  -3   2   9      22789.37      22145.00       180.67 o                         
  -2   2   9       1905.65       1973.16        48.40 o                         
  -1   2   9      41420.20      40422.91       254.99 o                         
   0   2   9       6298.08       6222.91        74.94 o                         
   1   2   9      11026.96      11152.58       106.41 o                         
   2   2   9       7690.96       7874.76        85.22 o                         
   3   2   9       7836.98       7646.44       106.47 o                         
   4   2   9        125.85        177.83        22.17 o                         
   5   2   9      14296.80      13840.61       201.62 o                         
   6   2   9       1540.19       1535.29        73.44 o                         
   7   2   9       9642.36       9621.61       197.50 o                         
   8   2   9       6259.84       6088.24       165.50 o                         
   9   2   9        646.02        736.36        83.74 o                         
  10   2   9       2533.51       1880.64       349.19 o                         
 -10   3   9       4583.16       4761.71       245.63 o                         
  -9   3   9       1568.12       1517.10        98.42 o                         
  -8   3   9       9739.14       9377.97       226.46 o                         
  -7   3   9       2996.59       3026.69       109.53 o                         
  -6   3   9      19764.31      19710.37       272.28 o                         
  -5   3   9       4220.27       4248.13       112.73 o                         
  -4   3   9      22529.91      22465.84       253.86 o                         
  -3   3   9        835.90        901.71        38.03 o                         
  -2   3   9      33102.17      31934.77       234.22 o                         
  -1   3   9       1535.03       1708.36        44.09 o                         
   0   3   9      20727.43      20117.41       164.81 o                         
   1   3   9      10842.59      11016.17       101.61 o                         
   2   3   9      20102.17      19355.01       154.63 o                         
   3   3   9       6699.86       6369.19       116.92 o                         
   4   3   9      15957.81      15569.83       178.77 o                         
   5   3   9       3694.48       3732.46        89.05 o                         
   6   3   9      11486.68      11151.77       192.22 o                         
   7   3   9       3635.91       3475.81       120.21 o                         
   8   3   9       3226.33       3116.75       131.23 o                         
   9   3   9       4016.91       4061.36       156.17 o                         
  10   3   9        369.71        292.99       124.49 o                         
 -10   4   9        490.21        469.84       233.10 o                         
  -9   4   9       4906.29       4644.12       170.90 o                         
  -8   4   9       1902.41       1935.15       109.52 o                         
  -7   4   9      23230.07      22701.69       334.59 o                         
  -6   4   9       1010.83       1230.42        68.01 o                         
  -5   4   9      32475.94      31539.92       376.92 o                         
  -4   4   9        896.66       1022.53        56.56 o                         
  -3   4   9      20651.09      19743.34       191.10 o                         
  -2   4   9       1137.47       1142.95        38.59 o                         
  -1   4   9      11640.08      11678.89       118.89 o                         
   0   4   9       1657.83       1742.66        45.34 o                         
   1   4   9      36521.47      35595.60       260.55 o                         
   2   4   9       8802.63       8554.42       111.99 o                         
   3   4   9      42909.80      41714.34       295.80 o                         
   4   4   9      24099.55      23849.33       213.16 o                         
   5   4   9      12161.10      12075.64       177.84 o                         
   6   4   9       8197.11       8382.95       165.56 o                         
   7   4   9       2714.58       2903.22       111.43 o                         
   8   4   9       3169.48       3173.60       143.14 o                         
   9   4   9       1438.76       1241.39        99.06 o                         
  10   4   9       3110.65       3005.96       315.71 o                         
 -10   5   9       1655.55       1507.50       282.64 o                         
  -9   5   9        845.72        954.33        90.63 o                         
  -8   5   9       7449.27       7294.80       195.72 o                         
  -7   5   9       1384.05       1438.66        85.92 o                         
  -6   5   9      19355.46      18882.80       296.19 o                         
  -5   5   9         16.43        118.78        39.27 o                         
  -4   5   9      12128.35      12156.23       183.57 o                         
  -3   5   9        370.28        524.86        45.87 o                         
  -2   5   9        360.53        508.55        43.99 o                         
  -1   5   9         30.06          6.83        18.84 o                         
   0   5   9      10631.63      10467.83       128.27 o                         
   1   5   9        413.68        475.26        33.10 o                         
   2   5   9      32079.74      31595.01       243.23 o                         
   3   5   9      15354.03      15257.94       151.09 o                         
   4   5   9      19517.37      19461.87       191.45 o                         
   5   5   9      12762.23      13179.41       189.18 o                         
   6   5   9        730.31        782.88        65.94 o                         
   7   5   9        669.55        723.82        76.25 o                         
   8   5   9        412.04        240.50        91.20 o                         
   9   5   9         91.39        167.70        63.06 o                         
  10   5   9        859.22        545.37       237.04 o                         
  -9   6   9        769.02        673.70        79.31 o                         
  -8   6   9       1584.63       1654.11       101.09 o                         
  -7   6   9       2935.53       2996.21       123.66 o                         
  -6   6   9       2229.57       2148.62       102.31 o                         
  -5   6   9       5379.94       5327.24       140.60 o                         
  -4   6   9       3664.44       3904.89        98.65 o                         
  -3   6   9         21.06         63.01        35.35 o                         
  -2   6   9        752.40        700.92        35.23 o                         
  -1   6   9         74.54        128.68        23.67 o                         
   0   6   9        289.88        264.03        29.95 o                         
   1   6   9       1544.41       1577.71        68.32 o                         
   2   6   9        997.30        983.13        42.86 o                         
   3   6   9       6523.49       6332.37        97.53 o                         
   4   6   9        663.36        763.30        46.93 o                         
   5   6   9       3657.22       3520.98       113.23 o                         
   6   6   9         13.28         96.49        49.17 o                         
   7   6   9        436.96        434.47        70.30 o                         
   8   6   9        930.62        912.16        90.62 o                         
   9   6   9         50.26         78.10        68.84 o                         
  -9   7   9       1226.04       1097.34       122.40 o                         
  -8   7   9        494.56        578.23        74.10 o                         
  -7   7   9       1335.01       1342.07        91.74 o                         
  -6   7   9         39.86        197.09        57.60 o                         
  -5   7   9        113.03         35.87        50.02 o                         
  -4   7   9        539.66        631.95        55.03 o                         
  -3   7   9        605.96        585.48        43.85 o                         
  -2   7   9       1291.01       1370.34        69.28 o                         
  -1   7   9       2378.62       2469.78        79.30 o                         
   0   7   9       2726.66       2745.52       101.80 o                         
   1   7   9       7381.73       7407.23       150.02 o                         
   2   7   9       1520.91       1523.68        70.01 o                         
   3   7   9        317.04        330.04        42.75 o                         
   4   7   9          3.38         48.86        31.87 o                         
   5   7   9        424.23        509.89        67.94 o                         
   6   7   9       1437.92       1531.27       103.02 o                         
   7   7   9        251.07        283.01        67.94 o                         
   8   7   9        280.28        196.63        67.07 o                         
   9   7   9         10.24          6.51        76.53 o                         
  -9   8   9        179.10        161.64       102.57 o                         
  -8   8   9       4821.81       4834.55       162.66 o                         
  -7   8   9       3048.64       3154.43       135.70 o                         
  -6   8   9         50.96        137.50        58.68 o                         
  -5   8   9       9078.51       8701.44       203.68 o                         
  -4   8   9       4321.01       4048.72       120.99 o                         
  -3   8   9       5249.44       5104.42       116.44 o                         
  -2   8   9       1602.14       1527.36        73.99 o                         
  -1   8   9       8232.43       8410.18       149.98 o                         
   0   8   9       5002.45       5014.51       117.79 o                         
   1   8   9      12043.07      12205.09       200.36 o                         
   2   8   9        453.80        436.56        57.93 o                         
   3   8   9       8690.28       8572.93       155.44 o                         
   4   8   9       5666.14       5584.73       115.19 o                         
   5   8   9        450.76        602.70        69.08 o                         
   6   8   9       5098.65       5232.96       178.72 o                         
   7   8   9         80.77         29.88        62.88 o                         
   8   8   9        618.29        546.52        94.21 o                         
   9   8   9        969.02       1256.03       192.42 o                         
  -9   9   9       2198.18       1841.79       354.54 o                         
  -8   9   9       3254.24       3032.17       132.37 o                         
  -7   9   9        645.44        723.58        78.44 o                         
  -6   9   9       8849.06       8463.90       214.46 o                         
  -5   9   9       2814.30       2962.70       126.03 o                         
  -4   9   9      15685.83      15346.86       260.93 o                         
  -3   9   9       3429.51       3558.65        98.82 o                         
  -2   9   9      23223.60      23293.92       275.52 o                         
  -1   9   9         33.77        100.39        47.24 o                         
   0   9   9      29716.85      30423.00       408.95 o                         
   1   9   9        741.84        787.86        59.22 o                         
   2   9   9      26204.11      25915.94       322.43 o                         
   3   9   9       2639.84       2640.51        98.62 o                         
   4   9   9       5700.02       5386.98       125.97 o                         
   5   9   9      13121.89      13191.84       275.96 o                         
   6   9   9       1071.69       1172.40       108.25 o                         
   7   9   9       9660.60       9623.18       258.92 o                         
   8   9   9       1006.64       1051.72       101.25 o                         
  -8  10   9       1143.99       1258.82       114.51 o                         
  -7  10   9       3398.89       3245.92       143.99 o                         
  -6  10   9          4.39         84.07        62.85 o                         
  -5  10   9       9656.67       9450.23       224.55 o                         
  -4  10   9        425.68        426.17        63.23 o                         
  -3  10   9      31242.79      30865.55       343.43 o                         
  -2  10   9        790.40        988.58        66.75 o                         
  -1  10   9      42165.00      42212.55       491.43 o                         
   0  10   9       2223.68       2352.78        91.47 o                         
   1  10   9      22332.36      22510.83       314.98 o                         
   2  10   9        376.73        360.87        50.59 o                         
   3  10   9       3051.16       3078.70       110.50 o                         
   4  10   9       2229.73       2174.32        91.57 o                         
   5  10   9       4487.92       4357.70       188.77 o                         
   6  10   9       7917.69       8149.31       234.30 o                         
   7  10   9       2786.61       2813.13       149.73 o                         
   8  10   9       9742.91       9464.06       387.18 o                         
  -8  11   9       2022.06       1700.93       215.30 o                         
  -7  11   9        314.04        199.04        60.79 o                         
  -6  11   9       1504.94       1359.38        98.39 o                         
  -5  11   9        810.64        676.95        74.42 o                         
  -4  11   9      11253.16      11095.83       244.51 o                         
  -3  11   9        459.41        441.12        56.17 o                         
  -2  11   9      38670.04      38300.84       415.43 o                         
  -1  11   9        263.67        271.80        57.10 o                         
   0  11   9      26496.18      26469.58       353.14 o                         
   1  11   9        308.23        274.21        51.67 o                         
   2  11   9       2602.31       2609.71       105.74 o                         
   3  11   9        370.10        284.67        48.62 o                         
   4  11   9       1041.43       1084.67        73.14 o                         
   5  11   9        300.59        216.41        64.90 o                         
   6  11   9       5351.87       5412.75       213.41 o                         
   7  11   9       5810.67       6016.86       214.59 o                         
   8  11   9       2725.50       2907.54       249.35 o                         
  -7  12   9        196.57         44.31        73.71 o                         
  -6  12   9        358.73        230.22        69.55 o                         
  -5  12   9       1837.59       1779.01       110.03 o                         
  -4  12   9        608.05        709.83        77.21 o                         
  -3  12   9      15179.00      15185.29       295.20 o                         
  -2  12   9       1793.39       1818.89       122.55 o                         
  -1  12   9      22629.15      22468.50       331.57 o                         
   0  12   9       1119.65       1142.90        79.95 o                         
   1  12   9       5446.04       5322.41       154.05 o                         
   2  12   9        165.26        166.30        53.77 o                         
   3  12   9        221.08        295.58        55.10 o                         
   4  12   9          4.25         91.84        54.12 o                         
   5  12   9        713.44        620.83        81.33 o                         
   6  12   9       3923.64       4025.39       173.68 o                         
   7  12   9       2683.15       2791.52       211.79 o                         
  -7  13   9          7.86         61.04       120.71 o                         
  -6  13   9         58.45        144.04        74.87 o                         
  -5  13   9       1392.78       1407.56       134.34 o                         
  -4  13   9       2217.82       2188.61       132.71 o                         
  -3  13   9       2445.07       2364.33       131.38 o                         
  -2  13   9       3104.63       3316.87       139.60 o                         
  -1  13   9         10.07         44.65        57.22 o                         
   0  13   9       4510.04       4433.10       157.19 o                         
   1  13   9        581.58        695.93        80.37 o                         
   2  13   9        197.42        144.42        53.27 o                         
   3  13   9        123.32        110.40        54.27 o                         
   4  13   9        153.98        180.06        64.71 o                         
   5  13   9        436.63        469.13        90.08 o                         
   6  13   9        335.33        303.98        93.90 o                         
   7  13   9        767.11        618.93       200.92 o                         
  -6  14   9        182.52        106.84       140.19 o                         
  -5  14   9        667.23        594.60        88.02 o                         
  -4  14   9       3129.19       3228.54       160.37 o                         
  -3  14   9        907.05       1048.29       104.16 o                         
  -2  14   9         27.29         32.21        61.95 o                         
  -1  14   9        978.65       1115.20        92.20 o                         
   0  14   9       6490.46       6688.29       196.75 o                         
   1  14   9          3.05        -43.27        56.40 o                         
   2  14   9       4588.05       4340.46       211.01 o                         
   3  14   9        525.27        474.59        70.24 o                         
   4  14   9          9.35        -74.58        74.58 o                         
   5  14   9       4115.77       4254.89       234.44 o                         
   6  14   9         17.24         -5.95       186.78 o                         
  -5  15   9       2629.94       2429.39       368.79 o                         
  -4  15   9       4903.81       4866.22       296.64 o                         
  -3  15   9       2854.54       2967.99       156.77 o                         
  -2  15   9       3981.22       4152.20       178.94 o                         
  -1  15   9       1771.65       1977.11       116.72 o                         
   0  15   9       4168.12       4218.70       162.40 o                         
   1  15   9       8012.81       8115.67       276.46 o                         
   2  15   9       1383.95       1408.53       122.77 o                         
   3  15   9       3186.58       3195.46       162.90 o                         
   4  15   9       4786.72       4587.04       365.56 o                         
   5  15   9        204.21        100.18       154.55 o                         
  -3  16   9       5329.51       5015.30       530.18 o                         
  -2  16   9        204.20        242.79        91.28 o                         
  -1  16   9       2544.70       2678.67       139.11 o                         
   0  16   9       1146.14       1272.09       142.45 o                         
   1  16   9       5299.83       5606.59       221.39 o                         
   2  16   9       2815.15       2811.25       165.95 o                         
   3  16   9       7546.59       7048.60       290.49 o                         
  -1  17   9         86.07         38.15       170.70 o                         
   0  17   9       4173.91       3531.70       390.09 o                         
   1  17   9       2676.17       2452.76       292.53 o                         
   2  17   9      13877.77      12620.48       596.52 o                         
   3  17   9       5663.63       5208.08       525.34 o                         
 -10   0  10       3181.71       3388.54       436.84 o                         
  -9   0  10        367.96        229.23        87.48 o                         
  -8   0  10        908.98        982.01       100.62 o                         
  -7   0  10        963.73       1101.86        85.17 o                         
  -6   0  10       2836.70       2799.89       119.68 o                         
  -5   0  10      13837.48      13690.22       220.82 o                         
  -4   0  10      26705.79      26680.51       331.92 o                         
  -3   0  10      47069.84      45349.46       438.40 o                         
  -2   0  10      18294.52      18044.24       215.33 o                         
  -1   0  10      34959.44      34217.26       323.22 o                         
   0   0  10        762.54        722.08        41.11 o                         
   1   0  10       3903.26       3951.64        86.49 o                         
   2   0  10         55.56        202.34        34.93 o                         
   3   0  10        818.57        957.18        65.60 o                         
   4   0  10        354.40        544.94        54.09 o                         
   5   0  10      34547.75      32674.97       613.35 o                         
   6   0  10         79.81        102.65        66.82 o                         
   7   0  10      35482.07      33148.47       562.09 o                         
   8   0  10       2119.49       2216.58       171.65 o                         
   9   0  10       9242.71       8891.36       346.01 o                         
 -10   1  10         26.52        124.91       118.96 o                         
  -9   1  10       3794.18       3714.21       149.85 o                         
  -8   1  10        245.32        190.29        49.15 o                         
  -7   1  10       2411.82       2349.81        85.29 o                         
  -6   1  10       3389.88       3503.56        92.94 o                         
  -5   1  10      16121.63      15996.98       175.00 o                         
  -4   1  10      18457.75      18385.81       181.54 o                         
  -3   1  10      41436.22      39990.43       263.56 o                         
  -2   1  10      25056.20      24791.79       183.59 o                         
  -1   1  10      35802.06      36093.53       227.86 o                         
   0   1  10      10327.30      10442.67       110.21 o                         
   1   1  10       5669.13       5885.46        74.93 o                         
   2   1  10       2111.10       2091.66        53.15 o                         
   3   1  10       1211.32       1354.49        46.59 o                         
   4   1  10      11657.59      11463.90       135.69 o                         
   5   1  10        257.52        337.26        48.05 o                         
   6   1  10      26256.88      25944.74       327.82 o                         
   7   1  10        116.23        180.22        46.77 o                         
   8   1  10      13696.92      13892.44       272.96 o                         
   9   1  10        106.13        199.81        74.54 o                         
  10   1  10       2163.62       1572.86       327.75 o                         
 -10   2  10       2412.90       2500.21       258.16 o                         
  -9   2  10        139.02        213.80        58.61 o                         
  -8   2  10       1584.10       1597.75        89.42 o                         
  -7   2  10       1795.01       1768.20        88.43 o                         
  -6   2  10       2750.65       2763.44        89.98 o                         
  -5   2  10      10919.01      10691.76       153.84 o                         
  -4   2  10       6664.64       6661.15       113.95 o                         
  -3   2  10       8223.37       8260.67       108.10 o                         
  -2   2  10      26754.19      26318.66       209.86 o                         
  -1   2  10       1700.03       1704.59        41.14 o                         
   0   2  10      25450.46      25874.89       188.67 o                         
   1   2  10        668.90        610.34        26.76 o                         
   2   2  10       2127.82       2189.66        56.45 o                         
   3   2  10       4155.08       4010.15        71.23 o                         
   4   2  10       1684.25       1710.33        57.20 o                         
   5   2  10       4615.31       4614.93       118.45 o                         
   6   2  10        676.38        683.22        59.36 o                         
   7   2  10       6718.20       6715.73       169.73 o                         
   8   2  10        998.93       1171.58        98.21 o                         
   9   2  10       4186.24       4164.36       171.09 o                         
  10   2  10        455.69        211.86       171.67 o                         
 -10   3  10       1234.16       1337.87       195.38 o                         
  -9   3  10          8.11        139.61        56.07 o                         
  -8   3  10          9.98        135.39        53.51 o                         
  -7   3  10          0.82        -15.08        46.67 o                         
  -6   3  10       6483.32       6285.08       145.45 o                         
  -5   3  10       1454.96       1530.86        68.91 o                         
  -4   3  10       8744.55       8530.59       141.39 o                         
  -3   3  10         16.15         67.15        31.47 o                         
  -2   3  10         48.11        105.73        23.69 o                         
  -1   3  10       4682.45       4733.90        75.30 o                         
   0   3  10       1352.05       1373.32        42.00 o                         
   1   3  10       6486.99       6481.24        80.32 o                         
   2   3  10        333.26        407.27        20.02 o                         
   3   3  10       7739.11       7262.80       107.68 o                         
   4   3  10        979.07       1048.38        49.12 o                         
   5   3  10       6396.17       6434.12       131.74 o                         
   6   3  10        167.44        200.23        44.17 o                         
   7   3  10        144.67        117.47        47.21 o                         
   8   3  10       1278.78       1327.19        92.70 o                         
   9   3  10       1501.41       1559.69       106.43 o                         
  10   3  10       1772.22        820.54       267.74 o                         
 -10   4  10        979.47       1097.89       270.41 o                         
  -9   4  10        754.38       1064.82       102.69 o                         
  -8   4  10       2638.27       2651.97       128.12 o                         
  -7   4  10        485.64        355.03        56.71 o                         
  -6   4  10       6272.45       6069.74       152.90 o                         
  -5   4  10       1354.80       1337.73        68.71 o                         
  -4   4  10       6011.31       6035.13       124.37 o                         
  -3   4  10        217.49        233.63        37.51 o                         
  -2   4  10        156.20        166.58        22.25 o                         
  -1   4  10       8055.13       7944.83       103.01 o                         
   0   4  10       3473.80       3464.68        69.07 o                         
   1   4  10       4952.85       4874.29        97.31 o                         
   2   4  10       1041.05       1155.19        46.19 o                         
   3   4  10        667.98        614.35        30.97 o                         
   4   4  10      13807.98      13778.76       173.03 o                         
   5   4  10       1424.50       1369.66        71.06 o                         
   6   4  10       3117.13       3173.49       116.09 o                         
   7   4  10        924.08        964.54        73.16 o                         
   8   4  10        476.08        506.87        70.03 o                         
   9   4  10         16.11         42.64        62.95 o                         
  10   4  10       1332.54       1291.97       310.90 o                         
  -9   5  10       4509.66       4549.88       176.06 o                         
  -8   5  10        980.81        872.90        84.01 o                         
  -7   5  10       7811.97       7605.52       206.25 o                         
  -6   5  10        309.61        258.80        55.75 o                         
  -5   5  10       3700.12       3732.41       112.61 o                         
  -4   5  10       1485.46       1418.23        64.66 o                         
  -3   5  10        190.65        197.51        36.67 o                         
  -2   5  10       2385.13       2345.93        77.66 o                         
  -1   5  10        903.59        933.86        52.73 o                         
   0   5  10      27836.09      27391.38       231.26 o                         
   1   5  10       1085.72       1236.52        48.58 o                         
   2   5  10      28336.64      28109.21       262.47 o                         
   3   5  10        877.21        920.00        38.97 o                         
   4   5  10      15955.35      16012.98       203.66 o                         
   5   5  10        779.38        741.89        60.80 o                         
   6   5  10       2378.16       2254.57       100.16 o                         
   7   5  10        101.41         96.93        57.50 o                         
   8   5  10       1197.16       1237.80       101.99 o                         
   9   5  10       1163.11       1258.83       108.55 o                         
  -9   6  10        340.61        416.48        94.34 o                         
  -8   6  10      16620.78      16456.90       329.18 o                         
  -7   6  10       1759.01       1689.16        98.55 o                         
  -6   6  10      20280.69      20107.59       321.43 o                         
  -5   6  10       2505.11       2562.46       105.65 o                         
  -4   6  10       3993.70       4121.40       130.56 o                         
  -3   6  10        932.84       1237.53        63.98 o                         
  -2   6  10       5994.44       5980.88       128.66 o                         
  -1   6  10       7231.31       7476.09       122.03 o                         
   0   6  10      13196.58      12973.17       176.14 o                         
   1   6  10      47614.62      46392.18       378.91 o                         
   2   6  10      10322.51       9805.79       144.64 o                         
   3   6  10      46203.44      45164.88       375.85 o                         
   4   6  10        596.78        649.98        52.66 o                         
   5   6  10       7472.70       7385.21       182.68 o                         
   6   6  10        201.94        330.87        55.99 o                         
   7   6  10        852.83        709.71        79.83 o                         
   8   6  10        404.93        478.59        74.42 o                         
   9   6  10       3711.54       3977.21       222.73 o                         
  -9   7  10      12870.50      11619.23       450.35 o                         
  -8   7  10       1307.82       1303.14        96.67 o                         
  -7   7  10      22421.74      22062.19       360.43 o                         
  -6   7  10       4197.35       4012.17       143.99 o                         
  -5   7  10      14515.60      13987.04       260.37 o                         
  -4   7  10       2051.55       2060.19        88.62 o                         
  -3   7  10       2923.17       3072.06        94.67 o                         
  -2   7  10       4473.29       4681.62       118.52 o                         
  -1   7  10      12025.22      12225.81       182.40 o                         
   0   7  10      16222.05      16103.02       203.30 o                         
   1   7  10      11066.54      10987.55       171.62 o                         
   2   7  10      48739.78      48372.15       411.07 o                         
   3   7  10       6402.64       6502.98       139.15 o                         
   4   7  10      17491.99      17153.56       251.62 o                         
   5   7  10        697.47        823.99        70.79 o                         
   6   7  10       2814.55       2638.44       130.18 o                         
   7   7  10        874.33        913.24        89.60 o                         
   8   7  10       2374.62       2154.25       133.78 o                         
   9   7  10         49.52        115.62       189.67 o                         
  -9   8  10       1052.86       1069.68       188.54 o                         
  -8   8  10       6889.44       6549.30       201.75 o                         
  -7   8  10       1306.95       1336.08       107.86 o                         
  -6   8  10       5600.85       5914.69       179.73 o                         
  -5   8  10        739.43        772.63        76.23 o                         
  -4   8  10       3982.31       4151.23       127.00 o                         
  -3   8  10       2646.19       2727.31       121.54 o                         
  -2   8  10        442.39        388.70        48.73 o                         
  -1   8  10      12781.16      12355.11       188.22 o                         
   0   8  10       1187.39       1218.78        67.26 o                         
   1   8  10      22015.94      21948.03       259.69 o                         
   2   8  10       1549.55       1613.41        71.94 o                         
   3   8  10      20352.25      19879.83       262.80 o                         
   4   8  10       1866.81       2017.08        89.74 o                         
   5   8  10       8895.72       8635.64       206.73 o                         
   6   8  10         88.14        111.31        61.95 o                         
   7   8  10       2559.21       2661.16       141.13 o                         
   8   8  10        748.28       1074.24       154.37 o                         
   9   8  10       2013.39       2251.90       377.03 o                         
  -9   9  10        618.48        603.18       213.19 o                         
  -8   9  10        525.36        436.14        76.86 o                         
  -7   9  10       1879.63       1910.05       115.18 o                         
  -6   9  10        208.70        299.42        64.10 o                         
  -5   9  10       3462.95       3413.13       137.19 o                         
  -4   9  10        109.04         51.98        49.19 o                         
  -3   9  10       3655.85       3530.45       117.07 o                         
  -2   9  10       7425.29       7330.69       160.97 o                         
  -1   9  10        540.39        657.73        57.91 o                         
   0   9  10      11346.99      11759.38       207.76 o                         
   1   9  10        267.88        263.92        49.14 o                         
   2   9  10       2429.08       2340.05        92.49 o                         
   3   9  10       1711.39       1789.36        85.99 o                         
   4   9  10       4119.38       3747.14       121.10 o                         
   5   9  10       3474.30       3428.73       141.54 o                         
   6   9  10       3261.50       3375.54       155.95 o                         
   7   9  10        297.74        300.13        74.24 o                         
   8   9  10       1395.19       1562.22       153.08 o                         
  -8  10  10          5.36        -88.00        88.00 o                         
  -7  10  10         33.73         71.10        79.54 o                         
  -6  10  10        831.10        831.47        83.06 o                         
  -5  10  10       1975.37       1958.72       109.88 o                         
  -4  10  10       1673.54       1634.75        94.01 o                         
  -3  10  10        126.68        104.69        41.25 o                         
  -2  10  10         35.94        101.95        51.83 o                         
  -1  10  10        912.17        857.66        69.70 o                         
   0  10  10       1706.15       1591.60        85.66 o                         
   1  10  10        274.32        197.16        71.69 o                         
   2  10  10        268.82        254.54        50.31 o                         
   3  10  10       1129.28       1321.99        79.41 o                         
   4  10  10       7038.39       6766.12       181.43 o                         
   5  10  10         32.89         95.54        59.34 o                         
   6  10  10       2202.71       2377.84       136.19 o                         
   7  10  10        379.12        434.96        78.25 o                         
   8  10  10         28.92          4.81       149.16 o                         
  -8  11  10        193.17        603.21       227.37 o                         
  -7  11  10        963.62       1118.04       176.22 o                         
  -6  11  10        578.01        428.10        67.92 o                         
  -5  11  10        861.05        928.50        86.08 o                         
  -4  11  10       1807.42       1940.37       109.25 o                         
  -3  11  10       2702.44       2742.77       116.25 o                         
  -2  11  10        482.88        446.47        75.02 o                         
  -1  11  10       4663.58       4683.54       145.57 o                         
   0  11  10       1165.63       1265.72        82.41 o                         
   1  11  10       1833.30       1759.99        88.51 o                         
   2  11  10        786.63        784.87        65.87 o                         
   3  11  10         60.97         50.78        49.66 o                         
   4  11  10       2559.00       2571.64       128.10 o                         
   5  11  10        133.05        236.80        70.67 o                         
   6  11  10       1069.27       1233.34       106.04 o                         
   7  11  10          4.41       -120.93       125.18 o                         
  -7  12  10        582.57        782.86       139.16 o                         
  -6  12  10       6005.44       6242.63       203.53 o                         
  -5  12  10        616.28        608.69        82.34 o                         
  -4  12  10      12284.40      12255.94       295.39 o                         
  -3  12  10       7077.96       6861.84       201.20 o                         
  -2  12  10      11377.69      11219.89       234.17 o                         
  -1  12  10       7937.14       8023.16       196.33 o                         
   0  12  10       3562.42       3552.49       130.63 o                         
   1  12  10       2755.81       2875.40       122.25 o                         
   2  12  10       1356.58       1334.26        84.02 o                         
   3  12  10       2976.58       3022.47       128.78 o                         
   4  12  10       2799.14       3023.72       139.15 o                         
   5  12  10       7143.28       6634.51       240.85 o                         
   6  12  10         34.99        103.58        74.46 o                         
   7  12  10       7394.57       6774.52       461.21 o                         
  -6  13  10        528.67        569.08       159.26 o                         
  -5  13  10       8191.62       8463.74       255.87 o                         
  -4  13  10       4042.78       3954.98       174.77 o                         
  -3  13  10       8949.02       8512.40       246.58 o                         
  -2  13  10      17265.25      17251.59       322.35 o                         
  -1  13  10       1589.14       1550.71       102.18 o                         
   0  13  10      10067.05       9907.06       236.41 o                         
   1  13  10         47.05        102.00        56.45 o                         
   2  13  10       3920.34       3839.12       159.73 o                         
   3  13  10        982.33        996.88        85.91 o                         
   4  13  10       7187.09       7192.37       240.51 o                         
   5  13  10       1043.36        971.95       106.66 o                         
   6  13  10      13385.44      12697.84       528.85 o                         
  -5  14  10       2198.55       2444.84       392.71 o                         
  -4  14  10       7027.09       7456.12       253.47 o                         
  -3  14  10       6193.01       6036.75       214.13 o                         
  -2  14  10       5058.87       4954.24       192.34 o                         
  -1  14  10       9896.44       9970.26       260.28 o                         
   0  14  10       1554.84       1764.81       106.79 o                         
   1  14  10       7398.92       6896.96       243.46 o                         
   2  14  10       1010.85        932.39       109.21 o                         
   3  14  10       6497.83       6211.65       244.74 o                         
   4  14  10        444.68        590.79       115.50 o                         
   5  14  10       7502.65       6200.56       435.36 o                         
  -3  15  10       2772.00       3218.78       206.52 o                         
  -2  15  10       1385.05       1473.43       113.10 o                         
  -1  15  10       3848.78       4040.79       157.73 o                         
   0  15  10       2278.17       2270.27       130.68 o                         
   1  15  10       4668.95       4788.00       234.73 o                         
   2  15  10       6387.79       6177.42       259.81 o                         
   3  15  10        599.71        308.02        86.53 o                         
   4  15  10       3214.94       2422.53       366.67 o                         
   5  15  10        195.73        121.65       170.40 o                         
  -2  16  10         54.09         71.64       124.88 o                         
  -1  16  10         67.01        232.43       113.44 o                         
   0  16  10       1684.32       1727.52       175.56 o                         
   1  16  10       2538.17       2143.72       207.70 o                         
   2  16  10        412.32        518.36       111.91 o                         
  -1  17  10        427.75        472.89       213.94 o                         
   0  17  10          6.84       -146.74       146.74 o                         
   1  17  10         29.25         93.32       140.49 o                         
   2  17  10        291.56        342.62       204.20 o                         
  -9   1  11         30.51         52.30        55.83 o                         
  -8   1  11        212.85        156.53        51.75 o                         
  -7   1  11        332.69        370.14        49.51 o                         
  -6   1  11       3891.21       3973.51       102.33 o                         
  -5   1  11       2836.07       2977.32        80.52 o                         
  -4   1  11         32.83         58.28        26.20 o                         
  -3   1  11       7423.26       7352.43       103.73 o                         
  -2   1  11       3177.28       3208.08        66.84 o                         
  -1   1  11        152.35        183.83        22.08 o                         
   0   1  11       1245.12       1245.25        39.52 o                         
   1   1  11         62.16        121.54        22.72 o                         
   2   1  11        961.73        906.47        37.79 o                         
   3   1  11       3117.59       3397.75        71.62 o                         
   4   1  11         72.87         61.64        27.21 o                         
   5   1  11       6785.97       6698.36       155.80 o                         
   6   1  11       5431.67       5211.76       177.37 o                         
   7   1  11         19.28         44.30        50.28 o                         
   8   1  11       2885.52       2699.12       134.09 o                         
   9   1  11        159.07        185.17        71.91 o                         
  10   1  11        437.75        107.38       157.61 o                         
 -10   2  11       3254.55       2891.46       384.27 o                         
  -9   2  11       1665.93       1729.21       109.30 o                         
  -8   2  11       3724.46       3356.20       126.97 o                         
  -7   2  11       3379.20       3282.05       127.50 o                         
  -6   2  11       8686.28       8839.68       164.50 o                         
  -5   2  11       4533.53       4425.51       101.14 o                         
  -4   2  11      24218.12      24194.58       233.46 o                         
  -3   2  11        306.00        309.31        28.02 o                         
  -2   2  11      25251.82      24818.70       203.92 o                         
  -1   2  11       4694.92       4705.24        74.37 o                         
   0   2  11      14540.32      14319.61       132.21 o                         
   1   2  11          9.27         66.32        21.58 o                         
   2   2  11      18764.64      18248.85       166.08 o                         
   3   2  11         10.99         38.32        23.22 o                         
   4   2  11      23621.33      23318.50       231.18 o                         
   5   2  11       2917.53       2933.09        94.51 o                         
   6   2  11       7207.19       7427.91       165.16 o                         
   7   2  11       6333.74       6398.94       169.65 o                         
   8   2  11        105.38        148.40        65.25 o                         
   9   2  11       1114.59        945.10       101.27 o                         
  10   2  11        823.54        714.99       222.46 o                         
  -9   3  11       5510.35       5715.49       182.43 o                         
  -8   3  11       4744.32       4624.23       158.98 o                         
  -7   3  11       8908.50       8582.56       204.97 o                         
  -6   3  11       3088.89       3234.90       109.19 o                         
  -5   3  11      18335.39      18015.99       226.64 o                         
  -4   3  11       1329.71       1294.38        78.36 o                         
  -3   3  11      23994.59      24061.45       241.02 o                         
  -2   3  11       1786.33       1811.49        55.19 o                         
  -1   3  11      35218.86      35202.57       249.32 o                         
   0   3  11        484.07        478.34        31.79 o                         
   1   3  11      33163.70      34035.91       250.15 o                         
   2   3  11        923.80        898.46        33.58 o                         
   3   3  11      28826.08      28685.38       298.79 o                         
   4   3  11        793.78        722.92        45.36 o                         
   5   3  11      16906.32      17019.98       234.31 o                         
   6   3  11       4157.28       4060.04       123.45 o                         
   7   3  11       4849.56       4723.10       148.07 o                         
   8   3  11       5128.80       5144.51       197.75 o                         
   9   3  11       1853.69       1845.97       137.49 o                         
  -9   4  11       3625.39       3825.96       201.05 o                         
  -8   4  11       7663.90       7499.33       216.96 o                         
  -7   4  11       1711.72       1633.17        89.75 o                         
  -6   4  11       6813.29       6633.43       156.81 o                         
  -5   4  11        371.65        326.45        43.55 o                         
  -4   4  11       4630.51       4570.22       108.37 o                         
  -3   4  11         19.02         45.69        35.05 o                         
  -2   4  11      11656.12      12089.17       151.96 o                         
  -1   4  11          2.34         34.58        21.58 o                         
   0   4  11      33775.44      34094.37       258.95 o                         
   1   4  11       5258.26       5465.69        89.13 o                         
   2   4  11      19151.13      19406.69       202.69 o                         
   3   4  11       4732.87       4860.56       107.52 o                         
   4   4  11       4194.87       4264.50       107.61 o                         
   5   4  11       1497.43       1614.41        83.66 o                         
   6   4  11       1463.02       1500.86        86.59 o                         
   7   4  11       1463.69       1305.22        90.79 o                         
   8   4  11       2751.70       2747.83       167.56 o                         
   9   4  11       5351.96       5527.37       439.79 o                         
  -9   5  11       4924.76       4957.05       255.83 o                         
  -8   5  11       2177.80       2281.46       124.40 o                         
  -7   5  11       7193.19       6828.99       189.08 o                         
  -6   5  11        122.33        117.80        53.71 o                         
  -5   5  11       1043.38       1106.99        70.58 o                         
  -4   5  11          9.85        -19.99        37.20 o                         
  -3   5  11       3055.12       3144.16        92.40 o                         
  -2   5  11       1287.75       1310.56        62.48 o                         
  -1   5  11      21900.28      22021.49       205.19 o                         
   0   5  11       1386.14       1570.98        64.07 o                         
   1   5  11      41605.94      40413.34       330.87 o                         
   2   5  11       6161.87       5795.00       106.33 o                         
   3   5  11       7182.44       7333.37       138.75 o                         
   4   5  11       2635.28       2537.10        91.64 o                         
   5   5  11        210.98        211.33        46.00 o                         
   6   5  11         65.05        100.80        49.59 o                         
   7   5  11       1724.80       1796.72       106.54 o                         
   8   5  11        895.31        819.70        90.10 o                         
   9   5  11       2222.08       2653.22       239.67 o                         
  -9   6  11        953.71        900.77       129.05 o                         
  -8   6  11       2397.02       2248.64       125.24 o                         
  -7   6  11       1103.36        969.98        87.72 o                         
  -6   6  11       1088.34       1089.89        87.01 o                         
  -5   6  11          1.93         56.85        47.85 o                         
  -4   6  11        431.99        378.92        50.68 o                         
  -3   6  11          1.63        -19.22        38.26 o                         
  -2   6  11       3834.10       4022.23       109.97 o                         
  -1   6  11        531.92        486.28        38.93 o                         
   0   6  11      13982.42      14271.82       185.58 o                         
   1   6  11        394.28        442.22        36.56 o                         
   2   6  11      12894.00      12877.61       167.97 o                         
   3   6  11         18.16         -9.26        39.97 o                         
   4   6  11       1924.72       1883.25        84.15 o                         
   5   6  11        441.90        296.35        54.27 o                         
   6   6  11        537.51        430.74        63.27 o                         
   7   6  11         50.92         25.18        69.24 o                         
   8   6  11        729.92        631.75        83.46 o                         
   9   6  11        570.34        645.03       181.74 o                         
  -9   7  11         30.15          9.93       154.03 o                         
  -8   7  11          0.13        -59.75        63.64 o                         
  -7   7  11       1922.37       2004.45       119.01 o                         
  -6   7  11        552.96        533.19        73.33 o                         
  -5   7  11       1879.48       1822.05       102.97 o                         
  -4   7  11        288.73        293.25        47.44 o                         
  -3   7  11       1665.31       1643.50        82.27 o                         
  -2   7  11       3768.66       3897.66       109.34 o                         
  -1   7  11       1043.14       1079.77        75.16 o                         
   0   7  11       1332.95       1418.74        78.24 o                         
   1   7  11        902.19        963.13        52.10 o                         
   2   7  11       1665.12       1590.94        64.45 o                         
   3   7  11        274.08        279.08        50.22 o                         
   4   7  11       2090.36       2210.92        97.64 o                         
   5   7  11        220.74         84.35        51.20 o                         
   6   7  11         48.62        166.06        67.37 o                         
   7   7  11       1610.77       1631.37       115.86 o                         
   8   7  11          9.78         92.71        74.94 o                         
   9   7  11       1033.99        971.48       258.71 o                         
  -8   8  11       3558.74       3291.48       222.39 o                         
  -7   8  11        265.75        296.33        66.35 o                         
  -6   8  11       6784.05       6674.26       208.08 o                         
  -5   8  11         26.73        116.18        55.33 o                         
  -4   8  11       6013.83       6127.66       156.23 o                         
  -3   8  11       3880.98       3914.27       122.60 o                         
  -2   8  11       7341.33       7389.33       156.66 o                         
  -1   8  11       7132.86       7381.32       158.83 o                         
   0   8  11      14579.09      15076.15       213.44 o                         
   1   8  11        847.56        869.68        61.18 o                         
   2   8  11       4421.60       4654.97       122.57 o                         
   3   8  11       8552.70       8539.92       184.92 o                         
   4   8  11       1007.12       1009.40        70.56 o                         
   5   8  11       2240.82       2421.65       122.60 o                         
   6   8  11       4055.39       3816.15       164.10 o                         
   7   8  11         71.23         14.36        66.29 o                         
   8   8  11       6586.84       6910.80       294.68 o                         
  -8   9  11        223.26         49.40       108.60 o                         
  -7   9  11       6583.71       6265.49       199.44 o                         
  -6   9  11          6.40        -63.91        63.91 o                         
  -5   9  11      10011.49      10100.05       254.32 o                         
  -4   9  11       1035.46       1038.88        83.70 o                         
  -3   9  11      11775.80      12070.66       236.25 o                         
  -2   9  11       4373.80       4596.89       126.46 o                         
  -1   9  11      10180.94      10717.39       195.83 o                         
   0   9  11        148.52        126.51        44.50 o                         
   1   9  11       5562.42       5679.56       141.54 o                         
   2   9  11       7475.98       7588.90       172.79 o                         
   3   9  11       1525.67       1694.64        88.93 o                         
   4   9  11       9104.80       8695.08       189.63 o                         
   5   9  11       1583.28       1678.89       105.00 o                         
   6   9  11       3472.77       3477.96       160.96 o                         
   7   9  11       3866.12       4037.85       179.40 o                         
   8   9  11        682.13        803.36       252.55 o                         
  -7  10  11        547.39        446.32       102.82 o                         
  -6  10  11      11023.96      10470.35       256.05 o                         
  -5  10  11        696.43        654.31        80.97 o                         
  -4  10  11      25434.20      25517.65       488.26 o                         
  -3  10  11       1780.02       2003.79       101.98 o                         
  -2  10  11      19964.45      19773.84       309.81 o                         
  -1  10  11        121.15        149.65        48.33 o                         
   0  10  11       5789.73       5949.55       218.28 o                         
   1  10  11        153.31        133.52        44.93 o                         
   2  10  11       6343.41       6571.08       158.56 o                         
   3  10  11       4136.75       3831.31       141.01 o                         
   4  10  11       9686.24       9574.18       217.45 o                         
   5  10  11       8537.70       8383.81       226.82 o                         
   6  10  11       9343.14       9458.74       266.46 o                         
   7  10  11       5408.92       5072.29       266.21 o                         
  -7  11  11       4536.31       4482.92       281.30 o                         
  -6  11  11       1179.12        969.46        91.68 o                         
  -5  11  11      23098.58      22483.02       381.90 o                         
  -4  11  11       1500.77       1448.07       101.55 o                         
  -3  11  11      29791.79      29720.31       435.01 o                         
  -2  11  11        294.31        306.16        57.83 o                         
  -1  11  11      10132.77      10304.99       213.85 o                         
   0  11  11         54.49        173.10        49.90 o                         
   1  11  11       2981.37       2903.81       122.03 o                         
   2  11  11         54.55         73.89        44.53 o                         
   3  11  11      12515.00      13010.93       288.60 o                         
   4  11  11       3206.66       3132.84       135.03 o                         
   5  11  11      16960.92      16909.42       362.99 o                         
   6  11  11       7935.68       7753.15       245.04 o                         
   7  11  11       6231.16       5076.82       515.46 o                         
  -7  12  11         88.70         -5.29       153.32 o                         
  -6  12  11       5629.40       5745.45       276.81 o                         
  -5  12  11        268.74        285.33        73.29 o                         
  -4  12  11      12695.37      12879.04       307.37 o                         
  -3  12  11         27.70        165.99        99.21 o                         
  -2  12  11       5716.63       5751.18       171.96 o                         
  -1  12  11          2.11         11.87        48.87 o                         
   0  12  11        104.87        195.64        74.57 o                         
   1  12  11         55.53         26.83        51.52 o                         
   2  12  11         43.48          6.76        54.36 o                         
   3  12  11        695.05        680.24        86.81 o                         
   4  12  11       3393.46       3728.37       158.40 o                         
   5  12  11       4919.42       4856.40       194.38 o                         
   6  12  11       3815.39       4343.77       299.54 o                         
  -5  13  11       1135.85       1300.74       308.00 o                         
  -4  13  11          3.04        107.59        70.96 o                         
  -3  13  11        763.97        789.34        86.01 o                         
  -2  13  11       2086.63       2085.34       127.77 o                         
  -1  13  11         10.85         28.51        55.06 o                         
   0  13  11        543.16        514.77        66.53 o                         
   1  13  11        501.52        401.26        60.63 o                         
   2  13  11        375.82        215.81        59.65 o                         
   3  13  11        286.57        284.32        94.93 o                         
   4  13  11       1811.51       1935.94       132.34 o                         
   5  13  11        152.11        334.91       113.50 o                         
  -4  14  11        170.20         51.08       127.17 o                         
  -3  14  11       1018.75       1041.20       104.31 o                         
  -2  14  11        295.62        238.67        74.12 o                         
  -1  14  11       3572.33       3868.29       151.67 o                         
   0  14  11         49.89         74.79        57.80 o                         
   1  14  11          9.37         -5.84        56.92 o                         
   2  14  11       1303.75       1319.41       115.47 o                         
   3  14  11       1661.63       1811.74       140.74 o                         
   4  14  11       1309.78        528.55       192.33 o                         
   5  14  11         18.68        334.31       198.58 o                         
  -2  15  11       1732.07       1888.04       357.15 o                         
  -1  15  11       3088.16       2977.33       159.92 o                         
   0  15  11       1656.82       1573.47       100.65 o                         
   1  15  11       6296.69       6599.73       261.70 o                         
   2  15  11        245.39        368.55       160.90 o                         
   3  15  11       6989.90       6701.75       602.87 o                         
   4  15  11          1.01         21.09       142.82 o                         
  -2  16  11       8704.90       8786.62       802.88 o                         
  -1  16  11        854.60        980.96       158.00 o                         
   0  16  11      15099.18      14561.89       901.27 o                         
   1  16  11        401.87        261.25       122.90 o                         
  -9   0  12       1326.50       1498.72       208.36 o                         
  -8   0  12         69.67         54.34        81.63 o                         
  -7   0  12      20168.49      19853.33       399.65 o                         
  -6   0  12       1659.61       1863.74       125.98 o                         
  -5   0  12      32688.08      32593.66       419.86 o                         
  -4   0  12       8680.78       9026.19       177.45 o                         
  -3   0  12      20763.09      21045.85       288.12 o                         
  -2   0  12       1687.34       1877.51        71.38 o                         
  -1   0  12        523.64        621.19        42.82 o                         
   0   0  12        310.64        364.29        39.48 o                         
   1   0  12       2127.16       2057.57        79.85 o                         
   2   0  12      11357.22      11504.51       203.21 o                         
   3   0  12       5755.16       5939.03       142.55 o                         
   4   0  12      40864.52      39518.46       567.19 o                         
   5   0  12        306.92        549.09        88.63 o                         
   6   0  12      16803.76      16391.72       456.17 o                         
   7   0  12          7.85        106.81        93.50 o                         
   8   0  12       1108.29       1408.02       150.58 o                         
  -9   1  12        776.37        637.85       130.55 o                         
  -8   1  12       6800.06       7011.49       197.54 o                         
  -7   1  12       3065.75       2942.64       118.00 o                         
  -6   1  12      20181.80      19797.14       266.77 o                         
  -5   1  12       4688.50       4855.55       114.48 o                         
  -4   1  12      24434.93      24241.78       230.61 o                         
  -3   1  12       2351.27       2577.01        64.40 o                         
  -2   1  12       7874.50       7979.14       106.08 o                         
  -1   1  12        463.14        565.18        32.90 o                         
   0   1  12       1351.45       1372.41        43.25 o                         
   1   1  12       5864.08       5972.48        94.05 o                         
   2   1  12       2115.63       2118.07        56.56 o                         
   3   1  12      31352.48      31283.06       276.64 o                         
   4   1  12       2755.68       2842.63       111.98 o                         
   5   1  12      26402.83      26235.01       364.78 o                         
   6   1  12       1097.67       1207.83        82.54 o                         
   7   1  12       7154.40       7101.67       193.88 o                         
   8   1  12        800.08        862.10        95.79 o                         
   9   1  12        773.07        687.30       215.38 o                         
  -9   2  12       2321.34       2255.98       205.40 o                         
  -8   2  12       3211.68       3185.61       127.88 o                         
  -7   2  12       4725.46       4568.16       166.70 o                         
  -6   2  12       5589.62       5509.26       151.75 o                         
  -5   2  12      11809.75      11885.04       176.90 o                         
  -4   2  12        255.72        332.63        39.51 o                         
  -3   2  12      11326.66      11000.28       157.99 o                         
  -2   2  12        594.77        746.41        41.52 o                         
  -1   2  12       4340.37       4383.06        80.23 o                         
   0   2  12       4946.35       5056.76        83.29 o                         
   1   2  12        458.05        482.48        36.07 o                         
   2   2  12      20509.76      20664.50       199.06 o                         
   3   2  12        375.53        414.41        37.29 o                         
   4   2  12      15278.56      15020.74       213.53 o                         
   5   2  12       1880.92       2006.84        99.18 o                         
   6   2  12      10133.56       9659.74       205.83 o                         
   7   2  12       2243.70       2199.69       114.23 o                         
   8   2  12       3629.94       3442.21       168.13 o                         
   9   2  12        134.89        540.11       218.30 o                         
  -9   3  12        281.08        413.20       105.72 o                         
  -8   3  12          8.42         84.21        50.48 o                         
  -7   3  12       1183.67       1185.20        86.07 o                         
  -6   3  12        559.01        670.39        58.64 o                         
  -5   3  12        394.61        357.40        44.18 o                         
  -4   3  12       3101.67       3165.82        90.03 o                         
  -3   3  12       6154.68       6141.72       118.66 o                         
  -2   3  12       6182.58       6362.80       113.71 o                         
  -1   3  12        647.66        676.03        35.73 o                         
   0   3  12        678.58        717.34        35.21 o                         
   1   3  12       1454.24       1530.10        48.14 o                         
   2   3  12       7049.49       7665.11       138.80 o                         
   3   3  12         78.85        142.33        37.30 o                         
   4   3  12        357.20        445.17        42.11 o                         
   5   3  12         17.28         71.90        52.94 o                         
   6   3  12       5979.76       5656.90       161.04 o                         
   7   3  12        146.98        138.32        53.29 o                         
   8   3  12       1165.36       1105.78        96.76 o                         
   9   3  12         91.50        289.91       221.03 o                         
  -9   4  12        851.29        943.09       132.67 o                         
  -8   4  12       1957.51       2052.70       121.70 o                         
  -7   4  12       1676.84       1540.50        97.24 o                         
  -6   4  12         91.34          2.94        47.74 o                         
  -5   4  12        370.29        396.66        46.26 o                         
  -4   4  12       4367.98       4418.35       110.58 o                         
  -3   4  12         38.41         79.16        35.21 o                         
  -2   4  12       9896.76      10069.52       154.19 o                         
  -1   4  12        597.34        687.96        35.87 o                         
   0   4  12        571.83        701.76        35.27 o                         
   1   4  12       8664.65       8614.79       121.05 o                         
   2   4  12        186.20        252.72        38.14 o                         
   3   4  12       8821.64       8484.31       157.71 o                         
   4   4  12        633.89        674.06        52.16 o                         
   5   4  12        216.58        229.24        47.91 o                         
   6   4  12       1138.20       1207.29        83.62 o                         
   7   4  12       2224.05       2161.17       119.88 o                         
   8   4  12        593.53        858.38        89.83 o                         
   9   4  12        131.87         88.81       110.81 o                         
  -9   5  12        343.02        375.01       120.41 o                         
  -8   5  12       3447.00       3382.30       155.21 o                         
  -7   5  12        345.86        354.17        59.56 o                         
  -6   5  12       1338.24       1327.09        89.31 o                         
  -5   5  12        168.80        138.14        41.61 o                         
  -4   5  12        569.50        572.17        49.06 o                         
  -3   5  12       5234.59       5287.38       117.97 o                         
  -2   5  12       8461.28       8665.66       144.74 o                         
  -1   5  12      10057.85      10392.31       144.96 o                         
   0   5  12       8008.06       8121.31       122.38 o                         
   1   5  12       6648.16       6380.31       113.26 o                         
   2   5  12       8004.60       7874.13       139.86 o                         
   3   5  12        415.23        483.14        47.41 o                         
   4   5  12        186.50        214.89        42.17 o                         
   5   5  12        162.83        184.82        47.28 o                         
   6   5  12        136.81        173.33        52.97 o                         
   7   5  12       2287.08       2113.70       119.57 o                         
   8   5  12        782.21        921.32        94.91 o                         
   9   5  12       2309.88       2104.32       336.24 o                         
  -9   6  12       9563.02       8268.61       644.95 o                         
  -8   6  12        270.71        173.86        76.67 o                         
  -7   6  12       5231.81       5182.93       172.40 o                         
  -6   6  12        904.91        932.69        85.43 o                         
  -5   6  12       1630.47       1542.41       111.56 o                         
  -4   6  12       1650.55       1701.26        86.66 o                         
  -3   6  12      10508.09      10713.41       188.71 o                         
  -2   6  12      14530.06      15037.94       250.00 o                         
  -1   6  12      22714.30      22650.50       261.73 o                         
   0   6  12      29753.04      30040.15       461.50 o                         
   1   6  12      11541.19      11614.35       159.75 o                         
   2   6  12      13768.97      13732.91       207.33 o                         
   3   6  12        991.10        881.96        59.00 o                         
   4   6  12        905.93       1140.68        69.83 o                         
   5   6  12       1520.21       1526.86       116.11 o                         
   6   6  12       4171.77       4218.11       170.04 o                         
   7   6  12        132.08        271.77        73.67 o                         
   8   6  12      11176.29      10928.21       310.93 o                         
  -8   7  12       7703.91       7793.23       326.78 o                         
  -7   7  12        562.29        567.58       103.10 o                         
  -6   7  12       3685.13       3572.33       151.95 o                         
  -5   7  12       1849.56       1732.87       102.76 o                         
  -4   7  12       6843.63       6760.73       165.60 o                         
  -3   7  12       6964.03       7005.11       166.11 o                         
  -2   7  12      16612.77      16564.13       326.26 o                         
  -1   7  12      33763.11      34414.02       548.60 o                         
   0   7  12      19612.84      19668.84       287.02 o                         
   1   7  12      26319.47      26469.90       267.86 o                         
   2   7  12       2859.01       2849.79       103.02 o                         
   3   7  12       9059.52       9017.12       192.27 o                         
   4   7  12       1103.44        922.81        70.05 o                         
   5   7  12       3444.58       3210.72       127.35 o                         
   6   7  12        659.52        794.98        89.38 o                         
   7   7  12      10565.82      10477.06       307.79 o                         
   8   7  12         25.42        -38.24       109.06 o                         
  -8   8  12         61.19        141.77       119.45 o                         
  -7   8  12       3079.92       2869.87       147.36 o                         
  -6   8  12         16.24        103.09        59.33 o                         
  -5   8  12       3158.27       3047.73       135.01 o                         
  -4   8  12       2449.30       2512.53       111.46 o                         
  -3   8  12       4619.15       4485.46       135.98 o                         
  -2   8  12       7819.33       7908.12       177.13 o                         
  -1   8  12       8238.94       8146.33       171.46 o                         
   0   8  12       9672.08       9973.31       190.40 o                         
   1   8  12       8205.57       8099.50       156.62 o                         
   2   8  12       3045.72       3202.21       118.76 o                         
   3   8  12       2889.36       2869.22       118.04 o                         
   4   8  12       1866.82       1985.49        98.07 o                         
   5   8  12         15.02         57.68        57.23 o                         
   6   8  12       1560.73       1497.54       130.55 o                         
   7   8  12         30.53        -20.70        72.56 o                         
  -8   9  12        930.69        843.05       273.32 o                         
  -7   9  12         76.80        153.46        99.15 o                         
  -6   9  12       2087.98       2144.11       130.79 o                         
  -5   9  12        825.60        904.87        87.26 o                         
  -4   9  12        513.06        513.56        70.51 o                         
  -3   9  12       6678.58       6730.87       179.16 o                         
  -2   9  12         18.26         60.57        45.90 o                         
  -1   9  12       1067.15       1010.91        70.00 o                         
   0   9  12       2185.19       2284.42        96.38 o                         
   1   9  12        169.87        207.77        51.23 o                         
   2   9  12       7430.05       7232.36       180.89 o                         
   3   9  12        582.20        573.71        68.05 o                         
   4   9  12       1198.82       1195.26        78.70 o                         
   5   9  12       2732.25       2810.57       136.33 o                         
   6   9  12        901.29        855.78        94.58 o                         
   7   9  12        319.88        474.95        98.47 o                         
  -7  10  12         82.37         70.49       154.13 o                         
  -6  10  12         38.47        -12.51        69.97 o                         
  -5  10  12        428.18        486.87        77.58 o                         
  -4  10  12       2480.88       2402.72       124.41 o                         
  -3  10  12        741.62        765.29        83.15 o                         
  -2  10  12       2431.49       2588.06       109.45 o                         
  -1  10  12         87.91         59.01        52.03 o                         
   0  10  12         33.50         35.20        53.02 o                         
   1  10  12       1907.18       2089.51       106.81 o                         
   2  10  12         59.73        148.49        53.62 o                         
   3  10  12       2293.40       2275.46       116.22 o                         
   4  10  12       2244.40       2120.29       117.56 o                         
   5  10  12        202.65         94.15        60.05 o                         
   6  10  12        575.49        520.47        87.35 o                         
   7  10  12       1536.10       1791.21       328.52 o                         
  -6  11  12       2454.82       2350.52       225.63 o                         
  -5  11  12         42.41        193.73        73.86 o                         
  -4  11  12       3233.66       3307.89       146.49 o                         
  -3  11  12        325.54        294.61        60.78 o                         
  -2  11  12       3094.76       3299.92       123.60 o                         
  -1  11  12        896.90       1082.61        79.06 o                         
   0  11  12        646.24        663.40        66.34 o                         
   1  11  12       3513.13       3617.56       138.92 o                         
   2  11  12         13.83         46.86        55.85 o                         
   3  11  12       4013.81       4060.88       152.66 o                         
   4  11  12         29.38        115.62        59.16 o                         
   5  11  12       2399.48       2396.89       199.42 o                         
   6  11  12        190.62        166.72       450.94 o                         
  -5  12  12       9917.69       9661.81       336.61 o                         
  -4  12  12       2553.38       2470.51       142.02 o                         
  -3  12  12       4191.80       4311.00       165.90 o                         
  -2  12  12       4102.05       4162.83       149.59 o                         
  -1  12  12       1885.94       2035.56       103.72 o                         
   0  12  12       2572.22       2749.49       120.77 o                         
   1  12  12       2736.87       2874.94       124.28 o                         
   2  12  12       6201.11       6251.70       192.90 o                         
   3  12  12       2410.67       2254.32       145.28 o                         
   4  12  12      14138.29      13456.94       268.55 o                         
   5  12  12        253.77        138.76       115.45 o                         
   6  12  12       5302.31       4243.22       474.96 o                         
  -4  13  12       8175.32       8011.88       312.21 o                         
  -3  13  12       4585.42       4961.12       181.55 o                         
  -2  13  12       1373.04       1173.75        96.12 o                         
  -1  13  12       2111.53       2064.17       112.33 o                         
   0  13  12       2245.66       2225.36       117.48 o                         
   1  13  12       1412.27       1641.18       105.12 o                         
   2  13  12       5229.35       5051.43       189.45 o                         
   3  13  12       6969.71       6811.59       280.57 o                         
   4  13  12       1582.58       1693.73       182.21 o                         
   5  13  12      10375.49       9632.64       495.06 o                         
  -3  14  12       4295.45       4276.31       712.36 o                         
  -2  14  12       1935.12       1940.30       123.35 o                         
  -1  14  12       3475.07       3099.33       138.78 o                         
   0  14  12       2845.51       2796.89       130.31 o                         
   1  14  12       4011.22       4210.89       183.50 o                         
   2  14  12       4976.55       5257.37       249.57 o                         
   3  14  12       2336.52       2518.70       373.36 o                         
   4  14  12       6381.07       6048.67       559.66 o                         
  -2  15  12       4412.21       4256.58       586.95 o                         
  -1  15  12       5383.16       5014.10       307.17 o                         
   0  15  12       2430.01       2294.93       181.71 o                         
   1  15  12       7784.97       8208.13       496.69 o                         
   3  15  12       4470.67       4525.57       495.38 o                         
   0  16  12       1946.87       1788.20       226.18 o                         
  -9   1  13       2805.07       2613.86       319.54 o                         
  -8   1  13         99.69        213.13        74.18 o                         
  -7   1  13       2959.49       2895.51       122.27 o                         
  -6   1  13       4622.51       4445.12       128.76 o                         
  -5   1  13        536.18        569.87        56.46 o                         
  -4   1  13       3141.24       3177.25        84.86 o                         
  -3   1  13        122.56        100.36        31.06 o                         
  -2   1  13       1207.01       1216.66        49.83 o                         
  -1   1  13        603.97        607.42        39.91 o                         
   0   1  13       2031.92       2159.46        55.94 o                         
   1   1  13       3029.81       3066.67        70.77 o                         
   2   1  13       7840.12       7784.85       112.31 o                         
   3   1  13        239.64        251.52        32.67 o                         
   4   1  13       2836.30       2792.23       160.30 o                         
   5   1  13        929.63        967.96        66.34 o                         
   6   1  13         23.07         82.47        52.42 o                         
   7   1  13         25.64        101.51        61.21 o                         
   8   1  13        129.69        133.59        60.42 o                         
  -9   2  13       1894.23       1693.49       225.28 o                         
  -8   2  13       2169.23       2306.06       149.02 o                         
  -7   2  13       4795.89       4757.18       161.87 o                         
  -6   2  13        582.77        429.44        52.27 o                         
  -5   2  13      13619.92      13740.56       196.77 o                         
  -4   2  13        348.36        544.85        45.95 o                         
  -3   2  13       6668.62       6611.98       122.25 o                         
  -2   2  13        307.61        295.76        31.97 o                         
  -1   2  13       9392.25       9405.88       125.64 o                         
   0   2  13       2375.71       2447.43        61.57 o                         
   1   2  13      22033.43      22044.69       208.67 o                         
   2   2  13         32.18         50.86        28.70 o                         
   3   2  13      19729.26      19846.32       243.54 o                         
   4   2  13       9052.27       8939.01       195.99 o                         
   5   2  13       4111.70       4036.00       133.62 o                         
   6   2  13       5656.48       5693.00       175.40 o                         
   7   2  13        609.23        658.74        75.90 o                         
   8   2  13        823.70        835.74       126.10 o                         
   9   2  13       2394.13       1841.40       365.84 o                         
  -9   3  13       2443.62       2379.83       360.22 o                         
  -8   3  13       4422.73       4226.63       161.07 o                         
  -7   3  13       2162.81       2103.64       113.39 o                         
  -6   3  13      10414.69      10352.88       209.70 o                         
  -5   3  13         84.75        142.37        44.70 o                         
  -4   3  13      19812.66      19545.08       233.47 o                         
  -3   3  13         14.33         81.06        34.24 o                         
  -2   3  13      19543.40      19651.31       216.63 o                         
  -1   3  13         10.04         71.13        25.39 o                         
   0   3  13      22563.87      22360.94       194.37 o                         
   1   3  13         20.05         49.85        29.33 o                         
   2   3  13      15613.63      15581.53       205.24 o                         
   3   3  13       1514.30       1538.70        74.73 o                         
   4   3  13       8924.80       8621.81       211.07 o                         
   5   3  13       6648.66       7164.16       191.74 o                         
   6   3  13       4811.10       4735.00       162.79 o                         
   7   3  13       3949.75       3923.19       164.93 o                         
   8   3  13       2502.93       2696.76       158.89 o                         
   9   3  13       3485.42       2232.14       403.01 o                         
  -9   4  13       1680.91       1457.98       323.55 o                         
  -8   4  13       2767.03       2716.49       172.79 o                         
  -7   4  13       2275.82       2136.28       114.94 o                         
  -6   4  13       3096.33       3098.12       117.39 o                         
  -5   4  13       5515.67       5645.33       132.35 o                         
  -4   4  13       4410.64       4523.03       115.23 o                         
  -3   4  13      23476.91      23474.33       266.41 o                         
  -2   4  13       1777.23       1869.91        70.92 o                         
  -1   4  13      33376.84      33712.45       267.02 o                         
   0   4  13         11.72         30.76        26.02 o                         
   1   4  13      12283.79      12380.69       175.74 o                         
   2   4  13         20.35         41.79        33.05 o                         
   3   4  13       4305.73       4382.59       117.28 o                         
   4   4  13        220.16        270.99        50.03 o                         
   5   4  13       6662.65       6397.50       175.25 o                         
   6   4  13        597.91        529.79        65.33 o                         
   7   4  13       8188.93       8016.99       292.94 o                         
   8   4  13       3228.22       3179.72       179.85 o                         
  -8   5  13       1584.78       1500.22       151.28 o                         
  -7   5  13         17.48        -15.80        58.61 o                         
  -6   5  13        751.29        698.25        98.18 o                         
  -5   5  13        471.25        473.58        52.07 o                         
  -4   5  13       5998.25       6149.85       135.37 o                         
  -3   5  13        919.51        971.45        57.78 o                         
  -2   5  13      24875.54      24551.00       264.58 o                         
  -1   5  13          7.39         16.99        37.05 o                         
   0   5  13      15629.12      15534.86       203.22 o                         
   1   5  13       1133.16       1093.67        53.66 o                         
   2   5  13       1159.42       1191.29        65.44 o                         
   3   5  13         26.85        -12.67        36.65 o                         
   4   5  13       1384.71       1278.07        70.36 o                         
   5   5  13         73.87        138.68        52.43 o                         
   6   5  13       4861.29       4635.86       155.25 o                         
   7   5  13       3637.87       3424.28       151.28 o                         
   8   5  13       3797.51       4238.52       263.56 o                         
  -8   6  13         40.59        -87.30       124.18 o                         
  -7   6  13        164.28        135.83        63.57 o                         
  -6   6  13        168.98        178.06        54.26 o                         
  -5   6  13       1376.74       1285.81        81.90 o                         
  -4   6  13        119.22        141.03        47.63 o                         
  -3   6  13       7748.50       7874.24       158.65 o                         
  -2   6  13         73.09         79.69        39.29 o                         
  -1   6  13       7865.76       8024.60       196.95 o                         
   0   6  13          0.32        -36.63        36.63 o                         
   1   6  13       1476.15       1474.17        59.34 o                         
   2   6  13          6.99         20.69        39.69 o                         
   3   6  13         15.89         80.27        39.55 o                         
   4   6  13         27.71         21.98        40.40 o                         
   5   6  13        428.45        409.21        59.00 o                         
   6   6  13       1545.60       1641.43       117.43 o                         
   7   6  13       1464.50       1487.77       116.67 o                         
   8   6  13       2627.98       2747.46       300.63 o                         
  -8   7  13        812.56       1142.09       284.01 o                         
  -7   7  13         13.59        -59.85        59.85 o                         
  -6   7  13        311.55        309.04        66.65 o                         
  -5   7  13       1109.23       1212.33        91.94 o                         
  -4   7  13          4.91         23.90        47.87 o                         
  -3   7  13       1447.48       1337.37        80.40 o                         
  -2   7  13          2.69         -8.95        39.20 o                         
  -1   7  13        317.38        451.33        53.29 o                         
   0   7  13        292.90        320.88        46.33 o                         
   1   7  13       3134.72       3123.13       100.83 o                         
   2   7  13        137.57        126.99        46.20 o                         
   3   7  13         52.30        120.90        58.41 o                         
   4   7  13       2556.72       2548.14       124.15 o                         
   5   7  13         39.70         88.13        52.12 o                         
   6   7  13       1946.52       1835.20       123.78 o                         
   7   7  13          3.82         68.91        68.18 o                         
  -7   8  13       2106.50       2184.80       163.20 o                         
  -6   8  13       1055.23        989.81        93.88 o                         
  -5   8  13       2471.25       2548.37       128.04 o                         
  -4   8  13       4702.90       4767.13       184.48 o                         
  -3   8  13       3931.90       3875.24       130.71 o                         
  -2   8  13         16.39        116.15        47.21 o                         
  -1   8  13       6972.14       7009.96       156.87 o                         
   0   8  13       9431.08       9939.36       189.99 o                         
   1   8  13       1770.80       1846.43        99.95 o                         
   2   8  13       6077.73       6300.16       168.97 o                         
   3   8  13       1715.86       1772.35        94.21 o                         
   4   8  13         39.11          2.89        48.43 o                         
   5   8  13       5292.57       4915.51       168.39 o                         
   6   8  13          0.89        -36.46        66.05 o                         
   7   8  13       3533.30       3322.50       225.51 o                         
  -7   9  13       3380.51       2997.17       590.63 o                         
  -6   9  13       3680.19       3572.64       164.70 o                         
  -5   9  13       8956.02       9008.72       238.35 o                         
  -4   9  13       3902.97       3963.18       154.29 o                         
  -3   9  13       6263.87       6379.80       180.39 o                         
  -2   9  13       7343.41       7265.02       181.93 o                         
  -1   9  13         16.82         32.97        50.83 o                         
   0   9  13       7746.77       7587.93       173.47 o                         
   1   9  13       2244.11       2359.50       105.92 o                         
   2   9  13       9250.32       8972.41       199.04 o                         
   3   9  13        257.80        368.41        57.27 o                         
   4   9  13      10836.51       9940.80       246.89 o                         
   5   9  13        325.45        511.10        80.41 o                         
   6   9  13       8607.86       8288.52       258.43 o                         
   7   9  13         51.62         70.88       153.51 o                         
  -6  10  13       4775.99       4682.28       238.86 o                         
  -5  10  13       9220.32       8919.70       255.52 o                         
  -4  10  13       1048.65       1021.24        89.31 o                         
  -3  10  13       5822.67       5521.19       184.19 o                         
  -2  10  13        143.33        104.26        49.33 o                         
  -1  10  13       3480.36       3369.70       126.17 o                         
   0  10  13        737.17        666.32        64.29 o                         
   1  10  13      12331.21      12178.78       265.76 o                         
   2  10  13       2430.05       2497.82       125.33 o                         
   3  10  13      18527.26      18404.92       314.26 o                         
   4  10  13       2415.00       2367.24       139.34 o                         
   5  10  13       8797.62       8611.92       264.83 o                         
   6  10  13        897.64       1070.34       272.08 o                         
   7  10  13       2114.96       2234.65       371.03 o                         
  -5  11  13       1515.53       1292.20       200.97 o                         
  -4  11  13       7755.39       7658.51       271.79 o                         
  -3  11  13         79.63        187.12        76.83 o                         
  -2  11  13       2012.37       2110.99       101.83 o                         
  -1  11  13         23.66        -28.13        69.49 o                         
   0  11  13       5539.10       5574.37       163.46 o                         
   1  11  13        772.09        832.60        81.61 o                         
   2  11  13      21125.03      20670.66       408.62 o                         
   3  11  13       5448.52       5224.72       188.45 o                         
   4  11  13      13545.64      13287.71       324.13 o                         
   5  11  13       3127.84       3758.77       288.87 o                         
   6  11  13       2201.00       2022.01       348.32 o                         
  -4  12  13       1096.14       1150.73       104.34 o                         
  -3  12  13        168.00        218.58        68.24 o                         
  -2  12  13          2.83        -15.92        53.06 o                         
  -1  12  13         93.43        176.64        69.80 o                         
   0  12  13         17.97         28.86        49.88 o                         
   1  12  13       4041.76       4188.46       157.51 o                         
   2  12  13        946.02       1024.01       121.74 o                         
   3  12  13      10536.67      10503.19       345.32 o                         
   4  12  13        822.02       1023.26       112.70 o                         
   5  12  13       3881.30       4085.10       444.51 o                         
  -3  13  13        669.09        721.68       124.54 o                         
  -2  13  13        243.27        210.46        66.12 o                         
  -1  13  13         12.43         34.98        56.00 o                         
   0  13  13          4.24        -31.83        60.55 o                         
   1  13  13        835.54        850.06        92.38 o                         
   2  13  13        692.94        628.02       114.21 o                         
   3  13  13         16.29         -4.70        79.31 o                         
   5  13  13        295.61         80.88       152.28 o                         
  -2  14  13         50.43         90.99       105.78 o                         
  -1  14  13        784.11        681.66       112.45 o                         
   0  14  13       4783.50       4789.82       258.29 o                         
   1  14  13        867.96        943.70       287.26 o                         
   2  14  13       1997.09       2138.48       263.16 o                         
   3  14  13        827.19        666.85       224.72 o                         
  -1  15  13       1253.94       1501.65       281.48 o                         
   0  15  13       4967.56       4346.59       519.11 o                         
   1  15  13       1205.45       1394.91       366.32 o                         
  -8   0  14      17944.98      17258.29       951.11 o                         
  -7   0  14        259.33        249.93        95.43 o                         
  -6   0  14      20181.73      19707.61       382.19 o                         
  -5   0  14         26.30         79.19        66.06 o                         
  -4   0  14       3931.07       3889.85       143.69 o                         
  -3   0  14        886.73        903.57       112.13 o                         
  -2   0  14       2795.54       2980.06       121.23 o                         
  -1   0  14       1847.67       2079.20        91.70 o                         
   0   0  14      14171.77      14558.13       230.10 o                         
   1   0  14      25227.79      24829.84       318.56 o                         
   2   0  14      13975.38      13923.53       247.93 o                         
   3   0  14      20179.41      20401.26       339.95 o                         
   4   0  14       6724.03       7248.59       388.36 o                         
   5   0  14       2475.66       2422.86       155.08 o                         
   6   0  14       1352.69       1538.49       161.46 o                         
   7   0  14        362.76        192.01       127.00 o                         
  -8   1  14         65.47        -82.41       119.35 o                         
  -7   1  14      12639.04      12854.52       307.50 o                         
  -6   1  14          9.79         49.57        43.96 o                         
  -5   1  14       7265.96       7037.81       148.20 o                         
  -4   1  14         80.00         28.76        35.86 o                         
  -3   1  14       1646.54       1753.34        67.71 o                         
  -2   1  14       2157.98       2283.98        69.34 o                         
  -1   1  14       5372.84       5521.02       100.63 o                         
   0   1  14      16745.15      17110.37       181.80 o                         
   1   1  14      11479.90      11629.32       145.72 o                         
   2   1  14      28263.28      28152.17       265.21 o                         
   3   1  14       7230.01       7403.28       143.24 o                         
   4   1  14      11664.14      12072.65       244.58 o                         
   5   1  14       1445.07       1457.21        88.27 o                         
   6   1  14        770.33        697.44        80.14 o                         
   7   1  14         86.98        199.18        62.12 o                         
   8   1  14       1203.81       1104.22       254.78 o                         
  -8   2  14       3200.46       2989.86       286.97 o                         
  -7   2  14         47.15         30.40        59.89 o                         
  -6   2  14       2202.12       2314.77        98.66 o                         
  -5   2  14         83.71        116.70        44.68 o                         
  -4   2  14       1195.35       1285.07        64.46 o                         
  -3   2  14        392.54        439.41        43.35 o                         
  -2   2  14        155.69        132.77        32.32 o                         
  -1   2  14      10922.65      10902.37       159.56 o                         
   0   2  14         31.08         60.02        34.01 o                         
   1   2  14      10061.67       9933.10       139.74 o                         
   2   2  14       2430.17       2483.14        74.68 o                         
   3   2  14       5001.00       4881.91       150.26 o                         
   4   2  14       4752.17       4594.07       158.10 o                         
   5   2  14       1857.78       1923.95       106.15 o                         
   6   2  14        639.65        504.78        68.88 o                         
   7   2  14        628.19        627.82        82.06 o                         
   8   2  14       1213.42       1625.41       339.09 o                         
  -8   3  14         12.45         42.63        94.03 o                         
  -7   3  14       1875.44       2002.11       113.24 o                         
  -6   3  14       2945.83       3134.57       130.12 o                         
  -5   3  14       3000.00       3001.75        99.55 o                         
  -4   3  14       1310.33       1278.73        64.55 o                         
  -3   3  14       1110.84       1243.01        65.63 o                         
  -2   3  14       2368.23       2290.29        71.68 o                         
  -1   3  14       1266.23       1293.83        56.62 o                         
   0   3  14       3939.67       3853.41        81.65 o                         
   1   3  14        223.29        161.67        34.22 o                         
   2   3  14         34.77         28.41        34.74 o                         
   3   3  14       6469.71       6581.89       135.76 o                         
   4   3  14        346.25        489.94        67.33 o                         
   5   3  14       8690.45       8900.15       222.41 o                         
   6   3  14        516.60        472.65        69.38 o                         
   7   3  14        130.09        134.89        66.02 o                         
   8   3  14          8.06         69.55       198.42 o                         
  -8   4  14        336.69        180.74       185.04 o                         
  -7   4  14        740.41        779.94        97.73 o                         
  -6   4  14        216.18        252.88        53.10 o                         
  -5   4  14       4411.67       4432.22       127.00 o                         
  -4   4  14       1037.96       1117.24        64.42 o                         
  -3   4  14       1157.91       1178.51        63.18 o                         
  -2   4  14       3130.31       3168.19        92.98 o                         
  -1   4  14        585.13        604.94        45.88 o                         
   0   4  14       6643.92       6808.44       122.00 o                         
   1   4  14         41.39         44.23        31.90 o                         
   2   4  14         12.40         39.66        38.37 o                         
   3   4  14       1328.77       1428.67       109.27 o                         
   4   4  14       1775.25       1943.96       103.52 o                         
   5   4  14       1666.95       1727.45       106.15 o                         
   6   4  14        366.98        340.68        65.43 o                         
   7   4  14        703.47        722.24        91.18 o                         
   8   4  14        556.25        251.44       215.79 o                         
  -8   5  14         55.22        -83.70       229.49 o                         
  -7   5  14       2158.73       1979.19       121.20 o                         
  -6   5  14        349.83        348.86        62.71 o                         
  -5   5  14       7893.72       7568.50       168.71 o                         
  -4   5  14       2030.04       2187.16        90.42 o                         
  -3   5  14      16956.96      17111.10       226.75 o                         
  -2   5  14       1880.00       1968.57        76.36 o                         
  -1   5  14      15169.22      15312.90       197.75 o                         
   0   5  14        238.79        253.19        40.89 o                         
   1   5  14       2873.26       2973.34        91.37 o                         
   2   5  14        651.84        700.05        58.09 o                         
   3   5  14        362.14        496.74        49.59 o                         
   4   5  14       2650.32       2556.19       105.66 o                         
   5   5  14        307.07        351.68        61.78 o                         
   6   5  14       7138.50       7100.72       198.58 o                         
   7   5  14        339.80        348.32       105.70 o                         
   8   5  14       3272.27       3191.65       473.66 o                         
  -8   6  14       1396.36        822.36       227.10 o                         
  -7   6  14        277.98        360.76       104.79 o                         
  -6   6  14       5008.38       4693.90       165.57 o                         
  -5   6  14       1529.21       1460.26        88.47 o                         
  -4   6  14      17818.69      17516.88       270.78 o                         
  -3   6  14       7038.69       6894.58       157.62 o                         
  -2   6  14      20018.25      19927.65       271.83 o                         
  -1   6  14       7317.25       7125.93       147.48 o                         
   0   6  14       4844.16       4886.24       122.26 o                         
   1   6  14       1045.88        977.10        69.69 o                         
   2   6  14       1235.32       1270.70        68.90 o                         
   3   6  14       2222.12       2121.81        90.78 o                         
   4   6  14       1956.22       2168.87       101.04 o                         
   5   6  14      12633.52      12249.11       257.01 o                         
   6   6  14        313.66        378.41        71.14 o                         
   7   6  14      13864.48      13015.43       404.72 o                         
  -7   7  14       1712.31       1812.25       336.85 o                         
  -6   7  14       1292.53       1444.04       104.28 o                         
  -5   7  14       9091.97       8978.98       234.65 o                         
  -4   7  14       5973.88       5950.73       157.54 o                         
  -3   7  14      16163.65      15740.88       246.60 o                         
  -2   7  14      10563.61      10405.57       194.63 o                         
  -1   7  14       6148.12       6119.71       147.46 o                         
   0   7  14       4974.32       4975.67       125.74 o                         
   1   7  14        898.45        959.91        76.66 o                         
   2   7  14        767.15        821.84        68.44 o                         
   3   7  14        657.43        632.91        61.09 o                         
   4   7  14       5531.14       5564.33       168.45 o                         
   5   7  14       1161.27       1167.56        95.81 o                         
   6   7  14      14542.85      14265.21       340.52 o                         
   7   7  14         12.11         61.80       153.01 o                         
  -7   8  14        108.51        396.62       152.62 o                         
  -6   8  14       5347.05       5273.24       183.86 o                         
  -5   8  14       1376.02       1333.79        95.27 o                         
  -4   8  14      12476.19      11913.85       298.75 o                         
  -3   8  14       2280.91       2170.82        97.36 o                         
  -2   8  14      14698.38      14500.97       238.19 o                         
  -1   8  14       1310.29       1353.61        76.22 o                         
   0   8  14       8629.29       8809.58       176.18 o                         
   1   8  14       1865.70       1599.18        95.79 o                         
   2   8  14       2363.96       2459.26       117.91 o                         
   3   8  14       2465.40       2358.43       110.90 o                         
   4   8  14        367.02        250.79        65.68 o                         
   5   8  14       5280.96       5222.87       168.66 o                         
   6   8  14        738.90        808.80        95.41 o                         
   7   8  14       4709.67       3699.55       473.03 o                         
  -7   9  14       2136.52       2211.59       381.02 o                         
  -6   9  14       2058.31       2016.32       203.35 o                         
  -5   9  14       1277.47       1062.72       111.73 o                         
  -4   9  14       1860.39       1705.16       109.62 o                         
  -3   9  14       2002.24       1922.11       105.34 o                         
  -2   9  14         10.25        -47.90        53.19 o                         
  -1   9  14       5369.28       5400.26       149.60 o                         
   0   9  14         17.07         65.67        60.30 o                         
   1   9  14       4569.37       4728.66       153.10 o                         
   2   9  14       2189.90       2223.06       119.48 o                         
   3   9  14         19.30        100.54        55.07 o                         
   4   9  14       3335.63       3343.15       146.40 o                         
   5   9  14        606.68        386.09        70.78 o                         
   6   9  14        720.61        611.93       214.87 o                         
   7   9  14        345.78        189.91       188.02 o                         
  -6  10  14        490.92        560.38       246.41 o                         
  -5  10  14       2424.95       2662.12       207.20 o                         
  -4  10  14       1125.24        937.92        89.13 o                         
  -3  10  14          1.18         45.40        58.58 o                         
  -2  10  14         81.89        109.56        52.96 o                         
  -1  10  14        544.99        610.36        69.99 o                         
   0  10  14        477.49        623.12        75.52 o                         
   1  10  14          6.56         45.63        57.67 o                         
   2  10  14         49.48         44.43        61.50 o                         
   3  10  14        600.89        728.90       103.94 o                         
   4  10  14       2840.19       2872.22       144.43 o                         
   5  10  14          3.04       -104.17       127.52 o                         
   6  10  14        426.67        117.44       159.25 o                         
  -5  11  14       1310.28        974.94       291.41 o                         
  -4  11  14         99.16        147.51       100.74 o                         
  -3  11  14        297.01        338.86        70.30 o                         
  -2  11  14        752.01        783.76        82.02 o                         
  -1  11  14         94.94         77.44        52.50 o                         
   0  11  14       1606.09       1751.23       108.84 o                         
   1  11  14        479.52        493.46        67.32 o                         
   2  11  14        797.57        716.74        85.07 o                         
   3  11  14       1045.44       1255.79       116.93 o                         
   4  11  14        903.85        775.97       124.68 o                         
   5  11  14        752.90        790.96       178.53 o                         
  -4  12  14       2162.80       1941.17       239.22 o                         
  -3  12  14        792.08        921.97       114.41 o                         
  -2  12  14       1455.77       1577.28       103.99 o                         
  -1  12  14       2135.87       2195.37       111.41 o                         
   0  12  14       4404.29       4252.03       162.03 o                         
   1  12  14       7740.41       8077.92       221.89 o                         
   2  12  14       1849.57       1924.21       123.44 o                         
   3  12  14       6486.17       6131.36       268.74 o                         
   4  12  14         26.78        113.68       110.25 o                         
  -3  13  14       3994.60       3781.27       465.21 o                         
  -2  13  14        308.80        408.64       156.45 o                         
  -1  13  14       7245.38       7265.77       435.41 o                         
   0  13  14       2409.79       2375.05       161.23 o                         
   1  13  14       8575.84       8926.28       300.51 o                         
   2  13  14       8976.65       8654.29       515.10 o                         
   3  13  14       2510.99       2245.48       270.58 o                         
  -2  14  14       5586.15       4653.50       468.60 o                         
  -1  14  14       1913.04       1620.72       285.73 o                         
   0  14  14       5297.16       5267.47       326.44 o                         
   1  14  14       3974.39       3573.96       334.67 o                         
   2  14  14       3869.52       4755.90       610.20 o                         
  -7   1  15       2757.50       2930.20       137.10 o                         
  -6   1  15         64.10         18.07        45.76 o                         
  -5   1  15       2623.39       2656.94       100.19 o                         
  -4   1  15        807.03        795.30        55.96 o                         
  -3   1  15       2147.00       2178.07        82.13 o                         
  -2   1  15       3755.78       3850.19        97.62 o                         
  -1   1  15       7368.19       7744.12       133.75 o                         
   0   1  15        939.71       1043.36        48.06 o                         
   1   1  15       9920.66      10181.89       154.73 o                         
   2   1  15        470.08        499.18        46.38 o                         
   3   1  15       2474.07       2603.70       123.46 o                         
   4   1  15        354.10        418.88        60.87 o                         
   5   1  15        950.87        965.79        74.98 o                         
   6   1  15        122.93        170.63        65.71 o                         
   7   1  15       2707.03       2664.71       143.51 o                         
  -8   2  15       3116.88       3304.75       486.80 o                         
  -7   2  15        914.83        842.76        81.66 o                         
  -6   2  15       3870.08       3807.26       132.74 o                         
  -5   2  15        191.87        232.66        45.56 o                         
  -4   2  15       2604.46       2579.94        94.57 o                         
  -3   2  15       3243.30       3320.31       103.20 o                         
  -2   2  15       5825.76       6090.97       126.96 o                         
  -1   2  15       2061.84       2007.97        72.00 o                         
   0   2  15      11657.47      12199.74       164.39 o                         
   1   2  15        758.93        843.67        56.97 o                         
   2   2  15      10019.23      10199.50       163.01 o                         
   3   2  15       5327.24       5384.48       134.58 o                         
   4   2  15        492.39        533.99        73.00 o                         
   5   2  15        686.27        611.79        71.27 o                         
   6   2  15       2051.88       2135.51       120.67 o                         
   7   2  15          8.45         81.80        68.92 o                         
   8   2  15       2573.45       2575.49       420.34 o                         
  -8   3  15       2328.94       1758.27       384.09 o                         
  -7   3  15       4293.19       4318.04       200.55 o                         
  -6   3  15       1356.59       1495.06        96.62 o                         
  -5   3  15       6362.17       6234.36       157.30 o                         
  -4   3  15       2134.92       2193.90        89.52 o                         
  -3   3  15       9110.57       9168.77       155.90 o                         
  -2   3  15       1908.31       1901.06        74.39 o                         
  -1   3  15       7969.04       7908.15       145.12 o                         
   0   3  15        243.93        203.99        40.09 o                         
   1   3  15       9814.68      10027.99       162.77 o                         
   2   3  15        770.06        781.69        52.27 o                         
   3   3  15       8112.86       8201.33       178.43 o                         
   4   3  15       1823.51       2093.11       116.15 o                         
   5   3  15       6179.14       6292.00       193.49 o                         
   6   3  15       1668.67       1609.91       108.07 o                         
   7   3  15       4819.28       4852.47       237.26 o                         
   8   3  15        982.72        627.54       229.49 o                         
  -7   4  15       2286.44       2175.84       182.55 o                         
  -6   4  15       9080.48       9156.15       249.28 o                         
  -5   4  15       5256.87       5258.79       158.03 o                         
  -4   4  15      21140.96      20960.12       301.74 o                         
  -3   4  15       2690.90       2748.04        92.57 o                         
  -2   4  15      18434.51      18417.08       226.04 o                         
  -1   4  15        423.75        359.82        41.40 o                         
   0   4  15       8838.69       9061.16       170.08 o                         
   1   4  15        380.86        374.87        48.99 o                         
   2   4  15       7742.59       7679.50       157.99 o                         
   3   4  15         15.71         64.70        39.92 o                         
   4   4  15      17616.06      18016.44       343.87 o                         
   5   4  15       1387.34       1299.55        96.56 o                         
   6   4  15       9223.46       9403.67       245.45 o                         
   7   4  15       2167.65       2173.50       174.10 o                         
  -7   5  15       1910.11       1327.76       300.81 o                         
  -6   5  15       2576.82       2905.98       148.37 o                         
  -5   5  15       7998.79       8279.61       190.39 o                         
  -4   5  15       2324.90       2364.29        94.17 o                         
  -3   5  15      12570.32      12847.30       199.31 o                         
  -2   5  15         71.94         96.80        39.98 o                         
  -1   5  15       2828.68       2820.24        95.06 o                         
   0   5  15         14.74         33.57        41.80 o                         
   1   5  15        639.18        573.59        61.02 o                         
   2   5  15        134.11        190.04        58.84 o                         
   3   5  15       5727.85       5856.72       147.93 o                         
   4   5  15        575.96        587.59        78.11 o                         
   5   5  15       9695.55       9861.01       296.70 o                         
   6   5  15       2868.63       2703.55       142.40 o                         
   7   5  15       2165.16       2306.10       197.23 o                         
  -6   6  15       1024.11       1030.26        96.99 o                         
  -5   6  15        155.90        131.66        59.05 o                         
  -4   6  15       1800.21       1886.18        91.59 o                         
  -3   6  15         54.13        -11.84        44.46 o                         
  -2   6  15        190.69        207.76        45.17 o                         
  -1   6  15         38.11         69.70        36.55 o                         
   0   6  15        823.45        851.76        64.03 o                         
   1   6  15         13.51        -52.16        52.16 o                         
   2   6  15         58.31         64.37        49.64 o                         
   3   6  15        170.68        109.27        44.84 o                         
   4   6  15       1157.40       1243.19        88.74 o                         
   5   6  15       1145.28       1038.96        86.15 o                         
   6   6  15       1666.74       1894.60       122.02 o                         
   7   6  15        465.41        345.77       339.15 o                         
  -6   7  15        485.89        456.36       152.49 o                         
  -5   7  15        223.08        167.05        53.68 o                         
  -4   7  15         92.67        113.08        51.08 o                         
  -3   7  15        219.37        247.47        51.95 o                         
  -2   7  15       2185.40       2293.34        96.73 o                         
  -1   7  15         22.50         -1.87        46.26 o                         
   0   7  15        522.36        538.45        55.57 o                         
   1   7  15        346.35        365.39        60.74 o                         
   2   7  15       1023.77       1289.82        87.77 o                         
   3   7  15        517.61        457.30        75.36 o                         
   4   7  15        507.16        552.22        75.60 o                         
   5   7  15         79.44        103.01        63.75 o                         
   6   7  15        276.20        557.58       141.31 o                         
   7   7  15        336.52        453.72       229.62 o                         
  -6   8  15         38.25        124.67       110.24 o                         
  -5   8  15       1426.16       1589.80       103.51 o                         
  -4   8  15       1477.39       1624.94       100.60 o                         
  -3   8  15        307.24        311.15        54.91 o                         
  -2   8  15       3062.00       2953.99       111.02 o                         
  -1   8  15       1944.58       1938.22        89.84 o                         
   0   8  15       1705.24       1940.78       102.64 o                         
   1   8  15         99.19        126.21        51.03 o                         
   2   8  15       3745.61       3709.62       138.98 o                         
   3   8  15       2235.07       2344.68       124.80 o                         
   4   8  15       4375.76       4134.35       161.41 o                         
   5   8  15        236.48        103.41        72.40 o                         
   6   8  15       1173.52        797.20       220.94 o                         
  -6   9  15       4406.11       4556.72       456.79 o                         
  -5   9  15       4941.00       4750.78       236.40 o                         
  -4   9  15       1199.32       1210.97        98.20 o                         
  -3   9  15      10354.70      10203.66       228.57 o                         
  -2   9  15        329.38        378.66        57.11 o                         
  -1   9  15      15698.90      15877.01       283.61 o                         
   0   9  15          1.54         -0.16        53.45 o                         
   1   9  15      13011.03      12893.27       260.50 o                         
   2   9  15        748.29        829.62        81.40 o                         
   3   9  15      11365.86      11422.13       269.41 o                         
   4   9  15        498.64        527.22        79.18 o                         
   5   9  15       5161.01       4668.63       321.66 o                         
   6   9  15        557.87        510.24       214.38 o                         
  -5  10  15        958.96       1070.06       178.26 o                         
  -4  10  15       2215.76       2519.33       198.12 o                         
  -3  10  15         11.33         72.35        57.49 o                         
  -2  10  15       7813.69       7690.54       189.59 o                         
  -1  10  15          1.89         96.92        59.34 o                         
   0  10  15      16007.35      16235.79       296.72 o                         
   1  10  15         79.39         50.16        66.47 o                         
   2  10  15      14232.63      14686.64       296.26 o                         
   3  10  15          9.03         42.87        61.46 o                         
   4  10  15       5247.69       5137.34       329.58 o                         
   5  10  15         19.46       -202.51       230.12 o                         
  -4  11  15         39.21        -77.86       112.26 o                         
  -3  11  15        874.80        770.69       151.17 o                         
  -2  11  15        270.83        221.05        60.32 o                         
  -1  11  15      10609.36      10701.62       256.70 o                         
   0  11  15         24.56        112.58        63.61 o                         
   1  11  15      16608.00      16909.19       324.03 o                         
   2  11  15        511.20        515.47        74.48 o                         
   3  11  15       4164.25       4187.16       201.25 o                         
   4  11  15        134.31        -99.87       245.32 o                         
   5  11  15        311.06        548.58       223.69 o                         
  -3  12  15          4.43        312.61       132.05 o                         
  -2  12  15       3453.69       3549.42       266.70 o                         
  -1  12  15          0.18        -11.17        82.94 o                         
   0  12  15      12515.47      13335.88       324.82 o                         
   1  12  15         90.14         60.30        62.28 o                         
   2  12  15       6568.51       6607.57       256.13 o                         
   3  12  15          1.21        113.30        99.27 o                         
  -2  13  15        600.99        379.03       177.75 o                         
  -1  13  15       1591.84       1337.45       273.77 o                         
   0  13  15          8.50         44.41       108.32 o                         
   1  13  15       2220.27       1454.98       293.31 o                         
  -7   0  16       3190.91       2869.87       308.11 o                         
  -6   0  16        409.71        427.11        80.77 o                         
  -5   0  16       2476.48       2278.85       136.76 o                         
  -4   0  16       1383.60       1359.78       108.74 o                         
  -3   0  16      10595.44      10636.77       270.38 o                         
  -2   0  16      12126.36      12419.30       285.31 o                         
  -1   0  16      28741.99      28934.54       656.34 o                         
   0   0  16      21692.31      22749.30       348.16 o                         
   1   0  16      13635.49      14242.50       297.12 o                         
   2   0  16       7547.90       7733.24       216.62 o                         
   3   0  16       2127.19       2012.96       148.00 o                         
   4   0  16       2002.81       2152.75       215.23 o                         
   5   0  16       1016.73       1100.19       123.57 o                         
   6   0  16       2780.05       2699.40       205.80 o                         
   7   0  16        462.12        320.63       194.16 o                         
  -7   1  16        151.38        165.10       131.86 o                         
  -6   1  16       1591.95       1447.94        81.21 o                         
  -5   1  16        190.69        153.75        44.74 o                         
  -4   1  16       2849.20       2610.42        95.16 o                         
  -3   1  16       2310.66       2159.56        84.05 o                         
  -2   1  16      12262.14      12323.25       213.29 o                         
  -1   1  16       7516.56       7694.83       145.80 o                         
   0   1  16      16399.45      16623.13       253.16 o                         
   1   1  16       4170.00       4266.47       113.46 o                         
   2   1  16       5573.17       5626.50       169.26 o                         
   3   1  16        213.48        137.82        55.54 o                         
   4   1  16        864.70        920.81        80.42 o                         
   5   1  16        281.70        171.29        58.51 o                         
   6   1  16        449.19        459.08        70.05 o                         
   7   1  16       2983.66       2671.81       479.83 o                         
  -7   2  16       1178.54        760.81       221.20 o                         
  -6   2  16        187.20        217.88        52.72 o                         
  -5   2  16        636.84        726.39        61.17 o                         
  -4   2  16       1990.13       1966.00        84.66 o                         
  -3   2  16       1135.34       1153.10        64.20 o                         
  -2   2  16       3303.74       3322.26        94.33 o                         
  -1   2  16       3409.11       3451.55       125.61 o                         
   0   2  16        537.34        484.11        48.24 o                         
   1   2  16       6961.55       6864.57       134.59 o                         
   2   2  16         27.53        102.12        39.51 o                         
   3   2  16       2718.03       2814.08       127.61 o                         
   4   2  16         75.80         65.38        57.85 o                         
   5   2  16        200.45        182.15        55.82 o                         
   6   2  16       1186.93       1409.78       110.20 o                         
   7   2  16        662.32        390.41       156.38 o                         
  -7   3  16        546.27        745.03       274.66 o                         
  -6   3  16        134.99        188.83        60.46 o                         
  -5   3  16        715.22        604.10        66.22 o                         
  -4   3  16          0.07        -45.36        47.05 o                         
  -3   3  16       6062.71       6032.99       142.14 o                         
  -2   3  16         62.70         66.86        40.78 o                         
  -1   3  16       1925.40       1858.25        88.92 o                         
   0   3  16       2356.38       2555.85        98.59 o                         
   1   3  16        204.71        248.36        45.18 o                         
   2   3  16       7780.71       7664.27       159.71 o                         
   3   3  16        142.94        172.37        60.81 o                         
   4   3  16        839.25        924.31        81.98 o                         
   5   3  16        730.60        810.59        86.71 o                         
   6   3  16       1497.91       1510.83       107.71 o                         
   7   3  16        604.51        695.76       277.61 o                         
  -6   4  16         68.75          3.33        62.43 o                         
  -5   4  16       2005.38       2227.90       106.21 o                         
  -4   4  16       1587.14       1583.24        85.90 o                         
  -3   4  16       2533.82       2419.20        90.42 o                         
  -2   4  16       1340.87       1309.26        69.53 o                         
  -1   4  16        802.88        805.87        65.35 o                         
   0   4  16        411.08        298.24        47.25 o                         
   1   4  16        485.54        574.82        69.23 o                         
   2   4  16       2304.98       2403.77        98.14 o                         
   3   4  16        124.60        113.04        47.50 o                         
   4   4  16        928.05        808.02        83.16 o                         
   5   4  16        998.47       1048.68       112.57 o                         
   6   4  16        261.08        321.15       123.84 o                         
   7   4  16       2228.36       1493.70       344.87 o                         
  -6   5  16       8070.44       7577.40       467.60 o                         
  -5   5  16        304.47        413.94        67.68 o                         
  -4   5  16       8062.21       8052.87       181.25 o                         
  -3   5  16        149.14        194.48        50.44 o                         
  -2   5  16       4594.70       4594.11       125.24 o                         
  -1   5  16       1986.58       2002.93        97.71 o                         
   0   5  16        890.08        909.84        62.76 o                         
   1   5  16       4505.60       4444.43       140.08 o                         
   2   5  16        972.04       1001.20        71.33 o                         
   3   5  16      12397.94      12226.95       249.75 o                         
   4   5  16       1926.20       2151.59       127.52 o                         
   5   5  16       6195.47       6216.94       202.24 o                         
   6   5  16       1619.51       1604.39       190.69 o                         
   7   5  16       2339.10       1722.78       367.32 o                         
  -6   6  16        212.48        168.69       183.07 o                         
  -5   6  16      15205.66      15018.96       283.17 o                         
  -4   6  16       1015.03       1200.80        82.39 o                         
  -3   6  16       6486.24       6157.10       165.05 o                         
  -2   6  16        220.11        285.83        47.30 o                         
  -1   6  16        831.17       1064.81        71.09 o                         
   0   6  16        157.53        163.22        53.35 o                         
   1   6  16       3092.10       3235.74       164.93 o                         
   2   6  16       3465.04       3487.33       144.13 o                         
   3   6  16       5176.73       5070.98       186.40 o                         
   4   6  16      13236.89      13656.27       334.60 o                         
   5   6  16       2491.91       2834.53       142.39 o                         
   6   6  16       5603.99       5132.38       275.27 o                         
  -5   7  16        273.18        416.23        98.71 o                         
  -4   7  16      11041.75      10668.82       223.60 o                         
  -3   7  16        221.60        123.90        48.04 o                         
  -2   7  16       3196.57       2945.06       110.89 o                         
  -1   7  16         38.33         14.57        44.05 o                         
   0   7  16       1220.99       1158.72        85.73 o                         
   1   7  16        982.39       1159.02        82.27 o                         
   2   7  16       4923.67       5066.68       171.57 o                         
   3   7  16       7367.74       7393.76       232.97 o                         
   4   7  16       2584.36       2998.35       186.61 o                         
   5   7  16      10185.87       9719.25       350.65 o                         
   6   7  16        429.96        262.51       177.72 o                         
  -5   8  16       7521.89       7656.74       713.18 o                         
  -4   8  16        326.86        300.91        66.54 o                         
  -3   8  16       7256.16       7174.97       182.71 o                         
  -2   8  16        922.38        948.56        85.89 o                         
  -1   8  16       4277.01       4267.21       157.73 o                         
   0   8  16       3469.52       3482.63       137.79 o                         
   1   8  16       1294.35       1554.81        98.27 o                         
   2   8  16       8480.05       8815.98       225.67 o                         
   3   8  16       2149.42       2169.77       128.70 o                         
   4   8  16       6299.97       6023.81       298.37 o                         
   5   8  16       1702.05       1819.82       305.59 o                         
  -5   9  16         80.69         69.32        91.44 o                         
  -4   9  16       1774.16       2061.44       159.13 o                         
  -3   9  16          9.88        -17.20        52.21 o                         
  -2   9  16       1862.27       1749.20       102.87 o                         
  -1   9  16        207.62        352.13        68.62 o                         
   0   9  16        688.96        616.02        74.89 o                         
   1   9  16       3132.66       3293.75       144.81 o                         
   2   9  16         59.79         56.40        86.18 o                         
   3   9  16       1396.13       1476.69       107.36 o                         
   4   9  16        789.50        495.67       162.61 o                         
  -4  10  16       1316.57       1298.47       167.97 o                         
  -3  10  16        422.70        388.07        99.97 o                         
  -2  10  16       1238.55       1311.98        91.80 o                         
  -1  10  16         94.02        144.08        66.46 o                         
   0  10  16        120.47         33.69        59.20 o                         
   1  10  16        604.20        579.00        77.64 o                         
   2  10  16        158.61        301.77        63.70 o                         
   3  10  16       1472.12       1761.59       145.10 o                         
   4  10  16        289.37        -22.93       113.49 o                         
  -3  11  16        504.28        410.35       109.70 o                         
  -2  11  16        786.82        635.45       183.87 o                         
  -1  11  16        297.17        331.53       123.59 o                         
   0  11  16       1700.33       1881.99       120.69 o                         
   1  11  16        158.85        120.12        63.11 o                         
   2  11  16       1491.04       1487.40       123.61 o                         
   3  11  16        292.65        259.42       165.27 o                         
   4  11  16        383.33        513.04       237.91 o                         
  -2  12  16        144.40        171.43       195.43 o                         
  -1  12  16       5629.04       5686.74       604.37 o                         
   0  12  16       2243.39       2295.65       278.82 o                         
   1  12  16       1906.06       1720.82       372.36 o                         
   2  12  16       1214.46        836.06       174.44 o                         
  -7   1  17        101.10        102.71       133.39 o                         
  -6   1  17        321.16        296.66       106.06 o                         
  -5   1  17        570.54        591.50        60.70 o                         
  -4   1  17       1379.66       1412.02        78.99 o                         
  -3   1  17        948.40       1142.18        79.74 o                         
  -2   1  17       4102.59       4035.86       118.85 o                         
  -1   1  17        495.35        604.28        55.14 o                         
   0   1  17       3798.77       4079.10       123.64 o                         
   1   1  17       1958.31       2053.17        83.56 o                         
   2   1  17        523.94        486.22        57.89 o                         
   3   1  17        586.53        567.74        75.21 o                         
   4   1  17       1031.21       1168.13        99.45 o                         
   5   1  17         48.52        119.83        61.90 o                         
   6   1  17       2497.70       2428.88       161.29 o                         
  -6   2  17       3236.35       3061.83       166.18 o                         
  -5   2  17       1166.21       1269.39        83.23 o                         
  -4   2  17       4670.63       4637.03       128.00 o                         
  -3   2  17       4843.85       4838.17       126.99 o                         
  -2   2  17       2777.04       2719.20       104.70 o                         
  -1   2  17       9713.27       9794.60       190.32 o                         
   0   2  17         23.21         36.16        42.39 o                         
   1   2  17       4222.76       4158.36       122.62 o                         
   2   2  17         12.31        -42.11        45.24 o                         
   3   2  17       2889.98       2895.90       136.23 o                         
   4   2  17       1354.15       1309.03       103.11 o                         
   5   2  17       4733.09       4695.86       176.92 o                         
   6   2  17         71.00        103.80        83.36 o                         
  -6   3  17       3214.69       3091.18       199.55 o                         
  -5   3  17       4470.59       4282.81       139.13 o                         
  -4   3  17       4882.45       4739.58       135.94 o                         
  -3   3  17       2007.41       2095.07        91.85 o                         
  -2   3  17       6709.37       6784.80       188.52 o                         
  -1   3  17        868.62        851.49        64.31 o                         
   0   3  17       7452.10       7332.16       181.55 o                         
   1   3  17         22.11         66.89        44.28 o                         
   2   3  17       8266.80       8339.35       190.59 o                         
   3   3  17        132.62        172.34        78.23 o                         
   4   3  17       6448.30       6328.18       209.52 o                         
   5   3  17          5.41         -9.97        57.58 o                         
   6   3  17       4139.49       4319.55       233.14 o                         
  -6   4  17       3155.52       3024.33       423.82 o                         
  -5   4  17       6090.98       6181.78       219.92 o                         
  -4   4  17       1494.82       1562.25        89.76 o                         
  -3   4  17       4725.34       4685.47       137.18 o                         
  -2   4  17        263.59        269.67        55.99 o                         
  -1   4  17       4496.98       4804.70       144.15 o                         
   0   4  17         83.60        160.98        45.16 o                         
   1   4  17      13704.43      13851.05       263.28 o                         
   2   4  17        329.31        301.51        72.88 o                         
   3   4  17      14538.79      14395.41       324.21 o                         
   4   4  17       2074.92       2025.05       135.97 o                         
   5   4  17       6522.06       6566.12       210.77 o                         
   6   4  17        807.40        602.42       116.24 o                         
  -5   5  17       1231.99       1552.64       207.42 o                         
  -4   5  17       2211.56       2048.38       102.98 o                         
  -3   5  17         42.48        107.59        47.65 o                         
  -2   5  17        229.15        207.78        50.80 o                         
  -1   5  17        173.61        213.71        51.88 o                         
   0   5  17       2548.47       2587.38       115.98 o                         
   1   5  17        342.91        352.27        59.71 o                         
   2   5  17       9170.98       9541.18       242.02 o                         
   3   5  17        316.99        258.19       106.32 o                         
   4   5  17       7922.46       8474.36       292.61 o                         
   5   5  17        816.80        629.41       120.12 o                         
   6   5  17        514.17        211.45       155.60 o                         
  -5   6  17        579.61        530.95       259.04 o                         
  -4   6  17        878.98        876.17        73.12 o                         
  -3   6  17          8.69        -53.34        53.34 o                         
  -2   6  17        210.04        182.09        53.09 o                         
  -1   6  17         15.55         14.50        56.07 o                         
   0   6  17        423.97        325.39        63.22 o                         
   1   6  17       1218.74       1083.83        84.18 o                         
   2   6  17        228.13        151.51        54.15 o                         
   3   6  17       3636.58       3713.34       193.21 o                         
   4   6  17        124.02        -17.85        83.85 o                         
   5   6  17        955.46        850.19       123.94 o                         
  -5   7  17          9.96       -187.33       187.33 o                         
  -4   7  17        719.75        675.49       103.89 o                         
  -3   7  17        115.61         98.03        55.30 o                         
  -2   7  17        221.43        192.62        50.64 o                         
  -1   7  17       2174.75       2112.16       116.83 o                         
   0   7  17         88.18        104.02        56.85 o                         
   1   7  17       2901.46       2907.62       128.47 o                         
   2   7  17         97.00         62.60        53.86 o                         
   3   7  17        561.86        732.77        99.97 o                         
   4   7  17        137.27        217.36       120.42 o                         
  -5   8  17       2468.68       2721.55       404.60 o                         
  -4   8  17         15.43         25.72        91.20 o                         
  -3   8  17       3039.18       3035.87       176.60 o                         
  -2   8  17        365.62        348.08        60.14 o                         
  -1   8  17       1906.97       1830.22       109.85 o                         
   0   8  17       4150.34       4538.11       165.02 o                         
   1   8  17       2250.11       2478.14       116.68 o                         
   2   8  17        697.47        703.36        84.25 o                         
   3   8  17       1798.77       1969.22       146.64 o                         
   4   8  17        734.00        961.26       368.19 o                         
  -4   9  17       6313.77       5341.48       499.74 o                         
  -3   9  17        320.15        522.66       154.40 o                         
  -2   9  17       6639.63       6484.83       264.47 o                         
  -1   9  17       1506.88       1687.83       111.79 o                         
   0   9  17       7611.95       7821.70       218.42 o                         
   1   9  17       1642.17       1781.24       119.65 o                         
   2   9  17       5615.56       5683.12       200.78 o                         
   3   9  17        249.13        221.66        93.72 o                         
   4   9  17       3563.12       2910.42       450.43 o                         
  -3  10  17       8082.10       7430.81       457.19 o                         
  -2  10  17       1011.64        974.41       291.47 o                         
  -1  10  17       9785.53       9746.22       417.10 o                         
   0  10  17        824.74        951.12       114.51 o                         
   1  10  17       4358.70       4569.59       202.70 o                         
   2  10  17        459.07        510.38        87.64 o                         
   3  10  17       1639.99       1747.15       209.15 o                         
  -1  11  17       1803.16       1321.02       234.17 o                         
   0  11  17       7554.60       7377.01       412.31 o                         
   1  11  17        474.83        633.62       208.11 o                         
   2  11  17        984.19        892.97       234.18 o                         
  -6   0  18       2174.43       1792.45       360.07 o                         
  -5   0  18        844.36        906.46       124.34 o                         
  -4   0  18      12744.65      12267.86       316.49 o                         
  -3   0  18       2155.67       2023.49       130.83 o                         
  -2   0  18      10053.83      10027.97       301.16 o                         
  -1   0  18       1259.29       1039.44       132.18 o                         
   0   0  18       2361.42       2406.22       169.37 o                         
   1   0  18         74.50         -9.81        78.10 o                         
   2   0  18         80.29         93.39        70.95 o                         
   3   0  18        303.27        386.05       103.13 o                         
   4   0  18       1038.87        912.98       202.97 o                         
   5   0  18       7307.11       7610.98       393.71 o                         
  -6   1  18        127.89        131.25       149.16 o                         
  -5   1  18       8989.00       9062.56       255.19 o                         
  -4   1  18        660.72        723.98        64.63 o                         
  -3   1  18      18368.80      18479.88       285.39 o                         
  -2   1  18       1121.06       1184.63        76.46 o                         
  -1   1  18      10063.33      10166.99       223.77 o                         
   0   1  18        310.78        287.48        63.98 o                         
   1   1  18       2447.59       2459.20       109.41 o                         
   2   1  18        379.49        302.71        67.85 o                         
   3   1  18        985.59       1148.97       113.95 o                         
   4   1  18       3106.30       2934.54       150.35 o                         
   5   1  18       1441.24       1715.20       134.42 o                         
  -5   2  18        869.06       1040.19       110.10 o                         
  -4   2  18       4325.21       4398.03       142.08 o                         
  -3   2  18        110.42        107.71        49.25 o                         
  -2   2  18       6614.93       6770.81       177.47 o                         
  -1   2  18        391.05        406.31        56.14 o                         
   0   2  18       4084.11       4466.45       147.35 o                         
   1   2  18         45.21         44.21        51.20 o                         
   2   2  18       1018.67        999.61        86.06 o                         
   3   2  18       1158.45       1276.30       118.91 o                         
   4   2  18          5.39        116.96        73.97 o                         
   5   2  18       1971.61       2019.74       153.03 o                         
  -5   3  18         65.25        162.61        89.25 o                         
  -4   3  18       1386.47       1294.63        93.06 o                         
  -3   3  18        247.49        223.50        56.10 o                         
  -2   3  18        499.33        404.13        62.09 o                         
  -1   3  18       1700.75       1764.97        94.17 o                         
   0   3  18        918.25       1025.49       102.16 o                         
   1   3  18        460.35        616.09        83.05 o                         
   2   3  18        326.09        240.30        70.22 o                         
   3   3  18       1600.64       1674.76       120.87 o                         
   4   3  18       1410.91       1632.27       128.08 o                         
   5   3  18       1526.52       1575.26       133.70 o                         
   6   3  18        134.89        241.23       232.94 o                         
  -5   4  18        878.08        919.34       205.08 o                         
  -4   4  18        684.20        536.41        89.15 o                         
  -3   4  18         79.95         91.96        59.46 o                         
  -2   4  18          5.61         73.83        51.00 o                         
  -1   4  18       2327.05       2388.06       107.22 o                         
   0   4  18         53.49         75.37        52.44 o                         
   1   4  18       1283.01       1554.35       103.75 o                         
   2   4  18       1658.11       1891.56       116.75 o                         
   3   4  18          2.71         59.65        86.58 o                         
   4   4  18       3947.35       4338.41       309.08 o                         
   5   4  18         37.11        -87.81        87.81 o                         
  -5   5  18       1184.02       1420.08       372.89 o                         
  -4   5  18          4.68        -50.40        81.89 o                         
  -3   5  18        459.18        443.70        71.59 o                         
  -2   5  18        888.11        743.24        79.83 o                         
  -1   5  18        628.99        655.50        64.61 o                         
   0   5  18       4136.53       4208.81       158.07 o                         
   1   5  18       2997.95       3295.58       143.35 o                         
   2   5  18       3646.41       3755.58       162.60 o                         
   3   5  18       1194.06       1230.63       127.67 o                         
   4   5  18       1162.46        691.02       185.19 o                         
   5   5  18        645.10        306.59       162.43 o                         
  -5   6  18          4.25         46.49       151.87 o                         
  -4   6  18       2278.91       2734.36       291.01 o                         
  -3   6  18         61.65        -91.33       103.50 o                         
  -2   6  18       2789.13       2778.67       125.00 o                         
  -1   6  18        950.28        872.25        85.95 o                         
   0   6  18       8075.11       7984.91       218.15 o                         
   1   6  18       5793.77       5820.97       177.60 o                         
   2   6  18      10432.79      10745.07       258.06 o                         
   3   6  18       6491.82       6086.64       357.44 o                         
   4   6  18       2100.16       2743.84       417.67 o                         
  -4   7  18          8.12        203.03       201.76 o                         
  -3   7  18       1866.52       1635.47       160.32 o                         
  -2   7  18        258.48        280.07        71.52 o                         
  -1   7  18       5645.87       5831.37       190.58 o                         
   0   7  18       1986.82       2220.14       122.05 o                         
   1   7  18       9259.96       9621.64       265.56 o                         
   2   7  18       6979.86       7109.99       303.62 o                         
   3   7  18       6601.37       6065.66       457.39 o                         
   4   7  18       2135.66       1491.84       324.75 o                         
  -3   8  18        226.11        293.13       141.28 o                         
  -2   8  18       1904.35       1860.07       197.08 o                         
  -1   8  18       2535.45       2470.76       174.12 o                         
   0   8  18       3068.34       3133.89       167.82 o                         
   1   8  18       3768.61       3872.55       172.58 o                         
   2   8  18       2116.55       1982.14       147.07 o                         
   3   8  18       2548.43       1934.59       258.39 o                         
  -3   9  18        949.21        854.34       247.12 o                         
  -2   9  18       1223.43       1157.89       252.21 o                         
  -1   9  18        125.10        177.17       169.20 o                         
   0   9  18       2099.90       2027.52       355.39 o                         
   1   9  18        247.94        357.42       130.36 o
[truncated: 8,022 more chars]
