# Supplementary material for: Crystal structures of sixteen phosphane chalcogenide complexes of gold(I) chloride, bromide and iodide
Source: Acta Crystallogr E Crystallogr Commun. 2024 Jan 1;80(Pt 1):34–49. doi: 10.1107/S2056989023010459 (PMC10833370; doi:10.1107/S2056989023010459)
Supplement: Supplementary file 15 [file e-80-00034-2csup15.hkl]

data_2c                                                                         
_shelx_title ' Simon in P2(1)/n'                                                
_shelx_refln_list_code          4                                               
_shelx_F_calc_maximum      520.54                                               
_exptl_crystal_F_000       984.00                                               
_reflns_d_resolution_high  0.6927                                               
                                                                                
loop_                                                                           
 _space_group_symop_operation_xyz                                               
 'x, y, z'                                                                      
 '-x+1/2, y+1/2, -z+1/2'                                                        
 '-x, -y, -z'                                                                   
 'x-1/2, -y-1/2, z-1/2'                                                         
                                                                                
_cell_length_a     8.6010                                                       
_cell_length_b    15.0435                                                       
_cell_length_c    11.7218                                                       
_cell_angle_alpha  90.000                                                       
_cell_angle_beta   91.202                                                       
_cell_angle_gamma  90.000                                                       
                                                                                
_shelx_F_squared_multiplier     1.000                                           
                                                                                
loop_                                                                           
 _refln_index_h                                                                 
 _refln_index_k                                                                 
 _refln_index_l                                                                 
 _refln_F_squared_calc                                                          
 _refln_F_squared_meas                                                          
 _refln_F_squared_sigma                                                         
 _refln_observed_status                                                         
   2   0   0        641.84        913.11        20.17 o                         
   4   0   0     208327.38     205731.58      2117.81 o                         
   6   0   0       1154.67       1170.37        47.84 o                         
   8   0   0      24935.12      25425.10       379.01 o                         
  10   0   0       5437.81       5758.26       238.92 o                         
   1   1   0      52306.91      54534.18       288.88 o                         
   2   1   0         54.40        110.24        10.24 o                         
   3   1   0      41134.74      41253.31       226.52 o                         
   4   1   0      14391.38      14547.02       123.83 o                         
   5   1   0      14356.33      14490.25       134.51 o                         
   6   1   0       4882.21       4781.60        68.72 o                         
   7   1   0       9154.68       8882.27       120.50 o                         
   8   1   0       8712.50       9145.41       137.85 o                         
   9   1   0         27.61         24.90        27.27 o                         
  10   1   0       3068.20       3016.49        99.25 o                         
  11   1   0         68.70        121.80        57.96 o                         
   0   2   0       5423.21       5650.87        58.93 o                         
   1   2   0      36848.40      37727.36       176.14 o                         
   2   2   0      20642.48      21083.49       117.50 o                         
   3   2   0      92288.56      94715.97       651.05 o                         
   4   2   0       2351.67       2414.06        47.21 o                         
   5   2   0        587.61        644.35        39.76 o                         
   6   2   0       3330.88       3178.38        68.08 o                         
   7   2   0      51761.21      51756.62       362.73 o                         
   8   2   0         67.71         51.56        21.15 o                         
   9   2   0       1793.07       1751.26        73.29 o                         
  10   2   0        749.72        723.32        54.56 o                         
  11   2   0      18979.20      19547.78       399.41 o                         
   1   3   0       8678.71       8915.46        55.67 o                         
   2   3   0       4318.01       4321.93        42.15 o                         
   3   3   0        160.78        214.06        12.45 o                         
   4   3   0      15794.57      15943.78       139.00 o                         
   5   3   0       5978.58       5949.27       109.61 o                         
   6   3   0      19236.26      18884.11       191.12 o                         
   7   3   0        289.70        327.88        25.56 o                         
   8   3   0      19079.61      19330.31       202.33 o                         
   9   3   0       1432.11       1461.08        63.21 o                         
  10   3   0      12255.79      12346.99       232.04 o                         
  11   3   0        945.01        932.60        90.08 o                         
   0   4   0     149464.42     157142.95      1108.24 o                         
   1   4   0      40738.16      41879.77       180.71 o                         
   2   4   0      29622.74      30472.93       168.41 o                         
   3   4   0       1969.62       1921.11        39.02 o                         
   4   4   0      54992.41      56091.55       344.68 o                         
   5   4   0      40512.54      40362.72       317.83 o                         
   6   4   0       1451.05       1496.48        53.83 o                         
   7   4   0        538.96        624.30        36.71 o                         
   8   4   0       6209.46       6236.71       114.77 o                         
   9   4   0      17361.96      17224.79       250.18 o                         
  10   4   0       1015.33       1029.20        61.49 o                         
  11   4   0        618.66        512.83        58.90 o                         
   1   5   0      66548.73      67620.17       313.89 o                         
   2   5   0          5.28         50.41        11.03 o                         
   3   5   0      47877.98      47932.27       307.31 o                         
   4   5   0         16.72         35.28        14.06 o                         
   5   5   0      17321.55      17310.25       156.18 o                         
   6   5   0        218.84        233.23        22.33 o                         
   7   5   0       9842.32       9561.97       141.58 o                         
   8   5   0         77.66         78.31        25.05 o                         
   9   5   0          6.54         23.55        29.75 o                         
  10   5   0        535.19        492.35        46.53 o                         
  11   5   0         72.61        122.23        45.15 o                         
  12   5   0          7.57         27.84       190.58 o                         
   0   6   0      20610.11      21714.91       221.06 o                         
   1   6   0        614.80        838.75        22.15 o                         
   2   6   0     102035.99     102031.55       515.81 o                         
   3   6   0       5608.88       5610.36        72.52 o                         
   4   6   0       3706.69       3660.12        61.35 o                         
   5   6   0       2492.38       2493.61        53.40 o                         
   6   6   0      28305.86      28148.02       253.58 o                         
   7   6   0       4571.70       4702.39       108.25 o                         
   8   6   0        844.63        742.69        47.61 o                         
   9   6   0       2784.31       2714.19        94.38 o                         
  10   6   0       2865.40       2822.59       114.51 o                         
  11   6   0       1551.90       1528.58       104.62 o                         
   1   7   0       7217.95       7122.02        72.97 o                         
   2   7   0       3935.66       3749.57        54.25 o                         
   3   7   0      14996.91      14886.86       130.44 o                         
   4   7   0       5828.59       6010.25        90.20 o                         
   5   7   0       1442.27       1599.15        41.07 o                         
   6   7   0      25318.51      25343.77       258.72 o                         
   7   7   0       3921.59       3978.36       102.79 o                         
   8   7   0       4381.24       4260.13       114.11 o                         
   9   7   0        262.41        237.84        37.64 o                         
  10   7   0      18520.64      18714.62       308.46 o                         
  11   7   0        256.84        360.35        59.81 o                         
   0   8   0        485.97        517.46        40.25 o                         
   1   8   0      11088.25      10906.16       115.97 o                         
   2   8   0      19504.83      19626.66       159.34 o                         
   3   8   0       2252.37       2253.17        47.70 o                         
   4   8   0       2247.87       2332.17        61.47 o                         
   5   8   0      31687.92      31941.78       281.03 o                         
   6   8   0       9115.34       9163.25       168.21 o                         
   7   8   0       6500.03       6625.11       143.03 o                         
   8   8   0       1742.72       1692.61        76.84 o                         
   9   8   0      24311.92      24870.15       342.47 o                         
  10   8   0        591.78        527.42        55.29 o                         
  11   8   0       2090.92       2195.22       167.49 o                         
   1   9   0      19801.99      19576.88       189.31 o                         
   2   9   0       3956.95       4019.45        64.58 o                         
   3   9   0      14642.50      14261.89       149.14 o                         
   4   9   0       1720.24       1794.40        53.59 o                         
   5   9   0       6610.02       6621.10       133.62 o                         
   6   9   0      11550.26      11561.88       189.63 o                         
   7   9   0       2128.20       2118.03        87.05 o                         
   8   9   0       5423.23       5357.62       145.03 o                         
   9   9   0          7.02         49.96        39.17 o                         
  10   9   0       7749.89       7576.16       247.41 o                         
  11   9   0         24.67         18.27       110.42 o                         
   0  10   0      16937.64      18352.17       276.11 o                         
   1  10   0      12097.94      12296.42       152.49 o                         
   2  10   0      69159.73      69635.87       570.60 o                         
   3  10   0      18649.69      18924.43       200.10 o                         
   4  10   0       8870.92       8864.63       140.10 o                         
   5  10   0       4497.35       4404.02       118.74 o                         
   6  10   0      15095.10      15226.23       229.03 o                         
   7  10   0      10641.89      10680.09       187.99 o                         
   8  10   0         26.86         50.89        33.12 o                         
   9  10   0       1033.59       1117.75        86.76 o                         
  10  10   0        870.40        864.81       116.47 o                         
  11  10   0       3063.80       2375.74       391.20 o                         
   1  11   0      31224.38      32321.85       283.80 o                         
   2  11   0       1256.26       1222.77        49.71 o                         
   3  11   0      20274.63      20627.19       252.58 o                         
   4  11   0        760.60        661.43        47.78 o                         
   5  11   0      15395.96      15194.81       237.96 o                         
   6  11   0       2356.67       2374.06        90.76 o                         
   7  11   0       1442.88       1338.69        75.48 o                         
   8  11   0       1147.82       1105.53        73.20 o                         
   9  11   0       1237.04       1204.63        92.87 o                         
  10  11   0       1548.19       1545.22       261.01 o                         
   0  12   0      32974.78      34152.92       557.29 o                         
   1  12   0        176.40        169.80        25.89 o                         
   2  12   0        227.35        278.92        37.33 o                         
   3  12   0       6493.31       6471.27       154.41 o                         
   4  12   0      18588.78      18121.21       271.95 o                         
   5  12   0       6313.00       6155.57       172.50 o                         
   6  12   0       1106.50       1033.27        75.69 o                         
   7  12   0       9974.67       9848.66       222.86 o                         
   8  12   0       5595.30       5402.75       177.73 o                         
   9  12   0       7762.17       7646.64       270.25 o                         
  10  12   0       1964.86       1970.85       262.06 o                         
   1  13   0          8.04         77.23        37.77 o                         
   2  13   0       1951.84       1986.29        80.00 o                         
   3  13   0        132.35        156.47        36.98 o                         
   4  13   0       7533.87       7669.10       181.94 o                         
   5  13   0        116.64        102.76        40.19 o                         
   6  13   0       9423.79       9186.11       241.04 o                         
   7  13   0          1.91         43.35        39.04 o                         
   8  13   0      10440.88      10102.75       265.21 o                         
   9  13   0        104.42        -74.05        83.07 o                         
   0  14   0      26086.13      26913.48       508.20 o                         
   1  14   0       8260.94       8512.06       196.36 o                         
   2  14   0       1183.00       1332.07        74.99 o                         
   3  14   0      27532.84      27923.76       390.71 o                         
   4  14   0      14749.15      14610.21       295.80 o                         
   5  14   0        164.28        128.39        40.98 o                         
   6  14   0        136.04        152.11        47.30 o                         
   7  14   0      23257.40      22554.01       393.41 o                         
   8  14   0       1378.98       1241.77       110.99 o                         
   9  14   0        554.75        635.50       157.21 o                         
   1  15   0      21062.83      21362.39       336.61 o                         
   2  15   0        662.99        678.62        62.76 o                         
   3  15   0      14293.20      13858.91       317.21 o                         
   4  15   0         65.24         58.12        38.86 o                         
   5  15   0       8124.11       7863.49       231.03 o                         
   6  15   0       4206.20       3791.80       156.99 o                         
   7  15   0       1428.63       1255.88        97.48 o                         
   8  15   0         43.87         99.97        67.00 o                         
   0  16   0      39036.90      39039.46       735.73 o                         
   1  16   0        576.19        597.88        61.78 o                         
   2  16   0       3369.94       3658.28       157.43 o                         
   3  16   0       2288.08       2201.93       118.94 o                         
   4  16   0      22711.74      22493.22       379.58 o                         
   5  16   0         33.23         30.50        46.37 o                         
   6  16   0        153.96         94.30        50.70 o                         
   7  16   0       2927.50       2615.21       162.15 o                         
   8  16   0       4471.64       3751.25       509.89 o                         
   1  17   0       6213.87       6387.70       197.69 o                         
   2  17   0        593.63        530.55        67.30 o                         
   3  17   0       7527.95       7518.16       223.22 o                         
   4  17   0       4906.96       4844.94       171.16 o                         
   5  17   0       1127.09       1058.19       106.20 o                         
   6  17   0       1696.31       1627.25       125.56 o                         
   7  17   0       3708.41       3457.78       296.67 o                         
   0  18   0       1356.69       1606.21       151.35 o                         
   1  18   0        271.71        242.65        54.97 o                         
   2  18   0       3566.54       3847.56       170.43 o                         
   3  18   0       3671.02       3788.69       171.23 o                         
   4  18   0       1850.48       1870.07       124.55 o                         
   5  18   0       5793.14       5421.71       227.15 o                         
   6  18   0       2180.70       2163.29       229.62 o                         
   1  19   0       3819.53       3918.48       189.09 o                         
   2  19   0        917.66       1036.94        94.39 o                         
   3  19   0       2394.20       2567.39       155.46 o                         
   4  19   0       2339.42       2260.29       197.65 o                         
   5  19   0        911.44        972.68       169.08 o                         
   0  20   0       8963.88       8385.25       585.94 o                         
   1  20   0       2690.29       2679.21       189.78 o                         
   2  20   0       8030.62       7807.91       290.10 o                         
   3  20   0        443.20        579.69       174.00 o                         
   1  21   0       9675.31       9813.93       624.28 o                         
   2  21   0         10.21        199.42       165.39 o                         
 -11   0   1      18838.98      19777.09       533.30 o                         
  -9   0   1       5746.88       5649.13       171.60 o                         
  -7   0   1      58627.88      57477.99       656.52 o                         
  -5   0   1       6301.58       6163.20       119.12 o                         
  -3   0   1      35851.36      34704.80       337.12 o                         
  -1   0   1       5353.14       5006.26       101.95 o                         
   1   0   1       2573.08       2804.48        27.97 o                         
   3   0   1      21869.85      21168.16       205.17 o                         
   5   0   1       2479.39       2567.52        57.20 o                         
   7   0   1      37535.09      37358.16       384.05 o                         
   9   0   1       6770.51       7120.77       208.28 o                         
  11   0   1      18542.97      19576.38       451.79 o                         
 -11   1   1       4010.64       4092.75       164.49 o                         
 -10   1   1       1374.74       1338.31        76.10 o                         
  -9   1   1        734.44        724.98        43.05 o                         
  -8   1   1      29594.43      29602.50       281.01 o                         
  -7   1   1        547.24        500.53        36.17 o                         
  -6   1   1       8437.59       8496.57       112.14 o                         
  -5   1   1       5015.90       4866.12        77.81 o                         
  -4   1   1      40119.03      39087.64       306.34 o                         
  -3   1   1      11778.31      12222.65        95.29 o                         
  -2   1   1      14421.29      14605.40        95.52 o                         
  -1   1   1      31200.50      31627.84       235.20 o                         
   0   1   1       5773.70       5134.14       245.38 o                         
   1   1   1      24192.40      24399.53       129.05 o                         
   2   1   1        160.31        251.99        10.23 o                         
   3   1   1      23666.22      23872.60       212.02 o                         
   4   1   1       9573.90       9126.52        88.47 o                         
   5   1   1      14160.85      13859.46       117.76 o                         
   6   1   1       3587.89       3457.58        60.27 o                         
   7   1   1       1380.45       1394.96        41.92 o                         
   8   1   1      17619.18      17716.41       198.21 o                         
   9   1   1       2289.08       2434.28       103.92 o                         
  10   1   1       2708.91       2618.25       105.58 o                         
  11   1   1         54.48         80.49        40.74 o                         
 -12   2   1        401.37       -210.87       245.26 o                         
 -11   2   1        279.51        323.05        63.37 o                         
 -10   2   1       3901.66       4167.96       139.85 o                         
  -9   2   1       6639.29       6514.87       124.44 o                         
  -8   2   1       4803.94       4709.65        99.36 o                         
  -7   2   1         72.48         95.25        21.96 o                         
  -6   2   1        926.54        871.79        36.78 o                         
  -5   2   1      18666.47      18344.98       186.58 o                         
  -4   2   1      44819.21      43624.67       324.05 o                         
  -3   2   1       3259.85       3500.42        51.28 o                         
  -2   2   1       2490.47       2518.10        30.17 o                         
  -1   2   1      22716.17      23621.05       120.31 o                         
   0   2   1      81922.37      86873.49       502.81 o                         
   1   2   1      19237.23      19747.53        90.58 o                         
   2   2   1       6150.82       6313.34        45.64 o                         
   3   2   1      18722.56      19442.12       145.78 o                         
   4   2   1      89382.59      88764.48       751.99 o                         
   5   2   1      21712.94      21196.60       165.65 o                         
   6   2   1       1796.12       1935.97        51.17 o                         
   7   2   1        976.53       1054.85        40.37 o                         
   8   2   1      17093.58      17249.47       183.89 o                         
   9   2   1       8204.84       8627.39       156.15 o                         
  10   2   1        693.43        697.58        70.43 o                         
  11   2   1         43.05        138.68        42.46 o                         
 -12   3   1       1477.42       1115.77       361.91 o                         
 -11   3   1       1856.69       1956.13       117.20 o                         
 -10   3   1         46.40         75.17        40.69 o                         
  -9   3   1        298.02        326.54        33.84 o                         
  -8   3   1       4090.22       4107.47        90.56 o                         
  -7   3   1        555.41        568.98        34.93 o                         
  -6   3   1        231.23        272.88        26.13 o                         
  -5   3   1       7499.53       7471.83       109.87 o                         
  -4   3   1       2770.35       2501.81        56.00 o                         
  -3   3   1      36131.94      37300.23       248.62 o                         
  -2   3   1        431.79        544.69        16.93 o                         
  -1   3   1      60516.30      61671.00       295.84 o                         
   0   3   1       4131.70       4189.44        40.18 o                         
   1   3   1     102457.27     104175.02       505.84 o                         
   2   3   1        445.19        530.46        17.63 o                         
   3   3   1      53009.27      53367.79       350.67 o                         
   4   3   1         10.33         68.69        11.78 o                         
   5   3   1      25274.54      25129.50       192.69 o                         
   6   3   1        647.42        667.23        31.84 o                         
   7   3   1      11767.33      11816.68       142.51 o                         
   8   3   1        792.16        826.98        39.93 o                         
   9   3   1       1890.53       1893.38        73.89 o                         
  10   3   1        599.23        547.72        47.55 o                         
  11   3   1        174.74        243.27        45.01 o                         
  12   3   1        416.49        443.18       206.93 o                         
 -12   4   1       4215.75       3961.36       584.56 o                         
 -11   4   1       7805.41       8020.42       227.17 o                         
 -10   4   1       1357.80       1366.15        82.44 o                         
  -9   4   1       4755.13       4724.70       109.40 o                         
  -8   4   1       3368.84       3482.38        82.49 o                         
  -7   4   1      26713.54      25985.23       252.73 o                         
  -6   4   1      21386.52      21453.15       216.16 o                         
  -5   4   1       4189.52       4236.82        82.32 o                         
  -4   4   1        247.37        267.48        18.72 o                         
  -3   4   1      33199.84      33101.07       240.99 o                         
  -2   4   1      68549.88      69040.15       358.49 o                         
  -1   4   1       1284.83       1471.04        24.89 o                         
   0   4   1        600.89        667.32        17.19 o                         
   1   4   1       6958.90       7096.49        57.18 o                         
   2   4   1      91126.24      92102.38       546.86 o                         
   3   4   1      14878.30      14940.06       133.51 o                         
   4   4   1        431.64        458.67        31.09 o                         
   5   4   1       1308.30       1389.31        32.26 o                         
   6   4   1      35188.30      35113.12       265.86 o                         
   7   4   1      20857.09      20753.39       207.02 o                         
   8   4   1        505.54        448.97        31.68 o                         
   9   4   1       3458.02       3571.62       107.20 o                         
  10   4   1       4337.09       4473.31       136.52 o                         
  11   4   1       9472.88       9944.43       298.90 o                         
 -11   5   1       1478.31       1565.69       102.19 o                         
 -10   5   1      10206.08      10258.13       215.33 o                         
  -9   5   1       1682.63       1706.30        67.37 o                         
  -8   5   1      17629.70      17381.79       212.65 o                         
  -7   5   1       4287.85       4296.96        86.60 o                         
  -6   5   1      29846.30      30575.17       266.33 o                         
  -5   5   1       2264.73       2181.97        54.03 o                         
  -4   5   1      26146.87      25778.98       195.65 o                         
  -3   5   1       8017.52       8027.67        91.27 o                         
  -2   5   1      23888.48      24278.52       166.21 o                         
  -1   5   1        661.80        771.30        23.49 o                         
   0   5   1       5338.11       5544.01        60.87 o                         
   1   5   1       5524.93       5778.23        61.94 o                         
   2   5   1       1600.42       1749.36        38.12 o                         
   3   5   1         11.93         85.37        16.98 o                         
   4   5   1       5957.33       5791.26        80.92 o                         
   5   5   1        213.63        256.41        16.91 o                         
   6   5   1      14606.32      14952.25       165.54 o                         
   7   5   1        313.05        296.73        35.89 o                         
   8   5   1      11037.17      10711.02       169.91 o                         
   9   5   1          9.49         -1.54        33.05 o                         
  10   5   1      11018.04      11158.62       221.99 o                         
  11   5   1        257.83        171.78        48.64 o                         
 -11   6   1       1311.09       1359.08       104.75 o                         
 -10   6   1        802.58        709.22        60.03 o                         
  -9   6   1      29583.99      29753.77       314.21 o                         
  -8   6   1         87.85         64.30        25.37 o                         
  -7   6   1       1417.82       1433.47        63.06 o                         
  -6   6   1         76.18         88.86        19.51 o                         
  -5   6   1      68767.48      67892.58       428.46 o                         
  -4   6   1       1163.49       1163.11        38.06 o                         
  -3   6   1       3228.85       3409.58        56.84 o                         
  -2   6   1       9693.37       9592.06       101.68 o                         
  -1   6   1      75311.48      76387.26       406.86 o                         
   0   6   1       1206.05       1043.30        28.87 o                         
   1   6   1      34541.57      35779.27       227.58 o                         
   2   6   1      17854.26      17890.90       145.02 o                         
   3   6   1      18939.58      19150.55       174.72 o                         
   4   6   1       2112.17       2122.95        57.46 o                         
   5   6   1      53713.45      53575.45       382.21 o                         
   6   6   1       5873.83       5768.93       102.61 o                         
   7   6   1        198.89        142.08        27.51 o                         
   8   6   1        178.57        144.73        28.29 o                         
   9   6   1      32712.48      32252.07       364.73 o                         
  10   6   1        280.03        304.11        39.35 o                         
  11   6   1        600.75        459.48        66.27 o                         
 -11   7   1       1640.71       1552.69       111.72 o                         
 -10   7   1       1991.14       2039.83        98.44 o                         
  -9   7   1        210.64        266.14        38.27 o                         
  -8   7   1       3637.66       3689.38       104.82 o                         
  -7   7   1        337.07        329.94        34.54 o                         
  -6   7   1       4754.11       4885.14        93.82 o                         
  -5   7   1       5219.43       5209.54        83.39 o                         
  -4   7   1       7016.55       6956.69        95.95 o                         
  -3   7   1      22144.99      22032.30       180.64 o                         
  -2   7   1       3312.32       3188.96        60.12 o                         
  -1   7   1      42584.81      42710.08       285.00 o                         
   0   7   1        291.00        384.31        22.67 o                         
   1   7   1      41376.55      42001.09       290.71 o                         
   2   7   1         75.66        166.01        16.87 o                         
   3   7   1      38514.61      38682.62       291.83 o                         
   4   7   1       4640.02       4648.99        85.61 o                         
   5   7   1      19738.08      19649.09       198.32 o                         
   6   7   1       1241.23       1281.27        50.41 o                         
   7   7   1       6403.53       6552.88       134.59 o                         
   8   7   1       4867.88       4768.04       122.09 o                         
   9   7   1       2182.75       2084.95        91.49 o                         
  10   7   1        733.37        789.95        61.93 o                         
  11   7   1         10.17         62.81        48.89 o                         
 -11   8   1         34.28         -4.19        52.09 o                         
 -10   8   1        453.74        406.57        62.60 o                         
  -9   8   1        849.29        857.60        63.36 o                         
  -8   8   1       3250.84       3167.17       106.04 o                         
  -7   8   1         69.70         81.46        26.32 o                         
  -6   8   1      29089.75      28604.80       311.66 o                         
  -5   8   1       2007.00       2119.85        57.09 o                         
  -4   8   1        333.01        394.15        24.33 o                         
  -3   8   1        263.66        274.76        23.10 o                         
  -2   8   1     113793.34     114535.60       682.04 o                         
  -1   8   1       2866.77       2999.64        56.45 o                         
   0   8   1       1501.74       1592.80        46.81 o                         
   1   8   1       2639.77       2964.45        65.40 o                         
   2   8   1     158047.88     160777.98       979.35 o                         
   3   8   1         41.26         48.32        14.29 o                         
   4   8   1        603.67        680.32        34.33 o                         
   5   8   1       1946.88       2027.39        69.37 o                         
   6   8   1      59166.17      59906.74       534.64 o                         
   7   8   1          6.84         77.13        26.92 o                         
   8   8   1        585.11        563.06        48.46 o                         
   9   8   1       1394.93       1513.68        79.59 o                         
  10   8   1       5916.08       5901.04       163.55 o                         
  11   8   1         59.18         17.11        53.62 o                         
 -11   9   1       1242.50       1488.76       174.40 o                         
 -10   9   1       9276.07       9463.51       270.09 o                         
  -9   9   1        595.28        508.42        68.95 o                         
  -8   9   1       1733.61       1602.20        81.48 o                         
  -7   9   1        123.80        117.72        30.83 o                         
  -6   9   1      22739.72      22635.68       276.99 o                         
  -5   9   1      12426.04      12426.55       168.95 o                         
  -4   9   1       2177.95       2176.11        59.66 o                         
  -3   9   1       6307.02       6429.44       113.63 o                         
  -2   9   1      16308.73      16252.40       154.04 o                         
  -1   9   1      28412.71      28168.18       248.70 o                         
   0   9   1         39.52         51.25        21.17 o                         
   1   9   1      31548.13      32588.17       319.78 o                         
   2   9   1         33.82         90.61        23.39 o                         
   3   9   1      13609.33      13469.89       176.82 o                         
   4   9   1       1769.92       1805.77        58.52 o                         
   5   9   1      13993.87      14292.98       217.30 o                         
   6   9   1       7895.25       7894.83       152.62 o                         
   7   9   1       2133.92       2138.72        83.66 o                         
   8   9   1       2466.59       2331.78        97.49 o                         
   9   9   1       3275.01       3270.50       178.66 o                         
  10   9   1       6942.35       6983.08       195.87 o                         
  11   9   1        259.15        438.85       177.60 o                         
 -10  10   1        927.44        791.96        98.23 o                         
  -9  10   1      21345.17      21640.88       409.40 o                         
  -8  10   1       3051.17       2762.40       101.43 o                         
  -7  10   1       5286.55       5297.63       139.68 o                         
  -6  10   1        263.58        243.31        31.67 o                         
  -5  10   1      34417.80      34818.18       360.39 o                         
  -4  10   1      11500.50      11414.78       152.31 o                         
  -3  10   1       3698.32       3832.07        84.43 o                         
  -2  10   1        341.47        335.30        24.64 o                         
  -1  10   1      13642.32      13785.60       165.62 o                         
   0  10   1      18524.94      19618.65       212.51 o                         
   1  10   1       2358.25       2540.97        73.83 o                         
   2  10   1        172.98        205.15        27.39 o                         
   3  10   1        484.72        498.84        38.53 o                         
   4  10   1      12752.08      12721.46       192.25 o                         
   5  10   1      21045.30      21450.03       287.47 o                         
   6  10   1        196.64        220.81        34.13 o                         
   7  10   1       4158.52       4095.63       125.60 o                         
   8  10   1       3580.56       3421.04       133.65 o                         
   9  10   1      15222.34      14978.46       319.11 o                         
  10  10   1        744.95        859.11       106.84 o                         
 -10  11   1       4529.00       3881.80       252.62 o                         
  -9  11   1       2007.68       1795.53       133.16 o                         
  -8  11   1      15451.59      15461.12       265.59 o                         
  -7  11   1       1072.58       1109.43        64.49 o                         
  -6  11   1      11573.83      11337.99       200.22 o                         
  -5  11   1        107.62        123.96        34.50 o                         
  -4  11   1      20215.16      20020.26       276.92 o                         
  -3  11   1       5747.12       5598.00       118.80 o                         
  -2  11   1       6046.96       6051.63        98.96 o                         
  -1  11   1        474.34        537.17        40.92 o                         
   0  11   1       1309.40       1428.14        56.12 o                         
   1  11   1      11912.80      12297.61       175.77 o                         
   2  11   1        828.34        873.76        44.79 o                         
   3  11   1       2078.70       2128.97        89.43 o                         
   4  11   1       5048.89       4979.14       178.94 o                         
   5  11   1       2564.66       2641.25       100.18 o                         
   6  11   1       8868.70       8423.17       203.01 o                         
   7  11   1       1785.65       2011.40       102.56 o                         
   8  11   1       9182.52       9630.90       251.01 o                         
   9  11   1          6.21         -7.33        51.42 o                         
  10  11   1       5902.73       5378.14       369.67 o                         
 -10  12   1        217.07        233.76       150.06 o                         
  -9  12   1        261.18        258.15        69.41 o                         
  -8  12   1         61.28         28.84        37.40 o                         
  -7  12   1      14910.16      14509.87       256.29 o                         
  -6  12   1       3159.72       3079.24       105.42 o                         
  -5  12   1        225.11        170.25        34.53 o                         
  -4  12   1       4540.21       4553.71       115.46 o                         
  -3  12   1      20143.61      19874.74       256.70 o                         
  -2  12   1      19090.56      19598.54       235.90 o                         
  -1  12   1       4100.96       4313.55       107.97 o                         
   0  12   1      14817.69      14811.06       230.58 o                         
   1  12   1      15593.92      15916.42       239.87 o                         
   2  12   1      28672.24      28972.72       316.04 o                         
   3  12   1      13600.24      13253.33       215.60 o                         
   4  12   1       7866.36       7707.46       182.74 o                         
   5  12   1       3135.94       3039.52       120.80 o                         
   6  12   1       9508.89       9068.48       220.14 o                         
   7  12   1      13879.79      13691.69       281.34 o                         
   8  12   1       1247.60       1243.20        89.79 o                         
   9  12   1         81.78         83.32        54.20 o                         
  10  12   1        196.04        157.20       109.47 o                         
  -9  13   1       1317.30       1079.18       125.34 o                         
  -8  13   1         13.82         21.78        42.62 o                         
  -7  13   1        344.78        370.01        47.09 o                         
  -6  13   1         99.51        117.21        39.18 o                         
  -5  13   1      14048.42      13594.67       243.52 o                         
  -4  13   1         22.40         57.39        32.38 o                         
  -3  13   1       6848.18       6855.67       163.25 o                         
  -2  13   1        283.50        351.03        37.67 o                         
  -1  13   1      37409.59      38659.88       414.90 o                         
   0  13   1        250.74        250.83        38.76 o                         
   1  13   1      23104.41      24169.88       327.28 o                         
   2  13   1        629.28        564.01        48.48 o                         
   3  13   1      24806.43      24448.18       333.82 o                         
   4  13   1         96.57        132.47        39.98 o                         
   5  13   1      15718.60      15666.56       323.32 o                         
   6  13   1          6.39          0.32        43.87 o                         
   7  13   1       3054.37       2872.26       130.12 o                         
   8  13   1         95.59        121.06        51.34 o                         
   9  13   1       3611.02       3302.47       200.91 o                         
  -9  14   1        824.60        569.80       120.20 o                         
  -8  14   1       3123.64       2910.56       161.70 o                         
  -7  14   1       7372.55       7038.47       200.26 o                         
  -6  14   1        229.56        141.22        43.39 o                         
  -5  14   1       1672.41       1600.78        93.04 o                         
  -4  14   1      17547.66      17288.72       321.37 o                         
  -3  14   1       6569.72       6534.86       177.20 o                         
  -2  14   1       6494.75       6607.81       148.52 o                         
  -1  14   1         66.40         96.63        35.60 o                         
   0  14   1      32721.97      33898.46       433.76 o                         
   1  14   1        379.66        426.04        49.87 o                         
   2  14   1       9425.09       9529.73       197.58 o                         
   3  14   1       2154.03       2274.86       110.56 o                         
   4  14   1      24786.56      24596.15       442.42 o                         
   5  14   1        788.27        709.30        73.61 o                         
   6  14   1       2627.40       2852.21       139.39 o                         
   7  14   1       5158.80       4949.79       189.38 o                         
   8  14   1       5279.82       4817.29       209.71 o                         
   9  14   1        935.15       1247.76       448.54 o                         
  -8  15   1      16726.90      16771.69       627.41 o                         
  -7  15   1         60.59         59.83        43.54 o                         
  -6  15   1       4930.23       4755.57       181.16 o                         
  -5  15   1       3292.94       3086.03       137.87 o                         
  -4  15   1      18098.02      18128.28       340.72 o                         
  -3  15   1        506.43        501.40        62.92 o                         
  -2  15   1       1947.45       1891.79        95.53 o                         
  -1  15   1       5865.52       5979.24       170.26 o                         
   0  15   1       2128.59       2244.14       104.88 o                         
   1  15   1       2155.43       2339.88       106.67 o                         
   2  15   1        703.24        636.40        60.22 o                         
   3  15   1       1991.32       1984.37       114.50 o                         
   4  15   1       3532.40       3608.56       134.53 o                         
   5  15   1       2097.70       1965.76       113.48 o                         
   6  15   1       5331.91       5149.03       195.68 o                         
   7  15   1         94.07        106.17        58.52 o                         
   8  15   1       9880.23       9573.83       331.71 o                         
  -7  16   1      12322.95      11686.55       340.90 o                         
  -6  16   1       3278.22       3124.82       154.06 o                         
  -5  16   1       5674.12       5143.52       182.58 o                         
  -4  16   1       8244.58       7970.43       226.55 o                         
  -3  16   1      10169.11      10088.42       253.43 o                         
  -2  16   1       4148.57       4291.78       157.42 o                         
  -1  16   1        881.29        953.95        72.96 o                         
   0  16   1      16905.61      17851.49       314.05 o                         
   1  16   1       1086.64       1043.15        83.43 o                         
   2  16   1       3342.47       3461.93       145.50 o                         
   3  16   1       2129.14       1962.89       113.72 o                         
   4  16   1       9882.92       9990.75       231.96 o                         
   5  16   1       1902.15       1790.96       118.87 o                         
   6  16   1       3232.38       3069.40       156.71 o                         
   7  16   1       7889.48       7601.82       301.08 o                         
   8  16   1       3564.55       3081.43       232.89 o                         
  -7  17   1        198.56        -73.34       198.79 o                         
  -6  17   1       4801.66       4458.52       189.50 o                         
  -5  17   1       1871.36       1883.36       137.73 o                         
  -4  17   1       2654.73       2632.19       134.38 o                         
  -3  17   1       5013.65       5066.09       193.35 o                         
  -2  17   1       2417.13       2285.58       129.23 o                         
  -1  17   1       7623.97       7675.05       204.80 o                         
   0  17   1        184.00        289.87        55.19 o                         
   1  17   1      10099.17      10344.17       291.51 o                         
   2  17   1         73.56         81.88        48.95 o                         
   3  17   1       9064.24       9083.40       263.63 o                         
   4  17   1       1792.77       1742.48       118.77 o                         
   5  17   1       3993.64       3713.76       174.44 o                         
   6  17   1       1196.26       1126.61       100.17 o                         
   7  17   1       3384.07       3059.23       215.21 o                         
  -6  18   1       1756.55       1721.01       354.77 o                         
  -5  18   1       4950.14       4888.18       200.47 o                         
  -4  18   1       7823.75       7625.65       233.81 o                         
  -3  18   1       4712.87       4954.09       210.33 o                         
  -2  18   1      12034.58      11763.03       303.63 o                         
  -1  18   1       7363.57       7381.44       220.23 o                         
   0  18   1      20224.44      20234.49       425.34 o                         
   1  18   1       4311.18       4576.26       198.38 o                         
   2  18   1      13564.93      13740.49       327.82 o                         
   3  18   1       4352.03       4380.62       187.72 o                         
   4  18   1      15138.82      14793.29       354.36 o                         
   5  18   1       3131.37       3143.58       175.63 o                         
   6  18   1       4421.47       4317.48       282.30 o                         
  -5  19   1        687.51        643.01       230.98 o                         
  -4  19   1       2151.09       2074.86       177.77 o                         
  -3  19   1      11779.31      11588.29       332.38 o                         
  -2  19   1        569.27        416.51        91.04 o                         
  -1  19   1       7720.85       7651.23       262.08 o                         
   0  19   1        256.55        333.70        69.15 o                         
   1  19   1      13088.76      13227.12       350.25 o                         
   2  19   1        152.83        153.04        61.69 o                         
   3  19   1       8767.08       8578.15       307.50 o                         
   4  19   1        555.32        365.41       100.04 o                         
   5  19   1       6561.39       6945.92       520.82 o                         
  -3  20   1        735.10        878.68       136.25 o                         
  -2  20   1      10210.31      10333.75       395.61 o                         
  -1  20   1       6210.78       6562.41       294.69 o                         
   0  20   1         68.78        111.21        73.79 o                         
   1  20   1       1166.02       1280.60       133.25 o                         
   2  20   1      10213.36      10641.90       366.62 o                         
   3  20   1         44.15        145.14       101.77 o                         
  -2  21   1       2680.12       3204.17       485.12 o                         
  -1  21   1         35.77        364.19       222.17 o                         
   0  21   1        493.41        212.81       174.39 o                         
   1  21   1         20.81        129.87       130.60 o                         
   2  21   1         96.35         84.92       118.19 o                         
 -10   0   2       6716.08       6976.12       263.31 o                         
  -8   0   2       1473.95       1366.33        84.31 o                         
  -6   0   2       3742.63       3794.63       138.51 o                         
  -4   0   2      79636.38      77674.73      1023.56 o                         
  -2   0   2        340.81        454.65        18.80 o                         
   0   0   2     270965.03     259561.72      3009.23 o                         
   2   0   2       4012.33       4122.15        45.75 o                         
   4   0   2     155190.84     150332.48      1562.58 o                         
   6   0   2        971.19       1044.12        43.93 o                         
   8   0   2      46896.92      47708.79       590.24 o                         
  10   0   2       1945.73       2190.66       151.36 o                         
 -11   1   2        932.64       1008.81        81.93 o                         
 -10   1   2       1138.82       1094.59        83.30 o                         
  -9   1   2        842.77        813.80        47.59 o                         
  -8   1   2      17078.19      17437.73       213.67 o                         
  -7   1   2        858.24        836.12        51.89 o                         
  -6   1   2       1418.66       1353.26        49.98 o                         
  -5   1   2       3318.07       3373.86        64.99 o                         
  -4   1   2      35723.54      35441.20       259.45 o                         
  -3   1   2      16600.45      16330.73       172.78 o                         
  -2   1   2        474.13        521.97        12.21 o                         
  -1   1   2      30170.37      29737.46       249.24 o                         
   0   1   2      12136.08      12423.22        65.42 o                         
   1   1   2      34901.90      34880.90       183.60 o                         
   2   1   2       2357.37       2512.72        24.68 o                         
   3   1   2      51338.83      51270.93       214.85 o                         
   4   1   2        291.54        390.12        14.93 o                         
   5   1   2      15273.80      14835.82       117.51 o                         
   6   1   2       8534.88       8504.78       104.09 o                         
   7   1   2      15635.48      15861.50       165.63 o                         
   8   1   2       3647.78       3728.56       101.00 o                         
   9   1   2        828.53        959.28        59.35 o                         
  10   1   2       3209.82       3114.23       121.85 o                         
  11   1   2        840.13        603.98        59.27 o                         
  12   1   2       2715.79       2962.67       420.67 o                         
 -12   2   2       1700.31       1295.58       232.10 o                         
 -11   2   2      11219.15      11363.60       266.15 o                         
 -10   2   2        148.70        218.00        47.61 o                         
  -9   2   2       2139.81       2276.82        78.76 o                         
  -8   2   2       1640.26       1584.18        61.78 o                         
  -7   2   2      49223.05      49763.11       416.11 o                         
  -6   2   2       2611.94       2593.48        66.26 o                         
  -5   2   2       6799.68       6855.36       106.17 o                         
  -4   2   2        393.92        430.44        22.30 o                         
  -3   2   2     113823.47     111987.36       940.26 o                         
  -2   2   2      19789.57      20023.78       132.54 o                         
  -1   2   2        282.05        370.92        15.93 o                         
   0   2   2       3729.68       3866.96        35.13 o                         
   1   2   2      53426.69      53759.46       286.20 o                         
   2   2   2       9281.51       9297.70        65.04 o                         
   3   2   2      14462.66      14174.22        95.61 o                         
   4   2   2       3480.69       3569.28        47.24 o                         
   5   2   2       5061.91       5123.44        62.22 o                         
   6   2   2       5399.46       5397.64        74.96 o                         
   7   2   2      30187.03      30131.71       253.37 o                         
   8   2   2        185.77        207.24        28.59 o                         
   9   2   2        449.03        382.45        38.74 o                         
  10   2   2       1389.46       1461.42        81.53 o                         
  11   2   2      16354.67      16813.30       312.74 o                         
  12   2   2         66.91        104.04        75.58 o                         
 -12   3   2       2804.19       2837.57       274.80 o                         
 -11   3   2       2090.87       2146.84       118.95 o                         
 -10   3   2      13204.51      13845.22       283.18 o                         
  -9   3   2       2358.13       2510.17        90.37 o                         
  -8   3   2      16235.30      16015.99       193.11 o                         
  -7   3   2       5024.00       5243.86        99.40 o                         
  -6   3   2      31531.72      31240.80       278.99 o                         
  -5   3   2      11598.42      11609.19       142.69 o                         
  -4   3   2      31622.60      31459.61       255.03 o                         
  -3   3   2       4340.27       4534.80        56.83 o                         
  -2   3   2      18600.40      18298.88       134.98 o                         
  -1   3   2      19096.73      19220.73       113.64 o                         
   0   3   2      20566.53      20690.48       111.27 o                         
   1   3   2        736.77       1000.02        25.27 o                         
   2   3   2         47.07         95.83         9.93 o                         
   3   3   2       9077.52       9212.81        77.77 o                         
   4   3   2       1901.83       1934.99        33.43 o                         
   5   3   2         61.32        108.43        11.40 o                         
   6   3   2       9586.82       9476.29       105.29 o                         
   7   3   2        824.96        850.90        39.72 o                         
   8   3   2      12536.81      12661.51       184.19 o                         
   9   3   2        441.57        440.03        44.47 o                         
  10   3   2      10333.80      10219.59       202.58 o                         
  11   3   2        179.73        194.68        47.42 o                         
  12   3   2       5121.09       5069.38       380.74 o                         
 -12   4   2        172.09        -41.96       142.36 o                         
 -11   4   2        691.05        651.69        69.30 o                         
 -10   4   2       4680.53       4618.90       169.92 o                         
  -9   4   2      11669.28      11865.55       183.51 o                         
  -8   4   2        975.81        986.46        47.19 o                         
  -7   4   2       2891.84       3051.82        77.96 o                         
  -6   4   2        726.87        849.26        39.16 o                         
  -5   4   2      44575.29      45061.27       344.51 o                         
  -4   4   2      24468.24      24276.92       183.92 o                         
  -3   4   2        448.75        469.61        18.31 o                         
  -2   4   2       3820.27       4059.43        52.81 o                         
  -1   4   2      57771.53      58199.86       301.33 o                         
   0   4   2      86556.91      88599.64       415.36 o                         
   1   4   2       9750.17      10058.79        81.87 o                         
   2   4   2       5586.00       5576.29        60.33 o                         
   3   4   2      11841.52      11569.21        97.69 o                         
   4   4   2      55259.24      54298.71       319.11 o                         
   5   4   2      20609.68      20230.84       157.37 o                         
   6   4   2       1252.19       1340.60        42.57 o                         
   7   4   2        722.08        722.71        40.18 o                         
   8   4   2      12792.16      12776.70       194.50 o                         
   9   4   2      15277.37      15234.39       227.97 o                         
  10   4   2         85.35        104.06        39.01 o                         
  11   4   2        317.30        275.98        48.95 o                         
  12   4   2        489.11        462.82       131.13 o                         
 -11   5   2        126.17         79.80        44.64 o                         
 -10   5   2       1015.79       1121.34        84.74 o                         
  -9   5   2       4725.12       4762.61       118.17 o                         
  -8   5   2         41.40         44.87        23.67 o                         
  -7   5   2       4982.29       4986.92        98.47 o                         
  -6   5   2       1731.19       1827.42        57.81 o                         
  -5   5   2        455.15        498.75        26.66 o                         
  -4   5   2        137.54        219.83        19.67 o                         
  -3   5   2      36739.95      35921.75       247.83 o                         
  -2   5   2       2094.82       2094.03        39.34 o                         
  -1   5   2      21952.41      21766.04       170.33 o                         
   0   5   2         22.69         77.30        10.27 o                         
   1   5   2      68473.80      68635.80       382.11 o                         
   2   5   2       2460.67       2664.63        44.14 o                         
   3   5   2      43496.13      43325.27       321.63 o                         
   4   5   2        199.60        182.97        16.62 o                         
   5   5   2      31224.35      31315.68       239.98 o                         
   6   5   2         75.73         91.33        15.56 o                         
   7   5   2      12763.75      13029.85       202.87 o                         
   8   5   2        167.49        186.09        31.34 o                         
   9   5   2       2374.86       2275.54        89.83 o                         
  10   5   2         26.20         68.41        37.43 o                         
  11   5   2        568.07        751.10        73.84 o                         
 -11   6   2        542.79        462.78        66.49 o                         
 -10   6   2         52.33         40.56        40.46 o                         
  -9   6   2       2501.45       2642.80        96.95 o                         
  -8   6   2       5009.94       4966.98       111.95 o                         
  -7   6   2       4265.90       4392.72        90.17 o                         
  -6   6   2       8533.43       8575.46       130.50 o                         
  -5   6   2       4642.39       4720.86        72.97 o                         
  -4   6   2         73.71         86.06        13.99 o                         
  -3   6   2      13282.31      13134.46       138.39 o                         
  -2   6   2      64907.93      65449.17       448.82 o                         
  -1   6   2        461.24        468.87        25.43 o                         
   0   6   2      11118.44      11269.26       105.47 o                         
   1   6   2      11820.95      12105.14       110.32 o                         
   2   6   2      87865.91      87451.14       469.81 o                         
   3   6   2       2472.98       2555.97        59.71 o                         
   4   6   2       7286.68       7207.76       115.25 o                         
   5   6   2       1195.28       1169.52        37.52 o                         
   6   6   2      37832.83      37879.70       340.04 o                         
   7   6   2       6625.48       6345.71       137.94 o                         
   8   6   2        764.45        724.67        54.64 o                         
   9   6   2        246.31        295.40        42.94 o                         
  10   6   2       6886.46       6927.79       169.87 o                         
  11   6   2       2738.17       2482.86       131.62 o                         
 -11   7   2         11.36         77.33        59.78 o                         
 -10   7   2      22032.64      22160.35       377.79 o                         
  -9   7   2       1952.11       1977.93        85.71 o                         
  -8   7   2       1799.87       1690.22        67.17 o                         
  -7   7   2       2692.84       2660.10        78.77 o                         
  -6   7   2      52106.23      51637.48       386.30 o                         
  -5   7   2        335.96        311.96        27.94 o                         
  -4   7   2       3270.70       3224.32        65.13 o                         
  -3   7   2      11903.96      11819.61       141.44 o                         
  -2   7   2      49991.59      49933.80       350.14 o                         
  -1   7   2       3372.60       3425.95        64.54 o                         
   0   7   2        102.46        177.40        21.89 o                         
   1   7   2      17232.91      17086.67       153.18 o                         
   2   7   2       4063.74       4072.00        68.87 o                         
   3   7   2       8197.78       8350.34       107.26 o                         
   4   7   2       3556.15       3874.35        84.54 o                         
   5   7   2      10102.85      10100.46       133.37 o                         
   6   7   2       7031.47       6704.13       124.25 o                         
   7   7   2       4130.70       4110.15       107.13 o                         
   8   7   2       6580.56       6445.72       152.27 o                         
   9   7   2        370.27        364.57        41.93 o                         
  10   7   2      10440.65      10456.28       222.29 o                         
  11   7   2        657.37        519.45        76.54 o                         
 -11   8   2       1121.45       1342.11       140.46 o                         
 -10   8   2         96.73         77.24        51.61 o                         
  -9   8   2      20735.85      20601.98       328.93 o                         
  -8   8   2        864.28        826.77        50.88 o                         
  -7   8   2       9084.74       9343.12       237.88 o                         
  -6   8   2       2435.88       2294.17        69.11 o                         
  -5   8   2      52071.03      51729.96       389.02 o                         
  -4   8   2       1407.88       1429.96        50.05 o                         
  -3   8   2       9423.97       9282.57       129.46 o                         
  -2   8   2       6799.76       6776.84       103.90 o                         
  -1   8   2      36221.90      36654.84       272.17 o                         
   0   8   2       3541.75       3426.06        59.37 o                         
   1   8   2        115.96        161.40        15.47 o                         
   2   8   2      11938.36      12026.32       134.96 o                         
   3   8   2        866.11        927.09        38.24 o                         
   4   8   2       3146.84       3203.92        80.30 o                         
   5   8   2       9004.49       9408.67       146.02 o                         
   6   8   2       3989.68       4174.59       100.19 o                         
   7   8   2       2117.16       2304.44        85.75 o                         
   8   8   2       1414.65       1589.78        80.84 o                         
   9   8   2      14311.49      14419.47       275.59 o                         
  10   8   2        432.35        478.13        80.94 o                         
  11   8   2       3234.41       3496.71       254.28 o                         
 -11   9   2         44.55         49.70       153.06 o                         
 -10   9   2       6748.72       6758.07       231.66 o                         
  -9   9   2       2349.98       2316.80       119.52 o                         
  -8   9   2       4362.25       4223.33       132.87 o                         
  -7   9   2       1963.11       1843.73        75.79 o                         
  -6   9   2      20775.45      20785.87       262.55 o                         
  -5   9   2         28.45         24.30        20.50 o                         
  -4   9   2       6210.57       6023.44       103.43 o                         
  -3   9   2      11955.57      11613.08       149.97 o                         
  -2   9   2      15213.65      15181.28       180.77 o                         
  -1   9   2       8708.93       8618.59       126.32 o                         
   0   9   2       6039.40       6104.81        81.44 o                         
   1   9   2      19743.93      19620.11       179.83 o                         
   2   9   2       1512.83       1558.54        43.04 o                         
   3   9   2      10585.95      10423.83       164.12 o                         
   4   9   2        688.61        673.32        43.93 o                         
   5   9   2      12223.68      12523.94       184.27 o                         
   6   9   2       2230.71       2301.55        86.75 o                         
   7   9   2       2194.60       2217.72        89.45 o                         
   8   9   2       3286.18       3257.69       121.84 o                         
   9   9   2       1436.18       1216.86        88.02 o                         
  10   9   2       6077.41       6130.21       204.91 o                         
 -10  10   2       1015.58        726.94       101.88 o                         
  -9  10   2        148.08        165.42        49.79 o                         
  -8  10   2        817.32        830.30        68.04 o                         
  -7  10   2       9630.85       9575.57       181.75 o                         
  -6  10   2       2879.12       2890.20        94.61 o                         
  -5  10   2       1825.82       1764.93        67.68 o                         
  -4  10   2        814.80        820.12        38.28 o                         
  -3  10   2      20607.31      20090.11       234.67 o                         
  -2  10   2      42520.90      42635.18       361.77 o                         
  -1  10   2      10796.30      10402.90       146.98 o                         
   0  10   2      14934.32      15258.51       169.93 o                         
   1  10   2      17078.65      17009.48       195.20 o                         
   2  10   2      53592.28      53906.82       425.39 o                         
   3  10   2      17592.32      17588.10       241.44 o                         
   4  10   2      13512.29      13556.51       203.30 o                         
   5  10   2       7448.82       7657.42       154.45 o                         
   6  10   2      28396.79      27952.36       389.90 o                         
   7  10   2      10126.86      10195.35       223.99 o                         
   8  10   2       1103.66       1044.75        79.49 o                         
   9  10   2       1927.40       1801.14       117.77 o                         
  10  10   2       4813.83       5024.01       213.53 o                         
 -10  11   2       2384.74       2636.48       193.44 o                         
  -9  11   2         29.51          1.08        47.07 o                         
  -8  11   2        176.62         73.86        46.42 o                         
  -7  11   2        145.20        158.16        32.85 o                         
  -6  11   2       7542.73       7376.52       156.82 o                         
  -5  11   2       6582.23       6441.35       137.97 o                         
  -4  11   2        574.47        575.33        37.29 o                         
  -3  11   2       5037.10       5019.73       119.33 o                         
  -2  11   2       3374.38       3554.83        94.28 o                         
  -1  11   2      32711.11      32674.44       327.60 o                         
   0  11   2        257.67        243.82        24.29 o                         
   1  11   2      21692.91      22270.66       260.28 o                         
   2  11   2         45.76         68.85        27.01 o                         
   3  11   2      34156.40      34333.53       340.75 o                         
   4  11   2       1981.83       2165.51        93.04 o                         
   5  11   2      20303.92      20668.27       323.62 o                         
   6  11   2        219.23        218.88        59.59 o                         
   7  11   2       8561.57       8322.59       221.27 o                         
   8  11   2       2374.82       2331.66       130.77 o                         
   9  11   2       3169.65       3269.57       161.35 o                         
  10  11   2        833.90       1050.91       128.99 o                         
 -10  12   2       4023.82       2845.27       424.66 o                         
  -9  12   2       6458.78       6332.11       227.00 o                         
  -8  12   2       2521.19       2274.00       118.20 o                         
  -7  12   2       9860.32       9758.55       191.36 o                         
  -6  12   2       5210.53       4937.36       129.81 o                         
  -5  12   2      15307.60      15170.92       238.10 o                         
  -4  12   2      20478.38      20708.69       272.98 o                         
  -3  12   2      11218.12      11426.42       189.45 o                         
  -2  12   2       1524.94       1516.91        62.84 o                         
  -1  12   2       7250.07       7237.68       136.93 o                         
   0  12   2      42482.78      43479.32       443.07 o                         
   1  12   2       3035.95       3341.36        98.98 o                         
   2  12   2        140.17        160.28        34.80 o                         
   3  12   2        488.49        630.47        50.14 o                         
   4  12   2      29875.40      29840.22       395.39 o                         
   5  12   2        943.40       1053.02        80.38 o                         
   6  12   2        134.28        208.50        44.98 o                         
   7  12   2       4544.68       4607.29       184.53 o                         
   8  12   2      14063.48      13618.90       485.25 o                         
   9  12   2       4742.15       4668.92       197.63 o                         
  10  12   2        412.52        584.59       125.70 o                         
  -9  13   2        224.73        109.20       118.25 o                         
  -8  13   2      13672.27      13555.69       297.49 o                         
  -7  13   2        418.91        318.67        43.98 o                         
  -6  13   2      12631.31      12062.53       223.60 o                         
  -5  13   2        767.35        645.99        52.44 o                         
  -4  13   2      19921.05      19599.71       286.74 o                         
  -3  13   2        587.19        522.88        47.86 o                         
  -2  13   2      10484.93      10395.04       182.47 o                         
  -1  13   2        141.60        263.44        35.01 o                         
   0  13   2       7820.77       8034.89       170.55 o                         
   1  13   2        103.09        174.71        37.72 o                         
   2  13   2        305.32        268.42        43.98 o                         
   3  13   2        607.58        651.68        61.71 o                         
   4  13   2        180.13        203.28        44.59 o                         
   5  13   2          7.94          2.31        43.52 o                         
   6  13   2       5102.12       5133.94       197.27 o                         
   7  13   2        584.20        581.11        77.88 o                         
   8  13   2       4403.22       4300.31       188.06 o                         
   9  13   2         25.51         60.38        64.33 o                         
  -9  14   2       1707.58       1383.10       231.85 o                         
  -8  14   2          3.07        -15.25        50.99 o                         
  -7  14   2      22836.21      22395.51       387.93 o                         
  -6  14   2         20.03        -19.97        41.72 o                         
  -5  14   2       1107.20       1033.62        78.69 o                         
  -4  14   2       3482.92       3355.64       137.96 o                         
  -3  14   2      39783.98      39682.06       430.68 o                         
  -2  14   2        753.21        689.73        55.57 o                         
  -1  14   2       1975.70       2040.71        88.34 o                         
   0  14   2      15721.47      16321.79       271.61 o                         
   1  14   2      20470.60      21548.47       294.22 o                         
   2  14   2       1322.31       1465.74        79.98 o                         
   3  14   2      14732.26      14870.18       281.29 o                         
   4  14   2      16237.23      16232.27       296.06 o                         
   5  14   2       3294.07       3385.02       148.42 o                         
   6  14   2        405.85        454.35        68.97 o                         
   7  14   2      19101.05      18353.77       405.57 o                         
   8  14   2       4358.21       4249.90       193.22 o                         
   9  14   2        128.45        106.59       105.35 o                         
  -8  15   2         99.19         24.53       101.54 o                         
  -7  15   2        161.46         53.68        58.35 o                         
  -6  15   2       4380.86       4530.00       157.55 o                         
  -5  15   2       3691.74       3521.88       135.69 o                         
  -4  15   2         86.22        114.04        46.57 o                         
  -3  15   2       4676.02       4664.95       153.54 o                         
  -2  15   2       4042.87       3831.81       130.02 o                         
  -1  15   2      20382.24      21152.96       307.06 o                         
   0  15   2         85.22        117.95        42.19 o                         
   1  15   2      15186.74      15703.98       361.08 o                         
   2  15   2        611.53        649.15        66.05 o                         
   3  15   2      22658.16      22761.14       367.84 o                         
   4  15   2        115.02         66.48        44.71 o                         
   5  15   2      10054.26      10157.53       291.28 o                         
   6  15   2        892.04        839.41        93.19 o                         
   7  15   2       7240.78       7266.36       259.37 o                         
   8  15   2         18.15        121.32        64.38 o                         
  -8  16   2        207.42        200.80       121.96 o                         
  -7  16   2       3017.05       2270.16       323.69 o                         
  -6  16   2        420.56        354.90        63.78 o                         
  -5  16   2         11.15         10.65        47.45 o                         
  -4  16   2      10614.50      10119.16       274.19 o                         
  -3  16   2       2785.90       2763.72       140.11 o                         
  -2  16   2       2066.92       2149.62       106.86 o                         
  -1  16   2         20.96         69.21        41.12 o                         
   0  16   2      33754.75      34662.36       464.83 o                         
   1  16   2       2140.56       2113.39       129.66 o                         
   2  16   2       5931.51       6089.82       194.37 o                         
   3  16   2       1099.40       1216.71        93.06 o                         
   4  16   2      31034.93      30589.07       567.85 o                         
   5  16   2        199.49        124.53        54.59 o                         
   6  16   2       2718.20       2579.94       152.50 o                         
   7  16   2       1995.48       1900.28       154.22 o                         
   8  16   2      10610.89       9263.23       834.98 o                         
  -7  17   2        694.21        233.41       140.24 o                         
  -6  17   2       1804.23       1596.23       143.62 o                         
  -5  17   2         61.78         22.96        55.06 o                         
  -4  17   2      15728.40      15939.67       358.28 o                         
  -3  17   2       5207.30       5363.25       213.83 o                         
  -2  17   2        619.95        750.65        78.53 o                         
  -1  17   2       2666.96       2882.81       126.78 o                         
   0  17   2       7325.12       7480.06       203.18 o                         
   1  17   2      10063.72      10409.95       348.45 o                         
   2  17   2        377.78        316.18        59.12 o                         
   3  17   2       8221.88       8201.53       237.77 o                         
   4  17   2         28.12         81.99        53.58 o                         
   5  17   2       4867.17       4541.68       193.10 o                         
   6  17   2       1625.05       1457.31       140.61 o                         
   7  17   2       5542.64       6217.15       704.20 o                         
  -6  18   2       1242.09       1265.86       229.97 o                         
  -5  18   2       9017.27       8796.59       355.29 o                         
  -4  18   2        453.56        470.87        75.61 o                         
  -3  18   2      10236.15      10510.42       310.34 o                         
  -2  18   2       3091.99       3274.14       158.92 o                         
  -1  18   2       4957.09       4905.37       178.73 o                         
   0  18   2       1124.57       1339.46       106.99 o                         
   1  18   2        525.93        529.12        77.63 o                         
   2  18   2       5721.64       5566.68       221.24 o                         
   3  18   2         15.23        121.31        56.57 o                         
   4  18   2       1908.41       2138.68       135.71 o                         
   5  18   2       2549.37       2634.72       161.00 o                         
  -5  19   2        664.51        682.42       173.26 o                         
  -4  19   2       4959.38       4507.94       235.19 o                         
  -3  19   2        692.37        637.33        88.02 o                         
  -2  19   2       7607.73       7943.81       270.51 o                         
  -1  19   2       4295.40       4323.53       216.66 o                         
   0  19   2        967.25        931.72       107.63 o                         
   1  19   2       2196.84       2195.52       143.64 o                         
   2  19   2        679.04        643.38        89.82 o                         
   3  19   2       4167.31       4230.06       202.23 o                         
   4  19   2        101.09         70.26        67.09 o                         
   5  19   2        955.36       1374.37       348.33 o                         
  -4  20   2       1017.38        889.84       164.68 o                         
  -3  20   2         72.33        -71.22        73.40 o                         
  -2  20   2       5553.35       5573.26       381.31 o                         
  -1  20   2       3933.95       3846.60       247.74 o                         
   0  20   2       5745.99       6001.74       274.12 o                         
   1  20   2       1019.94       1122.70       115.34 o                         
   2  20   2      13127.17      13948.20       466.97 o                         
   3  20   2       1912.56       1749.24       207.01 o                         
  -2  21   2        101.97        292.26       186.18 o                         
   0  21   2         29.77          6.10       104.87 o                         
   1  21   2      17337.12      17168.57      1010.93 o                         
   2  21   2         24.41        282.26       189.15 o                         
 -11   0   3      15533.01      15645.75       432.40 o                         
  -9   0   3       3128.15       2985.13       151.60 o                         
  -7   0   3      56861.21      55663.04       595.49 o                         
  -5   0   3      12840.37      12830.84       181.41 o                         
  -3   0   3     105143.68     100725.49      1675.13 o                         
  -1   0   3       1598.04       1617.69        26.60 o                         
   1   0   3      80751.00      80861.95       628.66 o                         
   3   0   3       6050.98       6695.87        88.94 o                         
   5   0   3          4.65         37.37        16.10 o                         
   7   0   3      15219.84      15361.73       277.88 o                         
   9   0   3       4480.96       4369.43       189.50 o                         
  11   0   3      13751.69      14253.43       456.77 o                         
 -12   1   3       4373.52       4169.63       495.47 o                         
 -11   1   3       7052.86       7277.14       220.65 o                         
 -10   1   3        215.63        184.47        38.95 o                         
  -9   1   3        294.31        294.32        38.25 o                         
  -8   1   3      29175.30      29724.08       320.77 o                         
  -7   1   3       5583.08       5577.10       100.17 o                         
  -6   1   3       3522.75       3608.39        83.70 o                         
  -5   1   3       9832.29       9707.45       113.84 o                         
  -4   1   3      80776.39      78815.42       654.90 o                         
  -3   1   3        421.20        447.61        22.99 o                         
  -2   1   3       2176.77       2098.02        37.38 o                         
  -1   1   3      60264.00      59357.47       419.94 o                         
   0   1   3      58408.19      58704.02       247.85 o                         
   1   1   3       7653.42       7692.73        47.76 o                         
   2   1   3        101.35        159.65        10.64 o                         
   3   1   3      30271.54      29559.99       164.04 o                         
   4   1   3       2103.15       2069.90        36.18 o                         
   5   1   3       9502.31       9386.71        88.09 o                         
   6   1   3       2251.57       2202.30        46.91 o                         
   7   1   3      11059.19      10834.85       151.93 o                         
   8   1   3       2341.84       2530.75        84.37 o                         
   9   1   3       1225.58       1277.73        70.84 o                         
  10   1   3       3907.39       3853.43       146.97 o                         
  11   1   3       1421.21       1510.90        94.32 o                         
  12   1   3       5224.45       5073.25       273.86 o                         
 -12   2   3       2472.33       2667.39       267.62 o                         
 -11   2   3        356.23        341.26        53.05 o                         
 -10   2   3       7507.86       7440.15       173.50 o                         
  -9   2   3       3057.59       2971.78       106.85 o                         
  -8   2   3         39.72        -13.16        23.88 o                         
  -7   2   3        864.78        849.03        45.47 o                         
  -6   2   3       2713.71       2740.34        68.78 o                         
  -5   2   3      11322.02      11065.43       128.25 o                         
  -4   2   3      20708.46      20619.41       169.47 o                         
  -3   2   3         94.93        143.77         9.66 o                         
  -2   2   3       1349.01       1264.32        37.30 o                         
  -1   2   3      35676.11      35716.44       250.01 o                         
   0   2   3     151947.78     154947.45      1009.02 o                         
   1   2   3       8445.34       8702.25        61.65 o                         
   2   2   3      19810.32      19657.34       112.61 o                         
   3   2   3      20703.83      20912.46       130.08 o                         
   4   2   3     110432.65     109552.84       657.72 o                         
   5   2   3      10803.39      10653.92        97.16 o                         
   6   2   3      12126.62      11868.44       119.50 o                         
   7   2   3       1925.25       1891.05        60.24 o                         
   8   2   3      29950.53      29828.49       318.44 o                         
   9   2   3       7511.33       7566.01       162.77 o                         
  10   2   3        332.04        308.38        48.27 o                         
  11   2   3        221.29        271.78        49.55 o                         
  12   2   3       4142.85       3520.23       408.12 o                         
 -12   3   3       1826.51       2033.71       349.52 o                         
 -11   3   3       6251.14       6438.32       192.09 o                         
 -10   3   3        860.45        967.13        70.68 o                         
  -9   3   3       1723.58       1750.82        82.47 o                         
  -8   3   3       5118.65       5203.99       114.27 o                         
  -7   3   3       2096.13       2037.86        65.82 o                         
  -6   3   3        283.07        285.97        26.08 o                         
  -5   3   3       1772.21       1799.08        55.51 o                         
  -4   3   3      11041.89      10644.47       111.63 o                         
  -3   3   3      15080.48      15230.00       122.54 o                         
  -2   3   3        421.85        539.46        20.16 o                         
  -1   3   3      36258.07      36274.46       246.09 o                         
   0   3   3       9161.98       9158.91        75.47 o                         
   1   3   3      68972.11      69536.32       345.58 o                         
   2   3   3          2.87         60.36         8.96 o                         
   3   3   3      46660.65      46335.62       244.98 o                         
   4   3   3        970.19        954.32        26.94 o                         
   5   3   3      37495.58      37106.05       251.76 o                         
   6   3   3       1088.62       1080.33        35.78 o                         
   7   3   3      19215.10      19128.36       200.23 o                         
   8   3   3         94.65         98.52        28.58 o                         
   9   3   3       8738.64       8438.96       174.36 o                         
  10   3   3       1310.25       1170.53        70.84 o                         
  11   3   3       2140.84       2197.78       108.00 o                         
  12   3   3         70.10        253.60       141.95 o                         
 -11   4   3       3704.49       3667.84       153.16 o                         
 -10   4   3        112.38        117.06        38.24 o                         
  -9   4   3       5664.20       5787.45       153.93 o                         
  -8   4   3       7977.07       8070.82       151.93 o                         
  -7   4   3      19977.10      19834.85       223.12 o                         
  -6   4   3       7661.65       7592.65       118.33 o                         
  -5   4   3      12401.88      12183.66       138.60 o                         
  -4   4   3       3176.27       3034.40        50.29 o                         
  -3   4   3      39558.69      39266.09       260.81 o                         
  -2   4   3      47349.59      47039.83       312.78 o                         
  -1   4   3       6517.85       6403.00        75.28 o                         
   0   4   3        164.76        263.99        14.47 o                         
   1   4   3      16300.91      16021.91       124.01 o                         
   2   4   3      91980.77      92352.03       496.64 o                         
   3   4   3       1238.68       1331.05        36.02 o                         
   4   4   3       2433.35       2458.61        47.87 o                         
   5   4   3          2.64         49.14        11.92 o                         
   6   4   3      39700.52      39417.43       298.84 o                         
   7   4   3       9553.89       9380.08       145.47 o                         
   8   4   3        165.99        167.92        32.39 o                         
   9   4   3       1929.88       2028.79        87.19 o                         
  10   4   3       8126.15       7936.36       182.19 o                         
  11   4   3       7632.97       7869.42       229.36 o                         
 -11   5   3       1088.96        975.76        92.07 o                         
 -10   5   3       6045.07       6282.49       176.16 o                         
  -9   5   3       3587.12       3514.27       113.80 o                         
  -8   5   3      12289.72      12521.96       201.49 o                         
  -7   5   3       3600.84       3530.91        82.73 o                         
  -6   5   3      32070.44      32552.84       283.54 o                         
  -5   5   3       6913.06       6656.42        92.17 o                         
  -4   5   3      30432.07      30147.60       220.00 o                         
  -3   5   3      10051.68       9995.12       115.67 o                         
  -2   5   3      48779.83      48422.39       320.30 o                         
  -1   5   3       6043.32       6276.79        81.25 o                         
   0   5   3       9778.70       9714.74        98.03 o                         
   1   5   3       6831.22       6837.46        75.96 o                         
   2   5   3      15304.98      15868.23       126.67 o                         
   3   5   3       1832.60       1875.26        42.50 o                         
   4   5   3        564.83        579.45        26.81 o                         
   5   5   3       2517.61       2514.68        55.94 o                         
   6   5   3        243.08        235.38        21.92 o                         
   7   5   3         93.22         78.68        29.96 o                         
   8   5   3       6725.08       6712.57       141.63 o                         
   9   5   3        584.55        597.17        52.70 o                         
  10   5   3       4538.67       4554.67       143.97 o                         
  11   5   3         86.35         78.52        64.78 o                         
 -11   6   3        894.79        962.88       107.87 o                         
 -10   6   3       1892.77       1909.12        99.09 o                         
  -9   6   3      20396.49      20525.99       304.43 o                         
  -8   6   3        137.27        115.50        31.54 o                         
  -7   6   3       3024.09       3083.61        77.41 o                         
  -6   6   3         30.96         50.82        19.09 o                         
  -5   6   3      65270.75      64335.19       417.61 o                         
  -4   6   3        756.87        806.45        36.65 o                         
  -3   6   3       1774.16       1845.82        48.16 o                         
  -2   6   3       8476.90       8492.20       105.33 o                         
  -1   6   3      94775.73      94787.65       594.98 o                         
   0   6   3       7364.50       7269.56        84.25 o                         
   1   6   3       3148.53       3182.50        49.72 o                         
   2   6   3      25811.65      25793.14       211.79 o                         
   3   6   3      35973.88      36690.54       315.72 o                         
   4   6   3       4050.52       4035.98        78.03 o                         
   5   6   3      25688.52      25019.21       206.21 o                         
   6   6   3      17378.23      17085.56       210.21 o                         
   7   6   3       2518.14       2612.31        88.93 o                         
   8   6   3        721.15        737.53        52.85 o                         
   9   6   3      25843.17      25963.21       390.11 o                         
  10   6   3       2803.43       2909.42       117.01 o                         
  11   6   3        148.11        206.65        60.25 o                         
 -11   7   3       1473.76       1967.35       194.86 o                         
 -10   7   3       2275.76       2363.84       126.39 o                         
  -9   7   3       4939.86       5053.70       145.84 o                         
  -8   7   3       2997.92       3146.87       100.95 o                         
  -7   7   3         17.22         71.29        23.17 o                         
  -6   7   3       7309.28       7493.31       123.30 o                         
  -5   7   3         37.44         58.99        20.09 o                         
  -4   7   3       6166.07       6208.80       102.76 o                         
  -3   7   3      11413.36      11119.88       139.93 o                         
  -2   7   3      10828.89      10693.15       139.39 o                         
  -1   7   3      16626.55      16531.91       166.14 o                         
   0   7   3       1341.32       1316.28        36.39 o                         
   1   7   3      52098.11      52631.62       339.45 o                         
   2   7   3        871.48        841.56        27.91 o                         
   3   7   3      19889.82      19702.81       187.33 o                         
   4   7   3         84.95        117.72        18.66 o                         
   5   7   3      39872.76      39514.84       377.55 o                         
   6   7   3          4.22          3.74        24.29 o                         
   7   7   3       8069.99       8124.12       175.22 o                         
   8   7   3       2798.19       2783.98       109.15 o                         
   9   7   3       9292.58       9610.73       253.30 o                         
  10   7   3        283.22        279.23        56.87 o                         
  11   7   3        651.95        490.07        80.18 o                         
 -11   8   3         60.37         97.42        89.07 o                         
 -10   8   3        815.12        820.78        83.90 o                         
  -9   8   3       1520.71       1560.32        94.38 o                         
  -8   8   3       6701.40       6600.00       160.13 o                         
  -7   8   3         88.91        121.29        26.25 o                         
  -6   8   3       4201.68       3992.38        90.18 o                         
  -5   8   3       4453.23       4437.80        85.24 o                         
  -4   8   3        885.11        899.20        41.13 o                         
  -3   8   3        205.34        285.78        26.87 o                         
  -2   8   3      55679.59      55391.07       406.90 o                         
  -1   8   3       1718.96       1671.00        47.36 o                         
   0   8   3       1370.22       1438.73        45.59 o                         
   1   8   3        527.49        523.83        26.99 o                         
   2   8   3     127005.37     127712.36       742.19 o                         
   3   8   3        206.83        207.21        19.74 o                         
   4   8   3       4099.51       4189.88        88.66 o                         
   5   8   3       2512.63       2382.06        71.16 o                         
   6   8   3      70695.24      72873.16       598.90 o                         
   7   8   3        222.86        229.01        36.90 o                         
   8   8   3        310.83        333.66        47.41 o                         
   9   8   3       1608.14       1532.53       101.96 o                         
  10   8   3      15896.16      15798.23       503.52 o                         
  11   8   3          4.48         -3.53        67.14 o                         
 -11   9   3       3020.91       3098.43       480.00 o                         
 -10   9   3       7498.38       7833.78       232.62 o                         
  -9   9   3        244.73        221.26        47.74 o                         
  -8   9   3        300.84        203.72        54.37 o                         
  -7   9   3       3216.01       3256.34       101.02 o                         
  -6   9   3      26044.91      26038.15       277.57 o                         
  -5   9   3       2153.99       2165.57        67.93 o                         
  -4   9   3        873.00        884.32        42.11 o                         
  -3   9   3       1556.54       1643.45        59.78 o                         
  -2   9   3      40960.30      40888.19       339.55 o                         
  -1   9   3      13493.13      13238.94       148.47 o                         
   0   9   3        204.98        248.26        20.80 o                         
   1   9   3      12581.59      12388.64       138.82 o                         
   2   9   3      15060.65      15216.66       184.39 o                         
   3   9   3      20665.20      20593.54       315.59 o                         
   4   9   3       2215.16       2209.89        77.45 o                         
   5   9   3      12038.40      12320.00       202.69 o                         
   6   9   3         90.42         76.90        24.50 o                         
   7   9   3       5868.61       5961.52       165.51 o                         
   8   9   3       3596.03       3502.45       153.01 o                         
   9   9   3       7563.71       7175.76       230.84 o                         
  10   9   3       2059.31       2003.51       122.38 o                         
 -10  10   3       1117.68        919.37       104.61 o                         
  -9  10   3      18009.15      17886.33       336.30 o                         
  -8  10   3        932.70       1007.08        81.02 o                         
  -7  10   3       6329.70       6139.00       145.75 o                         
  -6  10   3       1317.54       1289.52        62.83 o                         
  -5  10   3      36654.07      36371.75       342.79 o                         
  -4  10   3       2907.18       2978.38        78.80 o                         
  -3  10   3      12322.33      12302.58       168.48 o                         
  -2  10   3       1187.91       1313.31        50.92 o                         
  -1  10   3      37267.54      37250.98       300.30 o                         
   0  10   3       5103.57       5181.22        85.43 o                         
   1  10   3        834.59        841.24        38.04 o                         
   2  10   3        450.67        566.83        36.92 o                         
   3  10   3       6584.55       6704.21       130.14 o                         
   4  10   3       6784.11       6547.77       157.67 o                         
   5  10   3       3661.81       3745.21       122.51 o                         
   6  10   3        450.45        541.75        57.88 o                         
   7  10   3       1344.72       1384.04        88.66 o                         
   8  10   3       2693.14       2867.03       143.51 o                         
   9  10   3       9578.73       9520.95       275.03 o                         
  10  10   3        518.01        365.06        79.46 o                         
 -10  11   3       1737.72       1808.78       227.81 o                         
  -9  11   3       2866.64       2805.09       141.13 o                         
  -8  11   3      16954.11      16850.41       337.11 o                         
  -7  11   3        888.63        914.90        70.82 o                         
  -6  11   3      11331.45      11407.79       193.24 o                         
  -5  11   3       1569.35       1548.68        67.50 o                         
  -4  11   3      27683.19      27760.48       287.10 o                         
  -3  11   3       8738.34       8831.13       145.60 o                         
  -2  11   3      16609.47      16814.70       208.02 o                         
  -1  11   3        272.31        293.80        34.41 o                         
   0  11   3      10114.07      10033.95       127.21 o                         
   1  11   3      14782.91      14856.32       173.36 o                         
   2  11   3       1864.53       1899.06        74.07 o                         
   3  11   3       1432.74       1574.52        86.43 o                         
   4  11   3          7.77         96.91        36.75 o                         
   5  11   3       6912.91       6949.12       175.26 o                         
   6  11   3       1036.20       1040.17        99.31 o                         
   7  11   3        828.48        852.82        83.69 o                         
   8  11   3       4339.82       3874.93       172.04 o                         
   9  11   3       1188.32       1031.29       126.35 o                         
  10  11   3       3293.47       3376.23       317.16 o                         
  -9  12   3        816.72        983.35       119.09 o                         
  -8  12   3       1553.56       1585.02       106.34 o                         
  -7  12   3       6870.95       6625.51       183.07 o                         
  -6  12   3          2.59         64.35        29.60 o                         
  -5  12   3       1915.82       1925.44        86.61 o                         
  -4  12   3       1689.77       1715.87        70.43 o                         
  -3  12   3      14860.72      15265.55       213.95 o                         
  -2  12   3       8531.80       8710.02       158.69 o                         
  -1  12   3        336.66        309.77        34.13 o                         
   0  12   3      12047.17      12022.59       190.24 o                         
   1  12   3      18251.24      18535.40       257.34 o                         
   2  12   3      25805.25      26720.43       322.16 o                         
   3  12   3       2190.91       2262.36        95.88 o                         
   4  12   3      14428.92      14697.65       274.23 o                         
   5  12   3       4660.03       4826.20       166.29 o                         
   6  12   3      13805.51      13868.73       303.26 o                         
   7  12   3       6371.22       6237.05       218.53 o                         
   8  12   3       4109.56       3958.78       179.52 o                         
   9  12   3        270.50        252.06        61.90 o                         
  -9  13   3         77.04         66.33        74.42 o                         
  -8  13   3        282.20        272.67        54.42 o                         
  -7  13   3       7395.34       7540.34       225.28 o                         
  -6  13   3          4.70         58.81        35.96 o                         
  -5  13   3       6817.25       6749.22       166.15 o                         
  -4  13   3        318.20        319.02        40.03 o                         
  -3  13   3        155.87        168.88        33.90 o                         
  -2  13   3        282.91        244.23        34.63 o                         
  -1  13   3      30460.79      31091.18       329.15 o                         
   0  13   3        142.01        103.52        33.90 o                         
   1  13   3       8509.72       8873.02       187.54 o                         
   2  13   3        198.86        113.02        38.75 o                         
   3  13   3      31520.37      31902.13       492.70 o                         
   4  13   3         46.73         43.87        39.52 o                         
   5  13   3      14175.09      14301.54       331.46 o                         
   6  13   3         14.59         17.20        52.70 o                         
   7  13   3      11090.25      10937.38       301.41 o                         
   8  13   3        170.98        116.75        61.32 o                         
   9  13   3       5649.40       5655.69       305.52 o                         
  -9  14   3        836.87        986.12       290.23 o                         
  -8  14   3        177.15        110.27        65.52 o                         
  -7  14   3       6915.37       6794.62       234.84 o                         
  -6  14   3        975.93       1067.28        87.38 o                         
  -5  14   3       2301.17       2257.41       105.99 o                         
  -4  14   3       3966.11       3753.03       139.67 o                         
  -3  14   3      12246.48      12368.47       219.62 o                         
  -2  14   3       1209.24       1133.41        80.67 o                         
  -1  14   3        864.21        888.08        59.02 o                         
   0  14   3      15680.58      15986.16       258.86 o                         
   1  14   3       4235.78       4210.05       129.16 o                         
   2  14   3       7332.92       7665.33       189.08 o                         
   3  14   3        294.17        224.26        47.03 o                         
   4  14   3      17965.04      18924.98       371.52 o                         
   5  14   3          6.26        -30.37        50.07 o                         
   6  14   3       4894.79       4876.17       243.63 o                         
   7  14   3       2094.74       1991.91       136.26 o                         
   8  14   3       6275.19       6173.22       291.51 o                         
  -8  15   3      18796.08      17641.92       688.64 o                         
  -7  15   3        620.88        500.89        79.47 o                         
  -6  15   3       2386.14       2250.49       137.51 o                         
  -5  15   3        758.76        512.36        68.88 o                         
  -4  15   3      33262.43      32525.07       462.79 o                         
  -3  15   3         75.02        108.27        41.47 o                         
  -2  15   3       2386.07       2499.68       103.11 o                         
  -1  15   3       3941.14       3972.18       128.06 o                         
   0  15   3      18303.57      18811.51       304.94 o                         
   1  15   3        170.92        237.17        50.66 o                         
   2  15   3         68.90        126.74        43.83 o                         
   3  15   3       3190.81       3059.63       130.40 o                         
   4  15   3        775.61        626.44        74.02 o                         
   5  15   3        516.39        533.10        76.83 o                         
   6  15   3       2874.66       2537.29       161.36 o                         
   7  15   3       1254.19       1034.77       102.21 o                         
   8  15   3       2299.37       2213.64       297.99 o                         
  -7  16   3      13408.36      13700.65       531.39 o                         
  -6  16   3       1196.37       1033.59        90.61 o                         
  -5  16   3       7553.52       7203.17       213.94 o                         
  -4  16   3       4182.34       4104.82       166.35 o                         
  -3  16   3      18373.51      18033.73       396.35 o                         
  -2  16   3       1277.69       1339.78        93.33 o                         
  -1  16   3       6870.95       6960.68       175.07 o                         
   0  16   3      12259.89      12541.58       250.65 o                         
   1  16   3       7555.21       8027.46       237.87 o                         
   2  16   3       1325.16       1470.28       105.43 o                         
   3  16   3        257.97        247.25        55.26 o                         
   4  16   3      11796.08      11500.97       293.71 o                         
   5  16   3         13.68         49.48        55.84 o                         
   6  16   3       1718.14       1685.27       137.75 o                         
   7  16   3       2739.39       2656.15       183.45 o                         
  -7  17   3       1494.78       1484.73       365.10 o                         
  -6  17   3       7601.07       7863.22       391.50 o                         
  -5  17   3        572.25        458.42        64.80 o                         
  -4  17   3       4800.74       4854.20       208.64 o                         
  -3  17   3        411.59        420.11        73.59 o                         
  -2  17   3       5509.73       5638.10       190.19 o                         
  -1  17   3       5530.89       5445.20       167.43 o                         
   0  17   3       2495.41       2394.69       127.26 o                         
   1  17   3       5050.32       5501.90       215.09 o                         
   2  17   3        817.02        790.55        82.20 o                         
   3  17   3      12094.17      12374.96       326.44 o                         
   4  17   3          0.73         26.42        57.49 o                         
   5  17   3       4315.42       4566.06       196.41 o                         
   6  17   3        242.28        199.54        85.59 o                         
   7  17   3       6611.30       6862.12       730.47 o                         
  -6  18   3          9.40       -210.05       210.05 o                         
  -5  18   3       3866.61       3830.31       217.12 o                         
  -4  18   3       1136.65       1047.64       105.36 o                         
  -3  18   3       2629.39       2654.78       159.88 o                         
  -2  18   3       3999.09       3887.02       172.83 o                         
  -1  18   3       5552.61       5854.66       226.94 o                         
   0  18   3      12058.77      12284.92       312.41 o                         
   1  18   3       1953.16       1988.50       135.89 o                         
   2  18   3       9574.43       9777.62       298.71 o                         
   3  18   3       4463.67       4337.81       190.99 o                         
   4  18   3      14349.67      14539.44       339.92 o                         
   5  18   3       2521.55       2293.57       189.52 o                         
  -5  19   3        536.86        717.84       265.02 o                         
  -4  19   3       4137.33       3742.74       264.26 o                         
  -3  19   3       4596.24       4606.97       209.03 o                         
  -2  19   3        502.24        502.65       100.82 o                         
  -1  19   3       2120.43       2427.82       163.50 o                         
   0  19   3       2701.56       2687.60       158.51 o                         
   1  19   3      11488.05      11419.80       328.10 o                         
   2  19   3         29.36         65.95        62.72 o                         
   3  19   3       4693.77       4786.70       299.64 o                         
   4  19   3        100.71       -121.26       121.26 o                         
  -4  20   3       1591.97       1582.55       327.29 o                         
  -3  20   3       4525.94       4151.28       324.03 o                         
  -2  20   3       5344.06       5334.08       402.73 o                         
  -1  20   3       8092.64       7082.80       433.86 o                         
   0  20   3        429.38        272.48        73.45 o                         
   1  20   3        748.28        752.56       106.71 o                         
   2  20   3       7707.37       7415.10       339.16 o                         
   3  20   3       1670.10       1415.08       249.29 o                         
   4  20   3         60.58        544.60       243.06 o                         
   0  21   3       3277.64       3081.99       478.05 o                         
   1  21   3         80.36        144.00       118.52 o                         
 -10   0   4       8652.75       9294.99       399.86 o                         
  -8   0   4       1840.01       1964.31       110.05 o                         
  -6   0   4      13288.88      13311.87       219.65 o                         
  -4   0   4      11408.48      11549.72       137.17 o                         
  -2   0   4        266.64        352.61        37.93 o                         
   0   0   4      74832.02      73018.15       489.57 o                         
   2   0   4        525.19        634.26        25.38 o                         
   4   0   4     127116.29     122692.76      1495.80 o                         
   6   0   4        597.49        549.69        38.19 o                         
   8   0   4      57738.70      58203.75       686.23 o                         
  10   0   4        344.16        300.57        72.21 o                         
  12   0   4      10033.15      11204.46       819.28 o                         
 -12   1   4       2574.55       2878.86       329.40 o                         
 -11   1   4       5780.84       6023.73       180.76 o                         
 -10   1   4         33.88         68.93        35.12 o                         
  -9   1   4       4158.49       4201.40       121.89 o                         
  -8   1   4      16312.81      16427.99       280.19 o                         
  -7   1   4       3115.38       3147.46        85.14 o                         
  -6   1   4       2055.21       2066.88        65.65 o                         
  -5   1   4       2104.42       2152.70        44.94 o                         
  -4   1   4      34555.68      33603.65       247.16 o                         
  -3   1   4       1577.31       1670.76        34.59 o                         
  -2   1   4       6581.53       6839.58        77.88 o                         
  -1   1   4       2032.84       1902.06        27.98 o                         
   0   1   4      44570.60      44523.27       204.00 o                         
   1   1   4      25437.14      25046.53       127.19 o                         
   2   1   4        456.81        574.66        18.23 o                         
   3   1   4      35770.29      35709.41       202.95 o                         
   4   1   4       8520.41       8641.87        84.04 o                         
   5   1   4      22862.83      22853.83       170.51 o                         
   6   1   4       3046.60       3054.08        65.65 o                         
   7   1   4      19040.95      19488.79       206.02 o                         
   8   1   4        254.17        288.95        37.79 o                         
   9   1   4       4769.82       4630.25       139.11 o                         
  10   1   4       2923.91       2726.82       126.69 o                         
  11   1   4       4462.46       4570.04       166.78 o                         
 -11   2   4       3841.66       3957.00       151.39 o                         
 -10   2   4         71.69        117.20        37.61 o                         
  -9   2   4       1355.71       1370.32        77.07 o                         
  -8   2   4       3427.95       3365.41       122.49 o                         
  -7   2   4      39603.61      39689.16       348.99 o                         
  -6   2   4        582.46        555.61        32.96 o                         
  -5   2   4       7945.79       7712.02        99.75 o                         
  -4   2   4       1029.44       1046.48        29.89 o                         
  -3   2   4      96480.91      91624.41       742.69 o                         
  -2   2   4       3010.49       3017.75        54.53 o                         
  -1   2   4       8400.78       8498.33        85.26 o                         
   0   2   4       2429.12       2655.82        33.66 o                         
   1   2   4      71742.88      71416.84       480.64 o                         
   2   2   4       5309.27       5161.93        51.96 o                         
   3   2   4        940.12        927.34        23.00 o                         
   4   2   4       1677.30       1734.13        33.83 o                         
   5   2   4      19631.81      19611.97       163.18 o                         
   6   2   4       5536.21       5614.97        97.30 o                         
   7   2   4      11737.51      11785.40       157.88 o                         
   8   2   4       1367.35       1490.82        74.18 o                         
   9   2   4        255.81        215.63        38.44 o                         
  10   2   4       1153.25       1126.24        74.38 o                         
  11   2   4      12073.83      11952.03       325.73 o                         
 -11   3   4       5036.54       5179.08       173.07 o                         
 -10   3   4       8512.36       8513.67       189.95 o                         
  -9   3   4       1735.31       1833.16        86.93 o                         
  -8   3   4      10079.83      10223.03       217.14 o                         
  -7   3   4      12518.04      12471.45       176.95 o                         
  -6   3   4      31789.43      31478.88       305.06 o                         
  -5   3   4       6865.50       6774.25        96.62 o                         
  -4   3   4      40668.00      39734.95       275.35 o                         
  -3   3   4      13422.79      13378.03       113.16 o                         
  -2   3   4      51629.47      51219.08       334.45 o                         
  -1   3   4      20449.24      19891.95       163.32 o                         
   0   3   4      51216.10      50876.89       276.10 o                         
   1   3   4      10015.69      10482.77        88.66 o                         
   2   3   4      12589.98      12387.26        92.77 o                         
   3   3   4      22804.38      23176.11       155.14 o                         
   4   3   4       3551.34       3651.26        52.77 o                         
   5   3   4        739.82        775.13        26.45 o                         
   6   3   4       1643.37       1630.94        50.83 o                         
   7   3   4       5988.32       6112.67       124.79 o                         
   8   3   4       1699.28       1735.73        74.90 o                         
   9   3   4         32.96         76.00        32.55 o                         
  10   3   4       6255.74       6238.53       176.70 o                         
  11   3   4        886.40        987.41       106.19 o                         
 -11   4   4        787.68        730.84        81.56 o                         
 -10   4   4       7347.48       7568.39       229.60 o                         
  -9   4   4       4068.55       3983.78       154.48 o                         
  -8   4   4        424.09        470.11        44.78 o                         
  -7   4   4       6213.07       6253.30       133.73 o                         
  -6   4   4       7044.66       6979.92       112.39 o                         
  -5   4   4      25052.88      24775.65       210.55 o                         
  -4   4   4       4488.56       4491.61        65.86 o                         
  -3   4   4       8970.48       8970.17        94.24 o                         
  -2   4   4        154.65        236.19        21.81 o                         
  -1   4   4      34125.58      33521.98       263.75 o                         
   0   4   4      28078.77      27650.74       208.56 o                         
   1   4   4        363.64        425.55        19.56 o                         
   2   4   4       3255.75       3339.26        45.99 o                         
   3   4   4      18722.93      18671.01       140.61 o                         
   4   4   4      35726.79      35497.30       240.21 o                         
   5   4   4       4238.52       4245.70        67.73 o                         
   6   4   4       3866.72       4095.56        76.45 o                         
   7   4   4       2448.87       2373.50        74.85 o                         
   8   4   4      14055.80      14109.70       215.31 o                         
   9   4   4       7382.71       7616.82       173.57 o                         
  10   4   4        573.38        546.16        54.46 o                         
  11   4   4         79.52         91.22        61.89 o                         
 -11   5   4       2128.79       1961.67       144.15 o                         
 -10   5   4       2811.03       2670.97       128.29 o                         
  -9   5   4      15382.06      15630.01       283.91 o                         
  -8   5   4       2607.75       2743.22        94.87 o                         
  -7   5   4        159.59        201.50        28.60 o                         
  -6   5   4       5303.77       5504.70        95.80 o                         
  -5   5   4       8616.78       8384.79       109.59 o                         
  -4   5   4       2422.59       2523.05        56.63 o                         
  -3   5   4       8191.22       7937.76       115.65 o                         
  -2   5   4       7592.71       7407.26        93.32 o                         
  -1   5   4       2877.24       2815.98        54.60 o                         
   0   5   4       1386.78       1386.89        34.67 o                         
   1   5   4      40726.70      39398.04       255.67 o                         
   2   5   4       6961.62       7269.90        69.86 o                         
   3   5   4      33447.48      33383.44       220.40 o                         
   4   5   4        848.97        846.37        33.56 o                         
   5   5   4      35778.78      35402.46       272.69 o                         
   6   5   4       1173.71       1158.21        48.86 o                         
   7   5   4      20398.46      20213.42       256.45 o                         
   8   5   4        763.29        702.48        50.68 o                         
   9   5   4       8591.34       8209.54       183.02 o                         
  10   5   4        302.49        312.35        50.79 o                         
  11   5   4       3815.68       4024.26       276.94 o                         
 -11   6   4         89.18        112.54       119.66 o                         
 -10   6   4       2019.59       1946.85       113.61 o                         
  -9   6   4       1688.91       1683.12        86.97 o                         
  -8   6   4       8941.91       8850.99       180.56 o                         
  -7   6   4       2997.26       3022.41        85.95 o                         
  -6   6   4        124.64        109.94        20.03 o                         
  -5   6   4       6593.46       6627.43        98.03 o                         
  -4   6   4       2460.05       2412.10        59.67 o                         
  -3   6   4       8299.40       8351.47       111.87 o                         
  -2   6   4      21697.69      21783.60       204.42 o                         
  -1   6   4       9211.67       9210.50       106.87 o                         
   0   6   4       1747.09       1762.40        45.04 o                         
   1   6   4       5465.52       5219.44        80.20 o                         
   2   6   4      52503.67      52475.83       323.15 o                         
   3   6   4        638.67        688.21        23.43 o                         
   4   6   4       7201.79       7138.91       108.09 o                         
   5   6   4       1349.68       1358.10        54.09 o                         
   6   6   4      34706.63      34725.20       370.55 o                         
   7   6   4       1459.29       1392.48        65.79 o                         
   8   6   4       4468.66       4322.41       123.83 o                         
   9   6   4         96.64        105.75        40.78 o                         
  10   6   4      10576.93      10583.95       249.28 o                         
  11   6   4       1770.01       1258.18       197.43 o                         
 -11   7   4         52.52       -159.02       223.83 o                         
 -10   7   4      12653.71      13000.18       282.79 o                         
  -9   7   4       5001.45       4861.18       170.04 o                         
  -8   7   4        964.37        942.53        62.39 o                         
  -7   7   4       2192.71       2200.02        74.78 o                         
  -6   7   4      56116.91      56036.02       436.47 o                         
  -5   7   4       4028.80       3952.67        85.73 o                         
  -4   7   4       3290.62       3556.86        82.24 o                         
  -3   7   4       9074.00       9042.34       133.80 o                         
  -2   7   4      89865.55      88614.70       569.38 o                         
  -1   7   4        470.64        478.98        29.65 o                         
   0   7   4       2825.88       2810.45        58.17 o                         
   1   7   4      26922.24      26451.70       198.90 o                         
   2   7   4      28664.48      28025.26       199.29 o                         
   3   7   4        815.67        892.68        22.79 o                         
   4   7   4        387.15        366.53        26.62 o                         
   5   7   4      15037.84      14983.90       200.55 o                         
   6   7   4        102.02         85.00        30.26 o                         
   7   7   4       1542.92       1338.37        73.78 o                         
   8   7   4       4401.00       4182.88       136.69 o                         
   9   7   4       2412.27       2390.15       118.06 o                         
  10   7   4       2865.70       2823.40       141.76 o                         
  11   7   4        238.95        355.11       191.55 o                         
 -10   8   4        180.57        137.81        55.43 o                         
  -9   8   4      13993.83      13858.66       288.20 o                         
  -8   8   4         43.50         75.80        33.58 o                         
  -7   8   4       5842.33       5908.55       151.81 o                         
  -6   8   4         15.83         42.12        22.04 o                         
  -5   8   4      51588.67      51298.83       396.22 o                         
  -4   8   4        975.82        876.06        43.55 o                         
  -3   8   4      14691.71      14604.15       177.96 o                         
  -2   8   4       2896.76       2881.52        71.54 o                         
  -1   8   4      52975.68      52396.84       428.03 o                         
   0   8   4       4943.35       5127.48        94.81 o                         
   1   8   4       4806.48       4690.92        78.19 o                         
   2   8   4       7717.32       7623.41        84.91 o                         
   3   8   4      14448.34      14065.76       144.09 o                         
   4   8   4       2252.41       2365.59        89.76 o                         
   5   8   4        622.24        602.50        44.05 o                         
   6   8   4       3419.24       3563.96       102.01 o                         
   7   8   4          7.85         65.94        34.58 o                         
   8   8   4       1795.18       1790.56       111.91 o                         
   9   8   4       4760.72       4773.06       178.13 o                         
  10   8   4       1288.91       1492.47       118.27 o                         
  11   8   4       2418.08       1694.53       410.87 o                         
 -10   9   4       3918.96       3772.93       181.77 o                         
  -9   9   4      11107.87      11117.88       264.72 o                         
  -8   9   4       2014.39       1998.92        98.92 o                         
  -7   9   4        220.95        215.93        46.22 o                         
  -6   9   4      15865.56      15908.13       194.96 o                         
  -5   9   4       7595.95       7407.45       128.23 o                         
  -4   9   4       9729.25       9723.21       160.17 o                         
  -3   9   4       6665.51       6570.01       114.38 o                         
  -2   9   4      25448.92      25262.88       251.52 o                         
  -1   9   4         57.87        102.82        23.16 o                         
   0   9   4       6707.62       6685.49       113.75 o                         
   1   9   4      22182.35      21992.35       236.64 o                         
   2   9   4      16588.27      16581.15       162.72 o                         
   3   9   4       5004.14       5148.25        94.52 o                         
   4   9   4         36.85         61.17        22.95 o                         
   5   9   4      17821.72      17784.76       258.13 o                         
   6   9   4          2.92          8.47        29.64 o                         
   7   9   4       4229.46       4428.64       156.45 o                         
   8   9   4        899.67        778.67        78.10 o                         
   9   9   4       6001.74       6157.42       245.20 o                         
  10   9   4       2114.22       2158.06       146.91 o                         
 -10  10   4       4457.20       4057.74       254.26 o                         
  -9  10   4         67.43        133.58        50.02 o                         
  -8  10   4       4990.62       5046.58       192.16 o                         
  -7  10   4       3743.79       3800.68       138.21 o                         
  -6  10   4        214.67        185.61        38.62 o                         
  -5  10   4         43.59         98.60        24.59 o                         
  -4  10   4        301.16        324.55        32.53 o                         
  -3  10   4      11859.31      11573.81       168.29 o                         
  -2  10   4       8195.21       8317.11       129.46 o                         
  -1  10   4       3227.00       3301.05        77.30 o                         
   0  10   4       7278.62       7483.74       135.89 o                         
   1  10   4      13780.46      13810.12       169.15 o                         
   2  10   4      34133.86      34277.68       289.44 o                         
   3  10   4       6514.66       6201.52       131.32 o                         
   4  10   4       9271.47       9379.31       187.83 o                         
   5  10   4       7727.34       7693.99       174.25 o                         
   6  10   4      31163.54      31406.44       446.62 o                         
   7  10   4       5178.68       5425.36       179.49 o                         
   8  10   4       4901.45       4912.47       191.71 o                         
   9  10   4       2071.26       2231.28       134.67 o                         
  10  10   4       7219.12       7444.07       369.23 o                         
 -10  11   4       3481.54       3278.78       284.12 o                         
  -9  11   4       1542.07       1566.93       105.90 o                         
  -8  11   4        140.62         89.68        53.78 o                         
  -7  11   4       3468.41       3527.57       148.27 o                         
  -6  11   4      12438.65      12430.23       238.05 o                         
  -5  11   4       1026.04       1015.85        57.52 o                         
  -4  11   4        106.76        147.73        29.35 o                         
  -3  11   4         99.07        110.81        29.40 o                         
  -2  11   4      14754.32      14899.46       195.44 o                         
  -1  11   4      19413.45      19451.09       230.14 o                         
   0  11   4        362.73        388.07        32.79 o                         
   1  11   4       8435.98       8295.26       130.36 o                         
   2  11   4       8078.31       8045.64       131.63 o                         
   3  11   4      33868.03      33873.07       426.29 o                         
   4  11   4       1953.09       1824.12       103.43 o                         
   5  11   4      12016.77      11970.05       248.82 o                         
   6  11   4        441.98        429.08        63.02 o                         
   7  11   4      17221.16      16684.02       413.79 o                         
   8  11   4       1849.22       1480.01       111.84 o                         
   9  11   4       3565.18       3337.18       178.87 o                         
  -9  12   4       4131.79       3974.00       237.24 o                         
  -8  12   4        376.15        434.15        67.49 o                         
  -7  12   4       6376.83       6278.54       222.69 o                         
  -6  12   4       6591.70       6340.90       194.62 o                         
  -5  12   4      15585.59      15710.33       241.32 o                         
  -4  12   4       9007.06       9211.53       175.96 o                         
  -3  12   4      14796.63      15390.27       207.34 o                         
  -2  12   4       1768.24       1764.20        76.28 o                         
  -1  12   4      12933.88      13053.22       208.41 o                         
   0  12   4      24015.34      23568.60       274.86 o                         
   1  12   4       8777.12       8776.53       156.16 o                         
   2  12   4         94.46        112.70        30.67 o                         
   3  12   4       1696.73       1639.39        81.67 o                         
   4  12   4      25935.30      26546.64       434.65 o                         
   5  12   4        101.20        118.24        44.16 o                         
   6  12   4        280.73        356.23        65.44 o                         
   7  12   4       1341.35       1380.08        99.95 o                         
   8  12   4      13016.86      12882.54       333.68 o                         
   9  12   4        888.53        776.70       119.50 o                         
  -9  13   4       1221.35       1181.34       157.51 o                         
  -8  13   4      11670.33      11783.36       315.85 o                         
  -7  13   4        342.74        291.60        55.01 o                         
  -6  13   4       8419.56       8482.13       220.64 o                         
  -5  13   4       2791.69       2629.56       118.25 o                         
  -4  13   4      28304.29      28535.35       382.04 o                         
  -3  13   4       1495.43       1517.56        72.61 o                         
  -2  13   4      13920.85      13913.27       224.58 o                         
  -1  13   4       3350.28       3357.25       103.14 o                         
   0  13   4      25359.57      24903.51       301.23 o                         
   1  13   4       2670.60       2834.57       100.86 o                         
   2  13   4       2961.66       2786.07       117.37 o                         
   3  13   4       2834.29       2939.70       159.89 o                         
   4  13   4       4292.54       4502.12       190.09 o                         
   5  13   4       1096.43       1116.68        84.89 o                         
   6  13   4       1344.54       1367.93       109.10 o                         
   7  13   4        540.63        446.80        79.69 o                         
   8  13   4        466.69        418.80        64.30 o                         
   9  13   4        441.71        478.54       204.61 o                         
  -8  14   4        807.00        807.24       135.84 o                         
  -7  14   4      13617.50      13346.35       385.15 o                         
  -6  14   4        761.49        688.83        76.59 o                         
  -5  14   4       3821.81       3601.96       141.48 o                         
  -4  14   4         76.49         96.01        42.20 o                         
  -3  14   4      30961.63      30422.85       426.55 o                         
  -2  14   4         35.26         26.19        31.85 o                         
  -1  14   4        762.51        745.37        51.76 o                         
   0  14   4       5976.66       6092.62       147.18 o                         
   1  14   4      25037.66      26001.75       360.52 o                         
   2  14   4       1359.57       1146.86        85.28 o                         
   3  14   4       2411.21       2223.52       110.45 o                         
   4  14   4      12027.47      12447.62       303.01 o                         
   5  14   4       8254.83       8226.08       259.17 o                         
   6  14   4        664.40        760.13        96.73 o                         
   7  14   4       7625.44       7459.34       259.42 o                         
   8  14   4       7162.35       6991.19       358.89 o                         
  -8  15   4         92.27        227.18       216.40 o                         
  -7  15   4       4387.87       4183.79       191.29 o                         
  -6  15   4       2524.64       2619.54       147.97 o                         
  -5  15   4        767.66        679.23        71.50 o                         
  -4  15   4        215.50        214.54        68.67 o                         
  -3  15   4          8.78         17.15        49.85 o                         
  -2  15   4       4662.75       4591.04       147.11 o                         
  -1  15   4      12393.99      12560.60       237.88 o                         
   0  15   4        367.36        363.07        48.29 o                         
   1  15   4       5408.09       5479.98       182.55 o                         
   2  15   4       2480.34       2581.88       122.16 o                         
   3  15   4      22974.56      23082.25       409.11 o                         
   4  15   4         25.07         81.29        54.63 o                         
   5  15   4       7280.56       7423.18       255.02 o                         
   6  15   4         24.60         11.56        62.39 o                         
   7  15   4      13182.90      12704.96       403.27 o                         
  -7  16   4       2737.90       2721.00       329.33 o                         
  -6  16   4       2207.55       1971.37       130.69 o                         
  -5  16   4        105.49         90.31        70.50 o                         
  -4  16   4       2161.54       1956.10       119.26 o                         
  -3  16   4       4153.24       3666.97       147.71 o                         
  -2  16   4        152.54        187.49        42.64 o                         
  -1  16   4         53.29         27.25        38.68 o                         
   0  16   4      19301.85      19788.98       368.49 o                         
   1  16   4       2620.51       2692.82       133.84 o                         
   2  16   4       3901.58       3927.70       155.07 o                         
   3  16   4        252.42        190.01        55.29 o                         
   4  16   4      27095.64      26944.35       588.88 o                         
   5  16   4        155.17        118.68        73.24 o                         
   6  16   4       4790.95       4685.47       226.87 o                         
   7  16   4       1190.81       1587.65       354.75 o                         
  -6  17   4        994.02        759.22       112.50 o                         
  -5  17   4       1009.67        818.20        83.61 o                         
  -4  17   4      20835.24      20251.04       398.24 o                         
  -3  17   4       3989.01       4199.19       181.11 o                         
  -2  17   4       1034.84       1068.12        86.96 o                         
  -1  17   4        200.25        193.54        50.67 o                         
   0  17   4      16941.78      17361.03       351.60 o                         
   1  17   4       9336.27       9642.99       272.79 o                         
   2  17   4         50.80         80.44        56.31 o                         
   3  17   4       3370.46       3134.26       152.26 o                         
   4  17   4       3358.90       3249.12       157.01 o                         
   5  17   4       8166.89       7840.72       297.60 o                         
   6  17   4       1527.33       1779.96       370.43 o                         
  -5  18   4       6918.02       6919.15       363.35 o                         
  -4  18   4        165.74         87.16        54.92 o                         
  -3  18   4      15483.56      14993.71       382.23 o                         
  -2  18   4       2189.82       2100.24       121.80 o                         
  -1  18   4       8161.09       8176.42       280.65 o                         
   0  18   4        473.34        451.61        67.06 o                         
   1  18   4       6093.11       6190.88       223.01 o                         
   2  18   4       2276.96       1926.15       136.74 o                         
   3  18   4       1292.29       1167.26       104.83 o                         
   4  18   4        326.63        197.63        56.53 o                         
   5  18   4         10.62       -138.62       151.24 o                         
  -5  19   4        139.23       -206.61       206.61 o                         
  -4  19   4       2477.93       2456.91       220.64 o                         
  -3  19   4          5.78        119.32        73.29 o                         
  -2  19   4      15888.57      16340.30       481.30 o                         
  -1  19   4       2235.82       2412.13       152.35 o                         
   0  19   4       2623.19       2696.39       152.46 o                         
   1  19   4        909.94       1213.28       112.57 o                         
   2  19   4       5074.54       5092.77       252.72 o                         
   3  19   4       3868.23       3921.93       212.92 o                         
   4  19   4         87.41        268.46       142.63 o                         
  -1  20   4       3506.65       3214.27       340.79 o                         
   0  20   4       1957.20       1984.07       274.99 o                         
   1  20   4        186.69         12.19        83.88 o                         
   2  20   4       9509.59       9682.74       503.08 o                         
   3  20   4       1848.86       1058.41       300.06 o                         
   0  21   4        145.24       -177.88       177.88 o                         
 -11   0   5       3570.66       3633.34       250.09 o                         
  -9   0   5       1492.71       1342.47       100.86 o                         
  -7   0   5      22545.22      23002.05       435.50 o                         
  -5   0   5      14412.26      14013.85       171.24 o                         
  -3   0   5      85673.85      82860.70       735.51 o                         
  -1   0   5      24147.55      23441.74       207.44 o                         
   1   0   5      66769.41      64472.18       603.00 o                         
   3   0   5       6792.23       6893.90       115.26 o                         
   5   0   5       4477.47       4498.41        97.77 o                         
   7   0   5       1052.15       1012.25        67.99 o                         
   9   0   5        357.24        488.01        78.46 o                         
  11   0   5       3816.49       4307.82       356.34 o                         
 -11   1   5       7576.28       7653.60       238.41 o                         
 -10   1   5         60.23         91.29        34.19 o                         
  -9   1   5        409.08        414.50        51.57 o                         
  -8   1   5      17465.97      17353.39       257.99 o                         
  -7   1   5      15259.30      15490.03       227.70 o                         
  -6   1   5       1696.39       1795.06        47.11 o                         
  -5   1   5      10531.27      10446.65       111.95 o                         
  -4   1   5      73420.63      71798.25       433.46 o                         
  -3   1   5      10000.54       9757.28        94.89 o                         
  -2   1   5       2974.48       2882.27        46.77 o                         
  -1   1   5      34160.67      34487.23       196.91 o                         
   0   1   5      75685.07      74652.80       359.36 o                         
   1   1   5         50.61        154.91        15.53 o                         
   2   1   5       1017.99       1104.20        24.27 o                         
   3   1   5      27495.36      26814.08       171.91 o                         
   4   1   5      21647.38      21614.46       166.38 o                         
   5   1   5        866.24        878.55        33.90 o                         
   6   1   5        571.89        608.38        31.40 o                         
   7   1   5      14567.08      14738.95       185.68 o                         
   8   1   5         67.65         56.93        33.58 o                         
   9   1   5        862.61        846.63        81.37 o                         
  10   1   5       2237.24       2211.04       116.93 o                         
  11   1   5       1783.76       1856.09       168.85 o                         
 -11   2   5        220.32        168.14        60.60 o                         
 -10   2   5       7620.94       7883.76       183.14 o                         
  -9   2   5        404.40        419.19        46.21 o                         
  -8   2   5       6316.04       6552.37       159.86 o                         
  -7   2   5       1530.40       1499.97        62.11 o                         
  -6   2   5       6150.23       6158.31        88.21 o                         
  -5   2   5       5813.20       5720.15        89.99 o                         
  -4   2   5        126.46        148.98        18.16 o                         
  -3   2   5       1065.94       1042.10        38.83 o                         
  -2   2   5        576.93        743.91        27.42 o                         
  -1   2   5      23983.54      23697.54       163.34 o                         
   0   2   5      25528.90      25592.66       166.12 o                         
   1   2   5         95.31        139.35        10.14 o                         
   2   2   5      13285.42      13230.92        98.79 o                         
   3   2   5      11761.97      11783.16        95.46 o                         
   4   2   5      51157.58      49876.54       300.26 o                         
   5   2   5       1735.61       1729.44        45.77 o                         
   6   2   5      11213.48      11212.45       136.07 o                         
   7   2   5       3311.23       3411.83        95.19 o                         
   8   2   5      26073.14      26283.50       352.24 o                         
   9   2   5       4257.90       4339.75       145.36 o                         
  10   2   5       2376.81       2464.60       116.11 o                         
  11   2   5        645.69        477.84       100.90 o                         
 -11   3   5       7639.23       7730.46       289.03 o                         
 -10   3   5       2358.61       2621.89       105.25 o                         
  -9   3   5       4477.84       4575.60       146.64 o                         
  -8   3   5       7400.61       7800.36       176.55 o                         
  -7   3   5       6289.93       6357.48       125.51 o                         
  -6   3   5       4042.07       3969.77        92.44 o                         
  -5   3   5        414.64        475.91        26.33 o                         
  -4   3   5      22711.22      22566.86       206.70 o                         
  -3   3   5        515.02        596.62        27.30 o                         
  -2   3   5       3255.35       3362.42        49.79 o                         
  -1   3   5      10002.10      10181.94       101.85 o                         
   0   3   5      21965.67      21641.23       152.30 o                         
   1   3   5      19888.29      19643.12       159.54 o                         
   2   3   5       1497.02       1426.59        31.31 o                         
   3   3   5      21020.78      20673.35       155.55 o                         
   4   3   5       8349.75       8178.40        84.72 o                         
   5   3   5      29464.32      29195.84       211.41 o                         
   6   3   5       2431.21       2508.09        68.46 o                         
   7   3   5      12759.64      12513.40       192.85 o                         
   8   3   5        857.52        760.01        53.65 o                         
   9   3   5      12820.30      13235.93       239.82 o                         
  10   3   5       1242.37       1248.74        91.74 o                         
  11   3   5       2640.91       2579.65       195.49 o                         
 -11   4   5        733.85        793.69       119.07 o                         
 -10   4   5        624.00        664.78        67.33 o                         
  -9   4   5       1872.04       1910.90        96.51 o                         
  -8   4   5       9838.15       9989.59       197.13 o                         
  -7   4   5       8013.69       7925.29       163.25 o                         
  -6   4   5        400.53        416.62        36.94 o                         
  -5   4   5      13683.75      13879.17       159.11 o                         
  -4   4   5      11230.64      11306.46       119.53 o                         
  -3   4   5      29661.35      29392.93       224.80 o                         
  -2   4   5      16509.75      16031.48       172.41 o                         
  -1   4   5      16950.11      16098.91       154.99 o                         
   0   4   5       1180.00       1166.46        26.62 o                         
   1   4   5      31229.26      30956.78       206.30 o                         
   2   4   5      40991.32      40583.96       238.15 o                         
   3   4   5       1649.63       1589.49        31.87 o                         
   4   4   5       1799.50       1754.71        37.25 o                         
   5   4   5       5210.36       5284.66        86.96 o                         
   6   4   5      29538.89      29108.99       264.45 o                         
   7   4   5       1730.17       1671.06        65.88 o                         
   8   4   5        634.25        631.12        51.38 o                         
   9   4   5         38.02         83.14        39.62 o                         
  10   4   5       9211.13       9046.47       301.28 o                         
  11   4   5       2689.47       2795.47       283.53 o                         
 -11   5   5        227.12        223.58       113.74 o                         
 -10   5   5       3216.53       3310.24       189.75 o                         
  -9   5   5       3794.16       3766.48       146.31 o                         
  -8   5   5       4463.62       4430.72       124.22 o                         
  -7   5   5       1940.97       1973.99        74.91 o                         
  -6   5   5      26379.55      26650.53       281.27 o                         
  -5   5   5      10310.04      10075.68       133.59 o                         
  -4   5   5      23588.25      23556.27       210.50 o                         
  -3   5   5      11227.62      11041.65       133.03 o                         
  -2   5   5      55456.80      53947.69       379.88 o                         
  -1   5   5      14957.80      15131.10       182.30 o                         
   0   5   5      21137.60      20987.03       158.39 o                         
   1   5   5      16855.01      16840.69       144.02 o                         
   2   5   5      32776.29      32354.02       208.72 o                         
   3   5   5       8472.49       8463.44        91.90 o                         
   4   5   5       2146.64       2125.03        63.31 o                         
   5   5   5      11041.36      11030.95       149.36 o                         
   6   5   5       3376.08       3242.05        78.54 o                         
   7   5   5        968.79        926.21        51.18 o                         
   8   5   5       2135.39       2122.76        90.39 o                         
   9   5   5       3233.15       3126.56       139.14 o                         
  10   5   5        828.68        724.48        79.84 o                         
 -11   6   5        220.98       -136.76       207.87 o                         
 -10   6   5       3491.26       3410.61       169.16 o                         
  -9   6   5       6282.55       6065.72       195.87 o                         
  -8   6   5        579.32        611.71        52.14 o                         
  -7   6   5       3501.76       3551.69       101.42 o                         
  -6   6   5       3083.16       3148.28        82.43 o                         
  -5   6   5      37566.41      37727.31       324.96 o                         
  -4   6   5         78.85        128.21        22.96 o                         
  -3   6   5      10029.93       9743.98       135.64 o                         
  -2   6   5        187.66        216.70        24.01 o                         
  -1   6   5      78823.80      78504.02       502.25 o                         
   0   6   5       4867.44       4970.94        72.08 o                         
   1   6   5       3863.22       3915.40        75.02 o                         
   2   6   5       4097.95       4052.68        59.90 o                         
   3   6   5      43599.34      43156.83       287.44 o                         
   4   6   5       5554.73       5572.20        81.28 o                         
   5   6   5       3496.55       3581.60        83.34 o                         
   6   6   5       6703.10       6575.09       128.11 o                         
   7   6   5       7280.50       7247.72       159.08 o                         
   8   6   5       2243.28       2012.07        97.89 o                         
   9   6   5       9881.62      10108.95       250.20 o                         
  10   6   5       2655.86       2680.74       131.45 o                         
 -11   7   5        647.58        256.46       160.27 o                         
 -10   7   5       1090.18       1147.05        93.15 o                         
  -9   7   5      11689.31      11898.57       267.40 o                         
  -8   7   5       1464.39       1546.02        97.76 o                         
  -7   7   5        308.02        266.77        38.62 o                         
  -6   7   5       7775.50       7892.17       153.95 o                         
  -5   7   5       4302.71       4396.14        96.64 o                         
  -4   7   5       3936.30       3964.56        83.05 o                         
  -3   7   5       3068.13       3162.55        75.46 o                         
  -2   7   5      11345.73      11331.42       144.76 o                         
  -1   7   5        914.89        966.80        39.65 o                         
   0   7   5       3754.84       3761.94        77.10 o                         
   1   7   5      22087.79      21724.35       192.67 o                         
   2   7   5       6039.22       6123.01        82.15 o                         
   3   7   5       8969.02       8694.32        98.19 o                         
   4   7   5        150.41        164.54        20.91 o                         
   5   7   5      25980.44      26497.20       278.54 o                         
   6   7   5       1838.44       1862.32        75.37 o                         
   7   7   5       7363.55       7275.22       196.47 o                         
   8   7   5        694.02        644.00        59.88 o                         
   9   7   5      10086.68       9643.83       254.11 o                         
  10   7   5          7.45        -51.51        51.51 o                         
 -10   8   5       5590.21       5966.28       208.72 o                         
  -9   8   5        673.07        717.25        69.53 o                         
  -8   8   5       7180.85       7259.10       198.97 o                         
  -7   8   5        287.93        223.23        34.94 o                         
  -6   8   5       1665.33       1653.81        76.69 o                         
  -5   8   5       2281.42       2261.53        67.31 o                         
  -4   8   5       4741.34       4709.60       108.10 o                         
  -3   8   5          8.32         64.43        20.84 o                         
  -2   8   5       9475.55       9483.72       152.00 o                         
  -1   8   5       1098.18       1111.57        39.65 o                         
   0   8   5        291.55        274.85        21.20 o                         
   1   8   5          8.53         56.48        14.45 o                         
   2   8   5      51793.70      52386.05       354.01 o                         
   3   8   5        788.42        807.25        32.00 o                         
   4   8   5       4902.83       5014.88        99.61 o                         
   5   8   5        249.26        241.18        41.54 o                         
   6   8   5      51443.30      51409.99       704.21 o                         
   7   8   5         34.30         49.74        46.30 o                         
   8   8   5       1224.88       1181.86        87.03 o                         
   9   8   5        182.50        190.21        52.62 o                         
  10   8   5      19232.93      18922.69       597.78 o                         
 -10   9   5       4226.26       4074.02       259.78 o                         
  -9   9   5       2042.50       1934.82       104.86 o                         
  -8   9   5        125.08         86.41        43.04 o                         
  -7   9   5       7067.14       6977.25       200.87 o                         
  -6   9   5      22687.94      23333.59       298.77 o                         
  -5   9   5        180.45        192.64        32.93 o                         
  -4   9   5        448.08        537.46        42.75 o                         
  -3   9   5        791.66        796.34        47.05 o                         
  -2   9   5      43904.92      43372.43       372.91 o                         
  -1   9   5       7319.65       7176.96       118.21 o                         
   0   9   5        372.78        408.39        31.64 o                         
   1   9   5       1115.61       1208.87        36.83 o                         
   2   9   5      29243.14      29741.34       249.75 o                         
   3   9   5      16922.45      17054.28       176.28 o                         
   4   9   5       1147.51       1280.18        61.11 o                         
   5   9   5      10374.99      10199.03       182.04 o                         
   6   9   5       5234.17       4974.28       144.94 o                         
   7   9   5       9263.42       9035.94       266.90 o                         
   8   9   5       3624.69       3606.13       194.79 o                         
   9   9   5       7623.79       7409.00       231.67 o                         
  10   9   5         45.09        306.97       121.95 o                         
 -10  10   5       1025.28       1064.86       143.02 o                         
  -9  10   5       6148.67       6155.58       211.27 o                         
  -8  10   5        226.79        173.50        45.27 o                         
  -7  10   5       3983.91       4151.65       167.28 o                         
  -6  10   5       2024.55       1987.71        93.53 o                         
  -5  10   5      32900.32      33111.51       339.38 o                         
  -4  10   5       1238.04       1216.72        63.09 o                         
  -3  10   5      10856.49      11317.19       192.65 o                         
  -2  10   5       1289.68       1215.05        59.69 o                         
  -1  10   5      55165.48      55144.65       424.70 o                         
   0  10   5       4233.91       4288.10        95.22 o                         
   1  10   5       9413.70       9241.15       143.51 o                         
   2  10   5        175.08        274.79        26.64 o                         
   3  10   5      16235.04      16824.76       232.84 o                         
   4  10   5       5415.01       5461.56       143.56 o                         
   5  10   5        251.64        225.31        38.14 o                         
   6  10   5         38.15         63.53        37.48 o                         
   7  10   5        603.60        559.52        70.43 o                         
   8  10   5       2517.93       2515.94       141.48 o                         
   9  10   5       3550.50       3380.05       159.21 o                         
 -10  11   5         52.13         60.29       500.94 o                         
  -9  11   5       3455.73       3530.59       188.38 o                         
  -8  11   5      14117.59      14110.80       340.35 o                         
  -7  11   5       1625.50       1691.93       118.28 o                         
  -6  11   5       5827.58       5591.62       177.96 o                         
  -5  11   5       4977.02       5009.00       133.09 o                         
  -4  11   5      31576.13      31474.39       344.09 o                         
  -3  11   5       5825.04       5933.49       123.25 o                         
  -2  11   5      13516.33      13719.77       193.05 o                         
  -1  11   5       1062.65       1047.63        53.09 o                         
   0  11   5      28157.98      28636.98       310.85 o                         
   1  11   5       9143.06       9126.08       141.43 o                         
   2  11   5       6672.40       6978.09       135.14 o                         
   3  11   5         61.60        104.23        30.17 o                         
   4  11   5       5047.01       5037.44       142.47 o                         
   5  11   5       9783.63      10230.32       279.53 o                         
   6  11   5        426.60        410.58        70.78 o                         
   7  11   5        222.64        277.05        67.60 o                         
   8  11   5        211.57        258.08        61.65 o                         
   9  11   5       2510.42       2454.06       171.23 o                         
  -9  12   5        847.39        930.73       125.07 o                         
  -8  12   5       4035.62       3926.03       178.74 o                         
  -7  12   5       3564.27       3538.92       163.55 o                         
  -6  12   5       1521.28       1321.83        91.17 o                         
  -5  12   5       2934.25       2994.09       114.92 o                         
  -4  12   5        734.08        793.93        59.30 o                         
  -3  12   5      14356.32      14625.90       247.89 o                         
  -2  12   5       1711.88       1656.78        83.14 o                         
  -1  12   5       2829.30       2881.31        96.49 o                         
   0  12   5       3026.79       3017.48        89.11 o                         
   1  12   5      16657.20      16735.35       228.03 o                         
   2  12   5      10191.39      10540.21       201.79 o                         
   3  12   5        115.88        140.50        47.46 o                         
   4  12   5      11188.30      10910.21       246.65 o                         
   5  12   5       5257.67       5220.41       181.64 o                         
   6  12   5      12137.57      12215.31       290.93 o                         
   7  12   5       2193.84       2264.62       138.01 o                         
   8  12   5       4666.15       4615.60       199.93 o                         
  -8  13   5       1362.22       1224.51       113.55 o                         
  -7  13   5      16386.31      15986.05       365.35 o                         
  -6  13   5        618.37        460.88        62.42 o                         
  -5  13   5       1123.81        980.76        82.83 o                         
  -4  13   5       1274.61       1297.68        85.33 o                         
  -3  13   5       6195.29       6124.75       160.40 o                         
  -2  13   5        511.11        558.08        49.03 o                         
  -1  13   5      15908.82      16337.59       247.87 o                         
   0  13   5        183.60        268.71        36.88 o                         
   1  13   5        607.06        616.07        52.62 o                         
   2  13   5        214.07        238.04        58.83 o                         
   3  13   5      29432.31      30240.51       613.81 o                         
   4  13   5        751.81        755.86        82.59 o                         
   5  13   5       7134.72       7479.53       225.17 o                         
   6  13   5        172.84        154.22        61.25 o                         
   7  13   5      19637.57      19448.04       508.95 o                         
   8  13   5        671.12        541.51        82.49 o                         
  -8  14   5        521.89        552.33       237.47 o                         
  -7  14   5       3353.36       3521.65       172.95 o                         
  -6  14   5       5041.25       4813.64       184.61 o                         
  -5  14   5       2748.34       2684.01       133.55 o                         
  -4  14   5        459.96        332.09        54.14 o                         
  -3  14   5      10470.61      10537.97       238.51 o                         
  -2  14   5        324.52        291.93        46.08 o                         
  -1  14   5       2925.36       2832.86       106.09 o                         
   0  14   5       7897.80       7650.21       172.78 o                         
   1  14   5       9485.67       9740.42       250.81 o                         
   2  14   5       4021.66       4127.42       150.06 o                         
   3  14   5        310.37        163.30        47.89 o                         
   4  14   5      13247.80      13905.95       325.74 o                         
   5  14   5       1656.94       1496.55       111.25 o                         
   6  14   5       5659.01       5581.76       224.52 o                         
   7  14   5        277.58        266.13        62.33 o                         
   8  14   5       7798.17       7013.11       569.72 o                         
  -7  15   5       2186.06       2111.48       178.44 o                         
  -6  15   5       1338.72       1337.93       108.80 o                         
  -5  15   5         64.81        148.56        55.03 o                         
  -4  15   5      33015.67      33036.37       503.73 o                         
  -3  15   5       1076.76        947.14        74.29 o                         
  -2  15   5       2943.61       2824.94       114.27 o                         
  -1  15   5       1761.75       1753.22       108.70 o                         
   0  15   5      32860.20      33820.51       409.48 o                         
   1  15   5        135.00        128.00        47.09 o                         
   2  15   5        605.65        457.45        54.31 o                         
   3  15   5       4098.51       4210.40       170.40 o                         
   4  15   5       8968.14       8891.39       264.78 o                         
   5  15   5        169.33        180.83        63.15 o                         
   6  15   5        676.62        552.27       125.81 o                         
   7  15   5       3669.07       3280.49       341.01 o                         
  -6  16   5        215.45        106.07        55.18 o                         
  -5  16   5       7916.89       7621.59       252.90 o                         
  -4  16   5        157.01        169.86        59.63 o                         
  -3  16   5      18571.40      18243.37       326.06 o                         
  -2  16   5        206.62        123.92        44.29 o                         
  -1  16   5      13711.46      14117.46       278.86 o                         
   0  16   5       3931.72       4038.21       154.33 o                         
   1  16   5      12979.50      13419.68       352.96 o                         
   2  16   5       1169.66       1077.01        82.99 o                         
   3  16   5       4731.84       4698.22       186.04 o                         
   4  16   5       7799.74       8007.85       273.24 o                         
   5  16   5       1507.29       1529.21       135.15 o                         
   6  16   5       1069.73       1084.47       161.44 o                         
  -6  17   5       4806.75       4923.77       642.04 o                         
  -5  17   5          7.35        -10.47        62.73 o                         
  -4  17   5       5023.86       4888.50       192.69 o                         
  -3  17   5        913.74        936.44        85.17 o                         
  -2  17   5       7944.01       7836.57       221.66 o                         
  -1  17   5       3342.90       3349.74       160.04 o                         
   0  17   5       3460.74       3577.71       167.54 o                         
   1  17   5       1000.32       1063.88        93.07 o                         
   2  17   5       4622.21       4676.17       176.63 o                         
   3  17   5       9763.08       9643.16       282.43 o                         
   4  17   5       1106.42        999.68       128.88 o                         
   5  17   5       4066.02       4395.98       353.03 o                         
   6  17   5        294.82        465.01       225.92 o                         
  -5  18   5       1581.85       1404.46       239.41 o                         
  -4  18   5        603.88        441.79        97.02 o                         
  -3  18   5        617.15        599.37        82.93 o                         
  -2  18   5        998.70        822.92        89.66 o                         
  -1  18   5       3343.75       3378.41       178.60 o                         
   0  18   5       2149.67       2411.15       154.59 o                         
   1  18   5       1901.73       1948.46       137.98 o                         
   2  18   5       8923.22       9051.53       279.16 o                         
   3  18   5       4814.23       5018.76       200.41 o                         
   4  18   5       7500.45       7445.62       542.59 o                         
   5  18   5       2635.29       1879.21       424.36 o                         
  -4  19   5       5158.12       5481.60       616.81 o                         
  -3  19   5        890.16        602.78       198.23 o                         
  -2  19   5        397.83        318.26       136.73 o                         
  -1  19   5        227.63        262.58        72.49 o                         
   0  19   5       5908.53       6479.63       252.74 o                         
   1  19   5      10034.24      10168.17       336.91 o                         
   2  19   5         29.99         47.57        75.79 o                         
   3  19   5       1470.01       1437.79       203.42 o                         
  -1  20   5       9117.40       9817.15       604.86 o                         
   0  20   5        787.70        901.29       381.03 o                         
   1  20   5       3380.70       3395.52       502.76 o                         
   2  20   5       6467.12       5503.14       639.62 o                         
 -10   0   6       8835.92       8588.07       273.07 o                         
  -8   0   6       8795.41       9052.93       246.94 o                         
  -6   0   6      10503.00      10547.83       217.31 o                         
  -4   0   6        289.56        356.93        37.04 o                         
  -2   0   6       1345.83       1336.61        42.67 o                         
   0   0   6      29762.64      29696.22       258.29 o                         
   2   0   6        427.81        415.38        26.22 o                         
   4   0   6      66456.33      66041.47       557.46 o                         
   6   0   6       4741.05       4783.84       125.98 o                         
   8   0   6      42357.11      42751.87       638.78 o                         
  10   0   6       1110.30        930.29       177.01 o                         
 -11   1   6       9343.85       9861.63       325.52 o                         
 -10   1   6        687.37        787.01        61.63 o                         
  -9   1   6       3486.89       3713.92       118.27 o                         
  -8   1   6       7319.96       7193.18       171.70 o                         
  -7   1   6      14176.57      14356.51       234.03 o                         
  -6   1   6         95.73        118.70        23.51 o                         
  -5   1   6       3870.78       3662.30        57.03 o                         
  -4   1   6      29512.47      28448.80       247.48 o                         
  -3   1   6       4989.00       4869.19        72.50 o                         
  -2   1   6        343.21        388.33        16.76 o                         
  -1   1   6        918.46        894.30        24.12 o                         
   0   1   6      52849.61      51778.68       286.53 o                         
   1   1   6       4337.80       4335.75        55.31 o                         
   2   1   6        112.94        172.27        13.28 o                         
   3   1   6      18503.56      18671.03       147.26 o                         
   4   1   6      17366.19      17363.29       151.05 o                         
   5   1   6      15109.05      15029.17       157.48 o                         
   6   1   6       1019.69        991.02        40.02 o                         
   7   1   6      19131.20      19570.37       225.64 o                         
   8   1   6       2826.04       2694.11       105.35 o                         
   9   1   6       5396.68       5452.33       176.01 o                         
  10   1   6       3073.72       3006.28       139.55 o                         
 -11   2   6        236.67        238.11        84.59 o                         
 -10   2   6        258.13        186.37        43.53 o                         
  -9   2   6        602.08        547.72        52.01 o                         
  -8   2   6       4374.13       4235.20       130.01 o                         
  -7   2   6      18905.42      18995.48       262.02 o                         
  -6   2   6         29.22         73.16        18.24 o                         
  -5   2   6       8352.54       8434.64       134.05 o                         
  -4   2   6       2416.55       2307.77        56.00 o                         
  -3   2   6      67634.66      65136.47       445.58 o                         
  -2   2   6       1411.92       1397.06        29.67 o                         
  -1   2   6      12966.93      12993.75       114.38 o                         
   0   2   6        481.93        519.62        21.61 o                         
   1   2   6      80654.78      78490.50       508.29 o                         
   2   2   6       6992.82       7079.34        72.90 o                         
   3   2   6       2961.56       2933.09        47.00 o                         
   4   2   6        378.00        481.48        25.45 o                         
   5   2   6      22021.40      22072.46       201.49 o                         
   6   2   6       4702.39       4685.60        87.48 o                         
   7   2   6        977.25       1106.14        55.02 o                         
   8   2   6       1759.25       1885.79        88.66 o                         
   9   2   6        702.24        641.61        66.48 o                         
  10   2   6       1417.45       1382.56        97.83 o                         
 -11   3   6       4480.40       4877.79       260.11 o                         
 -10   3   6       1433.65       1435.22        90.46 o                         
  -9   3   6        722.28        708.15        68.34 o                         
  -8   3   6       2568.20       2495.06       100.75 o                         
  -7   3   6      10888.07      10908.24       178.12 o                         
  -6   3   6      14580.66      14464.44       198.21 o                         
  -5   3   6       3758.11       3632.78        81.12 o                         
  -4   3   6      22165.22      21917.39       192.52 o                         
  -3   3   6      16502.14      16146.16       166.15 o                         
  -2   3   6      44950.81      43875.40       295.67 o                         
  -1   3   6      16435.84      16167.94       138.87 o                         
   0   3   6      40113.28      39592.95       268.66 o                         
   1   3   6      10783.38      10659.24       124.24 o                         
   2   3   6      27835.37      27533.93       193.47 o                         
   3   3   6      20778.59      20200.52       141.21 o                         
   4   3   6      13424.15      13308.91       110.38 o                         
   5   3   6       1534.78       1498.49        44.28 o                         
   6   3   6        676.96        689.11        40.48 o                         
   7   3   6      12155.84      12376.15       194.59 o                         
   8   3   6        603.38        647.08        66.72 o                         
   9   3   6        362.36        323.55        52.60 o                         
  10   3   6       1239.53       1300.79        95.79 o                         
 -11   4   6         88.08        -12.69        72.10 o                         
 -10   4   6       5833.47       6099.71       192.39 o                         
  -9   4   6        996.28       1022.98        84.83 o                         
  -8   4   6       2927.67       2869.50       110.34 o                         
  -7   4   6       4803.93       4770.36       115.34 o                         
  -6   4   6       8842.37       9273.02       155.82 o                         
  -5   4   6      10068.75      10056.68       143.63 o                         
  -4   4   6        172.44        209.80        22.56 o                         
  -3   4   6      14955.19      14450.89       125.04 o                         
  -2   4   6       1299.84       1301.37        38.66 o                         
  -1   4   6      22958.65      22674.56       187.28 o                         
   0   4   6      12917.07      12614.21       133.76 o                         
   1   4   6       5640.41       5375.11        82.28 o                         
   2   4   6       2464.97       2571.63        50.06 o                         
   3   4   6      20374.08      20122.10       159.89 o                         
   4   4   6      22793.12      22761.79       182.65 o                         
   5   4   6        127.27        164.54        24.97 o                         
   6   4   6       7248.98       7425.86       127.98 o                         
   7   4   6       3788.48       3836.42       100.22 o                         
   8   4   6      15239.44      15346.18       271.45 o                         
   9   4   6       2139.74       2083.21       104.10 o                         
  10   4   6       1934.79       2116.14       120.84 o                         
 -11   5   6       2773.77       2590.85       277.39 o                         
 -10   5   6       3900.62       3982.24       166.75 o                         
  -9   5   6      19942.44      19830.86       371.75 o                         
  -8   5   6       4039.35       4188.21       127.75 o                         
  -7   5   6       2769.23       2803.49       103.68 o                         
  -6   5   6       7770.94       7770.39       146.44 o                         
  -5   5   6      25010.64      24572.42       269.67 o                         
  -4   5   6       3061.21       2968.53        50.51 o                         
  -3   5   6        906.51        970.90        36.14 o                         
  -2   5   6      12508.85      12167.89       152.61 o                         
  -1   5   6       4163.50       4200.11        70.47 o                         
   0   5   6       1025.77       1160.62        36.42 o                         
   1   5   6      29560.69      29656.77       230.13 o                         
   2   5   6       6301.56       6333.22        78.52 o                         
   3   5   6       6509.34       6458.54        78.80 o                         
   4   5   6        661.13        709.97        28.21 o                         
   5   5   6      36663.69      36358.61       329.99 o                         
   6   5   6       2002.96       2076.36        70.76 o                         
   7   5   6      13026.74      12917.90       205.41 o                         
   8   5   6        761.52        663.44        60.35 o                         
   9   5   6      14865.34      15095.92       289.01 o                         
  10   5   6        496.67        549.46        70.15 o                         
 -11   6   6         38.86         36.61       266.65 o                         
 -10   6   6       5067.25       5146.32       205.10 o                         
  -9   6   6       1095.08       1104.77        91.97 o                         
  -8   6   6      11268.66      11490.78       235.71 o                         
  -7   6   6        851.03        903.44        56.68 o                         
  -6   6   6       3099.32       3211.34        97.08 o                         
  -5   6   6       7444.69       7484.56       135.69 o                         
  -4   6   6       5463.54       5398.14        91.59 o                         
  -3   6   6       4572.92       4420.41        73.66 o                         
  -2   6   6       1259.30       1201.03        52.34 o                         
  -1   6   6      13238.76      13170.63       155.34 o                         
   0   6   6         92.04        155.87        12.63 o                         
   1   6   6       5639.37       5748.25        80.45 o                         
   2   6   6      18620.29      18376.25       158.82 o                         
   3   6   6       4136.70       4165.91        72.17 o                         
   4   6   6       6957.28       7040.20        96.83 o                         
   5   6   6        887.41        914.97        45.16 o                         
   6   6   6      24338.19      24027.58       301.38 o                         
   7   6   6          3.23          7.81        31.99 o                         
   8   6   6       6554.52       6481.71       185.18 o                         
   9   6   6         23.42         78.31        49.42 o                         
  10   6   6      11349.48      11114.38       321.45 o                         
 -10   7   6       4243.96       4526.34       209.42 o                         
  -9   7   6       6296.08       6376.75       220.19 o                         
  -8   7   6        283.10        237.23        45.30 o                         
  -7   7   6        329.24        389.72        49.63 o                         
  -6   7   6      33853.33      33804.19       378.09 o                         
  -5   7   6       9197.66       9494.28       173.00 o                         
  -4   7   6        803.41        934.25        42.53 o                         
  -3   7   6       3843.60       3956.65        93.50 o                         
  -2   7   6      84399.72      85599.66       665.26 o                         
  -1   7   6       5550.66       5533.55       110.80 o                         
   0   7   6       1232.96       1251.04        39.73 o                         
   1   7   6      13152.61      12937.61       152.51 o                         
   2   7   6      65907.68      65540.59       436.25 o                         
   3   7   6         95.17        109.52        16.93 o                         
   4   7   6        528.36        475.48        29.48 o                         
   5   7   6       9488.16       9650.13       179.56 o                         
   6   7   6      13496.93      13370.57       224.36 o                         
   7   7   6        229.43        124.94        39.57 o                         
   8   7   6       2419.02       2221.62       117.75 o                         
   9   7   6       3937.91       4084.25       167.72 o                         
  10   7   6         56.50         69.51        71.50 o                         
 -10   8   6        389.75        363.06        84.04 o                         
  -9   8   6       4977.57       5061.56       178.50 o                         
  -8   8   6         30.91         98.12        46.28 o                         
  -7   8   6       3548.99       3603.07       125.05 o                         
  -6   8   6        103.99         87.88        37.62 o                         
  -5   8   6      26538.06      26987.62       403.31 o                         
  -4   8   6         61.93         50.89        24.38 o                         
  -3   8   6      18385.77      18399.82       211.15 o                         
  -2   8   6        893.27        851.42        38.47 o                         
  -1   8   6      43184.13      43159.71       362.10 o                         
   0   8   6         18.44         54.44        16.46 o                         
   1   8   6      15531.86      15533.24       177.29 o                         
   2   8   6       3557.34       3634.99        68.66 o                         
   3   8   6      23023.42      23311.96       208.36 o                         
   4   8   6        159.55        199.75        32.13 o                         
   5   8   6       2846.89       2730.37        96.86 o                         
   6   8   6       4760.36       5053.57       143.82 o                         
   7   8   6       1041.09       1112.43        85.72 o                         
   8   8   6        887.40        876.27        87.17 o                         
   9   8   6        425.64        498.10        65.88 o                         
  10   8   6       1799.68       2033.36       292.74 o                         
 -10   9   6       1152.56       1421.79       217.77 o                         
  -9   9   6      15776.63      16133.89       343.99 o                         
  -8   9   6        590.10        538.27        62.30 o                         
  -7   9   6         68.34        113.20        41.80 o                         
  -6   9   6       9036.66       9413.59       197.46 o                         
  -5   9   6      18412.28      18553.51       279.75 o                         
  -4   9   6       6409.85       6069.04       141.78 o                         
  -3   9   6       4152.12       4122.79       112.32 o                         
  -2   9   6      33832.61      33982.08       351.99 o                         
  -1   9   6       6199.39       6255.45       124.44 o                         
   0   9   6       7712.31       7582.81       126.32 o                         
   1   9   6      19357.29      18989.26       187.76 o                         
   2   9   6      22765.21      22639.67       203.49 o                         
   3   9   6        369.25        507.77        34.52 o                         
   4   9   6       2720.24       2897.14        97.12 o                         
   5   9   6      20210.08      20210.56       288.10 o                         
   6   9   6       2347.74       2355.99       109.29 o                         
   7   9   6       3026.37       3014.76       147.06 o                         
   8   9   6         52.99         60.10        45.45 o                         
   9   9   6       9430.68       9228.70       298.70 o                         
  10   9   6         12.17        200.22       141.63 o                         
  -9  10   6        219.13        256.18        54.68 o                         
  -8  10   6       7421.05       7626.57       216.38 o                         
  -7  10   6        512.17        545.64        63.17 o                         
  -6  10   6       7956.44       8111.75       232.09 o                         
  -5  10   6        298.76        264.11        42.93 o                         
  -4  10   6        622.16        611.34        51.21 o                         
  -3  10   6       3265.04       3434.39       109.36 o                         
  -2  10   6        411.02        520.93        41.50 o                         
  -1  10   6         85.06        104.21        23.65 o                         
   0  10   6       2958.42       2997.27        77.04 o                         
   1  10   6       7053.24       7027.27       125.90 o                         
   2  10   6      11303.15      11352.40       158.57 o                         
   3  10   6        911.33        873.07        52.48 o                         
   4  10   6      10778.54      10650.05       196.73 o                         
   5  10   6       7727.41       7621.16       173.29 o                         
   6  10   6      17316.37      17309.10       316.82 o                         
   7  10   6       1808.00       1983.10       124.15 o                         
   8  10   6       9911.64       9660.41       301.41 o                         
   9  10   6       2829.15       2657.46       176.52 o                         
  -9  11   6       4736.45       4730.40       376.00 o                         
  -8  11   6        522.36        510.34        70.52 o                         
  -7  11   6       7112.00       7296.38       242.59 o                         
  -6  11   6       6431.06       6454.45       196.09 o                         
  -5  11   6       1573.98       1682.07        86.88 o                         
  -4  11   6        294.57        281.61        39.63 o                         
  -3  11   6       2945.24       2863.96        97.95 o                         
  -2  11   6      16391.96      16624.83       233.90 o                         
  -1  11   6       2102.35       2163.91        73.50 o                         
   0  11   6       1008.39        986.83        57.13 o                         
   1  11   6        922.60        935.81        47.42 o                         
   2  11   6      11349.29      11318.31       184.29 o                         
   3  11   6      18316.08      18766.06       270.05 o                         
   4  11   6        405.81        372.91        43.56 o                         
   5  11   6       4554.85       4580.46       147.92 o                         
   6  11   6       1856.85       1944.32       100.85 o                         
   7  11   6      14867.85      14927.78       354.60 o                         
   8  11   6        952.04        939.79        97.73 o                         
   9  11   6       3715.13       3651.94       583.45 o                         
  -9  12   6       1742.11       1232.91       314.39 o                         
  -8  12   6        778.06        848.53        83.08 o                         
  -7  12   6       2961.20       2914.74       152.22 o                         
  -6  12   6       5744.62       5768.08       200.45 o                         
  -5  12   6       8419.69       8625.03       223.13 o                         
  -4  12   6        133.86        139.03        34.75 o                         
  -3  12   6      15445.72      15673.56       250.07 o                         
  -2  12   6       3804.51       3912.54       126.62 o                         
  -1  12   6      13733.86      13947.17       222.32 o                         
   0  12   6       5675.07       6021.98       143.87 o                         
   1  12   6      12190.23      12364.34       196.99 o                         
   2  12   6       1598.96       1590.60        76.26 o                         
   3  12   6       6306.56       6661.49       201.99 o                         
   4  12   6      13379.31      13795.53       280.50 o                         
   5  12   6       2744.06       2640.02       123.20 o                         
   6  12   6        112.58         91.18        47.18 o                         
   7  12   6         19.85         61.49        50.87 o                         
   8  12   6       9128.92       9621.41       295.68 o                         
  -8  13   6       6378.21       6506.52       418.20 o                         
  -7  13   6          7.73        122.00        58.59 o                         
  -6  13   6       2730.93       2728.68       145.38 o                         
  -5  13   6        630.59        469.11        58.64 o                         
  -4  13   6      26017.27      26289.54       417.94 o                         
  -3  13   6       1220.31       1292.46        77.33 o                         
  -2  13   6      11924.34      12165.32       235.23 o                         
  -1  13   6       2223.51       2178.51        89.14 o                         
   0  13   6      34766.79      34394.07       375.33 o                         
   1  13   6       2878.00       2897.65       116.89 o                         
   2  13   6       7869.13       8142.13       215.43 o                         
   3  13   6       1306.17       1224.00        94.25 o                         
   4  13   6      12288.53      12588.67       281.11 o                         
   5  13   6       1903.33       1825.77       107.00 o                         
   6  13   6        287.65        216.36        52.91 o                         
   7  13   6        269.42        250.94        69.17 o                         
   8  13   6        464.43        337.15       129.46 o                         
  -7  14   6       3610.16       3575.83       177.40 o                         
  -6  14   6       1100.19       1128.59        97.02 o                         
  -5  14   6       5984.28       5887.77       201.03 o                         
  -4  14   6        843.96        822.51        75.94 o                         
  -3  14   6      13942.49      13936.41       281.78 o                         
  -2  14   6          1.98          9.39        37.28 o                         
  -1  14   6       5947.27       6007.30       152.26 o                         
   0  14   6       1104.70       1177.14        78.08 o                         
   1  14   6      20796.56      20918.68       315.51 o                         
   2  14   6       2117.32       1985.16       114.17 o                         
   3  14   6        817.45        743.27        75.60 o                         
   4  14   6       6607.48       6749.83       222.76 o                         
   5  14   6      11157.38      11485.71       297.74 o                         
   6  14   6       2089.73       2026.74       136.07 o                         
   7  14   6        756.61        736.32       112.06 o                         
   8  14   6       5289.98       5170.10       436.26 o                         
  -6  15   6       2300.59       2271.72       135.44 o                         
  -5  15   6         65.31        100.47        53.53 o                         
  -4  15   6        386.64        552.26        67.09 o                         
  -3  15   6       5412.11       5221.53       173.66 o                         
  -2  15   6       5325.84       5169.31       169.90 o                         
  -1  15   6       4437.07       4096.60       153.99 o                         
   0  15   6        977.60        943.06        73.92 o                         
   1  15   6         81.28         70.23        43.12 o                         
   2  15   6       4072.15       3812.40       161.80 o                         
   3  15   6      14419.92      13843.72       461.61 o                         
   4  15   6        209.59        149.91        66.95 o                         
   5  15   6       3011.05       3143.20       158.73 o                         
   6  15   6        633.11        473.05        98.45 o                         
   7  15   6      12875.05      14696.67      1142.97 o                         
  -6  16   6       5394.11       5086.80       449.25 o                         
  -5  16   6         46.29         48.86        49.36 o                         
  -4  16   6        672.82        626.20        82.92 o                         
  -3  16   6       3316.61       3118.49       138.43 o                         
  -2  16   6        905.21        781.48        72.12 o                         
  -1  16   6         35.63         -0.23        46.35 o                         
   0  16   6       2725.10       2601.05       126.26 o                         
   1  16   6       1780.07       1699.21       105.29 o                         
   2  16   6       1076.82       1047.29        87.53 o                         
   3  16   6          3.21         18.96        57.09 o                         
   4  16   6      11971.84      12607.41       445.09 o                         
   5  16   6        126.70        258.17        73.15 o                         
   6  16   6       3829.48       4833.24       668.03 o                         
  -5  17   6       4637.99       4569.60       337.63 o                         
  -4  17   6      17374.09      17431.90       375.61 o                         
  -3  17   6        402.94        392.69        68.47 o                         
  -2  17   6        957.24        856.22        84.57 o                         
  -1  17   6        404.52        300.90        58.13 o                         
   0  17   6      21707.46      21295.40       432.30 o                         
   1  17   6       2810.98       2824.45       143.42 o                         
   2  17   6        266.75        216.23        57.54 o                         
   3  17   6        622.71        574.23        70.77 o                         
   4  17   6      11571.80      11393.56       317.24 o                         
   5  17   6       4626.48       4807.70       622.91 o                         
  -5  18   6       3712.44       2926.62       434.71 o                         
  -4  18   6        253.02         52.52        93.88 o                         
  -3  18   6      14690.22      14699.21       489.57 o                         
  -2  18   6        208.42        273.31        64.41 o                         
  -1  18   6       8000.74       8018.51       260.88 o                         
   0  18   6        233.72        177.87        58.92 o                         
   1  18   6      13276.34      13056.95       358.72 o                         
   2  18   6         17.95         37.20        53.96 o                         
   3  18   6       4016.42       3536.14       237.10 o                         
   4  18   6        153.90        -91.69        91.85 o                         
   5  18   6       2278.25       2409.80       457.69 o                         
  -2  19   6      15924.25      13532.19      1033.37 o                         
  -1  19   6        894.44        879.62       166.61 o                         
   0  19   6       5187.26       5216.37       367.21 o                         
   1  19   6         18.32         81.21        98.08 o                         
   2  19   6      10163.73      10141.37       759.11 o                         
   3  19   6       2557.62       2037.91       391.40 o                         
  -1  20   6       2813.63       2679.61       420.17 o                         
 -11   0   7          8.08         20.35       100.82 o                         
  -9   0   7         50.51         52.27        45.12 o                         
  -7   0   7       7969.13       8281.91       292.49 o                         
  -5   0   7       5889.58       6148.97       215.99 o                         
  -3   0   7      44763.18      44741.02       588.61 o                         
  -1   0   7      30193.53      29944.22       274.69 o                         
   1   0   7      50737.12      49129.80       631.04 o                         
   3   0   7      14634.04      14772.99       173.74 o                         
   5   0   7      20538.42      20319.49       267.34 o                         
   7   0   7        403.58        410.85        58.01 o                         
   9   0   7       1391.83       1366.44       125.52 o                         
 -11   1   7       8641.76       9102.54       458.43 o                         
 -10   1   7        348.71        381.29        54.76 o                         
  -9   1   7        118.24         96.36        37.21 o                         
  -8   1   7       7341.07       7418.27       177.64 o                         
  -7   1   7      21746.45      21934.88       306.05 o                         
  -6   1   7       1182.53       1099.33        70.09 o                         
  -5   1   7       1222.47       1171.74        54.25 o                         
  -4   1   7      43177.93      41808.66       385.10 o                         
  -3   1   7      18236.62      17570.87       162.31 o                         
  -2   1   7       7628.75       7613.35        86.86 o                         
  -1   1   7       7442.08       7438.74        84.79 o                         
   0   1   7      77777.05      76861.81       423.01 o                         
   1   1   7       7320.18       7304.49        84.95 o                         
   2   1   7       3888.67       3783.11        61.08 o                         
   3   1   7      20949.65      20383.63       157.11 o                         
   4   1   7      44625.38      43667.80       298.38 o                         
   5   1   7        298.77        279.27        25.75 o                         
   6   1   7        143.32        179.97        25.11 o                         
   7   1   7      12497.04      12749.76       183.86 o                         
   8   1   7       4108.54       4302.73       135.01 o                         
   9   1   7        989.95        923.16        75.63 o                         
  10   1   7       1117.03       1013.17        85.81 o                         
 -11   2   7        271.63         93.40        83.79 o                         
 -10   2   7       6776.83       7171.94       200.85 o                         
  -9   2   7        241.67        180.46        48.95 o                         
  -8   2   7      12773.53      13101.06       240.92 o                         
  -7   2   7       1681.61       1747.22        81.06 o                         
  -6   2   7      13754.47      13899.39       183.00 o                         
  -5   2   7        686.26        742.52        42.23 o                         
  -4   2   7      12106.94      11745.06       129.78 o                         
  -3   2   7       5776.49       5717.74        84.14 o                         
  -2   2   7       3540.44       3554.10        52.32 o                         
  -1   2   7       4086.78       4007.13        57.75 o                         
   0   2   7        157.53        204.92        16.63 o                         
   1   2   7       5931.20       5957.96        74.21 o                         
   2   2   7       2443.21       2486.79        45.89 o                         
   3   2   7       5047.65       4996.71        64.38 o                         
   4   2   7      14104.20      13689.94       127.17 o                         
   5   2   7         56.02         86.98        18.74 o                         
   6   2   7       5661.25       5673.29       110.21 o                         
   7   2   7       3083.61       3099.98        91.92 o                         
   8   2   7      15764.69      15832.44       285.47 o                         
   9   2   7        686.97        613.31        66.97 o                         
  10   2   7       4085.99       4047.44       166.56 o                         
 -11   3   7       9410.03       9710.38       437.97 o                         
 -10   3   7       3376.50       3516.15       150.88 o                         
  -9   3   7       7000.13       7414.17       208.51 o                         
  -8   3   7       8366.59       8793.57       229.14 o                         
  -7   3   7      17141.43      17813.89       268.91 o                         
  -6   3   7       4067.80       4115.94        98.19 o                         
  -5   3   7       5819.16       5812.02       104.65 o                         
  -4   3   7      21215.92      20748.04       209.58 o                         
  -3   3   7       8807.52       8628.55        97.35 o                         
  -2   3   7       1712.68       1696.34        39.03 o                         
  -1   3   7          7.46         68.78        16.64 o                         
   0   3   7      27035.98      26585.75       196.75 o                         
   1   3   7        117.64        138.83        18.01 o                         
   2   3   7       2268.50       2319.16        47.16 o                         
   3   3   7       7561.07       7212.76        83.20 o                         
   4   3   7      13554.16      13563.74       134.28 o                         
   5   3   7      12635.18      12816.25       169.07 o                         
   6   3   7       1288.35       1311.45        56.14 o                         
   7   3   7      11633.31      11789.20       187.84 o                         
   8   3   7       1599.51       1546.51        85.68 o                         
   9   3   7      10923.55      10831.91       262.21 o                         
  10   3   7        858.16        794.41        77.89 o                         
 -11   4   7          5.16        -61.82        71.43 o                         
 -10   4   7       3784.38       4006.52       162.98 o                         
  -9   4   7        239.63        218.07        48.13 o                         
  -8   4   7       5478.90       5593.29       171.18 o                         
  -7   4   7       1608.27       1565.62        75.76 o                         
  -6   4   7       2917.97       2912.14        89.57 o                         
  -5   4   7       8572.69       8482.02       129.09 o                         
  -4   4   7      11464.80      11306.68       142.90 o                         
  -3   4   7      12425.95      12175.09       165.20 o                         
  -2   4   7        152.26        146.17        15.97 o                         
  -1   4   7      23865.80      23516.28       222.86 o                         
   0   4   7       2382.41       2328.96        58.80 o                         
   1   4   7      17541.92      16998.33       177.30 o                         
   2   4   7      10974.07      10688.61       120.73 o                         
   3   4   7      11358.28      11182.96       111.90 o                         
   4   4   7        132.02        190.85        19.73 o                         
   5   4   7       7435.81       7677.34       129.66 o                         
   6   4   7      15463.12      15541.01       210.04 o                         
   7   4   7        939.78       1095.23        60.11 o                         
   8   4   7        837.62        769.95        63.21 o                         
   9   4   7        311.45        331.04        54.05 o                         
  10   4   7       7305.91       7265.70       298.40 o                         
 -10   5   7        366.63        466.91        71.91 o                         
  -9   5   7       2493.13       2745.85       141.47 o                         
  -8   5   7       1301.46       1400.59        88.22 o                         
  -7   5   7       1559.87       1597.85        78.46 o                         
  -6   5   7      14531.41      14526.23       243.09 o                         
  -5   5   7       6997.13       6819.96       130.87 o                         
  -4   5   7      16579.62      16526.61       182.46 o                         
  -3   5   7       6991.86       6675.15       100.63 o                         
  -2   5   7      45222.48      44048.05       345.65 o                         
  -1   5   7      11720.25      11546.25       157.33 o                         
   0   5   7      32527.72      32569.51       287.09 o                         
   1   5   7      13669.80      13352.10       154.75 o                         
   2   5   7      41186.39      40459.85       306.65 o                         
   3   5   7       8790.84       8755.49       113.43 o                         
   4   5   7      13045.85      13022.53       151.74 o                         
   5   5   7      10853.88      10751.06       167.16 o                         
   6   5   7      10057.99       9850.25       172.46 o                         
   7   5   7       1976.58       1877.66        80.98 o                         
   8   5   7         42.42         54.98        39.42 o                         
   9   5   7       4374.96       4411.97       162.40 o                         
  10   5   7         70.55        159.04       135.03 o                         
 -10   6   7       3264.69       3326.42       197.83 o                         
  -9   6   7         72.35         96.25        54.26 o                         
  -8   6   7       1322.67       1432.94        90.80 o                         
  -7   6   7       2674.30       2689.92       102.47 o                         
  -6   6   7       6996.51       7377.16       175.44 o                         
  -5   6   7      12622.97      12645.63       224.41 o                         
  -4   6   7        843.69        871.47        53.65 o                         
  -3   6   7      12084.95      12273.15       199.23 o                         
  -2   6   7       2597.28       2513.66        62.23 o                         
  -1   6   7      48090.96      47231.96       353.13 o                         
   0   6   7          3.54         41.61        13.54 o                         
   1   6   7      11060.82      10969.37       127.05 o                         
   2   6   7        380.98        362.33        23.19 o                         
   3   6   7      39071.88      38942.75       287.80 o                         
   4   6   7       1616.44       1602.27        53.28 o                         
   5   6   7        566.88        522.33        40.98 o                         
   6   6   7       2879.55       3034.80        96.69 o                         
   7   6   7       9960.42      10013.72       194.26 o                         
   8   6   7       1456.58       1392.26        95.44 o                         
   9   6   7       1056.77       1102.08        84.43 o                         
  10   6   7       2954.89       2832.91       432.49 o                         
 -10   7   7        522.64        574.28       111.62 o                         
  -9   7   7      16854.17      17561.37       385.36 o                         
  -8   7   7         31.91         51.95        41.86 o                         
  -7   7   7       1869.11       1986.55        92.78 o                         
  -6   7   7       4677.51       4655.63       135.33 o                         
  -5   7   7      21185.64      21254.81       294.36 o                         
  -4   7   7        738.94        782.67        53.68 o                         
  -3   7   7         34.37         53.31        28.58 o                         
  -2   7   7       8818.35       8817.59       147.20 o                         
  -1   7   7       5334.24       5277.33        96.01 o                         
   0   7   7       1599.45       1556.48        42.60 o                         
   1   7   7       4956.52       5034.94        80.11 o                         
   2   7   7      11974.46      12140.40       146.84 o                         
   3   7   7       1445.43       1393.73        48.53 o                         
   4   7   7        551.64        564.18        36.50 o                         
   5   7   7      13581.17      13699.56       213.79 o                         
   6   7   7       4046.61       3983.04       117.83 o                         
   7   7   7       5263.63       5296.97       150.82 o                         
   8   7   7         22.07         23.30        44.69 o                         
   9   7   7      11497.36      11164.98       285.49 o                         
  10   7   7        281.14        301.02       206.49 o                         
 -10   8   7       8376.58       9377.96       485.37 o                         
  -9   8   7         35.28         25.08        57.52 o                         
  -8   8   7       7961.87       7923.70       220.57 o                         
  -7   8   7          1.33          3.04        35.67 o                         
  -6   8   7       9809.34       9718.70       190.54 o                         
  -5   8   7        445.66        448.66        44.95 o                         
  -4   8   7      10876.75      11018.29       205.47 o                         
  -3   8   7         50.18         98.13        33.21 o                         
  -2   8   7        545.80        541.88        43.14 o                         
  -1   8   7       1957.38       1933.73        69.78 o                         
   0   8   7        918.60        936.61        30.95 o                         
   1   8   7        336.29        391.00        30.01 o                         
   2   8   7      10856.70      10988.66       142.50 o                         
   3   8   7       1515.87       1441.19        50.67 o                         
   4   8   7       1469.02       1384.40        67.68 o                         
   5   8   7          0.43         39.56        30.15 o                         
   6   8   7      24916.06      25031.47       356.64 o                         
   7   8   7         78.48        140.56        44.82 o                         
   8   8   7       2281.71       2170.03       121.43 o                         
   9   8   7         36.61         63.42        50.22 o                         
  10   8   7      14189.06      14267.71       811.14 o                         
  -9   9   7       4586.46       4681.15       197.13 o                         
  -8   9   7        555.19        615.30        66.74 o                         
  -7   9   7       6504.23       6385.54       179.51 o                         
  -6   9   7      17010.13      17397.96       278.78 o                         
  -5   9   7       2516.53       2495.08        98.25 o                         
  -4   9   7        184.43        234.90        38.91 o                         
  -3   9   7       5163.32       5058.11       129.15 o                         
  -2   9   7      43578.96      44140.56       428.73 o                         
  -1   9   7        379.20        390.56        41.25 o                         
   0   9   7        753.50        759.43        45.08 o                         
   1   9   7         42.22        100.48        19.47 o                         
   2   9   7      40837.04      41175.21       324.04 o                         
   3   9   7       4229.82       4248.22       104.36 o                         
   4   9   7        157.89        170.47        36.22 o                         
   5   9   7       5846.43       6009.78       153.46 o                         
   6   9   7      13023.96      12850.61       236.55 o                         
   7   9   7       8432.84       8060.35       221.34 o                         
   8   9   7       1848.05       1814.95       114.79 o                         
   9   9   7       4783.01       4983.97       304.26 o                         
  -9  10   7        741.53        835.34       111.35 o                         
  -8  10   7        147.54         71.01        47.16 o                         
  -7  10   7        633.11        631.90        66.47 o                         
  -6  10   7        526.11        562.89        56.95 o                         
  -5  10   7      19955.91      20421.97       300.53 o                         
  -4  10   7         16.67         10.29        35.27 o                         
  -3  10   7       6908.59       6847.76       161.52 o                         
  -2  10   7        423.65        466.10        50.67 o                         
  -1  10   7      42572.57      43347.99       441.59 o                         
   0  10   7       1362.25       1351.06        60.73 o                         
   1  10   7      13464.75      13376.75       183.55 o                         
   2  10   7          2.76         59.61        24.01 o                         
   3  10   7      26249.31      26497.78       315.79 o                         
   4  10   7       1698.21       1700.89        84.94 o                         
   5  10   7       2221.76       2240.31        95.74 o                         
   6  10   7        121.31        129.85        43.98 o                         
   7  10   7       5121.93       5187.45       209.86 o                         
   8  10   7        966.23        850.09        89.84 o                         
   9  10   7         65.08        101.90        84.06 o                         
  -9  11   7       6588.45       7419.27       459.80 o                         
  -8  11   7       6471.17       6587.49       221.51 o                         
  -7  11   7        987.45        973.35       112.01 o                         
  -6  11   7        569.03        508.03        67.34 o                         
  -5  11   7      11485.78      11369.75       229.95 o                         
  -4  11   7      25015.63      25557.65       414.92 o                         
  -3  11   7       2301.14       2367.05       103.21 o                         
  -2  11   7       5492.01       5576.95       153.08 o                         
  -1  11   7       6332.09       6327.93       146.11 o                         
   0  11   7      31501.35      31615.34       344.00 o                         
   1  11   7       7753.92       7763.30       152.33 o                         
   2  11   7      10164.63      10316.85       172.26 o                         
   3  11   7       2329.05       2428.85        90.76 o                         
   4  11   7      12879.66      13049.02       244.93 o                         
   5  11   7       9177.25       9098.16       200.74 o                         
   6  11   7       2488.30       2673.87       127.61 o                         
   7  11   7        305.20        301.35        69.62 o                         
   8  11   7        916.59        665.15        81.06 o                         
   9  11   7       3566.91       3693.77       494.46 o                         
  -8  12   7       5245.13       5009.93       308.69 o                         
  -7  12   7        430.63        370.87        71.02 o                         
  -6  12   7       4517.62       4403.26       180.59 o                         
  -5  12   7       3512.72       3328.38       134.09 o                         
  -4  12   7       5160.09       5189.24       186.89 o                         
  -3  12   7       5056.74       5137.63       151.31 o                         
  -2  12   7        764.67        809.43        63.47 o                         
  -1  12   7       9321.61       9146.00       180.10 o                         
   0  12   7         10.53         40.27        29.68 o                         
   1  12   7       6462.86       6562.94       155.69 o                         
   2  12   7       1492.19       1361.07        81.13 o                         
   3  12   7       4522.72       4662.89       162.81 o                         
   4  12   7       3750.09       3830.39       161.11 o                         
   5  12   7       3111.14       2925.58       132.48 o                         
   6  12   7       6404.48       6309.96       222.99 o                         
   7  12   7         89.91         72.79        66.04 o                         
   8  12   7       5114.58       5035.03       396.91 o                         
  -8  13   7       2358.34       2797.95       376.25 o                         
  -7  13   7      20528.49      20850.98       503.81 o                         
  -6  13   7       3293.80       3405.84       187.92 o                         
  -5  13   7        241.42        168.97        49.93 o                         
  -4  13   7       1711.10       1576.02        94.22 o                         
  -3  13   7      16567.50      16730.91       290.59 o                         
  -2  13   7       3140.04       3028.73       117.70 o                         
  -1  13   7       4903.17       5028.03       143.76 o                         
   0  13   7        669.23        632.84        64.08 o                         
   1  13   7       2579.30       2496.88       107.02 o                         
   2  13   7       1631.87       1410.23        88.12 o                         
   3  13   7      20564.02      20398.18       515.74 o                         
   4  13   7        841.35        886.20        87.08 o                         
   5  13   7       1049.48       1138.60        95.44 o                         
   6  13   7        169.88        102.63        62.52 o                         
   7  13   7      20467.68      20530.94       480.39 o                         
   8  13   7        348.17        100.74       101.96 o                         
  -8  14   7       2162.48       2360.87       445.36 o                         
  -7  14   7       1385.18       1474.16       213.98 o                         
  -6  14   7       6493.61       6594.72       236.48 o                         
  -5  14   7       1237.33       1186.83        95.84 o                         
  -4  14   7        598.74        575.47        66.64 o                         
  -3  14   7       7085.45       7603.34       208.24 o                         
  -2  14   7       1835.44       1839.26        96.95 o                         
  -1  14   7       2722.67       2639.96       120.85 o                         
   0  14   7        996.74       1040.88        72.18 o                         
   1  14   7      10372.79      10492.08       227.51 o                         
   2  14   7       1111.27        999.83        82.57 o                         
   3  14   7       1359.74       1260.72        96.45 o                         
   4  14   7       5331.50       5252.13       200.03 o                         
   5  14   7       4377.65       4181.70       181.15 o                         
   6  14   7       4220.86       4361.33       210.15 o                         
   7  14   7         28.24        412.71       239.11 o                         
  -6  15   7        104.68         23.93        80.39 o                         
  -5  15   7         34.34        -22.11        56.54 o                         
  -4  15   7      23646.85      23489.68       402.42 o                         
  -3  15   7       1281.44       1205.43        92.20 o                         
  -2  15   7       1480.11       1636.18       110.28 o                         
  -1  15   7        542.25        484.15        57.34 o                         
   0  15   7      37165.72      37747.90       623.74 o                         
   1  15   7        407.93        339.95        57.38 o                         
   2  15   7       1042.22        918.20        82.89 o                         
   3  15   7       1826.17       1721.78       112.25 o                         
   4  15   7      20444.74      21092.29       464.69 o                         
   5  15   7         90.42         19.15        53.29 o                         
   6  15   7        165.40        347.61       209.27 o                         
  -6  16   7         82.24        503.90       288.18 o                         
  -5  16   7       4153.43       3986.28       211.93 o                         
  -4  16   7        493.41        400.65        61.96 o                         
  -3  16   7      13191.85      13126.58       293.53 o                         
  -2  16   7        112.63         84.61        49.04 o                         
  -1  16   7      11956.36      11360.21       288.92 o                         
   0  16   7        149.56        139.14        47.08 o                         
   1  16   7      15542.12      15564.77       341.48 o                         
   2  16   7        343.64        281.48        66.90 o                         
   3  16   7       8218.00       8083.23       331.56 o                         
   4  16   7       2022.04       2197.75       138.88 o                         
   5  16   7       4454.70       4480.43       437.26 o                         
  -5  17   7        169.61         -8.92       127.66 o                         
  -4  17   7       1666.97       1889.34       223.28 o                         
  -3  17   7       6265.76       5856.61       213.60 o                         
  -2  17   7       6254.57       6200.04       269.24 o                         
  -1  17   7       1396.83       1480.75       108.10 o                         
   0  17   7       2395.44       2400.74       135.32 o                         
   1  17   7        182.58         74.28        60.84 o                         
   2  17   7       6522.25       6624.22       217.45 o                         
   3  17   7       6120.16       6099.36       232.14 o                         
   4  17   7       1562.58       1377.63       223.37 o                         
   5  17   7       1420.71       1889.30       406.87 o                         
  -4  18   7       2987.00       3003.12       484.31 o                         
  -3  18   7          8.21        170.64       101.93 o                         
  -2  18   7         95.26         48.91       114.48 o                         
  -1  18   7       1346.32       1512.29       155.11 o                         
   0  18   7         18.37         -9.86        66.41 o                         
   1  18   7        484.38        484.09       103.57 o                         
   2  18   7       3101.27       2972.04       272.53 o                         
   3  18   7       1841.45       1965.39       219.16 o                         
   4  18   7       2976.09       3143.79       335.41 o                         
  -2  19   7        580.29        277.51       163.86 o                         
  -1  19   7       2397.90       2378.73       434.22 o                         
   0  19   7       5559.43       5223.64       463.09 o                         
   1  19   7       3672.47       2482.71       452.24 o                         
 -10   0   8       3652.03       3534.66       257.29 o                         
  -8   0   8      19932.61      20652.46       405.33 o                         
  -6   0   8       5230.96       5146.28       183.79 o                         
  -4   0   8      16317.90      16133.69       325.97 o                         
  -2   0   8       5275.89       5020.50       102.80 o                         
   0   0   8         65.33        101.30        27.38 o                         
   2   0   8         22.19         54.47        23.98 o                         
   4   0   8      10020.12       9848.10       173.46 o                         
   6   0   8       5060.78       5126.45       149.36 o                         
   8   0   8      19066.28      18926.23       394.52 o                         
  10   0   8       1940.78       2337.31       397.18 o                         
 -10   1   8       1637.44       1800.46       137.65 o                         
  -9   1   8       2705.35       2578.21       135.11 o                         
  -8   1   8       2052.47       2252.26       120.88 o                         
  -7   1   8      15411.00      15663.10       257.40 o                         
  -6   1   8       1579.96       1562.55        92.51 o                         
  -5   1   8       3813.70       3783.84       100.32 o                         
  -4   1   8      20576.35      20374.49       248.64 o                         
  -3   1   8      13703.43      13416.85       162.56 o                         
  -2   1   8        431.80        512.48        26.15 o                         
  -1   1   8         90.09         97.16        12.84 o                         
   0   1   8      33894.11      33330.99       229.77 o                         
   1   1   8         10.61        111.70        22.95 o                         
   2   1   8        284.10        302.93        21.73 o                         
   3   1   8       3404.14       3504.89        63.17 o                         
   4   1   8      19072.11      19391.82       191.55 o                         
   5   1   8       4476.73       4420.13        91.37 o                         
   6   1   8        312.05        306.03        30.91 o                         
   7   1   8       7385.72       7440.80       158.50 o                         
   8   1   8       6799.26       6598.23       157.87 o                         
   9   1   8       4453.50       4327.77       167.03 o                         
  10   1   8        872.54        942.00       249.74 o                         
 -10   2   8        722.38        578.37        93.92 o                         
  -9   2   8        126.28        122.02        50.82 o                         
  -8   2   8       2144.54       2104.28       116.21 o                         
  -7   2   8        703.51        692.45        68.92 o                         
  -6   2   8        962.14        858.90        50.83 o                         
  -5   2   8       6792.71       6591.74       125.96 o                         
  -4   2   8       3385.10       3422.50        91.91 o                         
  -3   2   8      24344.70      23532.32       228.94 o                         
  -2   2   8         38.77         56.68        11.76 o                         
  -1   2   8      15166.55      15086.84       143.91 o                         
   0   2   8       2104.49       2175.17        48.55 o                         
   1   2   8      54474.96      53003.01       330.62 o                         
   2   2   8        835.95        857.58        30.95 o                         
   3   2   8      13802.20      13821.93       144.59 o                         
   4   2   8        240.13        275.01        28.01 o                         
   5   2   8      24771.53      24546.88       247.36 o                         
   6   2   8       1508.76       1498.02        63.13 o                         
   7   2   8       1017.97       1027.16        67.71 o                         
   8   2   8       1191.38       1267.02        78.63 o                         
   9   2   8       3050.08       3257.76       146.04 o                         
  10   2   8       1171.14        748.84       240.04 o                         
 -10   3   8         39.18         -0.12        64.22 o                         
  -9   3   8        665.09        655.89        70.52 o                         
  -8   3   8        420.82        433.21        53.65 o                         
  -7   3   8       8618.18       8689.75       210.28 o                         
  -6   3   8       6284.15       6300.81       154.77 o                         
  -5   3   8       4738.95       4743.92       103.93 o                         
  -4   3   8       4932.68       5104.20        92.06 o                         
  -3   3   8      18707.62      18130.56       186.97 o                         
  -2   3   8      30084.57      29446.62       232.29 o                         
  -1   3   8      13748.29      13646.34       148.25 o                         
   0   3   8      20809.39      20581.10       178.98 o                         
   1   3   8      12131.80      12072.19       138.97 o                         
   2   3   8      28781.25      28441.28       228.63 o                         
   3   3   8      15459.10      15341.43       156.45 o                         
   4   3   8      14399.29      14735.01       162.09 o                         
   5   3   8       4920.23       4852.62       104.46 o                         
   6   3   8       7449.59       7357.69       147.16 o                         
   7   3   8      11328.47      11420.21       190.72 o                         
   8   3   8       2512.48       2896.26       116.59 o                         
   9   3   8       1324.74       1184.17        91.18 o                         
  10   3   8        193.28        416.43       204.15 o                         
 -10   4   8       2970.36       3123.08       210.43 o                         
  -9   4   8         34.03        112.57        50.93 o                         
  -8   4   8       6153.09       6161.91       186.57 o                         
  -7   4   8       1980.23       1852.97        97.92 o                         
  -6   4   8       7019.90       7118.57       159.48 o                         
  -5   4   8       1248.61       1374.79        63.62 o                         
  -4   4   8       3691.41       3678.96        89.04 o                         
  -3   4   8      11733.87      11313.40       164.91 o                         
  -2   4   8       6261.42       6110.44        88.21 o                         
  -1   4   8       8135.03       8233.36       117.17 o                         
   0   4   8        488.60        502.22        30.06 o                         
   1   4   8      18332.23      17926.51       184.29 o                         
   2   4   8        108.05        128.76        19.54 o                         
   3   4   8       9267.03       9351.18       118.77 o                         
   4   4   8       7944.34       7883.65       116.60 o                         
   5   4   8       7729.75       7981.00       139.02 o                         
   6   4   8       1877.84       1910.76        76.32 o                         
   7   4   8       2986.56       2825.02       122.94 o                         
   8   4   8       9358.06       9225.55       212.72 o                         
   9   4   8         55.17        -37.28        47.97 o                         
 -10   5   8       3380.76       2959.75       285.54 o                         
  -9   5   8      17321.73      18242.93       359.62 o                         
  -8   5   8       4507.61       4663.19       162.76 o                         
  -7   5   8       3174.98       3218.15       118.81 o                         
  -6   5   8      10229.72      10442.30       199.47 o                         
  -5   5   8      29921.81      29770.41       331.83 o                         
  -4   5   8       6154.45       6161.19       128.71 o                         
  -3   5   8        480.25        496.09        36.51 o                         
  -2   5   8      17921.76      17764.19       189.75 o                         
  -1   5   8      13927.88      13661.27       169.32 o                         
   0   5   8       3983.42       4043.40        88.20 o                         
   1   5   8       7228.86       7045.95       117.77 o                         
   2   5   8      11529.62      11537.04       136.82 o                         
   3   5   8         82.34         87.23        19.74 o                         
   4   5   8       2273.10       2313.54        64.87 o                         
   5   5   8      18009.99      18320.98       225.54 o                         
   6   5   8       4420.39       4392.28       116.91 o                         
   7   5   8       3387.80       3414.20       112.74 o                         
   8   5   8        648.39        572.51        56.63 o                         
   9   5   8      11396.49      11596.72       297.79 o                         
 -10   6   8       5782.73       5642.77       628.52 o                         
  -9   6   8          5.55         23.72        49.96 o                         
  -8   6   8       8586.71       8446.11       212.76 o                         
  -7   6   8         10.62         13.59        36.98 o                         
  -6   6   8      10124.04      10179.95       200.87 o                         
  -5   6   8       3194.24       3167.29        99.10 o                         
  -4   6   8       7484.79       7472.52       157.41 o                         
  -3   6   8       2784.35       2721.64        78.93 o                         
  -2   6   8       4587.07       4278.86        98.14 o                         
  -1   6   8       8334.54       8252.14       134.23 o                         
   0   6   8        546.85        562.00        39.64 o                         
   1   6   8       6749.94       6867.09       126.57 o                         
   2   6   8        320.81        277.40        26.56 o                         
   3   6   8       6584.41       6663.42       107.89 o                         
   4   6   8       3413.54       3470.29        83.19 o                         
   5   6   8       2227.32       2221.14        78.73 o                         
   6   6   8       8799.21       8748.87       171.10 o                         
   7   6   8        817.52        859.23        59.82 o                         
   8   6   8       5699.05       5770.86       182.74 o                         
   9   6   8        169.68        201.75        52.41 o                         
  -9   7   8       4861.60       4940.62       191.26 o                         
  -8   7   8       1720.23       1665.56        96.95 o                         
  -7   7   8        179.73        197.10        43.43 o                         
  -6   7   8      10089.17      10089.29       206.02 o                         
  -5   7   8      12443.77      12388.51       221.62 o                         
  -4   7   8        208.44        166.24        30.18 o                         
  -3   7   8        504.35        514.52        40.91 o                         
  -2   7   8      43441.93      42808.71       370.69 o                         
  -1   7   8       9213.33       9215.36       135.74 o                         
   0   7   8       1512.64       1490.75        59.63 o                         
   1   7   8       3724.22       3791.37        83.99 o                         
   2   7   8      56363.07      56493.21       411.48 o                         
   3   7   8       1707.50       1828.64        57.51 o                         
   4   7   8        329.98        366.88        45.03 o                         
   5   7   8       6625.71       6538.90       148.79 o                         
   6   7   8      22457.62      22423.76       305.86 o                         
   7   7   8        148.96        213.74        44.86 o                         
   8   7   8        261.15        316.19        54.20 o                         
   9   7   8       4458.69       4421.69       279.59 o                         
  -9   8   8         34.58          3.64        60.39 o                         
  -8   8   8         17.40         95.00        63.53 o                         
  -7   8   8        988.71        957.16        68.88 o                         
  -6   8   8        365.88        390.96        47.18 o                         
  -5   8   8       7234.36       7305.88       164.23 o                         
  -4   8   8         71.08         76.66        33.47 o                         
  -3   8   8      11405.14      11610.91       212.70 o                         
  -2   8   8        505.12        473.62        40.68 o                         
  -1   8   8      27485.95      27618.52       274.80 o                         
   0   8   8        621.40        587.00        39.42 o                         
   1   8   8      21258.92      20933.96       242.15 o                         
   2   8   8         75.05        135.35        23.21 o                         
   3   8   8      24401.06      24664.70       240.31 o                         
   4   8   8          2.31         40.99        30.34 o                         
   5   8   8      11106.18      11049.67       209.88 o                         
   6   8   8       1072.50       1130.36        72.54 o                         
   7   8   8       5362.71       5428.01       180.58 o                         
   8   8   8        150.10        123.85        52.50 o                         
   9   8   8        319.34        235.10       100.26 o                         
  -9   9   8      11827.68      11743.75       516.08 o                         
  -8   9   8        101.52        104.25        49.25 o                         
  -7   9   8        113.91         92.32        42.47 o                         
  -6   9   8       2996.99       3165.87       114.16 o                         
  -5   9   8      19004.82      19036.73       306.17 o                         
  -4   9   8       3300.34       3346.28       117.96 o                         
  -3   9   8       1133.47       1177.68        69.37 o                         
  -2   9   8      18363.58      18341.76       248.23 o                         
  -1   9   8      11084.48      10915.03       183.87 o                         
   0   9   8      11597.87      11498.17       174.92 o                         
   1   9   8       7363.33       7450.86       135.65 o                         
   2   9   8      16002.15      16022.69       223.04 o                         
   3   9   8        987.46       1005.27        54.59 o                         
   4   9   8       6116.47       6294.62       148.13 o                         
   5   9   8      12561.33      12716.76       246.58 o                         
   6   9   8       7091.43       6841.83       173.97 o                         
   7   9   8        321.71        338.33        50.68 o                         
   8   9   8        418.96        371.40        80.94 o                         
   9   9   8       7306.44       7257.83       373.52 o                         
  -9  10   8        342.60        196.29       103.92 o                         
  -8  10   8       6872.38       7014.79       227.93 o                         
  -7  10   8         12.14        -13.72        46.63 o                         
  -6  10   8      13890.72      13834.77       309.64 o                         
  -5  10   8        542.79        595.04        64.86 o                         
  -4  10   8       4510.20       4428.48       138.06 o                         
  -3  10   8        315.64        257.86        47.23 o                         
  -2  10   8       6042.90       6139.89       162.41 o                         
  -1  10   8        471.50        399.33        42.28 o                         
   0  10   8         48.19        100.63        32.59 o                         
   1  10   8       1887.51       1886.55        69.82 o                         
   2  10   8         62.65        145.71        34.70 o                         
   3  10   8         67.68        125.70        34.90 o                         
   4  10   8       6805.65       7062.72       165.65 o                         
   5  10   8       3580.35       3676.04       124.58 o                         
   6  10   8       5377.69       5471.65       158.10 o                         
   7  10   8        213.79        323.17        62.31 o                         
   8  10   8       7065.57       6910.51       552.85 o                         
   9  10   8       1752.55       1665.10       324.66 o                         
  -9  11   8       5329.67       4917.76       721.36 o                         
  -8  11   8       1279.53       1137.39       136.67 o                         
  -7  11   8       8892.67       9117.51       273.84 o                         
  -6  11   8       3277.24       3417.38       157.41 o                         
  -5  11   8       7501.00       7661.92       202.64 o                         
  -4  11   8       1366.96       1411.76        90.00 o                         
  -3  11   8       7892.45       8306.05       200.17 o                         
  -2  11   8       9567.85       9619.77       211.22 o                         
  -1  11   8        342.60        384.05        45.17 o                         
   0  11   8        489.13        559.51        47.11 o                         
   1  11   8       1383.10       1399.48        66.17 o                         
   2  11   8       9647.95      10016.59       195.64 o                         
   3  11   8       5455.26       5657.55       159.51 o                         
   4  11   8        459.31        454.76        57.29 o                         
   5  11   8        724.96        543.04        68.04 o                         
   6  11   8       5634.70       5721.15       174.59 o                         
   7  11   8       9415.67       9223.27       254.55 o                         
   8  11   8       1308.05       1469.21       190.53 o                         
  -8  12   8       3121.81       3097.43       370.64 o                         
  -7  12   8        245.38        142.48        57.61 o                         
  -6  12   8       4162.56       4180.81       188.56 o                         
  -5  12   8       3570.29       3595.12       143.36 o                         
  -4  12   8       1057.27       1029.64        78.27 o                         
  -3  12   8       6651.28       6706.83       185.67 o                         
  -2  12   8       5707.09       5832.25       162.40 o                         
  -1  12   8      12958.95      13148.39       227.39 o                         
   0  12   8        575.41        568.74        51.45 o                         
   1  12   8      13419.39      13088.46       232.21 o                         
   2  12   8       1971.59       2118.81        98.43 o                         
   3  12   8       8506.41       8643.75       292.11 o                         
   4  12   8       4992.54       4784.01       184.10 o                         
   5  12   8       7597.95       7422.44       277.97 o                         
   6  12   8         61.52         35.91        71.60 o                         
   7  12   8       1516.57       1564.00       164.83 o                         
  -8  13   8       1816.86       2005.57       433.74 o                         
  -7  13   8        147.04        206.50        78.90 o                         
  -6  13   8        206.74        189.38        94.04 o                         
  -5  13   8         52.80         80.66        50.73 o                         
  -4  13   8      15841.34      16182.03       330.98 o                         
  -3  13   8       1049.30       1133.44        77.58 o                         
  -2  13   8       6636.82       6269.27       174.66 o                         
  -1  13   8        524.54        492.65        54.06 o                         
   0  13   8      30043.52      29860.84       430.19 o                         
   1  13   8       1594.52       1504.88        92.25 o                         
   2  13   8       9584.07       9448.43       222.28 o                         
   3  13   8       1100.75       1064.67        94.01 o                         
   4  13   8      17605.05      18181.16       473.41 o                         
   5  13   8       2810.57       2721.62       148.44 o                         
   6  13   8       2473.49       2499.15       160.58 o                         
   7  13   8       1264.13       1090.55       306.02 o                         
  -7  14   8        215.26         44.09       120.05 o                         
  -6  14   8       1278.28       1303.02       153.27 o                         
  -5  14   8       3750.96       3872.80       189.35 o                         
  -4  14   8       3656.63       3607.76       157.17 o                         
  -3  14   8       4935.57       4737.32       157.98 o                         
  -2  14   8        283.53        305.14        47.05 o                         
  -1  14   8       7566.03       7611.76       222.99 o                         
   0  14   8         82.33        106.37        41.66 o                         
   1  14   8      12463.89      12432.82       270.12 o                         
   2  14   8        336.59        362.72        53.82 o                         
   3  14   8       5641.70       5529.81       215.76 o                         
   4  14   8       1883.54       1999.71       128.36 o                         
   5  14   8       9556.31       9361.19       296.99 o                         
   6  14   8       1583.62       1465.16       384.28 o                         
   7  14   8        374.47        -80.39       197.02 o                         
  -6  15   8        680.63        581.70       139.45 o                         
  -5  15   8        931.84       1091.48        95.74 o                         
  -4  15   8        663.61        670.50        74.32 o                         
  -3  15   8      11588.33      11619.09       281.42 o                         
  -2  15   8       3522.82       3469.04       163.87 o                         
  -1  15   8        206.10        223.61        58.70 o                         
   0  15   8       1269.99       1340.72        89.79 o                         
   1  15   8       1914.60       1685.07       107.48 o                         
   2  15   8       3426.27       3263.82       150.64 o                         
   3  15   8       4956.81       5097.54       204.73 o                         
   4  15   8        910.35        768.31        84.86 o                         
   5  15   8        531.04        603.38       157.96 o                         
   6  15   8       1024.65       1525.16       405.23 o                         
  -6  16   8       6490.92       6732.32       743.57 o                         
  -5  16   8         13.04        -45.59        87.21 o                         
  -4  16   8       5552.51       5615.84       261.74 o                         
  -3  16   8       1398.00       1502.79       113.15 o                         
  -2  16   8       2940.59       3041.54       157.59 o                         
  -1  16   8        144.49         71.44        59.48 o                         
   0  16   8        328.82        322.47        60.72 o                         
   1  16   8       2389.04       2204.36       124.45 o                         
   2  16   8         63.97        101.61        51.45 o                         
   3  16   8         17.26         49.46        66.13 o                         
   4  16   8       3146.93       2917.62       264.63 o                         
  -5  17   8       7567.48       7478.93       775.24 o                         
  -4  17   8       8185.21       8038.64       953.43 o                         
  -3  17   8        191.68        222.36        99.07 o                         
  -2  17   8        860.30        816.99       105.26 o                         
  -1  17   8       3807.07       3655.25       169.76 o                         
   0  17   8      17924.77      17610.77       383.67 o                         
   1  17   8        857.27        828.82        99.48 o                         
   2  17   8        815.72        902.99       176.30 o                         
   3  17   8        164.97        314.22       123.89 o                         
   4  17   8      13603.75      11960.55      1579.07 o                         
  -2  18   8        160.35         99.25       108.48 o                         
  -1  18   8       6280.60       6328.41       468.05 o                         
   0  18   8         68.46        -38.56        92.08 o                         
   1  18   8      12628.04      10599.07       908.88 o                         
   3  18   8       6927.69       6556.95       684.33 o                         
  -9   0   9        301.30        173.57        82.32 o                         
  -7   0   9        415.58        558.46        96.57 o                         
  -5   0   9       2720.64       2561.69       132.83 o                         
  -3   0   9      11495.88      11541.08       275.69 o                         
  -1   0   9      22082.77      21488.44       270.80 o                         
   1   0   9      27427.21      26975.85       310.97 o                         
   3   0   9      16976.62      17222.63       247.69 o                         
   5   0   9      16359.68      16518.21       270.03 o                         
   7   0   9       6530.51       6436.72       215.17 o                         
   9   0   9       1923.22       1973.97       179.57 o                         
 -10   1   9       2331.23       2689.92       521.12 o                         
  -9   1   9         79.41         96.07        53.56 o                         
  -8   1   9       1055.33       1044.14        87.81 o                         
  -7   1   9      17806.83      17954.09       339.73 o                         
  -6   1   9        102.32        121.25        45.05 o                         
  -5   1   9         81.87        110.17        31.01 o                         
  -4   1   9      14310.30      13903.68       214.78 o                         
  -3   1   9      25578.05      25025.02       296.74 o                         
  -2   1   9       1803.36       1782.13        51.67 o                         
  -1   1   9       2308.09       2258.49        52.79 o                         
   0   1   9      47289.98      46314.21       313.38 o                         
   1   1   9      18680.33      18473.12       172.39 o                         
   2   1   9       4571.43       4494.55        82.79 o                         
   3   1   9       9990.53       9881.96       128.80 o                         
   4   1   9      40190.76      40042.78       328.76 o                         
   5   1   9       1371.80       1396.89        57.27 o                         
   6   1   9        989.99       1035.71        55.03 o                         
   7   1   9       9975.27      10302.00       195.44 o                         
   8   1   9      10349.33      10201.22       205.36 o                         
   9   1   9         79.83        127.18        48.17 o                         
 -10   2   9       4777.06       4775.44       672.47 o                         
  -9   2   9        358.03        295.09        55.05 o                         
  -8   2   9      11906.78      12104.67       351.10 o                         
  -7   2   9        274.31        405.18        57.52 o                         
  -6   2   9      12970.30      12917.42       235.89 o                         
  -5   2   9         13.50         32.20        29.08 o                         
  -4   2   9      20617.63      20374.02       254.07 o                         
  -3   2   9       4032.78       4070.86        94.32 o                         
  -2   2   9       4263.30       4626.47        89.84 o                         
  -1   2   9       1440.30       1477.81        46.32 o                         
   0   2   9       5762.54       5703.46        84.49 o                         
   1   2   9       3944.00       3872.42        69.94 o                         
   2   2   9        744.75        726.85        35.61 o                         
   3   2   9       3749.52       3689.54        76.98 o                         
   4   2   9        961.49        953.17        44.71 o                         
   5   2   9        741.95        833.97        47.13 o                         
   6   2   9       7317.73       7406.99       150.16 o                         
   7   2   9       2055.49       1963.53        89.25 o                         
   8   2   9       5488.09       5370.64       162.69 o                         
   9   2   9         31.29         12.60        46.46 o                         
 -10   3   9       3625.23       3725.35       582.45 o                         
  -9   3   9       3959.89       4023.98       182.05 o                         
  -8   3   9       4234.80       4207.56       158.51 o                         
  -7   3   9      21895.35      22120.60       363.91 o                         
  -6   3   9       4066.65       4017.21       128.42 o                         
  -5   3   9       8052.76       7854.41       153.89 o                         
  -4   3   9      11702.56      11576.70       185.38 o                         
  -3   3   9      23181.26      23023.64       251.09 o                         
  -2   3   9       3359.85       3298.38        76.61 o                         
  -1   3   9       4551.26       4378.91        88.71 o                         
   0   3   9      21443.69      21186.77       196.69 o                         
   1   3   9       4076.49       4054.04        78.97 o                         
   2   3   9       2339.60       2313.75        61.48 o                         
   3   3   9        465.06        484.35        34.55 o                         
   4   3   9      12465.60      12339.83       168.84 o                         
   5   3   9       2363.65       2491.92        84.38 o                         
   6   3   9       1085.22       1087.99        62.24 o                         
   7   3   9       7376.79       7186.70       163.94 o                         
   8   3   9       3646.70       3610.92       148.09 o                         
   9   3   9       6362.68       6504.52       222.76 o                         
 -10   4   9       4651.46       5205.27       689.65 o                         
  -9   4   9         85.52         51.44        48.46 o                         
  -8   4   9       3145.31       2986.97       135.22 o                         
  -7   4   9         50.63         64.32        41.74 o                         
  -6   4   9       7522.08       7457.40       179.28 o                         
  -5   4   9       2293.25       2344.17        85.17 o                         
  -4   4   9       8085.62       7771.14       152.00 o                         
  -3   4   9       3704.37       3779.90        94.69 o                         
  -2   4   9       2186.45       2293.90        62.21 o                         
  -1   4   9      14936.91      14694.04       176.99 o                         
   0   4   9       5153.77       5127.29        92.28 o                         
   1   4   9       8499.46       8693.27       142.58 o                         
   2   4   9       2250.96       2213.08        59.75 o                         
   3   4   9      15251.97      15194.79       170.49 o                         
   4   4   9        702.15        743.01        42.11 o                         
   5   4   9       4405.94       4391.60       109.68 o                         
   6   4   9       6544.36       6431.86       149.92 o                         
   7   4   9       4850.92       4878.52       155.95 o                         
   8   4   9        318.79        272.76        61.89 o                         
   9   4   9        852.80        760.10       133.39 o                         
  -9   5   9       1306.22       1546.87       112.97 o                         
  -8   5   9         76.34        137.42        47.77 o                         
  -7   5   9        474.76        438.45        63.89 o                         
  -6   5   9       2212.51       2165.87       100.94 o                         
  -5   5   9       2708.95       2777.45        94.37 o                         
  -4   5   9       3442.41       3514.48       102.84 o                         
  -3   5   9       1800.79       1762.97        65.32 o                         
  -2   5   9      22275.31      21908.63       223.53 o                         
  -1   5   9       5886.88       5764.80       106.00 o                         
   0   5   9      15725.40      15226.53       191.25 o                         
   1   5   9       4806.10       4949.42       101.92 o                         
   2   5   9      37285.89      36786.30       276.49 o                         
   3   5   9       5378.09       5132.30        91.78 o                         
   4   5   9      13800.93      13609.53       183.03 o                         
   5   5   9       5567.52       5586.93       125.95 o                         
   6   5   9      15745.84      15999.10       247.77 o                         
   7   5   9       3007.95       3063.55       113.84 o                         
   8   5   9       1612.36       1610.71        96.69 o                         
   9   5   9       3745.68       3905.45       291.80 o                         
  -9   6   9       1998.80       2133.59       142.80 o                         
  -8   6   9       1395.30       1415.84        97.53 o                         
  -7   6   9       1211.06       1282.57        86.67 o                         
  -6   6   9       5855.67       5968.71       157.58 o                         
  -5   6   9        795.18        824.63        54.81 o                         
  -4   6   9       1428.18       1398.11        63.95 o                         
  -3   6   9      10629.46      10435.23       166.43 o                         
  -2   6   9       3283.88       3382.95        80.63 o                         
  -1   6   9      15721.07      15388.96       194.43 o                         
   0   6   9         45.81         93.21        26.65 o                         
   1   6   9      13954.08      13970.73       205.97 o                         
   2   6   9         27.21         87.40        22.00 o                         
   3   6   9      21664.69      21462.67       204.36 o                         
   4   6   9       1377.07       1311.51        60.08 o                         
   5   6   9       5466.39       5492.15       131.83 o                         
   6   6   9       1755.65       1702.11        81.34 o                         
   7   6   9       9473.55       9711.92       202.33 o                         
   8   6   9       1852.65       1973.50       102.36 o                         
   9   6   9        226.23         88.57        88.07 o                         
  -9   7   9      14132.82      14641.59       586.45 o                         
  -8   7   9        706.41        761.26        70.23 o                         
  -7   7   9       2045.00       2055.63       100.27 o                         
  -6   7   9       1236.44       1239.79        75.73 o                         
  -5   7   9      30611.10      30433.95       412.08 o                         
  -4   7   9         21.98         65.14        27.29 o                         
  -3   7   9        889.76        893.92        50.07 o                         
  -2   7   9       5578.89       5559.77       119.08 o                         
  -1   7   9      21167.22      20990.62       264.24 o                         
   0   7   9        785.78        790.49        46.94 o                         
   1   7   9        752.18        763.59        51.97 o                         
   2   7   9       9235.94       9266.30       142.06 o                         
   3   7   9       1289.99       1327.47        54.17 o                         
   4   7   9       1790.02       1836.09        77.84 o                         
   5   7   9       7861.34       8232.39       182.64 o                         
   6   7   9       4108.23       4009.19       129.60 o                         
   7   7   9       1408.00       1318.83        85.43 o                         
   8   7   9        191.95        144.77        45.43 o                         
   9   7   9       9064.69       8017.80       431.89 o                         
  -9   8   9         83.19       -114.75       114.75 o                         
  -8   8   9       4871.93       4708.63       185.19 o                         
  -7   8   9        166.59        160.11        38.55 o                         
  -6   8   9      19949.85      20121.97       288.55 o                         
  -5   8   9         10.86         17.82        33.72 o                         
  -4   8   9       6503.56       6540.96       141.66 o                         
  -3   8   9         38.01         39.35        26.49 o                         
  -2   8   9      14065.86      13774.12       206.86 o                         
  -1   8   9        789.59        802.54        53.49 o                         
   0   8   9       1009.50       1060.90        59.95 o                         
   1   8   9         46.65         73.27        30.48 o                         
   2   8   9         35.23        125.85        33.12 o                         
   3   8   9        562.47        752.42        54.60 o                         
   4   8   9        623.73        613.18        56.98 o                         
   5   8   9          5.79        102.15        33.66 o                         
   6   8   9       4887.16       4877.83       141.39 o                         
   7   8   9        177.18        156.50        46.61 o                         
   8   8   9       3351.77       3386.85       151.36 o                         
   9   8   9        117.06         33.49        84.42 o                         
  -9   9   9       4527.97       5132.25       510.43 o                         
  -8   9   9       1620.07       1507.86       113.51 o                         
  -7   9   9       5894.15       5801.82       168.50 o                         
  -6   9   9       4881.86       5146.20       141.80 o                         
  -5   9   9       4659.12       4539.40       130.51 o                         
  -4   9   9        248.94        222.69        51.57 o                         
  -3   9   9       7524.38       7477.30       167.27 o                         
  -2   9   9      24298.84      24081.59       305.00 o                         
  -1   9   9       2448.70       2460.42        92.22 o                         
   0   9   9        199.40        182.94        35.59 o                         
   1   9   9       1081.60       1026.02        61.99 o                         
   2   9   9      32257.23      32517.04       338.12 o                         
   3   9   9        456.00        490.64        54.75 o                         
   4   9   9        206.78        208.15        49.06 o                         
   5   9   9        347.63        403.92        49.66 o                         
   6   9   9      14432.33      14290.26       267.53 o                         
   7   9   9       4711.87       4852.04       176.23 o                         
   8   9   9        281.58        255.15        84.84 o                         
  -8  10   9        937.37        887.42       274.04 o                         
  -7  10   9        157.54        145.02        58.00 o                         
  -6  10   9        143.05        176.37        39.45 o                         
  -5  10   9       2087.06       2054.52        93.87 o                         
  -4  10   9       1094.48       1040.62        75.09 o                         
  -3  10   9       7653.51       7646.71       181.99 o                         
  -2  10   9        449.73        464.39        50.89 o                         
  -1  10   9      15169.75      15076.81       234.04 o                         
   0  10   9        173.61        198.77        33.86 o                         
   1  10   9      11741.57      11819.66       194.89 o                         
   2  10   9        277.09        368.93        45.02 o                         
   3  10   9      22247.36      23204.36       357.21 o                         
   4  10   9          1.34         21.24        44.61 o                         
   5  10   9       5385.57       5341.80       175.88 o                         
   6  10   9        113.73        218.05        49.24 o                         
   7  10   9       6183.79       6059.29       230.24 o                         
   8  10   9        109.58        348.15       225.42 o                         
  -8  11   9       1315.23       1099.26       222.47 o                         
  -7  11   9         60.24         66.79        46.35 o                         
  -6  11   9        911.55        799.91        76.96 o                         
  -5  11   9       9287.53       9476.36       310.91 o                         
  -4  11   9      12332.37      12563.38       278.39 o                         
  -3  11   9        721.21        810.37        71.51 o                         
  -2  11   9       1253.60       1372.52        81.23 o                         
  -1  11   9      10056.70      10225.75       198.66 o                         
   0  11   9      24186.77      23919.24       315.62 o                         
   1  11   9       4653.59       4506.55       127.61 o                         
   2  11   9       6851.29       6876.58       164.83 o                         
   3  11   9       2811.82       2807.00       128.78 o                         
   4  11   9      19938.30      20739.54       452.82 o                         
   5  11   9       4325.89       4117.60       157.54 o                         
   6  11   9       3624.78       3728.86       154.59 o                         
   7  11   9         39.96         49.37       136.35 o                         
  -8  12   9       4801.20       5116.05       647.79 o                         
  -7  12   9        204.85        334.16       189.65 o                         
  -6  12   9       6804.64       6932.25       239.65 o                         
  -5  12   9       2667.01       2883.52       151.56 o                         
  -4  12   9       5201.64       5049.95       188.40 o                         
  -3  12   9        409.00        394.59        60.15 o                         
  -2  12   9       5080.91       5067.51       156.53 o                         
  -1  12   9       9930.65       9863.81       201.35 o                         
   0  12   9       1079.11       1045.90        68.21 o                         
   1  12   9       2505.32       2508.81       108.85 o                         
   2  12   9         22.74         13.79        37.98 o                         
   3  12   9       7034.64       7113.05       238.39 o                         
   4  12   9        545.88        477.48        73.33 o                         
   5  12   9       2504.29       2499.46       139.63 o                         
   6  12   9       2358.90       2530.53       183.06 o                         
  -7  13   9      17507.11      19661.70      1399.12 o                         
  -6  13   9       1992.77       2141.40       232.80 o                         
  -5  13   9       1929.29       1884.33       123.13 o                         
  -4  13   9       1858.12       1640.39       111.92 o                         
  -3  13   9      22227.85      22415.07       360.16 o                         
  -2  13   9       3755.77       3778.89       132.32 o                         
  -1  13   9        130.20        145.88        46.70 o                         
   0  13   9       2053.78       2077.12       119.66 o                         
   1  13   9       9365.04       9312.30       217.80 o                         
   2  13   9       1742.46       1522.83        98.39 o                         
   3  13   9       6467.02       6692.50       238.81 o                         
   4  13   9        708.63        624.49        89.45 o                         
   5  13   9        196.89        287.61        60.28 o                         
   6  13   9         92.36        460.05       235.53 o                         
  -6  14   9       4976.67       5235.49       330.53 o                         
  -5  14   9        696.73        574.92        79.47 o                         
  -4  14   9       5650.71       5622.98       211.31 o                         
  -3  14   9       1936.62       2124.03       109.90 o                         
  -2  14   9       3474.30       3525.76       138.40 o                         
  -1  14   9       2847.44       2862.98       131.06 o                         
   0  14   9       1348.36       1293.56        90.23 o                         
   1  14   9       4731.07       4746.72       159.93 o                         
   2  14   9        211.51        198.08        53.74 o                         
   3  14   9       2890.45       3187.20       171.27 o                         
   4  14   9        165.94        209.12        68.36 o                         
   5  14   9       3439.98       3578.96       467.68 o                         
   6  14   9        970.76       1032.77       313.87 o                         
  -5  15   9        229.54         -4.98        77.10 o                         
  -4  15   9      10483.97      10334.68       293.32 o                         
  -3  15   9       1543.10       1413.81       122.65 o                         
  -2  15   9        359.65        291.14        56.17 o                         
  -1  15   9         19.07        109.48        49.68 o                         
   0  15   9      24857.42      24313.16       442.54 o                         
   1  15   9       1254.91       1200.77        89.47 o                         
   2  15   9       1541.58       1411.72       121.51 o                         
   3  15   9        259.17        120.36        76.25 o                         
   4  15   9      21663.91      20783.93      2137.75 o                         
   5  15   9         55.83         43.98        86.22 o                         
  -5  16   9       1480.67       1265.91       231.54 o                         
  -4  16   9       1507.54       1477.84       199.98 o                         
  -3  16   9       4390.21       4272.67       250.50 o                         
  -2  16   9         49.19         36.93        58.68 o                         
  -1  16   9       9010.77       9013.33       282.12 o                         
   0  16   9        652.92        512.89        84.56 o                         
   1  16   9       9877.81       9904.33       244.10 o                         
   2  16   9        352.75        227.89        65.72 o                         
   3  16   9      10837.45      10834.41       618.33 o                         
   4  16   9         61.81         60.06       107.15 o                         
  -3  17   9      10703.80      10323.21       519.33 o                         
  -2  17   9       2347.51       2211.73       199.48 o                         
  -1  17   9         91.81        140.98        79.33 o                         
   0  17   9       3140.17       3189.13       206.85 o                         
   1  17   9       2384.57       2138.53       289.60 o                         
   2  17   9       4934.25       5534.29       684.89 o                         
   3  17   9       2309.39       3099.98       514.32 o                         
   0  18   9       2690.94       2408.57       440.71 o                         
  -8   0  10      17015.20      17763.12       845.59 o                         
  -6   0  10       5006.33       5254.24       249.13 o                         
  -4   0  10      28849.29      28353.97       502.17 o                         
  -2   0  10       8839.20       8649.03       226.32 o                         
   0   0  10      20349.64      20496.61       258.85 o                         
   2   0  10       1298.48       1344.29        74.36 o                         
   4   0  10        218.96        265.24        44.79 o                         
   6   0  10        280.29        182.64        50.31 o                         
   8   0  10       5477.32       5348.80       237.73 o                         
 -10   1  10       1912.64       2471.88       402.24 o                         
  -9   1  10       2140.09       2172.84       144.45 o                         
  -8   1  10        291.83        324.01        63.04 o                         
  -7   1  10      15208.58      14988.88       319.70 o                         
  -6   1  10       1547.28       1574.93        84.93 o                         
  -5   1  10       5252.11       5299.85       138.08 o                         
  -4   1  10       6632.34       6332.85       146.81 o                         
  -3   1  10      20274.79      19848.03       307.31 o                         
  -2   1  10         65.46        111.22        21.24 o                         
  -1   1  10       2324.33       2412.61        56.02 o                         
   0   1  10      17169.34      17212.02       164.63 o                         
   1   1  10       6391.84       6408.21        96.65 o                         
   2   1  10        443.11        470.98        30.61 o                         
   3   1  10        285.27        241.88        29.26 o                         
   4   1  10      20148.92      20248.28       244.55 o                         
   5   1  10          9.88         37.19        28.56 o                         
   6   1  10        155.28        235.52        38.06 o                         
   7   1  10       2590.76       2545.48       102.08 o                         
   8   1  10       7244.32       7488.51       187.85 o                         
   9   1  10       2093.96       2111.05       215.91 o                         
 -10   2  10       1596.94       2147.41       370.46 o                         
  -9   2  10         37.63         30.13        53.53 o                         
  -8   2  10        243.02        349.03        55.19 o                         
  -7   2  10       1983.00       2174.84       114.55 o                         
  -6   2  10       2656.04       2601.19       108.07 o                         
  -5   2  10       2535.25       2638.80        97.77 o                         
  -4   2  10       1668.06       1714.51        84.99 o                         
  -3   2  10       2850.58       2742.67        94.21 o                         
  -2   2  10       2237.99       2169.43        66.38 o                         
  -1   2  10      14108.90      14361.68       160.49 o                         
   0   2  10        972.91       1051.66        40.06 o                         
   1   2  10      20913.93      20711.26       197.21 o                         
   2   2  10        528.08        525.52        31.42 o                         
   3   2  10      17128.52      16936.42       207.06 o                         
   4   2  10          4.07         37.81        25.85 o                         
   5   2  10      23057.17      23470.96       280.11 o                         
   6   2  10        348.32        317.04        37.19 o                         
   7   2  10       3621.40       3550.45       127.01 o                         
   8   2  10        226.08        149.67        46.25 o                         
   9   2  10       5770.59       5382.57       343.89 o                         
  -9   3  10         84.70        132.62        61.72 o                         
  -8   3  10       2531.12       2644.55       131.98 o                         
  -7   3  10       4995.85       5235.16       193.18 o                         
  -6   3  10       1374.02       1463.46        83.83 o                         
  -5   3  10        637.14        645.40        57.31 o                         
  -4   3  10        685.82        693.87        51.92 o                         
  -3   3  10       9086.10       9147.68       175.39 o                         
  -2   3  10      14448.39      14592.81       194.60 o                         
  -1   3  10       2201.07       2374.09        68.67 o                         
   0   3  10      13395.95      13344.06       161.01 o                         
   1   3  10       8170.08       8381.32       128.02 o                         
   2   3  10      21364.53      21145.02       216.21 o                         
   3   3  10       6526.81       6450.59       127.57 o                         
   4   3  10      15295.82      15177.50       197.92 o                         
   5   3  10       4175.53       4243.82       114.14 o                         
   6   3  10      12805.31      13008.22       221.84 o                         
   7   3  10       5083.97       5205.22       190.40 o                         
   8   3  10       5919.10       5730.73       181.73 o                         
   9   3  10        668.78        740.03       183.61 o                         
  -9   4  10       1731.61       1919.85       189.05 o                         
  -8   4  10       7069.82       7227.81       216.76 o                         
  -7   4  10        398.11        449.32        59.90 o                         
  -6   4  10       4173.22       4144.19       138.53 o                         
  -5   4  10        347.18        277.00        50.13 o                         
  -4   4  10      12675.99      12831.03       208.53 o                         
  -3   4  10       6302.99       6282.00       138.31 o                         
  -2   4  10       7523.88       7346.80       134.86 o                         
  -1   4  10        682.22        655.34        39.59 o                         
   0   4  10       6361.13       6441.04       113.44 o                         
   1   4  10      19680.84      19488.91       205.54 o                         
   2   4  10       2955.42       2995.75        77.21 o                         
   3   4  10       3331.64       3230.15        87.62 o                         
   4   4  10         79.67        112.91        26.88 o                         
   5   4  10      12733.83      12949.50       208.00 o                         
   6   4  10         41.79         74.40        32.69 o                         
   7   4  10       1965.79       1887.77        92.27 o                         
   8   4  10       2371.10       2363.09       142.29 o                         
   9   4  10       2229.10       1905.61       255.16 o                         
  -9   5  10      12292.94      12803.51       594.84 o                         
  -8   5  10       3762.98       3715.27       162.17 o                         
  -7   5  10       4211.95       4292.29       160.70 o                         
  -6   5  10       5566.68       5436.82       160.24 o                         
  -5   5  10      30029.46      30397.43       359.03 o                         
  -4   5  10       6031.84       5838.62       139.19 o                         
  -3   5  10       4426.40       4471.20       116.71 o                         
  -2   5  10      10308.06      10414.03       165.83 o                         
  -1   5  10      22755.23      22589.91       333.64 o                         
   0   5  10       5442.80       5497.42       113.52 o                         
   1   5  10         75.41         99.81        26.06 o                         
   2   5  10       8989.64       9197.17       137.01 o                         
   3   5  10       3952.58       3960.52        95.96 o                         
   4   5  10       2828.88       2945.44        88.20 o                         
   5   5  10       4003.33       4038.80       118.53 o                         
   6   5  10       3166.06       3232.87       112.31 o                         
   7   5  10        244.13        252.30        42.97 o                         
   8   5  10        411.33        353.97        63.61 o                         
   9   5  10       7196.81       7723.38       507.41 o                         
  -9   6  10        296.89        209.87       217.69 o                         
  -8   6  10       3601.05       3579.47       154.52 o                         
  -7   6  10        149.09        172.87        60.09 o                         
  -6   6  10      13050.20      13077.60       257.95 o                         
  -5   6  10        614.14        653.12        69.48 o                         
  -4   6  10       7875.94       7680.07       156.86 o                         
  -3   6  10        524.43        388.92        39.47 o                         
  -2   6  10      15357.05      15082.19       214.34 o                         
  -1   6  10       6191.56       6294.41       126.14 o                         
   0   6  10       3446.18       3465.44        91.23 o                         
   1   6  10       2227.22       2293.85        76.88 o                         
   2   6  10       3519.72       3504.73        82.67 o                         
   3   6  10       8017.37       7860.98       127.83 o                         
   4   6  10        288.96        261.22        36.21 o                         
   5   6  10       2259.76       2322.62        94.05 o                         
   6   6  10        565.47        616.00        60.53 o                         
   7   6  10       2504.67       2584.37       109.99 o                         
   8   6  10       3515.90       3220.53       181.10 o                         
   9   6  10        366.76        210.06       129.08 o                         
  -9   7  10       3213.49       2831.53       432.30 o                         
  -8   7  10       3052.86       3079.93       138.75 o                         
  -7   7  10        136.79        152.55        54.40 o                         
  -6   7  10       2712.09       2707.47       120.26 o                         
  -5   7  10      10204.91      10504.38       205.41 o                         
  -4   7  10        148.77        175.52        33.32 o                         
  -3   7  10         62.24         99.85        33.87 o                         
  -2   7  10      22310.50      21769.53       271.20 o                         
  -1   7  10       9405.43       9468.47       157.13 o                         
   0   7  10       1412.49       1352.66        59.60 o                         
   1   7  10       1044.40       1136.77        58.94 o                         
   2   7  10      38185.01      38316.68       328.91 o                         
   3   7  10       5175.84       5291.95       121.01 o                         
   4   7  10       1942.52       1888.68        91.10 o                         
   5   7  10       3242.75       3239.27       123.28 o                         
   6   7  10      23821.32      24030.57       451.59 o                         
   7   7  10        585.53        501.27        70.43 o                         
   8   7  10        196.71        230.79        90.43 o                         
  -8   8  10         45.53         21.75        77.61 o                         
  -7   8  10         14.90         57.18        40.03 o                         
  -6   8  10       1090.71        978.05        67.75 o                         
  -5   8  10        393.38        330.54        45.16 o                         
  -4   8  10         36.43         47.94        35.95 o                         
  -3   8  10       3148.16       3246.93       101.10 o                         
  -2   8  10       1671.19       1742.62        74.78 o                         
  -1   8  10      10227.75       9753.52       183.19 o                         
   0   8  10          5.28         39.29        32.65 o                         
   1   8  10      17106.60      17033.25       256.52 o                         
   2   8  10        415.24        449.05        40.32 o                         
   3   8  10      16450.17      16326.57       268.61 o                         
   4   8  10         23.96         -4.47        38.83 o                         
   5   8  10      13825.06      13927.67       281.25 o                         
   6   8  10         78.28        111.21        58.82 o                         
   7   8  10       7151.96       7189.97       226.34 o                         
   8   8  10          4.29         98.57        81.14 o                         
  -8   9  10        871.52        876.60       139.64 o                         
  -7   9  10        114.10        126.48        45.13 o                         
  -6   9  10        579.76        623.43        73.57 o                         
  -5   9  10      22427.97      22577.12       341.51 o                         
  -4   9  10        329.31        384.27        48.55 o                         
  -3   9  10        180.75        182.26        37.56 o                         
  -2   9  10       6229.16       6477.12       159.94 o                         
  -1   9  10      18992.38      19170.73       298.38 o                         
   0   9  10       4503.83       4597.12       137.96 o                         
   1   9  10       1864.19       1866.96        92.60 o                         
   2   9  10      13231.46      13371.53       221.13 o                         
   3   9  10       5808.84       5909.92       162.69 o                         
   4   9  10       2977.06       2796.83       125.60 o                         
   5   9  10       6182.84       6336.27       190.11 o                         
   6   9  10       9417.38       9138.49       247.76 o                         
   7   9  10        260.17        267.49        65.37 o                         
   8   9  10       1281.88       1094.33       236.89 o                         
  -8  10  10       5420.46       5440.95       506.69 o                         
  -7  10  10        698.97        589.47        99.90 o                         
  -6  10  10       9802.04       9936.07       226.83 o                         
  -5  10  10        638.55        637.84        60.98 o                         
  -4  10  10      10900.48      10512.73       231.21 o                         
  -3  10  10        302.58        285.65        45.82 o                         
  -2  10  10      12157.96      12257.32       250.28 o                         
  -1  10  10        920.96        873.84        70.00 o                         
   0  10  10       2380.77       2478.74       106.25 o                         
   1  10  10        121.77        133.89        43.86 o                         
   2  10  10       5111.51       5097.42       150.40 o                         
   3  10  10        923.09        940.81        98.41 o                         
   4  10  10       1190.33       1183.00        88.26 o                         
   5  10  10        532.13        528.12        64.77 o                         
   6  10  10        254.68        293.94        61.85 o                         
   7  10  10        171.34        158.79        96.65 o                         
  -7  11  10       5315.04       5733.09       380.38 o                         
  -6  11  10       2810.96       2808.80       137.25 o                         
  -5  11  10      11126.98      11414.77       243.14 o                         
  -4  11  10       1211.41       1169.47        89.27 o                         
  -3  11  10       8452.58       7946.43       207.25 o                         
  -2  11  10       6199.84       6204.87       179.95 o                         
  -1  11  10       4975.85       5273.46       151.30 o                         
   0  11  10         48.57         57.12        36.29 o                         
   1  11  10       3113.09       2983.36       116.73 o                         
   2  11  10       9984.84       9803.43       210.00 o                         
   3  11  10         29.54         41.04        41.77 o                         
   4  11  10        169.82        120.26        50.20 o                         
   5  11  10          4.20         12.82        46.22 o                         
   6  11  10       6942.29       7294.64       228.09 o                         
  -7  12  10        272.28        609.38       209.73 o                         
  -6  12  10       1057.14       1062.53       111.51 o                         
  -5  12  10        745.77        566.99        76.62 o                         
  -4  12  10       3851.67       3904.96       161.62 o                         
  -3  12  10       1236.25       1191.71        84.25 o                         
  -2  12  10       2399.97       2425.16       118.55 o                         
  -1  12  10       5972.89       5880.76       187.29 o                         
   0  12  10        902.88        869.31        70.00 o                         
   1  12  10       9949.38      10054.27       230.75 o                         
   2  12  10        454.03        418.64        58.30 o                         
   3  12  10       7176.43       7287.06       246.88 o                         
   4  12  10        540.38        458.24        73.48 o                         
   5  12  10       8480.75       8045.66       270.26 o                         
  -6  13  10        561.27        283.30        99.65 o                         
  -5  13  10         90.27         37.94        69.61 o                         
  -4  13  10       5832.00       5703.36       200.92 o                         
  -3  13  10         45.81        -27.46        40.33 o                         
  -2  13  10       1322.00       1297.96        86.04 o                         
  -1  13  10         59.18         71.13        40.73 o                         
   0  13  10      18663.44      18376.43       330.23 o                         
   1  13  10        208.00        162.70        49.67 o                         
   2  13  10       5175.81       5244.86       183.85 o                         
   3  13  10        321.06        338.89       127.06 o                         
   4  13  10      17956.57      17485.63       420.96 o                         
   5  13  10       1237.31       1177.76       208.70 o                         
   6  13  10       2808.97       2239.19       460.91 o                         
  -5  14  10        939.05        704.12       153.22 o                         
  -4  14  10       4895.37       4804.63       196.89 o                         
  -3  14  10        291.14        271.93        61.18 o                         
  -2  14  10       1291.11       1228.12        86.29 o                         
  -1  14  10       5806.25       5619.64       196.91 o                         
   0  14  10       1859.18       1822.87       108.39 o                         
   1  14  10       3840.29       4012.85       157.62 o                         
   2  14  10         89.87         42.47        54.96 o                         
   3  14  10       8455.47       8483.83       287.23 o                         
   4  14  10          3.16        -50.06       112.96 o                         
   5  14  10       5244.45       4922.72      1156.10 o                         
  -5  15  10       1449.67       1377.97       550.98 o                         
  -4  15  10         78.26        -35.02        93.92 o                         
  -3  15  10      16752.19      16869.40       469.39 o                         
  -2  15  10        863.21        823.85        73.23 o                         
  -1  15  10        191.53        103.75        48.90 o                         
   0  15  10        172.70        215.24        52.78 o                         
   1  15  10       8605.77       8736.03       271.83 o                         
   2  15  10       1702.62       1578.70       135.34 o                         
   3  15  10       1496.40       1040.68       203.28 o                         
   4  15  10        267.27        203.64       156.12 o                         
  -4  16  10       7572.81       7284.51       722.13 o                         
  -3  16  10        100.23        255.68       121.33 o                         
  -2  16  10       4354.44       4212.97       249.18 o                         
  -1  16  10        374.18        266.65        77.62 o                         
   0  16  10       2941.19       2991.63       194.23 o                         
   1  16  10       1194.12       1110.42       137.20 o                         
   2  16  10        343.06        586.43       211.38 o                         
   0  17  10      11704.11      10748.90       647.70 o                         
   1  17  10        170.75        451.31       249.77 o                         
  -7   0  11       4698.67       4694.34       260.10 o                         
  -5   0  11        676.30        727.48        75.62 o                         
  -3   0  11        148.59        132.47        48.96 o                         
  -1   0  11       7581.98       7661.78       179.71 o                         
   1   0  11      10098.98       9893.97       190.05 o                         
   3   0  11      17009.15      17182.41       298.99 o                         
   5   0  11       9172.67       9180.49       242.32 o                         
   7   0  11      13493.61      13595.74       369.31 o                         
  -9   1  11         98.85         69.58       153.42 o                         
  -8   1  11        381.98        322.49        80.35 o                         
  -7   1  11       9317.54       9001.86       240.12 o                         
  -6   1  11       1991.56       1990.46       111.21 o                         
  -5   1  11        208.91        153.09        35.24 o                         
  -4   1  11       1593.72       1563.24        78.35 o                         
  -3   1  11      23940.47      23741.84       303.32 o                         
  -2   1  11         51.21         50.09        32.36 o                         
  -1   1  11        743.53        753.54        40.44 o                         
   0   1  11      13639.02      14091.42       159.98 o                         
   1   1  11      16388.48      16401.46       179.92 o                         
   2   1  11       3582.58       3563.45        81.79 o                         
   3   1  11       1565.18       1578.67        62.28 o                         
   4   1  11      19033.42      18999.20       244.90 o                         
   5   1  11       3275.77       3336.09       101.57 o                         
   6   1  11       1878.16       1808.63        88.58 o                         
   7   1  11       4530.46       4648.21       149.12 o                         
   8   1  11       9304.50       9447.24       252.08 o                         
   9   1  11        412.98        363.18       179.81 o                         
  -9   2  11       1013.85        767.05       253.02 o                         
  -8   2  11       9497.58      10095.30       265.35 o                         
  -7   2  11         98.47        167.02        53.95 o                         
  -6   2  11       6035.40       5834.64       169.10 o                         
  -5   2  11        824.40        778.21        58.72 o                         
  -4   2  11      20718.38      20683.95       296.83 o                         
  -3   2  11       2181.94       2179.91        89.76 o                         
  -2   2  11       5909.65       6220.91       141.19 o                         
  -1   2  11         20.26         19.13        22.16 o                         
   0   2  11      11721.84      11730.71       153.45 o                         
   1   2  11       3714.54       3681.87        80.68 o                         
   2   2  11        201.54        238.16        25.37 o                         
   3   2  11        439.74        429.68        36.55 o                         
   4   2  11       2271.81       2251.46        80.34 o                         
   5   2  11       3609.80       3686.65       119.62 o                         
   6   2  11       3289.03       3215.53       116.12 o                         
   7   2  11        429.27        386.62        52.06 o                         
   8   2  11        366.17        403.25        76.25 o                         
   9   2  11        925.51        860.37       242.29 o                         
  -9   3  11       1441.97       1002.14       268.83 o                         
  -8   3  11       1545.10       1577.20       107.23 o                         
  -7   3  11      11104.81      11254.22       270.81 o                         
  -6   3  11       5608.80       5693.73       168.16 o                         
  -5   3  11       5945.31       5966.80       155.51 o                         
  -4   3  11       7782.04       7801.47       173.65 o                         
  -3   3  11      20997.09      21238.33       296.04 o                         
  -2   3  11       7055.98       7020.24       156.58 o                         
  -1   3  11       8037.32       7921.33       139.61 o                         
   0   3  11      12739.36      12691.49       163.07 o                         
   1   3  11      10205.85      10051.09       147.94 o                         
   2   3  11       2847.42       2868.11        77.92 o                         
   3   3  11        730.39        771.37        56.48 o                         
   4   3  11       8616.29       8499.52       173.50 o                         
   5   3  11        123.01        203.29        36.17 o                         
   6   3  11       1550.54       1659.29        85.41 o                         
   7   3  11       1079.92        917.09        70.36 o                         
   8   3  11       4039.74       4128.92       225.86 o                         
   9   3  11       1641.20       1289.97       287.47 o                         
  -9   4  11       1176.24       1294.98       293.29 o                         
  -8   4  11        332.28        308.74        57.84 o                         
  -7   4  11       1573.07       1623.32       104.26 o                         
  -6   4  11      12395.39      12119.32       251.62 o                         
  -5   4  11         39.62         17.22        34.35 o                         
  -4   4  11       2112.27       2171.21        92.27 o                         
  -3   4  11         94.53         85.99        32.38 o                         
  -2   4  11      10152.47      10168.58       203.38 o                         
  -1   4  11       5001.99       4982.94       117.79 o                         
   0   4  11       2532.19       2478.72        73.21 o                         
   1   4  11       3187.56       3259.59        81.29 o                         
   2   4  11       1805.14       1920.88        64.12 o                         
   3   4  11      12867.22      12970.12       207.73 o                         
   4   4  11        448.97        462.08        48.43 o                         
   5   4  11       3516.36       3596.65       123.26 o                         
   6   4  11        237.22        163.24        50.70 o                         
   7   4  11       7936.65       8153.25       215.16 o                         
   8   4  11        140.40         95.00       134.13 o                         
  -9   5  11        932.28        696.48       221.45 o                         
  -8   5  11       2173.91       2207.84       161.84 o                         
  -7   5  11         83.02        129.99        47.80 o                         
  -6   5  11        366.09        414.35        61.90 o                         
  -5   5  11       2225.64       2282.99       105.16 o                         
  -4   5  11          3.22         75.72        40.21 o                         
  -3   5  11        454.10        455.40        49.01 o                         
  -2   5  11       3759.10       3809.09       123.67 o                         
  -1   5  11       3867.17       3871.01       108.27 o                         
   0   5  11       4958.74       4942.65       105.30 o                         
   1   5  11       1195.24       1095.41        50.59 o                         
   2   5  11      17673.46      17172.73       210.03 o                         
   3   5  11       2964.52       3041.83        96.71 o                         
   4   5  11       8742.29       8604.32       167.56 o                         
   5   5  11       2805.84       2825.01       109.33 o                         
   6   5  11      13016.48      13171.45       250.23 o                         
   7   5  11       2155.49       2218.35       116.56 o                         
   8   5  11       3209.45       3918.51       372.94 o                         
  -8   6  11       1563.88       1499.81       171.59 o                         
  -7   6  11        181.82        134.87        46.35 o                         
  -6   6  11       2303.94       2195.51       107.49 o                         
  -5   6  11       1855.16       1830.70        98.86 o                         
  -4   6  11       1940.18       1844.22        84.30 o                         
  -3   6  11       5959.55       5791.89       198.12 o                         
  -2   6  11       3792.19       3834.24       119.90 o                         
  -1   6  11       1157.56       1307.79        65.87 o                         
   0   6  11        190.53        175.24        29.16 o                         
   1   6  11      13317.11      13095.36       187.41 o                         
   2   6  11        922.54       1016.97        49.63 o                         
   3   6  11       7230.09       7053.16       139.63 o                         
   4   6  11        199.74        131.24        37.61 o                         
   5   6  11      10001.25      10280.83       223.15 o                         
   6   6  11        240.96        253.90        48.49 o                         
   7   6  11       7782.24       7861.96       250.56 o                         
   8   6  11        782.66        363.42       188.47 o                         
  -8   7  11        813.90       1006.72       188.07 o                         
  -7   7  11       1413.80       1256.53        89.87 o                         
  -6   7  11         51.99         88.70        40.94 o                         
  -5   7  11      16819.80      16923.13       305.33 o                         
  -4   7  11        326.40        293.14        42.55 o                         
  -3   7  11       2869.91       2789.19       106.24 o                         
  -2   7  11       2263.41       2106.04        87.95 o                         
  -1   7  11      20069.52      20258.24       286.59 o                         
   0   7  11        511.10        476.23        40.56 o                         
   1   7  11        267.17        251.12        33.12 o                         
   2   7  11       4794.57       4869.62       106.40 o                         
   3   7  11       6830.99       6727.78       161.72 o                         
   4   7  11       1968.32       1895.34        91.82 o                         
   5   7  11       1788.49       1832.83       102.11 o                         
   6   7  11       4180.55       4312.66       167.01 o                         
   7   7  11         33.95         63.87        55.36 o                         
  -8   8  11       2169.19       2240.24       333.67 o                         
  -7   8  11          7.23         18.08        53.68 o                         
  -6   8  11      18124.92      18294.55       317.31 o                         
  -5   8  11        277.37        283.88        48.19 o                         
  -4   8  11       5070.17       5047.80       144.24 o                         
  -3   8  11         81.20        120.43        36.24 o                         
  -2   8  11      20033.55      20252.85       274.88 o                         
  -1   8  11         85.67        110.24        32.38 o                         
   0   8  11       3435.61       3309.77       110.38 o                         
   1   8  11        519.12        571.34        42.94 o                         
   2   8  11       5485.98       5240.94       126.36 o                         
   3   8  11        149.48        145.77        40.45 o                         
   4   8  11         32.20         17.80        45.41 o                         
   5   8  11         34.11         49.37        46.83 o                         
   6   8  11         44.74        -53.94        57.37 o                         
   7   8  11        319.23        483.36       109.73 o                         
  -7   9  11       5308.19       4950.54       315.71 o                         
  -6   9  11         19.59         20.51        40.18 o                         
  -5   9  11       4881.60       4768.02       154.27 o                         
  -4   9  11        622.31        514.95        63.19 o                         
  -3   9  11       8252.80       8129.97       200.20 o                         
  -2   9  11       4969.23       5132.25       135.07 o                         
  -1   9  11       4844.95       4768.43       137.54 o                         
   0   9  11         67.95        123.75        40.41 o                         
   1   9  11       6009.95       5868.42       144.04 o                         
   2   9  11      13744.88      13713.07       241.72 o                         
   3   9  11         44.48         85.82        38.85 o                         
   4   9  11        311.48        315.94        49.89 o                         
   5   9  11        400.31        328.18        58.09 o                         
   6   9  11      11227.41      10703.27       331.32 o                         
   7   9  11        922.36        811.50       146.63 o                         
  -7  10  11         63.76        240.96       106.61 o                         
  -6  10  11         15.02        -21.23        43.56 o                         
  -5  10  11        551.75        561.36        59.39 o                         
  -4  10  11       2759.83       2553.33       117.77 o                         
  -3  10  11       2275.16       2208.25       112.85 o                         
  -2  10  11         33.45         46.69        37.47 o                         
  -1  10  11       4764.39       4967.37       162.83 o                         
   0  10  11       2623.70       2455.84       114.29 o                         
   1  10  11       6055.23       5971.15       173.55 o                         
   2  10  11         83.27        116.13        39.46 o                         
   3  10  11      13154.42      13010.66       276.04 o                         
   4  10  11        860.15        921.13        74.49 o                         
   5  10  11       7289.69       6980.48       222.11 o                         
   6  10  11         53.07        183.12        93.74 o                         
   7  10  11       7957.58       8360.63       823.62 o                         
  -7  11  11         22.16        108.91       154.11 o                         
  -6  11  11       3864.04       3723.10       258.54 o                         
  -5  11  11       4388.53       4731.09       166.51 o                         
  -4  11  11       3454.65       3484.80       153.40 o                         
  -3  11  11        366.23        342.37        59.34 o                         
  -2  11  11        210.11        226.32        52.56 o                         
  -1  11  11       6727.51       6924.33       190.31 o                         
   0  11  11      16660.31      16393.34       347.32 o                         
   1  11  11       1211.56       1196.11        82.85 o                         
   2  11  11       1838.07       1826.07        97.91 o                         
   3  11  11       2968.77       3037.07       144.42 o                         
   4  11  11      19761.50      19860.62       365.30 o                         
   5  11  11       2025.95       2034.68       141.94 o                         
   6  11  11       3218.94       2949.63       392.58 o                         
  -6  12  11       5786.60       5411.12       357.09 o                         
  -5  12  11       1118.49       1087.23       154.55 o                         
  -4  12  11       5192.89       5171.34       192.44 o                         
  -3  12  11         89.82        113.65        68.42 o                         
  -2  12  11       6727.96       6612.01       200.29 o                         
  -1  12  11       5368.57       5229.23       178.95 o                         
   0  12  11       3616.48       3768.96       160.13 o                         
   1  12  11        310.00        366.16        55.55 o                         
   2  12  11       1449.83       1419.40       103.04 o                         
   3  12  11       7086.69       6741.36       262.38 o                         
   4  12  11         15.93         40.31        56.86 o                         
   5  12  11        655.90        497.05       144.13 o                         
  -5  13  11       3192.95       3126.57       299.44 o                         
  -4  13  11       2180.63       2084.51       198.60 o                         
  -3  13  11      19146.07      19469.04       390.34 o                         
  -2  13  11       2564.84       2447.96       134.26 o                         
  -1  13  11       1656.92       1578.53       107.50 o                         
   0  13  11       2819.48       2727.45       133.69 o                         
   1  13  11      12749.21      12602.49       420.95 o                         
   2  13  11       1467.54       1505.43       110.77 o                         
   3  13  11        369.82        292.93        64.66 o                         
   4  13  11       1637.45       1111.22       303.44 o                         
   5  13  11       1658.40       2191.90       527.08 o                         
  -5  14  11         64.70       -122.35       122.35 o                         
  -4  14  11       8607.00       8508.80       453.15 o                         
  -3  14  11        130.78         23.66        63.40 o                         
  -2  14  11       4023.00       4036.97       172.35 o                         
  -1  14  11       1257.46       1174.38        96.71 o                         
   0  14  11       5734.57       5693.56       198.95 o                         
   1  14  11       2971.35       2802.27       147.69 o                         
   2  14  11       1445.45       1526.42       136.09 o                         
   3  14  11       1969.96       2094.33       286.41 o                         
   4  14  11       1112.61        664.92       258.60 o                         
  -3  15  11       2006.21       2236.48       400.46 o                         
  -2  15  11         34.98        -14.05       103.95 o                         
  -1  15  11        492.39        338.37        96.57 o                         
   0  15  11      10235.58      10194.22       494.22 o                         
   1  15  11       1762.38       1657.54       195.06 o                         
   2  15  11       1528.53        716.80       246.54 o                         
  -1  16  11       4269.72       3844.40       511.89 o                         
   0  16  11       1037.64       1110.00       307.73 o                         
   1  16  11       3821.17       3729.66       580.75 o                         
   2  16  11        131.07       -204.16       204.16 o                         
  -8   0  12       8614.27       8158.47       718.85 o                         
  -6   0  12       2856.59       2642.62       267.43 o                         
  -4   0  12      28152.34      28012.63       509.97 o                         
  -2   0  12       4381.77       4449.47       178.00 o                         
   0   0  12      32317.93      32589.25       455.90 o                         
   2   0  12       1568.91       1619.93        97.75 o                         
   4   0  12       4723.38       4721.49       176.58 o                         
   6   0  12         77.36          5.62        50.92 o                         
   8   0  12        103.14         24.97        83.80 o                         
  -8   1  12        150.40        155.21        82.99 o                         
  -7   1  12       8301.62       7895.19       265.05 o                         
  -6   1  12       1498.80       1494.81        99.96 o                         
  -5   1  12       5771.22       5635.51       151.84 o                         
  -4   1  12        246.00        227.91        45.26 o                         
  -3   1  12      15326.87      15524.27       248.61 o                         
  -2   1  12         66.35         42.45        35.88 o                         
  -1   1  12       5027.56       5109.39       133.77 o                         
   0   1  12       6734.84       6773.31       129.52 o                         
   1   1  12      11743.21      12041.25       172.58 o                         
   2   1  12         71.04         64.46        28.15 o                         
   3   1  12        644.70        710.12        48.37 o                         
   4   1  12      11874.35      12278.23       207.10 o                         
   5   1  12       1473.72       1476.93        77.81 o                         
   6   1  12        628.80        543.94        56.88 o                         
   7   1  12        447.21        499.39        61.63 o                         
   8   1  12       6165.54       6272.97       358.87 o                         
  -8   2  12         71.25        162.04        94.09 o                         
  -7   2  12       5450.35       5456.52       193.38 o                         
  -6   2  12       1820.94       1563.56        98.97 o                         
  -5   2  12        631.77        605.44        64.42 o                         
  -4   2  12        901.01        799.91        59.27 o                         
  -3   2  12        969.44        893.87        64.35 o                         
  -2   2  12       3119.26       3157.59       107.91 o                         
  -1   2  12       8891.70       8988.76       186.98 o                         
   0   2  12       1144.92       1229.36        59.42 o                         
   1   2  12       2728.07       2752.14        80.14 o                         
   2   2  12        786.53        718.33        45.51 o                         
   3   2  12      11699.05      11962.90       192.73 o                         
   4   2  12        447.75        483.67        46.38 o                         
   5   2  12       8298.04       8500.50       194.05 o                         
   6   2  12         35.11         96.54        43.87 o                         
   7   2  12       5258.40       5508.53       186.78 o                         
   8   2  12          8.84        -29.25       166.26 o                         
  -8   3  12       4467.99       4650.05       389.49 o                         
  -7   3  12       2312.19       2442.26       129.81 o                         
  -6   3  12        161.65        119.96        47.79 o                         
  -5   3  12         14.21         24.37        38.80 o                         
  -4   3  12       1061.71       1123.34        75.35 o                         
  -3   3  12       4181.94       4251.23       132.97 o                         
  -2   3  12       3968.27       3959.91       125.59 o                         
  -1   3  12        289.11        322.04        44.42 o                         
   0   3  12       1313.09       1600.57        63.95 o                         
   1   3  12       6086.91       6259.99       115.26 o                         
   2   3  12      13995.45      14033.26       208.61 o                         
   3   3  12       2250.20       2217.37        86.62 o                         
   4   3  12       6936.00       7140.62       171.39 o                         
   5   3  12       2626.60       2646.46       129.19 o                         
   6   3  12      12577.57      12878.19       272.39 o                         
   7   3  12       2610.34       2437.88       125.81 o                         
   8   3  12       5957.24       5338.02       349.21 o                         
  -8   4  12       4338.42       4117.80       437.32 o                         
  -7   4  12        278.05        189.39        56.85 o                         
  -6   4  12       1974.23       1881.96       103.65 o                         
  -5   4  12       1369.95       1248.00        85.02 o                         
  -4   4  12      12419.41      12408.03       242.79 o                         
  -3   4  12        893.22       1025.78        68.67 o                         
  -2   4  12       4702.82       4812.91       139.39 o                         
  -1   4  12         15.86         72.24        35.34 o                         
   0   4  12      10925.21      10771.68       182.03 o                         
   1   4  12       7549.99       7715.41       129.95 o                         
   2   4  12       2608.51       2708.90        88.42 o                         
   3   4  12       1465.08       1422.43        69.82 o                         
   4   4  12       1229.95       1328.97        76.05 o                         
   5   4  12       8531.84       7988.74       205.59 o                         
   6   4  12         15.49         51.64        42.75 o                         
   7   4  12        989.10        984.30        89.89 o                         
   8   4  12        347.89        336.57       189.92 o                         
  -8   5  12       2021.06       2113.78       372.54 o                         
  -7   5  12       3217.58       3379.36       217.88 o                         
  -6   5  12       2136.80       2143.89       116.03 o                         
  -5   5  12      21429.15      21356.15       400.69 o                         
  -4   5  12       3445.24       3550.25       126.17 o                         
  -3   5  12       5311.54       5491.41       154.16 o                         
  -2   5  12       5113.91       5095.53       150.06 o                         
  -1   5  12      26703.89      26703.13       351.98 o                         
   0   5  12       4901.34       4971.16       122.97 o                         
   1   5  12       1962.42       1944.31        70.60 o                         
   2   5  12       5706.46       5834.73       128.09 o                         
   3   5  12      10652.31      10678.31       185.16 o                         
   4   5  12       2586.04       2424.94       102.57 o                         
   5   5  12        248.21        270.59        47.33 o                         
   6   5  12       2978.93       2987.75       125.71 o                         
   7   5  12        392.11        343.61       123.33 o                         
  -7   6  12         34.60          9.06        62.75 o                         
  -6   6  12      10763.62      10402.56       247.92 o                         
  -5   6  12         51.76        103.73        47.10 o                         
  -4   6  12       4284.86       4283.30       141.13 o                         
  -3   6  12         30.61         65.01        38.23 o                         
  -2   6  12      18682.56      18981.23       319.80 o                         
  -1   6  12       1741.88       1947.15        97.70 o                         
   0   6  12       4086.91       4054.26       113.20 o                         
   1   6  12        490.99        450.59        39.99 o                         
   2   6  12       9023.98       9329.42       167.16 o                         
   3   6  12       3348.71       3417.21       117.34 o                         
   4   6  12         80.43        125.66        44.36 o                         
   5   6  12        960.35       1025.28        76.41 o                         
   6   6  12        968.33        949.49        75.59 o                         
   7   6  12       1959.76       1838.33       235.04 o                         
  -7   7  12         90.47        108.05        74.73 o                         
  -6   7  12         30.11         12.21        45.48 o                         
  -5   7  12       4701.67       4940.26       172.97 o                         
  -4   7  12       1990.41       1963.66        95.17 o                         
  -3   7  12        400.90        403.14        50.44 o                         
  -2   7  12       5528.07       5369.79       165.23 o                         
  -1   7  12       7465.51       7667.17       243.38 o                         
   0   7  12        172.27        197.85        34.18 o                         
   1   7  12         45.66         63.11        26.71 o                         
   2   7  12      15710.81      15857.95       232.51 o                         
   3   7  12       5578.20       5344.25       162.42 o                         
   4   7  12       2284.15       2334.04       108.84 o                         
   5   7  12        191.52        223.92        48.31 o                         
   6   7  12      16131.39      16761.12       348.67 o                         
   7   7  12        904.54       1482.24       406.23 o                         
  -7   8  12        229.24        245.01        91.62 o                         
  -6   8  12       1192.49       1207.01       101.03 o                         
  -5   8  12       2828.42       2968.10       128.92 o                         
  -4   8  12         28.65         73.22        40.74 o                         
  -3   8  12       1558.23       1456.27        82.88 o                         
  -2   8  12        796.61        720.19        62.94 o                         
  -1   8  12        117.36        115.87        35.73 o                         
   0   8  12          8.92         33.67        32.88 o                         
   1   8  12      10665.42      10659.27       190.56 o                         
   2   8  12        539.88        503.55        52.20 o                         
   3   8  12       5063.81       4934.61       159.38 o                         
   4   8  12        112.83         51.06        40.59 o                         
   5   8  12      11946.55      12027.98       288.14 o                         
   6   8  12        140.99        173.13        61.86 o                         
   7   8  12       3551.13       4280.66       440.93 o                         
  -7   9  12        112.40        110.20       122.84 o                         
  -6   9  12        232.36        185.82        60.16 o                         
  -5   9  12      15003.04      15017.29       301.76 o                         
  -4   9  12         45.08         37.79        39.25 o                         
  -3   9  12        258.66        145.34        55.74 o                         
  -2   9  12        714.38        798.30        70.86 o                         
  -1   9  12      18858.24      18627.15       323.53 o                         
   0   9  12        669.43        650.86        59.60 o                         
   1   9  12        151.85        124.10        34.93 o                         
   2   9  12       5459.07       5359.48       160.04 o                         
   3   9  12       7721.40       7810.62       206.75 o                         
   4   9  12       2692.42       2537.25       123.90 o                         
   5   9  12       1352.43       1278.96        96.79 o                         
   6   9  12       4818.13       4940.04       284.96 o                         
  -6  10  12       7117.65       6779.51       308.30 o                         
  -5  10  12        321.26        378.95        94.36 o                         
  -4  10  12       6045.30       5897.28       184.52 o                         
  -3  10  12       1251.83       1209.27        88.49 o                         
  -2  10  12      17012.27      16715.72       341.01 o                         
  -1  10  12        760.39        890.25        74.32 o                         
   0  10  12       3107.49       3082.85       131.23 o                         
   1  10  12         23.67          3.92        35.22 o                         
   2  10  12       9256.17       8786.89       219.82 o                         
   3  10  12       1352.53       1343.41        91.19 o                         
   4  10  12         68.03        132.57        45.74 o                         
   5  10  12        148.88         86.87        54.30 o                         
   6  10  12        907.27        890.28       198.26 o                         
  -6  11  12        359.56        464.06       222.90 o                         
  -5  11  12       7675.91       7783.16       309.97 o                         
  -4  11  12       1095.54        974.23        90.87 o                         
  -3  11  12       7174.59       7150.42       223.89 o                         
  -2  11  12       2390.22       2557.64       133.86 o                         
  -1  11  12       9402.81       9345.77       236.09 o                         
   0  11  12        275.36        264.02        51.62 o                         
   1  11  12       4894.30       4932.00       162.60 o                         
   2  11  12       5848.85       5796.22       190.44 o                         
   3  11  12       2841.30       2768.63       132.00 o                         
   4  11  12         22.26        -14.32        55.25 o                         
   5  11  12       1155.81       1101.70       486.44 o                         
  -5  12  12        126.62          4.56       184.41 o                         
  -4  12  12       7287.13       7482.33       347.42 o                         
  -3  12  12         40.84         56.23        51.06 o                         
  -2  12  12        593.11        579.46        70.64 o                         
  -1  12  12       1018.77        865.98        83.20 o                         
   0  12  12       4941.12       5135.42       191.58 o                         
   1  12  12       2882.43       2781.03       141.53 o                         
   2  12  12        669.64        792.30        93.73 o                         
   3  12  12       4865.21       4805.92       250.23 o                         
   4  12  12        350.86        156.52        78.73 o                         
  -4  13  12        402.01        470.00       127.01 o                         
  -3  13  12         14.59        135.22        86.34 o                         
  -2  13  12         13.57         57.71        62.63 o                         
  -1  13  12         80.29        102.65        59.71 o                         
   0  13  12       6131.40       6176.95       256.03 o                         
   1  13  12         66.11        106.49        65.39 o                         
   2  13  12       1809.24       1626.15       178.29 o                         
   3  13  12          0.22        -48.87       153.59 o                         
   4  13  12      11336.54      10829.32      1467.51 o                         
  -3  14  12       1130.95        728.19       402.09 o                         
  -2  14  12        904.82       1380.62       245.02 o                         
  -1  14  12       3050.22       3320.09       255.73 o                         
   0  14  12       4174.50       3869.14       219.36 o                         
   1  14  12        485.51        270.49       128.48 o                         
   0  15  12         85.64        411.07       195.13 o                         
   1  15  12      10112.49      10252.78       921.04 o                         
  -7   0  13      12384.00      11769.31       688.53 o                         
  -5   0  13         37.93         55.08        54.35 o                         
  -3   0  13       3064.16       3144.92       174.49 o                         
  -1   0  13       2648.58       2788.98       147.54 o                         
   1   0  13        389.37        343.84        58.96 o                         
   3   0  13      13472.83      13430.53       316.80 o                         
   5   0  13       5367.52       5423.77       229.17 o                         
   7   0  13      11602.48      12254.85       934.73 o                         
  -7   1  13       3762.53       4404.21       326.36 o                         
  -6   1  13       3745.65       3750.52       152.72 o                         
  -5   1  13         85.09         81.61        35.88 o                         
  -4   1  13         38.23         61.01        37.15 o                         
  -3   1  13      12878.71      12797.14       245.09 o                         
  -2   1  13        495.34        473.55        53.28 o                         
  -1   1  13        412.12        315.81        42.87 o                         
   0   1  13       4505.99       4675.81       138.99 o                         
   1   1  13      11601.70      12070.71       208.01 o                         
   2   1  13        940.76        932.67        57.64 o                         
   3   1  13         69.55         82.17        32.51 o                         
   4   1  13      10623.58      10710.80       207.37 o                         
   5   1  13       5451.02       5630.19       165.16 o                         
   6   1  13       1602.93       1666.52       102.17 o                         
   7   1  13        990.59        954.58       144.08 o                         
  -7   2  13         17.37        373.07       167.76 o                         
  -6   2  13       1696.09       1664.91       109.90 o                         
  -5   2  13       1381.70       1531.10        96.01 o                         
  -4   2  13      14807.33      14874.58       272.49 o                         
  -3   2  13        338.76        414.31        63.31 o                         
  -2   2  13       5354.95       5308.95       147.26 o                         
  -1   2  13        355.58        266.55        42.06 o                         
   0   2  13      19085.07      19759.10       299.71 o                         
   1   2  13       2088.69       2137.26        92.12 o                         
   2   2  13       2411.18       2570.85        88.69 o                         
   3   2  13         27.04         -5.57        33.67 o                         
   4   2  13       9296.14       9299.78       211.02 o                         
   5   2  13       2936.44       3006.94       124.36 o                         
   6   2  13         12.17         30.63        44.95 o                         
   7   2  13        325.75        241.93       145.37 o                         
  -7   3  13       5050.78       5383.49       479.02 o                         
  -6   3  13       1983.88       1971.53       125.75 o                         
  -5   3  13       3264.47       3421.95       145.58 o                         
  -4   3  13       1900.95       2058.08        96.87 o                         
  -3   3  13      19485.76      19908.29       304.27 o                         
  -2   3  13       1915.80       1939.91        91.00 o                         
  -1   3  13       5564.33       5602.32       154.68 o                         
   0   3  13       3902.17       3957.99       128.44 o                         
   1   3  13      19093.07      19775.49       284.28 o                         
   2   3  13        974.69        969.67        59.09 o                         
   3   3  13       1698.17       1750.24        80.92 o                         
   4   3  13       4942.96       4997.28       148.73 o                         
   5   3  13       3882.84       4004.15       138.74 o                         
   6   3  13        483.12        559.52        64.59 o                         
   7   3  13          8.03        182.69       112.24 o                         
  -7   4  13       3965.86       3936.66       414.53 o                         
  -6   4  13      10293.27      10344.42       288.46 o                         
  -5   4  13        421.84        447.24        57.64 o                         
  -4   4  13        259.40        281.71        44.74 o                         
  -3   4  13        951.45        876.63        65.45 o                         
  -2   4  13      13500.64      13533.29       250.71 o                         
  -1   4  13       1138.40       1199.52        73.87 o                         
   0   4  13       1109.75       1154.38        71.26 o                         
   1   4  13        473.57        408.48        44.24 o                         
   2   4  13       8187.06       8287.28       166.06 o                         
   3   4  13       6980.75       7234.92       161.13 o                         
   4   4  13        725.50        743.78        58.12 o                         
   5   4  13       3205.44       3157.57       129.04 o                         
   6   4  13        645.84        725.53        87.52 o                         
   7   4  13       7308.80       6954.45       496.07 o                         
  -7   5  13          2.58        137.12       167.57 o                         
  -6   5  13       2283.99       2235.36       151.45 o                         
  -5   5  13        517.82        565.72        64.82 o                         
  -4   5  13        505.30        563.30        57.81 o                         
  -3   5  13          0.72         -0.45        40.11 o                         
  -2   5  13         12.88         73.30        39.98 o                         
  -1   5  13        690.41        730.76        60.34 o                         
   0   5  13       2085.90       2074.40        95.55 o                         
   1   5  13         60.95         62.60        31.06 o                         
   2   5  13       5082.17       5232.28       129.10 o                         
   3   5  13        772.57        737.68        54.00 o                         
   4   5  13       6175.66       6363.68       171.94 o                         
   5   5  13        438.95        333.48        59.51 o                         
   6   5  13       7822.40       7729.88       231.71 o                         
   7   5  13        440.78        399.51       223.76 o                         
  -7   6  13         74.03         32.95       206.64 o                         
  -6   6  13        589.06        487.78        83.15 o                         
  -5   6  13       6725.65       6971.81       212.96 o                         
  -4   6  13       2179.98       2286.62       131.03 o                         
  -3   6  13       1465.89       1452.42        88.94 o                         
  -2   6  13       2883.88       2756.71       123.36 o                         
  -1   6  13       1040.29       1011.67        71.54 o                         
   0   6  13       1853.34       1896.11        95.74 o                         
   1   6  13       7337.86       7324.04       167.80 o                         
   2   6  13       2172.63       2227.83        89.39 o                         
   3   6  13       1102.12        985.76        70.78 o                         
   4   6  13        351.46        230.85        52.75 o                         
   5   6  13       9102.29       9140.17       234.12 o                         
   6   6  13        410.84        567.05        84.29 o                         
  -6   7  13        137.73        134.65        69.46 o                         
  -5   7  13       9042.19       9174.37       246.30 o                         
  -4   7  13       1310.21       1276.77        92.10 o                         
  -3   7  13       3556.43       3550.29       142.77 o                         
  -2   7  13        155.65        194.82        49.85 o                         
  -1   7  13      16938.47      17867.28       309.85 o                         
   0   7  13          3.81         18.55        37.10 o                         
   1   7  13       1977.43       1893.49        85.78 o                         
   2   7  13       1858.21       1957.93        99.42 o                         
   3   7  13      10100.34       9644.24       227.51 o                         
   4   7  13        354.67        331.45        56.88 o                         
   5   7  13         23.58        101.35        46.70 o                         
   6   7  13       2521.29       2423.57       212.61 o                         
  -6   8  13       9884.83       9603.11       543.32 o                         
  -5   8  13        885.45        743.99       100.44 o                         
  -4   8  13       3364.30       3155.91       136.20 o                         
  -3   8  13        361.20        308.20        48.89 o                         
  -2   8  13      17630.11      17967.17       318.81 o                         
  -1   8  13        309.54        276.88        48.83 o                         
   0   8  13       4040.05       4045.32       135.41 o                         
   1   8  13        756.47        741.98        59.23 o                         
   2   8  13      14571.73      14543.63       289.88 o                         
   3   8  13         95.30        127.19        50.47 o                         
   4   8  13        784.49        756.49        71.80 o                         
   5   8  13        494.30        450.87        71.33 o                         
   6   8  13       2100.18       1122.39       301.46 o                         
  -6   9  13        107.00         28.19        91.80 o                         
  -5   9  13       4119.90       4232.74       270.70 o                         
  -4   9  13        991.42        874.51        77.48 o                         
  -3   9  13       4743.20       4590.91       176.59 o                         
  -2   9  13        841.09        909.18        78.21 o                         
  -1   9  13       4819.35       4894.83       177.47 o                         
   0   9  13         21.07        -12.22        41.28 o                         
   1   9  13       5120.24       5042.56       154.38 o                         
   2   9  13       5672.23       5596.48       243.14 o                         
   3   9  13       1762.86       1796.97       104.84 o                         
   4   9  13        364.24        310.74        57.99 o                         
   5   9  13        583.20        590.07        89.89 o                         
  -5  10  13       3303.43       3408.34       459.47 o                         
  -4  10  13       2277.68       2230.78       177.73 o                         
  -3  10  13         34.68         50.69        48.40 o                         
  -2  10  13        102.30        195.81        56.04 o                         
  -1  10  13         21.45        125.82        45.95 o                         
   0  10  13       2553.88       2488.41       167.34 o                         
   1  10  13       4040.59       4020.38       169.63 o                         
   2  10  13         45.26         73.09        52.50 o                         
   3  10  13       2731.20       2893.79       140.92 o                         
   4  10  13       1434.93       1365.15       130.72 o                         
   5  10  13       7118.34       7896.00       626.93 o                         
  -5  11  13       2819.70       3034.18       441.50 o                         
  -4  11  13         24.46         51.49       111.51 o                         
  -3  11  13         27.64         54.78        65.40 o                         
  -2  11  13       1495.69       1383.65       121.50 o                         
  -1  11  13       3531.34       3418.90       166.94 o                         
   0  11  13       5237.01       5382.19       195.61 o                         
   1  11  13         14.65          6.43        53.45 o                         
   2  11  13        257.48        346.68       120.63 o                         
   3  11  13       3164.17       3243.04       214.49 o                         
   4  11  13       9517.72       8316.98       703.03 o                         
  -4  12  13       4594.94       5253.04       678.14 o                         
  -3  12  13        645.71        842.08       152.04 o                         
  -2  12  13       5852.40       6038.79       296.65 o                         
  -1  12  13       1170.32       1297.37       130.78 o                         
   0  12  13       4464.15       4733.01       252.01 o                         
   1  12  13        284.00        178.75        92.65 o                         
   2  12  13       5228.89       5185.08       426.23 o                         
   3  12  13       4316.25       4722.93       650.71 o                         
  -1  13  13       2630.83       2554.95       243.20 o                         
   0  13  13        514.74        528.06       124.01 o                         
   1  13  13      12086.97      10966.89       608.19 o                         
  -6   0  14        370.38        616.52       330.61 o                         
  -4   0  14      17662.98      18248.61       467.33 o                         
  -2   0  14       3111.52       3154.53       167.90 o                         
   0   0  14      21071.82      22523.85       492.41 o                         
   2   0  14       2515.74       2451.95       150.91 o                         
   4   0  14       9960.13       9801.67       323.37 o                         
   6   0  14         60.01        125.92       127.11 o                         
  -6   1  14       2370.31       2408.81       530.48 o                         
  -5   1  14       2139.47       2325.52       125.88 o                         
  -4   1  14        300.80        246.30        54.32 o                         
  -3   1  14       6640.41       6984.74       186.80 o                         
  -2   1  14       1652.08       1677.17       115.98 o                         
  -1   1  14       4320.09       4496.36       140.11 o                         
   0   1  14        544.24        555.54        57.50 o                         
   1   1  14       8169.41       8151.99       233.74 o                         
   2   1  14         10.47         40.11        37.29 o                         
   3   1  14       3169.82       3395.23       122.10 o                         
   4   1  14       2439.44       2523.40       119.89 o                         
   5   1  14       2907.09       2972.93       139.05 o                         
   6   1  14        571.87        603.05       186.47 o                         
  -6   2  14       2203.81       2290.48       311.33 o                         
  -5   2  14         69.91         41.03        43.79 o                         
  -4   2  14         28.53         81.29        42.13 o                         
  -3   2  14       6543.37       6845.22       184.85 o                         
  -2   2  14       4530.69       4689.79       150.71 o                         
  -1   2  14       1687.23       1759.39        91.11 o                         
   0   2  14        165.38        252.99        46.34 o                         
   1   2  14         95.73         69.20        41.78 o                         
   2   2  14       2423.23       2461.60       109.98 o                         
   3   2  14       5993.38       6235.69       172.55 o                         
   4   2  14         58.50         37.69        40.68 o                         
   5   2  14       1013.38       1040.98        84.77 o                         
   6   2  14        805.81        721.97       203.16 o                         
  -6   3  14       2529.38       2786.28       348.01 o                         
  -5   3  14         31.03         37.34        47.28 o                         
  -4   3  14       5102.24       5300.23       160.16 o                         
  -3   3  14       1908.88       1835.53        98.32 o                         
  -2   3  14         19.97         60.05        43.68 o                         
  -1   3  14        105.98         88.36        37.81 o                         
   0   3  14       1103.78       1152.34        81.02 o                         
   1   3  14       2187.80       2200.96       123.00 o                         
   2   3  14       4304.24       4617.49       145.34 o                         
   3   3  14        106.32        128.05        40.75 o                         
   4   3  14       1164.58       1215.69        78.35 o                         
   5   3  14       1179.07       1221.51        97.79 o                         
   6   3  14       7253.63       6780.04       629.25 o                         
  -6   4  14        221.71        238.53       156.59 o                         
  -5   4  14       4173.53       4241.99       173.38 o                         
  -4   4  14       8520.36       8658.47       207.36 o                         
  -3   4  14        104.52        113.41        39.73 o                         
  -2   4  14       2187.73       2195.88       108.51 o                         
  -1   4  14       1436.34       1310.12        84.59 o                         
   0   4  14       9966.84      10494.45       230.94 o                         
   1   4  14       3198.64       3429.45       150.83 o                         
   2   4  14       1625.78       1737.83        90.75 o                         
   3   4  14         46.91         39.30        34.56 o                         
   4   4  14       4251.33       4199.21       148.34 o                         
   5   4  14       6399.41       6177.02       217.40 o                         
  -6   5  14        586.92        595.60       275.01 o                         
  -5   5  14       7048.60       7252.71       430.26 o                         
  -4   5  14       1237.26       1185.20        80.79 o                         
  -3   5  14       2891.93       2848.91       121.64 o                         
  -2   5  14       2084.07       2195.74       108.35 o                         
  -1   5  14      16852.06      17019.77       322.79 o                         
   0   5  14       1893.64       1877.28        98.05 o                         
   1   5  14       2825.05       2999.82       162.62 o                         
   2   5  14       2383.54       2341.00       123.20 o                         
   3   5  14      13120.42      13495.78       261.11 o                         
   4   5  14       1198.98       1060.56        81.13 o                         
   5   5  14        397.03        482.17        80.61 o                         
  -5   6  14        738.63        756.14       140.68 o                         
  -4   6  14       1244.33       1109.43        88.07 o                         
  -3   6  14        115.39         22.81        42.19 o                         
  -2   6  14      15065.25      15307.42       295.04 o                         
  -1   6  14          7.47         67.19        42.03 o                         
   0   6  14       2517.28       2599.14       122.83 o                         
   1   6  14         93.54        153.69        48.00 o                         
   2   6  14      11897.26      12205.91       280.56 o                         
   3   6  14        841.28       1102.61        89.48 o                         
   4   6  14        449.87        357.54        61.80 o                         
   5   6  14        209.88        274.71       137.08 o                         
  -5   7  14       1821.68       2102.95       231.62 o                         
  -4   7  14       4017.25       3974.60       184.76 o                         
  -3   7  14        558.18        555.36        61.57 o                         
  -2   7  14          2.81         27.92        45.67 o                         
  -1   7  14       4739.68       4928.26       176.57 o                         
   0   7  14        603.86        604.62        61.27 o                         
   1   7  14        788.47        760.27        82.50 o                         
   2   7  14       3620.44       3777.28       153.37 o                         
   3   7  14       3527.34       3599.61       168.30 o                         
   4   7  14        422.99        527.20       100.12 o                         
   5   7  14        155.33        208.53       115.27 o                         
  -5   8  14       7256.88       7470.57       800.04 o                         
  -4   8  14         48.86         27.55        79.32 o                         
  -3   8  14         37.81         97.28        41.76 o                         
  -2   8  14        857.24        889.70        78.06 o                         
  -1   8  14       1096.77        992.34        76.89 o                         
   0   8  14        157.71        136.49        60.37 o                         
   1   8  14       2518.03       2726.91       144.93 o                         
   2   8  14        835.87        939.25        79.91 o                         
   3   8  14        826.96        681.70        96.14 o                         
   4   8  14        133.79         58.49        63.03 o                         
  -3   9  14        364.67        313.33        90.08 o                         
  -2   9  14         17.01        133.31        57.67 o                         
  -1   9  14       9855.15      10385.12       295.64 o                         
   0   9  14          6.85         14.68        53.93 o                         
   1   9  14        177.14        203.02       165.36 o                         
   2   9  14        809.81        653.20       116.45 o                         
   3   9  14       7074.10       6768.02       285.51 o                         
   4   9  14       1758.52       1463.03       374.06 o                         
  -3  10  14       2195.91       1898.24       366.82 o                         
  -2  10  14       9367.92       9327.14       397.74 o                         
  -1  10  14       1307.68       1380.82       152.42 o                         
   0  10  14       5653.57       5492.44       438.94 o                         
   1  10  14        630.59        708.78       207.03 o                         
   2  10  14       6618.67       6375.82       296.73 o                         
   3  10  14       1416.82       1223.15       147.66 o                         
  -3  11  14       3939.84       4274.04       549.23 o                         
  -1  11  14       9062.48       9778.84       468.48 o                         
   0  11  14        670.93        591.55       176.12 o                         
   1  11  14       5347.41       5845.40       733.25 o                         
   2  11  14       1275.45       1256.73       139.05 o                         
   1  12  14        260.21        317.83       175.78 o                         
  -3   0  15       8415.01       8885.28       300.44 o                         
  -1   0  15        940.96        953.38       102.71 o                         
   1   0  15       1934.82       2129.15       175.32 o                         
   3   0  15       5030.91       5189.04       312.43 o                         
   5   0  15       1087.09       1191.42       166.30 o                         
  -5   1  15        553.90        512.60       273.92 o                         
  -4   1  15       1309.99       1280.46       112.61 o                         
  -3   1  15       4162.49       4412.69       148.92 o                         
  -2   1  15        973.82        921.19        69.48 o                         
  -1   1  15       1181.53       1340.15        82.39 o                         
   0   1  15        185.00        209.51        53.18 o                         
   1   1  15       8604.38       8531.14       249.09 o                         
   2   1  15         13.95        -38.02        48.13 o                         
   3   1  15        113.08         91.66        59.59 o                         
   4   1  15       2819.89       2947.33       162.53 o                         
   5   1  15       4957.68       4577.46       266.45 o                         
  -5   2  15        936.65        943.92       329.54 o                         
  -4   2  15       6387.74       6252.15       241.77 o                         
  -3   2  15         19.15         29.00        43.10 o                         
  -2   2  15       1733.09       1871.32        96.08 o                         
  -1   2  15        689.71        624.73        58.94 o                         
   0   2  15      15026.35      15441.29       370.57 o                         
   1   2  15        343.17        465.05        68.68 o                         
   2   2  15       2495.78       2839.79       142.94 o                         
   3   2  15         27.07         78.39        81.18 o                         
   4   2  15       9045.65       9206.63       274.08 o                         
   5   2  15        830.57        978.46       151.83 o                         
  -5   3  15       2273.78       2680.03       891.11 o                         
  -4   3  15         63.05         57.51        56.59 o                         
  -3   3  15       9140.45       9706.56       304.73 o                         
  -2   3  15        676.69        743.86        77.19 o                         
  -1   3  15       5422.06       5762.40       177.10 o                         
   0   3  15       1353.53       1242.03        97.89 o                         
   1   3  15      13511.14      14180.45       325.38 o                         
   2   3  15       1091.32        979.20        84.36 o                         
   3   3  15       3464.17       3442.11       210.86 o                         
   4   3  15       2657.86       2570.86       166.28 o                         
   5   3  15       5566.93       5537.38       394.23 o                         
  -5   4  15        981.29        767.81       202.47 o                         
  -4   4  15         91.73        -55.28       104.36 o                         
  -3   4  15       2412.58       2256.86       135.58 o                         
  -2   4  15       9565.58       9771.38       238.18 o                         
  -1   4  15         39.27         15.61        41.30 o                         
   0   4  15        429.32        399.59        62.67 o                         
   1   4  15        168.46        177.79        50.84 o                         
   2   4  15       8625.87       9118.98       243.21 o                         
   3   4  15       1931.28       2102.22       195.43 o                         
   4   4  15        786.73        934.88       142.59 o                         
  -5   5  15         50.01         95.86       137.60 o                         
  -4   5  15       2158.33       1196.02       206.45 o                         
  -3   5  15          0.81        -41.25        57.76 o                         
  -2   5  15       1005.43       1235.99       110.25 o                         
  -1   5  15        178.27        151.85        51.72 o                         
   0   5  15         39.04        -10.56        53.38 o                         
   1   5  15         31.99         23.98        47.18 o                         
   2   5  15        324.74        307.12        79.75 o                         
   3   5  15        319.61        304.29       151.13 o                         
   4   5  15       2194.97       2394.62       276.13 o                         
  -4   6  15       1270.63       1283.30       454.69 o                         
  -3   6  15        133.91        301.66        76.71 o                         
  -2   6  15        580.09        500.84        77.25 o                         
  -1   6  15       4843.31       4895.17       198.15 o                         
   0   6  15       2608.64       2300.85       155.48 o                         
   1   6  15       1997.14       1857.98       165.09 o                         
   2   6  15       1045.14       1171.00       175.52 o                         
   3   6  15        113.37         13.32        96.46 o                         
   4   6  15        828.15        942.30       266.18 o                         
  -4   7  15        980.17       1368.83       362.15 o                         
  -3   7  15       3353.22       3314.64       435.47 o                         
  -2   7  15        295.59        257.44        66.43 o                         
  -1   7  15       9030.55       8688.40       323.17 o                         
   0   7  15        147.38        120.23        65.23 o                         
   1   7  15       4534.84       4730.25       372.21 o                         
   3   7  15       6641.40       6020.42       408.60 o                         
  -3   8  15        221.76        -99.64       165.94 o                         
  -2   8  15      13107.71      12866.25       589.70 o                         
  -1   8  15         83.16        234.11       105.83 o                         
   0   8  15       1975.78       2239.44       248.02 o                         
   1   8  15        290.57        200.30       129.93 o                         
   3   8  15          5.62        170.55       109.75 o                         
  -2   9  15         83.90         51.87       123.88 o                         
  -1   9  15       2099.49       2273.13       242.77 o                         
  -4   0  16       8817.98       8734.20       682.72 o                         
  -2   0  16       1184.76       1192.59       207.32 o                         
   0   0  16      14927.59      15541.26       787.65 o                         
   2   0  16       2012.23       1507.11       374.13 o                         
  -4   1  16        884.74        728.35       208.88 o                         
  -3   1  16       2065.41       1976.89       163.54 o                         
  -2   1  16       1033.27       1172.21       127.33 o                         
  -1   1  16       2732.89       2317.45       557.67 o                         
   0   1  16        275.74        408.05       157.23 o                         
   1   1  16       4628.35       5118.17       294.68 o                         
   2   1  16         41.00        174.11       114.19 o                         
   3   1  16       3657.78       3083.20       537.74 o                         
  -3   2  16      10063.78       9697.29       731.41 o                         
  -2   2  16       2092.74       1975.22       204.81 o                         
  -1   2  16        112.06        -23.90       137.98 o                         
   0   2  16         63.07        -48.28        84.59 o                         
   1   2  16       2700.07       2521.27       207.53 o                         
   2   2  16       2344.60       2335.13       179.19 o                         
   3   2  16       2493.07       2276.45       485.75 o                         
  -3   3  16        239.66        307.93       153.94 o                         
  -2   3  16       1566.56       1581.28       182.15 o                         
  -1   3  16        147.07        117.90       160.08 o                         
   0   3  16       1482.80       1580.81       183.17 o                         
   1   3  16        277.14        195.13        77.17 o                         
   2   3  16        279.75        106.40        95.10 o                         
   3   3  16        192.04        421.07       213.31 o                         
  -2   4  16        867.18        715.17       129.08 o                         
  -1   4  16       2059.84       2464.85       477.82 o                         
   0   4  16       7533.57       7249.65       436.44 o                         
   1   4  16        321.99        430.11       128.43 o                         
   2   4  16       1761.55       1559.74       204.13 o                         
  -2   5  16         56.76        112.50        97.27 o                         
  -1   5  16       6241.88       5892.05       696.66 o                         
   0   5  16        522.39        725.88       204.95 o                         
   1   5  16       3482.26       3779.57       370.47 o                         
   2   5  16        292.15        526.42       224.21 o                         
  -2   6  16       7921.70       8158.29       825.13 o                         
   0   6  16       1024.40        584.68       342.23 o                         
   1   6  16         27.43          3.10       140.60 o                         
                                                                                
