# Supplementary material for: Crystal structures of sixteen phosphane chalcogenide complexes of gold(I) chloride, bromide and iodide
Source: Acta Crystallogr E Crystallogr Commun. 2024 Jan 1;80(Pt 1):34–49. doi: 10.1107/S2056989023010459 (PMC10833370; doi:10.1107/S2056989023010459)
Supplement: Supplementary file 16 [file e-80-00034-6csup16.hkl]

data_6c                                                                         
_shelx_title ' Christa in P2(1)/c'                                              
_shelx_refln_list_code          4                                               
_shelx_F_calc_maximum      882.63                                               
_exptl_crystal_F_000      2112.00                                               
_reflns_d_resolution_high  0.6931                                               
                                                                                
loop_                                                                           
 _space_group_symop_operation_xyz                                               
 'x, y, z'                                                                      
 '-x, y+1/2, -z+1/2'                                                            
 '-x, -y, -z'                                                                   
 'x, -y-1/2, z-1/2'                                                             
                                                                                
_cell_length_a    11.7007                                                       
_cell_length_b    15.4167                                                       
_cell_length_c    17.0480                                                       
_cell_angle_alpha  90.000                                                       
_cell_angle_beta   89.630                                                       
_cell_angle_gamma  90.000                                                       
                                                                                
_shelx_F_squared_multiplier     1.000                                           
                                                                                
loop_                                                                           
 _refln_index_h                                                                 
 _refln_index_k                                                                 
 _refln_index_l                                                                 
 _refln_F_squared_calc                                                          
 _refln_F_squared_meas                                                          
 _refln_F_squared_sigma                                                         
 _refln_observed_status                                                         
   3   0   0       5855.57       6288.19        71.73 o                         
   4   0   0     456717.19     442932.28      2270.71 o                         
   5   0   0       9529.07       9761.15       147.78 o                         
   6   0   0     215645.75     215738.66      1477.39 o                         
   7   0   0       7078.54       7301.99       161.03 o                         
   8   0   0      34367.77      34310.03       359.38 o                         
   9   0   0       1102.68       1052.54        62.08 o                         
  10   0   0        288.89        214.32        79.75 o                         
  11   0   0       3425.70       3715.92       149.20 o                         
  12   0   0       3143.78       3140.94       162.59 o                         
  13   0   0      14546.67      15520.56       388.67 o                         
  14   0   0       1684.74       2189.39       185.15 o                         
  15   0   0      20745.11      21685.77       786.24 o                         
  16   0   0       2140.83       2323.83       631.35 o                         
   2   1   0      11982.88      12281.87        73.50 o                         
   3   1   0     132607.11     135661.11       484.16 o                         
   4   1   0      49377.45      49069.74       261.10 o                         
   5   1   0     171766.84     171755.38       855.53 o                         
   6   1   0      88489.31      87785.74       495.02 o                         
   7   1   0     172457.64     172337.38       885.12 o                         
   8   1   0      74162.79      73322.75       450.14 o                         
   9   1   0     114897.40     113339.98       648.36 o                         
  10   1   0      49175.35      49818.84       382.26 o                         
  11   1   0      57926.99      58720.38       413.41 o                         
  12   1   0      22704.16      22974.81       283.66 o                         
  13   1   0      38033.69      38830.21       465.71 o                         
  14   1   0       1983.81       2178.28       145.53 o                         
  15   1   0      16400.17      16838.26       401.35 o                         
  16   1   0        205.85         13.11       204.88 o                         
   0   2   0       7312.99       7567.41       106.00 o                         
   1   2   0     278455.91     278166.94      1097.14 o                         
   2   2   0      11730.81      12000.39        69.46 o                         
   3   2   0     521801.59     511018.03      1655.76 o                         
   4   2   0      12576.00      12812.83        96.11 o                         
   5   2   0     114983.16     115953.98       553.34 o                         
   6   2   0       7930.34       8333.13       106.96 o                         
   7   2   0       6862.23       6736.70       103.63 o                         
   8   2   0          5.49         78.16        40.42 o                         
   9   2   0       1908.61       1968.48        65.31 o                         
  10   2   0       6755.24       6746.88       122.15 o                         
  11   2   0       6327.29       6715.45       143.65 o                         
  12   2   0      14742.56      15032.01       237.67 o                         
  13   2   0      10554.22      11055.80       242.18 o                         
  14   2   0      17305.03      17989.26       372.31 o                         
  15   2   0       9257.68       9773.42       307.57 o                         
  16   2   0      17714.89      17584.22       857.96 o                         
   1   3   0       2478.47       2568.87        30.90 o                         
   2   3   0      44903.93      46828.40       204.09 o                         
   3   3   0       7497.43       7329.39        65.59 o                         
   4   3   0      97215.91      99787.44       470.96 o                         
   5   3   0      31415.12      30884.72       199.51 o                         
   6   3   0      68226.63      68545.59       384.56 o                         
   7   3   0      47839.34      47972.36       308.25 o                         
   8   3   0      40304.69      40659.05       292.88 o                         
   9   3   0      38442.20      38561.61       318.74 o                         
  10   3   0      40423.18      41072.02       338.60 o                         
  11   3   0      10919.02      10914.37       182.98 o                         
  12   3   0      18227.68      18588.80       277.08 o                         
  13   3   0        841.17        672.79        97.27 o                         
  14   3   0      10751.30      11172.23       288.90 o                         
  15   3   0        942.71        916.80       131.20 o                         
  16   3   0      10278.71       9978.21       426.43 o                         
   0   4   0     189180.48     190946.41       894.04 o                         
   1   4   0      79898.21      80557.43       321.82 o                         
   2   4   0      92081.94      94588.26       387.45 o                         
   3   4   0      31418.38      31218.98       170.27 o                         
   4   4   0      29194.62      29328.22       177.69 o                         
   5   4   0       5156.93       4972.44        71.11 o                         
   6   4   0      11697.27      11958.17       122.38 o                         
   7   4   0        832.97        915.35        39.82 o                         
   8   4   0        104.35        186.95        30.30 o                         
   9   4   0       1891.16       1934.58        75.92 o                         
  10   4   0      10425.13      10793.42       183.88 o                         
  11   4   0       2064.64       2131.32        91.10 o                         
  12   4   0      26226.27      26542.72       373.11 o                         
  13   4   0        227.72        350.49        93.04 o                         
  14   4   0      18687.43      19448.72       392.22 o                         
  15   4   0         51.05        101.51       154.84 o                         
  16   4   0       8439.86       8991.14       500.83 o                         
   1   5   0        946.07       1162.61        28.07 o                         
   2   5   0       6994.13       6963.27        65.57 o                         
   3   5   0       1484.82       1748.71        48.00 o                         
   4   5   0      29598.56      28834.22       183.06 o                         
   5   5   0       4242.07       4679.74        70.89 o                         
   6   5   0      10373.85       9627.14       100.77 o                         
   7   5   0      23007.45      23460.25       200.50 o                         
   8   5   0       3231.44       3031.10        68.70 o                         
   9   5   0      18000.96      18038.50       218.74 o                         
  10   5   0         16.95        146.75        59.40 o                         
  11   5   0      16516.66      17011.29       279.31 o                         
  12   5   0       3679.15       3891.41       158.16 o                         
  13   5   0      15868.02      16403.67       319.35 o                         
  14   5   0      10331.08      11239.40       304.39 o                         
  15   5   0       5864.84       6308.20       247.96 o                         
  16   5   0       7488.93       7919.72       523.32 o                         
   0   6   0      53228.91      51726.72       375.09 o                         
   1   6   0      97648.50     103287.94       479.38 o                         
   2   6   0      65166.65      64763.98       317.50 o                         
   3   6   0      40999.94      42075.11       235.57 o                         
   4   6   0      36816.55      37477.11       237.89 o                         
   5   6   0      23887.32      23501.41       180.42 o                         
   6   6   0      12444.35      12355.18       144.53 o                         
   7   6   0      48661.96      48169.90       322.32 o                         
   8   6   0       4656.90       4956.00       118.81 o                         
   9   6   0      46562.07      46405.05       426.06 o                         
  10   6   0       1513.36       1709.49        98.66 o                         
  11   6   0      35524.00      36396.67       485.14 o                         
  12   6   0       2057.11       2344.20       137.85 o                         
  13   6   0      23010.51      23583.64       420.77 o                         
  14   6   0        881.27       1030.26       136.78 o                         
  15   6   0      13304.08      13231.07       378.57 o                         
  16   6   0         63.98        387.34       360.55 o                         
   1   7   0      15211.54      15647.83       131.23 o                         
   2   7   0      18316.39      18331.78       144.70 o                         
   3   7   0      43064.93      41603.34       248.09 o                         
   4   7   0      35044.26      34656.81       226.13 o                         
   5   7   0      53231.31      52254.98       315.14 o                         
   6   7   0      29829.06      29420.13       205.73 o                         
   7   7   0      24539.25      23839.08       202.46 o                         
   8   7   0       7099.64       6992.57       138.35 o                         
   9   7   0       1156.71       1113.07        76.59 o                         
  10   7   0        332.30        432.13        83.12 o                         
  11   7   0        719.59        899.08       109.43 o                         
  12   7   0        327.75        180.33       110.09 o                         
  13   7   0       1502.14       1778.84       146.37 o                         
  14   7   0        231.06        199.86       115.61 o                         
  15   7   0       1044.01       1279.30       168.22 o                         
   0   8   0       2244.47       2063.42        82.80 o                         
   1   8   0      14253.14      14104.88       138.24 o                         
   2   8   0       8687.53       8627.05       104.12 o                         
   3   8   0       3784.78       3610.25        67.04 o                         
   4   8   0      36484.00      35954.41       248.44 o                         
   5   8   0      15021.42      14632.16       142.40 o                         
   6   8   0      28663.29      28385.52       227.90 o                         
   7   8   0      23267.29      22976.88       226.70 o                         
   8   8   0      25877.65      26508.63       282.55 o                         
   9   8   0      15795.71      16257.04       275.53 o                         
  10   8   0      17637.18      17261.46       310.64 o                         
  11   8   0       6397.67       6602.60       218.14 o                         
  12   8   0       4999.15       5121.10       213.47 o                         
  13   8   0       2435.78       2661.01       169.71 o                         
  14   8   0       2594.56       2635.23       178.12 o                         
  15   8   0       3469.69       3343.59       346.12 o                         
   1   9   0       6408.67       6529.07       109.85 o                         
   2   9   0       9007.84       9094.84       126.52 o                         
   3   9   0      27599.73      27143.66       207.69 o                         
   4   9   0      19006.90      18217.78       169.37 o                         
   5   9   0      22628.40      22375.42       187.56 o                         
   6   9   0      13694.81      12998.85       176.05 o                         
   7   9   0      20994.25      21211.05       244.33 o                         
   8   9   0       6458.52       6037.67       178.07 o                         
   9   9   0      17265.38      17642.98       325.09 o                         
  10   9   0       1107.44       1184.17       122.36 o                         
  11   9   0       5180.51       5068.05       202.33 o                         
  12   9   0         20.83        194.32       112.06 o                         
  13   9   0       2503.71       2297.19       183.44 o                         
  14   9   0        184.44        340.02       126.14 o                         
  15   9   0       2016.19       1967.75       313.97 o                         
   0  10   0      16882.90      17593.59       272.87 o                         
   1  10   0       3493.80       3829.08        92.54 o                         
   2  10   0       3257.91       3345.76        85.68 o                         
   3  10   0       4933.50       5244.10       109.81 o                         
   4  10   0       1066.82       1046.56        56.53 o                         
   5  10   0      13185.67      13238.76       176.31 o                         
   6  10   0       1516.14       1517.09        79.81 o                         
   7  10   0      13186.64      13219.10       234.24 o                         
   8  10   0       1188.18       1004.66       117.03 o                         
   9  10   0       2011.50       2145.19       145.55 o                         
  10  10   0        466.63        616.09       110.00 o                         
  11  10   0        668.88        647.38       116.64 o                         
  12  10   0        219.81        345.65       118.69 o                         
  13  10   0       1167.50       1266.46       148.97 o                         
  14  10   0         42.37        249.89       173.35 o                         
   1  11   0         51.20         49.87        48.88 o                         
   2  11   0       4277.41       4360.06        97.41 o                         
   3  11   0        776.73        674.46        57.27 o                         
   4  11   0      20479.62      19935.88       272.75 o                         
   5  11   0       2667.34       2580.50       108.36 o                         
   6  11   0      50536.71      49320.18       495.10 o                         
   7  11   0       4769.41       4631.10       148.80 o                         
   8  11   0      52064.89      52128.28       605.23 o                         
   9  11   0       7213.54       7065.22       225.19 o                         
  10  11   0      46327.18      46901.40       633.66 o                         
  11  11   0       3790.65       3513.47       192.98 o                         
  12  11   0      27867.55      28231.62       513.86 o                         
  13  11   0        421.60        331.71       160.50 o                         
  14  11   0       9905.68       9659.43       631.93 o                         
   0  12   0        188.83        229.10        77.30 o                         
   1  12   0      52661.79      52416.38       440.80 o                         
   2  12   0          5.88         70.22        46.40 o                         
   3  12   0      53372.12      53850.82       429.28 o                         
   4  12   0        524.56        528.16        71.28 o                         
   5  12   0      43775.09      42945.55       445.44 o                         
   6  12   0       4879.34       4498.58       149.29 o                         
   7  12   0      25288.42      25149.73       454.22 o                         
   8  12   0       8374.51       7982.97       269.11 o                         
   9  12   0      10210.77      10133.40       308.20 o                         
  10  12   0      13056.65      13803.87       368.36 o                         
  11  12   0       2270.89       2507.23       183.15 o                         
  12  12   0      10250.49      10406.65       310.44 o                         
  13  12   0         81.35        317.77       187.26 o                         
   1  13   0         39.34        102.28        61.87 o                         
   2  13   0       2936.13       2992.25       122.61 o                         
   3  13   0       6853.02       7003.32       169.46 o                         
   4  13   0       9651.21       9599.48       221.43 o                         
   5  13   0      21397.44      20428.08       347.39 o                         
   6  13   0       5092.59       5507.12       191.94 o                         
   7  13   0      28233.86      28342.02       501.19 o                         
   8  13   0       5776.55       6243.33       254.53 o                         
   9  13   0      26115.66      25654.63       500.44 o                         
  10  13   0       5029.25       5289.29       247.84 o                         
  11  13   0      16975.09      16149.25       419.72 o                         
  12  13   0       3690.40       4336.97       239.09 o                         
  13  13   0       6894.90       7226.70       754.04 o                         
   0  14   0      52550.48      53341.35       755.64 o                         
   1  14   0      31104.48      31950.43       390.75 o                         
   2  14   0      55799.69      54737.51       541.61 o                         
   3  14   0       8354.23       8598.75       194.35 o                         
   4  14   0      62898.58      61831.75       632.89 o                         
   5  14   0        521.32        522.57        95.89 o                         
   6  14   0      61341.53      60650.23       629.78 o                         
   7  14   0      11332.83      10984.70       323.09 o                         
   8  14   0      42232.21      42011.25       658.14 o                         
   9  14   0      14397.99      14606.56       391.81 o                         
  10  14   0      14389.55      14383.62       400.59 o                         
  11  14   0      15251.16      15688.40       425.79 o                         
  12  14   0       1268.63        791.57       365.96 o                         
   1  15   0        191.35        178.76        80.93 o                         
   2  15   0      15659.25      15384.06       277.62 o                         
   3  15   0       1251.78       1184.32       111.62 o                         
   4  15   0      28530.06      27971.84       464.15 o                         
   5  15   0       9751.30       9724.19       258.84 o                         
   6  15   0      34073.36      33288.80       535.99 o                         
   7  15   0      19161.74      18963.65       389.51 o                         
   8  15   0      26649.29      27080.77       482.55 o                         
   9  15   0      24627.67      24778.36       508.27 o                         
  10  15   0      11914.28      11967.58       375.90 o                         
  11  15   0      27043.01      27270.62       856.84 o                         
  12  15   0       4214.55       4094.03       787.90 o                         
   0  16   0      55590.34      56114.11       828.31 o                         
   1  16   0      45266.10      45802.03       553.90 o                         
   2  16   0      47328.91      47447.64       597.91 o                         
   3  16   0      51668.06      49721.26       627.88 o                         
   4  16   0      17054.06      17136.93       377.95 o                         
   5  16   0      46474.30      45292.41       611.93 o                         
   6  16   0       1796.16       1895.54       172.01 o                         
   7  16   0      28140.21      28154.00       551.99 o                         
   8  16   0       1438.93       1462.29       171.51 o                         
   9  16   0      12596.12      12273.95       345.72 o                         
  10  16   0       5966.59       5903.75       322.89 o                         
  11  16   0       3616.03       3646.86       374.49 o                         
   1  17   0       1671.90       1753.75       134.00 o                         
   2  17   0       2001.41       2242.30       159.55 o                         
   3  17   0      11938.05      11376.34       319.47 o                         
   4  17   0       6109.96       5723.89       236.70 o                         
   5  17   0      17367.98      17696.49       459.21 o                         
   6  17   0      15663.80      15385.30       421.14 o                         
   7  17   0       9464.54       9565.79       344.75 o                         
   8  17   0      37196.17      37143.47       685.64 o                         
   9  17   0       2200.84       2668.98       257.45 o                         
  10  17   0      36918.29      34432.00      2102.18 o                         
   0  18   0       1488.85       1800.85       248.56 o                         
   1  18   0      48615.83      48448.97       675.78 o                         
   2  18   0        713.13        970.45       129.76 o                         
   3  18   0      33983.52      34638.76       600.63 o                         
   4  18   0          7.78        -79.76       112.95 o                         
   5  18   0      25019.53      24322.49       556.78 o                         
   6  18   0        744.95        932.16       181.21 o                         
   7  18   0       8352.36       8258.70       328.41 o                         
   8  18   0        886.87        899.69       293.06 o                         
   9  18   0        542.49        966.45       521.95 o                         
   1  19   0        187.73        426.97       150.54 o                         
   2  19   0       1022.13        807.45       138.08 o                         
   3  19   0       2101.54       1855.42       171.98 o                         
   4  19   0       1815.45       1551.07       188.39 o                         
   5  19   0       6477.30       6028.25       300.63 o                         
   6  19   0       1669.83       1621.73       184.23 o                         
   7  19   0       6637.42       5872.33       416.67 o                         
   0  20   0      23708.66      24707.30      1131.87 o                         
   1  20   0       4331.49       4758.43       320.33 o                         
   2  20   0      27313.27      27354.57       679.05 o                         
   3  20   0       7461.65       7735.17       309.11 o                         
   4  20   0      20489.20      20517.49       580.73 o                         
   5  20   0       7588.48       7073.02       450.93 o                         
   6  20   0      10941.88      11732.92       732.43 o                         
   1  21   0        485.68        224.03       190.41 o                         
   2  21   0       1104.91       1202.59       293.29 o                         
   3  21   0       1415.58       1641.65       577.30 o                         
   4  21   0       2905.78       2409.45       656.52 o                         
   5  21   0        240.84       -254.92       257.46 o                         
   2  22   0      25839.27      24734.33      1295.08 o                         
 -16   1   1      18697.18      20313.62       808.59 o                         
 -15   1   1      12541.12      13969.72       389.66 o                         
 -14   1   1      30732.54      33296.36       494.48 o                         
 -13   1   1      12600.90      13507.33       253.12 o                         
 -12   1   1      34970.59      36281.98       354.66 o                         
 -11   1   1       6189.26       6769.38       135.44 o                         
 -10   1   1      21120.30      21752.60       232.22 o                         
  -9   1   1         78.32        167.04        47.85 o                         
  -8   1   1       8532.01       9154.31       134.17 o                         
  -7   1   1       7655.80       7821.33       111.55 o                         
  -6   1   1       4903.87       5226.33        84.89 o                         
  -5   1   1       1662.11       1416.29        41.49 o                         
  -4   1   1      17929.23      18580.84       132.35 o                         
  -3   1   1       6894.88       7789.56        60.87 o                         
  -2   1   1      21356.30      22425.56       104.66 o                         
  -1   1   1      21543.11      22901.93       129.57 o                         
   1   1   1      48347.39      50011.30       324.26 o                         
   2   1   1      60116.21      61359.49       238.05 o                         
   3   1   1     119295.38     121467.04       425.52 o                         
   4   1   1      45253.96      45943.01       224.87 o                         
   5   1   1      38394.73      38077.23       232.30 o                         
   6   1   1      10902.78      10846.14       119.03 o                         
   7   1   1      18110.14      17436.92       162.74 o                         
   8   1   1         39.38        120.50        39.41 o                         
   9   1   1       8259.09       8155.64       117.91 o                         
  10   1   1         61.19        126.49        44.33 o                         
  11   1   1       2362.86       2287.96        87.57 o                         
  12   1   1        550.67        586.25        79.66 o                         
  13   1   1        658.00        552.08        86.90 o                         
  14   1   1       1555.60       2050.27       137.17 o                         
  15   1   1          6.44        147.46       140.09 o                         
  16   1   1       4424.34       4610.47       362.05 o                         
 -16   2   1        402.40        640.78       295.44 o                         
 -15   2   1       3577.35       4114.45       218.94 o                         
 -14   2   1        836.48       1196.53       125.07 o                         
 -13   2   1       1495.85       1855.94       110.42 o                         
 -12   2   1       3336.25       3493.76       115.85 o                         
 -11   2   1       1956.41       2150.32        89.98 o                         
 -10   2   1       1860.98       1795.93        71.29 o                         
  -9   2   1       6776.23       6867.33       115.92 o                         
  -8   2   1        315.52        396.32        40.37 o                         
  -7   2   1       5436.14       5277.19        89.90 o                         
  -6   2   1       4637.56       4762.65        72.45 o                         
  -5   2   1      27568.91      28506.02       189.26 o                         
  -4   2   1      22134.54      23400.63       140.63 o                         
  -3   2   1      83366.75      85960.23       328.40 o                         
  -2   2   1       4318.46       4950.15        41.89 o                         
  -1   2   1     130990.13     131339.30       445.88 o                         
   0   2   1       1852.11       1966.31        25.44 o                         
   1   2   1     191658.69     191789.72       830.71 o                         
   2   2   1       9666.73      10283.89        76.95 o                         
   3   2   1     312540.97     313204.78      1067.22 o                         
   4   2   1      14970.72      15181.96       118.09 o                         
   5   2   1     179744.31     178059.06       758.90 o                         
   6   2   1      12503.06      13191.38       130.02 o                         
   7   2   1      63562.90      62999.49       388.09 o                         
   8   2   1       1295.82       1517.66        57.69 o                         
   9   2   1      20904.07      20782.00       203.02 o                         
  10   2   1        125.67        268.40        49.70 o                         
  11   2   1       6323.48       6625.50       146.14 o                         
  12   2   1        416.24        397.49        73.73 o                         
  13   2   1       6799.25       6960.44       214.73 o                         
  14   2   1       2503.82       2958.32       172.94 o                         
  15   2   1       4305.69       4417.07       229.51 o                         
  16   2   1       3823.62       3741.33       322.27 o                         
 -16   3   1         63.32        166.51       176.44 o                         
 -15   3   1       8387.02       8986.31       305.22 o                         
 -14   3   1       1069.58       1025.35       135.34 o                         
 -13   3   1      15074.36      15749.69       301.14 o                         
 -12   3   1       6106.32       6020.17       142.02 o                         
 -11   3   1      23622.72      24958.48       270.24 o                         
 -10   3   1      26720.01      26749.25       274.89 o                         
  -9   3   1      31999.29      33041.04       292.78 o                         
  -8   3   1      28824.66      27341.91       225.38 o                         
  -7   3   1      25724.56      26345.04       208.85 o                         
  -6   3   1      43990.71      43076.35       276.10 o                         
  -5   3   1       4816.38       4785.51        66.98 o                         
  -4   3   1     100147.81     101812.06       476.81 o                         
  -3   3   1        402.97        565.05        24.83 o                         
  -2   3   1      60034.57      61511.28       249.22 o                         
  -1   3   1       2187.06       2328.50        29.78 o                         
   0   3   1       1054.56       1329.14        25.39 o                         
   1   3   1       1164.37       1313.20        44.26 o                         
   2   3   1       5348.94       5567.03        59.53 o                         
   3   3   1        289.51        314.95        22.48 o                         
   4   3   1      37589.79      37557.79       222.92 o                         
   5   3   1       3232.75       3128.04        56.77 o                         
   6   3   1      66038.23      65321.62       347.59 o                         
   7   3   1       8186.72       8028.20        95.87 o                         
   8   3   1      47543.55      46563.91       313.10 o                         
   9   3   1        409.41        447.62        45.70 o                         
  10   3   1      23135.52      22775.24       252.42 o                         
  11   3   1       6664.91       7182.39       153.13 o                         
  12   3   1       5933.84       5973.66       165.02 o                         
  13   3   1       8219.69       8641.19       225.64 o                         
  14   3   1        757.92        942.44       122.73 o                         
  15   3   1      10143.45      10894.93       306.19 o                         
  16   3   1        597.72        923.82       273.14 o                         
 -16   4   1      12367.00      12857.27       646.29 o                         
 -15   4   1       4650.80       5166.71       229.68 o                         
 -14   4   1       9800.18      10401.56       286.88 o                         
 -13   4   1       6078.85       6456.69       199.72 o                         
 -12   4   1       4816.29       4725.23       151.77 o                         
 -11   4   1       2213.80       2469.56        94.23 o                         
 -10   4   1       2190.20       2119.62        88.27 o                         
  -9   4   1       1130.90       1128.94        61.83 o                         
  -8   4   1       2645.75       2947.95        67.99 o                         
  -7   4   1       1694.46       1794.99        53.30 o                         
  -6   4   1      19714.35      20791.08       194.55 o                         
  -5   4   1       3306.41       3455.52        64.84 o                         
  -4   4   1      64711.01      64451.84       328.15 o                         
  -3   4   1       1499.96       1896.50        40.50 o                         
  -2   4   1     223867.73     225691.88       874.35 o                         
  -1   4   1        539.68        644.19        23.50 o                         
   0   4   1     359131.56     356205.91      1121.03 o                         
   1   4   1      18044.02      18413.60       118.87 o                         
   2   4   1     345916.59     342987.25      1501.87 o                         
   3   4   1      15860.91      16217.64       124.67 o                         
   4   4   1     203829.31     201339.66       906.90 o                         
   5   4   1      14271.68      14865.68       127.65 o                         
   6   4   1     149008.08     147291.28       731.04 o                         
   7   4   1       4188.81       4461.47        85.15 o                         
   8   4   1      53597.75      53949.93       381.62 o                         
   9   4   1        874.98       1001.85        65.79 o                         
  10   4   1      18126.62      18151.00       241.89 o                         
  11   4   1        166.26        177.12        66.60 o                         
  12   4   1       6760.72       6847.81       189.48 o                         
  13   4   1       1287.93       1508.40       143.46 o                         
  14   4   1       5527.69       5726.39       230.63 o                         
  15   4   1       4219.86       4472.79       218.46 o                         
  16   4   1       5261.71       5335.77       321.31 o                         
 -16   5   1        953.64       1048.33       264.12 o                         
 -15   5   1      14431.18      14555.03       363.56 o                         
 -14   5   1         87.13         33.38       108.09 o                         
 -13   5   1      33574.40      33174.48       471.67 o                         
 -12   5   1       1332.76       1658.17       113.05 o                         
 -11   5   1      42021.18      41290.86       426.14 o                         
 -10   5   1       6252.08       6738.97       147.28 o                         
  -9   5   1      58285.52      57681.24       434.59 o                         
  -8   5   1       6789.77       6843.84       118.72 o                         
  -7   5   1     109751.57     108927.75       665.88 o                         
  -6   5   1       4995.79       5147.44        93.61 o                         
  -5   5   1     112921.51     110863.88       596.18 o                         
  -4   5   1        716.75        878.95        35.54 o                         
  -3   5   1     112685.77     110499.45       476.89 o                         
  -2   5   1      19804.32      20984.49       138.33 o                         
  -1   5   1     136471.02     138399.22       516.81 o                         
   0   5   1      36729.13      39418.79       197.23 o                         
   1   5   1      42951.27      43684.66       225.53 o                         
   2   5   1      16621.69      17780.54       143.19 o                         
   3   5   1       1135.99       1248.26        41.01 o                         
   4   5   1        335.33        564.01        31.69 o                         
   5   5   1      16492.38      16941.35       136.59 o                         
   6   5   1        190.66        206.93        27.73 o                         
   7   5   1      30108.72      29846.40       240.79 o                         
   8   5   1        372.63        393.36        44.99 o                         
   9   5   1      18359.56      18320.19       226.53 o                         
  10   5   1        248.48        321.63        62.25 o                         
  11   5   1       5465.49       5232.73       166.18 o                         
  12   5   1       4731.86       5298.00       189.16 o                         
  13   5   1       2017.40       1933.37       170.57 o                         
  14   5   1       8238.84       8974.21       270.89 o                         
  15   5   1        915.74       1080.98       208.72 o                         
  16   5   1       4299.45       4505.89       328.78 o                         
 -16   6   1       6861.87       7324.20       763.36 o                         
 -15   6   1      11479.64      11663.91       374.73 o                         
 -14   6   1       2502.97       2635.91       167.75 o                         
 -13   6   1      18200.43      18790.97       359.01 o                         
 -12   6   1        159.41        229.18        96.42 o                         
 -11   6   1      19491.13      19654.44       310.47 o                         
 -10   6   1       2990.91       3025.53       119.57 o                         
  -9   6   1       7606.20       7645.48       153.92 o                         
  -8   6   1       4646.30       4925.15       125.42 o                         
  -7   6   1       1660.35       1792.50        89.65 o                         
  -6   6   1       1095.90       1208.51        44.63 o                         
  -5   6   1      48943.71      49772.77       314.73 o                         
  -4   6   1        232.90        418.39        45.07 o                         
  -3   6   1      99142.03     100242.92       467.38 o                         
  -2   6   1       8494.79       9347.66        89.45 o                         
  -1   6   1     152924.66     151882.95       592.28 o                         
   0   6   1        909.58       1095.11        48.84 o                         
   1   6   1      91183.93      88304.66       441.62 o                         
   2   6   1        887.27        971.31        35.81 o                         
   3   6   1      72275.35      70961.59       411.73 o                         
   4   6   1       2168.49       2191.17        52.22 o                         
   5   6   1      35445.14      35070.05       230.03 o                         
   6   6   1       5439.26       5402.28        86.92 o                         
   7   6   1      12766.85      12650.75       160.83 o                         
   8   6   1       1481.04       1458.15        73.32 o                         
   9   6   1      12650.26      12707.97       209.80 o                         
  10   6   1         35.81         89.86        69.19 o                         
  11   6   1       9449.62       9244.98       249.89 o                         
  12   6   1        360.05        405.43       102.44 o                         
  13   6   1       4445.62       4237.74       197.77 o                         
  14   6   1        730.52        834.12       124.73 o                         
  15   6   1        698.09        726.29       148.19 o                         
  16   6   1        179.49       -332.24       332.24 o                         
 -15   7   1       1061.34       1094.02       163.59 o                         
 -14   7   1      14882.41      15341.50       362.23 o                         
 -13   7   1        520.17        627.24       107.16 o                         
 -12   7   1      45454.73      45231.75       588.58 o                         
 -11   7   1        748.47        728.76        92.11 o                         
 -10   7   1      78859.30      77930.61       671.31 o                         
  -9   7   1        120.82        219.64        66.78 o                         
  -8   7   1      98973.47      98050.96       669.43 o                         
  -7   7   1       2564.31       2935.13        78.83 o                         
  -6   7   1     127971.59     126091.62       646.11 o                         
  -5   7   1      13730.92      14129.11       136.54 o                         
  -4   7   1     175387.88     176056.78       770.40 o                         
  -3   7   1      17989.35      18517.22       151.34 o                         
  -2   7   1     102200.88     101737.12       557.52 o                         
  -1   7   1      24190.18      24419.98       158.76 o                         
   0   7   1      38654.43      37472.68       237.06 o                         
   1   7   1       7831.31       7737.62        93.66 o                         
   2   7   1      17377.18      17086.04       133.95 o                         
   3   7   1      10719.88      11134.51       129.67 o                         
   4   7   1       4969.49       4971.25        79.62 o                         
   5   7   1       2714.56       2892.53        58.91 o                         
   6   7   1         98.40        233.28        34.52 o                         
   7   7   1        224.45        254.14        35.00 o                         
   8   7   1       1515.99       1650.84        80.60 o                         
   9   7   1        242.02        189.29        69.04 o                         
  10   7   1       1058.62        939.44        90.58 o                         
  11   7   1        587.39        628.28       107.99 o                         
  12   7   1        992.82        972.39       121.86 o                         
  13   7   1        282.44        314.35       111.20 o                         
  14   7   1       1181.39        984.49       159.48 o                         
  15   7   1        149.57        -19.01       145.19 o                         
  16   7   1       2303.39       2395.74       806.03 o                         
 -15   8   1       9884.84       9534.06       831.30 o                         
 -14   8   1      17275.75      17920.65       409.85 o                         
 -13   8   1       2025.54       1646.63       142.18 o                         
 -12   8   1      32698.92      32926.52       522.70 o                         
 -11   8   1         95.20        245.08       101.30 o                         
 -10   8   1      31995.97      31622.59       398.68 o                         
  -9   8   1       2510.46       2714.57       127.22 o                         
  -8   8   1      14081.58      14076.41       229.17 o                         
  -7   8   1       2629.38       2626.33        89.03 o                         
  -6   8   1        711.25        604.25        38.72 o                         
  -5   8   1         19.13        155.78        31.23 o                         
  -4   8   1       5901.71       6194.03        95.13 o                         
  -3   8   1         82.12        245.14        28.19 o                         
  -2   8   1      19834.60      20713.22       161.47 o                         
  -1   8   1        329.95        548.64        38.12 o                         
   0   8   1      14334.28      14526.39       137.53 o                         
   1   8   1       1235.60       1399.27        52.36 o                         
   2   8   1        506.38        702.92        34.10 o                         
   3   8   1      10040.73      10009.99       121.02 o                         
   4   8   1      12762.18      12851.22       129.75 o                         
   5   8   1      13052.71      12307.20       134.37 o                         
   6   8   1      12498.62      11812.77       152.80 o                         
   7   8   1      14134.72      13870.68       192.58 o                         
   8   8   1       6500.01       6885.16       152.67 o                         
   9   8   1      17372.09      17719.82       320.19 o                         
  10   8   1       9077.86       9526.99       261.11 o                         
  11   8   1      11608.32      11998.43       288.13 o                         
  12   8   1       6792.05       6938.55       241.40 o                         
  13   8   1       7723.88       7753.61       265.88 o                         
  14   8   1       2452.01       2701.73       181.48 o                         
  15   8   1       7637.31       6816.06       369.16 o                         
 -15   9   1       4154.20       3831.73       500.38 o                         
 -14   9   1        420.01        556.01       132.16 o                         
 -13   9   1       8741.81       8796.43       285.51 o                         
 -12   9   1       2268.96       2447.54       167.26 o                         
 -11   9   1      23631.02      23526.66       398.69 o                         
 -10   9   1        640.97        803.97       103.86 o                         
  -9   9   1      50985.36      51387.14       565.02 o                         
  -8   9   1        690.59        735.25        85.92 o                         
  -7   9   1      71044.94      70211.03       605.88 o                         
  -6   9   1         95.06        175.47        43.47 o                         
  -5   9   1      47372.09      46733.48       333.81 o                         
  -4   9   1         80.25        207.37        34.09 o                         
  -3   9   1       6827.85       6586.20        91.05 o                         
  -2   9   1        631.38        671.53        35.59 o                         
  -1   9   1       1202.97       1225.36        50.12 o                         
   0   9   1        772.97        751.85        38.80 o                         
   1   9   1        235.74        369.76        44.08 o                         
   2   9   1         50.29        158.07        36.64 o                         
   3   9   1        255.71        331.16        33.80 o                         
   4   9   1       2054.90       1872.76        61.76 o                         
   5   9   1       1746.87       1694.05        55.78 o                         
   6   9   1       6771.38       6450.75       108.57 o                         
   7   9   1       6915.91       6931.14       131.50 o                         
   8   9   1       4483.63       4376.54       175.84 o                         
   9   9   1       3192.78       3485.19       191.50 o                         
  10   9   1        194.49        433.62       108.43 o                         
  11   9   1         78.65        266.19       105.84 o                         
  12   9   1       1802.90       1838.22       145.64 o                         
  13   9   1       1092.50        876.02       134.53 o                         
  14   9   1        489.11        351.76       133.87 o                         
  15   9   1       1882.61       1570.12       360.82 o                         
 -15  10   1       5826.76       4949.99       575.26 o                         
 -14  10   1       2126.35       1777.75       221.13 o                         
 -13  10   1       7233.19       7519.56       271.29 o                         
 -12  10   1        309.61        403.13       119.80 o                         
 -11  10   1       6545.82       7113.45       240.49 o                         
 -10  10   1       9677.49      10054.32       252.77 o                         
  -9  10   1       5348.46       5433.90       185.16 o                         
  -8  10   1      18082.57      17969.55       314.07 o                         
  -7  10   1       1879.26       1925.50       100.36 o                         
  -6  10   1      32004.64      31281.82       306.09 o                         
  -5  10   1        261.45        446.62        50.28 o                         
  -4  10   1      46292.24      44247.08       327.05 o                         
  -3  10   1       1362.51       1310.75        50.77 o                         
  -2  10   1      36525.71      35682.14       262.40 o                         
  -1  10   1        304.62        343.92        42.11 o                         
   0  10   1      10949.92      10844.96       147.97 o                         
   1  10   1       2697.30       2556.37        66.41 o                         
   2  10   1       9000.97       8695.02       140.67 o                         
   3  10   1        998.44       1150.86        52.71 o                         
   4  10   1      18944.42      18498.59       195.82 o                         
   5  10   1       4818.42       4751.33       111.55 o                         
   6  10   1      30520.58      30332.37       307.89 o                         
   7  10   1      28008.21      27532.70       343.68 o                         
   8  10   1      34104.49      33574.94       459.20 o                         
   9  10   1      30156.25      29937.17       446.20 o                         
  10  10   1      37617.11      37714.09       550.05 o                         
  11  10   1      15437.45      15545.68       344.07 o                         
  12  10   1      35818.23      37495.26       582.75 o                         
  13  10   1      12184.12      12498.38       356.29 o                         
  14  10   1      20865.07      22129.11       718.69 o                         
 -14  11   1        357.20        332.23       231.59 o                         
 -13  11   1      11727.75      11717.22       361.05 o                         
 -12  11   1       2112.74       2102.41       159.37 o                         
 -11  11   1      13834.27      14010.69       350.97 o                         
 -10  11   1       6396.13       6234.09       230.38 o                         
  -9  11   1      16702.55      16716.77       353.35 o                         
  -8  11   1       8967.85       8821.89       238.29 o                         
  -7  11   1      12150.39      12043.78       224.47 o                         
  -6  11   1        317.48        436.64        73.36 o                         
  -5  11   1      10811.69      10770.82       182.90 o                         
  -4  11   1        699.50        766.44        59.87 o                         
  -3  11   1       9812.32       9619.65       140.75 o                         
  -2  11   1       2795.70       2775.83        80.32 o                         
  -1  11   1       3588.89       3658.37        92.74 o                         
   0  11   1      15771.29      16247.63       196.79 o                         
   1  11   1        265.69        286.64        43.14 o                         
   2  11   1      13344.18      13308.74       176.18 o                         
   3  11   1       2417.60       2273.52        83.35 o                         
   4  11   1       2385.79       2595.63        90.34 o                         
   5  11   1       1725.23       1799.01        88.19 o                         
   6  11   1        229.25        189.63        78.86 o                         
   7  11   1       3689.19       3573.60       155.33 o                         
   8  11   1        865.36       1168.68       116.38 o                         
   9  11   1       1549.56       1768.69       133.76 o                         
  10  11   1        159.03        199.33       106.05 o                         
  11  11   1        148.26        154.27       108.59 o                         
  12  11   1         46.74        189.05       133.89 o                         
  13  11   1        195.65        317.25       153.40 o                         
  14  11   1         54.19        486.11       437.00 o                         
 -13  12   1        303.38         81.81       287.76 o                         
 -12  12   1        777.03        681.84       134.76 o                         
 -11  12   1         77.46         65.08       124.16 o                         
 -10  12   1         39.51        211.24       116.60 o                         
  -9  12   1       3107.97       3165.39       178.88 o                         
  -8  12   1         16.34        125.83        99.96 o                         
  -7  12   1      22846.65      22394.49       335.25 o                         
  -6  12   1        300.55        382.24        72.44 o                         
  -5  12   1      43848.44      42832.93       407.22 o                         
  -4  12   1        188.32        274.17        60.31 o                         
  -3  12   1      28229.56      28451.27       311.98 o                         
  -2  12   1       5004.85       4917.47       137.30 o                         
  -1  12   1      13408.73      13273.89       191.08 o                         
   0  12   1       8569.44       8802.28       179.48 o                         
   1  12   1       2828.47       2785.02        97.25 o                         
   2  12   1       1126.87       1348.19        73.08 o                         
   3  12   1       1642.68       1634.06        89.83 o                         
   4  12   1        127.02        197.71        92.97 o                         
   5  12   1        531.20        597.16        74.88 o                         
   6  12   1       6370.71       6181.87       182.26 o                         
   7  12   1       5825.70       5368.99       206.13 o                         
   8  12   1      23626.94      22758.57       442.53 o                         
   9  12   1      20025.80      20088.19       427.68 o                         
  10  12   1      37438.93      37522.54       611.67 o                         
  11  12   1      19739.04      19782.04       429.37 o                         
  12  12   1      23866.39      24737.92       521.56 o                         
  13  12   1      11587.09      11693.59       489.82 o                         
  14  12   1       6868.33       6266.55       975.59 o                         
 -13  13   1        595.63        603.42       331.76 o                         
 -12  13   1      24534.63      23913.70       502.37 o                         
 -11  13   1        139.66         54.67       138.13 o                         
 -10  13   1      39891.07      39970.22       653.71 o                         
  -9  13   1       6665.93       6735.33       267.27 o                         
  -8  13   1      64413.47      63485.37       807.43 o                         
  -7  13   1      18871.85      18542.18       401.99 o                         
  -6  13   1      63387.38      61454.29       670.69 o                         
  -5  13   1      27613.08      27186.08       426.16 o                         
  -4  13   1      32978.99      32706.57       415.64 o                         
  -3  13   1      44220.00      43860.95       410.51 o                         
  -2  13   1       8143.00       8302.82       175.09 o                         
  -1  13   1      29464.99      28780.08       326.05 o                         
   0  13   1        226.87        286.60        67.06 o                         
   1  13   1      16685.33      16333.01       231.96 o                         
   2  13   1        756.37        519.25        72.07 o                         
   3  13   1      14816.92      14698.50       239.05 o                         
   4  13   1        802.15        656.95       117.42 o                         
   5  13   1      12915.45      12763.20       257.44 o                         
   6  13   1        687.16        579.76        90.73 o                         
   7  13   1       7821.62       7973.38       267.20 o                         
   8  13   1          8.03        -38.44       124.55 o                         
   9  13   1        308.39        343.60       126.70 o                         
  10  13   1         26.30        226.08       144.13 o                         
  11  13   1        531.38        269.83       169.75 o                         
  12  13   1         51.41         84.80       133.54 o                         
  13  13   1        297.51        299.08       285.35 o                         
 -12  14   1       4856.73       5022.24       476.53 o                         
 -11  14   1        414.94        445.57       141.82 o                         
 -10  14   1      14176.45      14496.97       399.24 o                         
  -9  14   1       2124.40       1856.42       166.50 o                         
  -8  14   1      21652.56      21558.65       462.63 o                         
  -7  14   1       9675.29       9336.09       298.32 o                         
  -6  14   1      21238.48      20539.20       375.49 o                         
  -5  14   1      22374.85      22419.45       379.50 o                         
  -4  14   1      11009.20      10783.43       229.42 o                         
  -3  14   1      26683.93      26387.22       345.16 o                         
  -2  14   1       2769.77       2612.56       122.09 o                         
  -1  14   1      22335.11      22719.39       318.59 o                         
   0  14   1        997.21       1058.78        85.79 o                         
   1  14   1      28590.17      29795.13       375.14 o                         
   2  14   1       3432.29       3389.74       126.80 o                         
   3  14   1      11018.61      10902.76       228.47 o                         
   4  14   1       4214.64       4008.70       156.27 o                         
   5  14   1       1862.98       2105.30       130.89 o                         
   6  14   1       4276.19       4038.89       192.15 o                         
   7  14   1        118.77        232.61       112.05 o                         
   8  14   1       2580.86       2337.17       168.60 o                         
   9  14   1       1016.31        885.76       133.17 o                         
  10  14   1        172.86        179.78       142.35 o                         
  11  14   1        320.01        368.03       118.85 o                         
  12  14   1        304.56        328.72       191.74 o                         
  13  14   1         47.54        426.83       525.66 o                         
 -12  15   1        332.84         76.79       374.29 o                         
 -11  15   1      11861.82      11810.34       633.70 o                         
 -10  15   1       5286.77       5290.86       263.94 o                         
  -9  15   1      19925.18      19453.16       465.21 o                         
  -8  15   1      21786.47      22450.35       486.03 o                         
  -7  15   1      18604.76      18006.83       425.27 o                         
  -6  15   1      39909.72      39924.49       560.20 o                         
  -5  15   1      12928.58      13277.73       286.42 o                         
  -4  15   1      41537.00      40639.28       567.72 o                         
  -3  15   1       1000.88       1124.05       120.93 o                         
  -2  15   1      28971.29      27976.73       424.96 o                         
  -1  15   1       2669.47       2800.11       134.63 o                         
   0  15   1      19551.01      19340.25       311.70 o                         
   1  15   1       8445.37       8491.50       205.21 o                         
   2  15   1       9465.36       9163.56       230.68 o                         
   3  15   1       8438.22       8098.62       228.63 o                         
   4  15   1       4104.18       3940.77       166.17 o                         
   5  15   1       2109.56       2048.87       184.54 o                         
   6  15   1        658.15        432.80       139.54 o                         
   7  15   1        306.98        261.66       115.51 o                         
   8  15   1         40.63        -11.69       117.70 o                         
   9  15   1        929.54        942.60       143.45 o                         
  10  15   1        373.47        355.47       140.07 o                         
  11  15   1        564.30        591.55       203.71 o                         
  12  15   1       3831.10       3976.49      1317.69 o                         
 -11  16   1       3417.65       2961.66       659.94 o                         
 -10  16   1       1247.23       1111.13       236.54 o                         
  -9  16   1       3126.45       3235.40       217.67 o                         
  -8  16   1       4595.66       4663.80       231.34 o                         
  -7  16   1         77.89        146.46       125.85 o                         
  -6  16   1      10554.17      10298.93       352.05 o                         
  -5  16   1       5574.71       5772.42       242.90 o                         
  -4  16   1      22533.19      22320.06       450.64 o                         
  -3  16   1      20286.42      21100.69       405.79 o                         
  -2  16   1      21473.83      21556.18       395.72 o                         
  -1  16   1      27833.60      28909.16       413.77 o                         
   0  16   1       4623.38       4736.66       171.02 o                         
   1  16   1      32167.29      32322.62       455.25 o                         
   2  16   1        230.42        182.05        98.82 o                         
   3  16   1      37169.59      37086.33       534.07 o                         
   4  16   1       2135.45       2160.59       148.88 o                         
   5  16   1      42009.26      42310.38       589.75 o                         
   6  16   1       2257.08       2015.16       165.04 o                         
   7  16   1      37525.07      37113.79       615.18 o                         
   8  16   1         58.32        207.85       126.12 o                         
   9  16   1      27116.98      26763.05       512.26 o                         
  10  16   1        443.18        471.76       175.39 o                         
  11  16   1      20394.12      20601.61       982.60 o                         
 -10  17   1        759.62        357.86       294.69 o                         
  -9  17   1       4925.33       5259.39       367.89 o                         
  -8  17   1        747.68        765.30       166.28 o                         
  -7  17   1      13135.18      13817.14       429.23 o                         
  -6  17   1       1472.95       1505.81       168.31 o                         
  -5  17   1      23932.77      23273.94       483.41 o                         
  -4  17   1       3166.40       3377.41       192.27 o                         
  -3  17   1      30990.80      30177.67       523.19 o                         
  -2  17   1       4202.48       4227.16       197.07 o                         
  -1  17   1      30268.74      29982.01       498.49 o                         
   0  17   1       3246.66       3067.01       148.19 o                         
   1  17   1       9753.38       9861.40       305.04 o                         
   2  17   1       5613.78       5128.18       214.54 o                         
   3  17   1        304.40        503.33       117.23 o                         
   4  17   1       5041.44       4922.84       223.08 o                         
   5  17   1       1566.72       1453.47       165.13 o                         
   6  17   1       1643.96       1427.62       182.29 o                         
   7  17   1       5316.02       5078.88       259.22 o                         
   8  17   1         33.57        113.99       144.73 o                         
   9  17   1       8935.09       9157.54       426.19 o                         
  10  17   1       4413.80       3408.33       504.78 o                         
  -9  18   1       2063.77        972.04       543.02 o                         
  -8  18   1        813.82        852.70       316.08 o                         
  -7  18   1       5732.07       5686.55       296.49 o                         
  -6  18   1       1037.05       1396.80       174.68 o                         
  -5  18   1       7008.36       7343.02       315.35 o                         
  -4  18   1       7523.48       7722.35       280.16 o                         
  -3  18   1       2569.86       2615.10       182.74 o                         
  -2  18   1      27282.32      27435.51       528.16 o                         
  -1  18   1        385.92        360.79       121.41 o                         
   0  18   1      41790.97      41940.47       730.95 o                         
   1  18   1        430.31        295.77       109.76 o                         
   2  18   1      44091.42      44492.69       647.14 o                         
   3  18   1       1939.83       1808.02       163.91 o                         
   4  18   1      43149.29      42941.43       661.58 o                         
   5  18   1       1732.98       1857.62       185.05 o                         
   6  18   1      41294.09      41267.26       781.34 o                         
   7  18   1       1109.33       1325.92       192.05 o                         
   8  18   1      41534.41      41756.47      1279.44 o                         
   9  18   1         26.07       -183.43       446.89 o                         
  -7  19   1      32128.57      30690.66      1348.24 o                         
  -6  19   1       3043.14       3281.44       255.45 o                         
  -5  19   1      34612.43      34939.30       695.65 o                         
  -4  19   1       9616.22       9229.93       314.69 o                         
  -3  19   1      18453.06      18468.13       450.66 o                         
  -2  19   1       9795.88       9845.31       376.58 o                         
  -1  19   1      11340.35      11153.83       383.75 o                         
   0  19   1       6032.40       6176.86       314.06 o                         
   1  19   1      14242.25      13867.87       455.12 o                         
   2  19   1        439.51        510.51       146.60 o                         
   3  19   1      11543.26      11215.11       352.52 o                         
   4  19   1       8672.53       8531.99       354.37 o                         
   5  19   1       8321.11       8362.85       347.32 o                         
   6  19   1      24678.69      23765.17       644.65 o                         
   7  19   1       1326.62       1431.02       263.25 o                         
   8  19   1      22006.69      19333.17      1625.34 o                         
  -6  20   1        135.11         18.22       284.29 o                         
  -5  20   1       1810.00       1356.85       253.41 o                         
  -4  20   1       3969.45       3967.11       277.08 o                         
  -3  20   1       3138.03       2900.90       226.06 o                         
  -2  20   1      10133.75       9556.71       404.53 o                         
  -1  20   1       8044.96       8094.55       401.57 o                         
   0  20   1      14766.21      14554.32       483.20 o                         
   1  20   1      25382.65      25032.29       709.37 o                         
   2  20   1      13925.66      12612.75       490.85 o                         
   3  20   1      35185.32      34533.67       673.81 o                         
   4  20   1      16152.49      16374.53       520.22 o                         
   5  20   1      29615.16      29022.71       804.09 o                         
   6  20   1      13942.52      15156.81       823.00 o                         
  -5  21   1       4526.34       3502.38       424.09 o                         
  -4  21   1      12736.73      12022.94       943.14 o                         
  -3  21   1       5756.53       5202.50       691.19 o                         
  -2  21   1      16969.50      14418.39      1173.29 o                         
  -1  21   1       2863.23       2720.44       291.69 o                         
   0  21   1      12636.49      12335.71       658.67 o                         
   1  21   1          3.54        -33.67       193.19 o                         
   2  21   1       6895.46       6854.95       546.00 o                         
   3  21   1       1175.97       1020.09       485.98 o                         
   4  21   1       4244.12       3787.35       437.82 o                         
   5  21   1       3268.67       3201.87       524.14 o                         
  -2  22   1       1206.40       1447.16       429.94 o                         
  -1  22   1      14037.79      14647.37      1351.02 o                         
   1  22   1      11978.55      11078.01      1297.10 o                         
 -16   0   2      10093.82      10000.47       810.44 o                         
 -15   0   2      10842.46      11121.10       508.96 o                         
 -14   0   2      13867.38      14099.30       410.13 o                         
 -13   0   2      13627.76      13522.57       329.56 o                         
 -12   0   2      22235.83      22029.02       381.27 o                         
 -11   0   2       8492.24       8305.34       204.56 o                         
 -10   0   2      30711.86      30281.00       398.30 o                         
  -9   0   2       6409.33       5938.90       139.55 o                         
  -8   0   2      26030.59      25482.53       296.93 o                         
  -7   0   2       1057.08       1346.46       109.06 o                         
  -6   0   2      10842.06      10449.12       164.38 o                         
  -5   0   2        221.67        510.08        51.31 o                         
  -4   0   2       2495.47       2351.59        64.29 o                         
  -3   0   2      25964.95      27467.29       204.45 o                         
  -2   0   2       2018.83       2190.65        40.74 o                         
  -1   0   2       2263.55       2452.15        36.89 o                         
   0   0   2        811.45        944.84        54.86 o                         
   1   0   2       2608.78       2616.45        38.86 o                         
   2   0   2      50700.38      51675.80       275.97 o                         
   3   0   2      33440.22      35468.89       209.66 o                         
   4   0   2     142669.47     143376.19       849.01 o                         
   5   0   2        125.72        278.46        41.79 o                         
   6   0   2     189478.98     186326.52      1215.94 o                         
   7   0   2      17304.93      17771.38       222.17 o                         
   8   0   2     182359.00     179509.67      1224.54 o                         
   9   0   2      39896.70      39983.83       403.01 o                         
  10   0   2      96720.09      95166.35       837.77 o                         
  11   0   2      35396.85      36423.95       466.66 o                         
  12   0   2      60059.05      59700.59       711.63 o                         
  13   0   2      26429.80      27892.63       565.91 o                         
  14   0   2      31048.89      30392.90       760.46 o                         
  15   0   2      11498.35      11846.72       654.48 o                         
  16   0   2      19523.99      19780.46       884.40 o                         
 -16   1   2        876.68        622.02       238.53 o                         
 -15   1   2        774.19       1179.08       159.56 o                         
 -14   1   2       2221.78       2639.15       146.95 o                         
 -13   1   2       2253.27       2371.43       111.48 o                         
 -12   1   2       2732.94       2743.54       104.57 o                         
 -11   1   2       2863.61       2882.02        97.36 o                         
 -10   1   2       4248.55       4350.29       106.10 o                         
  -9   1   2       4795.66       4813.32        91.76 o                         
  -8   1   2       3352.38       3525.37        75.30 o                         
  -7   1   2       5971.88       5814.59        80.46 o                         
  -6   1   2       1288.96       1370.37        43.34 o                         
  -5   1   2       1598.44       1657.58        40.24 o                         
  -4   1   2      39753.66      41853.54       229.02 o                         
  -3   1   2       8035.75       7755.97        60.04 o                         
  -2   1   2      24397.77      25077.82       113.55 o                         
  -1   1   2      88555.16      88271.66       291.85 o                         
   0   1   2      16156.90      16476.09       159.55 o                         
   1   1   2     154683.30     154465.67       550.71 o                         
   2   1   2      23756.73      24549.38       117.21 o                         
   3   1   2     245655.55     245356.70       823.89 o                         
   4   1   2       7456.42       8028.98        70.34 o                         
   5   1   2     172267.75     171392.28       730.01 o                         
   6   1   2       3022.38       3230.95        56.19 o                         
   7   1   2      79609.41      78719.93       432.40 o                         
   8   1   2          4.54         89.67        34.12 o                         
   9   1   2      31568.37      31529.51       252.18 o                         
  10   1   2        252.40        282.26        52.13 o                         
  11   1   2       1247.78       1319.58        76.29 o                         
  12   1   2       4243.77       4027.87       144.32 o                         
  13   1   2        962.80       1068.90       103.67 o                         
  14   1   2      14782.35      15136.04       323.09 o                         
  15   1   2       2444.48       2536.99       191.64 o                         
  16   1   2      16754.25      17959.25       545.84 o                         
 -16   2   2        293.80        189.51       469.32 o                         
 -15   2   2      10297.26      10415.62       326.37 o                         
 -14   2   2        687.99        805.10       127.38 o                         
 -13   2   2      20794.71      20947.13       305.12 o                         
 -12   2   2       5808.86       5750.41       140.56 o                         
 -11   2   2      28654.91      29171.81       296.94 o                         
 -10   2   2       2295.76       2498.71        83.39 o                         
  -9   2   2      34231.04      33924.06       274.19 o                         
  -8   2   2        157.94        224.88        33.41 o                         
  -7   2   2      36532.65      36281.41       258.67 o                         
  -6   2   2      16005.52      16568.58       148.93 o                         
  -5   2   2      42309.83      42700.70       244.90 o                         
  -4   2   2      66349.42      68126.43       307.07 o                         
  -3   2   2      23153.27      24084.36       126.53 o                         
  -2   2   2      81565.91      83486.88       291.20 o                         
  -1   2   2       1205.43       1364.35        23.15 o                         
   0   2   2     216271.48     214044.66       912.93 o                         
   1   2   2      15932.40      16496.24       106.43 o                         
   2   2   2      84711.95      87656.87       392.19 o                         
   3   2   2      47320.52      47997.54       212.34 o                         
   4   2   2      20177.91      21168.52       137.78 o                         
   5   2   2      65020.68      64569.20       356.86 o                         
   6   2   2       2628.71       2912.10        63.88 o                         
   7   2   2      50970.72      48241.59       366.93 o                         
   8   2   2       2213.38       2297.30        47.37 o                         
   9   2   2      44083.52      42896.98       324.42 o                         
  10   2   2      19765.10      20930.75       237.43 o                         
  11   2   2      33276.81      32747.53       336.23 o                         
  12   2   2      25862.85      27249.40       360.73 o                         
  13   2   2      18078.04      17861.10       332.65 o                         
  14   2   2      12368.32      12702.26       299.60 o                         
  15   2   2      11762.02      11428.24       333.90 o                         
  16   2   2       2398.55       2674.90       257.10 o                         
 -16   3   2       2006.37       1651.32       303.39 o                         
 -15   3   2       9000.73       9409.91       315.23 o                         
 -14   3   2       7214.42       7918.49       242.37 o                         
 -13   3   2      32638.37      33518.84       423.66 o                         
 -12   3   2      15427.81      15936.07       237.39 o                         
 -11   3   2      47473.97      49335.63       419.58 o                         
 -10   3   2      19292.70      19602.87       227.75 o                         
  -9   3   2      47954.34      48186.62       340.32 o                         
  -8   3   2      15122.10      15539.65       155.45 o                         
  -7   3   2      35084.49      35156.20       264.77 o                         
  -6   3   2      17077.18      17524.90       157.69 o                         
  -5   3   2      23389.63      24780.71       179.99 o                         
  -4   3   2      19561.73      19888.82       141.45 o                         
  -3   3   2       7677.32       8603.79        75.74 o                         
  -2   3   2      67133.21      68443.59       258.28 o                         
  -1   3   2        636.02        893.38        24.57 o                         
   0   3   2     223737.83     220512.58       894.43 o                         
   1   3   2      21063.72      22072.44       122.41 o                         
   2   3   2     427520.09     420900.28      1613.43 o                         
   3   3   2      21228.84      22371.25       172.88 o                         
   4   3   2     367199.28     359284.00      1541.57 o                         
   5   3   2       6265.85       6422.65        81.44 o                         
   6   3   2     225387.08     221254.14      1051.37 o                         
   7   3   2       1065.31       1414.25        56.62 o                         
   8   3   2      82715.61      81430.41       529.10 o                         
   9   3   2        390.26        475.30        54.42 o                         
  10   3   2      15887.74      16284.34       243.71 o                         
  11   3   2        149.06        169.39        63.03 o                         
  12   3   2       1637.32       1743.39       123.26 o                         
  13   3   2        410.30        377.02        87.55 o                         
  14   3   2       1394.74       1161.86       123.64 o                         
  15   3   2       3564.18       3592.00       190.19 o                         
  16   3   2       2916.76       2547.10       305.64 o                         
 -16   4   2       2527.70       2960.91       364.28 o                         
 -15   4   2        419.98        558.08       130.03 o                         
 -14   4   2       1452.95       1729.42       136.00 o                         
 -13   4   2        635.97        829.43       102.60 o                         
 -12   4   2        260.92        224.38        68.80 o                         
 -11   4   2        258.54        332.41        74.14 o                         
 -10   4   2       8305.00       8139.58       153.44 o                         
  -9   4   2       2821.96       2783.53        94.42 o                         
  -8   4   2      34500.93      34558.34       306.41 o                         
  -7   4   2        139.54        253.33        45.61 o                         
  -6   4   2      46596.85      46479.30       319.61 o                         
  -5   4   2       3564.79       3643.55        67.42 o                         
  -4   4   2      18432.11      18221.92       146.34 o                         
  -3   4   2      34648.27      35645.76       197.19 o                         
  -2   4   2       1983.41       1942.72        38.43 o                         
  -1   4   2     168356.03     172434.36       577.41 o                         
   0   4   2         85.16        414.36        26.67 o                         
   1   4   2      91438.35      93497.89       402.84 o                         
   2   4   2        141.29        341.50        27.73 o                         
   3   4   2      15563.86      15921.77       155.28 o                         
   4   4   2        842.25       1119.80        42.45 o                         
   5   4   2       2380.53       2404.15        53.19 o                         
   6   4   2         90.43        207.38        29.45 o                         
   7   4   2      58571.65      57902.54       401.86 o                         
   8   4   2         64.49        163.16        45.11 o                         
   9   4   2      80113.05      80332.16       562.32 o                         
  10   4   2       1810.45       1783.08        79.91 o                         
  11   4   2      48005.48      49734.62       514.70 o                         
  12   4   2       6925.64       6837.42       190.87 o                         
  13   4   2      28466.28      28803.62       436.22 o                         
  14   4   2       6737.26       6546.76       232.47 o                         
  15   4   2      14683.02      15342.76       398.44 o                         
  16   4   2       4801.17       4681.69       349.46 o                         
 -16   5   2       5992.05       6678.09       492.45 o                         
 -15   5   2       1634.60       1741.42       214.17 o                         
 -14   5   2       8111.22       9020.85       254.19 o                         
 -13   5   2        877.79       1022.26       106.75 o                         
 -12   5   2       9882.62      10294.83       212.07 o                         
 -11   5   2        195.70        383.50        73.36 o                         
 -10   5   2      18936.59      19312.41       256.80 o                         
  -9   5   2        169.97        292.09        55.51 o                         
  -8   5   2      17105.30      17458.81       214.49 o                         
  -7   5   2       2663.05       2738.65        80.43 o                         
  -6   5   2      10499.71      10380.29       147.72 o                         
  -5   5   2        639.36        696.63        53.88 o                         
  -4   5   2       6617.05       6797.82        93.19 o                         
  -3   5   2       7521.26       8026.38        90.75 o                         
  -2   5   2       3440.10       3494.17        48.10 o                         
  -1   5   2      29234.83      29881.56       163.93 o                         
   0   5   2        183.77        412.86        31.05 o                         
   1   5   2     123439.98     122454.86       587.73 o                         
   2   5   2        859.70        772.54        30.50 o                         
   3   5   2     147571.95     143994.50       725.78 o                         
   4   5   2         59.94        228.30        40.78 o                         
   5   5   2     209444.91     202125.44      1177.20 o                         
   6   5   2       2239.29       2270.75        62.57 o                         
   7   5   2     161695.42     158021.14       880.87 o                         
   8   5   2       3219.39       3145.28        95.63 o                         
   9   5   2      90655.42      89295.25       611.21 o                         
  10   5   2       1196.52       1197.78        90.17 o                         
  11   5   2      36127.88      36530.88       451.46 o                         
  12   5   2       2042.44       2032.45       137.14 o                         
  13   5   2       8918.07       8945.77       259.00 o                         
  14   5   2       1514.42       1494.50       147.78 o                         
  15   5   2        282.22        131.50       132.36 o                         
  16   5   2       1476.72       1613.40       236.00 o                         
 -15   6   2       3035.61       3521.03       245.96 o                         
 -14   6   2       3374.80       3357.73       184.32 o                         
 -13   6   2       2523.20       2526.41       131.54 o                         
 -12   6   2       1094.45       1334.56       113.35 o                         
 -11   6   2        257.02        274.68        83.38 o                         
 -10   6   2        639.49        670.38        80.84 o                         
  -9   6   2       1830.64       1930.63        91.83 o                         
  -8   6   2       1687.36       1692.53        69.45 o                         
  -7   6   2       8781.08       8878.96       147.28 o                         
  -6   6   2       8365.31       8479.20       137.24 o                         
  -5   6   2      16898.31      16960.09       188.38 o                         
  -4   6   2      58963.18      58406.44       351.20 o                         
  -3   6   2      12959.44      13324.33       128.14 o                         
  -2   6   2     118166.61     119451.05       500.60 o                         
  -1   6   2       4795.06       5066.64        64.08 o                         
   0   6   2     136868.62     141472.17       624.28 o                         
   1   6   2       5408.08       5217.86        87.71 o                         
   2   6   2     120265.62     123766.94       650.15 o                         
   3   6   2       6692.65       6552.86       112.44 o                         
   4   6   2       6069.40       6233.21       101.28 o                         
   5   6   2      29279.20      29301.67       264.81 o                         
   6   6   2       1209.48       1360.17        74.92 o                         
   7   6   2      29189.38      29469.24       266.51 o                         
   8   6   2       6835.03       7267.95       153.59 o                         
   9   6   2      15240.54      15418.20       240.36 o                         
  10   6   2      24985.78      25718.02       373.67 o                         
  11   6   2       7796.29       7917.86       217.99 o                         
  12   6   2      27580.55      27537.35       433.64 o                         
  13   6   2       2473.20       2347.97       161.57 o                         
  14   6   2      15964.73      16451.47       399.84 o                         
  15   6   2       1741.40       1859.50       179.78 o                         
  16   6   2       9198.19       8663.58       754.05 o                         
 -15   7   2        703.29       1023.91       227.83 o                         
 -14   7   2        689.99        748.83       118.80 o                         
 -13   7   2       1261.22       1426.91       119.87 o                         
 -12   7   2       1318.29       1106.83       115.99 o                         
 -11   7   2        528.95        789.31        94.18 o                         
 -10   7   2      11198.30      10912.99       221.02 o                         
  -9   7   2         13.55        236.91        72.57 o                         
  -8   7   2      16881.34      16229.78       224.33 o                         
  -7   7   2       2112.45       2356.85        73.20 o                         
  -6   7   2      14413.58      13702.37       176.42 o                         
  -5   7   2       7725.01       7939.33       129.64 o                         
  -4   7   2      23492.89      23165.17       196.79 o                         
  -3   7   2       1423.92       1487.23        42.01 o                         
  -2   7   2       8820.40       8549.40        90.88 o                         
  -1   7   2        153.78        420.76        26.36 o                         
   0   7   2       7776.53       8196.80       102.98 o                         
   1   7   2       1532.76       1772.66        60.74 o                         
   2   7   2       1983.04       2247.83        59.45 o                         
   3   7   2      12746.75      12405.43       135.31 o                         
   4   7   2       1301.47       1219.47        59.21 o                         
   5   7   2       6001.76       6217.90       111.28 o                         
   6   7   2       8895.07       8447.83       135.63 o                         
   7   7   2       1119.77       1243.89        81.30 o                         
   8   7   2      24933.48      24837.17       337.50 o                         
   9   7   2          4.63         30.74        69.84 o                         
  10   7   2      13816.41      13561.06       264.64 o                         
  11   7   2        208.23        358.08       100.78 o                         
  12   7   2       2522.96       2692.30       172.60 o                         
  13   7   2        750.22        681.54       135.00 o                         
  14   7   2         27.64        252.51       114.69 o                         
  15   7   2       2745.32       2892.25       224.96 o                         
 -15   8   2         16.90        377.33       360.98 o                         
 -14   8   2       9776.54       9689.78       293.47 o                         
 -13   8   2        751.21        671.55       117.12 o                         
 -12   8   2       9233.77       9485.57       261.85 o                         
 -11   8   2        707.34        750.12        96.31 o                         
 -10   8   2      13726.39      13390.07       257.97 o                         
  -9   8   2         37.61        201.22        70.54 o                         
  -8   8   2      18658.14      18493.51       260.86 o                         
  -7   8   2         62.02        233.98        72.38 o                         
  -6   8   2      11713.10      11183.97       160.72 o                         
  -5   8   2         31.96        133.04        34.02 o                         
  -4   8   2        778.27       1012.05        47.96 o                         
  -3   8   2        360.64        442.02        33.14 o                         
  -2   8   2       2678.66       2661.75        60.34 o                         
  -1   8   2         41.62        154.92        27.93 o                         
   0   8   2       9351.90       8717.32       112.96 o                         
   1   8   2       3465.10       3997.06        82.92 o                         
   2   8   2      27924.89      27915.76       212.06 o                         
   3   8   2         21.49        123.74        29.62 o                         
   4   8   2      23631.04      22867.67       226.44 o                         
   5   8   2        283.95        306.50        43.45 o                         
   6   8   2       7074.84       6905.17       144.65 o                         
   7   8   2       3536.82       3639.18       132.47 o                         
   8   8   2       9641.51      10050.01       211.30 o                         
   9   8   2       5047.23       5213.77       155.41 o                         
  10   8   2       9526.65      10091.99       269.56 o                         
  11   8   2       7963.05       8340.17       255.73 o                         
  12   8   2      11151.58      11444.24       319.64 o                         
  13   8   2       9177.36       9506.97       291.89 o                         
  14   8   2       6650.27       7023.81       266.99 o                         
  15   8   2       7366.63       7710.75       378.56 o                         
 -15   9   2         47.84       -492.23       492.23 o                         
 -14   9   2       6446.25       6016.62       275.97 o                         
 -13   9   2        402.42        419.87       121.30 o                         
 -12   9   2      14378.47      14587.15       336.19 o                         
 -11   9   2       4693.53       4667.50       183.12 o                         
 -10   9   2      16758.92      17180.50       312.04 o                         
  -9   9   2      27259.15      26661.21       377.78 o                         
  -8   9   2      20227.25      19943.73       293.25 o                         
  -7   9   2      82122.11      80613.00       646.07 o                         
  -6   9   2      46040.72      45813.43       386.52 o                         
  -5   9   2     110307.80     107718.88       610.54 o                         
  -4   9   2      32843.24      32658.97       253.61 o                         
  -3   9   2     112853.69     110712.75       617.00 o                         
  -2   9   2      12805.18      13199.12       137.32 o                         
  -1   9   2     141802.16     141956.53       714.66 o                         
   0   9   2      20014.48      21150.52       226.04 o                         
   1   9   2     100860.05     100690.94       619.50 o                         
   2   9   2       9058.25      10149.51       139.87 o                         
   3   9   2      37895.85      37939.37       274.83 o                         
   4   9   2        107.09        182.61        54.65 o                         
   5   9   2       9822.25      10047.35       145.55 o                         
   6   9   2        636.46        551.69        68.73 o                         
   7   9   2       3545.91       3865.97       109.01 o                         
   8   9   2        137.72        199.41        87.20 o                         
   9   9   2        481.33        643.57       117.37 o                         
  10   9   2         78.09         91.77       146.12 o                         
  11   9   2        219.66        198.44       112.90 o                         
  12   9   2        648.54        817.02       121.16 o                         
  13   9   2        316.49        676.29       137.26 o                         
  14   9   2       1428.44       2023.21       177.72 o                         
  15   9   2        255.37        138.84       239.97 o                         
 -15  10   2         72.02       -399.33       476.18 o                         
 -14  10   2       6780.31       6050.69       385.67 o                         
 -13  10   2       2581.80       2661.77       179.63 o                         
 -12  10   2       4734.16       4660.41       201.16 o                         
 -11  10   2      13702.20      13531.68       323.49 o                         
 -10  10   2       7386.07       7542.25       222.53 o                         
  -9  10   2      25264.55      25363.38       374.66 o                         
  -8  10   2       6009.41       6240.50       180.39 o                         
  -7  10   2      36242.54      35565.20       361.00 o                         
  -6  10   2       2393.37       2647.70        97.55 o                         
  -5  10   2      33417.46      32754.69       303.02 o                         
  -4  10   2       6598.92       6705.68       109.07 o                         
  -3  10   2       7479.79       7526.15       116.89 o                         
  -2  10   2      14642.08      14916.38       151.51 o                         
  -1  10   2          9.48         92.52        33.65 o                         
   0  10   2      11138.83      10998.61       129.18 o                         
   1  10   2       1354.99       1323.99        62.05 o                         
   2  10   2        123.40        166.80        46.70 o                         
   3  10   2         79.99        189.42        42.21 o                         
   4  10   2       3930.50       3919.09        80.04 o                         
   5  10   2        103.64        156.65        55.90 o                         
   6  10   2      22533.08      22196.65       265.98 o                         
   7  10   2        235.27        211.59        76.40 o                         
   8  10   2      18899.01      18061.46       330.98 o                         
   9  10   2       1139.20       1278.76       119.05 o                         
  10  10   2       8782.15       9413.17       247.36 o                         
  11  10   2       4982.93       5199.75       200.24 o                         
  12  10   2       3052.77       3567.70       191.00 o                         
  13  10   2       5674.29       6158.45       245.08 o                         
  14  10   2        173.81        128.94       176.78 o                         
 -14  11   2       2491.17       2324.57       303.35 o                         
 -13  11   2       3248.81       3072.98       205.12 o                         
 -12  11   2        445.50        495.62       117.74 o                         
 -11  11   2       2823.76       2785.26       167.46 o                         
 -10  11   2       2148.70       2091.01       137.55 o                         
  -9  11   2      11851.23      11696.36       269.64 o                         
  -8  11   2      19341.03      19043.81       331.33 o                         
  -7  11   2      21079.76      21748.15       320.10 o                         
  -6  11   2      81655.95      79836.27       638.27 o                         
  -5  11   2      29173.15      29489.39       309.40 o                         
  -4  11   2     184932.94     182262.64      1048.85 o                         
  -3  11   2      37146.27      36967.17       348.28 o                         
  -2  11   2     216316.41     211861.69      1128.56 o                         
  -1  11   2       6939.19       7059.72       124.49 o                         
   0  11   2     128356.43     129114.69      1271.49 o                         
   1  11   2       2463.06       2422.17        81.34 o                         
   2  11   2      82293.38      81991.60       567.88 o                         
   3  11   2      14124.52      13905.76       198.55 o                         
   4  11   2      51302.50      51320.08       413.61 o                         
   5  11   2      11668.23      11531.15       191.34 o                         
   6  11   2      20754.21      21418.05       270.19 o                         
   7  11   2       4432.62       4422.15       169.40 o                         
   8  11   2      17626.99      17622.39       335.40 o                         
   9  11   2        211.34        258.88        98.80 o                         
  10  11   2      22294.71      23049.01       412.53 o                         
  11  11   2       3912.43       3755.69       179.39 o                         
  12  11   2       9820.91      10460.97       317.90 o                         
  13  11   2       6432.70       6769.80       266.96 o                         
  14  11   2       1702.97       1827.02       587.74 o                         
 -14  12   2       1926.62       1233.46       520.44 o                         
 -13  12   2       8641.24       8374.03       468.05 o                         
 -12  12   2       4992.88       5067.44       235.23 o                         
 -11  12   2      18310.73      18503.78       439.67 o                         
 -10  12   2      10791.94      10470.75       323.02 o                         
  -9  12   2      22482.82      22768.09       434.62 o                         
  -8  12   2      16326.20      16563.77       319.21 o                         
  -7  12   2      26626.38      26980.52       359.03 o                         
  -6  12   2      14900.25      14568.59       251.87 o                         
  -5  12   2      34086.86      34980.17       391.98 o                         
  -4  12   2      14785.40      14610.64       223.41 o                         
  -3  12   2      32346.89      32801.55       294.61 o                         
  -2  12   2       7217.52       7440.46       144.15 o                         
  -1  12   2      16916.69      17526.27       256.18 o                         
   0  12   2        438.06        668.38        61.03 o                         
   1  12   2       6608.69       7231.34       140.44 o                         
   2  12   2        318.28        184.56        66.98 o                         
   3  12   2        157.20        168.47        67.74 o                         
   4  12   2       1406.83       1455.86        93.92 o                         
   5  12   2       5323.09       5021.54       142.48 o                         
   6  12   2       2220.23       2064.64       117.02 o                         
   7  12   2      15150.55      14866.17       314.47 o                         
   8  12   2       2956.90       3089.19       171.14 o                         
   9  12   2      29210.32      29167.55       518.69 o                         
  10  12   2        532.70        433.65       122.73 o                         
  11  12   2      32951.81      32555.25       531.09 o                         
  12  12   2         50.64        268.56       126.13 o                         
  13  12   2      27081.18      28134.58       749.58 o                         
 -13  13   2       1917.94       1700.37       508.65 o                         
 -12  13   2       1430.97       1180.60       168.87 o                         
 -11  13   2        774.47        614.66       142.03 o                         
 -10  13   2       1908.71       1862.87       189.32 o                         
  -9  13   2       2600.54       2252.03       172.97 o                         
  -8  13   2       3637.96       3435.81       198.16 o                         
  -7  13   2      22117.08      21557.77       544.46 o                         
  -6  13   2       7736.62       8016.62       229.82 o                         
  -5  13   2      54113.03      53939.71       634.15 o                         
  -4  13   2       4121.66       4149.42       146.81 o                         
  -3  13   2      76064.90      75847.09       629.86 o                         
  -2  13   2        489.82        534.98        76.01 o                         
  -1  13   2      70369.27      70079.65       640.89 o                         
   0  13   2       7149.78       7394.65       227.56 o                         
   1  13   2      43237.04      43812.38       449.32 o                         
   2  13   2      36930.22      36044.91       395.83 o                         
   3  13   2       9310.34       9758.03       202.46 o                         
   4  13   2      45992.12      44860.88       496.27 o                         
   5  13   2       5493.44       5503.49       163.57 o                         
   6  13   2      26157.59      25176.82       399.96 o                         
   7  13   2       4883.22       4650.18       192.65 o                         
   8  13   2      10704.95      10769.90       289.76 o                         
   9  13   2       1424.42       1296.34       129.68 o                         
  10  13   2       1170.91       1443.06       145.99 o                         
  11  13   2        152.88        134.88       125.07 o                         
  12  13   2       1001.60       1281.25       149.52 o                         
  13  13   2         20.10        149.68       285.02 o                         
 -12  14   2       9500.05       8477.10       536.49 o                         
 -11  14   2       2202.03       2012.91       188.18 o                         
 -10  14   2      11312.58      11533.10       360.98 o                         
  -9  14   2       2002.22       1824.95       170.13 o                         
  -8  14   2      23201.09      23673.78       485.36 o                         
  -7  14   2       1852.42       1760.96       161.89 o                         
  -6  14   2      25134.52      25439.97       423.04 o                         
  -5  14   2       3063.85       3055.77       164.43 o                         
  -4  14   2       8894.95       8894.41       237.08 o                         
  -3  14   2       5549.45       5714.20       166.75 o                         
  -2  14   2       1465.86       1578.97       100.17 o                         
  -1  14   2       8352.37       8463.84       202.35 o                         
   0  14   2        620.80        791.18        87.10 o                         
   1  14   2       2904.53       2873.15       124.44 o                         
   2  14   2       5492.25       5780.64       160.55 o                         
   3  14   2        126.31         -4.27        83.50 o                         
   4  14   2       8463.04       8713.08       219.10 o                         
   5  14   2       3253.06       3142.54       149.80 o                         
   6  14   2      16461.18      16292.25       361.94 o                         
   7  14   2       4332.53       4438.76       197.75 o                         
   8  14   2      33305.94      32140.42       519.56 o                         
   9  14   2       1888.17       2155.85       160.02 o                         
  10  14   2      38521.46      39004.89       632.88 o                         
  11  14   2        184.11        123.06       129.59 o                         
  12  14   2      37409.02      37641.06      1014.86 o                         
 -12  15   2       1699.65       1999.75       579.98 o                         
 -11  15   2       2666.45       2818.20       411.77 o                         
 -10  15   2        377.71        473.01       147.98 o                         
  -9  15   2       4265.23       4600.83       241.27 o                         
  -8  15   2        770.42        670.77       140.80 o                         
  -7  15   2      11205.56      11207.05       336.73 o                         
  -6  15   2        103.46        186.42       102.31 o                         
  -5  15   2      20010.81      20160.32       373.78 o                         
  -4  15   2        737.99        835.83       121.85 o                         
  -3  15   2      31198.18      30572.95       449.85 o                         
  -2  15   2       1895.07       1884.08       119.41 o                         
  -1  15   2      43916.72      44517.10       547.19 o                         
   0  15   2       3211.14       3521.80       144.46 o                         
   1  15   2      41288.48      41135.75       496.28 o                         
   2  15   2       4703.28       4803.33       185.37 o                         
   3  15   2      36165.26      35648.32       489.01 o                         
   4  15   2       2443.20       2457.63       131.26 o                         
   5  15   2      35779.73      34891.31       489.51 o                         
   6  15   2         34.88         15.07       113.07 o                         
   7  15   2      24966.47      24751.17       460.47 o                         
   8  15   2       1749.64       1562.75       150.49 o                         
   9  15   2       8660.84       8646.86       288.09 o                         
  10  15   2       3696.51       3866.76       211.20 o                         
  11  15   2       2433.46       2752.85       279.70 o                         
  12  15   2       2986.54       1567.19       665.61 o                         
 -11  16   2        692.92        261.80       319.67 o                         
 -10  16   2       1512.03       1705.83       303.73 o                         
  -9  16   2       1677.29       1653.36       176.19 o                         
  -8  16   2       1559.77       1309.77       197.47 o                         
  -7  16   2        949.19       1258.85       155.56 o                         
  -6  16   2        887.17        920.34       153.57 o                         
  -5  16   2       3467.36       3621.95       202.82 o                         
  -4  16   2         38.70        129.94       113.42 o                         
  -3  16   2       2860.05       2991.76       182.19 o                         
  -2  16   2       1335.04       1374.18       115.97 o                         
  -1  16   2       1192.82       1150.31       113.98 o                         
   0  16   2       4686.61       4688.23       173.23 o                         
   1  16   2        292.76        366.67        95.40 o                         
   2  16   2      10692.72      10656.01       275.45 o                         
   3  16   2        730.58        578.35       104.26 o                         
   4  16   2      15927.99      15779.85       349.37 o                         
   5  16   2       5487.52       5034.87       234.50 o                         
   6  16   2      15528.39      15708.79       402.78 o                         
   7  16   2      13246.43      13397.79       368.27 o                         
   8  16   2       8672.93       8582.90       288.46 o                         
   9  16   2      21675.80      21483.85       459.39 o                         
  10  16   2       4862.98       5307.67       361.94 o                         
  11  16   2      29273.12      29749.60      1180.21 o                         
 -10  17   2       1985.57       1773.93       399.82 o                         
  -9  17   2        740.24        719.51       208.34 o                         
  -8  17   2       8401.42       8273.22       337.75 o                         
  -7  17   2       3221.96       3280.83       227.95 o                         
  -6  17   2      18562.94      18604.17       482.66 o                         
  -5  17   2      11453.86      11520.42       341.51 o                         
  -4  17   2      32260.59      31916.24       595.19 o                         
  -3  17   2       7805.61       7743.35       279.72 o                         
  -2  17   2      43718.66      42996.80       636.08 o                         
  -1  17   2       3295.04       3207.06       162.19 o                         
   0  17   2      37856.38      38052.05       596.83 o                         
   1  17   2        778.38        790.20       119.57 o                         
   2  17   2      30599.33      30587.92       511.76 o                         
   3  17   2        243.92         73.49       109.49 o                         
   4  17   2      26981.34      26687.39       495.50 o                         
   5  17   2        530.33        301.42       148.32 o                         
   6  17   2      21677.77      21605.63       516.28 o                         
   7  17   2       3388.90       3269.54       204.63 o                         
   8  17   2      22267.33      21982.67       555.92 o                         
   9  17   2       8941.40       8581.31       423.35 o                         
  10  17   2      12303.21      12528.80      1597.11 o                         
  -8  18   2       3617.14       2776.04       342.25 o                         
  -7  18   2       9941.82       9766.72       374.82 o                         
  -6  18   2        911.98        811.07       167.88 o                         
  -5  18   2       4429.02       4277.69       263.47 o                         
  -4  18   2        668.92        777.46       139.59 o                         
  -3  18   2        175.76         29.45       117.06 o                         
  -2  18   2       8461.91       8432.06       295.27 o                         
  -1  18   2       2024.12       1959.67       199.81 o                         
   0  18   2      13263.56      13498.27       378.99 o                         
   1  18   2       4681.49       4662.29       231.63 o                         
   2  18   2      11346.22      11831.56       326.52 o                         
   3  18   2       5373.69       5743.83       249.67 o                         
   4  18   2        846.52        830.84       195.05 o                         
   5  18   2       2280.87       1961.26       190.16 o                         
   6  18   2       1297.60       1221.93       184.60 o                         
   7  18   2        972.64       1097.64       164.02 o                         
   8  18   2       4138.57       4340.50       323.02 o                         
   9  18   2       1708.04       1392.39       558.58 o                         
  -7  19   2       1004.43        830.49       374.57 o                         
  -6  19   2       6084.66       5751.51       345.58 o                         
  -5  19   2       3292.90       3110.45       227.82 o                         
  -4  19   2       5834.41       5647.42       255.67 o                         
  -3  19   2       5440.88       5428.91       253.60 o                         
  -2  19   2       5338.31       5427.38       289.18 o                         
  -1  19   2       6758.10       6857.50       340.51 o                         
   0  19   2       1783.06       1615.53       183.01 o                         
   1  19   2      10647.39      10477.00       368.08 o                         
   2  19   2        246.79        128.72       127.01 o                         
   3  19   2      11417.08      10831.45       346.52 o                         
   4  19   2         70.84        223.24       146.70 o                         
   5  19   2      13771.95      14158.74       440.12 o                         
   6  19   2         65.43        -68.93       162.61 o                         
   7  19   2       8967.08       8894.31       506.24 o                         
   8  19   2         87.51       -215.66       397.88 o                         
  -6  20   2       3156.58       2279.43       369.11 o                         
  -5  20   2         93.67       -235.24       235.24 o                         
  -4  20   2        692.70        469.67       205.76 o                         
  -3  20   2       5123.07       4799.95       286.93 o                         
  -2  20   2        398.50        425.18       158.98 o                         
  -1  20   2      20810.22      20740.01       630.20 o                         
   0  20   2       3698.62       3665.19       258.02 o                         
   1  20   2      23007.71      23427.64       665.38 o                         
   2  20   2       4005.53       3633.73       282.22 o                         
   3  20   2      16445.94      16836.27       543.25 o                         
   4  20   2       1567.36       1488.59       249.87 o                         
   5  20   2       7843.81       7834.63       472.66 o                         
   6  20   2       1574.90       3063.58       615.06 o                         
  -4  21   2      12007.22      12455.37       968.89 o                         
  -3  21   2         20.99       -175.77       235.38 o                         
  -2  21   2       7251.14       7145.82       565.90 o                         
  -1  21   2          7.98        178.90       200.63 o                         
   0  21   2       1385.90       1257.01       236.30 o                         
   1  21   2         67.64        405.90       193.70 o                         
   2  21   2        347.27        -33.04       230.01 o                         
   3  21   2        416.77        687.77       399.02 o                         
   4  21   2       1192.21        891.21       294.97 o                         
  -1  22   2       3335.32       1949.45       552.31 o                         
   1  22   2       3117.21       2690.08       498.55 o                         
 -16   1   3        189.60        755.50       481.96 o                         
 -15   1   3        536.26        755.25       160.95 o                         
 -14   1   3         74.19        112.92        97.83 o                         
 -13   1   3       2483.61       2913.53       124.88 o                         
 -12   1   3        764.91        986.04        79.70 o                         
 -11   1   3       5271.80       5971.67       131.32 o                         
 -10   1   3       4915.32       5203.46       111.82 o                         
  -9   1   3       5041.93       5660.95        92.15 o                         
  -8   1   3       9886.34      10434.03       125.08 o                         
  -7   1   3       5439.82       5900.08        88.90 o                         
  -6   1   3       4008.10       4108.74        71.52 o                         
  -5   1   3        465.38        450.28        30.63 o                         
  -4   1   3        381.26        479.70        28.33 o                         
  -3   1   3       3373.15       3433.76        45.59 o                         
  -2   1   3        367.49        512.29        20.74 o                         
  -1   1   3       2811.40       3261.09        36.29 o                         
   0   1   3      38700.27      39340.61       172.23 o                         
   1   1   3        718.65        868.21        25.42 o                         
   2   1   3      26685.95      26450.03       125.03 o                         
   3   1   3      80048.23      81513.04       328.46 o                         
   4   1   3      99842.50      97444.66       401.60 o                         
   5   1   3      90691.48      89106.95       399.26 o                         
   6   1   3     178625.83     175666.00       764.33 o                         
   7   1   3     105105.84     103007.01       509.60 o                         
   8   1   3     106191.71     104648.05       517.26 o                         
   9   1   3      80028.79      78427.11       452.59 o                         
  10   1   3      35399.20      34414.21       292.32 o                         
  11   1   3      35401.98      35267.98       365.53 o                         
  12   1   3       9825.05       9779.00       204.72 o                         
  13   1   3       7134.72       6880.47       220.27 o                         
  14   1   3       1758.56       1457.90       132.24 o                         
  15   1   3       2741.60       2747.24       194.09 o                         
  16   1   3        205.39        126.38       130.77 o                         
 -16   2   3       4712.08       4937.70       449.19 o                         
 -15   2   3       3253.21       3326.39       205.70 o                         
 -14   2   3       6871.46       7033.29       231.88 o                         
 -13   2   3      16698.02      17414.33       277.76 o                         
 -12   2   3      18039.88      17907.99       243.90 o                         
 -11   2   3      43623.68      43909.45       372.25 o                         
 -10   2   3      30764.62      30545.30       287.05 o                         
  -9   2   3      41889.43      41624.10       302.52 o                         
  -8   2   3       7373.53       7015.88       104.38 o                         
  -7   2   3      36785.74      36671.88       241.15 o                         
  -6   2   3        919.30        959.92        35.21 o                         
  -5   2   3      17063.80      17122.33       130.58 o                         
  -4   2   3        974.94       1204.93        31.62 o                         
  -3   2   3       3726.67       3713.79        46.97 o                         
  -2   2   3       1026.16       1188.45        25.36 o                         
  -1   2   3       2338.28       2387.20        32.97 o                         
   0   2   3       3710.83       4164.75        44.66 o                         
   1   2   3       3237.58       3505.15        44.99 o                         
   2   2   3      37530.20      39360.50       193.22 o                         
   3   2   3       1029.94       1206.75        33.27 o                         
   4   2   3      65865.90      68139.11       322.62 o                         
   5   2   3        102.23        154.17        23.94 o                         
   6   2   3      26006.58      26434.60       205.88 o                         
   7   2   3       5264.53       5537.71        96.40 o                         
   8   2   3       9951.15      10132.94       148.35 o                         
   9   2   3      15916.02      16137.42       194.76 o                         
  10   2   3       1056.51       1349.03        70.72 o                         
  11   2   3      14402.94      14403.37       224.32 o                         
  12   2   3       1414.10       1600.66       102.36 o                         
  13   2   3       6580.35       6285.71       189.28 o                         
  14   2   3        794.36        720.65       116.59 o                         
  15   2   3       2185.66       2093.94       164.34 o                         
  16   2   3          5.71        -89.98       140.07 o                         
 -16   3   3       6947.61       5888.92       500.24 o                         
 -15   3   3        219.84        237.14       120.43 o                         
 -14   3   3      12454.45      13239.17       300.66 o                         
 -13   3   3         93.22         20.39        79.63 o                         
 -12   3   3       9346.29       9913.26       195.32 o                         
 -11   3   3        932.34        885.68        72.35 o                         
 -10   3   3       4995.50       5478.81       122.00 o                         
  -9   3   3       4176.59       3845.06        91.47 o                         
  -8   3   3       1444.50       1460.39        54.84 o                         
  -7   3   3       7805.56       7742.42       105.97 o                         
  -6   3   3      17867.21      18315.15       184.21 o                         
  -5   3   3        558.10        511.37        33.38 o                         
  -4   3   3      24871.90      25180.50       172.83 o                         
  -3   3   3       1245.75       1498.18        40.20 o                         
  -2   3   3      57998.11      59831.73       259.42 o                         
  -1   3   3      19702.99      20454.23       113.47 o                         
   0   3   3      28985.56      30833.18       182.27 o                         
   1   3   3      67014.15      68823.94       288.31 o                         
   2   3   3      16163.83      17687.90       143.30 o                         
   3   3   3      84966.44      85054.24       462.20 o                         
   4   3   3       1417.25       1987.68        47.53 o                         
   5   3   3      48723.77      48391.00       282.82 o                         
   6   3   3        893.85        814.45        48.72 o                         
   7   3   3      24136.76      23826.23       220.75 o                         
   8   3   3       4146.98       4231.40        92.51 o                         
   9   3   3      12333.79      12623.11       176.09 o                         
  10   3   3       6351.24       6455.32       137.41 o                         
  11   3   3       2346.84       2189.09        91.69 o                         
  12   3   3       5188.64       4989.86       173.08 o                         
  13   3   3         20.51        -71.49        88.59 o                         
  14   3   3       5727.51       5700.68       247.94 o                         
  15   3   3       1120.37       1159.14       131.33 o                         
  16   3   3       1999.72       2158.86       296.42 o                         
 -16   4   3       3247.25       4270.63       526.67 o                         
 -15   4   3       6990.63       7138.69       271.99 o                         
 -14   4   3      22188.88      22306.34       396.16 o                         
 -13   4   3      12248.33      12716.86       272.70 o                         
 -12   4   3      48729.23      48894.23       460.99 o                         
 -11   4   3       6551.83       6470.98       153.85 o                         
 -10   4   3     104758.27     104844.17       693.43 o                         
  -9   4   3       5881.45       5774.98       126.02 o                         
  -8   4   3     161153.22     159510.84       882.92 o                         
  -7   4   3       2403.20       2424.38        74.46 o                         
  -6   4   3     142514.56     140491.12       729.77 o                         
  -5   4   3       5299.70       5966.73        91.97 o                         
  -4   4   3     113377.56     113277.59       594.49 o                         
  -3   4   3       7900.93       8337.43        94.77 o                         
  -2   4   3      66534.08      67256.72       316.80 o                         
  -1   4   3       4722.08       4980.36        61.70 o                         
   0   4   3      28580.55      30055.45       169.15 o                         
   1   4   3         65.10        184.97        25.82 o                         
   2   4   3       1079.40       1194.46        48.62 o                         
   3   4   3        279.58        316.01        32.69 o                         
   4   4   3       5407.83       5911.81       108.12 o                         
   5   4   3      17846.72      17343.89       172.69 o                         
   6   4   3      13916.47      14117.24       149.37 o                         
   7   4   3      25266.34      25338.18       212.28 o                         
   8   4   3      17218.73      17176.06       199.42 o                         
   9   4   3      15805.89      16556.51       206.17 o                         
  10   4   3      20762.36      20860.83       260.43 o                         
  11   4   3      10939.24      11284.59       220.57 o                         
  12   4   3      12453.53      12113.28       264.74 o                         
  13   4   3       3344.29       3589.85       162.02 o                         
  14   4   3       6895.80       6484.71       221.47 o                         
  15   4   3       3207.85       3264.02       201.15 o                         
  16   4   3       3121.30       3487.35       311.88 o                         
 -16   5   3        758.11        418.77       516.17 o                         
 -15   5   3      21331.47      22692.73       509.15 o                         
 -14   5   3       3657.41       3957.63       186.83 o                         
 -13   5   3      26172.99      27467.86       382.35 o                         
 -12   5   3      12854.49      12974.95       246.68 o                         
 -11   5   3       8980.99       9344.43       197.55 o                         
 -10   5   3      30582.53      30814.45       358.95 o                         
  -9   5   3        692.50        626.04        72.07 o                         
  -8   5   3      47775.45      47906.53       385.20 o                         
  -7   5   3      21611.65      20490.34       211.58 o                         
  -6   5   3      46684.88      45961.36       343.84 o                         
  -5   5   3      73226.56      72691.68       474.37 o                         
  -4   5   3      12015.02      12644.83       141.05 o                         
  -3   5   3     118911.45     118109.44       591.66 o                         
  -2   5   3       7955.75       8516.42        95.71 o                         
  -1   5   3     151388.14     152842.36       749.51 o                         
   0   5   3      20567.07      21390.91       149.33 o                         
   1   5   3     145514.88     145863.47       753.40 o                         
   2   5   3      48610.02      48048.10       337.26 o                         
   3   5   3     133174.41     133511.19       756.34 o                         
   4   5   3      25546.73      25078.81       210.33 o                         
   5   5   3     132113.47     131442.34       896.63 o                         
   6   5   3       4408.91       4186.22        84.99 o                         
   7   5   3      87362.32      87714.68       528.59 o                         
   8   5   3         23.41        125.30        47.44 o                         
   9   5   3      34683.87      35452.53       336.58 o                         
  10   5   3        921.11       1090.69        95.20 o                         
  11   5   3       6336.00       6594.99       186.79 o                         
  12   5   3       2217.10       2295.96       144.89 o                         
  13   5   3        610.18        482.86       110.30 o                         
  14   5   3       5072.71       5339.92       234.31 o                         
  15   5   3        187.19        449.51       141.55 o                         
  16   5   3       4842.70       4927.26       405.93 o                         
 -15   6   3        291.45        394.04       204.70 o                         
 -14   6   3        765.67        746.60       126.35 o                         
 -13   6   3       4549.88       4522.94       165.37 o                         
 -12   6   3        274.27        181.29        82.37 o                         
 -11   6   3      27733.71      27724.57       358.36 o                         
 -10   6   3       4369.46       4708.98       145.19 o                         
  -9   6   3      63750.65      63453.02       542.66 o                         
  -8   6   3      17471.02      17973.66       232.87 o                         
  -7   6   3     129403.38     126535.48       761.71 o                         
  -6   6   3      22352.05      23108.65       243.89 o                         
  -5   6   3     182544.11     180140.00       990.86 o                         
  -4   6   3      33910.18      33563.16       249.32 o                         
  -3   6   3     165244.00     165183.70       794.87 o                         
  -2   6   3      53948.87      54966.04       313.92 o                         
  -1   6   3      37507.96      38053.25       281.84 o                         
   0   6   3      66320.61      68325.48       359.17 o                         
   1   6   3        850.25        998.40        40.49 o                         
   2   6   3      34282.14      35044.50       265.56 o                         
   3   6   3       8967.55       8778.25       125.82 o                         
   4   6   3       1108.18       1190.06        59.24 o                         
   5   6   3      24325.66      24344.26       222.36 o                         
   6   6   3       3541.57       3718.92       111.47 o                         
   7   6   3      22890.47      22764.32       281.46 o                         
   8   6   3      38865.07      38594.23       366.05 o                         
   9   6   3       8357.44       8148.74       175.16 o                         
  10   6   3      58193.78      60026.02       615.75 o                         
  11   6   3       5517.78       5312.49       173.09 o                         
  12   6   3      44805.97      46510.05       571.81 o                         
  13   6   3       6325.70       6398.83       248.82 o                         
  14   6   3      16761.85      17862.55       418.38 o                         
  15   6   3       5343.47       5411.17       283.17 o                         
 -15   7   3      18320.47      18306.13       665.12 o                         
 -14   7   3      23548.49      24736.39       442.71 o                         
 -13   7   3      23134.18      24319.18       410.80 o                         
 -12   7   3      25129.84      25420.44       388.10 o                         
 -11   7   3      38354.79      38826.56       471.46 o                         
 -10   7   3      14701.40      15389.13       254.72 o                         
  -9   7   3      51213.87      50078.45       487.30 o                         
  -8   7   3        505.47        598.60        84.55 o                         
  -7   7   3      39395.34      38156.08       317.44 o                         
  -6   7   3       9997.13       9960.85       179.53 o                         
  -5   7   3      12882.81      12721.08       169.91 o                         
  -4   7   3      79093.04      78716.63       469.35 o                         
  -3   7   3       2490.34       2405.66        57.40 o                         
  -2   7   3     173550.97     172838.28       775.78 o                         
  -1   7   3        912.98        877.55        39.84 o                         
   0   7   3     255897.69     254090.12      1158.17 o                         
   1   7   3      18066.26      17425.33       157.39 o                         
   2   7   3     337602.22     334248.41      1666.51 o                         
   3   7   3      30900.63      30755.30       321.61 o                         
   4   7   3     245334.34     241133.97      1216.03 o                         
   5   7   3      26359.77      26636.69       244.91 o                         
   6   7   3     140155.45     137423.67       998.48 o                         
   7   7   3       4137.03       4172.37       135.69 o                         
   8   7   3      91107.12      90402.34       773.40 o                         
   9   7   3         92.80        139.02        80.31 o                         
  10   7   3      50048.53      50682.36       543.08 o                         
  11   7   3       1792.48       1996.98       134.58 o                         
  12   7   3      16130.97      16608.05       340.49 o                         
  13   7   3       6442.80       6658.91       255.15 o                         
  14   7   3       5720.66       5916.90       256.22 o                         
  15   7   3      10712.33      11081.55       386.04 o                         
 -15   8   3       1421.44       1233.59       388.46 o                         
 -14   8   3         30.53        -47.46       128.95 o                         
 -13   8   3      12685.86      12658.30       312.29 o                         
 -12   8   3       4083.20       4024.69       182.35 o                         
 -11   8   3      35398.86      34560.35       444.78 o                         
 -10   8   3      30161.37      30769.78       397.36 o                         
  -9   8   3      60591.06      60770.95       541.96 o                         
  -8   8   3      91708.21      90761.41       711.54 o                         
  -7   8   3      83400.20      83614.88       650.44 o                         
  -6   8   3     151283.47     147880.27       890.34 o                         
  -5   8   3     125316.32     124566.94       716.17 o                         
  -4   8   3     138522.70     136729.66       730.81 o                         
  -3   8   3     185233.98     183697.58       918.15 o                         
  -2   8   3      75786.58      76275.97       401.47 o                         
  -1   8   3     221191.89     220221.98      1015.33 o                         
   0   8   3      13998.98      14974.34       150.78 o                         
   1   8   3     175023.41     171250.06       990.48 o                         
   2   8   3       7657.68       7546.35       114.13 o                         
   3   8   3     122652.63     123100.95       883.78 o                         
   4   8   3      34794.58      33283.50       297.51 o                         
   5   8   3      20840.26      20947.58       230.79 o                         
   6   8   3      25138.58      24799.06       256.73 o                         
   7   8   3       5398.12       5564.23       159.18 o                         
   8   8   3      11376.22      11601.38       229.85 o                         
   9   8   3      31852.57      31789.48       450.25 o                         
  10   8   3       2865.92       2902.39       150.84 o                         
  11   8   3      37714.34      38266.71       526.71 o                         
  12   8   3        266.49        383.19       112.25 o                         
  13   8   3      28387.54      30147.47       549.74 o                         
  14   8   3        765.30        792.76       132.31 o                         
  15   8   3      14713.87      15692.80       729.18 o                         
 -15   9   3      10896.43      10302.18      1120.63 o                         
 -14   9   3      23849.12      23530.95       504.57 o                         
 -13   9   3      16183.64      16448.14       374.44 o                         
 -12   9   3      33549.68      33920.72       523.81 o                         
 -11   9   3      16885.17      17311.54       326.86 o                         
 -10   9   3      22225.84      22480.69       348.14 o                         
  -9   9   3      21247.10      21298.06       309.73 o                         
  -8   9   3      10711.63      10659.48       213.41 o                         
  -7   9   3       4404.16       4476.21       136.52 o                         
  -6   9   3       1949.99       2118.47        90.12 o                         
  -5   9   3       5476.65       5712.87       106.33 o                         
  -4   9   3        160.19        302.24        43.78 o                         
  -3   9   3      65602.00      66694.27       412.81 o                         
  -2   9   3       1135.12       1148.14        44.24 o                         
  -1   9   3     196810.67     197257.64       998.21 o                         
   0   9   3      10367.69      10448.49       124.03 o                         
   1   9   3     223611.52     218247.47      1123.48 o                         
   2   9   3      26377.55      26572.36       237.51 o                         
   3   9   3     162356.27     160595.39       960.90 o                         
   4   9   3      33553.62      33540.66       332.87 o                         
   5   9   3     108882.03     106368.38       688.31 o                         
   6   9   3      41430.73      41943.31       378.21 o                         
   7   9   3      59983.00      59016.11       570.71 o                         
   8   9   3      19152.68      19203.90       295.81 o                         
   9   9   3      16540.20      16601.11       309.47 o                         
  10   9   3        654.00        581.15        99.48 o                         
  11   9   3      12346.55      12823.77       308.31 o                         
  12   9   3       1916.15       1867.49       144.77 o                         
  13   9   3       7193.46       7393.77       270.57 o                         
  14   9   3       6370.07       6198.82       269.07 o                         
  15   9   3       1380.01        898.06       225.70 o                         
 -14  10   3       4912.32       4960.76       415.22 o                         
 -13  10   3       1612.30       1868.09       158.29 o                         
 -12  10   3      10315.09      10176.50       292.48 o                         
 -11  10   3        125.72        155.62       102.19 o                         
 -10  10   3      23745.66      24438.09       399.66 o                         
  -9  10   3       4514.80       4497.64       173.29 o                         
  -8  10   3      55539.14      55154.18       565.35 o                         
  -7  10   3      13463.38      13551.61       210.29 o                         
  -6  10   3     117387.52     118063.03       755.41 o                         
  -5  10   3      11226.91      10846.85       154.94 o                         
  -4  10   3     153567.95     154406.03       862.43 o                         
  -3  10   3        112.23        240.09        39.05 o                         
  -2  10   3     172215.91     172972.98       865.81 o                         
  -1  10   3       3854.52       4097.30        86.37 o                         
   0  10   3     118035.98     117783.93       765.86 o                         
   1  10   3       8996.78       8995.05       157.51 o                         
   2  10   3      30332.02      30614.66       294.09 o                         
   3  10   3      20665.57      20467.00       203.56 o                         
   4  10   3       2428.90       2618.52        95.03 o                         
   5  10   3      27247.09      26963.61       318.25 o                         
   6  10   3       2696.02       2592.54       107.15 o                         
   7  10   3      19407.20      19098.84       296.47 o                         
   8  10   3      15131.69      14904.83       308.00 o                         
   9  10   3       9588.18       9507.27       254.99 o                         
  10  10   3      33427.27      33888.80       480.42 o                         
  11  10   3       4587.68       4622.26       201.59 o                         
  12  10   3      32798.81      33384.72       508.03 o                         
  13  10   3       1175.58       1215.48       152.62 o                         
  14  10   3      18230.14      18370.94       636.67 o                         
 -14  11   3       2436.72       2182.87       308.17 o                         
 -13  11   3      11465.48      11246.52       339.74 o                         
 -12  11   3       8803.52       8863.86       273.19 o                         
 -11  11   3       8332.51       8575.47       268.89 o                         
 -10  11   3      16352.47      15849.49       327.98 o                         
  -9  11   3        212.19        257.63        95.71 o                         
  -8  11   3      13651.69      13760.49       285.33 o                         
  -7  11   3       2513.42       2577.20       120.53 o                         
  -6  11   3       6863.93       6731.60       170.62 o                         
  -5  11   3       8404.96       8462.42       153.88 o                         
  -4  11   3         63.54        230.86        67.78 o                         
  -3  11   3      32004.41      31495.88       313.09 o                         
  -2  11   3       3311.29       3573.80        94.00 o                         
  -1  11   3      49324.55      48519.66       514.25 o                         
   0  11   3      19788.42      19800.39       261.02 o                         
   1  11   3      49638.20      48387.10       498.81 o                         
   2  11   3      21706.82      21843.21       267.28 o                         
   3  11   3      52907.00      52074.71       417.92 o                         
   4  11   3      13837.75      13630.91       204.14 o                         
   5  11   3      42105.12      42288.27       392.33 o                         
   6  11   3        608.28        522.90        73.65 o                         
   7  11   3      23210.55      23262.51       356.52 o                         
   8  11   3        398.17        507.08        99.51 o                         
   9  11   3       7492.15       7298.04       212.63 o                         
  10  11   3        605.36        612.96        96.55 o                         
  11  11   3        447.73        466.80       111.89 o                         
  12  11   3       2878.87       3279.22       185.95 o                         
  13  11   3         41.68        142.60       126.90 o                         
  14  11   3       2406.81       1872.92       391.84 o                         
 -13  12   3        997.10        905.80       372.01 o                         
 -12  12   3       2733.71       2619.85       183.71 o                         
 -11  12   3       1031.17       1013.48       154.05 o                         
 -10  12   3      13533.50      13835.51       346.65 o                         
  -9  12   3       5950.74       5842.67       213.27 o                         
  -8  12   3      12253.20      11999.70       285.41 o                         
  -7  12   3      22479.60      22609.59       331.43 o                         
  -6  12   3       1371.92       1311.04        94.45 o                         
  -5  12   3      56555.97      56605.04       516.88 o                         
  -4  12   3        359.98        680.35        80.80 o                         
  -3  12   3      76114.67      77319.07       570.46 o                         
  -2  12   3       2928.29       3244.55        97.66 o                         
  -1  12   3      42371.55      43434.99       477.24 o                         
   0  12   3      13032.54      13452.06       325.45 o                         
   1  12   3      29605.69      29147.80       367.42 o                         
   2  12   3      11708.11      11525.12       207.04 o                         
   3  12   3       1624.53       1570.18        89.04 o                         
   4  12   3      11420.15      11301.29       230.76 o                         
   5  12   3       3075.99       2966.37       115.08 o                         
   6  12   3      15180.42      15123.06       246.02 o                         
   7  12   3       3828.85       3910.27       172.40 o                         
   8  12   3      13570.50      13252.97       308.30 o                         
   9  12   3       3432.86       3328.11       175.47 o                         
  10  12   3       5792.36       5330.62       206.92 o                         
  11  12   3       1823.03       2078.01       154.10 o                         
  12  12   3        457.85        504.35       130.87 o                         
  13  12   3       2713.10       3047.73       461.56 o                         
 -13  13   3       2072.80        955.52       613.94 o                         
 -12  13   3         98.31        108.87       160.38 o                         
 -11  13   3       1435.04       1081.15       151.77 o                         
 -10  13   3         32.12       -101.02       126.69 o                         
  -9  13   3       1317.67       1185.99       144.57 o                         
  -8  13   3        284.10        407.81       134.63 o                         
  -7  13   3       2432.77       2328.39       144.35 o                         
  -6  13   3       9777.59       9422.71       248.76 o                         
  -5  13   3       3829.71       3782.30       153.10 o                         
  -4  13   3      36139.71      35758.32       436.18 o                         
  -3  13   3       3915.70       4258.37       136.98 o                         
  -2  13   3      63848.14      63561.43       544.59 o                         
  -1  13   3      10590.70      10970.02       192.81 o                         
   0  13   3      83539.60      84705.73       996.17 o                         
   1  13   3      10637.00      11271.71       217.28 o                         
   2  13   3      51267.05      50849.06       487.16 o                         
   3  13   3       3046.65       3642.56       146.74 o                         
   4  13   3      17547.34      17704.69       288.95 o                         
   5  13   3       2336.67       2592.56       125.24 o                         
   6  13   3       3250.56       3031.96       196.34 o                         
   7  13   3       3706.99       3925.67       185.97 o                         
   8  13   3        864.23        716.41       120.97 o                         
   9  13   3      12093.58      11542.27       309.33 o                         
  10  13   3       1415.66       1262.34       142.37 o                         
  11  13   3      20615.41      20053.02       448.53 o                         
  12  13   3        823.29        599.59       156.93 o                         
  13  13   3      22118.68      23614.04       978.67 o                         
 -12  14   3       3930.82       4565.73       629.62 o                         
 -11  14   3        165.52        325.52       149.69 o                         
 -10  14   3       3225.82       3101.58       207.32 o                         
  -9  14   3        422.32        379.83       138.64 o                         
  -8  14   3       3311.66       3080.22       192.76 o                         
  -7  14   3        373.85        268.61       123.00 o                         
  -6  14   3       1545.52       1331.05       125.63 o                         
  -5  14   3          7.88        182.68       101.95 o                         
  -4  14   3       1388.18       1463.79       117.08 o                         
  -3  14   3       3904.29       3975.96       143.85 o                         
  -2  14   3        240.55        242.42        81.99 o                         
  -1  14   3      10483.03      10673.23       230.56 o                         
   0  14   3       1962.62       2126.71       118.94 o                         
   1  14   3      20917.01      21436.72       312.37 o                         
   2  14   3       7909.28       7413.62       188.26 o                         
   3  14   3      25649.34      24986.05       375.74 o                         
   4  14   3       4801.04       4939.62       171.50 o                         
   5  14   3      13928.29      13439.38       274.03 o                         
   6  14   3      10357.88       9845.46       284.87 o                         
   7  14   3       6290.09       6343.66       231.76 o                         
   8  14   3       8642.73       7681.99       258.32 o                         
   9  14   3       2695.75       2094.44       158.76 o                         
  10  14   3       5468.69       5576.51       248.53 o                         
  11  14   3        283.86         81.79       121.52 o                         
  12  14   3       2379.44       2663.87       306.94 o                         
 -11  15   3        166.50        128.79       243.96 o                         
 -10  15   3          6.12         85.35       167.73 o                         
  -9  15   3        331.53        258.21       135.61 o                         
  -8  15   3        320.27        491.29       142.08 o                         
  -7  15   3       4150.26       4617.31       229.23 o                         
  -6  15   3       2844.40       2968.19       163.47 o                         
  -5  15   3      17280.20      17012.58       350.30 o                         
  -4  15   3      18277.97      18191.43       367.19 o                         
  -3  15   3      39597.98      39068.45       546.45 o                         
  -2  15   3      35832.99      35574.72       517.13 o                         
  -1  15   3      45376.82      46248.14       517.36 o                         
   0  15   3      31092.57      32147.33       433.05 o                         
   1  15   3      30101.27      30633.74       409.44 o                         
   2  15   3      21989.37      22091.65       371.24 o                         
   3  15   3      11112.53      11320.27       271.84 o                         
   4  15   3      14081.20      13939.67       289.95 o                         
   5  15   3         59.07        -88.91       115.92 o                         
   6  15   3       6600.58       6643.22       245.79 o                         
   7  15   3       2558.63       2174.56       154.53 o                         
   8  15   3       6397.50       6630.31       248.91 o                         
   9  15   3       3383.86       3581.42       201.46 o                         
  10  15   3      11875.36      12247.33       365.43 o                         
  11  15   3        105.11        173.21       217.44 o                         
 -11  16   3       9318.25       7319.88       977.98 o                         
 -10  16   3       6033.96       6410.85       544.87 o                         
  -9  16   3      12065.35      12215.53       383.09 o                         
  -8  16   3       8885.04       8842.93       321.30 o                         
  -7  16   3      17182.00      17436.99       433.32 o                         
  -6  16   3      11885.21      11908.82       349.51 o                         
  -5  16   3      27081.62      26527.06       486.85 o                         
  -4  16   3      14139.29      13870.03       359.99 o                         
  -3  16   3      22557.49      22933.76       456.83 o                         
  -2  16   3       5439.39       5617.21       202.18 o                         
  -1  16   3       9695.41       9490.85       264.95 o                         
   0  16   3        107.59         74.31       100.23 o                         
   1  16   3        519.22        499.32       100.80 o                         
   2  16   3       3825.62       3839.14       167.18 o                         
   3  16   3        231.10         22.26       104.62 o                         
   4  16   3       5991.26       5496.85       212.80 o                         
   5  16   3         77.71        136.65       126.69 o                         
   6  16   3       2085.44       1991.34       170.21 o                         
   7  16   3         97.14         59.91       122.03 o                         
   8  16   3         31.71          2.06       131.27 o                         
   9  16   3        107.74        258.29       125.43 o                         
  10  16   3       1843.16       1847.76       270.56 o                         
  11  16   3        593.97        490.92       722.85 o                         
 -10  17   3         49.04       -560.95       560.95 o                         
  -9  17   3         61.18        -96.54       204.17 o                         
  -8  17   3        795.28        773.22       168.04 o                         
  -7  17   3       1890.04       1695.73       187.50 o                         
  -6  17   3       1518.56       1408.26       177.34 o                         
  -5  17   3       2647.98       2356.86       165.54 o                         
  -4  17   3       1663.26       1720.71       156.47 o                         
  -3  17   3       1904.16       1952.85       157.31 o                         
  -2  17   3         85.25          5.32       114.98 o                         
  -1  17   3        747.09        632.86       107.66 o                         
   0  17   3        778.73        604.14       115.12 o                         
   1  17   3        422.59        475.50       108.10 o                         
   2  17   3       4803.18       5171.65       208.30 o                         
   3  17   3        361.78        376.68       128.01 o                         
   4  17   3       9711.37       9270.06       292.55 o                         
   5  17   3        182.29       -142.40       142.40 o                         
   6  17   3      10218.06      10459.32       346.36 o                         
   7  17   3        616.36        261.56       130.04 o                         
   8  17   3       7582.26       7291.48       292.07 o                         
   9  17   3        481.84        709.69       242.93 o                         
  10  17   3       6625.04       6635.02       779.05 o                         
  -8  18   3      15963.65      17041.66       842.62 o                         
  -7  18   3       1584.98       1175.40       198.99 o                         
  -6  18   3      20430.13      20498.34       522.87 o                         
  -5  18   3       2140.46       1734.17       155.28 o                         
  -4  18   3      18690.03      18150.56       440.20 o                         
  -3  18   3        952.68        763.32       140.61 o                         
  -2  18   3      16434.63      16359.04       423.43 o                         
  -1  18   3        504.35        370.97       133.07 o                         
   0  18   3       8580.38       8465.97       304.05 o                         
   1  18   3         22.60        -75.53       114.68 o                         
   2  18   3       3002.02       3207.42       188.89 o                         
   3  18   3        375.31        367.01       151.94 o                         
   4  18   3        754.51        518.72       141.66 o                         
   5  18   3         99.94        166.60       152.09 o                         
   6  18   3         32.23         55.65       143.08 o                         
   7  18   3        495.20        440.07       185.77 o                         
   8  18   3        119.63       -285.78       285.78 o                         
  -7  19   3        784.39        503.97       291.78 o                         
  -6  19   3       2542.33       2454.13       262.42 o                         
  -5  19   3        101.56        -43.31       147.53 o                         
  -4  19   3       3311.69       3054.29       203.74 o                         
  -3  19   3       2888.76       2780.17       225.16 o                         
  -2  19   3         28.93       -145.18       145.18 o                         
  -1  19   3      12097.92      11771.31       432.89 o                         
   0  19   3        508.29        264.10       140.88 o                         
   1  19   3      24451.19      23915.62       581.78 o                         
   2  19   3       1164.85       1067.89       163.26 o                         
   3  19   3      23793.13      23382.40       536.14 o                         
   4  19   3        300.05        256.07       147.66 o                         
   5  19   3      20048.50      19160.34       509.75 o                         
   6  19   3        507.90        624.78       183.78 o                         
   7  19   3      21027.03      19761.43      1057.82 o                         
   8  19   3       1345.93       1740.69       627.01 o                         
  -6  20   3       2169.09       1681.36       403.21 o                         
  -5  20   3       2349.94       1953.75       283.24 o                         
  -4  20   3       2371.63       1339.05       474.09 o                         
  -3  20   3       1775.77       1274.86       317.00 o                         
  -2  20   3       1670.60       1530.67       199.83 o                         
  -1  20   3       1559.63       1186.12       208.46 o                         
   0  20   3         44.15       -179.54       179.54 o                         
   1  20   3       1777.01       1526.77       187.05 o                         
   2  20   3       2302.46       2179.55       219.34 o                         
   3  20   3        455.68        231.28       179.76 o                         
   4  20   3       2263.85       2007.24       276.13 o                         
   5  20   3          5.97        174.99       203.45 o                         
   6  20   3       1370.27       2139.47       573.74 o                         
  -4  21   3       4362.84       3130.17       604.13 o                         
  -3  21   3         95.07        235.76       240.71 o                         
  -2  21   3      10641.90      10361.86       587.99 o                         
  -1  21   3         17.40        266.20       216.39 o                         
   0  21   3      21184.24      19108.77       712.53 o                         
   1  21   3        402.06        469.12       312.81 o                         
   2  21   3      35134.65      31715.16      1893.53 o                         
   3  21   3       1984.74       1553.59       481.25 o                         
   4  21   3      44378.94      40977.04      2315.96 o                         
   1  22   3       2657.91       2594.57      1104.11 o                         
 -15   0   4       3396.72       3198.96       252.50 o                         
 -14   0   4       3083.34       2903.52       227.57 o                         
 -13   0   4      10774.13      10642.86       321.38 o                         
 -12   0   4      32491.25      32232.43       475.42 o                         
 -11   0   4      21283.30      21126.82       360.51 o                         
 -10   0   4      89226.47      89211.67       776.49 o                         
  -9   0   4      46668.00      46702.02       452.65 o                         
  -8   0   4     159541.77     157249.94      1059.94 o                         
  -7   0   4      89145.89      88090.85       658.03 o                         
  -6   0   4     164981.22     163514.61      1006.19 o                         
  -5   0   4      90307.44      89630.38       624.86 o                         
  -4   0   4      98734.88      99192.07       611.49 o                         
  -3   0   4      26508.27      27491.59       232.29 o                         
  -2   0   4      13399.79      13198.08       126.42 o                         
   1   0   4        390.13        851.69        44.90 o                         
   2   0   4       4609.34       5831.50        68.24 o                         
   3   0   4      15870.61      18145.55       140.47 o                         
   4   0   4       5151.48       5935.66        96.67 o                         
   5   0   4      18603.37      19354.61       177.49 o                         
   6   0   4      14103.71      13717.72       174.90 o                         
   7   0   4      32061.69      33015.00       301.00 o                         
   8   0   4      24855.44      25526.29       265.29 o                         
   9   0   4      15764.65      16650.65       227.34 o                         
  10   0   4      17861.67      18875.18       304.51 o                         
  11   0   4       6589.97       7139.45       219.38 o                         
  12   0   4      10142.83      11109.15       284.73 o                         
  13   0   4       8038.44       8673.15       316.79 o                         
  14   0   4       1505.74       2053.75       220.64 o                         
  15   0   4       3392.98       3957.04       290.27 o                         
  16   0   4        168.02         19.24       217.41 o                         
 -16   1   4       4764.30       4490.95       554.04 o                         
 -15   1   4      10967.87      11147.31       329.60 o                         
 -14   1   4       4060.53       4365.28       179.10 o                         
 -13   1   4      11783.78      12111.28       251.34 o                         
 -12   1   4       5031.78       5052.26       144.39 o                         
 -11   1   4       7597.82       7616.36       147.53 o                         
 -10   1   4       2324.96       2622.20        85.47 o                         
  -9   1   4       4600.33       4708.52        88.01 o                         
  -8   1   4        184.46        187.39        39.24 o                         
  -7   1   4       1575.45       1818.79        56.77 o                         
  -6   1   4        266.02        302.72        36.72 o                         
  -5   1   4      12601.96      13606.22       124.99 o                         
  -4   1   4       2749.86       3058.19        54.44 o                         
  -3   1   4      32098.72      34608.41       192.25 o                         
  -2   1   4       1365.03       1674.92        33.11 o                         
  -1   1   4         26.20        113.73        19.23 o                         
   0   1   4       3255.68       3834.82        43.41 o                         
   1   1   4       1435.90       1682.53        42.55 o                         
   2   1   4        400.17        566.06        18.64 o                         
   3   1   4        398.45        590.56        21.51 o                         
   4   1   4       1221.78       1418.72        29.50 o                         
   5   1   4        767.67        969.04        33.78 o                         
   6   1   4       3391.65       3417.73        54.36 o                         
   7   1   4       4049.60       3881.06        64.75 o                         
   8   1   4       4253.41       4206.76        73.12 o                         
   9   1   4      10091.46       9960.46       119.66 o                         
  10   1   4       1684.33       1884.17        74.52 o                         
  11   1   4      12461.51      12228.79       208.44 o                         
  12   1   4        763.65        758.95        75.17 o                         
  13   1   4       9099.36       8910.46       232.23 o                         
  14   1   4        269.21        233.97       112.14 o                         
  15   1   4       4714.69       5134.63       228.77 o                         
  16   1   4       1730.93       1872.31       209.90 o                         
 -16   2   4       1088.70       1145.58       278.57 o                         
 -15   2   4       1806.30       1534.17       155.25 o                         
 -14   2   4        648.09        636.90       102.57 o                         
 -13   2   4      13500.91      13346.29       255.78 o                         
 -12   2   4       1159.73       1026.19        86.69 o                         
 -11   2   4      44805.62      44917.36       392.06 o                         
 -10   2   4       4874.75       4432.19       111.44 o                         
  -9   2   4     102566.38     100751.80       561.81 o                         
  -8   2   4       7515.05       6915.17        99.53 o                         
  -7   2   4     125153.97     123240.27       595.94 o                         
  -6   2   4       5195.85       4810.02        77.52 o                         
  -5   2   4     123789.17     121996.73       573.18 o                         
  -4   2   4       2744.08       2679.29        46.96 o                         
  -3   2   4      67056.60      67690.76       340.85 o                         
  -2   2   4         26.60        113.33        21.03 o                         
  -1   2   4       5737.50       5969.83        56.36 o                         
   0   2   4        140.74        213.16        22.33 o                         
   1   2   4       1423.40       1904.62        39.06 o                         
   2   2   4       3545.54       3711.24        54.61 o                         
   3   2   4      21832.80      22980.92       174.27 o                         
   4   2   4       1071.33       1248.39        34.81 o                         
   5   2   4      26129.55      26589.03       199.91 o                         
   6   2   4         34.29        164.84        32.30 o                         
   7   2   4      23718.23      24039.93       220.31 o                         
   8   2   4       1379.03       1454.57        59.06 o                         
   9   2   4      32773.19      33144.07       291.07 o                         
  10   2   4       7271.89       7678.34       141.20 o                         
  11   2   4      22708.38      23760.12       304.24 o                         
  12   2   4       1378.62       1626.75       106.90 o                         
  13   2   4      11547.88      12285.29       261.09 o                         
  14   2   4        496.26        437.66       113.31 o                         
  15   2   4       4245.17       4210.75       234.10 o                         
  16   2   4        758.48       1137.16       198.29 o                         
 -16   3   4      12930.21      12245.76       731.42 o                         
 -15   3   4       1615.96       1630.54       148.71 o                         
 -14   3   4      23906.26      23790.97       424.35 o                         
 -13   3   4        294.55        367.57        83.02 o                         
 -12   3   4      34662.09      34970.11       379.25 o                         
 -11   3   4        479.86        401.81        64.40 o                         
 -10   3   4      35118.23      35754.65       319.11 o                         
  -9   3   4       1105.36       1190.94        58.79 o                         
  -8   3   4      13501.45      13206.99       150.06 o                         
  -7   3   4       2288.38       2398.46        68.05 o                         
  -6   3   4        993.89        989.29        38.93 o                         
  -5   3   4       1595.01       1606.67        42.34 o                         
  -4   3   4        359.93        566.69        27.71 o                         
  -3   3   4        250.54        326.09        23.99 o                         
  -2   3   4      11185.54      12088.43        99.63 o                         
  -1   3   4        354.00        479.06        33.62 o                         
   0   3   4      11922.46      12829.49       110.05 o                         
   1   3   4       4759.03       5447.36        72.46 o                         
   2   3   4        951.69       1050.66        42.00 o                         
   3   3   4          8.79        130.28        26.52 o                         
   4   3   4       7308.45       6810.16        89.52 o                         
   5   3   4      11427.56      11339.03       128.67 o                         
   6   3   4      45476.96      45444.84       323.52 o                         
   7   3   4      21264.63      21042.43       184.71 o                         
   8   3   4      59959.24      59260.55       422.62 o                         
   9   3   4      33111.32      32763.86       291.93 o                         
  10   3   4      56932.97      56381.00       452.24 o                         
  11   3   4      18461.04      18040.94       289.33 o                         
  12   3   4      52188.86      53026.85       583.37 o                         
  13   3   4       6838.46       6851.60       211.47 o                         
  14   3   4      30232.77      29699.01       481.19 o                         
  15   3   4        967.61       1112.12       184.79 o                         
  16   3   4      15341.90      15006.90       593.19 o                         
 -16   4   4        160.96       -419.05       426.11 o                         
 -15   4   4         11.62         24.47       124.87 o                         
 -14   4   4        991.78        624.99       113.67 o                         
 -13   4   4        272.25        341.45        90.96 o                         
 -12   4   4       6553.90       6263.58       162.74 o                         
 -11   4   4       3217.74       3333.97       119.19 o                         
 -10   4   4       5511.28       5597.99       137.73 o                         
  -9   4   4      13704.54      13681.29       178.94 o                         
  -8   4   4       5329.24       5422.22       112.51 o                         
  -7   4   4      28749.56      29233.79       276.06 o                         
  -6   4   4       6028.28       6122.45        95.18 o                         
  -5   4   4      30418.88      30247.97       239.11 o                         
  -4   4   4        167.24        283.21        37.23 o                         
  -3   4   4      27490.53      27581.73       195.14 o                         
  -2   4   4        679.55        850.16        35.14 o                         
  -1   4   4      28689.87      29252.37       189.25 o                         
   0   4   4       3731.23       4592.02        65.36 o                         
   1   4   4      42213.28      43477.80       267.07 o                         
   2   4   4      28478.33      28685.01       220.34 o                         
   3   4   4      53531.77      53994.27       397.58 o                         
   4   4   4      52253.08      52802.63       373.04 o                         
   5   4   4      41568.84      40448.02       288.38 o                         
   6   4   4      22451.10      22654.90       219.86 o                         
   7   4   4      25071.11      24706.50       239.34 o                         
   8   4   4       6862.35       6738.99       131.67 o                         
   9   4   4      12741.03      12408.55       183.50 o                         
  10   4   4         11.64        107.33        55.65 o                         
  11   4   4        383.81        225.14        70.38 o                         
  12   4   4       1973.48       2160.25       126.91 o                         
  13   4   4       4196.98       4378.03       176.76 o                         
  14   4   4       1061.10       1019.74       128.32 o                         
  15   4   4       4011.09       4549.33       234.98 o                         
  16   4   4        241.73        620.40       278.35 o                         
 -16   5   4       3290.98       2754.62       705.11 o                         
 -15   5   4       6171.29       5795.58       312.06 o                         
 -14   5   4       5568.87       6059.16       217.60 o                         
 -13   5   4       3713.71       3695.57       155.98 o                         
 -12   5   4       7344.89       7807.14       188.62 o                         
 -11   5   4       3350.31       3236.12       128.50 o                         
 -10   5   4       2918.42       2964.11       118.24 o                         
  -9   5   4       2532.63       2529.79       100.93 o                         
  -8   5   4         76.62        116.70        40.32 o                         
  -7   5   4       4067.74       4234.90        96.96 o                         
  -6   5   4       5384.09       5175.14        99.90 o                         
  -5   5   4       1283.54       1162.36        52.64 o                         
  -4   5   4      24766.35      24643.30       214.90 o                         
  -3   5   4        223.23        276.74        37.99 o                         
  -2   5   4      17588.05      17909.11       139.37 o                         
  -1   5   4        899.53       1039.93        42.81 o                         
   0   5   4      18238.15      19888.04       155.53 o                         
   1   5   4      11646.13      11898.58       147.52 o                         
   2   5   4        691.25        740.41        40.00 o                         
   3   5   4      38541.55      39897.96       329.35 o                         
   4   5   4       7453.83       7555.37       122.67 o                         
   5   5   4      44269.33      44490.98       333.98 o                         
   6   5   4       6852.21       6656.20       127.43 o                         
   7   5   4      37274.83      36285.82       299.69 o                         
   8   5   4       8384.31       8229.43       140.78 o                         
   9   5   4      37723.86      37984.64       373.47 o                         
  10   5   4       3125.01       3011.81       122.14 o                         
  11   5   4      19976.19      19958.24       321.76 o                         
  12   5   4         78.35        152.99        98.13 o                         
  13   5   4      14172.10      14062.60       366.10 o                         
  14   5   4         64.27         78.61       115.24 o                         
  15   5   4       8452.58       8408.39       307.83 o                         
  16   5   4        121.33        770.29       429.23 o                         
 -15   6   4        285.57        260.98       249.96 o                         
 -14   6   4       7861.57       8171.50       262.60 o                         
 -13   6   4        106.10         98.95        93.07 o                         
 -12   6   4      20611.87      20876.05       330.74 o                         
 -11   6   4        172.87        308.82        75.41 o                         
 -10   6   4      38518.24      38702.61       420.35 o                         
  -9   6   4        263.84        351.19        76.71 o                         
  -8   6   4      60550.54      60373.39       535.17 o                         
  -7   6   4       1390.13       1503.60        74.10 o                         
  -6   6   4      82526.50      80817.83       584.49 o                         
  -5   6   4       4101.88       4358.44       111.30 o                         
  -4   6   4      92324.55      92260.48       525.29 o                         
  -3   6   4       2332.34       2439.37        58.77 o                         
  -2   6   4      58365.95      59054.99       335.70 o                         
  -1   6   4      22621.05      22470.63       196.41 o                         
   0   6   4      49284.21      49400.86       368.04 o                         
   1   6   4      20673.60      20197.03       187.66 o                         
   2   6   4      66410.14      65481.78       422.67 o                         
   3   6   4      20008.43      19847.59       199.20 o                         
   4   6   4      80223.24      80080.44       538.07 o                         
   5   6   4      30074.00      29062.49       247.52 o                         
   6   6   4      72306.55      72841.16       511.51 o                         
   7   6   4      10620.65      10830.54       176.77 o                         
   8   6   4      26794.04      26411.27       311.13 o                         
   9   6   4       1327.99       1324.98        98.14 o                         
  10   6   4       8704.07       8508.55       212.54 o                         
  11   6   4         83.57        205.35        81.43 o                         
  12   6   4       3142.31       3096.77       173.19 o                         
  13   6   4       1936.77       1986.63       155.86 o                         
  14   6   4       1348.10       1252.35       153.22 o                         
  15   6   4       1880.03       1710.35       180.35 o                         
 -15   7   4       2264.23       2167.26       302.01 o                         
 -14   7   4        197.53         83.15       123.58 o                         
 -13   7   4       6392.22       6928.89       225.95 o                         
 -12   7   4       1658.19       1760.43       120.13 o                         
 -11   7   4       3941.65       4199.32       161.27 o                         
 -10   7   4       2128.52       2116.32       120.07 o                         
  -9   7   4          7.50        -49.42        77.40 o                         
  -8   7   4         40.68        -34.35        78.54 o                         
  -7   7   4      16559.91      16198.14       253.16 o                         
  -6   7   4      11252.87      11418.22       203.44 o                         
  -5   7   4      51074.04      49331.63       386.67 o                         
  -4   7   4      31877.62      31520.67       244.15 o                         
  -3   7   4      72473.80      71573.01       447.45 o                         
  -2   7   4      19068.94      19039.17       179.68 o                         
  -1   7   4      36407.92      37003.33       248.69 o                         
   0   7   4       4739.39       5094.43        95.66 o                         
   1   7   4         93.64        254.74        37.25 o                         
   2   7   4       2148.56       2057.59        69.27 o                         
   3   7   4       6661.29       6282.71       149.29 o                         
   4   7   4       8065.38       7445.38       130.22 o                         
   5   7   4      30176.97      28737.61       255.21 o                         
   6   7   4       6368.03       5839.76       103.22 o                         
   7   7   4      17612.32      16568.75       230.82 o                         
   8   7   4        408.76        504.37        64.64 o                         
   9   7   4       2496.09       2629.01       126.84 o                         
  10   7   4         38.64        121.78        80.64 o                         
  11   7   4        878.03       1108.71       104.32 o                         
  12   7   4         81.06        235.99        95.38 o                         
  13   7   4         44.38         75.55       118.80 o                         
  14   7   4         22.26        261.70       126.85 o                         
  15   7   4        435.03        772.38       161.84 o                         
 -15   8   4       7243.49       7087.45       693.21 o                         
 -14   8   4       2035.39       2321.17       166.08 o                         
 -13   8   4       9080.76       9234.85       271.68 o                         
 -12   8   4       3241.94       3572.90       163.63 o                         
 -11   8   4       8947.89       8673.28       218.77 o                         
 -10   8   4       1625.51       1962.59       117.27 o                         
  -9   8   4       6554.63       6151.85       172.26 o                         
  -8   8   4       9644.26       9799.50       203.48 o                         
  -7   8   4       6373.72       5987.77       155.70 o                         
  -6   8   4      25000.62      25347.73       280.91 o                         
  -5   8   4       7463.35       7209.78       129.10 o                         
  -4   8   4      66270.28      65424.45       424.58 o                         
  -3   8   4      13664.42      13690.15       165.37 o                         
  -2   8   4     121293.52     120364.68       711.26 o                         
  -1   8   4      32132.77      32455.75       264.91 o                         
   0   8   4     140216.62     139482.86      1175.45 o                         
   1   8   4      24906.69      25249.16       225.70 o                         
   2   8   4     149589.66     148406.52       859.11 o                         
   3   8   4      14334.68      14365.37       213.77 o                         
   4   8   4      76174.80      74537.62       535.87 o                         
   5   8   4       3235.87       3566.14       106.05 o                         
   6   8   4      31398.58      30835.02       315.76 o                         
   7   8   4       4114.82       4380.66       130.92 o                         
   8   8   4       9703.36       9541.74       193.09 o                         
   9   8   4       5810.13       5923.12       164.83 o                         
  10   8   4       2532.52       2606.93       120.83 o                         
  11   8   4       6622.93       6745.54       226.61 o                         
  12   8   4        585.58        642.06       121.68 o                         
  13   8   4       4238.51       4430.57       219.01 o                         
  14   8   4        107.38        314.80       129.54 o                         
  15   8   4       1472.41       1499.84       326.54 o                         
 -15   9   4      14630.62      14756.98      1453.00 o                         
 -14   9   4       3332.76       3541.79       248.90 o                         
 -13   9   4      22740.81      23317.77       434.62 o                         
 -12   9   4        599.57        636.48       119.79 o                         
 -11   9   4      30923.67      30973.99       446.94 o                         
 -10   9   4        307.26        231.64       102.15 o                         
  -9   9   4      17162.61      17351.95       287.29 o                         
  -8   9   4       5377.78       5032.86       153.37 o                         
  -7   9   4       6510.06       6407.11       162.04 o                         
  -6   9   4      22062.49      21491.87       260.94 o                         
  -5   9   4       1165.44       1049.99        54.71 o                         
  -4   9   4      57447.67      56843.87       413.24 o                         
  -3   9   4       5235.65       5897.02       117.87 o                         
  -2   9   4      42997.87      42159.53       316.42 o                         
  -1   9   4      16001.42      16140.28       181.45 o                         
   0   9   4       8219.91       8334.57       119.78 o                         
   1   9   4       9308.65       8811.28       145.53 o                         
   2   9   4         16.43        133.47        45.43 o                         
   3   9   4       8086.59       8308.14       151.42 o                         
   4   9   4       4038.42       3761.54       130.89 o                         
   5   9   4      16044.79      16014.60       205.08 o                         
   6   9   4       6937.62       7028.99       144.93 o                         
   7   9   4      17859.82      17375.45       279.36 o                         
   8   9   4       8761.92       8451.50       194.26 o                         
   9   9   4      18564.90      18889.86       312.85 o                         
  10   9   4        774.56        640.42        97.52 o                         
  11   9   4      21372.97      21516.33       385.17 o                         
  12   9   4        863.07       1026.20       128.72 o                         
  13   9   4      20920.19      21436.83       454.60 o                         
  14   9   4       1891.22       2127.56       197.34 o                         
  15   9   4      16666.91      17608.68       869.52 o                         
 -14  10   4       3121.08       2911.08       259.18 o                         
 -13  10   4          6.55        148.02       141.80 o                         
 -12  10   4        830.24        974.27       169.15 o                         
 -11  10   4        304.21        352.05       108.73 o                         
 -10  10   4        422.13        412.29        98.99 o                         
  -9  10   4        536.11        481.12        97.80 o                         
  -8  10   4       8873.38       9058.85       223.57 o                         
  -7  10   4        666.00        716.16        87.77 o                         
  -6  10   4      26260.36      26447.73       297.44 o                         
  -5  10   4      13405.84      13196.76       175.39 o                         
  -4  10   4      20413.04      20326.20       234.71 o                         
  -3  10   4      39047.49      38557.32       341.45 o                         
  -2  10   4      17821.68      17792.79       190.73 o                         
  -1  10   4      71791.05      70425.65       668.53 o                         
   0  10   4      23975.67      23448.83       204.73 o                         
   1  10   4      68225.38      66418.31       492.34 o                         
   2  10   4      24696.12      22863.20       305.14 o                         
   3  10   4      26007.96      25499.83       289.06 o                         
   4  10   4      23109.99      22902.58       293.60 o                         
   5  10   4       2696.99       2581.25       110.53 o                         
   6  10   4      16520.76      16198.11       295.35 o                         
   7  10   4        170.47        220.53        82.89 o                         
   8  10   4       8139.95       8106.24       213.50 o                         
   9  10   4         15.70         80.51        97.32 o                         
  10  10   4         17.25        121.65       101.84 o                         
  11  10   4        431.61        489.61       111.99 o                         
  12  10   4       2784.12       2996.49       186.81 o                         
  13  10   4        366.03        590.73       145.14 o                         
  14  10   4       8357.76       7334.44       531.26 o                         
 -14  11   4      18359.73      18077.89       985.49 o                         
 -13  11   4       1478.29       1794.61       193.54 o                         
 -12  11   4      17721.45      17888.77       384.54 o                         
 -11  11   4       6193.84       6277.40       225.11 o                         
 -10  11   4      13835.64      14014.65       313.15 o                         
  -9  11   4      15311.87      15469.42       317.51 o                         
  -8  11   4      15038.92      14560.08       282.46 o                         
  -7  11   4      22682.95      22196.89       309.60 o                         
  -6  11   4       5350.25       5108.30       139.51 o                         
  -5  11   4      17006.58      16493.62       226.92 o                         
  -4  11   4        200.46        258.26        50.81 o                         
  -3  11   4       7435.24       7411.45       140.05 o                         
  -2  11   4       4658.74       5120.36       112.90 o                         
  -1  11   4      11717.97      11795.25       163.84 o                         
   0  11   4      25465.77      26661.52       321.70 o                         
   1  11   4       5830.99       6238.32       149.59 o                         
   2  11   4      65681.30      67285.27       533.77 o                         
   3  11   4        521.21        519.10        66.01 o                         
   4  11   4      58147.42      59420.67       517.61 o                         
   5  11   4       9685.59       9023.58       193.27 o                         
   6  11   4      36877.48      37218.70       393.03 o                         
   7  11   4      22165.76      21201.27       328.87 o                         
   8  11   4      25922.55      25758.56       407.47 o                         
   9  11   4      26504.74      25572.64       433.14 o                         
  10  11   4      20978.44      20119.50       397.14 o                         
  11  11   4      18628.84      18642.52       393.56 o                         
  12  11   4      18627.15      18784.24       423.00 o                         
  13  11   4       2835.80       3062.55       246.28 o                         
  14  11   4      15129.15      12951.43       863.96 o                         
 -13  12   4       2808.65       2338.15       354.14 o                         
 -12  12   4       2678.79       2852.71       216.89 o                         
 -11  12   4       8715.92       8880.83       311.08 o                         
 -10  12   4         94.81         63.83       115.98 o                         
  -9  12   4      17280.58      17890.26       348.61 o                         
  -8  12   4       2576.87       2427.69       168.64 o                         
  -7  12   4      27852.64      27658.24       373.73 o                         
  -6  12   4       4197.16       4071.78       144.63 o                         
  -5  12   4      59944.36      60582.34       545.35 o                         
  -4  12   4       6714.48       6764.70       149.59 o                         
  -3  12   4     107862.80     108929.78       766.30 o                         
  -2  12   4      10085.05      10392.60       180.67 o                         
  -1  12   4     104430.91     105367.21      1046.36 o                         
   0  12   4       4279.48       4313.94       101.71 o                         
   1  12   4     104927.95     103854.70       796.98 o                         
   2  12   4       1486.12       1728.70        93.55 o                         
   3  12   4      95708.57      94447.11       718.38 o                         
   4  12   4       1830.68       2156.52       109.13 o                         
   5  12   4      56572.40      54669.23       507.03 o                         
   6  12   4       1127.00       1218.98       101.79 o                         
   7  12   4      16112.80      16021.78       308.27 o                         
   8  12   4         90.72         36.74       101.74 o                         
   9  12   4       2912.89       2891.75       157.00 o                         
  10  12   4       1052.91        985.30       130.64 o                         
  11  12   4        399.16        440.57       119.88 o                         
  12  12   4       1861.86       2030.69       173.47 o                         
  13  12   4        113.42       1238.42       537.13 o                         
 -13  13   4      13507.61      13899.37      1337.65 o                         
 -12  13   4       5671.76       5729.26       477.38 o                         
 -11  13   4      14311.00      14643.22       430.33 o                         
 -10  13   4       9668.47      10033.87       349.95 o                         
  -9  13   4      11809.94      11727.25       344.01 o                         
  -8  13   4      10035.55       9871.68       308.87 o                         
  -7  13   4       7442.81       7130.60       227.25 o                         
  -6  13   4       8686.63       8455.08       240.61 o                         
  -5  13   4       5105.75       4885.14       173.53 o                         
  -4  13   4       5739.67       5346.20       166.71 o                         
  -3  13   4       1597.08       1691.70       111.27 o                         
  -2  13   4       3720.73       3760.84       122.85 o                         
  -1  13   4       2300.81       2294.96       103.31 o                         
   0  13   4        476.70        459.02        80.86 o                         
   1  13   4      10029.02      10183.78       212.93 o                         
   2  13   4         40.83        -27.20        66.87 o                         
   3  13   4      12900.88      12983.67       262.61 o                         
   4  13   4       3386.52       3132.96       133.88 o                         
   5  13   4      13527.76      13820.67       256.16 o                         
   6  13   4      12085.15      11621.56       274.79 o                         
   7  13   4       7821.98       7626.37       235.14 o                         
   8  13   4      17138.49      16759.88       350.29 o                         
   9  13   4       6403.71       5863.93       228.81 o                         
  10  13   4      15027.21      14443.42       358.05 o                         
  11  13   4       4800.21       4876.46       224.98 o                         
  12  13   4       6801.63       6895.42       352.67 o                         
  13  13   4       7369.07       7660.32       557.85 o                         
 -12  14   4       3508.23       3741.90       705.99 o                         
 -11  14   4        932.78        958.53       207.48 o                         
 -10  14   4       5038.61       4833.53       249.68 o                         
  -9  14   4         56.27       -129.35       138.64 o                         
  -8  14   4      10936.12      11023.85       335.52 o                         
  -7  14   4        993.37        947.82       118.10 o                         
  -6  14   4      22909.53      23128.54       409.62 o                         
  -5  14   4         34.61         87.28        96.01 o                         
  -4  14   4      53332.18      53756.18       619.39 o                         
  -3  14   4       8984.69       9184.26       223.63 o                         
  -2  14   4     116464.47     116143.52       972.90 o                         
  -1  14   4      23371.27      23575.72       393.83 o                         
   0  14   4     157942.80     154692.66      1244.72 o                         
   1  14   4      24966.23      25454.45       353.50 o                         
   2  14   4     112072.05     110839.24       941.12 o                         
   3  14   4      14266.91      14176.00       284.91 o                         
   4  14   4      54773.20      53971.30       590.02 o                         
   5  14   4       4175.05       4362.27       165.73 o                         
   6  14   4      22995.68      22611.27       416.17 o                         
   7  14   4        665.17        526.28       129.24 o                         
   8  14   4       8017.77       8153.70       266.03 o                         
   9  14   4        156.05         50.75       115.48 o                         
  10  14   4       2485.48       2101.83       248.86 o                         
  11  14   4        478.91        114.85       122.42 o                         
  12  14   4        219.85         24.40       288.18 o                         
 -11  15   4       2596.12       2442.93       443.14 o                         
 -10  15   4       2086.14       2223.11       196.29 o                         
  -9  15   4       5649.00       5718.26       267.41 o                         
  -8  15   4        265.64        123.24       134.46 o                         
  -7  15   4       7498.32       7983.45       290.48 o                         
  -6  15   4        994.80        948.90       121.44 o                         
  -5  15   4       7390.95       7012.42       230.88 o                         
  -4  15   4       5571.03       5394.68       209.02 o                         
  -3  15   4       5399.46       5080.47       216.34 o                         
  -2  15   4       4125.88       3986.98       170.87 o                         
  -1  15   4        449.64        400.69       109.88 o                         
   0  15   4        237.09        317.24        83.81 o                         
   1  15   4       2403.08       2380.60       142.82 o                         
   2  15   4        164.30         90.98       101.01 o                         
   3  15   4      11168.29      10718.77       257.20 o                         
   4  15   4       3110.27       2830.57       143.84 o                         
   5  15   4      19074.44      18600.47       398.94 o                         
   6  15   4       2661.61       2415.89       163.70 o                         
   7  15   4      22568.09      22586.12       442.39 o                         
   8  15   4       1663.05       1413.99       145.39 o                         
   9  15   4      14108.07      14050.17       382.65 o                         
  10  15   4        306.13        161.77       134.42 o                         
  11  15   4      12668.16      13149.40       542.07 o                         
 -11  16   4        662.26        604.98       489.17 o                         
 -10  16   4       1497.06       1009.08       339.34 o                         
  -9  16   4         94.15         68.32       138.20 o                         
  -8  16   4       1765.14       2165.03       182.94 o                         
  -7  16   4        429.21        253.29       134.31 o                         
  -6  16   4        587.26        547.54       129.37 o                         
  -5  16   4       2779.58       2644.60       170.60 o                         
  -4  16   4          3.34         59.83       109.40 o                         
  -3  16   4       7196.81       7310.72       262.42 o                         
  -2  16   4       3857.55       3757.35       182.56 o                         
  -1  16   4      13565.24      13606.16       326.22 o                         
   0  16   4      12059.01      11863.15       332.46 o                         
   1  16   4      16540.09      17055.77       362.60 o                         
   2  16   4      12396.08      12339.92       299.99 o                         
   3  16   4      15166.26      14910.57       333.65 o                         
   4  16   4       5748.90       5306.44       203.18 o                         
   5  16   4       5330.80       4952.35       232.31 o                         
   6  16   4       1781.84       1685.84       161.31 o                         
   7  16   4       1516.84       1200.53       140.72 o                         
   8  16   4         92.81        129.51       124.44 o                         
   9  16   4         49.04        148.15       132.17 o                         
  10  16   4         32.46       -191.33       191.33 o                         
  11  16   4         35.82       -372.36       372.36 o                         
  -9  17   4         67.60       -503.97       503.97 o                         
  -8  17   4        346.34        176.78       146.19 o                         
  -7  17   4       1409.45       1613.74       193.50 o                         
  -6  17   4       2433.99       2399.80       201.98 o                         
  -5  17   4       2534.38       2101.69       169.81 o                         
  -4  17   4       2564.06       2463.28       175.11 o                         
  -3  17   4       1906.27       1692.63       156.83 o                         
  -2  17   4        166.72        286.81       118.42 o                         
  -1  17   4        416.65        390.51       121.15 o                         
   0  17   4       1392.94       1610.39       165.51 o                         
   1  17   4       4369.48       4299.48       207.19 o                         
   2  17   4       7465.60       7603.86       268.03 o                         
   3  17   4      12676.46      12117.70       323.98 o                         
   4  17   4      10713.57      10214.05       331.75 o                         
   5  17   4      13081.45      12425.11       370.35 o                         
   6  17   4       7535.23       7224.36       292.67 o                         
   7  17   4       8371.44       7988.85       300.33 o                         
   8  17   4       4780.26       4764.04       245.08 o                         
   9  17   4       2870.94       2857.33       387.83 o                         
  10  17   4       2867.60       2928.70       553.30 o                         
  -8  18   4        201.54         90.57       510.49 o                         
  -7  18   4       7451.34       7187.94       328.33 o                         
  -6  18   4        656.83        572.41       211.69 o                         
  -5  18   4       5071.62       4688.28       229.85 o                         
  -4  18   4       1164.10       1119.61       146.51 o                         
  -3  18   4       2180.00       2031.63       171.32 o                         
  -2  18   4       2187.98       2047.29       202.52 o                         
  -1  18   4        664.17        584.21       189.88 o                         
   0  18   4        752.39        476.98       129.17 o                         
   1  18   4        368.08        238.61       134.89 o                         
   2  18   4         46.58         61.59       120.13 o                         
   3  18   4        797.79        504.81       125.85 o                         
   4  18   4        211.32         43.86       145.81 o                         
   5  18   4       1965.52       1227.76       188.36 o                         
   6  18   4       1377.46       1023.82       169.70 o                         
   7  18   4         69.95        -43.82       146.10 o                         
   8  18   4        601.35        350.43       248.42 o                         
  -7  19   4         22.36       -134.40       406.04 o                         
  -6  19   4       1721.95       1186.81       326.80 o                         
  -5  19   4        561.74        387.82       149.75 o                         
  -4  19   4       3605.96       3436.20       242.49 o                         
  -3  19   4        841.61        739.50       165.70 o                         
  -2  19   4        549.17        336.97       180.88 o                         
  -1  19   4        920.35        897.46       171.56 o                         
   0  19   4          1.93        -84.87       138.32 o                         
   1  19   4        860.75        919.55       150.97 o                         
   2  19   4        281.35         60.77       137.06 o                         
   3  19   4        805.21        487.45       168.94 o                         
   4  19   4       2083.10       2008.79       207.62 o                         
   5  19   4        717.73        394.77       237.49 o                         
   6  19   4       3033.60       2810.83       259.99 o                         
   7  19   4        603.08        821.41       355.62 o                         
  -6  20   4      11366.66      10595.32       986.11 o                         
  -5  20   4      10451.62       9619.34       633.77 o                         
  -4  20   4      11447.65      10734.27       654.73 o                         
  -3  20   4      14728.94      14311.93       564.76 o                         
  -2  20   4      11662.48      12046.28       458.94 o                         
  -1  20   4      16531.64      16366.81       527.62 o                         
   0  20   4       4261.77       3755.60       285.41 o                         
   1  20   4      16019.68      15590.52       500.66 o                         
   2  20   4        800.74        643.13       167.94 o                         
   3  20   4       7254.73       7002.54       412.05 o                         
   4  20   4       1114.66       1172.62       297.63 o                         
   5  20   4       2750.17       2308.04       366.23 o                         
   6  20   4        574.23        244.98       345.87 o                         
  -4  21   4       7816.80       5998.71      1068.13 o                         
  -3  21   4         44.24       -238.06       238.06 o                         
  -2  21   4       4433.63       4217.96       406.20 o                         
  -1  21   4        229.54         48.53       182.59 o                         
   0  21   4        274.92        263.07       260.05 o                         
   1  21   4        986.82        616.91       316.89 o                         
   2  21   4       1549.76        923.07       375.71 o                         
   3  21   4       2601.94       1927.34       362.11 o                         
   4  21   4       6402.59       4680.10       800.89 o                         
 -16   1   5         83.47       -289.07       289.07 o                         
 -15   1   5       1709.23       1641.84       146.75 o                         
 -14   1   5        346.26        379.32        99.76 o                         
 -13   1   5       1934.75       1818.41       116.11 o                         
 -12   1   5       2145.54       2082.54       108.47 o                         
 -11   1   5       7068.70       6925.27       147.90 o                         
 -10   1   5       9361.00       9266.03       148.29 o                         
  -9   1   5      35464.37      34538.07       269.71 o                         
  -8   1   5      33722.49      33250.89       247.49 o                         
  -7   1   5      58678.21      57465.46       341.23 o                         
  -6   1   5      84221.81      83624.77       448.89 o                         
  -5   1   5      44796.34      43358.52       278.94 o                         
  -4   1   5     112602.80     113863.28       530.64 o                         
  -3   1   5      23198.15      22739.06       162.58 o                         
  -2   1   5      99963.37     100313.81       489.31 o                         
  -1   1   5      30056.06      31898.28       165.86 o                         
   0   1   5      20303.51      21106.29       124.79 o                         
   1   1   5       1638.69       1911.22        39.95 o                         
   2   1   5      17574.72      19251.37       122.68 o                         
   3   1   5      10360.92      11345.51        89.99 o                         
   4   1   5       7802.50       8918.77        78.32 o                         
   5   1   5       4740.85       4979.89        62.25 o                         
   6   1   5        120.68        156.63        24.12 o                         
   7   1   5       1839.16       1810.91        47.37 o                         
   8   1   5       5424.30       4963.52        77.07 o                         
   9   1   5       6484.15       6553.18       109.05 o                         
  10   1   5       5503.50       5468.00       136.69 o                         
  11   1   5      11347.81      11206.91       201.74 o                         
  12   1   5       9763.24       9911.27       199.47 o                         
  13   1   5       2734.11       2694.85       128.37 o                         
  14   1   5      10581.02      10229.99       290.34 o                         
  15   1   5        923.93       1103.73       158.82 o                         
  16   1   5       3066.85       2926.57       271.91 o                         
 -16   2   5       1973.31        942.76       355.14 o                         
 -15   2   5        804.84        668.67       156.97 o                         
 -14   2   5       3495.72       3609.27       163.63 o                         
 -13   2   5       1509.17       1529.03       108.50 o                         
 -12   2   5       3879.67       3969.70       143.70 o                         
 -11   2   5       6093.60       6321.48       148.25 o                         
 -10   2   5      15916.67      16028.12       199.58 o                         
  -9   2   5        641.37        666.44        48.62 o                         
  -8   2   5      52848.59      53111.10       334.00 o                         
  -7   2   5       3797.32       3749.78        75.36 o                         
  -6   2   5      91415.80      90453.27       496.31 o                         
  -5   2   5      12828.25      12475.60       129.82 o                         
  -4   2   5     122556.73     122636.91       610.16 o                         
  -3   2   5      23120.63      22793.17       175.62 o                         
  -2   2   5     104467.35     106439.29       524.38 o                         
  -1   2   5      10655.02      10429.39        91.04 o                         
   0   2   5      23829.68      25133.36       181.45 o                         
   1   2   5      14922.79      14974.52       122.20 o                         
   2   2   5       2588.49       2951.68        53.61 o                         
   3   2   5       9981.62       9757.86        93.79 o                         
   4   2   5         94.77        174.56        21.28 o                         
   5   2   5      19611.42      19536.67       153.55 o                         
   6   2   5        321.52        436.16        35.69 o                         
   7   2   5      39208.15      38872.11       280.50 o                         
   8   2   5       8042.85       8102.30       141.78 o                         
   9   2   5      61144.80      60483.72       455.20 o                         
  10   2   5      12370.88      12264.48       178.93 o                         
  11   2   5      44895.01      45999.02       436.15 o                         
  12   2   5      10545.43      10530.62       227.44 o                         
  13   2   5      13774.15      14651.21       289.50 o                         
  14   2   5       4405.19       4817.23       202.48 o                         
  15   2   5       6113.81       6954.35       318.85 o                         
  16   2   5       2586.33       2896.18       264.24 o                         
 -16   3   5         91.46        -23.31       236.06 o                         
 -15   3   5        181.46        202.56       131.73 o                         
 -14   3   5        166.01        -54.99       112.41 o                         
 -13   3   5       1149.00       1325.69       106.62 o                         
 -12   3   5         54.98         41.21        73.72 o                         
 -11   3   5        698.09        865.44        80.10 o                         
 -10   3   5       2298.44       2309.01        96.27 o                         
  -9   3   5       3646.96       3443.45        97.12 o                         
  -8   3   5       5151.81       5025.29        97.79 o                         
  -7   3   5      13142.06      12484.62       148.06 o                         
  -6   3   5        596.63        717.78        49.50 o                         
  -5   3   5      57699.24      57066.63       348.19 o                         
  -4   3   5        168.80        344.05        29.16 o                         
  -3   3   5     130029.21     129229.89       593.72 o                         
  -2   3   5       1007.73       1221.47        42.81 o                         
  -1   3   5     173896.09     179500.02       739.71 o                         
   0   3   5        810.06        868.74        40.99 o                         
   1   3   5     147384.53     148782.66      1187.92 o                         
   2   3   5       7997.50       7618.64        97.66 o                         
   3   3   5      34275.45      36036.12       250.30 o                         
   4   3   5      18227.49      17557.38       143.57 o                         
   5   3   5        307.75        507.35        41.90 o                         
   6   3   5      25300.55      24661.16       223.68 o                         
   7   3   5       4047.99       3855.96        83.39 o                         
   8   3   5      15470.14      14959.51       197.87 o                         
   9   3   5       9413.26       9353.47       159.65 o                         
  10   3   5        488.46        450.86        59.73 o                         
  11   3   5      13562.33      13152.99       249.63 o                         
  12   3   5        734.66        831.85       106.54 o                         
  13   3   5       4650.53       4608.07       172.15 o                         
  14   3   5       2076.06       2470.96       152.63 o                         
  15   3   5       1799.04       1726.61       243.56 o                         
  16   3   5       2426.65       2614.85       314.69 o                         
 -15   4   5       2137.70       2007.90       209.38 o                         
 -14   4   5       2734.67       2402.60       150.37 o                         
 -13   4   5       7650.52       7709.51       211.59 o                         
 -12   4   5       1993.19       2050.31       105.86 o                         
 -11   4   5      23364.71      23543.10       300.58 o                         
 -10   4   5         98.34        154.22        73.77 o                         
  -9   4   5      42595.62      41185.26       368.61 o                         
  -8   4   5        203.52        290.26        52.63 o                         
  -7   4   5      79657.57      77394.71       515.24 o                         
  -6   4   5      13917.57      13611.64       152.05 o                         
  -5   4   5     100747.34      99239.07       558.87 o                         
  -4   4   5      28959.05      28099.28       196.12 o                         
  -3   4   5      55634.41      55594.63       317.75 o                         
  -2   4   5      53617.60      53545.89       320.48 o                         
  -1   4   5      17936.50      18724.23       169.85 o                         
   0   4   5      64051.40      66253.09       609.93 o                         
   1   4   5        300.09        499.02        37.19 o                         
   2   4   5      60352.97      59763.13       377.36 o                         
   3   4   5       9597.41       9226.49       112.77 o                         
   4   4   5      90308.98      89945.77       532.79 o                         
   5   4   5       7190.26       6939.91       108.05 o                         
   6   4   5     103133.05     102174.64       602.22 o                         
   7   4   5       2826.96       2823.71        75.64 o                         
   8   4   5     120518.48     121892.85       715.43 o                         
   9   4   5        552.94        556.61        63.93 o                         
  10   4   5      82262.63      83469.07       665.49 o                         
  11   4   5       4395.14       4742.82       165.24 o                         
  12   4   5      55326.99      56515.43       641.40 o                         
  13   4   5       8076.66       8494.05       240.51 o                         
  14   4   5      20720.71      21424.71       394.27 o                         
  15   4   5       6820.17       7786.05       328.80 o                         
  16   4   5       3406.76       3313.79       502.91 o                         
 -15   5   5        909.97        716.63       190.20 o                         
 -14   5   5       6084.54       6319.51       225.01 o                         
 -13   5   5       6456.65       6329.10       202.20 o                         
 -12   5   5       3569.97       3873.74       141.66 o                         
 -11   5   5      16340.55      16647.47       270.18 o                         
 -10   5   5       8389.97       8655.02       188.14 o                         
  -9   5   5      33768.32      34279.81       368.61 o                         
  -8   5   5       4244.22       4232.06       121.77 o                         
  -7   5   5      60917.84      60928.41       457.03 o                         
  -6   5   5       5599.38       5477.00       113.78 o                         
  -5   5   5      68523.69      68721.24       453.19 o                         
  -4   5   5      47555.84      47185.54       335.44 o                         
  -3   5   5      26146.16      25550.94       201.81 o                         
  -2   5   5      96469.48      96571.80       487.86 o                         
  -1   5   5      28239.14      27213.18       218.82 o                         
   0   5   5      84606.46      87672.84       511.18 o                         
   1   5   5      29076.68      28841.22       244.35 o                         
   2   5   5      36171.33      37614.90       277.70 o                         
   3   5   5      22985.55      22742.86       214.70 o                         
   4   5   5        685.81       1078.54        58.11 o                         
   5   5   5      33982.78      34380.64       301.38 o                         
   6   5   5      17972.87      17304.48       202.08 o                         
   7   5   5       8047.35       8258.46       138.08 o                         
   8   5   5      37378.70      36667.49       342.14 o                         
   9   5   5        281.65        342.47        70.44 o                         
  10   5   5      21114.15      20996.83       304.83 o                         
  11   5   5      10624.39      11287.37       242.15 o                         
  12   5   5       7426.27       8015.93       235.53 o                         
  13   5   5      30007.48      30653.58       507.34 o                         
  14   5   5       4936.38       5192.21       232.09 o                         
  15   5   5      30567.05      30589.35       682.66 o                         
  16   5   5       1629.69       1430.55       465.57 o                         
 -15   6   5       4035.59       3953.80       303.00 o                         
 -14   6   5      10898.38      10909.62       302.76 o                         
 -13   6   5       1406.38       1017.84       112.95 o                         
 -12   6   5      28419.05      28495.40       393.76 o                         
 -11   6   5         56.96        -76.03        76.03 o                         
 -10   6   5      50164.14      49292.71       490.15 o                         
  -9   6   5        493.12        358.67        81.48 o                         
  -8   6   5      55021.80      54616.00       510.15 o                         
  -7   6   5         41.47         19.50        55.95 o                         
  -6   6   5      30194.71      29713.93       318.80 o                         
  -5   6   5         89.91        293.87        53.43 o                         
  -4   6   5       3803.93       3733.72        80.49 o                         
  -3   6   5        717.46        679.07        44.01 o                         
  -2   6   5       1775.08       1740.39        53.91 o                         
  -1   6   5       4835.59       4674.34        85.43 o                         
   0   6   5      22848.11      22252.61       191.73 o                         
   1   6   5      55042.38      55185.11       578.33 o                         
   2   6   5      41284.43      40260.45       310.98 o                         
   3   6   5      68872.69      67498.05       501.11 o                         
   4   6   5      56111.57      56039.92       428.69 o                         
   5   6   5      86681.55      86317.09       547.28 o                         
   6   6   5      48007.66      46600.83       381.90 o                         
   7   6   5      63985.57      64126.03       477.03 o                         
   8   6   5      28177.06      28310.12       310.87 o                         
   9   6   5      33919.70      34294.41       402.28 o                         
  10   6   5       9205.57       9595.55       213.65 o                         
  11   6   5      19801.73      20598.20       328.18 o                         
  12   6   5        261.42        232.59        98.63 o                         
  13   6   5       7326.79       8529.80       275.10 o                         
  14   6   5       1350.16       1762.00       212.52 o                         
  15   6   5       1945.61       2394.94       216.93 o                         
 -15   7   5       6143.15       6659.96       549.98 o                         
 -14   7   5      13361.17      13368.88       350.09 o                         
 -13   7   5       7988.05       8521.07       268.59 o                         
 -12   7   5      23739.12      23869.76       373.61 o                         
 -11   7   5       7097.32       7394.59       205.77 o                         
 -10   7   5      51677.41      51079.78       540.40 o                         
  -9   7   5        407.39        470.39        88.57 o                         
  -8   7   5      78027.82      76081.21       658.47 o                         
  -7   7   5       3923.85       3572.47       129.49 o                         
  -6   7   5      78989.23      77549.41       609.25 o                         
  -5   7   5      11337.31      10749.87       153.62 o                         
  -4   7   5      87230.59      86483.31       539.11 o                         
  -3   7   5      31750.73      31462.35       259.65 o                         
  -2   7   5     103713.63     102452.30       582.57 o                         
  -1   7   5      55161.75      55544.44       371.92 o                         
   0   7   5      61747.73      61277.82       508.81 o                         
   1   7   5      35261.38      35761.88       336.30 o                         
   2   7   5      36751.01      36889.67       279.40 o                         
   3   7   5       3928.93       4184.03       110.67 o                         
   4   7   5       2652.55       2601.67        84.04 o                         
   5   7   5        326.70        322.70        47.68 o                         
   6   7   5        291.09        418.86        40.13 o                         
   7   7   5       7747.90       7817.49       162.61 o                         
   8   7   5       6921.14       7070.40       155.93 o                         
   9   7   5      26771.46      26568.61       338.71 o                         
  10   7   5      31646.36      31375.03       425.96 o                         
  11   7   5      27161.15      28196.80       382.32 o                         
  12   7   5      39580.41      39282.00       627.85 o                         
  13   7   5      16266.81      16568.77       414.87 o                         
  14   7   5      30292.42      30697.83       571.30 o                         
  15   7   5       6843.37       7598.93       434.20 o                         
 -15   8   5        293.82        843.51       365.09 o                         
 -14   8   5       1009.92        881.74       154.57 o                         
 -13   8   5       3634.72       3407.37       186.27 o                         
 -12   8   5        280.06        194.83        95.89 o                         
 -11   8   5       9381.03       9174.60       231.87 o                         
 -10   8   5        111.23         46.30        81.98 o                         
  -9   8   5       7301.54       7095.61       192.88 o                         
  -8   8   5        160.71        245.73        80.16 o                         
  -7   8   5        233.95        339.43        75.96 o                         
  -6   8   5       2488.78       2668.04       104.24 o                         
  -5   8   5      10894.06      10914.53       149.27 o                         
  -4   8   5       3448.28       3834.18        91.08 o                         
  -3   8   5      66071.64      66602.90       438.04 o                         
  -2   8   5        230.01        302.49        45.88 o                         
  -1   8   5     158898.67     157190.23       915.68 o                         
   0   8   5       2172.52       2181.18        60.33 o                         
   1   8   5     203005.42     198742.95      1257.60 o                         
   2   8   5      13893.45      13970.44       169.12 o                         
   3   8   5     218534.81     209291.08      1112.48 o                         
   4   8   5      40745.70      40404.54       369.42 o                         
   5   8   5     203100.55     198964.16      1083.41 o                         
   6   8   5      32465.67      31824.19       317.84 o                         
   7   8   5     151541.95     147654.92       962.78 o                         
   8   8   5      20192.24      20577.64       297.13 o                         
   9   8   5      88756.09      87045.72       713.80 o                         
  10   8   5       8942.01       9511.93       233.84 o                         
  11   8   5      33797.25      33309.21       503.02 o                         
  12   8   5       2592.97       3072.84       169.56 o                         
  13   8   5       3988.23       3828.63       213.85 o                         
  14   8   5        408.49        676.90       149.25 o                         
  15   8   5        244.47        415.61       290.09 o                         
 -14   9   5       3073.97       2782.20       228.06 o                         
 -13   9   5       7324.48       7379.70       253.41 o                         
 -12   9   5        968.11        942.91       111.67 o                         
 -11   9   5       7321.82       7396.90       236.00 o                         
 -10   9   5       1013.38       1049.28       113.82 o                         
  -9   9   5       6479.01       6789.19       193.62 o                         
  -8   9   5       6351.69       6481.09       181.25 o                         
  -7   9   5      13331.16      13623.97       235.51 o                         
  -6   9   5      15915.16      15936.81       221.27 o                         
  -5   9   5      44509.78      43837.93       376.19 o                         
  -4   9   5      22488.15      22269.99       242.59 o                         
  -3   9   5      88230.62      87341.82       566.63 o                         
  -2   9   5       5349.72       5458.20       106.48 o                         
  -1   9   5     107756.45     106565.08       867.04 o                         
   0   9   5       1226.51       1217.18        59.85 o                         
   1   9   5      72405.41      70592.95       492.83 o                         
   2   9   5       1362.38       1467.89        81.99 o                         
   3   9   5      23786.68      23194.87       292.15 o                         
   4   9   5       1105.52       1315.77        80.27 o                         
   5   9   5         38.43        111.47        49.31 o                         
   6   9   5       1933.28       1894.87        85.28 o                         
   7   9   5      19970.92      19088.64       279.11 o                         
   8   9   5       6105.49       6086.85       175.93 o                         
   9   9   5      26010.62      25785.07       409.62 o                         
  10   9   5      13526.64      13652.44       318.25 o                         
  11   9   5      24448.68      24655.93       439.83 o                         
  12   9   5      26650.07      27557.83       492.05 o                         
  13   9   5      21845.60      21707.60       478.95 o                         
  14   9   5      21920.73      22102.58       667.01 o                         
  15   9   5      18928.97      18548.83      1915.62 o                         
 -14  10   5        865.01        845.06       339.59 o                         
 -13  10   5       4275.20       4636.34       218.42 o                         
 -12  10   5       2888.70       3062.73       172.42 o                         
 -11  10   5       4603.89       4654.22       187.61 o                         
 -10  10   5       6927.40       6786.44       217.90 o                         
  -9  10   5       8420.14       8780.97       233.76 o                         
  -8  10   5       8531.99       8287.41       206.82 o                         
  -7  10   5       9118.60       9449.74       210.10 o                         
  -6  10   5       2910.38       2714.36       106.76 o                         
  -5  10   5       8506.55       8671.85       155.19 o                         
  -4  10   5       1040.22       1295.68        74.33 o                         
  -3  10   5      20404.52      20889.11       231.90 o                         
  -2  10   5      21315.88      21636.77       245.62 o                         
  -1  10   5      27882.45      28138.78       258.05 o                         
   0  10   5     117749.01     115936.86      1243.07 o                         
   1  10   5      28195.13      26783.72       239.62 o                         
   2  10   5     233463.72     227385.59      1292.56 o                         
   3  10   5      17368.37      17161.89       233.30 o                         
   4  10   5     228095.12     226896.92      1502.83 o                         
   5  10   5       6047.54       6326.93       182.23 o                         
   6  10   5     168609.91     164713.45      1080.58 o                         
   7  10   5        392.37        410.81        88.81 o                         
   8  10   5      93487.14      92565.91       798.67 o                         
   9  10   5         86.40        300.92       101.99 o                         
  10  10   5      37854.82      36698.62       547.88 o                         
  11  10   5         39.44        130.27       114.02 o                         
  12  10   5      11331.09      10679.53       315.79 o                         
  13  10   5        724.24        967.41       181.35 o                         
  14  10   5       2218.64       1701.68       321.39 o                         
 -14  11   5       1388.74        771.13       314.49 o                         
 -13  11   5        166.65        457.45       180.92 o                         
 -12  11   5       2799.04       3323.93       201.55 o                         
 -11  11   5       1607.29       1593.55       137.12 o                         
 -10  11   5       3286.12       3211.83       159.31 o                         
  -9  11   5       6688.37       6595.67       210.39 o                         
  -8  11   5       1206.32       1159.98       108.95 o                         
  -7  11   5      11788.03      11901.34       253.58 o                         
  -6  11   5        944.75       1011.27        79.28 o                         
  -5  11   5      12574.06      12545.23       209.59 o                         
  -4  11   5       9598.95      10218.35       175.93 o                         
  -3  11   5      24472.39      24770.62       276.11 o                         
  -2  11   5      23376.86      23386.63       250.48 o                         
  -1  11   5      22845.27      22041.55       340.19 o                         
   0  11   5      29446.36      29064.31       349.92 o                         
   1  11   5      20550.36      20117.64       249.44 o                         
   2  11   5      17598.80      17548.55       257.05 o                         
   3  11   5      16606.96      16255.41       245.28 o                         
   4  11   5       2579.10       2645.71       130.11 o                         
   5  11   5      10359.02      10150.44       213.57 o                         
   6  11   5        689.64        773.37        99.83 o                         
   7  11   5       4623.92       4664.79       168.70 o                         
   8  11   5       6664.12       6498.41       218.80 o                         
   9  11   5       1445.94       1573.11       140.06 o                         
  10  11   5       6064.85       6026.29       219.06 o                         
  11  11   5       9024.22       9140.67       282.20 o                         
  12  11   5       4886.34       5151.35       236.02 o                         
  13  11   5      11606.87      12296.42       511.93 o                         
 -13  12   5        603.14        544.16       273.65 o                         
 -12  12   5       2584.17       2798.22       218.80 o                         
 -11  12   5        148.58        146.13       125.47 o                         
 -10  12   5       6316.75       6531.30       239.98 o                         
  -9  12   5        877.37        685.52       107.62 o                         
  -8  12   5       4413.08       4503.50       170.54 o                         
  -7  12   5       6943.13       6666.04       180.17 o                         
  -6  12   5       4856.27       5165.08       152.36 o                         
  -5  12   5       8668.41       8453.22       180.46 o                         
  -4  12   5       4264.30       4167.93       120.87 o                         
  -3  12   5         32.01        114.90        73.86 o                         
  -2  12   5      15084.45      14687.53       219.50 o                         
  -1  12   5      16962.95      17114.12       231.68 o                         
   0  12   5      28131.79      28210.54       464.04 o                         
   1  12   5      60783.14      60955.57       546.34 o                         
   2  12   5      29914.30      29542.97       346.45 o                         
   3  12   5     110878.81     110276.39       888.15 o                         
   4  12   5      23468.40      23538.07       333.45 o                         
   5  12   5     108979.07     107110.66       794.98 o                         
   6  12   5       1363.06       1562.71       116.80 o                         
   7  12   5      57772.50      57691.49       629.10 o                         
   8  12   5       2931.15       3178.88       189.20 o                         
   9  12   5      22613.33      21959.07       405.07 o                         
  10  12   5       7776.79       7941.65       253.73 o                         
  11  12   5       4727.90       4106.93       196.64 o                         
  12  12   5       3849.86       4018.05       216.38 o                         
  13  12   5       2072.16       3391.66       724.41 o                         
 -13  13   5      23736.80      21967.43      1655.61 o                         
 -12  13   5       4098.21       4511.30       433.31 o                         
 -11  13   5      23265.20      24230.93       568.17 o                         
 -10  13   5        670.60        887.17       148.99 o                         
  -9  13   5      16924.49      16134.86       402.38 o                         
  -8  13   5        417.47        428.10       124.11 o                         
  -7  13   5       5639.00       5212.84       221.93 o                         
  -6  13   5       2159.75       2009.47       131.55 o                         
  -5  13   5        601.94        584.87        97.93 o                         
  -4  13   5       3737.51       3854.23       164.15 o                         
  -3  13   5        441.76        422.99       101.38 o                         
  -2  13   5      12674.63      12821.71       231.19 o                         
  -1  13   5       1709.81       1654.90        90.91 o                         
   0  13   5      33457.74      34145.68       553.42 o                         
   1  13   5       4366.67       4534.41       145.14 o                         
   2  13   5      20605.42      19401.34       311.93 o                         
   3  13   5       8670.51       8900.42       218.66 o                         
   4  13   5      10146.40       9883.68       219.51 o                         
   5  13   5       7502.82       7865.95       191.89 o                         
   6  13   5       2419.36       2153.92       133.41 o                         
   7  13   5       4747.18       4822.12       194.49 o                         
   8  13   5         38.44        225.77       105.92 o                         
   9  13   5        335.34        306.28       119.45 o                         
  10  13   5         15.08        -95.77       125.97 o                         
  11  13   5         85.01        210.24       157.49 o                         
  12  13   5        827.75        445.43       169.95 o                         
  13  13   5         28.01        -77.32       399.93 o                         
 -11  14   5        158.76        181.05       208.61 o                         
 -10  14   5       9072.73       9042.17       328.73 o                         
  -9  14   5          1.99         35.21       205.33 o                         
  -8  14   5      26506.04      26649.69       522.85 o                         
  -7  14   5        427.57        419.68       108.49 o                         
  -6  14   5      38806.42      37802.44       538.50 o                         
  -5  14   5       3994.32       4105.86       170.45 o                         
  -4  14   5      40270.47      39443.08       523.80 o                         
  -3  14   5      12497.74      12658.78       263.21 o                         
  -2  14   5      30659.97      29973.02       441.11 o                         
  -1  14   5      12517.88      12529.01       266.36 o                         
   0  14   5      12413.50      12239.95       261.27 o                         
   1  14   5      17029.40      16615.71       291.34 o                         
   2  14   5       1389.72       1330.18       120.34 o                         
   3  14   5       8907.11       8404.90       224.03 o                         
   4  14   5        167.03        214.82        93.61 o                         
   5  14   5       2853.33       2984.31       156.23 o                         
   6  14   5        731.76        779.56       111.03 o                         
   7  14   5        221.24        259.33       107.51 o                         
   8  14   5         33.90        130.35       114.41 o                         
   9  14   5        261.26        371.24       130.06 o                         
  10  14   5         68.19        143.03       129.75 o                         
  11  14   5       1132.20       1079.84       165.10 o                         
  12  14   5         75.25        120.34       240.05 o                         
 -11  15   5         28.72       -489.34       489.34 o                         
 -10  15   5      19471.90      19577.29       485.10 o                         
  -9  15   5        947.02        917.85       175.18 o                         
  -8  15   5       9781.21       9812.14       330.11 o                         
  -7  15   5       4138.13       4237.17       226.30 o                         
  -6  15   5       7269.64       6990.37       236.96 o                         
  -5  15   5       1014.85        959.49       137.64 o                         
  -4  15   5       5488.44       5396.91       228.55 o                         
  -3  15   5       1587.76       1601.53       137.33 o                         
  -2  15   5       3033.94       3168.78       156.67 o                         
  -1  15   5       6640.97       6867.63       217.93 o                         
   0  15   5        689.30        769.26        98.78 o                         
   1  15   5      13001.32      12797.39       318.36 o                         
   2  15   5        125.54        130.87       107.25 o                         
   3  15   5      17683.88      16858.89       325.95 o                         
   4  15   5        493.00        504.24        99.24 o                         
   5  15   5      10384.66       9708.07       281.13 o                         
   6  15   5       1941.35       1951.36       160.14 o                         
   7  15   5       5444.05       4973.01       218.51 o                         
   8  15   5       2457.52       2211.34       164.63 o                         
   9  15   5       2402.83       1808.34       162.72 o                         
  10  15   5        636.32        590.54       128.73 o                         
  11  15   5        555.38        247.95       201.25 o                         
 -10  16   5       8077.33       9322.33      1035.76 o                         
  -9  16   5       3731.73       3552.48       230.91 o                         
  -8  16   5       5248.72       5531.53       300.09 o                         
  -7  16   5       5658.38       5815.63       265.64 o                         
  -6  16   5        168.17        260.09       152.33 o                         
  -5  16   5       8640.19       8495.17       282.62 o                         
  -4  16   5        407.89        245.74       114.62 o                         
  -3  16   5       9396.10       9434.07       299.58 o                         
  -2  16   5        193.60        148.70       101.43 o                         
  -1  16   5      14605.79      14637.42       357.96 o                         
   0  16   5         84.04         84.63       119.95 o                         
   1  16   5      29063.06      29246.65       484.68 o                         
   2  16   5       3835.93       3702.22       191.51 o                         
   3  16   5      35668.62      35112.41       527.29 o                         
   4  16   5       9819.30       9581.07       296.94 o                         
   5  16   5      21716.43      21405.88       471.97 o                         
   6  16   5       7405.73       7050.15       268.98 o                         
   7  16   5       9515.51       9204.74       299.55 o                         
   8  16   5       6389.96       6031.38       266.16 o                         
   9  16   5       4780.49       5214.96       254.29 o                         
  10  16   5       8508.61       7163.83       596.28 o                         
  -8  17   5       5259.83       5250.15       288.97 o                         
  -7  17   5       6038.92       6391.06       302.90 o                         
  -6  17   5      10706.77      10227.05       365.89 o                         
  -5  17   5       1204.36       1009.85       138.87 o                         
  -4  17   5      18521.96      17803.13       425.96 o                         
  -3  17   5        432.49        203.60       126.27 o                         
  -2  17   5      17460.25      17235.70       441.24 o                         
  -1  17   5       1492.29       1440.48       164.34 o                         
   0  17   5       8960.06       8903.97       326.73 o                         
   1  17   5       1320.78       1053.23       143.41 o                         
   2  17   5        656.76        478.67       116.03 o                         
   3  17   5        265.03        188.07       107.90 o                         
   4  17   5        415.75        315.70       135.35 o                         
   5  17   5        181.23        -39.85       128.05 o                         
   6  17   5       3616.77       3495.60       222.55 o                         
   7  17   5        859.54        680.41       173.88 o                         
   8  17   5       5002.57       4918.54       279.08 o                         
   9  17   5        361.26        623.82       314.85 o                         
  10  17   5       3747.17       2887.51       911.29 o                         
  -8  18   5       2744.25       2501.03       455.89 o                         
  -7  18   5       4660.50       4548.64       339.27 o                         
  -6  18   5       4215.20       3968.10       256.76 o                         
  -5  18   5       2569.97       2523.25       270.95 o                         
  -4  18   5       9012.97       8978.05       316.50 o                         
  -3  18   5        328.21        334.72       152.88 o                         
  -2  18   5      22700.11      22776.57       627.11 o                         
  -1  18   5        403.18        554.45       156.29 o                         
   0  18   5      31848.43      31585.39       631.88 o                         
   1  18   5       2285.78       2262.35       180.17 o                         
   2  18   5      30065.73      29083.37       576.85 o                         
   3  18   5        779.59        498.52       128.19 o                         
   4  18   5      29634.48      28953.52       627.67 o                         
   5  18   5        907.79        719.40       151.58 o                         
   6  18   5      26983.89      25714.25       703.28 o                         
   7  18   5       1043.76       1011.29       194.51 o                         
   8  18   5      14698.83      13274.90       844.14 o                         
   9  18   5         47.26       -368.17       453.40 o                         
  -7  19   5      18304.07      17921.07      1031.95 o                         
  -6  19   5       1714.53       1008.36       236.03 o                         
  -5  19   5      22579.42      23341.12       596.02 o                         
  -4  19   5         85.33        -57.13       146.93 o                         
  -3  19   5      36557.73      37067.47       840.33 o                         
  -2  19   5       1040.63       1467.62       213.44 o                         
  -1  19   5      37325.47      38253.36       849.82 o                         
   0  19   5       1423.57       1309.03       174.31 o                         
   1  19   5      19438.36      18966.23       502.60 o                         
   2  19   5          9.95       -143.05       143.05 o                         
   3  19   5       1486.51       1127.41       188.33 o                         
   4  19   5       2335.12       1918.35       216.98 o                         
   5  19   5       3480.35       2817.55       262.19 o                         
   6  19   5       5225.56       5032.90       372.37 o                         
   7  19   5       7065.51       5319.36       819.00 o                         
  -6  20   5        777.35        234.35       361.29 o                         
  -4  20   5        402.42         76.85       213.65 o                         
  -3  20   5       1726.18       2229.46       280.59 o                         
  -2  20   5          8.38        108.92       195.71 o                         
  -1  20   5       2204.77       2739.05       239.86 o                         
   0  20   5       2232.98       2098.62       241.00 o                         
   1  20   5       2973.35       3177.91       247.99 o                         
   2  20   5       3580.10       3302.46       289.35 o                         
   3  20   5       5333.04       5222.03       492.15 o                         
   4  20   5       2205.02       1726.92       280.97 o                         
   5  20   5       7004.33       6410.85       700.72 o                         
   6  20   5       2063.34       1826.60       511.82 o                         
  -3  21   5       1084.75       1219.05       288.28 o                         
  -2  21   5      31067.74      31717.60      1269.62 o                         
  -1  21   5        898.70       1029.59       314.03 o                         
   0  21   5      18963.73      18620.65       921.07 o                         
   1  21   5       1090.33       1102.93       351.21 o                         
   2  21   5       8329.02       7181.58       893.40 o                         
   3  21   5        431.40        326.43       247.58 o                         
 -15   0   6       5722.58       5850.29       323.64 o                         
 -14   0   6      36432.48      37196.86       705.06 o                         
 -13   0   6      32606.54      32210.57       625.53 o                         
 -12   0   6      65777.88      66581.13       856.69 o                         
 -11   0   6      69574.95      69117.54       788.49 o                         
 -10   0   6      75497.30      76842.91       714.71 o                         
  -9   0   6      86870.80      85342.02       703.44 o                         
  -8   0   6      66101.20      68095.83       584.29 o                         
  -7   0   6     107967.19     106165.89       783.07 o                         
  -6   0   6      34201.94      35078.38       364.96 o                         
  -5   0   6      89571.70      87554.43       668.85 o                         
  -4   0   6        718.74       1024.34        69.07 o                         
  -3   0   6      63549.28      62908.73       521.06 o                         
  -2   0   6      12910.41      13420.27       193.57 o                         
  -1   0   6      71453.83      76915.95       606.84 o                         
   0   0   6      95925.87     100093.21       672.69 o                         
   1   0   6         85.53        110.34        46.00 o                         
   2   0   6      33056.65      33619.82       294.64 o                         
   3   0   6      25209.17      25801.22       223.59 o                         
   4   0   6      33733.70      33775.07       269.99 o                         
   5   0   6      37662.71      37846.09       288.99 o                         
   6   0   6      53229.19      54484.08       401.26 o                         
   7   0   6      23782.92      23286.12       217.03 o                         
   8   0   6      43753.03      43636.05       354.42 o                         
   9   0   6        207.09        342.82       130.68 o                         
  10   0   6      46981.10      47839.59       623.16 o                         
  11   0   6       9273.51       9450.32       273.54 o                         
  12   0   6      43834.69      45169.65       655.50 o                         
  13   0   6      17583.95      18521.20       545.39 o                         
  14   0   6      34118.68      34423.60       884.74 o                         
  15   0   6      22047.77      22812.65       743.31 o                         
  16   0   6      14010.94      15910.55       916.52 o                         
 -16   1   6      17233.46      17875.85       987.30 o                         
 -15   1   6       3018.65       3389.87       183.96 o                         
 -14   1   6      13961.14      14557.63       306.51 o                         
 -13   1   6        183.30        366.36        91.95 o                         
 -12   1   6       5096.95       5449.08       166.65 o                         
 -11   1   6       1601.90       1584.39        99.32 o                         
 -10   1   6        152.46        292.58        52.34 o                         
  -9   1   6      24469.21      24487.46       224.65 o                         
  -8   1   6       2782.75       2921.60        78.69 o                         
  -7   1   6     104742.23     104936.39       546.27 o                         
  -6   1   6      13718.35      14079.24       146.39 o                         
  -5   1   6     215350.23     211833.61       987.31 o                         
  -4   1   6      17403.74      17590.64       167.99 o                         
  -3   1   6     303477.91     298821.53      1325.48 o                         
  -2   1   6      36978.02      38441.51       265.02 o                         
  -1   1   6     272048.94     271359.72      1128.75 o                         
   0   1   6      63711.79      66757.55       340.73 o                         
   1   1   6     164515.08     164974.66       750.10 o                         
   2   1   6      40524.67      41999.81       272.51 o                         
   3   1   6      40017.84      40719.90       223.05 o                         
   4   1   6      12004.05      12027.72       106.35 o                         
   5   1   6      15333.31      16199.07       139.95 o                         
   6   1   6        598.32        611.62        31.76 o                         
   7   1   6       2648.76       2883.11        64.16 o                         
   8   1   6       1684.97       1746.51        65.29 o                         
   9   1   6        628.73        598.88        49.57 o                         
  10   1   6       6630.50       6745.32       151.30 o                         
  11   1   6        494.35        394.51        68.21 o                         
  12   1   6       7083.75       7284.14       185.18 o                         
  13   1   6       2231.35       2250.64       132.72 o                         
  14   1   6       1939.91       2234.79       220.38 o                         
  15   1   6       3723.71       3625.39       236.99 o                         
  16   1   6        437.92        739.94       235.90 o                         
 -16   2   6       2800.12       1689.40       378.16 o                         
 -15   2   6      14638.41      15031.56       443.01 o                         
 -14   2   6      11732.69      11392.72       272.68 o                         
 -13   2   6      19834.74      20701.67       340.59 o                         
 -12   2   6      26387.59      26110.00       356.31 o                         
 -11   2   6      19814.18      20048.66       284.61 o                         
 -10   2   6      50065.20      50046.27       399.78 o                         
  -9   2   6      22547.03      22731.04       208.57 o                         
  -8   2   6      65995.20      66593.30       403.98 o                         
  -7   2   6      13538.78      13773.51       158.38 o                         
  -6   2   6      45799.89      44842.88       322.06 o                         
  -5   2   6       5001.37       5527.49        91.88 o                         
  -4   2   6      23309.41      24035.68       203.50 o                         
  -3   2   6        977.08        966.60        45.34 o                         
  -2   2   6       3947.54       4219.00        76.77 o                         
  -1   2   6      12918.75      13136.32       126.46 o                         
   0   2   6      64859.43      66573.14       457.46 o                         
   1   2   6      15915.66      16075.00       141.21 o                         
   2   2   6      93594.84      92532.73       493.32 o                         
   3   2   6      45082.92      47204.08       262.78 o                         
   4   2   6     119370.20     118341.73       574.78 o                         
   5   2   6      27814.66      28495.96       200.11 o                         
   6   2   6      58108.44      56862.59       317.09 o                         
   7   2   6      32659.19      32889.98       246.54 o                         
   8   2   6      16411.47      16564.73       192.84 o                         
   9   2   6      38434.67      39556.05       352.39 o                         
  10   2   6       1522.99       1563.37        88.07 o                         
  11   2   6      36324.98      37843.60       406.31 o                         
  12   2   6       1132.85       1234.93        96.26 o                         
  13   2   6      25276.74      26191.47       388.33 o                         
  14   2   6       4082.60       4752.15       292.93 o                         
  15   2   6      13254.30      13962.58       413.54 o                         
  16   2   6       3954.08       4074.90       474.30 o                         
 -15   3   6       8104.15       8293.12       436.94 o                         
 -14   3   6        589.92        645.48       107.10 o                         
 -13   3   6       2796.82       2758.16       132.42 o                         
 -12   3   6        506.45        473.10        88.38 o                         
 -11   3   6        387.42        417.04        72.90 o                         
 -10   3   6      17834.90      18077.39       235.52 o                         
  -9   3   6        888.88        926.15        64.16 o                         
  -8   3   6      70534.13      69795.01       445.99 o                         
  -7   3   6        355.13        378.07        45.24 o                         
  -6   3   6     211325.59     205926.33      1038.36 o                         
  -5   3   6       2766.95       2982.50        72.17 o                         
  -4   3   6     415319.59     404553.78      1683.63 o                         
  -3   3   6       3494.11       3515.83        70.95 o                         
  -2   3   6     405790.75     398356.34      1733.41 o                         
  -1   3   6       3603.03       3931.49        69.21 o                         
   0   3   6     232103.98     231666.14      1090.43 o                         
   1   3   6        716.23        907.96        45.55 o                         
   2   3   6      91582.80      91881.66       479.52 o                         
   3   3   6        584.87        812.21        49.06 o                         
   4   3   6      25781.55      26556.16       202.93 o                         
   5   3   6       3907.73       3848.51        67.20 o                         
   6   3   6       1729.66       1773.64        57.63 o                         
   7   3   6      23118.48      23387.85       227.24 o                         
   8   3   6        935.83       1015.78        60.79 o                         
   9   3   6      23966.99      23837.68       271.88 o                         
  10   3   6         68.62        178.02        53.41 o                         
  11   3   6      23662.28      24302.61       349.04 o                         
  12   3   6        160.17        185.27        86.89 o                         
  13   3   6      14021.10      14441.50       303.78 o                         
  14   3   6        277.57        301.66       108.44 o                         
  15   3   6       5630.32       6379.21       317.69 o                         
  16   3   6        890.71       1890.88       416.45 o                         
 -15   4   6       1777.76       1092.32       232.88 o                         
 -14   4   6      10977.33      12193.48       315.95 o                         
 -13   4   6      11477.11      11185.75       254.98 o                         
 -12   4   6      14060.50      14383.49       265.92 o                         
 -11   4   6      36875.26      36152.12       398.42 o                         
 -10   4   6       4733.36       4935.87       145.55 o                         
  -9   4   6      62472.88      60360.52       477.89 o                         
  -8   4   6        414.59        225.65        65.45 o                         
  -7   4   6      60942.54      60304.50       469.76 o                         
  -6   4   6       7533.72       7336.79       100.52 o                         
  -5   4   6      17882.66      17877.30       153.29 o                         
  -4   4   6       7498.97       7643.68        92.37 o                         
  -3   4   6       5745.76       5983.93        93.29 o                         
  -2   4   6        386.49        417.98        39.56 o                         
  -1   4   6      56452.81      56924.36       336.43 o                         
   0   4   6         62.59        193.67        38.09 o                         
   1   4   6     124951.45     123751.82       715.58 o                         
   2   4   6       4451.20       4692.22        91.25 o                         
   3   4   6     111778.91     110214.41       705.30 o                         
   4   4   6       8548.03       8775.88       113.13 o                         
   5   4   6      60671.67      60681.97       366.62 o                         
   6   4   6      14557.08      14917.26       173.54 o                         
   7   4   6      22055.52      21858.27       212.89 o                         
   8   4   6      10345.06      10833.62       158.26 o                         
   9   4   6       5553.41       5713.34       136.43 o                         
  10   4   6       1629.23       1867.47        99.70 o                         
  11   4   6        843.42        655.87        88.32 o                         
  12   4   6        540.41        583.59       114.20 o                         
  13   4   6        236.91        365.16        96.36 o                         
  14   4   6       2036.89       1985.95       153.92 o                         
  15   4   6        200.14        304.98       169.45 o                         
 -15   5   6        470.08        565.87       246.04 o                         
 -14   5   6       4587.76       4363.02       196.96 o                         
 -13   5   6       3475.47       3419.23       160.36 o                         
 -12   5   6       1507.52       1296.59       102.89 o                         
 -11   5   6      15004.55      14638.60       257.04 o                         
 -10   5   6       1129.79        982.65        86.38 o                         
  -9   5   6      43985.90      42987.27       435.02 o                         
  -8   5   6       1778.10       1939.81       101.29 o                         
  -7   5   6      98802.81      97236.11       639.56 o                         
  -6   5   6       1393.99       1513.96        68.01 o                         
  -5   5   6     135003.47     132280.11       700.16 o                         
  -4   5   6       4786.03       4674.71        82.96 o                         
  -3   5   6     185432.08     181032.66       860.04 o                         
  -2   5   6      16379.86      16292.32       161.47 o                         
  -1   5   6     150945.30     146089.56      1056.52 o                         
   0   5   6      23418.17      24121.19       284.16 o                         
   1   5   6      70324.23      70239.92       657.58 o                         
   2   5   6      34450.21      35005.15       288.54 o                         
   3   5   6      19676.34      19928.59       208.63 o                         
   4   5   6      43209.39      43729.75       309.74 o                         
   5   5   6        423.85        442.67        35.71 o                         
   6   5   6      16945.17      16484.63       177.80 o                         
   7   5   6      13873.17      13479.00       182.70 o                         
   8   5   6      14016.10      14143.96       193.93 o                         
   9   5   6      19906.22      20383.90       273.43 o                         
  10   5   6       8669.32       9043.08       208.74 o                         
  11   5   6      14120.65      14481.08       310.87 o                         
  12   5   6       4498.95       4764.76       195.18 o                         
  13   5   6       8829.02       9038.37       270.80 o                         
  14   5   6       3187.42       3631.95       200.03 o                         
  15   5   6       1521.33       1288.12       197.96 o                         
 -15   6   6         62.91        326.65       298.96 o                         
 -14   6   6       3574.18       3843.76       193.02 o                         
 -13   6   6        182.10          4.74        91.07 o                         
 -12   6   6       4939.74       4763.87       176.47 o                         
 -11   6   6       3270.28       3238.71       133.17 o                         
 -10   6   6      10458.26       9968.57       208.31 o                         
  -9   6   6       6763.65       7039.34       192.00 o                         
  -8   6   6       7215.70       7402.93       170.92 o                         
  -7   6   6       7917.30       8034.03       171.26 o                         
  -6   6   6        415.20        421.52        46.75 o                         
  -5   6   6       9022.90       8867.88       136.57 o                         
  -4   6   6      12508.87      12317.08       145.45 o                         
  -3   6   6       2307.09       2419.99        58.62 o                         
  -2   6   6      89619.78      88288.77       508.49 o                         
  -1   6   6        192.35        329.30        43.65 o                         
   0   6   6     187566.56     192972.34      1451.72 o                         
   1   6   6       2070.86       2324.11        59.87 o                         
   2   6   6     196932.73     194500.69      1152.75 o                         
   3   6   6       1625.94       1618.07        58.01 o                         
   4   6   6     120054.74     118982.58       760.21 o                         
   5   6   6        286.53        304.65        45.55 o                         
   6   6   6      65016.78      64635.12       469.53 o                         
   7   6   6       4033.69       4159.57       118.92 o                         
   8   6   6      31838.17      31792.92       335.86 o                         
   9   6   6       5999.40       6536.38       167.26 o                         
  10   6   6      14534.47      14843.61       264.15 o                         
  11   6   6       8136.90       8214.72       214.78 o                         
  12   6   6       7615.94       7208.46       238.68 o                         
  13   6   6       9045.57       9131.49       294.27 o                         
  14   6   6       4248.04       3916.15       237.01 o                         
  15   6   6       7828.08       8229.70       467.82 o                         
 -15   7   6       2100.97       2515.59       372.64 o                         
 -14   7   6       1370.70       1494.11       158.84 o                         
 -13   7   6       2590.55       2869.30       166.09 o                         
 -12   7   6        187.07        251.70        93.14 o                         
 -11   7   6       2430.05       2524.34       125.19 o                         
 -10   7   6         18.43        124.61        84.53 o                         
  -9   7   6       4761.27       5034.21       186.59 o                         
  -8   7   6        463.34        611.47        88.59 o                         
  -7   7   6       9477.74       9267.74       191.92 o                         
  -6   7   6        947.23        963.29        79.80 o                         
  -5   7   6       9667.35       9228.41       130.11 o                         
  -4   7   6       1690.09       1646.73        65.28 o                         
  -3   7   6       1826.86       1683.46        53.33 o                         
  -2   7   6       2737.31       2557.00        70.77 o                         
  -1   7   6       1801.07       2117.87        76.75 o                         
   0   7   6      10431.86      11041.71       141.60 o                         
   1   7   6      22058.45      23635.25       271.41 o                         
   2   7   6       4034.16       4202.25        92.69 o                         
   3   7   6      16099.83      16023.29       197.17 o                         
   4   7   6        606.76        584.36        59.90 o                         
   5   7   6       7276.99       7656.69       135.83 o                         
   6   7   6       8711.34       8421.36       122.94 o                         
   7   7   6        998.75       1067.73        78.71 o                         
   8   7   6      25100.67      24907.63       303.67 o                         
   9   7   6       1129.78       1061.53        91.86 o                         
  10   7   6      23069.91      23257.75       345.28 o                         
  11   7   6        770.62        982.51        99.47 o                         
  12   7   6       5213.54       5165.54       234.36 o                         
  13   7   6         44.57        174.18       116.38 o                         
  14   7   6        272.73        486.32       150.44 o                         
  15   7   6        497.55        484.71       271.87 o                         
 -15   8   6        662.23       1173.37       515.18 o                         
 -14   8   6       3043.03       3526.19       257.91 o                         
 -13   8   6       3503.80       3807.67       249.13 o                         
 -12   8   6       1153.64       1147.32       131.46 o                         
 -11   8   6       1150.58        991.13       106.16 o                         
 -10   8   6        164.50        169.07        90.08 o                         
  -9   8   6         52.67        -30.21        87.90 o                         
  -8   8   6        529.15        453.19        86.05 o                         
  -7   8   6        106.65        133.50        80.66 o                         
  -6   8   6       1568.32       1550.41        97.52 o                         
  -5   8   6       1219.58       1275.93        55.80 o                         
  -4   8   6        437.50        409.80        58.06 o                         
  -3   8   6       1225.84       1335.29        67.81 o                         
  -2   8   6       1345.57       1549.75        65.68 o                         
  -1   8   6       1391.57       1554.03        61.74 o                         
   0   8   6        132.49        247.86        38.04 o                         
   1   8   6       3919.52       3891.07        99.63 o                         
   2   8   6       2412.93       2533.18        80.03 o                         
   3   8   6       9634.27       9428.45       167.86 o                         
   4   8   6      20396.43      20690.52       259.29 o                         
   5   8   6      14216.50      14043.19       185.00 o                         
   6   8   6      28459.17      28122.24       305.83 o                         
   7   8   6      11786.84      11415.35       205.30 o                         
   8   8   6      25715.62      25645.41       330.62 o                         
   9   8   6       2363.22       2329.53       121.00 o                         
  10   8   6      24168.84      23961.25       389.07 o                         
  11   8   6        107.11        388.88       108.73 o                         
  12   8   6      11705.45      11751.60       346.82 o                         
  13   8   6         63.27        101.28       129.23 o                         
  14   8   6      11825.04      12683.24       625.17 o                         
  15   8   6        156.12        700.27       404.04 o                         
 -14   9   6       6581.37       6639.98       345.65 o                         
 -13   9   6      10005.08      10269.58       308.52 o                         
 -12   9   6       7474.63       7830.95       238.98 o                         
 -11   9   6      13274.32      13441.13       316.36 o                         
 -10   9   6       6148.65       6153.20       205.00 o                         
  -9   9   6      16437.89      16381.08       300.49 o                         
  -8   9   6       5005.20       4812.91       163.97 o                         
  -7   9   6      15817.00      15386.18       269.72 o                         
  -6   9   6       1049.60       1101.65        93.96 o                         
  -5   9   6      15681.61      15911.68       213.26 o                         
  -4   9   6        170.05        223.30        51.81 o                         
  -3   9   6      17993.45      18101.47       197.85 o                         
  -2   9   6        568.31        655.19        70.31 o                         
  -1   9   6      11795.30      11997.02       159.19 o                         
   0   9   6        167.44        336.97        42.11 o                         
   1   9   6      14960.71      14747.36       186.39 o                         
   2   9   6        230.96        392.54        46.12 o                         
   3   9   6      28876.03      27662.02       258.66 o                         
   4   9   6        992.12        721.06        64.59 o                         
   5   9   6      43091.51      41946.00       441.47 o                         
   6   9   6      14384.96      13354.17       207.59 o                         
   7   9   6      39053.44      37894.50       402.23 o                         
   8   9   6      18472.12      18020.55       293.41 o                         
   9   9   6      21289.92      21805.21       347.90 o                         
  10   9   6      13122.90      13191.05       314.08 o                         
  11   9   6      11207.96      11288.80       314.36 o                         
  12   9   6       9951.30      10422.32       333.88 o                         
  13   9   6       1760.54       1745.73       186.10 o                         
  14   9   6       5868.80       6134.30       567.63 o                         
 -14  10   6        250.54        283.67       213.96 o                         
 -13  10   6       4311.07       4613.82       215.35 o                         
 -12  10   6       2445.87       2763.56       164.98 o                         
 -11  10   6       3322.50       3840.72       186.29 o                         
 -10  10   6       3471.06       3523.47       172.84 o                         
  -9  10   6        669.61        681.74       103.07 o                         
  -8  10   6      13235.48      13318.82       265.68 o                         
  -7  10   6       2456.15       2334.35       119.67 o                         
  -6  10   6       7490.76       7330.17       168.10 o                         
  -5  10   6       1633.91       1533.30        87.27 o                         
  -4  10   6          8.19        105.17        41.59 o                         
  -3  10   6        290.00        375.79        63.72 o                         
  -2  10   6       2626.83       2725.18        94.05 o                         
  -1  10   6        318.76        325.97        47.91 o                         
   0  10   6      10928.61      11175.32       157.20 o                         
   1  10   6       1120.49       1147.00        57.72 o                         
   2  10   6      12646.61      12482.89       206.89 o                         
   3  10   6      10432.74      10206.33       196.23 o                         
   4  10   6       2374.26       2524.23       100.74 o                         
   5  10   6      20647.99      20685.80       318.02 o                         
   6  10   6       1361.00       1481.56       113.66 o                         
   7  10   6      31754.37      32040.49       404.25 o                         
   8  10   6       2398.39       2546.00       126.46 o                         
   9  10   6      18154.60      18572.46       360.33 o                         
  10  10   6        941.26       1105.71       152.36 o                         
  11  10   6       8739.29       9077.07       281.61 o                         
  12  10   6       2288.00       2353.72       169.45 o                         
  13  10   6       1282.25       1453.54       257.39 o                         
  14  10   6       2772.79        884.87       541.36 o                         
 -13  11   6      15895.85      15740.43       582.11 o                         
 -12  11   6      30559.84      30544.78       528.81 o                         
 -11  11   6      21711.32      21421.64       394.23 o                         
 -10  11   6      48970.59      49222.55       611.93 o                         
  -9  11   6      11086.46      10767.68       265.76 o                         
  -8  11   6      44789.49      45248.96       547.15 o                         
  -7  11   6        288.98        196.03        85.11 o                         
  -6  11   6      36778.14      36790.22       394.05 o                         
  -5  11   6       2595.12       2555.64       104.93 o                         
  -4  11   6      20868.53      21432.27       265.72 o                         
  -3  11   6       5781.41       5737.72       128.06 o                         
  -2  11   6      21692.97      21766.38       247.31 o                         
  -1  11   6       7572.00       7610.10       141.91 o                         
   0  11   6      44122.27      44507.67       573.90 o                         
   1  11   6        109.29        150.28        42.71 o                         
   2  11   6      45673.11      45023.25       522.07 o                         
   3  11   6      18448.46      17781.67       288.53 o                         
   4  11   6      42668.29      42805.77       504.35 o                         
   5  11   6      21933.76      21840.78       338.08 o                         
   6  11   6      20828.65      21378.00       359.93 o                         
   7  11   6      17270.43      16878.21       312.16 o                         
   8  11   6       4656.34       4599.90       175.65 o                         
   9  11   6      17646.74      17641.20       364.95 o                         
  10  11   6         10.00        -34.55       109.76 o                         
  11  11   6      13575.81      13859.59       343.06 o                         
  12  11   6       1384.86       1368.61       142.35 o                         
  13  11   6       7192.73       7154.41       576.15 o                         
 -13  12   6      10917.28       9725.25      1124.82 o                         
 -12  12   6       1797.54       1878.36       275.37 o                         
 -11  12   6      14066.13      14590.61       397.03 o                         
 -10  12   6       1414.36       1504.36       143.38 o                         
  -9  12   6       9483.25       9803.78       260.81 o                         
  -8  12   6       2399.56       2357.55       137.41 o                         
  -7  12   6       3960.60       3951.34       153.59 o                         
  -6  12   6       2929.75       3017.17       124.29 o                         
  -5  12   6       1584.22       1631.37        91.38 o                         
  -4  12   6        197.83        220.00        63.96 o                         
  -3  12   6       3129.77       3258.01       123.04 o                         
  -2  12   6         93.85         86.57        62.08 o                         
  -1  12   6      29158.17      29925.45       442.09 o                         
   0  12   6         75.13        183.13        59.54 o                         
   1  12   6      43965.23      44074.14       450.72 o                         
   2  12   6         74.54        161.90        71.09 o                         
   3  12   6      64460.39      65299.00       688.66 o                         
   4  12   6        969.34       1060.65       105.16 o                         
   5  12   6      86876.38      86765.32       744.27 o                         
   6  12   6        848.62        871.46       110.73 o                         
   7  12   6      62316.04      61837.86       684.94 o                         
   8  12   6        546.80        622.44       113.40 o                         
   9  12   6      39756.58      38965.66       555.83 o                         
  10  12   6        684.81        488.79       114.90 o                         
  11  12   6      24107.91      23270.65       458.50 o                         
  12  12   6        569.21        425.73       131.28 o                         
 -12  13   6       2539.54       2701.46       396.66 o                         
 -11  13   6       6274.96       6816.32       302.16 o                         
 -10  13   6         24.02        142.38       134.44 o                         
  -9  13   6      10775.19      10758.10       332.50 o                         
  -8  13   6       5880.42       5981.67       247.75 o                         
  -7  13   6      12844.82      13127.28       296.88 o                         
  -6  13   6      26730.67      27151.86       403.75 o                         
  -5  13   6       6590.47       6439.61       209.69 o                         
  -4  13   6      68639.08      67328.97       686.14 o                         
  -3  13   6       7489.19       7286.22       197.63 o                         
  -2  13   6      62741.50      64358.25       574.56 o                         
  -1  13   6      13109.46      13512.98       223.65 o                         
   0  13   6      21158.67      22139.77       426.16 o                         
   1  13   6      30702.45      31023.23       464.65 o                         
   2  13   6       8336.87       8257.77       228.52 o                         
   3  13   6      33674.59      32610.02       440.27 o                         
   4  13   6         72.48        103.07        89.24 o                         
   5  13   6      21754.43      21099.47       350.10 o                         
   6  13   6       4155.84       4176.09       177.96 o                         
   7  13   6      13722.48      13291.14       302.30 o                         
   8  13   6       6842.46       7064.34       239.50 o                         
   9  13   6       2190.64       2247.26       156.14 o                         
  10  13   6       4602.65       4757.43       213.40 o                         
  11  13   6        131.29        343.50       134.35 o                         
  12  13   6       5636.52       5354.78       409.04 o                         
 -11  14   6       7371.40       7159.70       596.29 o                         
 -10  14   6      23034.49      23597.83       549.76 o                         
  -9  14   6       9289.29       9627.84       330.70 o                         
  -8  14   6      16785.69      16619.51       415.06 o                         
  -7  14   6       8997.59       8786.84       265.81 o                         
  -6  14   6       8382.75       8266.25       242.08 o                         
  -5  14   6       4574.66       4816.01       186.36 o                         
  -4  14   6       3678.64       3425.30       157.54 o                         
  -3  14   6        522.45        358.87        99.00 o                         
  -2  14   6        611.97        369.46        90.87 o                         
  -1  14   6        333.45        399.42        87.58 o                         
   0  14   6       3504.45       3871.90       190.15 o                         
   1  14   6        623.32        703.65       104.86 o                         
   2  14   6      33335.17      32718.13       473.10 o                         
   3  14   6         98.98        147.10        93.36 o                         
   4  14   6      64814.27      65005.14       658.24 o                         
   5  14   6        915.60        927.83       133.06 o                         
   6  14   6      70925.20      71756.38       780.56 o                         
   7  14   6        842.38        946.65       125.38 o                         
   8  14   6      58541.92      58344.17       751.86 o                         
   9  14   6          5.33         74.14       119.28 o                         
  10  14   6      31346.93      30717.03       548.55 o                         
  11  14   6        330.78        433.08       171.77 o                         
  12  14   6      11367.54      10931.76       797.94 o                         
 -11  15   6       2220.52       1687.25       604.83 o                         
 -10  15   6        355.60        526.18       190.81 o                         
  -9  15   6       8630.31       9260.00       332.48 o                         
  -8  15   6         64.18        219.95       140.62 o                         
  -7  15   6      20487.37      20639.47       413.94 o                         
  -6  15   6       1000.54       1191.77       133.01 o                         
  -5  15   6      39157.09      39146.75       558.61 o                         
  -4  15   6       5027.69       4851.70       210.90 o                         
  -3  15   6      48451.08      47373.34       674.38 o                         
  -2  15   6       4384.90       4337.39       187.66 o                         
  -1  15   6      78137.51      76388.48       881.20 o                         
   0  15   6       1265.65       1105.78       132.39 o                         
   1  15   6      68717.69      67970.61       834.75 o                         
   2  15   6        191.85        380.91       119.96 o                         
   3  15   6      36002.01      36458.04       523.02 o                         
   4  15   6        281.08        285.47        97.37 o                         
   5  15   6      16713.37      16752.61       356.22 o                         
   6  15   6         23.62        -47.91       116.36 o                         
   7  15   6       3111.17       3124.64       214.96 o                         
   8  15   6          8.62        -31.85       133.58 o                         
   9  15   6        193.54        341.27       149.35 o                         
  10  15   6         12.69         11.50       153.43 o                         
  11  15   6       2000.03       2452.80       315.55 o                         
 -10  16   6       7260.33       6938.23       907.89 o                         
  -9  16   6      22981.53      23790.04       753.10 o                         
  -8  16   6       9296.81       9482.03       338.81 o                         
  -7  16   6      24203.68      24427.81       566.07 o                         
  -6  16   6       6231.66       6392.43       253.15 o                         
  -5  16   6      12898.45      12476.91       339.08 o                         
  -4  16   6       4017.70       3856.76       218.13 o                         
  -3  16   6       2959.34       2572.49       170.95 o                         
  -2  16   6       1067.25       1066.10       178.27 o                         
  -1  16   6        622.00        702.96       134.33 o                         
   0  16   6       1082.65       1429.82       168.39 o                         
   1  16   6       9576.16       9462.47       323.87 o                         
   2  16   6        798.66        842.14       122.11 o                         
   3  16   6      24520.53      24155.08       450.72 o                         
   4  16   6        897.10        823.09       139.96 o                         
   5  16   6      34008.15      33477.18       603.54 o                         
   6  16   6        322.80        306.94       132.40 o                         
   7  16   6      28154.38      27941.66       612.19 o                         
   8  16   6        100.50        150.38       135.32 o                         
   9  16   6      14070.13      13662.69       436.11 o                         
  10  16   6        310.53        369.59       274.10 o                         
  -8  17   6      29542.34      29547.91       966.53 o                         
  -7  17   6        647.99        710.57       168.62 o                         
  -6  17   6      36825.59      36822.48       617.92 o                         
  -5  17   6        256.78        207.18       122.65 o                         
  -4  17   6      52405.34      51360.60       765.99 o                         
  -3  17   6        313.26        232.91       121.67 o                         
  -2  17   6      62047.88      62303.20      1060.33 o                         
  -1  17   6          5.61        477.84       146.37 o                         
   0  17   6      61332.96      60623.35      1321.33 o                         
   1  17   6       1331.23       1635.17       197.77 o                         
   2  17   6      65136.81      65198.81       923.24 o                         
   3  17   6       3012.42       3117.64       177.77 o                         
   4  17   6      40833.52      40425.01       728.81 o                         
   5  17   6       2009.63       1892.63       171.91 o                         
   6  17   6      12124.98      11819.88       374.36 o                         
   7  17   6        406.11        182.26       148.99 o                         
   8  17   6        935.80        437.10       184.47 o                         
   9  17   6         13.59          5.53       408.27 o                         
  -7  18   6        190.71        253.74       313.08 o                         
  -6  18   6      13243.89      12842.75       422.87 o                         
  -5  18   6        793.98        784.11       137.00 o                         
  -4  18   6       3877.11       3517.46       205.68 o                         
  -3  18   6         38.12        -93.02       156.11 o                         
  -2  18   6         16.40         78.19       258.88 o                         
  -1  18   6         19.04        109.42       159.15 o                         
   0  18   6       4173.84       4425.36       253.55 o                         
   1  18   6        486.58        266.56       153.39 o                         
   2  18   6       9689.06       9682.68       355.58 o                         
   3  18   6       1732.44       1761.10       194.34 o                         
   4  18   6       3400.36       3109.50       239.60 o                         
   5  18   6       7597.09       7571.11       428.62 o                         
   6  18   6        127.90         85.39       136.90 o                         
   7  18   6       9903.99       9048.72       712.44 o                         
   8  18   6         14.57        -78.49       255.62 o                         
  -7  19   6       9477.69       8545.88      1034.78 o                         
  -6  19   6         34.71        165.92       231.90 o                         
  -5  19   6      12231.37      12123.95       463.35 o                         
  -4  19   6         81.84        -11.86       152.67 o                         
  -3  19   6      12188.33      12798.93       491.83 o                         
  -2  19   6         46.43         18.95       176.23 o                         
  -1  19   6      12933.71      13349.66       502.36 o                         
   0  19   6        161.87        162.43       162.81 o                         
   1  19   6       8415.65       8337.28       337.64 o                         
   2  19   6       1772.73       1833.18       182.21 o                         
   3  19   6       3380.90       3286.88       310.07 o                         
   4  19   6       4205.14       4280.48       306.27 o                         
   5  19   6       1254.79        919.56       320.83 o                         
   6  19   6       3899.00       3552.27       429.63 o                         
   7  19   6        526.19        872.16       467.98 o                         
  -4  20   6       2337.68       2474.70       364.08 o                         
  -3  20   6        626.26        694.68       218.99 o                         
  -2  20   6       2412.78       2760.41       306.02 o                         
  -1  20   6       6954.42       7634.49       427.72 o                         
   0  20   6        639.47       1004.26       246.87 o                         
   1  20   6       4393.76       3869.89       289.48 o                         
   2  20   6       1022.09        818.62       278.88 o                         
   3  20   6       1857.81       1813.55       316.60 o                         
   4  20   6       3208.06       3172.45       397.32 o                         
   5  20   6        335.74       -144.03       351.64 o                         
  -2  21   6         26.22       1282.86       655.69 o                         
  -1  21   6        149.41         66.69       257.14 o                         
   0  21   6       1767.91       1643.05       634.56 o                         
   1  21   6        252.27        -27.86       312.18 o                         
 -16   1   7        177.19        273.60       253.80 o                         
 -15   1   7       2241.39       2309.71       243.56 o                         
 -14   1   7       1041.45       1213.74       124.75 o                         
 -13   1   7       2673.33       2906.21       164.69 o                         
 -12   1   7       1483.92       1739.70       116.38 o                         
 -11   1   7        535.87        476.81        78.06 o                         
 -10   1   7        590.67        684.98        71.76 o                         
  -9   1   7       1711.43       1549.70        64.54 o                         
  -8   1   7        113.20         58.05        43.51 o                         
  -7   1   7      13712.98      13585.00       151.15 o                         
  -6   1   7      11523.16      11699.72       131.55 o                         
  -5   1   7      51839.58      51117.80       358.19 o                         
  -4   1   7     104994.33     105401.37       598.58 o                         
  -3   1   7     103077.60     101989.77       602.14 o                         
  -2   1   7     147978.38     146918.44       764.36 o                         
  -1   1   7     201018.45     205123.47       951.81 o                         
   0   1   7     161942.58     161460.86       938.83 o                         
   1   1   7     141110.14     143943.70       774.73 o                         
   2   1   7     170958.38     173537.06       943.03 o                         
   3   1   7      44324.36      44512.39       289.98 o                         
   4   1   7      64323.55      66564.68       372.15 o                         
   5   1   7       2081.56       2208.30        54.36 o                         
   6   1   7      17269.23      17912.68       161.92 o                         
   7   1   7        894.81       1025.62        42.59 o                         
   8   1   7       3725.26       3905.59        93.78 o                         
   9   1   7        217.80        310.36        49.84 o                         
  10   1   7       7256.80       7214.19       158.85 o                         
  11   1   7        132.66        235.93        70.74 o                         
  12   1   7       9190.71       9090.40       226.21 o                         
  13   1   7       2110.74       2161.00       160.58 o                         
  14   1   7       7407.33       7761.06       302.46 o                         
  15   1   7       3172.52       3735.73       248.25 o                         
 -15   2   7       9767.47       9703.65       522.13 o                         
 -14   2   7        577.84        706.01       114.52 o                         
 -13   2   7       7629.91       7989.27       220.02 o                         
 -12   2   7        746.34        776.52        93.02 o                         
 -11   2   7       8112.89       8527.92       191.27 o                         
 -10   2   7       3323.05       3361.65       101.93 o                         
  -9   2   7      20497.96      21046.08       211.62 o                         
  -8   2   7       1138.24       1095.38        63.38 o                         
  -7   2   7      44315.36      44585.06       322.48 o                         
  -6   2   7        578.30        715.71        64.52 o                         
  -5   2   7      64479.01      64899.59       445.65 o                         
  -4   2   7        822.84       1014.16        56.19 o                         
  -3   2   7      84161.99      85227.35       490.91 o                         
  -2   2   7        233.24        288.52        42.43 o                         
  -1   2   7      70813.48      72280.75       415.32 o                         
   0   2   7       7667.22       7932.29       101.15 o                         
   1   2   7      27700.30      28471.81       229.42 o                         
   2   2   7       8148.95       8564.84       117.15 o                         
   3   2   7       5065.95       5017.76        65.95 o                         
   4   2   7      10567.82      11280.49       116.16 o                         
   5   2   7        633.19        646.20        35.39 o                         
   6   2   7       5495.80       5866.13        94.86 o                         
   7   2   7       1177.12       1210.70        50.17 o                         
   8   2   7          4.91         75.56        54.39 o                         
   9   2   7        153.16        252.14        53.71 o                         
  10   2   7       1617.68       1623.87        88.01 o                         
  11   2   7       2448.02       2611.07       120.23 o                         
  12   2   7         49.64        110.29        78.34 o                         
  13   2   7       8217.57       8930.75       261.20 o                         
  14   2   7        186.33        429.60       133.42 o                         
  15   2   7      10981.90      11401.69       434.31 o                         
  16   2   7        167.77        233.73       357.88 o                         
 -15   3   7       6865.30       7135.28       464.74 o                         
 -14   3   7        130.95        248.81       109.26 o                         
 -13   3   7       6598.81       6390.33       199.02 o                         
 -12   3   7        161.88         57.26        86.06 o                         
 -11   3   7       3825.59       3904.36       136.64 o                         
 -10   3   7        181.17        254.02        65.36 o                         
  -9   3   7         26.31         31.24        47.98 o                         
  -8   3   7       1414.22       1442.94        71.36 o                         
  -7   3   7       6634.53       6629.32       133.70 o                         
  -6   3   7       3738.37       3722.30        91.64 o                         
  -5   3   7      15079.95      15428.37       176.41 o                         
  -4   3   7       3164.52       3259.01        88.42 o                         
  -3   3   7      39349.70      40155.80       287.40 o                         
  -2   3   7       1129.22       1175.22        51.21 o                         
  -1   3   7      91369.73      94213.68       491.65 o                         
   0   3   7        714.31       1119.38        43.40 o                         
   1   3   7      57599.05      57999.06       461.43 o                         
   2   3   7       9447.80       9539.12       107.78 o                         
   3   3   7      54802.61      54515.73       354.65 o                         
   4   3   7      15732.12      15161.79       141.76 o                         
   5   3   7      39173.13      39038.52       260.71 o                         
   6   3   7      17522.91      16739.38       170.38 o                         
   7   3   7      26687.38      25933.51       221.72 o                         
   8   3   7      31253.61      30753.66       274.99 o                         
   9   3   7      13279.91      13004.35       207.98 o                         
  10   3   7      29153.19      29374.79       333.90 o                         
  11   3   7       3872.78       3682.34       141.47 o                         
  12   3   7      12495.96      12488.41       268.96 o                         
  13   3   7       3150.05       2886.83       155.45 o                         
  14   3   7       4604.74       4637.98       202.66 o                         
  15   3   7       1357.72       1252.96       224.58 o                         
  16   3   7        260.98        -70.85       339.30 o                         
 -15   4   7       2381.06       2188.04       325.21 o                         
 -14   4   7      17246.17      17684.38       365.59 o                         
 -13   4   7         20.53        190.24       103.98 o                         
 -12   4   7      19801.42      20753.41       326.36 o                         
 -11   4   7        425.72        484.62       105.95 o                         
 -10   4   7      21403.73      21886.30       303.99 o                         
  -9   4   7       3821.92       3624.50       122.35 o                         
  -8   4   7      26651.87      26430.86       321.72 o                         
  -7   4   7       1800.12       1579.85        73.80 o                         
  -6   4   7      42901.23      43041.54       307.80 o                         
  -5   4   7       1899.33       1781.94        58.18 o                         
  -4   4   7      53507.40      53903.54       337.80 o                         
  -3   4   7       3955.13       3826.97        81.79 o                         
  -2   4   7      43269.84      42355.06       304.82 o                         
  -1   4   7        111.68        127.60        36.34 o                         
   0   4   7      44143.25      42764.02       292.31 o                         
   1   4   7       2040.48       2208.24        69.83 o                         
   2   4   7      20020.63      18747.32       182.52 o                         
   3   4   7       1207.73       1331.53        60.14 o                         
   4   4   7       9798.45       9428.79       124.47 o                         
   5   4   7         16.93        106.97        33.50 o                         
   6   4   7        327.13        394.20        36.50 o                         
   7   4   7        952.50       1186.50        56.63 o                         
   8   4   7       1194.04       1408.93        65.14 o                         
   9   4   7        543.87        611.62        74.25 o                         
  10   4   7       5178.37       5519.11       161.42 o                         
  11   4   7       1122.07       1157.83       104.78 o                         
  12   4   7      15330.01      15523.34       304.33 o                         
  13   4   7        738.04        671.72       104.77 o                         
  14   4   7      21807.01      22009.95       411.68 o                         
  15   4   7         31.87       -290.03       290.03 o                         
 -15   5   7         53.49        279.66       379.08 o                         
 -14   5   7      16936.28      17513.90       371.39 o                         
 -13   5   7        997.28       1075.53       115.94 o                         
 -12   5   7      16554.90      16441.16       293.23 o                         
 -11   5   7       1298.90       1416.00       107.42 o                         
 -10   5   7       6826.53       6613.36       172.72 o                         
  -9   5   7         29.24        205.66        76.88 o                         
  -8   5   7       1632.64       1494.64        92.47 o                         
  -7   5   7        370.77        664.78        80.85 o                         
  -6   5   7         76.49        103.55        52.38 o                         
  -5   5   7       3698.34       3928.79        72.14 o                         
  -4   5   7         34.89         95.61        31.58 o                         
  -3   5   7      13474.30      13642.22       163.95 o                         
  -2   5   7       4191.86       4369.34        92.90 o                         
  -1   5   7      37755.51      36920.50       375.09 o                         
   0   5   7       3090.72       3304.33        88.84 o                         
   1   5   7      52983.22      52513.54       409.47 o                         
   2   5   7       1626.63       1629.54        64.33 o                         
   3   5   7      55412.98      53989.27       380.78 o                         
   4   5   7        522.35        659.65        48.10 o                         
   5   5   7      55300.03      52810.16       356.09 o                         
   6   5   7       2013.37       1977.76        65.81 o                         
   7   5   7      52854.66      52029.11       416.06 o                         
   8   5   7         99.77        123.84        51.76 o                         
   9   5   7      40884.04      40872.53       470.25 o                         
  10   5   7         42.29        158.20        73.35 o                         
  11   5   7      40435.37      40387.41       518.31 o                         
  12   5   7       1439.74       1815.93       138.79 o                         
  13   5   7      27480.10      27862.53       471.89 o                         
  14   5   7       2778.59       3018.42       205.21 o                         
  15   5   7       7435.37       7712.26       915.37 o                         
 -15   6   7       8033.00       8170.41       759.97 o                         
 -14   6   7        246.08        270.91       130.78 o                         
 -13   6   7      12076.53      12577.01       292.18 o                         
 -12   6   7        492.14        418.49        99.19 o                         
 -11   6   7      16127.37      16303.64       281.32 o                         
 -10   6   7       3364.50       3371.67       142.92 o                         
  -9   6   7       9033.68       9881.15       207.25 o                         
  -8   6   7      14355.00      14115.75       245.17 o                         
  -7   6   7       2170.50       2577.69       125.16 o                         
  -6   6   7      30333.01      29954.31       310.04 o                         
  -5   6   7        452.66        533.14        40.17 o                         
  -4   6   7      19323.61      18286.18       178.05 o                         
  -3   6   7       2927.17       3152.25        82.88 o                         
  -2   6   7      11302.78      10883.88       145.59 o                         
  -1   6   7      17168.12      16907.88       194.96 o                         
   0   6   7        917.40       1085.10        60.34 o                         
   1   6   7      51486.72      51005.22       362.91 o                         
   2   6   7      12752.45      12804.75       170.93 o                         
   3   6   7      59328.74      58227.59       441.45 o                         
   4   6   7       8995.61       8716.57       133.90 o                         
   5   6   7      32378.88      31189.59       298.59 o                         
   6   6   7       3579.97       3345.43        74.71 o                         
   7   6   7       4935.11       4893.65       124.42 o                         
   8   6   7        111.81        138.63        57.97 o                         
   9   6   7       2902.20       3209.43       126.29 o                         
  10   6   7       1103.59       1399.87       101.99 o                         
  11   6   7      12388.24      12963.25       319.62 o                         
  12   6   7        434.25        511.45       121.42 o                         
  13   6   7      17572.28      18248.16       460.17 o                         
  14   6   7        195.73          0.49       134.91 o                         
  15   6   7      10199.85      10697.99       551.00 o                         
 -14   7   7        894.86        813.93       163.10 o                         
 -13   7   7       4142.43       4006.32       190.46 o                         
 -12   7   7       4496.41       4562.23       184.71 o                         
 -11   7   7       4314.88       4067.84       154.01 o                         
 -10   7   7       8029.16       8144.63       220.18 o                         
  -9   7   7       3142.25       3344.42       151.45 o                         
  -8   7   7      21717.72      21843.58       314.08 o                         
  -7   7   7       2646.19       2860.78       120.14 o                         
  -6   7   7      28069.56      27694.95       327.79 o                         
  -5   7   7       7861.66       7625.42       129.68 o                         
  -4   7   7      31209.53      31335.38       260.62 o                         
  -3   7   7       8564.55       8577.97       128.38 o                         
  -2   7   7      43000.58      43152.71       330.10 o                         
  -1   7   7       8573.65       8754.16       138.00 o                         
   0   7   7      53911.01      55975.54       508.47 o                         
   1   7   7      12046.18      12038.11       162.25 o                         
   2   7   7      63895.03      63263.39       642.23 o                         
   3   7   7      20780.91      20522.59       221.77 o                         
   4   7   7      69815.40      68667.54       539.27 o                         
   5   7   7      21472.60      21347.30       259.75 o                         
   6   7   7      68942.69      67395.10       505.27 o                         
   7   7   7       7322.35       7563.31       157.47 o                         
   8   7   7      59996.92      58555.61       502.00 o                         
   9   7   7       5617.46       5635.45       164.50 o                         
  10   7   7      54099.19      53827.80       561.57 o                         
  11   7   7       6126.82       6138.36       195.22 o                         
  12   7   7      26875.98      26704.60       513.27 o                         
  13   7   7       2194.49       2807.59       226.67 o                         
  14   7   7      12554.45      13055.26       480.48 o                         
  15   7   7       1281.51       1393.07       247.14 o                         
 -14   8   7        735.67        754.70       185.24 o                         
 -13   8   7       4488.32       4463.81       201.46 o                         
 -12   8   7        255.67        457.86       110.22 o                         
 -11   8   7       9552.63       9694.23       253.03 o                         
 -10   8   7       1994.33       1963.92       132.14 o                         
  -9   8   7      13522.17      13290.95       271.31 o                         
  -8   8   7      15399.22      14982.97       277.19 o                         
  -7   8   7      21635.20      21055.69       295.72 o                         
  -6   8   7      37521.37      36480.52       391.35 o                         
  -5   8   7      33734.75      32514.45       315.36 o                         
  -4   8   7      38547.92      37642.64       310.96 o                         
  -3   8   7      12655.61      12158.69       155.03 o                         
  -2   8   7      20331.17      20005.03       211.79 o                         
  -1   8   7        453.42        623.87        53.98 o                         
   0   8   7        364.80        437.19        48.43 o                         
   1   8   7       7486.49       7124.77       153.13 o                         
   2   8   7      11601.98      11003.77       160.41 o                         
   3   8   7      30908.92      29802.38       286.58 o                         
   4   8   7      18722.84      17616.33       237.53 o                         
   5   8   7      32345.51      32139.05       361.02 o                         
   6   8   7       7332.64       6973.87       146.92 o                         
   7   8   7      12268.53      12275.35       206.38 o                         
   8   8   7        211.61        334.54        75.82 o                         
   9   8   7       3672.86       3633.56       144.40 o                         
  10   8   7       2003.47       2363.56       149.57 o                         
  11   8   7       2027.16       1775.65       124.46 o                         
  12   8   7       4231.43       4517.28       237.53 o                         
  13   8   7       3573.46       3588.27       249.36 o                         
  14   8   7       4328.56       4463.56       353.85 o                         
 -14   9   7        234.32        115.26       175.96 o                         
 -13   9   7         33.71        -53.85       115.85 o                         
 -12   9   7        332.43        267.84       113.79 o                         
 -11   9   7       4220.83       4386.48       194.98 o                         
 -10   9   7        925.19        806.98       117.60 o                         
  -9   9   7      16204.73      16131.55       304.62 o                         
  -8   9   7       5384.09       5214.17       173.09 o                         
  -7   9   7      16985.48      16703.90       279.76 o                         
  -6   9   7       4040.40       4128.89       143.26 o                         
  -5   9   7      17809.36      17881.23       238.03 o                         
  -4   9   7         97.50        107.66        52.45 o                         
  -3   9   7       3039.33       2977.87        83.66 o                         
  -2   9   7         15.98         56.45        47.49 o                         
  -1   9   7        411.01        468.53        53.19 o                         
   0   9   7        519.64        523.84        55.68 o                         
   1   9   7        829.69        958.43        70.84 o                         
   2   9   7       2382.19       2389.41        78.93 o                         
   3   9   7       6717.00       6682.46       145.38 o                         
   4   9   7       4639.04       4394.74       140.46 o                         
   5   9   7      19302.86      19008.73       290.54 o                         
   6   9   7      11446.34      11124.57       211.29 o                         
   7   9   7      28265.35      27823.04       343.76 o                         
   8   9   7       6021.03       5661.16       180.44 o                         
   9   9   7      19484.48      19411.37       332.36 o                         
  10   9   7        687.41        659.63       103.02 o                         
  11   9   7       6877.43       7068.65       246.42 o                         
  12   9   7        187.06        395.87       152.21 o                         
  13   9   7       3270.37       3349.65       236.89 o                         
  14   9   7         31.51         32.27       257.23 o                         
 -14  10   7      14951.40      14766.88       807.86 o                         
 -13  10   7       1544.85       1559.63       198.04 o                         
 -12  10   7      22319.86      22635.38       428.53 o                         
 -11  10   7       5336.33       5076.63       212.06 o                         
 -10  10   7      33778.02      33391.24       490.86 o                         
  -9  10   7      11682.47      11146.87       271.84 o                         
  -8  10   7      47557.20      46869.75       533.50 o                         
  -7  10   7      17546.42      17201.56       289.72 o                         
  -6  10   7      29466.24      29407.02       349.62 o                         
  -5  10   7      15381.77      14736.48       237.95 o                         
  -4  10   7      10375.91      10018.08       197.25 o                         
  -3  10   7       5377.67       5078.17       111.29 o                         
  -2  10   7       4015.29       4251.58       111.65 o                         
  -1  10   7        101.75        123.80        49.99 o                         
   0  10   7       1028.45       1079.54        61.77 o                         
   1  10   7       1959.24       2007.24        80.93 o                         
   2  10   7        705.62        817.45        61.29 o                         
   3  10   7       9808.33       9538.11       168.41 o                         
   4  10   7       1080.82       1103.87        97.33 o                         
   5  10   7      23997.60      23484.52       357.83 o                         
   6  10   7        391.84        487.53       105.03 o                         
   7  10   7      17248.75      16634.25       281.61 o                         
   8  10   7       1280.65       1228.37       119.50 o                         
   9  10   7       5924.53       5970.34       206.04 o                         
  10  10   7       1655.95       1581.22       143.09 o                         
  11  10   7        459.62        445.64       121.17 o                         
  12  10   7       1459.23       1117.20       170.24 o                         
  13  10   7         18.63        -92.44       236.01 o                         
  14  10   7       1279.35        646.16       483.26 o                         
 -13  11   7       2311.81       2208.00       251.16 o                         
 -12  11   7        174.77        336.66       140.48 o                         
 -11  11   7       2102.90       2415.41       160.99 o                         
 -10  11   7        267.37        515.62       116.11 o                         
  -9  11   7       2260.10       2200.86       140.05 o                         
  -8  11   7        975.53        916.37       113.46 o                         
  -7  11   7       3710.71       3494.23       142.01 o                         
  -6  11   7          3.13         74.28        73.68 o                         
  -5  11   7       2463.23       2444.73       109.22 o                         
  -4  11   7        460.48        395.56        69.17 o                         
  -3  11   7       2044.85       2098.46        85.78 o                         
  -2  11   7        680.86        769.86        63.51 o                         
  -1  11   7       3692.45       3910.34       128.25 o                         
   0  11   7       5639.66       5841.63       133.73 o                         
   1  11   7       4433.36       4796.03       118.90 o                         
   2  11   7       3876.05       3936.07       120.25 o                         
   3  11   7       3158.04       3435.52       163.98 o                         
   4  11   7        586.66        611.00       100.20 o                         
   5  11   7       3426.11       3428.28       150.40 o                         
   6  11   7        252.97        292.70        95.46 o                         
   7  11   7       2787.18       2917.23       140.30 o                         
   8  11   7        644.85        619.24       104.41 o                         
   9  11   7       7776.55       7993.97       251.51 o                         
  10  11   7        745.26        919.53       125.80 o                         
  11  11   7      11963.94      11820.56       332.32 o                         
  12  11   7        752.81        711.29       147.71 o                         
  13  11   7       6299.94       5342.13       678.65 o                         
 -12  12   7       4397.76       4335.80       360.74 o                         
 -11  12   7      22387.65      22402.42       495.72 o                         
 -10  12   7      13798.56      14036.86       376.20 o                         
  -9  12   7      19674.79      18895.49       402.52 o                         
  -8  12   7      17504.30      17382.91       352.55 o                         
  -7  12   7       8857.87       8696.91       235.42 o                         
  -6  12   7      12871.93      12406.28       247.56 o                         
  -5  12   7       2223.05       2186.76       116.63 o                         
  -4  12   7       5533.93       5271.46       161.88 o                         
  -3  12   7        729.66        578.58        76.83 o                         
  -2  12   7       2612.41       2643.48       115.62 o                         
  -1  12   7        263.63        426.05        65.59 o                         
   0  12   7        730.51        815.57        77.49 o                         
   1  12   7        185.85        298.49        75.24 o                         
   2  12   7        671.65        730.15        92.81 o                         
   3  12   7       2283.99       2429.89       155.61 o                         
   4  12   7       1093.12        971.98       132.16 o                         
   5  12   7         18.29         51.41        96.64 o                         
   6  12   7       4537.89       4845.95       188.74 o                         
   7  12   7       1982.35       2004.73       130.36 o                         
   8  12   7       8244.49       8069.86       258.70 o                         
   9  12   7       2763.17       2885.90       176.01 o                         
  10  12   7       5907.24       5487.80       237.27 o                         
  11  12   7       3127.77       3320.36       198.72 o                         
  12  12   7       1023.72        778.36       178.38 o                         
 -11  13   7       2091.17       2384.18       200.49 o                         
 -10  13   7      13792.12      14021.08       393.26 o                         
  -9  13   7       5903.91       5801.56       272.41 o                         
  -8  13   7      19180.22      18879.25       443.46 o                         
  -7  13   7       6114.75       6116.17       217.25 o                         
  -6  13   7      17488.89      16942.69       330.95 o                         
  -5  13   7       5579.51       5302.37       186.39 o                         
  -4  13   7       9224.55       8870.75       230.99 o                         
  -3  13   7       8543.65       8680.96       204.17 o                         
  -2  13   7       3085.92       2964.74       128.52 o                         
  -1  13   7       6228.76       6449.42       169.18 o                         
   0  13   7       1943.18       1994.40       103.29 o                         
   1  13   7      10513.95      11043.73       220.59 o                         
   2  13   7       8604.65       8609.12       236.20 o                         
   3  13   7      27275.94      26966.25       430.07 o                         
   4  13   7      24751.12      24708.04       416.81 o                         
   5  13   7      31021.60      31219.77       469.46 o                         
   6  13   7      48675.49      49039.76       611.72 o                         
   7  13   7      24862.01      25501.03       437.54 o                         
   8  13   7      49158.97      48255.24       658.32 o                         
   9  13   7       9688.48       9871.45       291.05 o                         
  10  13   7      27291.74      27420.92       504.54 o                         
  11  13   7       1894.21       1907.32       178.82 o                         
  12  13   7      20086.62      19854.61      1023.39 o                         
 -11  14   7        171.58        439.79       275.99 o                         
 -10  14   7        552.83        584.83       149.33 o                         
  -9  14   7          1.03        105.42       133.00 o                         
  -8  14   7        244.71        438.52       126.52 o                         
  -7  14   7        142.63        356.43       119.30 o                         
  -6  14   7        103.49        324.38       105.50 o                         
  -5  14   7        448.64        443.68       112.05 o                         
  -4  14   7         26.89          6.30       101.17 o                         
  -3  14   7         88.33        -98.87       103.63 o                         
  -2  14   7        614.37        500.77        97.79 o                         
  -1  14   7       2545.41       2578.00       141.28 o                         
   0  14   7         80.09        233.47        78.68 o                         
   1  14   7       7367.12       7998.57       232.97 o                         
   2  14   7         49.76        193.00       101.32 o                         
   3  14   7      11122.23      11150.10       279.93 o                         
   4  14   7       1506.38       1414.35       129.91 o                         
   5  14   7      15370.40      15880.42       327.20 o                         
   6  14   7       5840.77       6232.38       227.63 o                         
   7  14   7      10115.29      10144.48       288.35 o                         
   8  14   7       5940.14       6197.06       249.60 o                         
   9  14   7       5415.07       5514.46       242.28 o                         
  10  14   7       6430.86       6558.20       272.99 o                         
  11  14   7        327.24        607.75       248.26 o                         
  12  14   7       4196.21       3952.60       490.42 o                         
 -10  15   7       1587.55       1528.73       388.51 o                         
  -9  15   7      19272.97      19463.38       476.93 o                         
  -8  15   7       5026.72       4919.06       247.36 o                         
  -7  15   7      13508.01      13515.38       339.83 o                         
  -6  15   7       6601.58       6572.71       238.45 o                         
  -5  15   7       2787.38       2707.12       219.48 o                         
  -4  15   7       3980.58       3765.85       184.93 o                         
  -3  15   7       1161.48       1244.14       128.74 o                         
  -2  15   7       2603.53       2936.45       160.73 o                         
  -1  15   7       5872.46       6273.82       226.28 o                         
   0  15   7       5684.32       6209.31       245.90 o                         
   1  15   7       3718.60       4515.18       213.04 o                         
   2  15   7      12856.63      13012.34       315.54 o                         
   3  15   7        102.89        131.61        94.76 o                         
   4  15   7      24975.81      24330.73       443.99 o                         
   5  15   7       3652.37       3476.65       179.18 o                         
   6  15   7      32155.77      32275.82       537.69 o                         
   7  15   7      11717.74      11244.45       342.36 o                         
   8  15   7      20242.22      19976.68       461.62 o                         
   9  15   7      18103.35      18118.88       426.50 o                         
  10  15   7       9427.34       9819.30       430.55 o                         
 -10  16   7        110.98        245.61       383.78 o                         
  -9  16   7      14163.83      13794.32       963.64 o                         
  -8  16   7       3994.65       4561.27       307.62 o                         
  -7  16   7      12095.23      12611.54       406.28 o                         
  -6  16   7      12177.86      12753.31       351.78 o                         
  -5  16   7       9184.26       8936.47       293.98 o                         
  -4  16   7      13929.93      13548.61       351.76 o                         
  -3  16   7       9409.05       8801.55       306.65 o                         
  -2  16   7       9897.90       9850.49       300.07 o                         
  -1  16   7      10965.25      11191.58       354.79 o                         
   0  16   7       1455.26       1764.11       172.91 o                         
   1  16   7      11362.24      11226.27       354.00 o                         
   2  16   7       3704.75       4032.41       213.33 o                         
   3  16   7       8354.07       7888.78       278.67 o                         
   4  16   7       6600.38       6598.15       275.26 o                         
   5  16   7       1148.79        937.56       150.58 o                         
   6  16   7       2976.31       3193.41       200.31 o                         
   7  16   7       2963.30       2823.97       192.99 o                         
   8  16   7        919.67        880.85       154.26 o                         
   9  16   7       8014.15       7612.56       426.02 o                         
  10  16   7        233.29       -242.20       394.27 o                         
  -8  17   7       1653.43       1468.26       336.44 o                         
  -7  17   7       3319.73       3681.95       302.23 o                         
  -6  17   7        303.68        449.97       125.95 o                         
  -5  17   7       1881.40       1846.43       168.85 o                         
  -4  17   7       4769.63       5253.29       259.72 o                         
  -3  17   7         82.51         46.30       130.75 o                         
  -2  17   7      11281.84      11970.86       451.05 o                         
  -1  17   7       3738.86       4227.93       284.70 o                         
   0  17   7      18051.93      18557.09       501.30 o                         
   1  17   7       8211.57       8463.19       343.13 o                         
   2  17   7      21496.24      22469.26       498.12 o                         
   3  17   7      14002.61      13668.93       388.54 o                         
   4  17   7      14177.21      14822.16       411.38 o                         
   5  17   7      18801.81      18010.45       474.86 o                         
   6  17   7       3457.32       3569.92       251.97 o                         
   7  17   7      16423.98      16048.56       448.63 o                         
   8  17   7        683.97        347.01       294.13 o                         
   9  17   7       9718.18       9862.70       832.50 o                         
  -7  18   7       2301.28       2418.05       373.53 o                         
  -6  18   7      26638.63      26352.23       762.50 o                         
  -5  18   7      10477.31      10904.94       342.99 o                         
  -4  18   7      28258.12      28791.99       662.12 o                         
  -3  18   7      10606.57      10661.18       523.04 o                         
  -2  18   7      22895.98      22412.34       633.51 o                         
  -1  18   7       2557.72       2774.18       254.10 o                         
   0  18   7      20306.28      20098.04       508.84 o                         
   1  18   7        391.61        258.92       143.60 o                         
   2  18   7       9810.54       9471.12       375.60 o                         
   3  18   7         38.54        170.02       160.61 o                         
   4  18   7        433.93        531.43       241.41 o                         
   5  18   7       3183.52       3153.36       236.64 o                         
   6  18   7        863.36        590.18       187.00 o                         
   7  18   7       4312.26       4348.41       396.36 o                         
   8  18   7       8030.03       7253.88       677.41 o                         
  -6  19   7       9844.50       9506.67       639.91 o                         
  -5  19   7      16249.97      16181.59       820.48 o                         
  -4  19   7       3721.00       3935.67       338.33 o                         
  -3  19   7      29213.46      30100.19      1008.00 o                         
  -2  19   7        246.86        516.75       190.42 o                         
  -1  19   7      42694.11      45148.85       939.92 o                         
   0  19   7        544.65        832.32       197.95 o                         
   1  19   7      58459.67      60702.83      1006.66 o                         
   2  19   7       2709.03       2467.49       239.33 o                         
   3  19   7      60411.28      60644.54      1196.07 o                         
   4  19   7        950.55       1014.99       226.56 o                         
   5  19   7      59209.80      59378.47      1888.89 o                         
   6  19   7        983.24        393.07       311.33 o                         
   7  19   7      42992.67      40044.89      2206.46 o                         
  -4  20   7       7883.12       7994.12       693.75 o                         
  -3  20   7      25715.72      25923.22      1091.84 o                         
  -2  20   7      10631.60      10931.33       550.13 o                         
  -1  20   7      14560.20      15513.73       623.90 o                         
   0  20   7      13317.88      14523.01       624.92 o                         
   1  20   7       3337.00       3390.72       327.76 o                         
   2  20   7       6559.23       6183.38       528.34 o                         
   3  20   7        829.32        528.00       284.86 o                         
   4  20   7        774.88        514.83       542.32 o                         
   5  20   7          9.24       -236.92       466.47 o                         
  -1  21   7       2031.15       2265.62       696.58 o                         
   0  21   7      33816.57      34516.32      1273.35 o                         
   1  21   7        195.39       1207.00       556.48 o                         
   2  21   7      33662.86      31193.65      2049.58 o                         
 -15   0   8      20653.17      21539.47       774.18 o                         
 -14   0   8       4882.04       5377.13       290.00 o                         
 -13   0   8      18108.15      19409.27       499.28 o                         
 -12   0   8       6421.88       6489.27       286.18 o                         
 -11   0   8       3686.44       3726.83       261.41 o                         
 -10   0   8       5271.17       5171.25       202.35 o                         
  -9   0   8         18.46        -46.67        79.06 o                         
  -8   0   8      10013.68       9668.17       192.78 o                         
  -7   0   8      13543.49      12900.31       221.23 o                         
  -6   0   8      67951.77      66684.31       584.84 o                         
  -5   0   8      39929.63      38512.39       413.83 o                         
  -4   0   8     220790.09     218051.92      1618.44 o                         
  -3   0   8      42775.00      41270.80       467.47 o                         
  -2   0   8     508148.38     488023.69      3507.01 o                         
  -1   0   8       3102.23       2692.08        97.36 o                         
   0   0   8     779030.31     755137.38      7152.55 o                         
   1   0   8       3563.37       3341.23       114.56 o                         
   2   0   8     578748.75     558680.88      3421.07 o                         
   3   0   8      15643.78      17108.57       260.03 o                         
   4   0   8     322947.91     318045.91      2271.93 o                         
   5   0   8        329.72        509.73        90.26 o                         
   6   0   8     129876.53     127974.84       957.33 o                         
   7   0   8        299.81        219.67        59.34 o                         
   8   0   8      27671.82      27967.98       342.50 o                         
   9   0   8       1356.22       1321.34       119.11 o                         
  10   0   8       1331.60       1352.34       119.88 o                         
  11   0   8       6109.16       6029.90       246.05 o                         
  12   0   8       5531.28       5840.55       303.05 o                         
  13   0   8      20402.05      19868.43       570.59 o                         
  14   0   8      15976.36      17621.01       663.48 o                         
  15   0   8      13744.21      13370.48       743.72 o                         
 -15   1   8       4820.68       5404.99       300.22 o                         
 -14   1   8       1907.75       2137.92       146.83 o                         
 -13   1   8      13264.29      13598.02       295.90 o                         
 -12   1   8       8493.36       8487.51       220.65 o                         
 -11   1   8      23785.13      23620.28       335.12 o                         
 -10   1   8      30415.80      30523.87       333.15 o                         
  -9   1   8      42196.42      41397.29       345.69 o                         
  -8   1   8      32693.26      32397.07       284.63 o                         
  -7   1   8      69782.60      68024.43       444.39 o                         
  -6   1   8      26401.75      25768.24       249.34 o                         
  -5   1   8      76502.52      75588.42       505.28 o                         
  -4   1   8      21902.31      21460.70       226.23 o                         
  -3   1   8      35941.95      35418.88       291.85 o                         
  -2   1   8      13249.75      13736.69       156.57 o                         
  -1   1   8         89.39        215.43        42.94 o                         
   0   1   8       2740.33       3222.29        64.07 o                         
   1   1   8      44838.33      45054.22       315.07 o                         
   2   1   8       1217.11       1113.99        55.85 o                         
   3   1   8     117985.48     115935.86       619.82 o                         
   4   1   8      16398.29      16050.30       153.71 o                         
   5   1   8     161460.80     160474.58       845.54 o                         
   6   1   8      51391.06      50499.09       342.77 o                         
   7   1   8     162684.48     160054.89       807.21 o                         
   8   1   8      46669.07      46409.64       373.90 o                         
   9   1   8     118969.02     117651.09       757.21 o                         
  10   1   8      43796.79      43566.73       430.87 o                         
  11   1   8      55787.98      55625.61       575.55 o                         
  12   1   8      21579.62      21624.16       369.23 o                         
  13   1   8      32855.50      33266.25       561.69 o                         
  14   1   8       1655.17       1831.53       189.15 o                         
  15   1   8      18639.62      18633.32       616.92 o                         
 -15   2   8        126.80        148.07       182.37 o                         
 -14   2   8      24345.91      24880.11       417.38 o                         
 -13   2   8         65.74        -22.79        96.04 o                         
 -12   2   8      23230.84      23124.32       346.58 o                         
 -11   2   8        486.90        388.55        83.35 o                         
 -10   2   8       5765.62       5750.13       139.98 o                         
  -9   2   8        362.30        432.43        55.09 o                         
  -8   2   8       1471.80       1292.59        66.41 o                         
  -7   2   8       1487.85       1707.44        72.41 o                         
  -6   2   8      13058.13      12418.42       177.08 o                         
  -5   2   8      12424.22      12362.28       175.34 o                         
  -4   2   8      28000.70      27362.00       267.93 o                         
  -3   2   8      89422.65      88528.38       565.39 o                         
  -2   2   8      36995.09      37138.54       293.44 o                         
  -1   2   8     167262.78     164082.20       878.84 o                         
   0   2   8      50699.79      52366.06       364.10 o                         
   1   2   8     220985.50     217283.19      1393.05 o                         
   2   2   8      14013.64      14346.09       144.15 o                         
   3   2   8     245051.86     237208.62      1336.56 o                         
   4   2   8       4100.73       4418.33        71.92 o                         
   5   2   8     121261.43     118935.80       612.99 o                         
   6   2   8        854.87       1030.09        50.16 o                         
   7   2   8      28781.27      28242.85       246.12 o                         
   8   2   8       1831.72       1885.74        74.10 o                         
   9   2   8        448.94        567.32        65.73 o                         
  10   2   8       9730.24       9874.93       194.35 o                         
  11   2   8       7780.77       8747.59       217.63 o                         
  12   2   8       9726.65       9442.91       258.85 o                         
  13   2   8      14147.61      14893.14       351.42 o                         
  14   2   8       5837.61       5531.79       289.05 o                         
  15   2   8      18650.07      19478.44       765.56 o                         
 -15   3   8        310.47        232.76       218.36 o                         
 -14   3   8       2429.66       2606.74       163.08 o                         
 -13   3   8       3023.41       3391.51       165.83 o                         
 -12   3   8       4569.20       4553.37       171.21 o                         
 -11   3   8       8270.26       8321.89       202.63 o                         
 -10   3   8       7997.40       8209.05       186.13 o                         
  -9   3   8      22421.78      22415.87       268.48 o                         
  -8   3   8      15791.69      15697.28       204.73 o                         
  -7   3   8      47779.24      47074.20       394.30 o                         
  -6   3   8      20812.38      20138.05       212.24 o                         
  -5   3   8      47770.10      47340.31       376.88 o                         
  -4   3   8      13061.58      13141.40       182.14 o                         
  -3   3   8      56387.06      55527.80       411.56 o                         
  -2   3   8        371.81        412.79        41.88 o                         
  -1   3   8      68711.77      69405.51       458.72 o                         
   0   3   8      31336.16      30805.62       243.69 o                         
   1   3   8      60383.05      62017.46       462.49 o                         
   2   3   8     111506.48     110462.80       785.26 o                         
   3   3   8      13016.81      13429.81       130.29 o                         
   4   3   8     154119.52     152258.12       778.71 o                         
   5   3   8         46.53        172.25        32.71 o                         
   6   3   8     102144.05     100273.98       563.86 o                         
   7   3   8      12518.34      12170.00       159.38 o                         
   8   3   8      65721.33      66500.12       468.84 o                         
   9   3   8      22442.14      22526.12       276.04 o                         
  10   3   8      41724.12      40957.00       469.06 o                         
  11   3   8       9655.03       9514.64       230.08 o                         
  12   3   8      29365.16      29053.04       422.21 o                         
  13   3   8       2972.73       2933.72       158.70 o                         
  14   3   8      14549.43      14323.46       411.82 o                         
  15   3   8        408.05        252.64       259.90 o                         
 -15   4   8          1.07         -0.09       271.74 o                         
 -14   4   8       7589.21       7559.93       251.05 o                         
 -13   4   8         80.03        151.98        96.19 o                         
 -12   4   8       9595.25       9369.99       234.65 o                         
 -11   4   8        173.92        222.53        85.78 o                         
 -10   4   8      10492.30       9991.91       213.79 o                         
  -9   4   8         40.24        -52.81        69.42 o                         
  -8   4   8       7825.47       7819.52       168.95 o                         
  -7   4   8       2890.12       2897.02        98.64 o                         
  -6   4   8        181.39        208.24        46.71 o                         
  -5   4   8      23066.93      21826.97       214.90 o                         
  -4   4   8          5.72         95.60        46.18 o                         
  -3   4   8      61286.52      59307.00       425.24 o                         
  -2   4   8        662.08        608.42        46.11 o                         
  -1   4   8      89504.10      88983.25       585.80 o                         
   0   4   8      33102.24      33223.97       291.68 o                         
   1   4   8      44754.44      43931.17       337.66 o                         
   2   4   8      58025.02      56414.37       374.56 o                         
   3   4   8       9490.39       9406.43       131.91 o                         
   4   4   8      61888.37      60839.22       406.94 o                         
   5   4   8        333.82        407.63        36.61 o                         
   6   4   8      55130.00      53109.66       337.95 o                         
   7   4   8       1843.44       1801.11        67.39 o                         
   8   4   8      18821.38      18969.22       220.56 o                         
   9   4   8       1375.23       1449.75        89.76 o                         
  10   4   8        104.39        170.66        67.61 o                         
  11   4   8         12.45        -19.32        85.97 o                         
  12   4   8       5274.79       5566.52       201.77 o                         
  13   4   8        286.71        295.43       108.35 o                         
  14   4   8      12110.39      12206.33       328.77 o                         
  15   4   8        544.50        541.60       456.84 o                         
 -15   5   8       1591.84       1318.75       446.18 o                         
 -14   5   8       5073.80       5283.60       217.82 o                         
 -13   5   8       6256.19       6233.02       206.56 o                         
 -12   5   8       4354.29       4704.05       168.52 o                         
 -11   5   8      10805.86      11115.78       246.81 o                         
 -10   5   8        535.61        566.38        90.57 o                         
  -9   5   8      15590.24      15550.58       262.87 o                         
  -8   5   8        923.68        853.69        84.00 o                         
  -7   5   8      14902.59      14475.89       214.32 o                         
  -6   5   8      17431.99      17187.90       190.22 o                         
  -5   5   8       4930.29       4959.56        93.19 o                         
  -4   5   8      45387.74      44746.27       337.58 o                         
  -3   5   8         63.81        177.92        50.38 o                         
  -2   5   8      63035.30      62948.95       429.66 o                         
  -1   5   8       2697.74       2748.96        71.89 o                         
   0   5   8      58923.25      60428.81       527.04 o                         
   1   5   8      16211.08      16751.71       206.02 o                         
   2   5   8      31896.32      31716.77       280.25 o                         
   3   5   8      15235.95      15507.67       188.18 o                         
   4   5   8       9265.37       9652.07       141.23 o                         
   5   5   8      21764.29      21953.70       201.83 o                         
   6   5   8       1085.93       1092.87        62.96 o                         
   7   5   8      25118.63      24211.62       244.02 o                         
   8   5   8        321.44        383.24        60.55 o                         
   9   5   8      17784.64      17589.73       276.08 o                         
  10   5   8         95.07        167.35        71.34 o                         
  11   5   8      12792.39      12219.38       300.69 o                         
  12   5   8       1063.50        931.56       115.89 o                         
  13   5   8       7087.41       6732.30       254.83 o                         
  14   5   8       2270.51       2484.58       208.89 o                         
  15   5   8       4395.92       3842.09       598.00 o                         
 -15   6   8       8895.39       7984.48      1117.84 o                         
 -14   6   8        472.53        804.25       178.77 o                         
 -13   6   8      20798.45      20421.70       379.56 o                         
 -12   6   8        411.70        376.44        98.65 o                         
 -11   6   8      34970.51      34302.04       442.78 o                         
 -10   6   8       1022.55        984.42       126.58 o                         
  -9   6   8      38943.08      38237.29       433.30 o                         
  -8   6   8       5136.16       5305.88       157.29 o                         
  -7   6   8      59644.95      59088.83       530.39 o                         
  -6   6   8      11944.76      11682.47       188.63 o                         
  -5   6   8      88985.02      86589.74       509.36 o                         
  -4   6   8      28290.02      28464.26       258.07 o                         
  -3   6   8      75202.61      74059.89       501.96 o                         
  -2   6   8      58896.11      58053.73       478.57 o                         
  -1   6   8      61182.04      62338.29       604.75 o                         
   0   6   8      54485.02      56669.63       702.75 o                         
   1   6   8      38351.41      40019.60       356.90 o                         
   2   6   8      44210.71      44375.16       362.45 o                         
   3   6   8       3681.13       3779.93        95.53 o                         
   4   6   8       8287.92       8438.77       141.04 o                         
   5   6   8        154.34        218.32        52.32 o                         
   6   6   8       1268.91       1285.81        60.54 o                         
   7   6   8        379.29        428.06        62.03 o                         
   8   6   8        717.35        887.09        71.93 o                         
   9   6   8       2660.72       2776.36       114.62 o                         
  10   6   8         90.67        105.22        72.68 o                         
  11   6   8       4490.44       4746.01       204.88 o                         
  12   6   8         27.37        182.76       140.63 o                         
  13   6   8       5080.52       5708.88       242.22 o                         
  14   6   8        141.51        -11.59       133.76 o                         
  15   6   8       2645.29       3032.01       288.62 o                         
 -14   7   8         28.68        348.53       258.90 o                         
 -13   7   8       7468.26       7703.13       268.68 o                         
 -12   7   8        687.68        825.60       116.99 o                         
 -11   7   8       8060.70       7694.60       219.98 o                         
 -10   7   8       1897.17       2020.02       132.21 o                         
  -9   7   8       2303.56       2100.17       116.47 o                         
  -8   7   8         47.94        246.20        82.46 o                         
  -7   7   8       2783.13       2796.18       119.82 o                         
  -6   7   8       5306.67       5625.33       155.33 o                         
  -5   7   8      29718.36      28785.52       271.28 o                         
  -4   7   8       8439.48       8171.95       109.01 o                         
  -3   7   8      54771.04      54423.03       380.41 o                         
  -2   7   8      10522.48      10685.24       156.66 o                         
  -1   7   8      35198.84      35097.48       380.90 o                         
   0   7   8       1255.36       1374.61        77.08 o                         
   1   7   8       6353.83       6432.85       120.07 o                         
   2   7   8       3923.40       3794.82       103.52 o                         
   3   7   8        864.92        808.63        55.25 o                         
   4   7   8       5390.91       5184.79       101.11 o                         
   5   7   8       5251.93       5024.94       139.01 o                         
   6   7   8       7851.59       7440.47       149.24 o                         
   7   7   8       5144.63       5003.04       130.67 o                         
   8   7   8       3839.50       3835.51       127.74 o                         
   9   7   8       3388.58       3513.70       138.17 o                         
  10   7   8       1539.99       1634.61       104.88 o                         
  11   7   8       2982.29       3071.05       177.08 o                         
  12   7   8        876.82        903.29       131.83 o                         
  13   7   8       1016.75       1242.00       230.74 o                         
  14   7   8       1156.99       1071.14       206.52 o                         
 -14   8   8       3052.38       2795.05       265.24 o                         
 -13   8   8       4842.93       5049.22       217.88 o                         
 -12   8   8       7997.66       8363.35       260.82 o                         
 -11   8   8       8659.92       8764.12       245.50 o                         
 -10   8   8      28984.52      28528.64       426.25 o                         
  -9   8   8      14993.56      14854.31       301.41 o                         
  -8   8   8      49061.29      48686.70       514.17 o                         
  -7   8   8      11919.13      12340.65       232.87 o                         
  -6   8   8      41939.36      41823.96       435.47 o                         
  -5   8   8      16228.01      16343.18       235.77 o                         
  -4   8   8      27588.74      27659.50       281.60 o                         
  -3   8   8       9218.22       9306.02       144.46 o                         
  -2   8   8      19278.01      19178.50       221.29 o                         
  -1   8   8       3538.97       4041.79       109.69 o                         
   0   8   8       5093.78       5434.95       118.97 o                         
   1   8   8       1609.63       1782.17        78.45 o                         
   2   8   8       1341.91       1522.94        85.87 o                         
   3   8   8       2425.84       2423.89        73.00 o                         
   4   8   8       3699.47       3384.20        98.78 o                         
   5   8   8       8951.57       8676.18       176.73 o                         
   6   8   8       6214.15       6103.36       150.64 o                         
   7   8   8       3422.03       3259.64       120.46 o                         
   8   8   8       1300.82       1265.53        97.69 o                         
   9   8   8       3216.00       2890.36       144.80 o                         
  10   8   8         50.11        114.01       101.04 o                         
  11   8   8        783.73        952.88       121.66 o                         
  12   8   8         60.82       -149.06       156.29 o                         
  13   8   8         34.37        257.44       145.84 o                         
  14   8   8        104.11        238.44       193.05 o                         
 -13   9   8         75.10        178.10       132.69 o                         
 -12   9   8       9245.92       9667.58       282.65 o                         
 -11   9   8        914.13        773.31       115.29 o                         
 -10   9   8      11096.24      10860.16       273.22 o                         
  -9   9   8        491.08        574.33       101.61 o                         
  -8   9   8       5997.65       5778.40       188.08 o                         
  -7   9   8        174.63        180.09        81.81 o                         
  -6   9   8       2517.32       2198.85       109.61 o                         
  -5   9   8        656.65        607.01        67.78 o                         
  -4   9   8        431.60        457.48        65.24 o                         
  -3   9   8       2602.93       2641.90        86.19 o                         
  -2   9   8       3167.23       3122.93        92.02 o                         
  -1   9   8         49.69        128.29        61.27 o                         
   0   9   8         88.39        172.02        46.12 o                         
   1   9   8       2118.69       1960.51       101.02 o                         
   2   9   8        357.42        325.69        62.83 o                         
   3   9   8      13034.30      12676.81       198.17 o                         
   4   9   8       2895.80       2819.10       123.42 o                         
   5   9   8      28413.55      27786.92       343.63 o                         
   6   9   8      11846.66      11537.25       224.29 o                         
   7   9   8      28678.61      28382.03       365.89 o                         
   8   9   8      16276.45      16018.51       299.29 o                         
   9   9   8      28548.62      28686.34       429.83 o                         
  10   9   8       7788.80       8132.86       244.71 o                         
  11   9   8      22092.81      22578.78       460.02 o                         
  12   9   8       4190.68       4551.39       281.26 o                         
  13   9   8      13925.17      14433.18       491.09 o                         
  14   9   8       2831.27       3032.28       798.07 o                         
 -13  10   8        413.28        503.04       203.98 o                         
 -12  10   8        378.17        395.91       119.54 o                         
 -11  10   8         37.31        273.91       107.83 o                         
 -10  10   8        149.84        305.59       105.95 o                         
  -9  10   8       1708.69       1991.35       137.89 o                         
  -8  10   8        623.74        662.54       102.15 o                         
  -7  10   8       8744.14       8668.49       231.53 o                         
  -6  10   8        636.78        641.84        89.96 o                         
  -5  10   8      10567.94      10110.97       203.94 o                         
  -4  10   8       2337.28       2315.06       101.07 o                         
  -3  10   8       3593.30       3486.15       112.77 o                         
  -2  10   8       8611.46       8446.94       147.30 o                         
  -1  10   8       1462.21       1479.44        80.48 o                         
   0  10   8      10798.17      10976.32       196.77 o                         
   1  10   8       4387.08       4613.43       123.17 o                         
   2  10   8        416.75        526.69        70.92 o                         
   3  10   8      13019.63      12925.62       213.83 o                         
   4  10   8        403.06        531.65        78.56 o                         
   5  10   8      12970.82      12974.06       259.74 o                         
   6  10   8       1974.84       1941.90       114.13 o                         
   7  10   8       7649.36       7425.64       194.73 o                         
   8  10   8       2178.89       2070.08       132.28 o                         
   9  10   8       5561.17       5581.35       199.04 o                         
  10  10   8        451.11        402.69       112.06 o                         
  11  10   8        166.52        169.36       116.15 o                         
  12  10   8         70.36        405.92       150.46 o                         
  13  10   8       1768.29       1612.86       235.17 o                         
 -13  11   8       1483.23       1077.99       232.49 o                         
 -12  11   8       8180.26       8075.56       303.25 o                         
 -11  11   8       2661.38       2764.60       173.10 o                         
 -10  11   8      10148.02      10166.27       280.36 o                         
  -9  11   8       7362.05       7460.64       233.09 o                         
  -8  11   8       6950.48       7154.31       223.44 o                         
  -7  11   8       9047.08       8875.38       220.25 o                         
  -6  11   8       4164.20       4303.81       146.74 o                         
  -5  11   8       6980.21       6694.58       171.68 o                         
  -4  11   8       2280.33       2418.15       113.66 o                         
  -3  11   8       6300.58       6203.14       143.74 o                         
  -2  11   8       1700.93       1852.93        85.75 o                         
  -1  11   8        128.33        103.48        57.19 o                         
   0  11   8       1485.65       1631.52        84.69 o                         
   1  11   8        787.34        855.06        97.55 o                         
   2  11   8        216.60        197.99        69.07 o                         
   3  11   8         15.40         36.45        89.74 o                         
   4  11   8       5968.39       5559.38       183.92 o                         
   5  11   8       2009.02       1776.34       118.16 o                         
   6  11   8      29757.89      28964.05       440.89 o                         
   7  11   8       8320.22       7915.53       217.00 o                         
   8  11   8      57904.80      56933.13       639.59 o                         
   9  11   8      19238.48      19579.41       408.04 o                         
  10  11   8      53459.87      52958.70       765.48 o                         
  11  11   8      17825.15      17751.83       430.62 o                         
  12  11   8      33202.20      33851.55       705.30 o                         
  13  11   8       7930.40       7190.23       768.26 o                         
 -12  12   8       6478.01       6661.03       711.14 o                         
 -11  12   8       3648.37       3843.18       235.82 o                         
 -10  12   8       6509.46       7020.54       265.82 o                         
  -9  12   8       9951.37       9836.88       297.50 o                         
  -8  12   8       6594.34       6653.56       245.19 o                         
  -7  12   8      25066.01      24955.96       428.80 o                         
  -6  12   8       6168.74       6075.13       212.76 o                         
  -5  12   8      45070.38      43685.54       495.94 o                         
  -4  12   8       2536.50       2359.45       119.72 o                         
  -3  12   8      54998.68      53600.64       526.72 o                         
  -2  12   8        286.16        356.92        73.36 o                         
  -1  12   8      43768.37      44306.95       514.70 o                         
   0  12   8         41.43        127.41        64.03 o                         
   1  12   8      39741.46      40072.13       492.83 o                         
   2  12   8        584.53        569.08       107.77 o                         
   3  12   8      32808.64      32213.62       497.84 o                         
   4  12   8        202.29        243.97        88.98 o                         
   5  12   8      12674.84      12526.77       286.22 o                         
   6  12   8         52.42        -46.45       102.52 o                         
   7  12   8       4377.91       4273.91       180.60 o                         
   8  12   8        974.48       1080.15       137.05 o                         
   9  12   8        847.99        801.39       127.72 o                         
  10  12   8       2251.26       2402.25       177.30 o                         
  11  12   8         43.88        196.32       153.13 o                         
  12  12   8       2176.82       2518.40       494.66 o                         
 -11  13   8       3670.38       3867.78       343.63 o                         
 -10  13   8      13020.54      13214.38       436.35 o                         
  -9  13   8       5314.08       5474.60       260.52 o                         
  -8  13   8      12971.15      12792.01       371.93 o                         
  -7  13   8       4401.15       4600.90       231.47 o                         
  -6  13   8      14446.38      14083.33       318.20 o                         
  -5  13   8       3216.73       3385.58       155.14 o                         
  -4  13   8       8080.77       8320.19       218.98 o                         
  -3  13   8       2281.12       2083.42       112.11 o                         
  -2  13   8        230.52        204.90        76.98 o                         
  -1  13   8       3143.96       3434.31       136.99 o                         
   0  13   8       5992.80       6523.80       173.32 o                         
   1  13   8        352.00        491.37        99.93 o                         
   2  13   8      20466.20      21313.85       391.60 o                         
   3  13   8       2170.17       2009.84       145.84 o                         
   4  13   8      16146.12      15985.29       348.37 o                         
   5  13   8      14076.03      13397.60       310.24 o                         
   6  13   8       8126.37       8514.36       253.57 o                         
   7  13   8      27222.09      26788.07       477.93 o                         
   8  13   8       3694.77       3326.64       186.55 o                         
   9  13   8      34370.77      34064.90       577.05 o                         
  10  13   8       1494.33       1719.70       185.35 o                         
  11  13   8      28275.58      28237.33       842.60 o                         
  12  13   8        309.84        598.94       280.40 o                         
 -11  14   8      11211.68      10960.25       770.98 o                         
 -10  14   8      18104.65      18785.65       468.59 o                         
  -9  14   8      19084.23      19801.25       480.94 o                         
  -8  14   8      54721.23      54240.45       774.20 o                         
  -7  14   8      16174.59      15980.70       376.82 o                         
  -6  14   8      84197.29      83524.93       838.18 o                         
  -5  14   8       2031.75       2132.99       148.45 o                         
  -4  14   8      71865.97      71798.86       770.75 o                         
  -3  14   8       1571.29       1309.31       129.59 o                         
  -2  14   8      60589.34      61133.47       732.82 o                         
  -1  14   8      14609.33      14898.59       331.24 o                         
   0  14   8      46102.83      47880.70       709.58 o                         
   1  14   8      24006.04      24884.87       437.52 o                         
   2  14   8      28817.05      29213.52       455.96 o                         
   3  14   8      11853.02      11586.25       298.99 o                         
   4  14   8      22722.93      22354.84       431.03 o                         
   5  14   8       2493.28       2391.87       165.30 o                         
   6  14   8      17853.61      17595.08       413.94 o                         
   7  14   8         59.98         67.72       123.44 o                         
   8  14   8       5701.73       5853.47       234.18 o                         
   9  14   8       1947.07       2230.32       173.50 o                         
  10  14   8        100.07        305.52       155.73 o                         
  11  14   8       3153.84       3395.97       403.77 o                         
 -10  15   8       6042.69       4908.05       763.89 o                         
  -9  15   8      14059.29      14442.76       416.94 o                         
  -8  15   8      17914.49      18413.36       455.36 o                         
  -7  15   8       8806.95       8793.97       319.49 o                         
  -6  15   8      25307.69      25965.23       474.59 o                         
  -5  15   8        441.31        463.70       121.06 o                         
  -4  15   8      27903.57      27725.63       474.43 o                         
  -3  15   8       2955.88       3107.65       174.15 o                         
  -2  15   8      17919.80      18079.76       398.50 o                         
  -1  15   8       8713.51       9225.74       269.90 o                         
   0  15   8       3492.78       3698.51       229.13 o                         
   1  15   8      15056.65      16364.73       381.35 o                         
   2  15   8        112.02        206.14       101.00 o                         
   3  15   8      24458.34      25959.91       444.84 o                         
   4  15   8       5413.69       5338.69       216.71 o                         
   5  15   8      31538.70      31127.54       520.44 o                         
   6  15   8      11510.49      11502.29       341.45 o                         
   7  15   8      36157.27      35209.94       757.75 o                         
   8  15   8      12584.11      12440.81       353.52 o                         
   9  15   8      29885.37      29048.65       561.64 o                         
  10  15   8       6161.88       6227.42       560.09 o                         
 -10  16   8       2021.46       3073.71       673.04 o                         
  -9  16   8      16889.73      15852.23      1556.81 o                         
  -8  16   8        361.05        341.26       159.63 o                         
  -7  16   8      30971.59      32040.23       649.97 o                         
  -6  16   8         33.35         99.92       121.85 o                         
  -5  16   8      55790.50      54679.55       749.88 o                         
  -4  16   8       2010.32       2020.39       167.34 o                         
  -3  16   8      61333.58      62088.55       813.66 o                         
  -2  16   8      15680.02      16748.81       437.33 o                         
  -1  16   8      47988.17      49448.48       778.51 o                         
   0  16   8      24979.30      25891.53       581.43 o                         
   1  16   8      37999.20      39651.57       981.82 o                         
   2  16   8      22836.90      23282.65       559.40 o                         
   3  16   8      25190.79      25632.14       472.17 o                         
   4  16   8      14812.86      14744.90       385.40 o                         
   5  16   8      13584.12      13506.36       365.34 o                         
   6  16   8       3047.16       3400.98       323.85 o                         
   7  16   8       3511.28       3241.20       214.42 o                         
   8  16   8          6.97         38.37       139.61 o                         
   9  16   8        613.63       1064.68       272.22 o                         
  10  16   8       2135.33        716.16       505.53 o                         
  -8  17   8       7013.03       7856.82       790.26 o                         
  -7  17   8       7484.94       7901.79       460.18 o                         
  -6  17   8        692.82        788.77       137.52 o                         
  -5  17   8      18820.69      18695.86       435.35 o                         
  -4  17   8        393.26        212.68       124.63 o                         
  -3  17   8      14964.90      15544.58       600.60 o                         
  -2  17   8       5405.82       5612.35       324.11 o                         
  -1  17   8       5408.37       5447.92       326.58 o                         
   0  17   8      11373.17      11993.02       403.81 o                         
   1  17   8         36.22        124.54       146.88 o                         
   2  17   8      16345.83      17293.93       460.81 o                         
   3  17   8       3356.52       3584.09       234.33 o                         
   4  17   8      30816.62      32000.34       615.60 o                         
   5  17   8       6094.03       5855.73       296.33 o                         
   6  17   8      39944.59      39957.41       778.63 o                         
   7  17   8       2157.70       2282.11       199.04 o                         
   8  17   8      46207.41      43631.73      1947.47 o                         
  -7  18   8       2415.14       2163.65       477.68 o                         
  -6  18   8        816.07        663.99       256.02 o                         
  -5  18   8       4889.37       5150.62       258.74 o                         
  -4  18   8       3340.98       3542.02       292.07 o                         
  -3  18   8       9038.18       9305.22       428.54 o                         
  -2  18   8       8761.71       9074.18       414.63 o                         
  -1  18   8      15760.73      16739.03       552.09 o                         
   0  18   8       5356.88       5962.68       369.87 o                         
   1  18   8      23721.23      24104.04       635.71 o                         
   2  18   8       1511.62       1848.79       312.39 o                         
   3  18   8      28811.81      28998.00       666.00 o                         
   4  18   8        409.12        590.26       163.07 o                         
   5  18   8      28792.80      28151.63       634.73 o                         
   6  18   8       2830.82       2600.35       310.71 o                         
   7  18   8      14405.70      13452.82       748.82 o                         
   8  18   8       2182.19       3009.71       628.33 o                         
  -6  19   8       5576.67       5315.21       709.75 o                         
  -5  19   8       1295.20       1218.82       280.04 o                         
  -4  19   8       5035.94       4963.49       431.08 o                         
  -3  19   8        236.89        381.79       183.89 o                         
  -2  19   8       4851.38       4371.68       314.69 o                         
  -1  19   8         34.11        294.41       173.27 o                         
   0  19   8       2500.59       2725.53       265.31 o                         
   1  19   8       1486.71       1550.54       221.29 o                         
   2  19   8        641.66        680.93       172.92 o                         
   3  19   8       3331.08       4444.46       494.59 o                         
   4  19   8        182.92        406.87       254.93 o                         
   5  19   8       7673.95       8104.25       835.66 o                         
   6  19   8        122.30        -65.55       458.66 o                         
  -4  20   8       4195.04       4275.60       885.58 o                         
  -3  20   8       1061.83        605.01       266.23 o                         
  -2  20   8       3561.87       3983.44       399.75 o                         
  -1  20   8        427.87        867.31       397.13 o                         
   0  20   8       7762.71       8588.09       839.65 o                         
   1  20   8        850.55        242.96       463.44 o                         
   2  20   8      17704.10      16936.60       817.38 o                         
   3  20   8       3281.55       3481.40       418.25 o                         
   4  20   8      19226.63      17978.20      1598.47 o                         
   0  21   8       3867.55       4653.11       882.50 o                         
 -15   1   9       7288.87       6948.45       366.81 o                         
 -14   1   9      26227.03      27042.94       443.87 o                         
 -13   1   9       6211.94       6526.07       218.21 o                         
 -12   1   9      36985.85      37570.34       491.74 o                         
 -11   1   9       4730.69       4563.07       158.44 o                         
 -10   1   9      27092.51      27048.09       332.35 o                         
  -9   1   9       3166.94       3019.00        98.28 o                         
  -8   1   9      14335.02      13990.99       199.23 o                         
  -7   1   9        643.54        718.97        59.05 o                         
  -6   1   9      17206.67      16725.40       216.73 o                         
  -5   1   9       3337.71       3390.52       104.85 o                         
  -4   1   9       6236.73       6053.09       119.90 o                         
  -3   1   9       2619.32       2591.09        86.04 o                         
  -2   1   9        173.52        239.56        38.74 o                         
  -1   1   9       6248.87       6448.16       105.08 o                         
   0   1   9       2820.82       2931.73        82.94 o                         
   1   1   9        208.99        274.67        32.28 o                         
   2   1   9       8167.82       8371.20       136.36 o                         
   3   1   9       2395.62       2650.31        72.04 o                         
   4   1   9      10511.65      10697.34       161.81 o                         
   5   1   9       3331.29       3551.31        96.26 o                         
   6   1   9      13139.11      13971.52       161.90 o                         
   7   1   9        243.34        231.17        50.52 o                         
   8   1   9       5318.93       5618.97       122.25 o                         
   9   1   9        473.83        706.62        81.31 o                         
  10   1   9        968.05        963.17       112.35 o                         
  11   1   9       1149.84       1241.80       117.09 o                         
  12   1   9        543.36        559.35       110.70 o                         
  13   1   9        717.46        671.56       119.08 o                         
  14   1   9       1302.45       1184.77       206.92 o                         
  15   1   9         65.49        224.82       243.71 o                         
 -15   2   9         33.52        -47.53       197.31 o                         
 -14   2   9       6934.36       7855.27       254.50 o                         
 -13   2   9       2568.94       2783.48       164.40 o                         
 -12   2   9      11573.59      12229.90       279.38 o                         
 -11   2   9      11017.25      10599.75       239.90 o                         
 -10   2   9       6944.40       6937.49       165.98 o                         
  -9   2   9      11230.73      11312.12       197.43 o                         
  -8   2   9        223.47        258.21        58.07 o                         
  -7   2   9      18383.61      18666.79       246.50 o                         
  -6   2   9       4570.66       4524.72       124.17 o                         
  -5   2   9      24973.84      24768.57       271.13 o                         
  -4   2   9       7494.86       7551.49       142.74 o                         
  -3   2   9      40113.08      39862.10       344.32 o                         
  -2   2   9       6956.14       7411.86       138.95 o                         
  -1   2   9     102378.83     101735.89       637.85 o                         
   0   2   9         97.66        234.44        49.25 o                         
   1   2   9     173314.75     173746.98       990.70 o                         
   2   2   9      14500.58      14410.62       165.61 o                         
   3   2   9     172077.56     167719.11      1181.36 o                         
   4   2   9      33083.02      32033.20       255.77 o                         
   5   2   9     117575.97     115304.59       673.38 o                         
   6   2   9      10814.38      10476.48       145.71 o                         
   7   2   9      45732.20      45870.91       403.85 o                         
   8   2   9       4306.34       4239.82       102.82 o                         
   9   2   9       7444.56       7840.17       159.49 o                         
  10   2   9       3418.66       3465.02       146.49 o                         
  11   2   9       2798.52       2880.18       142.50 o                         
  12   2   9       2184.11       2179.21       131.70 o                         
  13   2   9       1141.69       1263.72       172.03 o                         
  14   2   9       2397.99       2689.13       205.47 o                         
  15   2   9        250.72        164.46       502.57 o                         
 -15   3   9       4101.92       3647.35       524.40 o                         
 -14   3   9        495.75        466.65       114.59 o                         
 -13   3   9      12488.27      13082.39       302.30 o                         
 -12   3   9        291.59        477.72       110.26 o                         
 -11   3   9      24817.26      25051.48       357.45 o                         
 -10   3   9       1829.59       1877.04       112.67 o                         
  -9   3   9      44262.04      44287.64       427.76 o                         
  -8   3   9       3319.22       3404.17       104.52 o                         
  -7   3   9      36934.99      36710.71       348.89 o                         
  -6   3   9       4518.37       4606.06       119.24 o                         
  -5   3   9       2793.90       2642.19        96.83 o                         
  -4   3   9      16098.66      16094.27       215.57 o                         
  -3   3   9       2869.50       3172.18        98.45 o                         
  -2   3   9      11966.69      12084.50       160.25 o                         
  -1   3   9      17044.75      17200.68       200.66 o                         
   0   3   9       7803.13       7717.15       119.53 o                         
   1   3   9      38995.51      38711.08       382.72 o                         
   2   3   9        481.30        634.35        47.36 o                         
   3   3   9      40896.59      40552.68       334.99 o                         
   4   3   9      19220.94      18945.72       176.55 o                         
   5   3   9      21335.77      21456.24       210.27 o                         
   6   3   9      38135.39      37211.86       285.27 o                         
   7   3   9       8723.07       8532.77       145.69 o                         
   8   3   9      37341.33      36904.95       335.56 o                         
   9   3   9       7106.17       7069.50       149.89 o                         
  10   3   9      24583.81      25014.77       358.21 o                         
  11   3   9       5682.95       5638.44       175.26 o                         
  12   3   9      14159.43      14518.02       320.54 o                         
  13   3   9       4164.64       4145.71       203.00 o                         
  14   3   9       3828.54       3976.68       241.50 o                         
  15   3   9       3850.01       3618.97       506.95 o                         
 -15   4   9      14778.29      13619.78       935.62 o                         
 -14   4   9          6.86         63.31       125.17 o                         
 -13   4   9      16863.62      17522.77       349.37 o                         
 -12   4   9        608.55        754.30       105.24 o                         
 -11   4   9      12744.49      12939.83       259.41 o                         
 -10   4   9       4928.47       5010.35       166.59 o                         
  -9   4   9       5096.63       5290.01       156.17 o                         
  -8   4   9      15711.81      15293.83       236.57 o                         
  -7   4   9        169.02        246.48        70.75 o                         
  -6   4   9      23966.67      23589.29       266.05 o                         
  -5   4   9       9934.33       9391.40       157.29 o                         
  -4   4   9      70102.00      69121.16       513.64 o                         
  -3   4   9       7610.12       7705.59       147.31 o                         
  -2   4   9     133222.41     133320.66       745.79 o                         
  -1   4   9        878.41        906.53        54.27 o                         
   0   4   9     198015.81     197339.92      1304.70 o                         
   1   4   9       4173.53       4123.77        82.70 o                         
   2   4   9     212908.83     211383.05      1080.01 o                         
   3   4   9       8524.79       7694.15       106.02 o                         
   4   4   9     177012.92     173999.14       890.23 o                         
   5   4   9      20125.54      19170.36       212.34 o                         
   6   4   9     104280.25     102694.69       634.40 o                         
   7   4   9      26059.88      25719.29       252.99 o                         
   8   4   9      43022.70      41879.67       423.61 o                         
   9   4   9       7611.26       7031.27       159.75 o                         
  10   4   9       9127.23       9137.81       219.06 o                         
  11   4   9       5981.47       5968.16       186.59 o                         
  12   4   9       1239.00       1175.90       121.79 o                         
  13   4   9       5731.22       5651.76       220.38 o                         
  14   4   9        442.16        622.31       144.57 o                         
 -15   5   9      10918.49      10101.19      1162.79 o                         
 -14   5   9        508.43        742.26       153.72 o                         
 -13   5   9      19143.02      19685.32       360.89 o                         
 -12   5   9      11736.81      11979.89       272.88 o                         
 -11   5   9      22243.63      22147.05       353.87 o                         
 -10   5   9      33166.52      33290.61       425.03 o                         
  -9   5   9      19293.33      19315.50       302.25 o                         
  -8   5   9      36296.95      35696.37       408.91 o                         
  -7   5   9      34111.79      34365.07       362.99 o                         
  -6   5   9      29539.44      28745.52       300.53 o                         
  -5   5   9      60751.29      59803.50       415.40 o                         
  -4   5   9       8671.70       8811.85       152.19 o                         
  -3   5   9      79569.05      79934.25       553.81 o                         
  -2   5   9       6891.96       6629.33       116.62 o                         
  -1   5   9      69818.33      70513.65       430.88 o                         
   0   5   9      27939.47      28321.45       299.24 o                         
   1   5   9      18365.40      18329.50       205.24 o                         
   2   5   9      21534.65      20990.39       220.01 o                         
   3   5   9        200.90        200.79        44.18 o                         
   4   5   9       2616.70       2448.64        75.34 o                         
   5   5   9      23234.41      22566.91       257.38 o                         
   6   5   9        169.92        271.44        52.60 o                         
   7   5   9      50274.60      50762.55       411.20 o                         
   8   5   9        971.44        871.62        72.75 o                         
   9   5   9      47540.43      48747.95       484.18 o                         
  10   5   9        788.48        800.51        88.96 o                         
  11   5   9      25210.46      25598.36       422.71 o                         
  12   5   9        146.06        152.52       101.98 o                         
  13   5   9      10706.30      10881.43       311.27 o                         
  14   5   9        123.66        161.58       132.97 o                         
 -14   6   9      13907.04      14776.40       598.61 o                         
 -13   6   9       7613.88       7977.14       246.15 o                         
 -12   6   9       5423.42       5999.99       200.17 o                         
 -11   6   9       6070.25       5983.64       192.17 o                         
 -10   6   9        143.14        124.02        95.37 o                         
  -9   6   9       2544.66       2500.79       124.59 o                         
  -8   6   9       2923.39       2923.14       126.81 o                         
  -7   6   9        893.44        958.10        90.89 o                         
  -6   6   9       5936.53       5567.80       143.00 o                         
  -5   6   9      16588.44      16567.32       235.41 o                         
  -4   6   9      11510.51      11453.32       167.78 o                         
  -3   6   9      50789.68      49764.19       389.66 o                         
  -2   6   9      20308.46      20301.03       225.43 o                         
  -1   6   9      64631.85      64441.75       625.96 o                         
   0   6   9      23962.15      24734.49       285.19 o                         
   1   6   9      73833.02      73679.14       637.40 o                         
   2   6   9      13111.42      13964.69       186.32 o                         
   3   6   9      91560.70      88896.80       604.40 o                         
   4   6   9        942.03       1111.25        60.53 o                         
   5   6   9      59349.54      58289.79       455.64 o                         
   6   6   9        107.44        129.72        49.52 o                         
   7   6   9      38566.60      38873.04       396.63 o                         
   8   6   9       2587.93       2501.79       115.20 o                         
   9   6   9      26205.07      26043.06       334.01 o                         
  10   6   9       4169.91       3980.06       144.91 o                         
  11   6   9       9998.18       9828.99       278.32 o                         
  12   6   9        765.20        626.59       114.20 o                         
  13   6   9        504.93        443.27       116.19 o                         
  14   6   9         52.70        328.33       162.05 o                         
  15   6   9         52.62       -441.13       441.13 o                         
 -14   7   9      11566.72      11537.25       670.75 o                         
 -13   7   9         23.21        295.29       125.57 o                         
 -12   7   9      22069.92      22090.24       401.45 o                         
 -11   7   9       2764.25       2871.88       156.52 o                         
 -10   7   9      44773.49      44508.86       548.52 o                         
  -9   7   9      12117.55      12087.51       253.90 o                         
  -8   7   9      59869.72      59577.84       585.25 o                         
  -7   7   9      10978.96      11515.03       228.78 o                         
  -6   7   9      63435.43      63351.18       567.06 o                         
  -5   7   9       2905.26       3089.31       114.81 o                         
  -4   7   9      56104.25      56522.95       417.94 o                         
  -3   7   9        393.45        488.76        59.74 o                         
  -2   7   9      39586.83      39276.90       373.67 o                         
  -1   7   9         91.64        196.31        58.44 o                         
   0   7   9      13559.21      14028.93       212.64 o                         
   1   7   9       1815.53       1846.79        80.84 o                         
   2   7   9       1017.88       1110.60        65.35 o                         
   3   7   9       3683.26       3668.72        99.15 o                         
   4   7   9       1880.47       1755.75        86.82 o                         
   5   7   9       3345.02       3345.23        97.74 o                         
   6   7   9      15186.04      14840.06       230.18 o                         
   7   7   9          4.60         58.09        69.03 o                         
   8   7   9      21171.03      20641.69       284.73 o                         
   9   7   9         20.34         41.25        73.92 o                         
  10   7   9      18675.10      18472.07       335.06 o                         
  11   7   9        149.01        122.70       117.50 o                         
  12   7   9      13980.51      13977.00       382.28 o                         
  13   7   9       1167.18       1050.61       152.61 o                         
  14   7   9      11006.45      10746.37       497.36 o                         
 -14   8   9      16068.91      13691.18      1272.95 o                         
 -13   8   9       3396.99       3825.07       214.28 o                         
 -12   8   9      23270.88      23277.04       435.40 o
[truncated: 359,643 more chars]
