# Supplementary material for: Crystal structures of sixteen phosphane chalcogenide complexes of gold(I) chloride, bromide and iodide
Source: Acta Crystallogr E Crystallogr Commun. 2024 Jan 1;80(Pt 1):34–49. doi: 10.1107/S2056989023010459 (PMC10833370; doi:10.1107/S2056989023010459)
Supplement: Supplementary file 17 [file e-80-00034-7csup17.hkl]

data_7c                                                                         
_shelx_title ' Roman in P4(3)2(1)2'                                             
_shelx_refln_list_code          4                                               
_shelx_F_calc_maximum      769.71                                               
_exptl_crystal_F_000      2176.00                                               
_reflns_d_resolution_high  0.7101                                               
                                                                                
loop_                                                                           
 _space_group_symop_operation_xyz                                               
 'x, y, z'                                                                      
 '-x, -y, z+1/2'                                                                
 '-y+1/2, x+1/2, z+3/4'                                                         
 'y+1/2, -x+1/2, z+1/4'                                                         
 '-x+1/2, y+1/2, -z+3/4'                                                        
 'x+1/2, -y+1/2, -z+1/4'                                                        
 'y, x, -z'                                                                     
 '-y, -x, -z+1/2'                                                               
                                                                                
_cell_length_a    10.7755                                                       
_cell_length_b    10.7755                                                       
_cell_length_c    28.3769                                                       
_cell_angle_alpha  90.000                                                       
_cell_angle_beta   90.000                                                       
_cell_angle_gamma  90.000                                                       
                                                                                
_shelx_F_squared_multiplier     1.000                                           
                                                                                
loop_                                                                           
 _refln_index_h                                                                 
 _refln_index_k                                                                 
 _refln_index_l                                                                 
 _refln_F_squared_calc                                                          
 _refln_F_squared_meas                                                          
 _refln_F_squared_sigma                                                         
 _refln_observed_status                                                         
   1   1   0     218390.59     229500.56      1091.36 o                         
   0   2   0     592445.88     584941.44      3204.31 o                         
   1   2   0       6586.28       6951.26        35.73 o                         
   2   2   0      16912.14      17525.91        92.81 o                         
   1   3   0     134917.86     139813.22       377.12 o                         
   2   3   0        293.11        596.47        15.23 o                         
   3   3   0        460.71        734.36        24.06 o                         
   0   4   0      90880.81      93739.20       502.34 o                         
   1   4   0      24593.36      25282.05       121.81 o                         
   2   4   0       1471.73       1894.59        32.43 o                         
   3   4   0        159.91        358.92        15.10 o                         
   4   4   0      74802.73      73770.05       433.02 o                         
   1   5   0      11162.40      11924.27        87.18 o                         
   2   5   0       1778.42       2380.29        42.21 o                         
   3   5   0     122387.83     118998.17       497.98 o                         
   4   5   0        130.09        609.95        26.43 o                         
   5   5   0     230768.41     221256.08      1005.53 o                         
   0   6   0       3011.86       6954.94       306.25 o                         
   1   6   0      11439.19      12313.48       168.98 o                         
   2   6   0      46101.71      48159.86       303.41 o                         
   3   6   0      14851.88      15281.91       113.46 o                         
   4   6   0     135790.30     129812.48       468.83 o                         
   5   6   0      23531.79      21715.76       161.73 o                         
   6   6   0     154592.03     144248.34       872.42 o                         
   1   7   0      20316.42      24232.74       285.22 o                         
   2   7   0        591.89       1117.60        75.52 o                         
   3   7   0       9572.14      10719.46       111.63 o                         
   4   7   0      19700.77      20784.62       170.12 o                         
   5   7   0      46217.25      44168.59       274.28 o                         
   6   7   0     120960.88     117631.04       550.48 o                         
   7   7   0      13844.20      13015.04       224.15 o                         
   0   8   0      29018.31      31696.57       456.50 o                         
   1   8   0      21220.27      21165.51       161.04 o                         
   2   8   0       7970.15       8585.97       102.94 o                         
   3   8   0        246.86        369.87        33.31 o                         
   4   8   0       8622.88       8185.16       115.37 o                         
   5   8   0       2491.88       2811.33        75.31 o                         
   6   8   0      20094.44      18724.51       202.49 o                         
   7   8   0      42588.64      41131.06       338.55 o                         
   8   8   0       1445.45       1477.46       122.04 o                         
   1   9   0      33643.02      33307.22       227.67 o                         
   2   9   0       1831.06       1910.61        57.77 o                         
   3   9   0        418.17        486.25        45.76 o                         
   4   9   0        268.15        499.99        52.95 o                         
   5   9   0       2405.09       3566.82        97.00 o                         
   6   9   0      22849.95      23714.62       254.74 o                         
   7   9   0       1455.90       1712.05        86.69 o                         
   8   9   0       2359.24       2043.72        92.55 o                         
   9   9   0       2610.91       2669.43       161.84 o                         
   0  10   0      13343.72      13641.82       280.99 o                         
   1  10   0      12849.58      13024.67       152.93 o                         
   2  10   0      17774.48      16563.77       190.87 o                         
   3  10   0       3875.93       4178.60       111.17 o                         
   4  10   0        131.10       1617.13        85.93 o                         
   5  10   0         56.39       2074.72        98.76 o                         
   6  10   0        515.67       3377.32       123.52 o                         
   7  10   0      10242.93      10833.56       194.39 o                         
   8  10   0       1491.20       1945.73       103.41 o                         
   9  10   0       2470.10       1948.99       109.64 o                         
  10  10   0       5749.82       4761.40       235.62 o                         
   1  11   0      43141.88      41454.40       353.60 o                         
   2  11   0       7249.79       7461.46       148.84 o                         
   3  11   0      12197.52      13138.97       221.35 o                         
   4  11   0       1756.00       3761.73       124.98 o                         
   6  11   0       5713.73       9704.62       238.93 o                         
   7  11   0        384.92       2082.50       118.01 o                         
   8  11   0        580.63       1757.83       113.79 o                         
   9  11   0       1645.77       1419.58       118.62 o                         
  10  11   0      20728.09      18936.33       418.21 o                         
   0  12   0        255.04        834.09       108.75 o                         
   1  12   0      11630.99      12371.32       206.35 o                         
   2  12   0       3743.91       5506.80       145.81 o                         
   3  12   0      20954.09      23208.31       312.29 o                         
   5  12   0      10276.67      13008.60       283.81 o                         
   7  12   0       1693.21       2679.56       152.75 o                         
   8  12   0        149.95        889.38       123.17 o                         
   9  12   0      26772.04      24402.69       627.39 o                         
   1  13   0       3036.15       2846.85       134.23 o                         
   2  13   0       5745.13       5709.85       193.46 o                         
   3  13   0       4062.58       5008.13       180.28 o                         
   4  13   0       1994.70       2471.22       153.99 o                         
   5  13   0       2578.90       5379.03       230.84 o                         
   6  13   0       1606.72       2291.34       178.24 o                         
   7  13   0       3085.20       3408.36       308.32 o                         
   0  14   0       5049.34       8004.42       306.28 o                         
   1  14   0       2398.03       2455.11       139.03 o                         
   2  14   0        675.41        885.01       115.37 o                         
   3  14   0       1463.35       1780.77       155.50 o                         
   4  14   0       2737.40       2659.86       246.88 o                         
   5  14   0       2365.63       2915.55       566.29 o                         
   1  15   0       1635.72       4094.33       360.61 o                         
   2  15   0        948.27        279.42       245.06 o                         
   1   1   1      42824.17      44703.86       143.01 o                         
  -1   2   1      25295.75      27263.59        82.80 o                         
   0   2   1       4770.35       5581.36        39.10 o                         
   1   2   1      19822.56      21089.24        72.48 o                         
   2   2   1      13777.75      14057.31        55.80 o                         
  -2   3   1       7212.89       7099.27        44.59 o                         
  -1   3   1      16558.30      17627.33        71.41 o                         
   0   3   1      13202.28      14585.58        63.84 o                         
   1   3   1      18109.89      19469.68        73.77 o                         
   2   3   1       8055.17       7951.54        51.42 o                         
   3   3   1       6519.32       7063.42        50.77 o                         
  -3   4   1       7620.89       8639.51        61.92 o                         
  -2   4   1       8180.39       8685.48        62.76 o                         
  -1   4   1      21958.57      23526.20       114.48 o                         
   0   4   1      48652.49      51722.38       203.30 o                         
   1   4   1      16539.80      17372.55        95.95 o                         
   2   4   1      10154.23      10747.45        71.39 o                         
   3   4   1       3330.99       3721.42        41.87 o                         
   4   4   1      17140.65      17857.37       101.55 o                         
  -4   5   1      12398.32      13932.97       130.32 o                         
  -3   5   1      23956.03      24664.52       148.95 o                         
  -2   5   1      12818.96      13976.89        91.43 o                         
  -1   5   1      16071.50      16546.74       113.61 o                         
   0   5   1      88630.45      90385.55       345.68 o                         
   1   5   1      15163.73      15186.79       101.51 o                         
   2   5   1      10807.97      11517.38        86.91 o                         
   3   5   1      24222.51      24819.38       188.34 o                         
   4   5   1       8011.23       8848.17       120.74 o                         
   5   5   1      42307.11      43172.87       389.33 o                         
  -5   6   1       8539.01       9672.55       135.66 o                         
  -4   6   1      19564.46      20060.64       168.60 o                         
  -3   6   1      54788.55      56502.08       259.40 o                         
  -2   6   1      51809.80      52004.82       243.92 o                         
  -1   6   1      93518.48      95324.48       394.97 o                         
   0   6   1     160950.08     161887.61       592.11 o                         
   1   6   1      90087.88      91340.77       411.96 o                         
   2   6   1      54214.22      54341.62       260.33 o                         
   3   6   1      46721.39      48187.57       241.13 o                         
   4   6   1      21626.22      22722.38       184.09 o                         
   5   6   1       7764.86       8563.33       151.62 o                         
   6   6   1      15978.60      17434.62       266.71 o                         
  -6   7   1      31712.31      31686.61       274.32 o                         
  -5   7   1       4887.72       5392.63        92.04 o                         
  -4   7   1      42582.41      41369.16       232.38 o                         
  -3   7   1      13408.32      12819.43       114.62 o                         
  -2   7   1      45836.10      45508.26       234.95 o                         
  -1   7   1      86295.66      85759.20       391.57 o                         
   0   7   1     155129.80     154205.41       582.58 o                         
   1   7   1      88283.03      88173.80       369.35 o                         
   2   7   1      37873.96      37197.63       218.36 o                         
   3   7   1      13554.44      13014.90       114.47 o                         
   4   7   1      35723.22      34382.28       201.80 o                         
   5   7   1       5609.92       6154.08       118.09 o                         
   6   7   1      27769.79      27855.63       251.32 o                         
   7   7   1       2142.42       3154.69       110.50 o                         
  -7   8   1      16652.44      17000.68       201.61 o                         
  -6   8   1      12970.53      12769.75       169.45 o                         
  -5   8   1       7850.20       8068.84       117.89 o                         
  -4   8   1       1614.17       1802.68        52.83 o                         
  -3   8   1       3218.48       3259.16        69.33 o                         
  -2   8   1      10560.21      11135.28       116.34 o                         
  -1   8   1      21454.61      21194.86       154.25 o                         
   0   8   1      96257.19      96856.95       430.22 o                         
   1   8   1      21116.23      20787.62       163.02 o                         
   2   8   1      10278.05      11008.26       113.13 o                         
   3   8   1       2731.32       2662.33        61.22 o                         
   4   8   1       1757.36       1834.46        57.32 o                         
   5   8   1       6832.54       6945.40       116.45 o                         
   6   8   1      16873.31      16978.05       191.83 o                         
   7   8   1      18084.16      18475.33       220.82 o                         
   8   8   1       3319.83       3383.27       106.25 o                         
  -8   9   1       5635.00       5646.39       142.82 o                         
  -7   9   1       3019.00       3351.33       109.11 o                         
  -6   9   1      15549.58      16479.97       206.20 o                         
  -5   9   1      20561.14      20171.96       212.82 o                         
  -4   9   1       2763.39       2805.25        82.01 o                         
  -3   9   1        797.20        901.15        53.39 o                         
  -2   9   1        287.81        473.22        43.51 o                         
  -1   9   1      19831.86      20907.01       201.54 o                         
   0   9   1       7105.40       7604.92       104.39 o                         
   1   9   1      20206.21      21519.66       189.54 o                         
   2   9   1        908.64       1193.11        55.92 o                         
   3   9   1       1114.20       1299.23        55.48 o                         
   4   9   1       3107.84       3114.33        81.61 o                         
   5   9   1      22703.43      21982.02       232.59 o                         
   6   9   1      14268.88      14980.39       201.69 o                         
   7   9   1       4368.04       4643.14       121.10 o                         
   8   9   1       5224.08       5027.79       130.94 o                         
   9   9   1       7162.36       6747.30       160.46 o                         
  -9  10   1       2398.10       2345.18       118.16 o                         
  -8  10   1       2704.16       2521.68       111.85 o                         
  -7  10   1       5893.13       6045.27       149.89 o                         
  -6  10   1      23958.09      23260.21       276.30 o                         
  -5  10   1      28806.66      27660.44       293.18 o                         
  -4  10   1       7679.28       7595.55       140.24 o                         
  -3  10   1      11771.57      11432.49       173.19 o                         
  -2  10   1       3860.82       3810.13        95.47 o                         
  -1  10   1        770.04       1202.17        64.02 o                         
   0  10   1      53538.74      52163.22       359.64 o                         
   1  10   1        855.35       1345.76        72.86 o                         
   2  10   1       3621.15       3678.45        89.82 o                         
   3  10   1      13211.11      13118.08       176.64 o                         
   4  10   1       9142.60       9164.10       167.66 o                         
   5  10   1      28864.48      27859.07       288.92 o                         
   6  10   1      28413.43      27549.43       303.02 o                         
   7  10   1       4819.46       5398.28       144.19 o                         
   8  10   1       5285.48       4862.79       139.43 o                         
   9  10   1       1323.48       1314.79       107.01 o                         
  10  10   1        662.68        779.24       102.82 o                         
 -10  11   1        958.42       1534.73       179.63 o                         
  -9  11   1       5005.97       4928.20       169.34 o                         
  -8  11   1       8947.65       9089.54       206.41 o                         
  -7  11   1       7162.91       7164.45       182.30 o                         
  -6  11   1      34497.67      34401.13       378.76 o                         
  -5  11   1      36977.74      35447.66       374.06 o                         
  -4  11   1      27126.89      26596.05       289.62 o                         
  -3  11   1       4430.65       4935.55       136.39 o                         
  -2  11   1      17545.52      17399.12       227.20 o                         
  -1  11   1      12604.31      14129.21       201.41 o                         
   0  11   1       3071.15       3892.09       106.66 o                         
   1  11   1      12853.83      13960.13       198.28 o                         
   2  11   1      19452.26      19448.90       235.39 o                         
   3  11   1       3934.35       4323.21       131.93 o                         
   4  11   1      28328.82      27465.78       318.18 o                         
   5  11   1      34470.61      32982.34       389.15 o                         
   6  11   1      33330.55      33413.44       378.57 o                         
   7  11   1       7915.19       7957.70       193.15 o                         
   8  11   1       7242.97       7040.36       189.09 o                         
   9  11   1       6310.05       6154.85       194.55 o                         
  10  11   1        564.35       1125.44       163.62 o                         
  -9  12   1        967.71       2231.55       378.02 o                         
  -8  12   1       1671.08       2154.78       151.63 o                         
  -7  12   1      10279.66      10288.37       250.18 o                         
  -6  12   1      32631.48      30848.85       453.91 o                         
  -5  12   1      47267.27      46224.60       487.66 o                         
  -4  12   1      29088.49      28986.11       365.62 o                         
  -3  12   1      45699.06      45479.58       444.68 o                         
  -2  12   1       1672.72       2424.53       110.56 o                         
  -1  12   1      32297.23      31574.39       337.50 o                         
   0  12   1       5545.88       5891.31       149.11 o                         
   1  12   1      32529.56      32113.67       347.54 o                         
   2  12   1       2074.12       2813.75       115.11 o                         
   3  12   1      49022.55      48171.53       459.14 o                         
   4  12   1      29486.63      29738.64       382.87 o                         
   5  12   1      50227.00      49519.84       549.66 o                         
   6  12   1      32859.90      31216.70       431.54 o                         
   7  12   1      10449.12      10423.91       257.61 o                         
   8  12   1       2163.36       3242.93       169.46 o                         
   9  12   1        757.73       1689.72       249.88 o                         
  -7  13   1       9242.10       8500.15       453.33 o                         
  -6  13   1      17924.34      17816.79       380.50 o                         
  -5  13   1      21561.57      21269.78       401.95 o                         
  -4  13   1      19922.85      19467.06       348.00 o                         
  -3  13   1       6023.57       6792.59       205.29 o                         
  -2  13   1       9967.79      10177.76       234.02 o                         
  -1  13   1       3921.96       3819.66       151.78 o                         
   0  13   1       1080.15       1897.63       120.00 o                         
   1  13   1       4360.09       4258.90       159.83 o                         
   2  13   1       9953.10       9957.96       253.73 o                         
   3  13   1       6311.80       7013.64       192.87 o                         
   4  13   1      19681.25      19614.52       346.61 o                         
   5  13   1      19584.95      18180.28       390.82 o                         
   6  13   1      18371.57      17762.39       378.99 o                         
   7  13   1       8109.44       6752.40       398.88 o                         
  -5  14   1       4886.78       5361.83       560.32 o                         
  -4  14   1       6191.14       5176.42       297.87 o                         
  -3  14   1       1683.90       2067.28       165.92 o                         
  -2  14   1       5008.38       4446.58       204.24 o                         
  -1  14   1        757.04        838.62       109.09 o                         
   0  14   1      25992.88      23869.40       391.43 o                         
   1  14   1        409.08        620.54       110.43 o                         
   2  14   1       5602.47       5035.72       184.30 o                         
   3  14   1       2185.79       2470.12       159.86 o                         
   4  14   1       5419.62       5073.01       306.27 o                         
   5  14   1       5711.62       6084.33       427.68 o                         
  -2  15   1       3119.36       2911.33       345.94 o                         
  -1  15   1      14629.71      12299.36       604.69 o                         
   0  15   1       7511.19       7380.68       404.16 o                         
   1  15   1      14447.34      13307.66       525.53 o                         
   2  15   1       3182.16       3584.19       362.91 o                         
   0   1   2     366816.72     360696.00      1715.90 o                         
   1   1   2       4487.97       4947.09        27.42 o                         
  -1   2   2      74093.52      76715.91       191.10 o                         
   0   2   2       4437.98       4525.56        29.33 o                         
   1   2   2      71123.07      74024.97       182.80 o                         
   2   2   2      10893.37      11653.37        52.11 o                         
  -2   3   2       6216.34       6667.93        43.02 o                         
  -1   3   2      94589.38      98439.85       289.66 o                         
   0   3   2      67135.58      68476.35       230.11 o                         
   1   3   2      90812.77      94356.50       251.51 o                         
   2   3   2       5003.71       5339.32        41.74 o                         
   3   3   2       1585.19       1927.79        29.25 o                         
  -3   4   2      25650.99      26228.59       115.80 o                         
  -2   4   2      65697.58      65199.32       235.99 o                         
  -1   4   2       6279.67       7032.03        58.10 o                         
   0   4   2     185771.39     185559.17       584.34 o                         
   1   4   2       6304.06       6963.61        58.00 o                         
   2   4   2      59859.62      58879.57       235.32 o                         
   3   4   2      28434.20      29435.40       139.53 o                         
   4   4   2       4046.57       4827.83        52.63 o                         
  -4   5   2      88058.98      86939.45       324.58 o                         
  -3   5   2      33555.73      34073.53       190.84 o                         
  -2   5   2      42470.37      44046.50       193.32 o                         
  -1   5   2     151138.30     151256.61       554.68 o                         
   0   5   2        114.17        353.38        42.21 o                         
   1   5   2     147598.22     147285.09       517.94 o                         
   2   5   2      39058.95      39270.14       193.97 o                         
   3   5   2      31485.70      32183.32       175.33 o                         
   4   5   2      87263.54      85784.61       430.02 o                         
   5   5   2       6254.97       7609.80        95.27 o                         
  -5   6   2      76106.19      73648.02       364.72 o                         
  -4   6   2       7722.68       9626.30        98.71 o                         
  -3   6   2      70348.69      70585.57       324.08 o                         
  -2   6   2      80304.93      80876.77       340.83 o                         
  -1   6   2      17585.77      18913.70       223.81 o                         
   0   6   2     155065.38     156085.81       622.68 o                         
   1   6   2      15461.06      16878.92       163.41 o                         
   2   6   2      76161.39      75656.84       340.75 o                         
   3   6   2      65199.94      65297.64       321.27 o                         
   4   6   2       7893.63       9621.68       103.34 o                         
   5   6   2      74896.75      73795.48       309.63 o                         
   6   6   2      67413.17      66863.63       338.23 o                         
  -6   7   2      13714.69      14774.75       161.03 o                         
  -5   7   2       6136.83       7990.19       112.64 o                         
  -4   7   2      12077.59      13160.60       124.46 o                         
  -3   7   2      14368.65      14837.94       126.58 o                         
  -2   7   2      10314.71      11241.11       126.20 o                         
  -1   7   2      67678.32      66535.98       344.82 o                         
   0   7   2      31092.44      34778.41       335.96 o                         
   1   7   2      62265.75      60603.89       295.25 o                         
   2   7   2      12828.21      13673.42       134.31 o                         
   3   7   2      14449.55      14413.03       135.18 o                         
   4   7   2       9218.70       9835.42       123.29 o                         
   5   7   2       7429.17       8917.89       109.52 o                         
   6   7   2      11763.55      12531.57       142.69 o                         
   7   7   2      74720.48      72250.92       439.01 o                         
  -7   8   2        556.66       1106.17        71.80 o                         
  -6   8   2      26900.25      28182.96       256.80 o                         
  -5   8   2       1446.39       2246.66        73.96 o                         
  -4   8   2        138.17        959.57        60.34 o                         
  -3   8   2       3114.46       3440.96        69.82 o                         
  -2   8   2      26775.31      26816.44       184.88 o                         
  -1   8   2      22939.63      23365.48       163.41 o                         
   0   8   2      43239.00      43329.29       259.07 o                         
   1   8   2      24967.80      25467.53       192.10 o                         
   2   8   2      20808.82      20452.05       165.70 o                         
   3   8   2       3107.93       3331.66        72.43 o                         
   4   8   2         93.63        577.02        51.83 o                         
   5   8   2       1132.18       1969.59        71.25 o                         
   6   8   2      29952.83      31617.63       272.69 o                         
   7   8   2        899.07       1590.31        79.99 o                         
   8   8   2       8557.23       9296.69       165.51 o                         
  -8   9   2       5304.54       5526.58       143.96 o                         
  -7   9   2      19585.26      18560.21       241.40 o                         
  -6   9   2       8915.18       9188.17       155.39 o                         
  -5   9   2      10901.54      10488.53       153.15 o                         
  -4   9   2       2606.30       2679.98        79.18 o                         
  -3   9   2       9111.21       8898.42       119.12 o                         
  -2   9   2      20081.93      18771.15       165.91 o                         
  -1   9   2      24652.69      24884.06       185.77 o                         
   0   9   2      22620.10      22771.49       213.20 o                         
   1   9   2      19429.35      19466.77       182.07 o                         
   2   9   2      24485.18      23371.96       196.63 o                         
   3   9   2       6066.41       5518.37       102.04 o                         
   4   9   2       3409.04       3644.32        86.61 o                         
   5   9   2       8200.74       7711.21       136.32 o                         
   6   9   2       9790.82      10428.28       169.43 o                         
   7   9   2      18576.39      18115.16       227.95 o                         
   8   9   2       5463.53       5784.42       138.35 o                         
   9   9   2        157.94        224.47        77.41 o                         
  -9  10   2      11143.54      10270.52       213.65 o                         
  -8  10   2       2414.50       2309.38       112.96 o                         
  -7  10   2      15060.68      14448.99       230.52 o                         
  -6  10   2      17878.13      17079.61       236.64 o                         
  -5  10   2      10508.43      11740.66       196.63 o                         
  -4  10   2       2946.18       2841.90        95.75 o                         
  -3  10   2       2457.33       2393.62        83.24 o                         
  -2  10   2       7516.42       9027.58       138.39 o                         
  -1  10   2      15210.54      14996.90       169.53 o                         
   0  10   2       2037.62       4421.56       114.99 o                         
   1  10   2      16905.51      16585.89       187.14 o                         
   2  10   2       5837.98       7323.93       132.98 o                         
   3  10   2       4586.25       4715.64       108.77 o                         
   4  10   2       4050.01       3940.24       107.79 o                         
   5  10   2      12630.01      14178.20       220.10 o                         
   6  10   2      19617.97      19513.54       260.07 o                         
   7  10   2      18073.28      17504.81       244.13 o                         
   8  10   2       2109.53       2004.74       102.20 o                         
   9  10   2      12983.18      12485.28       245.91 o                         
  10  10   2       3455.77       3442.58       157.32 o                         
 -10  11   2       1729.65       1408.44       172.72 o                         
  -9  11   2       1333.80       1231.84       114.14 o                         
  -8  11   2      12635.65      12362.77       238.13 o                         
  -7  11   2       6966.15       7965.90       192.69 o                         
  -6  11   2      27179.43      27729.54       338.89 o                         
  -5  11   2       5814.90       7418.03       185.24 o                         
  -4  11   2       8824.17       9504.07       178.14 o                         
  -3  11   2       8404.48       9217.05       174.08 o                         
  -2  11   2      20711.96      19578.59       231.97 o                         
  -1  11   2      10416.00      13597.11       199.51 o                         
   0  11   2      14614.06      14905.08       188.52 o                         
   1  11   2       8673.95      11800.14       177.58 o                         
   2  11   2      24050.62      23153.91       259.43 o                         
   3  11   2       7548.65       7692.67       168.83 o                         
   4  11   2      10471.57      11380.82       204.71 o                         
   5  11   2       5620.99       7088.61       182.24 o                         
   6  11   2      28594.15      28839.91       373.14 o                         
   7  11   2       6625.60       7366.91       196.34 o                         
   8  11   2      12991.11      13005.48       262.95 o                         
   9  11   2       2060.09       2114.01       132.68 o                         
  10  11   2       1450.45       1150.47       168.98 o                         
  -9  12   2       5953.25       6000.83       326.73 o                         
  -8  12   2       4627.79       4109.41       208.47 o                         
  -7  12   2      16645.65      16438.80       300.26 o                         
  -6  12   2       3298.26       3934.70       186.27 o                         
  -5  12   2      14201.52      17331.80       311.34 o                         
  -4  12   2      14610.26      14788.59       279.55 o                         
  -3  12   2       2023.80       4905.71       172.86 o                         
  -2  12   2      16699.41      18871.86       277.98 o                         
  -1  12   2       1710.99       3461.85       131.23 o                         
   1  12   2       2360.13       4121.88       131.86 o                         
   2  12   2      17024.02      19451.17       262.46 o                         
   3  12   2       1937.80       5058.51       160.80 o                         
   4  12   2      15641.31      15696.04       279.12 o                         
   5  12   2      13313.88      16798.24       317.59 o                         
   6  12   2       3515.35       4171.90       181.15 o                         
   7  12   2      16878.24      16600.72       320.45 o                         
   8  12   2       4721.88       3950.57       180.40 o                         
   9  12   2       5994.28       6412.35       340.63 o                         
  -7  13   2       1245.20       1111.28       215.67 o                         
  -6  13   2      13532.47      13853.35       332.62 o                         
  -5  13   2        983.70       1266.26       142.62 o                         
  -4  13   2      12775.51      12911.46       301.28 o                         
  -3  13   2       9936.00      10321.16       248.07 o                         
  -2  13   2       3963.99       3891.76       160.07 o                         
  -1  13   2       5496.85       6943.19       208.00 o                         
   0  13   2      18153.24      17521.44       295.25 o                         
   1  13   2       6146.28       7938.95       196.02 o                         
   2  13   2       2736.55       2728.58       138.94 o                         
   3  13   2      12150.47      12538.82       260.13 o                         
   4  13   2      10762.50      10711.68       249.52 o                         
   5  13   2       1480.61       1899.37       149.75 o                         
   6  13   2      12636.56      13212.14       323.83 o                         
   7  13   2        750.64        672.93       180.33 o                         
  -5  14   2       8223.26       7113.69       448.92 o                         
  -4  14   2        225.79         69.27       178.49 o                         
  -3  14   2       7195.32       7231.43       232.27 o                         
  -2  14   2       2148.20       2635.30       157.92 o                         
  -1  14   2       5819.15       7212.79       232.66 o                         
   0  14   2         80.95       2719.56       155.95 o                         
   1  14   2       4884.30       6101.71       198.34 o                         
   2  14   2       3015.14       3925.55       162.85 o                         
   3  14   2       4921.05       4721.67       235.48 o                         
   4  14   2        125.49        255.59       188.72 o                         
   5  14   2       6250.62       5826.42       429.97 o                         
  -2  15   2       1146.38        986.97       455.21 o                         
  -1  15   2       1025.64        368.31       231.33 o                         
   0  15   2       7898.56       9063.65       525.52 o                         
   1  15   2       1468.85       1592.75       248.03 o                         
   2  15   2        682.20       1385.50       300.04 o                         
   0   1   3       4798.96       5253.35        29.88 o                         
   1   1   3     106114.88     109295.02       273.01 o                         
  -1   2   3      30195.64      32334.61       103.38 o                         
   0   2   3      21972.68      22792.06        80.88 o                         
   1   2   3      26187.19      27790.42        85.52 o                         
   2   2   3     148887.97     151461.88       379.90 o                         
  -2   3   3      15862.36      16102.87        77.33 o                         
  -1   3   3      88514.78      91363.65       270.17 o                         
   0   3   3      15670.87      17074.99        75.75 o                         
   1   3   3      89212.17      92239.77       259.10 o                         
   2   3   3      14243.74      14344.56        72.45 o                         
   3   3   3      61260.41      60919.52       219.15 o                         
  -3   4   3      42854.82      43513.66       176.19 o                         
  -2   4   3      20639.01      20458.93       102.89 o                         
  -1   4   3      31788.91      34296.70       183.00 o                         
   0   4   3        910.37       1645.90        39.54 o                         
   1   4   3      26910.95      28359.92       151.24 o                         
   2   4   3      23683.28      24028.70       126.55 o                         
   3   4   3      42291.89      43272.73       181.21 o                         
   4   4   3       1835.76       2771.87        43.07 o                         
  -4   5   3      98002.48      97099.37       352.06 o                         
  -3   5   3      17815.87      18145.46       112.52 o                         
  -2   5   3      36966.92      37155.44       184.29 o                         
  -1   5   3      24239.32      26326.30       149.56 o                         
   0   5   3       2167.46       2832.97        77.79 o                         
   1   5   3      28822.90      31093.97       187.20 o                         
   2   5   3      35081.14      34845.53       188.91 o                         
   3   5   3      19375.73      20040.67       131.75 o                         
   4   5   3      97684.20      98132.72       376.03 o                         
   5   5   3       1426.17       2585.71        47.48 o                         
  -5   6   3      75596.75      74241.60       338.25 o                         
  -4   6   3      54290.03      53310.50       255.52 o                         
  -3   6   3      35375.60      35951.34       190.18 o                         
  -2   6   3      28796.05      30070.94       184.41 o                         
  -1   6   3      22061.70      22088.73       149.76 o                         
   0   6   3      59765.14      62070.00       413.83 o                         
   1   6   3      16773.29      16860.44       160.12 o                         
   2   6   3      27223.44      27996.26       242.20 o                         
   3   6   3      36287.45      37413.93       210.51 o                         
   4   6   3      49676.18      48715.83       243.19 o                         
   5   6   3      80106.90      79691.60       358.50 o                         
   6   6   3      33703.79      33925.37       227.49 o                         
  -6   7   3      22820.25      22578.74       198.31 o                         
  -5   7   3      40583.47      39453.97       260.34 o                         
  -4   7   3       9654.05       9566.25       100.39 o                         
  -3   7   3      52045.13      50593.83       249.37 o                         
  -2   7   3       3395.63       4249.09        67.04 o                         
  -1   7   3      20312.27      21088.11       144.14 o                         
   0   7   3      69341.38      70679.75       514.32 o                         
   1   7   3      20144.83      20888.00       152.89 o                         
   2   7   3       3429.35       4472.84        81.87 o                         
   3   7   3      45816.93      44774.67       261.41 o                         
   4   7   3      11977.00      11940.38       109.30 o                         
   5   7   3      35848.21      34149.68       218.75 o                         
   6   7   3      22431.02      22268.82       195.12 o                         
   7   7   3      64403.23      63306.31       399.25 o                         
  -7   8   3        527.87       1314.28        74.05 o                         
  -6   8   3      33006.79      33156.91       280.94 o                         
  -5   8   3      22227.40      21957.07       205.51 o                         
  -4   8   3      25963.56      25874.28       190.75 o                         
  -3   8   3       4830.41       4881.46        78.31 o                         
  -2   8   3       1481.47       2103.12        54.34 o                         
  -1   8   3       6498.48       7837.20       117.15 o                         
   0   8   3      17990.62      17533.89       153.38 o                         
   1   8   3       4848.08       6358.10       118.26 o                         
   2   8   3       3113.58       3672.61        79.45 o                         
   3   8   3       7453.30       7625.47       112.12 o                         
   4   8   3      22062.22      22051.49       183.75 o                         
   5   8   3      26933.22      27070.85       234.36 o                         
   6   8   3      31622.36      31955.51       278.83 o                         
   7   8   3         78.63        910.98        68.36 o                         
   8   8   3      41194.42      39384.67       349.58 o                         
  -8   9   3      14791.55      14053.11       222.66 o                         
  -7   9   3      13797.76      14167.13       202.90 o                         
  -6   9   3      10225.04       9895.59       164.07 o                         
  -5   9   3       3134.68       3427.98        97.31 o                         
  -4   9   3       6030.84       6390.01       119.14 o                         
  -3   9   3       4970.80       5311.88        91.58 o                         
  -2   9   3       2647.11       2978.97        80.39 o                         
  -1   9   3       3530.24       3919.83       101.29 o                         
   0   9   3      66684.88      66141.55       366.56 o                         
   1   9   3       5185.69       5445.29        95.69 o                         
   2   9   3       2101.72       2402.60        71.26 o                         
   3   9   3       5038.65       5462.73       104.33 o                         
   4   9   3       8039.93       8211.81       134.03 o                         
   5   9   3       2407.25       2622.15        85.46 o                         
   6   9   3      11315.97      11700.54       183.04 o                         
   7   9   3      14280.93      14666.23       205.89 o                         
   8   9   3      15317.30      14834.49       214.36 o                         
   9   9   3       2326.28       2965.36       121.74 o                         
  -9  10   3      20446.38      19942.26       293.77 o                         
  -8  10   3       3025.36       3890.22       137.75 o                         
  -7  10   3       3940.01       4370.00       139.71 o                         
  -6  10   3       1060.60       2681.63       114.58 o                         
  -5  10   3       5425.25       5867.70       139.93 o                         
  -4  10   3        736.32        837.94        67.08 o                         
  -3  10   3       4573.09       4797.75       113.04 o                         
  -2  10   3      22345.03      21669.27       208.99 o                         
  -1  10   3      51180.85      50368.62       340.38 o                         
   0  10   3       5904.73       5949.42       105.42 o                         
   1  10   3      48990.11      47661.61       338.74 o                         
   2  10   3      25107.36      24434.08       235.17 o                         
   3  10   3       4077.94       3970.68       100.27 o                         
   4  10   3       1061.38       1295.67        73.66 o                         
   5  10   3       6032.91       6299.23       144.18 o                         
   6  10   3       1024.20       2588.12       114.32 o                         
   7  10   3       2339.69       3009.40       124.03 o                         
   8  10   3       3666.85       4436.57       150.11 o                         
   9  10   3      19046.07      18098.12       289.61 o                         
  10  10   3        336.17        727.81       103.90 o                         
 -10  11   3      10619.14      10003.68       345.15 o                         
  -9  11   3       1889.86       2157.58       154.35 o                         
  -8  11   3      10590.80      10335.19       220.24 o                         
  -7  11   3       4308.90       5518.67       188.81 o                         
  -6  11   3       5435.03       5840.16       164.42 o                         
  -5  11   3       9006.89       9120.30       186.92 o                         
  -4  11   3       1985.93       2584.75       103.81 o                         
  -3  11   3      11912.27      11969.04       190.80 o                         
  -2  11   3      19010.08      19369.23       235.63 o                         
  -1  11   3      33632.52      32359.74       302.72 o                         
   0  11   3      78082.81      78116.42       539.17 o                         
   1  11   3      35031.75      34078.63       296.80 o                         
   2  11   3      17813.93      18526.56       228.05 o                         
   3  11   3      13266.85      13054.83       215.05 o                         
   4  11   3        947.07       1456.07        93.02 o                         
   5  11   3      11843.73      12252.11       244.46 o                         
   6  11   3       5215.52       6138.68       189.59 o                         
   7  11   3       5897.74       7476.12       201.98 o                         
   8  11   3      11574.98      11528.30       252.00 o                         
   9  11   3       2516.49       2690.22       147.41 o                         
  10  11   3      11372.21      10695.48       408.19 o                         
  -9  12   3      11635.19      10859.09       457.91 o                         
  -8  12   3        796.86       1213.46       150.00 o                         
  -7  12   3        726.15       2073.98       138.73 o                         
  -6  12   3       7099.61       7892.75       221.42 o                         
  -5  12   3       7583.13       8646.42       233.14 o                         
  -4  12   3      18828.91      18444.89       306.39 o                         
  -3  12   3       1850.64       2993.38       132.55 o                         
  -2  12   3      55403.52      53065.96       469.18 o                         
  -1  12   3      14792.10      14799.67       252.55 o                         
   0  12   3      59193.14      56011.59       500.51 o                         
   1  12   3      14318.94      14779.03       228.26 o                         
   2  12   3      55361.86      53227.26       454.66 o                         
   3  12   3       2608.73       3720.61       132.53 o                         
   4  12   3      18620.38      18227.56       291.46 o                         
   5  12   3       8158.82       9197.98       230.03 o                         
   6  12   3       5951.65       6116.09       201.73 o                         
   7  12   3        953.56       2094.94       146.01 o                         
   8  12   3       1069.40       1880.50       166.54 o                         
   9  12   3      12828.89      12159.11       552.69 o                         
  -7  13   3       2558.14       3134.56       363.61 o                         
  -6  13   3       7548.54       7445.57       260.11 o                         
  -5  13   3       3517.31       4140.25       194.56 o                         
  -4  13   3       4375.42       5105.42       199.74 o                         
  -3  13   3      12175.59      12819.29       266.15 o                         
  -2  13   3       9448.96       9387.20       221.40 o                         
  -1  13   3      21310.72      21575.64       315.09 o                         
   0  13   3      34254.45      33581.65       393.69 o                         
   1  13   3      22333.81      22766.04       320.97 o                         
   2  13   3      10158.11      10309.06       232.82 o                         
   3  13   3      12435.55      13338.44       269.66 o                         
   4  13   3       6018.40       6812.89       210.38 o                         
   5  13   3       3258.71       3942.12       175.47 o                         
   6  13   3       8486.77       8605.46       248.20 o                         
   7  13   3       1466.71       2165.13       218.38 o                         
  -5  14   3       6417.72       6228.03       487.26 o                         
  -4  14   3        370.66        871.09       190.93 o                         
  -3  14   3       1918.30       2247.62       162.39 o                         
  -2  14   3       2889.96       3966.64       173.57 o                         
  -1  14   3      20648.50      19160.15       338.40 o                         
   0  14   3       5923.84       6622.13       207.61 o                         
   1  14   3      21382.54      20468.72       334.52 o                         
   2  14   3       2480.54       3293.13       164.36 o                         
   3  14   3       2518.60       2967.51       183.63 o                         
   4  14   3        277.29        825.15       216.10 o                         
   5  14   3       5528.72       4847.83       395.69 o                         
  -2  15   3       2538.63       2236.85       347.71 o                         
  -1  15   3       1325.35       1077.66       535.76 o                         
   0  15   3       8936.89       8515.65       449.73 o                         
   1  15   3        737.46        921.64       225.89 o                         
   2  15   3       2344.52       2109.59       413.77 o                         
   0   0   4      99107.29      97708.70       521.69 o                         
   0   1   4      34063.52      34367.55       103.98 o                         
   1   1   4      40387.07      42002.63       126.36 o                         
  -1   2   4      15081.18      16247.11        64.56 o                         
   0   2   4       1492.47       2215.71        25.71 o                         
   1   2   4      16867.42      18259.14        67.37 o                         
   2   2   4     113885.29     117985.34       297.20 o                         
  -2   3   4      70232.88      70153.36       232.89 o                         
  -1   3   4      31239.74      33458.29       129.23 o                         
   0   3   4      87866.84      92144.42       355.01 o                         
   1   3   4      30862.10      33150.57       119.57 o                         
   2   3   4      71093.02      70854.47       226.50 o                         
   3   3   4      10712.15      11390.04        73.66 o                         
  -3   4   4      33983.61      34637.05       157.05 o                         
  -2   4   4      17176.87      18129.23       105.21 o                         
  -1   4   4     243786.27     243857.11       759.05 o                         
   0   4   4      21967.80      23518.06       117.80 o                         
   1   4   4     247211.31     245769.06       736.50 o                         
   2   4   4      16109.55      16960.03       100.34 o                         
   3   4   4      35059.64      35672.58       168.77 o                         
   4   4   4       2467.26       3288.09        49.79 o                         
  -4   5   4      31863.10      32590.22       181.01 o                         
  -3   5   4      32893.33      32704.12       188.72 o                         
  -2   5   4     110801.67     108800.60       407.06 o                         
  -1   5   4      33866.24      34590.66       183.49 o                         
   0   5   4     169855.17     167724.66       597.28 o                         
   1   5   4      30890.90      30922.16       171.27 o                         
   2   5   4     114508.13     112593.06       410.87 o                         
   3   5   4      34732.95      35069.95       188.66 o                         
   4   5   4      33305.88      34544.79       193.76 o                         
   5   5   4       8908.94      10327.19        99.71 o                         
  -5   6   4       4577.03       6558.64       119.33 o                         
  -4   6   4       8214.37       9008.29        93.29 o                         
  -3   6   4       9855.65      10940.69       153.90 o                         
  -2   6   4      37264.15      36880.91       203.79 o                         
  -1   6   4     116329.46     113560.73       417.73 o                         
   0   6   4       1494.23       1632.27        66.85 o                         
   1   6   4     121552.35     118268.48       487.73 o                         
   2   6   4      34740.70      34143.46       179.47 o                         
   3   6   4      11355.52      13053.12       116.88 o                         
   4   6   4       8064.04       8719.98        90.86 o                         
   5   6   4       3697.15       5717.17       113.84 o                         
   6   6   4        328.70       2365.74        81.75 o                         
  -6   7   4      22697.69      23637.04       213.96 o                         
  -5   7   4       5783.90       7188.80       111.68 o                         
  -4   7   4       1387.40       2647.31        74.28 o                         
  -3   7   4      34317.66      32897.72       212.92 o                         
  -2   7   4      25920.36      25019.81       155.20 o                         
  -1   7   4      25061.15      24096.29       151.04 o                         
   0   7   4      74684.36      73636.96       363.95 o                         
   1   7   4      28938.73      28011.99       191.47 o                         
   2   7   4      24543.82      23276.42       157.46 o                         
   3   7   4      43820.21      43174.29       273.80 o                         
   4   7   4        574.84       1835.17        72.66 o                         
   5   7   4       7637.58       9100.10       107.35 o                         
   6   7   4      20757.99      21715.81       186.63 o                         
   7   7   4      10233.11      11535.29       162.92 o                         
  -7   8   4       6855.09       7681.59       138.69 o                         
  -6   8   4      14932.63      15398.54       185.26 o                         
  -5   8   4      24756.47      25307.30       222.63 o                         
  -4   8   4      10115.88      10475.96       121.36 o                         
  -3   8   4      12184.98      12368.09       123.16 o                         
  -2   8   4      24230.98      24483.71       175.65 o                         
  -1   8   4      30227.43      29522.21       185.78 o                         
   0   8   4      14004.44      14338.65       131.10 o                         
   1   8   4      28084.40      27219.53       198.16 o                         
   2   8   4      27306.91      27753.97       207.85 o                         
   3   8   4       9007.12       9120.54       126.32 o                         
   4   8   4      13380.23      13991.08       157.78 o                         
   5   8   4      18270.29      18779.74       197.19 o                         
   6   8   4      15054.96      15559.49       191.15 o                         
   7   8   4       7771.74       8786.39       146.66 o                         
   8   8   4      14013.66      14203.04       206.75 o                         
  -8   9   4       2563.95       3022.09       117.38 o                         
  -7   9   4      14711.08      14267.43       207.06 o                         
  -6   9   4      24749.42      23769.75       256.60 o                         
  -5   9   4       9310.70       9136.66       149.64 o                         
  -4   9   4      32261.21      31809.53       267.10 o                         
  -3   9   4      25591.43      24902.06       212.20 o                         
  -2   9   4      18657.93      18460.20       163.30 o                         
  -1   9   4      14077.38      14130.97       137.77 o                         
   0   9   4       1436.69       2847.97       117.42 o                         
   1   9   4      14507.33      14527.17       147.53 o                         
   2   9   4      17668.86      17681.59       189.97 o                         
   3   9   4      27561.96      27291.33       236.71 o                         
   4   9   4      28526.71      27638.60       246.52 o                         
   5   9   4       9863.29       9819.59       152.63 o                         
   6   9   4      24529.86      23458.36       271.19 o                         
   7   9   4      12856.72      12595.15       198.80 o                         
   8   9   4       2611.76       2906.39       126.20 o                         
   9   9   4      12283.50      13144.11       233.42 o                         
  -9  10   4       4245.28       4969.17       159.07 o                         
  -8  10   4      28389.05      26675.80       327.43 o                         
  -7  10   4      16147.85      14970.02       242.41 o                         
  -6  10   4      32370.99      30739.72       328.35 o                         
  -5  10   4      23330.62      21613.71       265.34 o                         
  -4  10   4       3332.60       3087.90        92.28 o                         
  -3  10   4      15897.88      15950.62       193.03 o                         
  -2  10   4       7192.02       7633.19       117.10 o                         
  -1  10   4      14221.56      16491.74       216.47 o                         
   0  10   4        902.91       1515.24        79.87 o                         
   1  10   4      10287.69      12295.99       200.72 o                         
   2  10   4       9509.16      10129.56       151.78 o                         
   3  10   4      13255.13      13047.96       175.83 o                         
   4  10   4       4272.82       3871.86       108.25 o                         
   5  10   4      20350.86      18646.89       242.24 o                         
   6  10   4      30614.27      28275.11       317.52 o                         
   7  10   4      16800.64      15328.07       233.33 o                         
   8  10   4      26715.65      25275.85       317.87 o                         
   9  10   4       4626.12       5262.44       164.19 o                         
  10  10   4       5395.57       6646.56       195.81 o                         
 -10  11   4       1631.56       2213.72       198.94 o                         
  -9  11   4      11400.08      12290.63       258.63 o                         
  -8  11   4       3445.11       3825.43       153.10 o                         
  -7  11   4      31066.72      30889.30       369.24 o                         
  -6  11   4       8831.25       8867.31       194.95 o                         
  -5  11   4      17108.64      16596.91       240.70 o                         
  -4  11   4      10144.29       9483.26       174.84 o                         
  -3  11   4       5945.91       5966.45       139.53 o                         
  -2  11   4       7190.08       9035.99       166.68 o                         
  -1  11   4       8619.42       8879.25       170.03 o                         
   1  11   4       9910.23      10353.21       167.86 o                         
   2  11   4       7487.72       9582.56       167.39 o                         
   3  11   4       6533.25       6677.85       164.68 o                         
   4  11   4      10394.97       9490.88       182.05 o                         
   5  11   4      15709.86      14817.94       254.57 o                         
   6  11   4      10471.21      10513.51       229.34 o                         
   7  11   4      28729.69      28087.63       366.02 o                         
   8  11   4       4178.00       4359.64       157.91 o                         
   9  11   4      10658.51      11286.03       261.80 o                         
  10  11   4       1954.24       2764.51       265.90 o                         
  -9  12   4        243.41       1085.05       307.34 o                         
  -8  12   4      26810.29      25362.52       471.39 o                         
  -7  12   4        781.59        825.11       128.43 o                         
  -6  12   4      23584.01      22015.59       375.88 o                         
  -5  12   4      12976.74      12304.10       265.02 o                         
  -4  12   4       3970.25       4189.73       155.47 o                         
  -3  12   4      17822.74      17420.73       275.61 o                         
  -2  12   4       2444.63       3355.99       156.76 o                         
  -1  12   4       9695.55      12418.71       218.00 o                         
   0  12   4       5373.20       6292.29       168.45 o                         
   1  12   4      10019.13      12691.19       210.48 o                         
   2  12   4       1912.85       2934.79       154.28 o                         
   3  12   4      17382.67      16843.00       252.91 o                         
   4  12   4       3425.62       3911.45       146.62 o                         
   5  12   4      12851.29      12259.83       258.86 o                         
   6  12   4      23365.15      21617.31       341.28 o                         
   7  12   4        657.76        670.03       108.75 o                         
   8  12   4      26755.52      25692.71       473.87 o                         
   9  12   4        599.14        739.48       278.85 o                         
  -7  13   4      20023.90      19731.33       666.85 o                         
  -6  13   4        896.17       1590.31       160.31 o                         
  -5  13   4       7865.02       7861.07       234.96 o                         
  -4  13   4       5726.38       5970.07       203.17 o                         
  -3  13   4      13910.17      13607.53       271.88 o                         
  -2  13   4       5821.87       6463.06       187.19 o                         
  -1  13   4      12964.41      12897.58       242.92 o                         
   0  13   4       3572.84       6360.15       189.76 o                         
   1  13   4      11912.55      12071.71       239.88 o                         
   2  13   4       6971.29       8195.79       206.99 o                         
   3  13   4      11971.13      11543.87       237.64 o                         
   4  13   4       6515.23       6631.36       207.88 o                         
   5  13   4       8382.32       8100.49       235.08 o                         
   6  13   4        562.25       1307.12       144.79 o                         
   7  13   4      21451.31      20229.87       596.17 o                         
  -5  14   4       1318.77       1243.24       430.35 o                         
  -4  14   4       6525.48       6747.26       347.67 o                         
  -3  14   4       7832.22       7389.50       252.00 o                         
  -2  14   4       6700.67       6852.58       223.10 o                         
  -1  14   4       4912.57       5504.89       194.23 o                         
   0  14   4      17424.55      18488.79       337.23 o                         
   1  14   4       5995.28       6978.81       213.35 o                         
   2  14   4       5085.68       5252.99       187.18 o                         
   3  14   4       9323.78       8769.10       310.36 o                         
   4  14   4       4892.73       5680.18       449.71 o                         
   5  14   4       1954.10       2367.43       308.44 o                         
  -1  15   4       6954.38       5325.24       634.01 o                         
   0  15   4       5097.32       4288.72       378.62 o                         
   1  15   4       6019.63       5644.13       375.76 o                         
   0   1   5      63718.51      64925.66       177.35 o                         
   1   1   5        340.10        584.89        13.98 o                         
  -1   2   5     211921.25     214304.00       502.14 o                         
   0   2   5       2668.05       2878.16        28.35 o                         
   1   2   5     213252.48     216451.81       492.56 o                         
   2   2   5       7412.77       7636.24        49.45 o                         
  -2   3   5     214646.83     212294.66       633.58 o                         
  -1   3   5      21011.61      21616.65       104.40 o                         
   0   3   5     121175.76     122158.45       380.45 o                         
   1   3   5      18618.46      19006.22        83.90 o                         
   2   3   5     220465.00     219275.39       587.48 o                         
   3   3   5       5577.49       5349.21        50.84 o                         
  -3   4   5      59179.23      58415.98       251.75 o                         
  -2   4   5       3750.84       3924.87        48.25 o                         
  -1   4   5     103752.05     104107.59       354.70 o                         
   0   4   5       3874.57       4935.62        65.43 o                         
   1   4   5     102814.24     102479.43       353.53 o                         
   2   4   5       5834.24       6207.59        54.58 o                         
   3   4   5      60085.69      60010.21       242.80 o                         
   4   4   5      11524.70      11285.71        93.89 o                         
  -4   5   5      13954.64      13764.97       109.09 o                         
  -3   5   5      36832.63      37144.45       185.88 o                         
  -2   5   5      84075.12      82996.09       327.18 o                         
  -1   5   5      22898.71      23148.09       124.51 o                         
   0   5   5      32989.95      36311.94       244.95 o                         
   1   5   5      23500.72      23255.47       144.37 o                         
   2   5   5      93302.14      91876.43       339.28 o                         
   3   5   5      40231.00      41315.65       208.09 o                         
   4   5   5      17300.52      17003.56       138.86 o                         
   5   5   5      62453.55      62162.48       309.77 o                         
  -5   6   5      13882.17      13008.96       114.54 o                         
  -4   6   5      21449.69      21598.09       156.18 o                         
  -3   6   5      54249.58      52500.06       265.09 o                         
  -2   6   5      13889.15      14079.89       109.30 o                         
  -1   6   5      15862.45      15875.55       131.07 o                         
   0   6   5         64.26        264.44        25.08 o                         
   1   6   5      18717.24      19014.65       164.18 o                         
   2   6   5      15620.49      15748.20       119.93 o                         
   3   6   5      60816.06      59499.00       290.41 o                         
   4   6   5      23835.39      24028.15       169.80 o                         
   5   6   5      18705.53      18576.21       151.83 o                         
   6   6   5      33584.31      32880.32       223.79 o                         
  -6   7   5      27441.70      26740.29       232.65 o                         
  -5   7   5      24273.67      24080.67       206.78 o                         
  -4   7   5      59377.73      56675.86       303.06 o                         
  -3   7   5      25843.35      25287.26       195.51 o                         
  -2   7   5      10615.99      10581.84        97.38 o                         
  -1   7   5       1854.64       2260.10        52.62 o                         
   0   7   5      10067.13      10085.29       120.79 o                         
   1   7   5       2466.87       2850.51        64.51 o                         
   2   7   5      14913.72      15167.50       130.50 o                         
   3   7   5      26141.13      25859.72       192.25 o                         
   4   7   5      58021.20      56305.39       309.10 o                         
   5   7   5      21764.60      21561.27       187.72 o                         
   6   7   5      25638.96      25559.35       208.62 o                         
   7   7   5        156.09        515.68        56.34 o                         
  -7   8   5      29771.34      28156.89       264.78 o                         
  -6   8   5      13415.66      14011.64       176.54 o                         
  -5   8   5      24925.09      24951.34       227.59 o                         
  -4   8   5      27650.67      28384.74       223.29 o                         
  -3   8   5      35416.98      37194.50       240.53 o                         
  -2   8   5      15169.96      14865.42       122.95 o                         
  -1   8   5       6208.08       6603.69        82.05 o                         
   0   8   5        969.53       1038.25        54.63 o                         
   1   8   5       7198.24       7273.12        90.07 o                         
   2   8   5      17056.83      16753.19       151.63 o                         
   3   8   5      37299.26      38622.20       273.96 o                         
   4   8   5      30305.34      30986.87       245.42 o                         
   5   8   5      26752.62      27006.28       244.92 o                         
   6   8   5      13699.13      14227.66       195.66 o                         
   7   8   5      29551.99      27869.47       282.65 o                         
   8   8   5       8998.95       9261.71       169.49 o                         
  -8   9   5       5839.06       5690.79       149.08 o                         
  -7   9   5       9089.61       9124.84       169.64 o                         
  -6   9   5      12472.70      13116.84       190.83 o                         
  -5   9   5      19123.99      20165.44       219.31 o                         
  -4   9   5      51123.39      51947.43       354.29 o                         
  -3   9   5      15343.92      17426.06       173.62 o                         
  -2   9   5      16278.34      17198.37       164.71 o                         
  -1   9   5       2693.63       3659.12        79.46 o                         
   0   9   5         20.42        537.21        43.50 o                         
   1   9   5       4280.56       5370.87        95.59 o                         
   2   9   5      16439.88      17415.94       185.84 o                         
   3   9   5      16153.25      18154.07       190.55 o                         
   4   9   5      50769.07      50708.75       351.73 o                         
   5   9   5      15192.19      15445.31       197.00 o                         
   6   9   5      11937.23      12488.27       193.37 o                         
   7   9   5       7463.45       7294.46       151.05 o                         
   8   9   5       5259.83       4972.91       140.50 o                         
   9   9   5      34013.59      31782.36       354.64 o                         
  -9  10   5       1037.48       2263.08       128.42 o                         
  -8  10   5      16658.38      16311.96       263.19 o                         
  -7  10   5       6515.84       7620.96       176.00 o                         
  -6  10   5       1284.61       1540.14        93.60 o                         
  -5  10   5      11807.81      12181.86       195.37 o                         
  -4  10   5       3410.14       3987.51       108.25 o                         
  -3  10   5      13889.62      14642.36       184.50 o                         
  -2  10   5      12919.85      13765.40       157.34 o                         
  -1  10   5       9091.91       9403.45       135.02 o                         
   0  10   5      36453.92      35173.66       270.73 o                         
   1  10   5       8499.85       8660.17       137.97 o                         
   2  10   5      11379.84      12080.29       166.64 o                         
   3  10   5      12628.51      13204.34       179.37 o                         
   4  10   5       2272.56       2550.64        96.15 o                         
   5  10   5      11171.23      11009.62       185.66 o                         
   6  10   5        757.59       1089.12        88.57 o                         
   7  10   5       5811.40       6830.52       161.08 o                         
   8  10   5      16324.74      15739.23       244.94 o                         
   9  10   5       2061.49       3240.03       140.37 o                         
  10  10   5      14197.50      14034.16       273.65 o                         
 -10  11   5       1889.98       2640.28       212.23 o                         
  -9  11   5      27426.11      25574.57       360.79 o                         
  -8  11   5        481.17       1668.54       122.21 o                         
  -7  11   5      14573.21      14770.57       268.24 o                         
  -6  11   5       2123.86       2835.88       122.73 o                         
  -5  11   5       4656.94       4686.59       138.78 o                         
  -4  11   5       5710.77       6669.76       156.08 o                         
  -3  11   5       2499.15       2647.47       107.27 o                         
  -2  11   5       9209.08       9617.17       173.88 o                         
  -1  11   5      22245.53      22290.15       268.16 o                         
   0  11   5       8315.83       8144.08       141.58 o                         
   1  11   5      23179.90      23221.11       247.10 o                         
   2  11   5       7824.15       8343.06       158.33 o                         
   3  11   5       1851.53       1939.07       102.84 o                         
   4  11   5       5260.89       5705.69       146.43 o                         
   5  11   5       2810.06       2779.39       126.25 o                         
   6  11   5       2484.62       2945.30       133.21 o                         
   7  11   5      13705.74      13593.20       253.12 o                         
   8  11   5       1444.20       2062.71       132.44 o                         
   9  11   5      28038.98      26489.00       381.62 o                         
  10  11   5       2448.87       2595.44       333.72 o                         
  -9  12   5       2865.26       3063.16       302.36 o                         
  -8  12   5      16285.53      17536.12       377.67 o                         
  -7  12   5         85.25        436.57       109.45 o                         
  -6  12   5       1195.51       2012.87       201.20 o                         
  -5  12   5         39.21        421.42       106.99 o                         
  -4  12   5        146.00        395.74        92.03 o                         
  -3  12   5       3965.83       4931.91       167.03 o                         
  -2  12   5       3662.93       3763.60       128.89 o                         
  -1  12   5      27761.47      26574.41       316.75 o                         
   0  12   5      20188.65      20043.54       276.81 o                         
   1  12   5      27830.51      27033.54       310.06 o                         
   2  12   5       3567.90       3795.24       125.83 o                         
   3  12   5       3605.43       4415.24       146.09 o                         
   4  12   5         75.37        249.52        92.55 o                         
   5  12   5        138.85        310.59        96.17 o                         
   6  12   5       1618.25       2495.64       145.78 o                         
   7  12   5        414.32        802.56       126.19 o                         
   8  12   5      16694.21      16615.84       414.51 o                         
   9  12   5       4407.74       4757.14       635.49 o                         
  -7  13   5      12112.76      13563.56       604.64 o                         
  -6  13   5       2217.35       2688.26       207.94 o                         
  -5  13   5        871.51       1230.82       126.26 o                         
  -4  13   5       3303.81       3884.83       172.19 o                         
  -3  13   5       5978.29       6407.12       194.64 o                         
  -2  13   5       6831.13       8393.54       207.97 o                         
  -1  13   5       5089.56       5259.05       165.22 o                         
   0  13   5      15342.20      15983.41       276.00 o                         
   1  13   5       5296.16       5323.96       164.27 o                         
   2  13   5       5542.13       6885.15       195.74 o                         
   3  13   5       5658.66       6096.64       176.79 o                         
   4  13   5       3060.80       3613.38       162.93 o                         
   5  13   5       1483.76       2093.06       173.37 o                         
   6  13   5       1976.60       2346.48       202.87 o                         
   7  13   5      13651.47      13110.65       478.60 o                         
  -5  14   5       3220.14       3193.42       522.52 o                         
  -4  14   5       2319.79       2759.62       258.18 o                         
  -3  14   5        210.33       1402.17       219.23 o                         
  -2  14   5       4747.06       4622.58       198.82 o                         
  -1  14   5       3757.94       5170.40       189.02 o                         
   0  14   5      14956.73      13934.57       298.58 o                         
   1  14   5       3536.73       4861.73       179.87 o                         
   2  14   5       4647.20       4862.42       190.59 o                         
   3  14   5        183.31       1564.32       184.09 o                         
   4  14   5       3090.55       3275.78       318.66 o                         
   5  14   5       3453.99       3365.45       288.19 o                         
  -1  15   5        145.20        267.53       310.04 o                         
   0  15   5       1139.53       2440.74       326.70 o                         
   1  15   5        259.93        396.65       244.64 o                         
   0   1   6      21957.49      22765.59        78.79 o                         
   1   1   6        878.58       1269.96        19.05 o                         
  -1   2   6     123340.60     127113.27       334.27 o                         
   0   2   6       1619.64       1908.19        24.66 o                         
   1   2   6     124066.70     128040.72       357.73 o                         
   2   2   6        840.82       1808.45        27.59 o                         
  -2   3   6       9350.20      10278.80        89.72 o                         
  -1   3   6      62727.03      64360.30       281.57 o                         
   0   3   6        347.92        475.97        22.51 o                         
   1   3   6      63950.94      65785.36       275.69 o                         
   2   3   6       8785.15       9702.40        77.24 o                         
   3   3   6       2258.42       3315.11        36.35 o                         
  -3   4   6      20260.65      20540.10       130.66 o                         
  -2   4   6      54358.56      54145.73       238.72 o                         
  -1   4   6       4850.48       5702.26        57.15 o                         
   0   4   6     128575.83     126886.47       438.78 o                         
   1   4   6       3872.83       4561.23        48.21 o                         
   2   4   6      62128.93      63131.23       238.41 o                         
   3   4   6      18284.09      18369.74       109.99 o                         
   4   4   6       6162.83       6135.05        68.90 o                         
  -4   5   6       9453.27       9059.12        86.40 o                         
  -3   5   6       2705.65       2823.05        54.73 o                         
  -2   5   6      17062.10      18450.45       128.74 o                         
  -1   5   6      47516.51      47365.12       206.23 o                         
   0   5   6       4821.17       5706.62        67.23 o                         
   1   5   6      54987.07      53683.79       225.05 o                         
   2   5   6      16893.11      18132.93       111.73 o                         
   3   5   6       4973.45       5379.88        65.75 o                         
   4   5   6      11842.36      11414.18       106.20 o                         
   5   5   6      40953.89      40655.66       235.53 o                         
  -5   6   6      10756.02       9909.65        99.80 o                         
  -4   6   6       6301.38       6547.18        84.17 o                         
  -3   6   6      70780.06      69578.82       321.86 o                         
  -2   6   6       4720.00       4660.47        70.32 o                         
  -1   6   6      10285.44      10566.80        94.08 o                         
   0   6   6      20007.03      19695.29       136.46 o                         
   1   6   6      10263.51      10252.30        89.30 o                         
   2   6   6       5215.46       5113.09        63.07 o                         
   3   6   6      70200.72      68763.02       330.82 o                         
   4   6   6       6257.52       6743.28        87.36 o                         
   5   6   6      10887.94      10709.70       125.34 o                         
   6   6   6         54.01        693.87        56.92 o                         
  -6   7   6       9577.87       9435.96       138.84 o                         
  -5   7   6      21271.50      22012.41       194.39 o                         
  -4   7   6      25082.80      24235.28       186.05 o                         
  -3   7   6      19801.69      20633.77       161.15 o                         
  -2   7   6      38649.77      37876.12       215.86 o                         
  -1   7   6       6560.43       6454.75        75.99 o                         
   0   7   6       1932.79       1820.38        47.97 o                         
   1   7   6      11388.16      10923.76       106.59 o                         
   2   7   6      43169.76      42292.47       234.30 o                         
   3   7   6      17405.38      18354.23       154.07 o                         
   4   7   6      31122.62      30995.56       212.41 o                         
   5   7   6      19231.48      19098.76       175.37 o                         
   6   7   6      10990.58      11121.19       137.68 o                         
   7   7   6       1286.68       1431.52        70.81 o                         
  -7   8   6       6258.74       6395.83       134.63 o                         
  -6   8   6      17391.54      17088.46       208.47 o                         
  -5   8   6      21680.90      21260.70       205.84 o                         
  -4   8   6      41939.04      42781.40       280.84 o                         
  -3   8   6      86402.70      85950.91       457.96 o                         
  -2   8   6      14805.34      15650.76       140.67 o                         
  -1   8   6      14985.45      15645.17       140.80 o                         
   0   8   6       3327.65       4059.82        70.08 o                         
   1   8   6      16180.58      17310.97       156.39 o                         
   2   8   6      14094.59      14547.95       144.51 o                         
   3   8   6      87214.70      85639.09       435.60 o                         
   4   8   6      39017.80      39386.98       285.50 o                         
   5   8   6      22988.26      22980.66       222.83 o                         
   6   8   6      16729.96      16463.08       204.85 o                         
   7   8   6       6063.00       6179.37       133.06 o                         
   8   8   6       2045.18       2212.90        94.04 o                         
  -8   9   6       3890.93       4479.56       136.26 o                         
  -7   9   6       8732.66       8743.40       167.00 o                         
  -6   9   6       4092.72       4416.06       120.63 o                         
  -5   9   6      64681.45      63349.59       423.88 o                         
  -4   9   6      20550.95      21521.57       209.87 o                         
  -3   9   6      70812.39      70642.48       396.96 o                         
  -2   9   6      37931.87      38591.34       274.08 o                         
  -1   9   6      60247.82      58887.36       337.88 o                         
   0   9   6       3175.37       3060.62        73.38 o                         
   1   9   6      59868.72      58740.41       353.82 o                         
   2   9   6      41790.78      42714.52       303.92 o                         
   3   9   6      67535.93      66870.42       405.20 o                         
   4   9   6      22846.09      23727.50       228.44 o                         
   5   9   6      60088.22      58682.63       412.78 o                         
   6   9   6       2873.65       3020.77       105.08 o                         
   7   9   6       8384.31       8711.15       173.37 o                         
   8   9   6       2428.39       2730.56       108.54 o                         
   9   9   6         44.32       1626.15       119.83 o                         
  -9  10   6       9811.56      10678.07       229.32 o                         
  -8  10   6       1417.52       1893.58       120.14 o                         
  -7  10   6      15597.07      15262.95       234.41 o                         
  -6  10   6      17699.26      17265.96       240.39 o                         
  -5  10   6       2596.09       2961.57       116.63 o                         
  -4  10   6      29936.43      30450.24       284.87 o                         
  -3  10   6      26568.81      27297.05       261.35 o                         
  -2  10   6      42412.44      42207.47       288.75 o                         
  -1  10   6       8289.43       8652.99       133.40 o                         
   0  10   6      25010.42      26061.19       237.35 o                         
   1  10   6       7649.52       7713.63       127.20 o                         
   2  10   6      41866.34      41856.50       326.97 o                         
   3  10   6      25610.89      25851.17       263.57 o                         
   4  10   6      29081.88      29330.48       299.17 o                         
   5  10   6       1364.34       1768.60        94.05 o                         
   6  10   6      18877.35      18107.96       257.17 o                         
   7  10   6      14010.99      13149.56       224.12 o                         
   8  10   6       2170.14       2854.45       124.40 o                         
   9  10   6       8833.20       9737.54       222.37 o                         
  10  10   6       7258.56       7808.23       218.06 o                         
 -10  11   6        517.30        878.48       226.96 o                         
  -9  11   6       2469.69       4248.36       183.87 o                         
  -8  11   6      18876.18      17542.84       291.67 o                         
  -7  11   6       3932.60       3964.07       152.81 o                         
  -6  11   6      13946.15      13202.89       236.50 o                         
  -5  11   6       8570.79       8240.86       181.83 o                         
  -4  11   6       3005.72       3552.47       122.20 o                         
  -3  11   6       5670.89       5503.16       145.15 o                         
  -2  11   6      23136.30      22819.69       265.97 o                         
  -1  11   6       4318.85       5147.19       118.14 o                         
   0  11   6        524.87        681.85        65.33 o                         
   1  11   6       3680.36       4332.85       109.35 o                         
   2  11   6      24270.36      24379.38       260.04 o                         
   3  11   6       4648.24       4709.79       142.46 o                         
   4  11   6       2966.31       3152.00       117.54 o                         
   5  11   6       8301.73       7663.87       188.05 o                         
   6  11   6      11466.72      11098.76       226.71 o                         
   7  11   6       4911.17       4863.60       164.92 o                         
   8  11   6      18528.78      17587.57       310.41 o                         
   9  11   6       2878.96       4188.25       194.60 o                         
  10  11   6        693.77       1171.86       295.00 o                         
  -9  12   6      11748.52      11349.72       458.97 o                         
  -8  12   6       1819.90       2661.73       186.32 o                         
  -7  12   6      14971.21      14805.49       298.48 o                         
  -6  12   6       1040.06        920.41       113.80 o                         
  -5  12   6        773.29        628.26       109.89 o                         
  -4  12   6       2292.55       2097.21       118.86 o                         
  -3  12   6      19804.62      18505.83       294.65 o                         
  -2  12   6        274.41        401.54        78.77 o                         
  -1  12   6       6329.81       6586.20       158.89 o                         
   0  12   6        684.65       1663.92       100.55 o                         
   1  12   6       5880.81       6389.84       153.38 o                         
   2  12   6        367.72        536.66        77.86 o                         
   3  12   6      19627.04      18482.90       273.26 o                         
   4  12   6       2052.70       1704.19       111.87 o                         
   5  12   6        164.27        163.49        94.52 o                         
   6  12   6        700.96        855.41       115.89 o                         
   7  12   6      16134.14      14955.31       302.90 o                         
   8  12   6       1514.40       2575.53       222.78 o                         
   9  12   6      11046.08      10676.77      1849.04 o                         
  -7  13   6       3907.06       4347.04       558.27 o                         
  -6  13   6       5361.22       5913.46       242.25 o                         
  -5  13   6       5388.03       5471.44       205.66 o                         
  -4  13   6       8593.84       8016.58       233.17 o                         
  -3  13   6       7197.07       7383.33       202.64 o                         
  -2  13   6      16726.06      15668.42       280.76 o                         
  -1  13   6       7859.67       7387.91       190.59 o                         
   0  13   6       8583.76       8161.12       206.85 o                         
   1  13   6       8547.30       8195.97       199.48 o                         
   2  13   6      15057.09      13791.39       271.39 o                         
   3  13   6       8583.85       8893.87       212.17 o                         
   4  13   6       8521.47       7756.36       213.03 o                         
   5  13   6       6290.09       5776.05       210.77 o                         
   6  13   6       4677.46       4905.49       275.28 o                         
   7  13   6       3484.04       3741.27       279.74 o                         
  -5  14   6         65.68       1239.77       404.64 o                         
  -4  14   6      16588.84      15020.64       532.51 o                         
  -3  14   6      13365.83      11710.41       336.96 o                         
  -2  14   6      10429.98       9959.28       272.14 o                         
  -1  14   6       5852.85       5467.39       185.04 o                         
   0  14   6      13371.09      12471.46       267.92 o                         
   1  14   6       4921.93       4760.94       173.46 o                         
   2  14   6      10856.35       9992.27       243.66 o                         
   3  14   6      12780.28      11342.26       376.31 o                         
   4  14   6      16750.14      16629.94       607.32 o                         
   5  14   6        147.18        606.72       198.28 o                         
   0  15   6        933.39        715.26       247.69 o                         
   0   1   7      10173.20      10343.13        48.40 o                         
   1   1   7      74107.41      75640.57       222.11 o                         
  -1   2   7     110352.69     110542.27       346.43 o                         
   0   2   7      12110.14      12101.33        67.75 o                         
   1   2   7     101332.07     100552.05       303.95 o                         
   2   2   7      93062.53      90472.90       310.19 o                         
  -2   3   7     223339.25     221850.81       672.03 o                         
  -1   3   7     116075.04     116189.37       381.39 o                         
   0   3   7     246616.39     250395.28       719.72 o                         
   1   3   7     117940.20     118854.73       362.93 o                         
   2   3   7     222230.22     220147.19       656.65 o                         
   3   3   7      28762.30      29252.23       136.01 o                         
  -3   4   7      92220.07      90035.27       360.41 o                         
  -2   4   7      52900.92      51743.09       244.00 o                         
  -1   4   7      16471.11      15742.54       105.67 o                         
   0   4   7       5970.40       6352.10        60.40 o                         
   1   4   7      18179.42      17714.63       109.04 o                         
   2   4   7      51825.59      50743.32       211.53 o                         
   3   4   7      94689.20      92291.14       337.02 o                         
   4   4   7       1405.78       1778.26        41.42 o                         
  -4   5   7      14256.22      14133.65       122.49 o                         
  -3   5   7      20129.79      20373.33       152.07 o                         
  -2   5   7      42166.83      40790.80       205.31 o                         
  -1   5   7      38959.78      39108.92       185.84 o                         
   0   5   7       2333.38       2856.27        45.57 o                         
   1   5   7      38267.57      37645.50       175.89 o                         
   2   5   7      37685.42      36969.35       181.21 o                         
   3   5   7      23218.79      23414.23       140.17 o                         
   4   5   7      11642.84      11262.86       102.50 o                         
   5   5   7       4952.81       4783.74        72.26 o                         
  -5   6   7       4628.76       4860.34        74.18 o                         
  -4   6   7      38735.68      36304.09       227.59 o                         
  -3   6   7      46813.26      47157.23       254.93 o                         
  -2   6   7      14581.09      13902.37       116.70 o                         
  -1   6   7      16222.56      16266.75       114.35 o                         
   0   6   7       2551.03       2575.05        50.23 o                         
   1   6   7      17209.29      17023.54       118.93 o                         
   2   6   7      16375.76      15838.56       111.16 o                         
   3   6   7      41303.74      40565.11       235.12 o                         
   4   6   7      43883.62      41335.57       240.63 o                         
   5   6   7       3770.68       4202.07        82.60 o                         
   6   6   7        459.57        545.04        40.67 o                         
  -6   7   7      12894.15      12736.41       161.50 o                         
  -5   7   7       9461.96       9906.58       135.72 o                         
  -4   7   7      48949.58      48608.21       327.38 o                         
  -3   7   7      35392.61      36622.97       246.58 o                         
  -2   7   7      43658.34      43358.89       246.69 o                         
  -1   7   7       4126.80       4406.42        66.50 o                         
   0   7   7        873.65        913.28        38.41 o                         
   1   7   7       3734.42       3891.27        66.22 o                         
   2   7   7      39115.61      37661.59       215.30 o                         
   3   7   7      39720.47      40861.72       244.71 o                         
   4   7   7      41641.39      40716.62       267.20 o                         
   5   7   7      12295.18      12910.43       146.28 o                         
   6   7   7       8577.74       8244.18       126.70 o                         
   7   7   7       3224.77       2685.61        86.94 o                         
  -7   8   7       1419.67       1190.43        76.07 o                         
  -6   8   7       4954.61       5697.11       126.16 o                         
  -5   8   7      34293.02      34185.73       275.55 o                         
  -4   8   7      61794.79      61058.57       381.71 o                         
  -3   8   7      68542.77      68026.12       370.84 o                         
  -2   8   7       8789.03       9761.01       114.39 o                         
  -1   8   7      62572.28      61870.36       316.73 o                         
   0   8   7       1828.39       2229.33        58.07 o                         
   1   8   7      65209.86      65522.77       351.25 o                         
   2   8   7       8555.62       9122.36       114.56 o                         
   3   8   7      66868.86      66746.82       373.44 o                         
   4   8   7      65050.05      63987.13       367.40 o                         
   5   8   7      31856.93      31922.09       265.10 o                         
   6   8   7       6682.23       7546.68       148.91 o                         
   7   8   7       1536.12       1545.22        78.84 o                         
   8   8   7        428.15        794.92        74.84 o                         
  -8   9   7       1453.45       1885.66       103.75 o                         
  -7   9   7      18833.26      18265.67       238.19 o                         
  -6   9   7      11115.05      11656.65       184.81 o                         
  -5   9   7      34138.26      34694.18       301.26 o                         
  -4   9   7      38713.61      41310.89       347.47 o                         
  -3   9   7      43223.39      45682.45       304.80 o                         
  -2   9   7      35617.73      38882.95       262.62 o                         
  -1   9   7       5455.10       6832.15       133.60 o                         
   0   9   7       7154.45       9362.11       137.43 o                         
   1   9   7       2967.38       4132.65       110.57 o                         
   2   9   7      37461.59      40390.08       292.75 o                         
   3   9   7      44038.20      46568.94       332.72 o                         
   4   9   7      36077.50      38025.11       303.39 o                         
   5   9   7      37623.11      38078.62       321.89 o                         
   6   9   7       8820.01       9155.20       173.58 o                         
   7   9   7      19413.90      18983.62       253.36 o                         
   8   9   7       1608.91       2107.86       104.29 o                         
   9   9   7      30381.26      29687.03       359.29 o                         
  -9  10   7       4475.73       4561.08       163.14 o                         
  -8  10   7       6708.93       7373.27       190.33 o                         
  -7  10   7       2220.51       2479.97       114.09 o                         
  -6  10   7      13702.20      13570.76       223.70 o                         
  -5  10   7       4972.79       6315.68       150.38 o                         
  -4  10   7      38757.66      39063.07       334.63 o                         
  -3  10   7       4545.21       7796.15       144.52 o                         
  -2  10   7      11552.45      12449.88       164.71 o                         
  -1  10   7       5543.45       7485.71       132.65 o                         
   0  10   7        841.65       1580.03        73.77 o                         
   1  10   7       8258.62      10161.65       147.64 o                         
   2  10   7       9403.82      10246.15       156.85 o                         
   3  10   7       5365.89       8716.35       160.81 o                         
   4  10   7      39117.15      38624.06       350.17 o                         
   5  10   7       4449.04       5484.82       146.46 o                         
   6  10   7      14701.54      14531.69       227.92 o                         
   7  10   7       2248.45       2313.55       109.85 o                         
   8  10   7       6176.77       6523.27       168.19 o                         
   9  10   7       4302.88       4449.20       155.78 o                         
  10  10   7      12097.75      12156.15       272.41 o                         
 -10  11   7       1406.76        912.06       176.18 o                         
  -9  11   7      15085.50      14330.23       303.90 o                         
  -8  11   7       4859.98       4733.72       163.69 o                         
  -7  11   7        105.30        296.56        90.02 o                         
  -6  11   7        711.26        658.07        88.67 o                         
  -5  11   7       8267.09       8263.89       186.52 o                         
  -4  11   7       5196.00       5042.47       143.62 o                         
  -3  11   7      11727.99      13048.66       209.23 o                         
  -2  11   7       4060.12       5146.06       137.71 o                         
  -1  11   7        819.53       1007.85        68.78 o                         
   0  11   7       9091.34       9006.28       152.97 o                         
   1  11   7        459.11        671.83        63.35 o                         
   2  11   7       6197.46       7287.93       151.54 o                         
   3  11   7      10486.57      11120.67       196.32 o                         
   4  11   7       6779.09       6474.07       155.43 o                         
   5  11   7       8276.32       8086.65       193.47 o                         
   6  11   7       1260.53       1392.47       126.38 o                         
   7  11   7        120.66        111.37        94.40 o                         
   8  11   7       5379.70       5647.58       189.80 o                         
   9  11   7      15431.25      14957.82       330.81 o                         
  10  11   7       1343.80       1763.37       481.72 o                         
  -8  12   7       4189.67       4378.80       242.11 o                         
  -7  12   7       8463.79       8686.12       237.00 o                         
  -6  12   7        333.79        327.44       104.67 o                         
  -5  12   7        846.04        569.39       100.92 o                         
  -4  12   7       5086.18       5073.20       169.00 o                         
  -3  12   7        218.37       1017.63       117.94 o                         
  -2  12   7       4092.11       4160.58       145.15 o                         
  -1  12   7       1272.17       1310.10        90.19 o                         
   0  12   7       7550.36       7149.40       162.75 o                         
   1  12   7       3675.15       3875.96       120.85 o                         
   2  12   7       3173.00       3293.04       123.15 o                         
   3  12   7         83.69        635.78        98.91 o                         
   4  12   7       5689.42       5654.04       176.31 o                         
   5  12   7       1045.97        595.39       101.98 o                         
   6  12   7        424.66        294.81       107.55 o                         
   7  12   7       8006.80       8231.08       239.65 o                         
   8  12   7       4926.41       5536.82       292.04 o                         
  -7  13   7       1222.43       1272.80       262.38 o                         
  -6  13   7       3612.25       3790.39       232.02 o                         
  -5  13   7       5386.90       5532.96       197.06 o                         
  -4  13   7        147.28        829.26       111.80 o                         
  -3  13   7       3711.71       3937.57       166.06 o                         
  -2  13   7       1145.29       2264.39       129.88 o                         
  -1  13   7       1102.72       1466.84       118.83 o                         
   0  13   7       2303.13       2584.38       123.02 o                         
   1  13   7       1401.76       1598.18       114.62 o                         
   2  13   7       1156.03       2078.48       130.41 o                         
   3  13   7       3881.73       4721.99       170.63 o                         
   4  13   7         53.33        577.37       110.61 o                         
   5  13   7       5313.29       5223.84       195.16 o                         
   6  13   7       3336.63       3067.58       244.32 o                         
   7  13   7       1135.81        917.67       212.48 o                         
  -5  14   7          8.18        463.63       365.50 o                         
  -4  14   7       5152.59       4791.87       314.16 o                         
  -3  14   7       2153.09       3846.44       245.04 o                         
  -2  14   7        181.40        732.73       133.06 o                         
  -1  14   7       1424.00       2764.84       152.20 o                         
   0  14   7       1923.42       2579.51       141.77 o                         
   1  14   7       1720.24       2830.44       149.01 o                         
   2  14   7        348.76       1013.53       126.45 o                         
   3  14   7       1793.71       3093.90       249.78 o                         
   4  14   7       5509.64       5398.50       376.92 o                         
   5  14   7         55.29        761.59       258.82 o                         
   0   0   8       3424.69       4297.67        68.41 o                         
   0   1   8       8119.05       8678.21        45.24 o                         
   1   1   8      12544.48      12718.01        60.48 o                         
  -1   2   8       3341.17       3715.56        41.53 o                         
   0   2   8       1181.96       1520.00        25.48 o                         
   1   2   8       2558.45       2757.05        35.84 o                         
   2   2   8      14588.58      14954.65        92.57 o                         
  -2   3   8      69512.30      70917.48       266.46 o                         
  -1   3   8       4458.78       5310.85        56.15 o                         
   0   3   8      56894.34      60555.65       231.52 o                         
   1   3   8       4063.78       4903.99        54.01 o                         
   2   3   8      69488.56      71221.39       264.47 o                         
   3   3   8      38756.27      39337.61       185.94 o                         
  -3   4   8      30278.48      31137.61       179.60 o                         
  -2   4   8      24365.45      25277.32       183.69 o                         
  -1   4   8      47346.52      45826.10       221.77 o                         
   0   4   8      45185.43      45389.67       206.95 o                         
   1   4   8      47779.17      46792.27       200.29 o                         
   2   4   8      24904.71      25725.08       131.03 o                         
   3   4   8      27663.89      28308.59       143.57 o                         
   4   4   8      80915.92      80714.34       358.16 o                         
  -4   5   8       6096.53       6161.07        77.22 o                         
  -3   5   8      63337.10      64019.10       328.42 o                         
  -2   5   8      17891.72      17906.60       130.32 o                         
  -1   5   8       3136.22       3703.26        53.32 o                         
   0   5   8      19060.82      19527.96       124.83 o                         
   1   5   8       3105.64       3556.49        51.11 o                         
   2   5   8      12164.60      11762.63        94.40 o                         
   3   5   8      56962.46      56296.45       284.14 o                         
   4   5   8       6144.67       6150.26        73.46 o                         
   5   5   8       7647.28       7394.16        87.05 o                         
  -5   6   8       2370.57       2365.91        63.40 o                         
  -4   6   8       9521.94       9968.28       112.95 o                         
  -3   6   8      19479.29      19573.61       160.26 o                         
  -2   6   8      21522.30      21354.96       149.24 o                         
  -1   6   8        405.50        590.42        28.74 o                         
   0   6   8       2419.16       2441.20        47.56 o                         
   1   6   8        781.97       1239.52        36.88 o                         
   2   6   8      18247.72      17900.43       121.23 o                         
   3   6   8      16644.30      16619.10       136.47 o                         
   4   6   8       8482.65       8595.13        94.66 o                         
   5   6   8       3165.09       3100.41        67.86 o                         
   6   6   8        402.62        455.82        45.21 o                         
  -6   7   8       2673.54       2913.45        80.71 o                         
  -5   7   8       3348.96       3361.15        84.42 o                         
  -4   7   8      21642.66      21745.65       180.07 o                         
  -3   7   8      64844.78      63530.16       331.41 o                         
  -2   7   8      22501.96      23786.68       174.53 o                         
  -1   7   8       4200.38       4460.77        67.94 o                         
   0   7   8        189.55        352.03        31.17 o                         
   1   7   8       5249.29       5515.42        76.87 o                         
   2   7   8      18323.92      18988.75       135.39 o                         
   3   7   8      63919.90      62183.14       318.36 o                         
   4   7   8      23426.85      23379.67       191.87 o                         
   5   7   8       2310.36       2419.94        71.98 o                         
   6   7   8       4154.49       4388.50        98.57 o                         
   7   7   8       2676.22       2667.88        87.47 o                         
  -7   8   8      12768.60      12523.00       192.97 o                         
  -6   8   8       7416.50       7725.41       147.25 o                         
  -5   8   8      30315.61      30893.62       264.97 o                         
  -4   8   8      28095.44      28638.08       253.28 o                         
  -3   8   8      29322.23      29409.11       226.89 o                         
  -2   8   8      43364.16      43717.23       266.10 o                         
  -1   8   8      15834.90      16556.28       157.75 o                         
   0   8   8      14916.25      15371.40       140.85 o                         
   1   8   8      15584.46      16327.64       153.04 o                         
   2   8   8      42387.64      42423.35       271.66 o                         
   3   8   8      30583.87      30524.98       225.25 o                         
   4   8   8      24644.29      24914.53       206.15 o                         
   5   8   8      29352.76      29059.86       250.31 o                         
   6   8   8       6884.70       7155.07       145.02 o                         
   7   8   8      12419.68      12235.55       187.19 o                         
   8   8   8      10236.43      10011.70       178.28 o                         
  -8   9   8      14964.17      15287.97       244.19 o                         
  -7   9   8       8514.96       8966.23       174.92 o                         
  -6   9   8      24770.96      24118.24       266.08 o                         
  -5   9   8      11095.04      11219.15       171.79 o                         
  -4   9   8      50783.52      50673.47       370.39 o                         
  -3   9   8      69252.18      68618.04       410.76 o                         
  -2   9   8      74318.54      74470.27       393.62 o                         
  -1   9   8      35513.88      35456.46       242.20 o                         
   0   9   8      39549.07      38819.93       263.82 o                         
   1   9   8      35489.47      35702.89       250.13 o                         
   2   9   8      68543.91      68588.95       415.22 o                         
   3   9   8      70947.97      69742.45       416.30 o                         
   4   9   8      51952.97      51848.34       364.49 o                         
   5   9   8      12091.30      12695.42       180.69 o                         
   6   9   8      27296.03      26779.32       295.75 o                         
   7   9   8      11033.97      11769.96       195.81 o                         
   8   9   8      15134.93      15658.08       246.69 o                         
   9   9   8       7240.07       9079.13       216.16 o                         
  -9  10   8        987.13       2482.80       151.55 o                         
  -8  10   8      20974.54      20196.00       303.57 o                         
  -7  10   8       1706.86       1912.36       105.14 o                         
  -6  10   8       7176.71       7018.96       166.60 o                         
  -5  10   8      18134.71      18092.60       240.74 o                         
  -4  10   8      10678.33      11909.79       187.68 o                         
  -3  10   8      43281.17      41861.43       345.96 o                         
  -2  10   8      24974.71      25230.39       248.43 o                         
  -1  10   8      26109.45      25855.76       251.02 o                         
   0  10   8      20220.13      19709.14       209.82 o                         
   1  10   8      25651.16      25446.13       229.96 o                         
   2  10   8      25849.91      26187.96       252.12 o                         
   3  10   8      46288.24      44597.46       366.28 o                         
   4  10   8      11076.98      11958.08       192.37 o                         
   5  10   8      17907.22      17448.77       238.86 o                         
   6  10   8       8713.21       8363.23       178.48 o                         
   7  10   8       1596.88       2030.90       110.22 o                         
   8  10   8      21902.58      21347.61       298.60 o                         
   9  10   8        765.08       2084.19       137.67 o                         
  10  10   8       1482.24       2404.20       158.45 o                         
 -10  11   8        814.04        708.55       254.80 o                         
  -9  11   8       7336.33       7331.98       233.29 o                         
  -8  11   8        942.40       1283.96       110.91 o                         
  -7  11   8       7777.61       7170.98       190.80 o                         
  -6  11   8       3935.36       3605.04       133.27 o                         
  -5  11   8         74.26        288.11        79.48 o                         
  -4  11   8       9437.22       9407.21       190.51 o                         
  -3  11   8      25471.21      24705.56       293.57 o                         
  -2  11   8      22034.63      21552.38       256.95 o                         
  -1  11   8       4608.58       4563.19       115.51 o                         
   0  11   8       1381.11       1558.01        77.30 o                         
   1  11   8       5736.76       5752.42       122.83 o                         
   2  11   8      21107.59      20911.37       242.97 o                         
   3  11   8      26858.14      26371.62       296.61 o                         
   4  11   8      10559.70      10367.63       195.41 o                         
   5  11   8        532.37        638.41        85.19 o                         
   6  11   8       4818.01       4119.14       152.53 o                         
   7  11   8      10014.70       8870.11       220.73 o                         
   8  11   8        668.31       1156.69       125.46 o                         
   9  11   8       8079.51       8143.59       273.20 o                         
  10  11   8       1150.72       1006.33       401.60 o                         
  -8  12   8      12307.07      11184.99       366.12 o                         
  -7  12   8       3649.01       3308.83       161.59 o                         
  -6  12   8       4672.83       4604.66       167.06 o                         
  -5  12   8         83.73        168.14        92.94 o                         
  -4  12   8       2681.45       2346.35       119.13 o                         
  -3  12   8       7704.98       7622.91       192.70 o                         
  -2  12   8      12063.48      11315.05       219.35 o                         
  -1  12   8       1899.94       1636.98        96.08 o                         
   0  12   8         15.45         49.96        70.39 o                         
   1  12   8       2348.94       2220.57        99.50 o                         
   2  12   8      12556.80      12199.98       220.03 o                         
   3  12   8       8310.76       8132.10       185.32 o                         
   4  12   8       2739.62       2537.50       128.50 o                         
   5  12   8         82.05         47.66       105.02 o                         
   6  12   8       4297.51       4192.25       171.82 o                         
   7  12   8       3336.92       3188.74       154.67 o                         
   8  12   8      12534.28      11825.59       448.13 o                         
  -7  13   8       3905.03       4121.97       468.23 o                         
  -6  13   8       3334.81       3216.15       282.86 o                         
  -5  13   8       3565.08       3584.44       170.10 o                         
  -4  13   8      12637.35      12011.66       259.71 o                         
  -3  13   8      21369.31      19878.63       315.29 o                         
  -2  13   8       9229.88       8337.83       205.38 o                         
  -1  13   8       7135.53       6581.70       181.14 o                         
   0  13   8       3905.15       3951.59       142.53 o                         
   1  13   8       7104.00       6841.48       195.52 o                         
   2  13   8       8885.24       8481.04       208.36 o                         
   3  13   8      20646.44      19232.06       316.64 o                         
   4  13   8      13166.83      12563.85       270.21 o                         
   5  13   8       1918.09       1511.58       129.23 o                         
   6  13   8       2865.60       2321.60       229.75 o                         
   7  13   8       3990.12       3470.18       410.29 o                         
  -5  14   8       9484.67       8158.00       742.21 o                         
  -4  14   8       3999.67       3459.95       270.60 o                         
  -3  14   8      19936.70      19027.87       436.59 o                         
  -2  14   8      16114.15      15105.26       327.52 o                         
  -1  14   8      14582.25      13647.15       277.75 o                         
   0  14   8       4559.87       4669.86       181.75 o                         
   1  14   8      14796.42      13740.97       270.60 o                         
   2  14   8      17105.66      15975.89       396.46 o                         
   3  14   8      19548.00      18722.68       617.03 o                         
   4  14   8       3990.95       3893.51       317.09 o                         
   5  14   8       8494.50       7735.32       396.57 o                         
   0   1   9       4287.16       4392.56        33.29 o                         
   1   1   9      58465.86      58549.46       181.09 o                         
  -1   2   9       3532.69       3679.36        42.02 o                         
   0   2   9     121509.89     118957.07       364.82 o                         
   1   2   9       3668.43       3857.35        42.28 o                         
   2   2   9     228320.88     222551.22       654.17 o                         
  -2   3   9      14629.40      15064.08        99.25 o                         
  -1   3   9     238728.78     235388.02       733.83 o                         
   0   3   9       7366.82       8019.99        69.72 o                         
   1   3   9     238409.12     233760.27       699.41 o                         
   2   3   9      15201.63      15414.58       116.26 o                         
   3   3   9     310058.41     303521.69       968.08 o                         
  -3   4   9      57090.65      57135.70       261.19 o                         
  -2   4   9     119983.94     118785.13       458.30 o                         
  -1   4   9      11621.93      11141.82        84.61 o                         
   0   4   9      41098.58      40281.22       193.76 o                         
   1   4   9      15053.92      14787.23        95.59 o                         
   2   4   9     111671.61     109504.61       389.33 o                         
   3   4   9      60374.54      60778.68       260.05 o                         
   4   4   9      66443.22      65666.38       265.51 o                         
  -4   5   9      39822.34      38254.70       222.73 o                         
  -3   5   9      90002.23      88359.48       402.82 o                         
  -2   5   9       6405.72       6801.29        84.77 o                         
  -1   5   9      21991.30      22051.21       144.92 o                         
   0   5   9        208.50        373.32        24.97 o                         
   1   5   9      17102.14      16647.82       116.88 o                         
   2   5   9       6880.61       7216.36        77.22 o                         
   3   5   9      83730.57      81032.28       346.47 o                         
   4   5   9      38725.21      37839.02       199.30 o                         
   5   5   9       3027.64       2982.01        55.06 o                         
  -5   6   9       8344.59       8175.66       111.97 o                         
  -4   6   9      17181.10      16945.12       149.26 o                         
  -3   6   9      21349.20      21246.58       173.30 o                         
  -2   6   9      45211.50      44259.69       237.90 o                         
  -1   6   9        119.49        220.89        23.82 o                         
   0   6   9       1752.46       1895.40        42.36 o                         
   1   6   9        669.77        912.75        34.11 o                         
   2   6   9      39135.12      37301.32       192.78 o                         
   3   6   9      23107.29      23085.03       156.48 o                         
   4   6   9      14673.01      14138.94       122.46 o                         
   5   6   9       9523.06       9562.15       124.11 o                         
   6   6   9       8284.25       8109.55       119.28 o                         
  -6   7   9        188.14        320.06        49.70 o                         
  -5   7   9      12271.33      12145.69       150.66 o                         
  -4   7   9      20967.25      20823.67       177.37 o                         
  -3   7   9      41017.90      40596.58       275.79 o                         
  -2   7   9       7881.32       7774.58        93.62 o                         
  -1   7   9      20458.89      20171.34       157.01 o                         
   0   7   9        651.23        969.59        36.40 o                         
   1   7   9      16428.56      16005.97       129.52 o                         
   2   7   9       8542.95       8279.67        90.50 o                         
   3   7   9      34734.63      33197.82       231.54 o                         
   4   7   9      20964.01      20988.73       185.58 o                         
   5   7   9       9284.96       8990.90       129.66 o                         
   6   7   9         31.81        218.74        51.00 o                         
   7   7   9      21055.59      19975.21       221.10 o                         
  -7   8   9       4790.16       6483.57       146.16 o                         
  -6   8   9      24359.27      23225.82       239.66 o                         
  -5   8   9       2051.61       3513.42        95.14 o                         
  -4   8   9      28819.41      27647.87       259.16 o                         
  -3   8   9       7981.78       8141.71       117.24 o                         
  -2   8   9      46209.78      46467.07       282.40 o                         
  -1   8   9       3839.30       4068.33        77.78 o                         
   0   8   9      32551.71      31769.36       208.33 o                         
   1   8   9       3697.26       3904.44        73.22 o                         
   2   8   9      42801.37      43079.56       272.65 o                         
   3   8   9       7121.48       7219.43       109.63 o                         
   4   8   9      27663.05      26357.61       217.62 o                         
   5   8   9       2202.61       3349.46        91.39 o                         
   6   8   9      23651.35      22752.93       261.61 o                         
   7   8   9       6255.01       8059.34       156.93 o                         
   8   8   9      27604.30      27586.10       302.23 o                         
  -8   9   9      39612.65      39623.46       398.12 o                         
  -7   9   9      10357.35      11504.78       206.59 o                         
  -6   9   9      23138.45      22798.69       266.19 o                         
  -5   9   9      12738.14      14155.01       200.64 o                         
  -4   9   9      31085.26      31033.20       281.48 o                         
  -3   9   9      22915.54      25529.13       269.84 o                         
  -2   9   9       6985.26       7789.24       146.61 o                         
  -1   9   9      26056.39      27859.74       260.32 o                         
   0   9   9       3155.46       4163.40        94.73 o                         
   1   9   9      27082.31      29174.49       241.39 o                         
   2   9   9       7337.72       8131.04       135.01 o                         
   3   9   9      24848.52      27244.62       250.95 o                         
   4   9   9      32549.41      31996.06       283.94 o                         
   5   9   9      11802.25      13057.29       189.31 o                         
   6   9   9      26020.69      25013.70       287.92 o                         
   7   9   9       9775.40      11073.18       202.11 o                         
   8   9   9      38636.44      38421.78       400.52 o                         
   9   9   9       3742.80       4887.22       163.99 o                         
  -9  10   9      43083.41      40790.27       454.08 o                         
  -8  10   9       8963.53       9364.68       209.08 o                         
  -7  10   9      15435.56      15046.77       239.86 o                         
  -6  10   9       4161.94       4611.54       138.51 o                         
  -5  10   9       7387.36       7495.50       161.62 o                         
  -4  10   9       3472.69       4446.00       124.25 o                         
  -3  10   9       4805.22       5540.24       123.41 o                         
  -2  10   9       9220.04      10533.08       169.49 o                         
  -1  10   9       6013.62       6551.05       130.29 o                         
   0  10   9       5572.49       5887.39       116.17 o                         
   1  10   9       5255.27       5811.94       116.90 o                         
   2  10   9       9728.75      11427.88       165.31 o                         
   3  10   9       4798.06       5479.63       133.41 o                         
   4  10   9       4581.31       5311.43       134.04 o                         
   5  10   9      10505.27      10345.62       191.65 o                         
   6  10   9       2772.44       3044.53       124.92 o                         
   7  10   9      19989.11      19411.23       297.15 o                         
   8  10   9       7267.83       7950.29       215.78 o                         
   9  10   9      45091.98      42680.85       564.00 o                         
  10  10   9       6857.29       6493.39       226.17 o                         
  -9  11   9       1292.65       1386.96       147.15 o                         
  -8  11   9       7834.85       7475.90       204.63 o                         
  -7  11   9       3552.86       3684.92       148.74 o                         
  -6  11   9        358.94        409.90        88.19 o                         
  -5  11   9       1906.02       1811.94       104.76 o                         
  -4  11   9      12260.22      11848.70       213.96 o                         
  -3  11   9       4310.88       5507.45       149.64 o                         
  -2  11   9       1752.32       1990.47        96.25 o                         
  -1  11   9       6166.22       5836.16       130.77 o                         
   0  11   9       4878.43       5065.38       115.38 o                         
   1  11   9       8051.26       8011.84       143.66 o                         
   2  11   9       2122.92       2355.39        96.70 o                         
   3  11   9       5236.83       6231.30       154.42 o                         
   4  11   9      11545.41      10888.98       205.21 o                         
   5  11   9       3432.43       3177.12       133.30 o                         
   6  11   9        568.32        481.26        93.60 o                         
   7  11   9       2283.92       2131.14       126.48 o                         
   8  11   9       8084.86       8385.64       222.24 o                         
   9  11   9        942.83        936.32       156.42 o                         
  -8  12   9         68.79        585.44       164.18 o                         
  -7  12   9       2744.95       2966.17       156.29 o                         
  -6  12   9       1109.91       1045.07       108.29 o                         
  -5  12   9       5111.58       5308.90       176.33 o                         
  -4  12   9       3361.39       3464.12       140.70 o                         
  -3  12   9       2922.24       3224.29       130.04 o                         
  -2  12   9       3930.01       5102.81       158.70 o                         
  -1  12   9       3027.33       2720.01       113.89 o                         
   0  12   9       4498.90       4487.48       129.95 o                         
   1  12   9       3065.78       3031.51       109.45 o                         
   2  12   9       4783.16       5919.61       163.60 o                         
   3  12   9       2330.62       2560.64       118.94 o                         
   4  12   9       4522.79       4545.89       171.52 o                         
   5  12   9       3543.85       3188.76       152.78 o                         
   6  12   9        742.43        596.90       113.51 o                         
   7  12   9       2273.60       2328.95       145.50 o                         
   8  12   9        124.37        962.61       259.12 o                         
  -7  13   9        934.90        556.56       294.80 o                         
  -6  13   9       1343.28       1331.36       214.45 o                         
  -5  13   9       1774.24       2072.94       147.29 o                         
  -4  13   9       7388.95       7566.10       219.63 o                         
  -3  13   9       1024.24       3473.61       185.63 o                         
  -2  13   9        473.61       1165.27       109.53 o                         
  -1  13   9       1663.54       2522.88       120.15 o                         
   0  13   9       4126.88       3965.92       147.78 o                         
   1  13   9       2586.93       3229.62       147.99 o                         
   2  13   9        808.60       1242.05       105.20 o                         
   3  13   9        898.81       3127.97       160.12 o                         
   4  13   9       7366.37       7214.22       208.42 o                         
   5  13   9       3129.57       3346.76       166.33 o                         
   6  13   9        889.74        867.73       242.06 o                         
   7  13   9        622.00        101.46       363.45 o                         
  -4  14   9       2406.89       3444.58       269.54 o                         
  -3  14   9       4305.67       4863.82       253.00 o                         
  -2  14   9       3951.98       6349.42       230.57 o                         
  -1  14   9       2013.64       2459.86       155.88 o                         
   0  14   9       5245.31       6408.32       210.11 o                         
   1  14   9       2242.69       3028.36       173.52 o                         
   2  14   9       4447.23       6861.59       291.96 o                         
   3  14   9       3769.30       5087.06       334.95 o                         
   4  14   9       2847.06       3710.60       303.63 o                         
   0   1  10       4579.79       4376.61        35.00 o                         
   1   1  10        790.03       1164.41        25.73 o                         
  -1   2  10       6801.38       6811.08        57.42 o                         
   0   2  10         69.68        312.37        19.63 o                         
   1   2  10       6565.35       6707.14        60.94 o                         
   2   2  10      22816.51      23304.61       116.06 o                         
  -2   3  10      22317.00      23157.46       134.97 o                         
  -1   3  10      20844.25      20901.42       124.84 o                         
   0   3  10      17179.48      18852.51       115.81 o                         
   1   3  10      19178.44      19267.34       115.20 o                         
   2   3  10      23260.91      24284.72       145.00 o                         
   3   3  10      66970.28      67135.91       281.58 o                         
  -3   4  10     103670.48     103914.86       408.75 o                         
  -2   4  10     104919.51     103259.83       393.40 o                         
  -1   4  10      32712.07      32072.19       164.69 o                         
   0   4  10      60772.14      60724.21       253.25 o                         
   1   4  10      32596.70      31837.54       157.51 o                         
   2   4  10     108617.94     107282.33       386.31 o                         
   3   4  10      97198.21      96710.44       376.61 o                         
   4   4  10      21122.14      20685.56       131.77 o                         
  -4   5  10      44200.95      42915.70       252.12 o                         
  -3   5  10      36734.65      36286.13       230.67 o                         
  -2   5  10      14972.01      15226.40       133.73 o                         
  -1   5  10      24375.21      23682.99       151.18 o                         
   0   5  10       4792.25       4775.17        63.56 o                         
   1   5  10      23989.75      23300.31       151.10 o                         
   2   5  10      15753.06      16018.30       118.70 o                         
   3   5  10      33534.47      33500.37       180.36 o                         
   4   5  10      51102.23      50649.24       238.09 o                         
   5   5  10         59.68        217.06        26.46 o                         
  -5   6  10       9406.79       9366.83       122.27 o                         
  -4   6  10       4162.11       4345.99        75.97 o                         
  -3   6  10      29642.80      29313.57       205.97 o                         
  -2   6  10      37193.99      37165.61       221.17 o                         
  -1   6  10        740.54        845.01        30.40 o                         
   0   6  10      16199.55      16300.79       120.24 o                         
   1   6  10        742.82        845.44        35.96 o                         
   2   6  10      38403.71      38235.95       219.84 o                         
   3   6  10      25041.04      24275.64       162.91 o                         
   4   6  10       5081.89       5501.81        79.83 o                         
   5   6  10       7987.62       7839.90       112.06 o                         
   6   6  10       3943.50       4171.97        89.35 o                         
  -6   7  10       2584.26       3127.06        89.59 o                         
  -5   7  10       1411.64       1811.30        68.90 o                         
  -4   7  10        910.84       1215.55        51.80 o                         
  -3   7  10      35621.24      34745.60       255.79 o                         
  -2   7  10       2848.35       3268.05        60.14 o                         
  -1   7  10      17930.55      18104.58       154.82 o                         
   0   7  10       6932.64       7673.33        85.04 o                         
   1   7  10      18760.34      19002.65       144.54 o                         
   2   7  10       1467.88       1711.90        45.28 o                         
   3   7  10      35005.62      33914.48       219.41 o                         
   4   7  10       2995.61       3706.86        77.53 o                         
   5   7  10       2861.20       3198.12        83.93 o                         
   6   7  10       3703.04       4294.00       101.31 o                         
   7   7  10      11970.56      12602.96       179.79 o                         
  -7   8  10      20740.31      20687.23       250.68 o                         
  -6   8  10      16039.91      16429.66       201.84 o                         
  -5   8  10       3597.86       4003.84        99.02 o                         
  -4   8  10       1136.42       1501.71        75.82 o                         
  -3   8  10      23541.47      23143.37       216.43 o                         
  -2   8  10      18232.54      18121.07       188.30 o                         
  -1   8  10      22980.61      24041.68       194.14 o                         
   0   8  10      13356.78      13230.79       135.85 o                         
   1   8  10      22278.86      23092.51       179.87 o                         
   2   8  10      21431.98      21656.10       180.15 o                         
   3   8  10      21990.55      21513.60       200.10 o                         
   4   8  10       1496.85       1908.57        70.60 o                         
   5   8  10       3188.68       3407.13        92.61 o                         
   6   8  10      15400.52      15562.04       213.91 o                         
   7   8  10      20749.88      20712.14       251.73 o                         
   8   8  10      40981.43      39913.17       393.87 o                         
  -8   9  10      19693.16      19971.39       281.28 o                         
  -7   9  10      21222.27      21574.64       281.28 o                         
  -6   9  10      14645.71      14930.27       226.20 o                         
  -5   9  10      10927.33      10986.61       177.99 o                         
  -4   9  10      24600.31      24238.38       257.11 o                         
  -3   9  10      28358.79      28220.68       273.22 o                         
  -2   9  10      41841.65      41129.11       299.53 o                         
  -1   9  10       5989.83       6130.84       109.45 o                         
   0   9  10      73566.91      71519.31       385.98 o                         
   1   9  10       5948.88       5881.59       106.54 o                         
   2   9  10      40212.38      39115.06       304.14 o                         
   3   9  10      28871.78      28044.93       254.17 o                         
   4   9  10      22915.31      22176.81       239.23 o                         
   5   9  10      11397.08      11185.21       174.67 o                         
   6   9  10      14568.39      14860.97       218.42 o                         
   7   9  10      20888.53      21481.30       279.15 o                         
   8   9  10      21134.29      21746.67       306.27 o                         
   9   9  10      15907.19      16046.63       277.27 o                         
  -9  10  10      16356.21      16378.46       284.28 o                         
  -8  10  10       6495.06       7144.89       187.95 o                         
  -7  10  10      25340.19      23919.42       304.65 o                         
  -6  10  10       3697.02       3750.06       126.25 o                         
  -5  10  10      19381.77      18600.17       249.03 o                         
  -4  10  10      16003.37      14640.42       214.18 o                         
  -3  10  10      23189.38      23096.73       266.41 o                         
  -2  10  10      35452.54      35160.36       306.19 o                         
  -1  10  10      32448.48      31931.92       271.72 o                         
   0  10  10         54.32       1108.24        68.28 o                         
   1  10  10      30560.96      30157.68       266.57 o                         
   2  10  10      39079.75      38606.61       309.50 o                         
   3  10  10      21791.04      21396.49       249.45 o                         
   4  10  10      18040.64      16608.32       226.26 o                         
   5  10  10      18669.50      17575.27       249.52 o                         
   6  10  10       4591.95       4126.60       146.98 o                         
   7  10  10      26527.51      25352.55       343.76 o                         
   8  10  10       6109.18       6463.38       197.18 o                         
   9  10  10      15458.42      15734.24       299.99 o                         
  10  10  10        268.93        490.72       147.62 o                         
  -9  11  10       2177.57       2626.98       222.66 o                         
  -8  11  10      13038.17      12604.41       258.70 o                         
  -7  11  10       1558.72       1572.54       106.11 o                         
  -6  11  10       6958.03       7276.11       197.98 o                         
  -5  11  10       4135.61       3760.09       143.78 o                         
  -4  11  10       5369.99       5790.13       166.20 o                         
  -3  11  10      33965.83      32170.51       369.44 o                         
  -2  11  10        390.40        770.25        79.56 o                         
  -1  11  10       6010.52       6207.35       153.60 o                         
   0  11  10       7016.03       7423.21       141.50 o                         
   1  11  10       6753.09       7111.55       135.71 o                         
   2  11  10        173.26        567.60        75.12 o                         
   3  11  10      35643.14      33247.75       331.21 o                         
   4  11  10       4715.55       5110.32       154.68 o                         
   5  11  10       4502.46       4062.58       149.80 o                         
   6  11  10       7606.07       7425.38       196.57 o                         
   7  11  10       1571.66       1313.85       111.06 o                         
   8  11  10      14034.73      13436.40       280.91 o                         
   9  11  10       1345.41       1284.30       223.09 o                         
  -8  12  10       3574.04       3361.46       271.28 o                         
  -7  12  10       4648.42       4105.38       189.52 o                         
  -6  12  10        586.61        611.53       122.10 o                         
  -5  12  10       3195.62       3344.27       151.53 o                         
  -4  12  10       9771.06       9240.42       217.42 o                         
  -3  12  10       1933.83       2453.66       121.61 o                         
  -2  12  10      21213.65      20603.71       288.19 o                         
  -1  12  10       1270.42       1249.49        90.78 o                         
   0  12  10       1932.86       2457.78       103.24 o                         
   1  12  10       1568.81       1775.36        93.62 o                         
   2  12  10      20535.19      20494.03       294.28 o                         
   3  12  10       2021.79       2536.66       127.48 o                         
   4  12  10       9431.01       8985.50       222.43 o                         
   5  12  10       3059.26       3091.33       158.69 o                         
   6  12  10        483.28        396.65       108.65 o                         
   7  12  10       4587.88       3671.07       176.43 o                         
   8  12  10       3549.11       2658.97       424.73 o                         
  -6  13  10       6404.17       7337.56       710.43 o                         
  -5  13  10       1897.74       2188.52       160.86 o                         
  -4  13  10       2893.29       3395.75       163.97 o                         
  -3  13  10      22766.74      21477.74       341.41 o                         
  -2  13  10      11650.20      11139.49       235.70 o                         
  -1  13  10       5565.38       5677.12       157.08 o                         
   0  13  10       4801.55       4679.55       161.78 o                         
   1  13  10       5389.58       5580.98       173.20 o                         
   2  13  10      12845.98      12621.01       241.73 o                         
   3  13  10      23396.33      22059.66       352.40 o                         
   4  13  10       3433.08       3723.02       166.42 o                         
   5  13  10       1508.29       1566.32       169.85 o                         
   6  13  10       6391.69       5740.10       288.86 o                         
  -4  14  10      10425.43       9081.40       536.63 o                         
  -3  14  10       9357.64       9480.12       339.23 o                         
  -2  14  10      16954.51      16847.28       354.82 o                         
  -1  14  10      19907.49      18247.31       353.46 o                         
   0  14  10        692.25       1753.46       150.68 o                         
   1  14  10      21035.62      19604.48       370.50 o                         
   2  14  10      13730.74      13921.79       407.30 o                         
   3  14  10      11093.22      11462.35       493.43 o                         
   4  14  10       8683.32       8029.81       351.30 o                         
   0   1  11       1133.75       1475.35        26.78 o                         
   1   1  11      46677.61      45761.11       171.81 o                         
  -1   2  11      18217.43      17798.94       101.44 o                         
   0   2  11      47281.71      46212.15       177.91 o                         
   1   2  11      18919.87      18501.02       110.32 o                         
   2   2  11      90756.25      89929.09       313.35 o                         
  -2   3  11     116728.64     114539.57       441.74 o                         
  -1   3  11      44836.54      43113.89       211.62 o                         
   0   3  11      87180.41      86733.30       332.24 o                         
   1   3  11      46839.01      45607.77       225.91 o                         
   2   3  11     108376.70     106433.34       413.31 o                         
   3   3  11      99380.09      99029.57       387.55 o                         
  -3   4  11      39355.55      39051.10       207.08 o                         
  -2   4  11      92767.90      90000.24       350.60 o                         
  -1   4  11        920.78       1458.94        36.65 o                         
   0   4  11      38027.44      36452.29       181.11 o                         
   1   4  11       1658.57       2312.79        44.01 o                         
   2   4  11      97068.26      94582.06       365.91 o                         
   3   4  11      43346.02      43181.85       223.02 o                         
   4   4  11     199717.81     190183.28       640.02 o                         
  -4   5  11       1948.74       2172.11        48.00 o                         
  -3   5  11      56838.36      56426.85       313.30 o                         
  -2   5  11      25077.35      25223.79       179.48 o                         
  -1   5  11      13938.15      13114.79       115.45 o                         
   0   5  11      14669.56      14853.25       120.92 o                         
   1   5  11      18549.11      18313.38       136.55 o                         
   2   5  11      25274.13      25832.92       157.85 o                         
   3   5  11      62327.10      63204.06       284.51 o                         
   4   5  11       3019.77       3508.81        52.97 o                         
   5   5  11      22987.40      22778.19       159.35 o                         
  -5   6  11       1495.48       1668.93        61.34 o                         
  -4   6  11      41233.34      40358.75       272.27 o                         
  -3   6  11      17848.19      17929.38       161.95 o                         
  -2   6  11      47942.96      46539.60       273.11 o                         
  -1   6  11      12939.86      12971.97       115.60 o                         
   0   6  11       8066.63       8004.82        83.00 o                         
   1   6  11      13829.15      14112.08       121.51 o                         
   2   6  11      49587.97      47536.38       251.39 o                         
   3   6  11      17365.16      17303.77       132.70 o                         
   4   6  11      42358.76      41312.80       227.70 o                         
   5   6  11       1792.14       1958.84        62.84 o                         
   6   6  11        372.54        654.98        49.69 o                         
  -6   7  11      18874.38      18646.13       206.94 o                         
  -5   7  11       9337.97       8935.64       135.97 o                         
  -4   7  11       2195.83       2386.27        68.21 o                         
  -3   7  11      30763.39      29747.57       247.74 o                         
  -2   7  11       5927.38       6546.48       102.13 o                         
  -1   7  11      40050.16      39886.18       285.45 o                         
   0   7  11       9215.55       9198.66       100.50 o                         
   1   7  11      44852.41      44665.60       248.14 o                         
   2   7  11       4129.65       4658.90        78.51 o                         
   3   7  11      33718.72      32388.02       217.63 o                         
   4   7  11       3501.78       3938.30        80.73 o                         
   5   7  11       9005.42       8473.28       133.15 o                         
   6   7  11      18349.05      17967.70       207.20 o                         
   7   7  11         54.84        548.83        66.22 o                         
  -7   8  11      36708.74      36727.84       360.45 o                         
  -6   8  11        201.94       1310.30        80.24 o                         
  -5   8  11      11162.78      11121.64       168.11 o                         
  -4   8  11      12895.77      13195.79       174.61 o                         
  -3   8  11      12679.05      12597.54       160.71 o                         
  -2   8  11      45506.62      44911.72       309.97 o                         
  -1   8  11      30023.07      30781.92       216.77 o                         
   0   8  11      28011.31      29375.72       272.76 o                         
   1   8  11      32091.14      33086.14       229.02 o                         
   2   8  11      46077.22      45616.94       280.60 o                         
   3   8  11      14628.64      14536.19       161.74 o                         
   4   8  11      11512.77      11314.20       150.18 o                         
   5   8  11      11617.02      11206.03       162.41 o                         
   6   8  11        762.51       1655.47        88.70 o                         
   7   8  11      37268.99      37255.12       353.91 o                         
   8   8  11       4878.99       8094.01       184.32 o                         
  -8   9  11      22129.09      22212.99       309.90 o                         
  -7   9  11      20058.11      20206.01       286.29 o                         
  -6   9  11      13557.26      14232.28       231.07 o                         
  -5   9  11       4478.65       4495.24       128.11 o                         
  -4   9  11        791.49       1239.54        80.19 o                         
  -3   9  11        868.13       1443.57        78.08 o                         
  -2   9  11       1009.24       1306.87        68.52 o                         
  -1   9  11      28979.48      30492.55       289.94 o                         
   0   9  11       9558.65      10351.64       140.77 o                         
   1   9  11      30046.82      31119.29       255.24 o                         
   2   9  11        435.05        858.55        63.14 o                         
   3   9  11        745.05       1033.23        67.55 o                         
   4   9  11        661.51        941.50        68.31 o                         
   5   9  11       6407.62       6443.83       144.73 o                         
   6   9  11      11105.35      11391.47       205.60 o                         
   7   9  11      22008.48      21530.47       303.35 o                         
   8   9  11      20517.16      21251.53       319.34 o                         
   9   9  11      43200.14      41154.09       467.59 o                         
  -9  10  11      11361.64      11026.04       247.58 o                         
  -8  10  11      11728.87      12084.19       243.06 o                         
  -7  10  11      17315.85      17679.58       278.06 o                         
  -6  10  11       3565.34       4037.60       139.12 o                         
  -5  10  11      16447.17      16350.01       239.22 o                         
  -4  10  11       4926.80       6303.52       153.84 o                         
  -3  10  11      19241.34      18488.36       242.49 o                         
  -2  10  11      21467.22      22739.74       253.39 o                         
  -1  10  11      11564.72      10811.54       154.45 o                         
   0  10  11      25724.52      26997.65       302.00 o                         
   1  10  11      10190.38       9716.37       149.22 o                         
   2  10  11      21676.29      22939.98       245.17 o                         
   3  10  11      18056.78      17542.80       228.57 o                         
   4  10  11       3338.77       4645.90       135.77 o                         
   5  10  11      15661.36      15175.41       245.82 o                         
   6  10  11       3767.08       3823.23       137.99 o                         
   7  10  11      15762.86      16036.74       278.41 o                         
   8  10  11      11912.86      11973.49       258.87 o                         
   9  10  11      10784.61      10600.85       249.30 o                         
  10  10  11      12102.02      10677.32       380.29 o                         
  -9  11  11      10437.22       9367.35       362.51 o                         
  -8  11  11       3602.09       3823.03       159.85 o                         
  -7  11  11        838.20        885.93        95.77 o                         
  -6  11  11       8251.85       8352.78       206.84 o                         
  -5  11  11       5460.28       5910.33       170.29 o                         
  -4  11  11      15692.69      15388.55       253.24 o                         
  -3  11  11       7737.90       8838.53       187.80 o                         
  -2  11  11      17745.31      17324.45       242.59 o                         
  -1  11  11       5407.77       5707.57       133.46 o                         
   0  11  11      11056.82      11348.26       171.12 o                         
   1  11  11       5669.95       6000.61       127.71 o                         
   2  11  11      17455.38      17235.04       231.72 o                         
   3  11  11       5768.11       6307.23       151.01 o                         
   4  11  11      14945.27      14494.61       242.39 o                         
   5  11  11       4404.76       4498.66       157.47 o                         
   6  11  11       6773.85       6607.53       186.81 o                         
   7  11  11       1195.33       1093.77       106.24 o                         
   8  11  11       2759.27       2631.72       146.17 o                         
   9  11  11      11128.80      10447.59       515.20 o                         
  -8  12  11        164.82         12.79       180.67 o                         
  -7  12  11       1259.60       1315.35       159.00 o                         
  -6  12  11       5139.24       5006.75       183.68 o                         
  -5  12  11      13419.22      12923.83       261.04 o                         
  -4  12  11      12194.81      12050.65       248.02 o                         
  -3  12  11      16751.11      16920.56       278.67 o                         
  -2  12  11       4521.27       5328.13       153.06 o                         
  -1  12  11       7579.04       7101.89       164.56 o                         
   0  12  11       7859.97       8033.52       159.22 o                         
   1  12  11       7259.82       7003.48       156.25 o                         
   2  12  11       3155.27       3847.74       132.33 o                         
   3  12  11      15836.73      16193.29       300.38 o                         
   4  12  11      10577.16      10081.49       241.94 o                         
   5  12  11      13927.65      13065.18       274.23 o                         
   6  12  11       4354.93       3546.11       172.91 o                         
   7  12  11        803.23        459.30       132.72 o                         
   8  12  11        138.40       -137.05       293.94 o                         
  -6  13  11       3356.15       3809.42       500.63 o                         
  -5  13  11       7555.16       7848.66       276.37 o                         
  -4  13  11      11321.60      10649.16       263.11 o                         
  -3  13  11       4188.12       6063.31       195.99 o                         
  -2  13  11       6252.98       6531.84       183.59 o                         
  -1  13  11       2186.17       2588.53       119.36 o                         
   0  13  11       3326.70       3176.16       137.30 o                         
   1  13  11       2244.75       2655.65       173.13 o                         
   2  13  11       6109.71       6714.42       190.68 o                         
   3  13  11       3404.51       5394.72       219.49 o                         
   4  13  11      12693.44      12060.89       267.88 o                         
   5  13  11       6746.65       7010.94       270.92 o                         
   6  13  11       4362.46       3613.20       257.37 o                         
  -4  14  11       3765.92       5093.20       380.50 o                         
  -3  14  11       8884.33       9402.56       324.90 o                         
  -2  14  11       3105.87       4890.57       232.36 o                         
  -1  14  11       5206.16       6100.73       236.91 o                         
   0  14  11      11854.17      11729.83       316.90 o                         
   1  14  11       4614.80       5298.18       258.86 o                         
   2  14  11       2619.74       4707.83       390.64 o                         
   3  14  11       8733.37       9038.30       456.14 o                         
   4  14  11       3801.03       5915.42       328.14 o                         
   0   0  12     166720.75     164022.20      1161.62 o                         
   0   1  12       6508.55       7043.10        58.62 o                         
   1   1  12     152233.47     148165.03       445.03 o                         
  -1   2  12      15231.86      14941.28        94.10 o                         
   0   2  12     125987.35     122915.06       393.11 o                         
   1   2  12      13884.13      13748.05        95.99 o                         
   2   2  12      62680.88      61884.31       237.95 o                         
  -2   3  12      30715.41      29736.38       169.58 o                         
  -1   3  12       6439.76       6204.97        67.28 o                         
   0   3  12       5843.92       5954.31        63.98 o                         
   1   3  12       5306.18       5177.32        67.95 o                         
   2   3  12      36560.23      36186.75       203.28 o                         
   3   3  12      30496.52      30746.40       180.06 o                         
  -3   4  12      25070.23      24935.55       163.76 o                         
  -2   4  12      15911.99      15909.89       120.26 o                         
  -1   4  12      25156.86      24747.09       154.86 o                         
   0   4  12        684.60        831.34        31.02 o                         
   1   4  12      27297.90      27411.94       164.14 o                         
   2   4  12      16782.21      17004.00       126.57 o                         
   3   4  12      26523.31      26217.49       166.63 o                         
   4   4  12     125831.59     121945.95       475.23 o                         
  -4   5  12        445.14        538.66        31.38 o                         
  -3   5  12      55315.03      55237.21       294.77 o                         
  -2   5  12      10051.09       9954.52       103.37 o                         
  -1   5  12       4595.41       4696.10        64.46 o                         
   0   5  12       3399.74       3694.26        58.42 o                         
   1   5  12       5353.29       5514.78        71.64 o                         
   2   5  12      14600.45      15153.45       113.18 o                         
   3   5  12      50884.58      50473.15       241.80 o                         
   4   5  12        222.23        385.54        25.71 o                         
   5   5  12      74783.16      70813.30       383.64 o                         
  -5   6  12      14243.44      14452.49       156.75 o                         
  -4   6  12      58757.47      57193.33       357.47 o                         
  -3   6  12      14394.35      14246.75       141.17 o                         
  -2   6  12       7913.47       8458.94       107.06 o                         
  -1   6  12      10387.21      10792.73       118.64 o                         
   0   6  12        698.96       1681.43        45.74 o                         
   1   6  12      12606.75      13297.07       126.23 o                         
   2   6  12       9603.79      10229.92       102.32 o                         
   3   6  12      17250.40      17684.56       139.47 o                         
   4   6  12      62990.61      61786.12       316.87 o                         
   5   6  12      12277.20      12367.03       139.81 o                         
   6   6  12      24218.61      23106.26       216.77 o                         
  -6   7  12      24640.02      23547.00       237.81 o                         
  -5   7  12      31583.89      30878.12       263.70 o                         
  -4   7  12       8645.11       8695.88       127.57 o                         
  -3   7  12       5746.84       6242.15       112.22 o                         
  -2   7  12      35281.61      34664.70       272.42 o                         
  -1   7  12      12308.91      13766.16       144.71 o                         
   0   7  12      37767.77      37214.62       231.52 o                         
   1   7  12      10611.08      11794.82       119.94 o                         
   2   7  12      41766.36      41184.37       252.12 o                         
   3   7  12       6350.91       7082.12        98.10 o                         
   4   7  12       8312.67       8241.06       112.54 o                         
   5   7  12      35831.75      35536.21       275.03 o                         
   6   7  12      24645.17      23521.93       241.99 o                         
   7   7  12       2657.28       3190.94       104.46 o                         
  -7   8  12      36345.55      35470.91       362.32 o                         
  -6   8  12        363.68        892.12        75.10 o                         
  -5   8  12      23642.65      24124.48       261.44 o                         
  -4   8  12       8480.81       9103.82       152.39 o                         
  -3   8  12      28581.57      28571.56       267.54 o                         
  -2   8  12       8628.92       9678.42       138.10 o                         
  -1   8  12      37265.66      37541.76       253.44 o                         
   0   8  12      28882.32      29025.73       224.07 o                         
   1   8  12      40785.91      41291.50       270.89 o                         
   2   8  12       7590.51       8430.30       118.21 o                         
   3   8  12      32718.02      32491.06       243.96 o                         
   4   8  12       8493.18       8824.11       132.79 o                         
   5   8  12      20693.08      20483.05       219.51 o                         
   6   8  12        628.76       1111.90        78.68 o                         
   7   8  12      33830.43      33170.77       357.13 o                         
   8   8  12       3572.89       4921.11       153.04 o                         
  -8   9  12      19309.12      19570.36       292.86 o                         
  -7   9  12       5098.91       5106.68       153.65 o                         
  -6   9  12      16278.72      16842.83       247.33 o                         
  -5   9  12       5399.79       5645.79       144.97 o                         
  -4   9  12       2030.82       2483.04        96.53 o                         
  -3   9  12      17870.87      17438.09       223.15 o                         
  -2   9  12      13383.82      13057.46       187.56 o                         
  -1   9  12      54875.68      53684.94       335.30 o                         
   0   9  12       8643.07       9317.82       130.06 o                         
   1   9  12      49787.10      48649.09       325.56 o                         
   2   9  12      15723.26      15030.24       174.34 o                         
   3   9  12      16428.46      15809.17       187.21 o                         
   4   9  12       2434.97       2610.35        92.14 o                         
   5   9  12       5138.70       5190.29       147.07 o                         
   6   9  12      17369.84      17620.68       262.91 o                         
   7   9  12       5053.48       5361.11       164.40 o                         
   8   9  12      19945.65      19850.07       310.07 o                         
   9   9  12       7204.49       7520.04       215.46 o                         
  -9  10  12        334.29        387.69       105.65 o                         
  -8  10  12      11098.94      10882.36       230.05 o                         
  -7  10  12       2562.13       3642.78       142.20 o                         
  -6  10  12      10587.74      11354.40       220.35 o                         
  -5  10  12        639.71       1533.81       103.58 o                         
  -4  10  12      34171.77      34625.01       365.40 o                         
  -3  10  12      24391.55      24313.34       273.74 o                         
  -2  10  12      28418.41      28394.47       287.06 o                         
  -1  10  12       8233.75       9173.56       151.77 o                         
   0  10  12      38688.25      37711.80       302.46 o                         
   1  10  12      10878.51      11575.05       165.71 o                         
   2  10  12      23301.90      22392.68       240.66 o                         
   3  10  12      28587.67      28557.25       295.04 o                         
   4  10  12      28257.19      28076.66       307.43 o                         
   5  10  12        616.75       1376.05       100.08 o                         
   6  10  12       8090.36       8695.14       199.01 o                         
   7  10  12       2139.14       2997.06       140.20 o                         
   8  10  12       8666.54       8405.50       218.40 o                         
   9  10  12        320.02        366.13       104.65 o                         
  10  10  12       3399.93       2306.67       267.14 o                         
  -9  11  12       1889.93       1328.15       213.81 o                         
  -8  11  12        147.63        267.16       104.37 o                         
  -7  11  12       1892.26       2612.25       136.41 o                         
  -6  11  12        568.50       1165.22       114.10 o                         
  -5  11  12       6630.20       8401.51       212.03 o                         
  -4  11  12      11867.70      12189.74       234.09 o                         
  -3  11  12       5103.85       6407.03       164.55 o                         
  -2  11  12      19332.48      18917.15       253.61 o                         
  -1  11  12      11507.72      10843.05       179.16 o                         
   0  11  12      11111.90      11164.49       174.76 o                         
   1  11  12      10561.16       9967.54       163.04 o                         
   2  11  12      19970.26      19624.03       252.04 o                         
   3  11  12       4214.01       5343.20       146.69 o                         
   4  11  12      13180.00      13267.11       238.77 o                         
   5  11  12       6062.45       7453.86       197.09 o                         
   6  11  12        648.99       1053.77       108.86 o                         
   7  11  12       1366.93       1831.37       131.80 o                         
   8  11  12        232.64        416.22       118.42 o                         
   9  11  12       1555.11       1403.90       287.36 o                         
  -8  12  12        402.29        260.00       343.76 o                         
  -7  12  12        592.59        646.00       168.08 o                         
  -6  12  12       1164.99       2033.13       145.10 o                         
  -5  12  12       2551.03       3045.71       149.78 o                         
  -4  12  12       5989.83       7576.50       219.14 o                         
  -3  12  12      22419.01      21549.50       316.03 o                         
  -2  12  12       3503.15       3379.86       124.66 o                         
  -1  12  12       5967.33       5909.56       148.95 o                         
   0  12  12         12.97         64.15        67.25 o                         
   1  12  12       6350.99       6131.47       150.95 o                         
   2  12  12       3806.95       3584.00       129.65 o                         
   3  12  12      22388.38      21327.13       312.92 o                         
   4  12  12       6489.70       7728.95       219.30 o                         
   5  12  12       2041.53       2577.96       158.07 o                         
   6  12  12       1931.46       2743.78       163.90 o                         
   7  12  12        978.00        736.87       186.55 o                         
   8  12  12        169.30        -88.70       298.98 o                         
  -6  13  12       4083.72       3758.04       425.28 o                         
  -5  13  12       3691.74       4616.54       262.36 o                         
  -4  13  12       4617.58       5158.74       193.65 o                         
  -3  13  12       4218.24       4576.09       168.88 o                         
  -2  13  12      18578.46      18022.89       292.97 o                         
  -1  13  12       2664.41       2471.33       114.90 o                         
   0  13  12       1423.72       1840.71       120.33 o                         
   1  13  12       3622.44       3501.99       151.39 o                         
   2  13  12      14816.08      14473.29       261.97 o                         
   3  13  12       4897.21       5272.16       185.59 o                         
   4  13  12       3148.20       3014.03       163.53 o                         
   5  13  12       4582.89       5194.59       256.67 o                         
   6  13  12       4151.58       4061.71       370.49 o                         
  -3  14  12      13684.81      12958.98       425.76 o                         
  -2  14  12      11901.01      10790.21       352.77 o                         
  -1  14  12       6625.70       8384.30       365.66 o                         
   0  14  12      10138.53       9937.23       292.59 o                         
   1  14  12       5829.49       7033.08       301.30 o                         
   2  14  12      14983.62      13755.80       767.90 o                         
   3  14  12      12307.48      11676.32       729.42 o                         
   0   1  13      26979.01      27967.00       143.93 o                         
   1   1  13      11059.66      11349.31        79.71 o                         
  -1   2  13      38591.25      37645.29       177.78 o                         
   0   2  13       6793.57       7520.85        65.48 o                         
   1   2  13      39083.42      38315.45       184.14 o                         
   2   2  13       3101.81       3660.90        46.90 o                         
  -2   3  13      47055.86      45908.92       222.04 o                         
  -1   3  13       1924.97       1944.12        37.55 o                         
   0   3  13      19564.19      19810.86       124.31 o                         
   1   3  13       1289.77       1425.86        38.30 o                         
   2   3  13      42048.58      41144.84       224.52 o                         
   3   3  13       4750.10       4682.54        67.38 o                         
  -3   4  13      62383.54      59468.95       284.51 o                         
  -2   4  13      15120.69      15109.45       121.44 o                         
  -1   4  13      23884.09      23510.79       160.88 o                         
   0   4  13      73537.78      71145.46       316.77 o                         
   1   4  13      21960.48      21320.56       144.56 o                         
   2   4  13      19943.49      20221.88       152.18 o                         
   3   4  13      63374.13      60841.64       306.56 o                         
   4   4  13       7464.66       7539.19        99.12 o                         
  -4   5  13      13746.72      13701.62       127.67 o                         
  -3   5  13       9312.34       9054.14       106.24 o                         
  -2   5  13      46003.22      44248.27       289.68 o                         
  -1   5  13      41738.40      40943.52       228.69 o                         
   0   5  13       3245.43       3244.84        52.99 o                         
   1   5  13      45672.79      44962.38       230.79 o                         
   2   5  13      40389.62      38679.00       206.97 o                         
   3   5  13      13400.67      13323.91       114.47 o                         
   4   5  13      14592.00      14819.72       122.33 o                         
   5   5  13        153.90        708.09        42.55 o                         
  -5   6  13       4717.11       5230.77       106.21 o                         
  -4   6  13       1622.37       2225.39        77.39 o                         
  -3   6  13      25541.18      25485.79       213.83 o                         
  -2   6  13      11244.36      11341.42       124.08 o                         
  -1   6  13      48571.67      47600.05       277.64 o                         
   0   6  13      67650.00      66694.27       330.57 o                         
   1   6  13      48353.36      47850.66       272.86 o                         
   2   6  13      14656.74      14824.06       130.87 o                         
   3   6  13      27287.67      26785.01       184.23 o                         
   4   6  13       2795.12       3609.20        72.46 o                         
   5   6  13       5885.87       6546.17       111.71 o                         
   6   6  13         93.92        245.00        52.36 o                         
  -6   7  13       2957.94       3027.51       100.84 o                         
  -5   7  13      11000.58      11515.56       165.09 o                         
  -4   7  13      10828.45      10796.91       166.96 o                         
  -3   7  13       1553.21       2417.76        79.47 o                         
  -2   7  13     118856.61     114542.82       560.61 o                         
  -1   7  13      14511.11      14664.47       153.88 o                         
   0   7  13      85069.87      84712.62       397.97 o                         
   1   7  13      15395.59      15867.63       148.91 o                         
   2   7  13     115817.29     110450.41       485.98 o                         
   3   7  13       1573.80       2621.52        65.67 o                         
   4   7  13      12129.94      12171.83       137.00 o                         
   5   7  13       9365.52       9801.18       143.05 o                         
   6   7  13       3845.84       3906.40       110.20 o                         
   7   7  13       4507.39       4459.03       126.02 o                         
  -7   8  13        250.02        654.46        84.71 o                         
  -6   8  13      16117.53      16154.13       217.15 o                         
  -5   8  13       4483.08       4439.31       120.28 o                         
  -4   8  13       9668.37      10888.47       181.30 o                         
  -3   8  13      20781.35      20358.03       222.12 o                         
  -2   8  13       6957.29       7120.50       120.05 o                         
  -1   8  13      44673.95      45708.54       323.68 o                         
   0   8  13      36498.15      37053.67       259.10 o                         
   1   8  13      44825.41      45944.77       357.20 o                         
   2   8  13       9177.98       9181.24       122.98 o                         
   3   8  13      22339.95      21722.91       195.36 o                         
   4   8  13       8969.38      10233.94       148.63 o                         
   5   8  13       6117.49       6187.48       126.43 o                         
   6   8  13      16075.31      15745.35       222.80 o                         
   7   8  13       1159.78       1860.28       107.12 o                         
   8   8  13      10272.96      10273.13       208.69 o                         
  -8   9  13      13831.35      13586.52       253.31 o                         
  -7   9  13      10505.22      10736.13       213.99 o                         
  -6   9  13       7774.63       7752.39       174.15 o                         
  -5   9  13      18846.52      18212.41       256.63 o                         
  -4   9  13       1385.31       1641.81        85.15 o                         
  -3   9  13       7050.23       6796.68       141.71 o                         
  -2   9  13      24958.30      24950.27       259.38 o                         
  -1   9  13      13635.05      13428.90       166.82 o                         
   0   9  13      15580.53      17431.36       226.17 o                         
   1   9  13      13785.87      13346.55       167.58 o                         
   2   9  13      24059.92      23713.76       243.63 o                         
   3   9  13       6672.62       6420.88       132.90 o                         
   4   9  13       1286.01       1526.79        80.77 o                         
   5   9  13      17770.67      16862.22       252.30 o                         
   6   9  13       6135.58       6144.93       160.22 o                         
   7   9  13      11614.38      11715.15       230.01 o                         
   8   9  13       9614.34       9675.52       221.67 o                         
   9   9  13       3276.01       3088.11       148.87 o                         
  -9  10  13       1989.92       1639.78       124.04 o                         
  -8  10  13       3758.51       3960.10       153.06 o                         
  -7  10  13       7488.01       7340.56       186.78 o                         
  -6  10  13      25892.88      24950.47       324.17 o                         
  -5  10  13       6625.19       7104.65       187.28 o                         
  -4  10  13      39069.26      39030.12       404.86 o                         
  -3  10  13       2645.20       3469.46       121.26 o                         
  -2  10  13      14504.78      14292.70       199.57 o                         
  -1  10  13       6011.27       7217.10       137.92 o                         
   0  10  13       1088.34       1261.46        72.21 o                         
   1  10  13       5653.73       6628.72       129.38 o                         
   2  10  13      15078.88      14661.84       196.45 o                         
   3  10  13       2059.47       3038.92       113.93 o                         
   4  10  13      39629.89      38474.52       367.51 o                         
   5  10  13       5776.83       5984.27       163.34 o                         
   6  10  13      27837.59      26428.33       339.86 o                         
   7  10  13       5536.64       5368.20       172.41 o                         
   8  10  13       4340.21       4294.35       166.18 o                         
   9  10  13       1947.57       1420.37       122.80 o                         
  10  10  13       9132.11       7819.09       475.33 o                         
  -9  11  13       1540.32       1386.64       294.42 o                         
  -8  11  13       8982.53       8087.51       289.06 o                         
  -7  11  13       9402.88       9445.32       225.19 o                         
  -6  11  13      12497.18      11926.80       255.24 o                         
  -5  11  13      36798.05      35407.72       412.33 o                         
  -4  11  13      18834.59      18322.45       286.21 o                         
  -3  11  13      26487.33      26083.54       304.67 o                         
  -2  11  13       2302.44       3269.85       115.97 o                         
  -1  11  13       1122.96       1221.05        77.23 o                         
   0  11  13        459.41       1643.46        86.85 o                         
   1  11  13        966.20       1126.41        77.82 o                         
   2  11  13       1039.50       1913.07       101.55 o                         
   3  11  13      24769.81      24308.72       299.74 o                         
   4  11  13      18516.38      17665.70       276.44 o                         
   5  11  13      35446.15      34133.26       394.21 o                         
   6  11  13      11955.79      11228.36       245.87 o                         
   7  11  13      10236.21      10055.87       234.69 o                         
   8  11  13       7827.47       6966.88       217.33 o                         
   9  11  13       1215.91       1134.77       404.87 o                         
  -7  12  13       9801.59       9375.36       410.39 o                         
  -6  12  13      14771.62      14535.17       292.44 o                         
  -5  12  13      20268.69      19622.88       323.52 o                         
  -4  12  13      23912.97      23082.75       361.39 o                         
  -3  12  13      16191.59      16035.88       253.23 o                         
  -2  12  13       4748.77       4659.84       143.68 o                         
  -1  12  13       2186.66       2580.26       108.77 o                         
   0  12  13        743.58        697.00        73.82 o                         
   1  12  13       2480.16       2937.65       114.78 o                         
   2  12  13       4835.02       4891.72       147.32 o                         
   3  12  13      15150.42      15285.36       258.90 o                         
   4  12  13      23495.55      22579.76       341.46 o                         
   5  12  13      20469.75      19457.20       336.16 o                         
   6  12  13      14756.29      13918.80       300.10 o                         
   7  12  13       9755.73       8173.81       455.74 o                         
  -6  13  13      14335.81      13643.95       773.50 o                         
  -5  13  13      19245.57      18866.99       502.46 o                         
  -4  13  13      10709.12      10876.39       348.57 o                         
  -3  13  13       5688.31       5705.61       178.07 o                         
  -2  13  13        383.92       1432.02       116.62 o                         
  -1  13  13       1443.15       1234.66       100.86 o                         
   0  13  13        175.36        194.15        92.22 o                         
   1  13  13       1211.82       1307.53       111.15 o                         
   2  13  13        434.71       1048.99       106.87 o                         
   3  13  13       4920.79       4745.77       174.45 o                         
   4  13  13      11849.68      12241.24       358.13 o                         
   5  13  13      18083.61      16686.37       467.18 o                         
   6  13  13      14898.37      12922.02       899.91 o                         
  -3  14  13        199.87       1353.11       214.70 o                         
  -2  14  13       2536.00       2764.68       271.34 o                         
  -1  14  13       3570.35       3712.90       248.97 o                         
   0  14  13        185.65        143.54       133.18 o                         
   1  14  13       3533.17       3672.78       306.22 o                         
   2  14  13       2263.67       2323.15       383.89 o                         
   3  14  13        336.57       1677.84       462.23 o                         
   0   1  14     336299.00     323972.50       972.32 o                         
   1   1  14         22.19        609.44        28.02 o                         
  -1   2  14     167985.30     164717.06       551.46 o                         
   0   2  14      73863.86      71415.36       274.79 o                         
   1   2  14     168981.64     165566.27       529.75 o                         
   2   2  14       2873.95       3202.70        45.68 o                         
  -2   3  14      19069.34      18699.62       130.40 o                         
  -1   3  14       9642.73       9520.02        86.98 o                         
   0   3  14      52960.00      51662.01       222.50 o                         
   1   3  14       8612.57       8546.37        86.18 o                         
   2   3  14      20254.50      20032.87       146.91 o                         
   3   3  14       5657.96       5615.72        72.29 o                         
  -3   4  14      49552.34      48404.16       243.75 o                         
  -2   4  14        558.58        887.56        32.02 o                         
  -1   4  14       4796.33       4899.80        74.59 o                         
   0   4  14      30376.74      29966.23       186.07 o                         
   1   4  14       6321.82       6679.61        80.05 o                         
   2   4  14       1777.72       2303.18        52.82 o                         
   3   4  14      43781.01      41848.05       252.07 o                         
   4   4  14       6005.10       6057.11        80.08 o                         
  -4   5  14      73295.36      70105.01       365.29 o                         
  -3   5  14      11330.19      11212.99       112.32 o                         
  -2   5  14       5551.82       5783.58        80.19 o                         
  -1   5  14      59907.65      58344.52       300.04 o                         
   0   5  14        749.91       1094.01        34.61 o                         
   1   5  14      55934.15      53793.45       258.43 o                         
   2   5  14       7315.60       7642.15        83.90 o                         
   3   5  14       9938.74       9642.56       101.60 o                         
   4   5  14      76980.12      74338.84       354.73 o                         
   5   5  14       8328.78       8119.36        97.66 o                         
  -5   6  14      85747.77      81529.18       474.41 o                         
  -4   6  14      17200.24      16702.56       197.86 o                         
  -3   6  14      39398.25      38222.99       286.31 o                         
  -2   6  14       9089.28       8968.02       116.81 o                         
  -1   6  14      11562.42      12247.63       134.70 o                         
   0   6  14      22109.33      21640.78       170.31 o                         
   1   6  14      10775.15      11349.00       118.23 o                         
   2   6  14       6527.77       6720.75        95.25 o                         
   3   6  14      34648.50      33532.79       222.76 o                         
   4   6  14      16409.85      15909.04       142.35 o                         
   5   6  14      83019.41      79649.98       434.72 o                         
   6   6  14      36857.31      36126.30       292.61 o                         
  -6   7  14      28769.78      26890.23       270.00 o                         
  -5   7  14      22861.96      22619.27       247.80 o                         
  -4   7  14      47095.39      46009.42       372.74 o                         
  -3   7  14       4163.73       4539.49       107.61 o                         
  -2   7  14      20970.47      21798.98       218.86 o                         
  -1   7  14       1835.24       2250.07        82.83 o                         
   0   7  14       4244.52       5877.86        96.85 o                         
   1   7  14       1498.44       1919.95        61.42 o                         
   2   7  14      19458.90      19777.52       171.18 o                         
   3   7  14       5117.19       5604.69        89.91 o                         
   4   7  14      47682.25      46368.61       284.55 o                         
   5   7  14      23271.22      23056.39       231.14 o                         
   6   7  14      28987.22      27261.22       271.53 o                         
   7   7  14      23804.66      22895.88       259.21 o                         
  -7   8  14      10768.04      10091.19       196.26 o                         
  -6   8  14      34395.34      33317.32       319.86 o                         
  -5   8  14      22052.20      20950.56       255.02 o                         
  -4   8  14      21668.16      20651.38       248.43 o                         
  -3   8  14       3478.03       3852.91       102.53 o                         
  -2   8  14       6200.49       6438.49       126.39 o                         
  -1   8  14      14180.57      15158.51       164.81 o                         
   0   8  14       9257.30       9496.67       125.83 o                         
   1   8  14      11923.91      12516.13       147.66 o                         
   2   8  14       8237.09       8427.71       125.88 o                         
   3   8  14       1970.17       2186.94        71.06 o                         
   4   8  14      24565.32      23327.39       234.44 o                         
   5   8  14      19961.31      18593.24       223.70 o                         
   6   8  14      35067.07      33772.38       343.40 o                         
   7   8  14      13065.77      12316.59       222.63 o                         
   8   8  14      19456.88      17846.67       280.52 o                         
  -8   9  14        567.05        601.41        95.57 o                         
  -7   9  14      10649.83      10817.36       215.86 o                         
  -6   9  14       4378.67       4780.68       148.56 o                         
  -5   9  14      10224.70      10486.85       200.03 o                         
  -4   9  14       4263.49       4387.89       121.55 o                         
  -3   9  14       5514.20       5779.95       137.98 o                         
  -2   9  14      16814.86      16690.36       208.64 o                         
  -1   9  14        377.04        549.04        56.76 o                         
   0   9  14      34224.30      33459.50       260.83 o                         
   1   9  14        271.58        565.05        54.19 o                         
   2   9  14      15543.01      15277.85       179.16 o                         
   3   9  14       6500.58       6666.22       136.63 o                         
   4   9  14       3246.19       3259.80        99.56 o                         
   5   9  14      12517.99      12507.23       211.82 o                         
   6   9  14       6335.71       6649.80       174.15 o                         
   7   9  14      10951.01      11112.27       226.36 o                         
   8   9  14       1596.41       1887.66       118.87 o                         
   9   9  14        924.42        773.41       103.41 o                         
  -9  10  14        969.37        433.21       159.74 o                         
  -8  10  14       2766.35       3202.85       144.37 o                         
  -7  10  14       2577.63       3245.65       139.72 o                         
  -6  10  14       5448.95       6605.60       178.47 o                         
  -5  10  14       3328.36       4731.34       167.01 o                         
  -4  10  14      12744.14      12894.38       222.22 o                         
  -3  10  14       6780.44       7251.85       159.18 o                         
  -2  10  14       5882.56       5932.76       141.69 o                         
  -1  10  14      22230.64      21192.42       235.64 o                         
   0  10  14       3525.18       3747.49       101.22 o                         
   1  10  14      20421.52      19292.29       215.02 o                         
   2  10  14       6270.58       6007.64       141.74 o                         
   3  10  14       6237.10       6444.67       149.12 o                         
   4  10  14      14964.13      14981.88       225.41 o                         
   5  10  14       2209.95       3425.51       135.16 o                         
   6  10  14       5176.52       5987.97       177.92 o                         
   7  10  14       3587.11       4217.94       155.54 o                         
   8  10  14       1692.87       2235.53       134.81 o                         
   9  10  14        412.76        262.28       127.93 o                         
  10  10  14      17785.39      18062.49       776.79 o                         
  -9  11  14       6876.61       5843.86       549.14 o                         
  -8  11  14       3704.19       4223.30       280.92 o                         
  -7  11  14       1804.12       2762.08       149.83 o                         
  -6  11  14       4946.24       6937.45       209.33 o                         
  -5  11  14       1695.82       2993.51       146.46 o                         
  -4  11  14       1939.61       3976.50       172.12 o                         
  -3  11  14      16447.39      16431.37       244.59 o                         
  -2  11  14       8291.14       8341.60       168.25 o                         
  -1  11  14       7318.47       7859.94       156.75 o                         
   0  11  14      11256.15      10360.14       172.27 o                         
   1  11  14       8290.73       9161.10       174.36 o                         
   2  11  14       8050.04       8482.40       177.47 o                         
   3  11  14      16859.86      16500.59       244.05 o                         
   4  11  14       1572.68       3460.87       138.95 o                         
   5  11  14       2085.07       3031.41       133.69 o                         
   6  11  14       5857.02       7815.86       208.87 o                         
   7  11  14       1483.43       2410.89       144.13 o                         
   8  11  14       4470.06       5217.23       282.80 o                         
   9  11  14       6724.84       6655.71       831.76 o                         
  -7  12  14      14523.71      14459.50       536.53 o                         
  -6  12  14         76.84        853.24       130.23 o                         
  -5  12  14       2206.72       4900.40       178.22 o                         
  -4  12  14       1971.27       2777.19       148.41 o                         
  -3  12  14        655.23       2220.21       110.58 o                         
  -2  12  14       5343.29       5712.07       163.59 o                         
  -1  12  14       2559.26       2791.06       119.60 o                         
   0  12  14         19.99       1308.83        92.69 o                         
   1  12  14       3038.49       3327.86       124.05 o                         
   2  12  14       4233.04       4556.12       150.62 o                         
   3  12  14        890.37       2446.16       123.85 o                         
   4  12  14       3185.50       3913.34       158.21 o                         
   5  12  14       2573.81       4870.15       194.26 o                         
   6  12  14         93.63       1259.82       161.16 o                         
   7  12  14      15064.13      15091.71       583.70 o                         
  -5  13  14       3774.10       3978.09       304.06 o                         
  -4  13  14        231.35       1428.17       156.57 o                         
  -3  13  14       7458.85       7205.63       201.43 o                         
  -2  13  14       2446.48       2121.59       123.14 o                         
  -1  13  14       6395.89       6352.67       196.80 o                         
   0  13  14        106.67        373.63       103.68 o                         
   1  13  14       5862.31       6099.31       196.83 o                         
   2  13  14       2670.88       2456.65       145.63 o                         
   3  13  14       6266.25       6187.52       203.45 o                         
   4  13  14        293.01       1555.86       176.05 o                         
   5  13  14       3350.50       3752.99       269.07 o                         
  -2  14  14      12946.10      12452.88       585.09 o                         
  -1  14  14       1643.76        842.26       213.30 o                         
   0  14  14       4297.33       3718.36       414.05 o                         
   1  14  14       3048.21       2809.28       461.87 o                         
   2  14  14      10995.33      11401.05      1183.32 o                         
   0   1  15      29354.75      31051.29       206.70 o                         
   1   1  15      45712.22      43866.15       203.88 o                         
  -1   2  15      20914.02      21654.11       128.44 o                         
   0   2  15      14373.50      14916.86       103.95 o                         
   1   2  15      20205.56      20783.57       125.81 o                         
   2   2  15       2908.13       3281.76        47.55 o                         
  -2   3  15       6578.14       6610.46        74.61 o                         
  -1   3  15      22605.10      22007.73       136.39 o                         
   0   3  15      15964.94      16232.27       109.34 o                         
   1   3  15      15529.14      14487.60       109.90 o                         
   2   3  15       7025.12       7109.37        89.47 o                         
   3   3  15       4783.86       4661.00        66.11 o                         
  -3   4  15       9003.92       8938.71        92.11 o                         
  -2   4  15      16632.04      16306.90       133.85 o                         
  -1   4  15      41963.79      41330.37       242.24 o                         
   0   4  15       4328.00       4276.57        62.96 o                         
   1   4  15      41974.84      41204.45       237.04 o                         
   2   4  15      10343.69       9550.10        99.04 o                         
   3   4  15      10212.18      10309.33       117.60 o                         
   4   4  15       1232.36       1244.53        43.49 o                         
  -4   5  15       2686.20       3064.75        69.37 o                         
  -3   5  15       4998.94       5526.01        83.74 o                         
  -2   5  15       7035.96       6896.59        89.83 o                         
  -1   5  15      15357.94      15442.70       136.79 o                         
   0   5  15      70947.77      70392.22       315.97 o                         
   1   5  15      12221.36      12394.40       111.29 o                         
   2   5  15       7951.74       7943.29        93.48 o                         
   3   5  15       2440.72       2587.67        54.91 o                         
   4   5  15       3312.27       3756.97        69.65 o                         
   5   5  15      18562.14      18925.42       163.37 o                         
  -5   6  15      33207.56      33094.78       283.94 o                         
  -4   6  15      22624.35      23195.55       238.75 o                         
  -3   6  15       4301.04       4808.68       111.36 o                         
  -2   6  15      88756.20      87907.35       545.50 o                         
  -1   6  15      12829.16      13634.44       146.10 o                         
   0   6  15      39017.01      38292.86       239.38 o                         
   1   6  15      12765.06      12939.00       149.16 o                         
   2   6  15      79252.86      77415.80       444.09 o                         
   3   6  15       5845.33       6123.07        89.64 o                         
   4   6  15      19076.44      19612.96       163.75 o                         
   5   6  15      33038.34      32923.12       254.55 o                         
   6   6  15      46314.62      45108.36       329.41 o                         
  -6   7  15      22923.14      22750.71       251.81 o                         
  -5   7  15      36778.22      36594.83       320.97 o                         
  -4   7  15      16637.89      17051.06       221.44 o                         
  -3   7  15      33822.77      33286.86       300.77 o                         
  -2   7  15       2007.16       2253.40        82.57 o                         
  -1   7  15      39870.59      38904.44       270.40 o                         
   0   7  15      22257.47      21237.75       177.81 o                         
   1   7  15      37730.81      36854.09       255.46 o                         
   2   7  15       2057.69       2352.85        69.69 o                         
   3   7  15      30263.17      29320.20       227.80 o                         
   4   7  15      15910.19      16440.59       177.83 o                         
   5   7  15      34922.34      34797.06       276.38 o                         
   6   7  15      23870.94      23678.04       252.76 o                         
   7   7  15       9307.34       9693.64       172.50 o                         
  -7   8  15       1327.96       1414.64        94.25 o                         
  -6   8  15       6725.04       7150.19       154.00 o                         
  -5   8  15      22669.96      22450.77       268.11 o                         
  -4   8  15       2884.66       2991.03       104.12 o                         
  -3   8  15       2797.93       3152.50        96.98 o                         
  -2   8  15      32128.91      31357.92       282.71 o                         
  -1   8  15      26480.79      26202.36       231.62 o                         
   0   8  15       3903.74       3973.53        88.37 o                         
   1   8  15      26075.76      25646.95       217.37 o                         
   2   8  15      29522.83      28462.85       236.90 o                         
   3   8  15       1990.43       2056.33        71.87 o                         
   4   8  15       3007.25       3339.23        96.50 o                         
   5   8  15      25326.46      24631.43       253.52 o                         
   6   8  15       6367.64       6925.03       162.90 o                         
   7   8  15       2126.80       2161.05       115.98 o                         
   8   8  15        122.76        214.04        85.98 o                         
  -8   9  15         62.33         99.13        89.83 o                         
  -7   9  15       6342.23       6327.82       182.25 o                         
  -6   9  15      22624.16      21798.53       292.61 o                         
  -5   9  15       7521.41       7410.99       164.72 o                         
  -4   9  15       8104.48       7969.18       162.28 o                         
  -3   9  15        197.24        196.08        65.42 o                         
  -2   9  15       3691.24       3781.12       108.55 o                         
  -1   9  15        246.47        488.79        54.93 o                         
   0   9  15      48893.77      47581.78       341.80 o                         
   1   9  15        411.64        639.91        54.88 o                         
   2   9  15       3117.78       3255.03        89.26 o                         
   3   9  15        849.20        823.45        68.75 o                         
   4   9  15       8032.89       8008.72       151.29 o                         
   5   9  15       6076.65       5992.16       147.44 o                         
   6   9  15      25710.13      24596.76       313.14 o                         
   7   9  15       5407.62       5639.80       170.38 o                         
   8   9  15        464.09        412.60       108.07 o                         
   9   9  15        952.88        666.68       101.91 o                         
  -9  10  15       2265.58       2499.01       239.83 o                         
  -8  10  15       8752.98       7919.66       217.60 o                         
  -7  10  15       4245.07       4124.45       162.55 o                         
  -6  10  15       3435.39       3396.45       138.72 o                         
  -5  10  15      28024.10      27350.76       357.02 o                         
  -4  10  15       7975.64       7808.45       177.38 o                         
  -3  10  15       9337.57       8873.19       175.23 o                         
  -2  10  15        800.85       1187.21        84.72 o                         
  -1  10  15       5906.25       5972.76       133.03 o                         
   0  10  15       5525.02       5736.38       126.98 o                         
   1  10  15       5935.63       5796.63       123.12 o                         
   2  10  15        822.87       1071.17        80.03 o                         
   3  10  15      10093.65       9456.65       185.57 o                         
   4  10  15       8817.21       8658.41       170.67 o                         
   5  10  15      31007.61      29530.64       342.27 o                         
   6  10  15       2730.81       2782.34       123.65 o                         
   7  10  15       5850.36       5901.66       177.22 o                         
   8  10  15       7070.29       6843.19       199.95 o                         
   9  10  15       2872.20       2423.82       195.50 o                         
  -8  11  15       1054.66       1240.35       210.43 o                         
  -7  11  15      11637.60      11737.19       270.53 o                         
  -6  11  15      15869.07      16013.72       293.87 o                         
  -5  11  15       8946.17       8473.49       214.32 o                         
  -4  11  15       9570.75       9353.72       202.83 o                         
  -3  11  15      18847.21      17985.28       260.82 o                         
  -2  11  15       3349.28       3315.07       116.02 o                         
  -1  11  15      29494.71      29323.44       299.77 o                         
   0  11  15      32432.71      32019.25       315.54 o                         
   1  11  15      30693.82      30853.64       320.86 o                         
   2  11  15       2786.56       2740.22       113.55 o                         
   3  11  15      20720.89      19883.19       273.57 o                         
   4  11  15       9331.02       9227.47       199.20 o                         
   5  11  15       9626.51       9456.17       209.60 o                         
   6  11  15      16417.67      16260.46       284.31 o                         
   7  11  15      11930.96      12394.43       259.74 o                         
   8  11  15       1291.79       1292.32       199.99 o                         
  -7  12  15       2175.75       3392.03       297.99 o                         
  -6  12  15      13456.21      14468.73       387.09 o                         
  -5  12  15      12796.35      12808.46       268.53 o                         
  -4  12  15      25309.43      23632.02       362.47 o                         
  -3  12  15       1661.43       1775.27       107.14 o                         
  -2  12  15      23268.94      22345.28       302.98 o                         
  -1  12  15      20824.04      20210.48       288.49 o                         
   0  12  15      31127.82      29975.81       344.37 o                         
   1  12  15      21532.06      20748.56       278.44 o                         
   2  12  15      24623.71      23492.40       321.20 o                         
   3  12  15       1598.74       1787.13       119.61 o                         
   4  12  15      26707.65      25353.13       370.11 o                         
   5  12  15      12571.58      12229.96       274.75 o                         
   6  12  15      13653.58      14564.89       412.81 o                         
   7  12  15       2159.55       3424.41       462.98 o                         
  -5  13  15       6926.24       8398.43       616.96 o                         
  -4  13  15       5261.79       4607.74       240.30 o                         
  -3  13  15       9242.02       9268.32       272.77 o                         
  -2  13  15       6783.06       6392.15       187.71 o                         
  -1  13  15      15993.07      15677.31       285.42 o                         
   0  13  15      29899.55      28579.42       399.35 o                         
   1  13  15      15924.46      15881.61       298.08 o                         
   2  13  15       6956.55       7078.94       206.10 o                         
   3  13  15       9714.02       9409.39       279.46 o                         
   4  13  15       5440.83       4991.47       277.91 o                         
   5  13  15       7437.78       7894.33       387.20 o                         
  -1  14  15       4534.89       4996.04       431.86 o                         
   0  14  15        112.31        405.90       449.82 o                         
   1  14  15       4695.34       4013.31       730.10 o                         
   0   0  16      75081.89      73194.56       590.54 o                         
   0   1  16      16068.36      15684.18       107.65 o                         
   1   1  16      26846.59      26773.08       156.60 o                         
  -1   2  16      43352.71      42909.15       201.11 o                         
   0   2  16      58628.32      58273.03       249.80 o                         
   1   2  16      42797.48      42267.31       192.76 o                         
   2   2  16      23620.54      23815.31       137.83 o                         
  -2   3  16       3191.57       3260.22        53.93 o                         
  -1   3  16      10202.12       9818.78        91.53 o                         
   0   3  16     134001.72     129910.45       469.63 o                         
   1   3  16       9546.21       9018.73        84.64 o                         
   2   3  16       2837.34       2828.98        53.66 o                         
   3   3  16       2129.69       2224.25        50.06 o                         
  -3   4  16      10800.85      10224.01        97.84 o                         
  -2   4  16        480.76        552.01        26.63 o                         
  -1   4  16      99208.57      98067.01       444.55 o                         
   0   4  16       1610.14       1872.40        47.43 o                         
   1   4  16      98476.41      96686.43       415.33 o                         
   2   4  16        355.60        470.55        39.73 o                         
   3   4  16       9661.20       9397.99       112.47 o                         
   4   4  16      13306.91      12874.74       128.06 o                         
  -4   5  16      11816.02      12491.16       133.27 o                         
  -3   5  16       9058.48       9312.92       114.61 o                         
  -2   5  16      90657.25      86380.96       435.32 o                         
  -1   5  16      12961.03      12328.30       127.06 o                         
   0   5  16     273189.25     259387.38       870.02 o                         
   1   5  16      13449.72      12885.76       118.53 o                         
   2   5  16      86451.01      82063.89       401.60 o                         
   3   5  16       7656.51       7555.25        95.99 o                         
   4   5  16      11254.81      11627.82       124.40 o                         
   5   5  16      11070.24      13067.45       136.55 o                         
  -5   6  16       5863.95       7733.13       131.60 o                         
  -4   6  16      28560.42      29601.39       270.73 o                         
  -3   6  16      40769.42      39886.27       296.45 o                         
  -2   6  16       8909.71       9349.38       125.61 o                         
  -1   6  16     169567.86     163925.88       737.65 o                         
   0   6  16          5.49        111.24        32.83 o                         
   1   6  16     168968.81     163876.66       672.20 o                         
   2   6  16       8143.09       8460.74       110.28 o                         
   3   6  16      38975.09      37868.07       283.66 o                         
   4   6  16      24818.49      24849.22       212.83 o                         
   5   6  16       6276.21       8454.60       132.39 o                         
   6   6  16      12451.90      15411.79       193.53 o                         
  -6   7  16       5320.00       7768.44       155.85 o                         
  -5   7  16      15420.02      16063.96       216.60 o                         
  -4   7  16       1159.57       3006.92       106.48 o                         
  -3   7  16      10044.73      10203.09       166.01 o                         
  -2   7  16      17561.52      18434.33       217.28 o                         
  -1   7  16      19662.62      19558.86       196.32 o                         
   0   7  16      51208.39      49749.86       306.75 o                         
   1   7  16      19797.40      19795.74       183.58 o                         
   2   7  16      15597.49      15881.89       164.44 o                         
   3   7  16       8728.06       8524.66       129.78 o                         
   4   7  16       1978.03       3624.29       101.55 o                         
   5   7  16      14843.95      15461.71       188.11 o                         
   6   7  16       6799.38       9131.91       163.28 o                         
   7   7  16       2426.08       2847.56       108.86 o                         
  -7   8  16       9202.63       9067.42       189.67 o                         
  -6   8  16       8784.71       8835.89       173.93 o                         
  -5   8  16      13558.33      13819.73       213.96 o                         
  -4   8  16       5271.23       5170.03       126.86 o                         
  -3   8  16       2746.17       2747.29        94.93 o                         
  -2   8  16       6485.14       6427.89       129.41 o                         
  -1   8  16       6932.17       7114.42       120.77 o                         
   0   8  16        140.06        446.46        49.77 o                         
   1   8  16       6214.55       6323.44       110.49 o                         
   2   8  16       5546.94       5534.03       109.80 o                         
   3   8  16       1944.66       1827.27        71.02 o                         
   4   8  16       3276.06       3231.68        97.52 o                         
   5   8  16      13324.08      13734.52       187.86 o                         
   6   8  16       9556.11       9702.90       180.18 o                         
   7   8  16       8133.27       8398.40       192.07 o                         
   8   8  16        136.05        120.99        85.20 o                         
  -8   9  16       2962.41       2648.73       132.25 o                         
  -7   9  16      23711.59      22822.72       332.26 o                         
  -6   9  16       9732.25       9655.47       196.92 o                         
  -5   9  16       3422.06       3919.86       128.49 o                         
  -4   9  16       9500.49       8987.27       175.93 o                         
  -3   9  16       1643.37       1271.69        78.67 o                         
  -2   9  16       3080.70       3170.85       104.40 o                         
  -1   9  16      11190.45      10950.86       161.26 o                         
   0   9  16       5738.06       7159.27       126.67 o                         
   1   9  16      13455.20      13356.31       169.87 o                         
   2   9  16       1864.48       2066.33        79.96 o                         
   3   9  16       3675.06       3286.73       103.08 o                         
   4   9  16      13496.47      12716.46       192.55 o                         
   5   9  16       3830.56       4299.86       133.42 o                         
   6   9  16      11874.41      12080.52       220.21 o                         
   7   9  16      25462.28      24122.32       324.51 o                         
   8   9  16       2739.90       2470.95       128.93 o                         
   9   9  16         68.49        -99.31        99.31 o                         
  -9  10  16       1237.57       1261.30       302.09 o                         
  -8  10  16       4156.54       4295.75       168.68 o                         
  -7  10  16       9624.45       8628.34       221.65 o                         
  -6  10  16      13667.10      12929.20       246.80 o                         
  -5  10  16      12326.14      11618.68       237.92 o                         
  -4  10  16        532.33        639.23        79.77 o                         
  -3  10  16      11048.72      10742.40       197.87 o                         
  -2  10  16       6687.80       6568.81       152.55 o                         
  -1  10  16       2024.75       3313.05       112.01 o                         
   0  10  16       1834.06       1984.28        87.44 o                         
   1  10  16        902.70       2019.74        89.65 o                         
   2  10  16       5962.71       5771.67       137.37 o                         
   3  10  16       8859.37       8068.09       165.56 o                         
   4  10  16        411.70        690.50        76.50 o                         
   5  10  16      10427.60      10012.90       209.67 o                         
   6  10  16      15152.49      14127.36       244.76 o                         
   7  10  16       8787.74       8131.85       206.42 o                         
   8  10  16       4487.74       4623.75       174.16 o                         
   9  10  16       1088.31       1036.45       186.49 o                         
  -8  11  16       3210.33       2914.65       340.82 o                         
  -7  11  16      34931.37      32540.56       470.88 o                         
  -6  11  16       5715.42       5939.81       191.96 o                         
  -5  11  16      10013.98       9632.20       227.21 o                         
  -4  11  16      12845.19      11980.90       232.67 o                         
  -3  11  16        632.05       1080.85        98.08 o                         
  -2  11  16       1368.12       3217.67       134.70 o                         
  -1  11  16       4377.36       4910.64       139.96 o                         
   0  11  16       4555.67       9221.49       205.17 o                         
   1  11  16       5346.46       5855.85       155.89 o                         
   2  11  16       1830.87       3785.15       153.86 o                         
   3  11  16       1393.16       1708.81       108.45 o                         
   4  11  16      15328.12      14649.09       259.50 o                         
   5  11  16      10269.80       9878.83       221.18 o                         
   6  11  16       6179.16       6116.60       187.02 o                         
   7  11  16      35668.75      34289.55       446.32 o                         
   8  11  16       3159.04       2978.76       320.13 o                         
  -7  12  16       2280.88       1974.61       277.08 o                         
  -6  12  16      42974.35      43505.20       860.09 o                         
  -5  12  16       1385.92       1715.93       127.96 o                         
  -4  12  16       7163.77       7252.12       197.07 o                         
  -3  12  16       3376.65       4659.40       151.18 o                         
  -2  12  16         59.67        380.16       115.28 o                         
   0  12  16         85.68       1073.09       108.46 o                         
   2  12  16        125.12        546.97        98.81 o                         
   3  12  16       3922.80       5468.83       186.34 o                         
   4  12  16       6968.51       7173.59       217.65 o                         
   5  12  16       1370.92       1525.60       160.99 o                         
   6  12  16      42601.49      39916.06       934.48 o                         
   7  12  16       1826.86       2416.00       754.30 o                         
  -4  13  16        741.26        762.31       180.49 o                         
  -3  13  16        306.74        377.52       134.49 o                         
  -2  13  16      10532.36      11079.39       263.91 o                         
  -1  13  16        913.20       1279.45       129.83 o                         
   0  13  16       2621.03       7274.03       235.89 o                         
   1  13  16       1139.51       1255.96       153.36 o                         
   2  13  16       9721.99       9917.77       272.42 o                         
   3  13  16         99.90         18.13       140.54 o                         
   4  13  16        320.75         87.21       166.53 o                         
   0   1  17      19874.92      19648.23       127.26 o                         
   1   1  17      17687.33      17800.85       128.17 o                         
  -1   2  17      35320.46      35052.61       179.65 o                         
   0   2  17      19147.50      19301.30       127.08 o                         
   1   2  17      35993.21      35460.11       177.21 o                         
   2   2  17       6690.88       6788.64        72.35 o                         
  -2   3  17      11042.28      10855.20        97.76 o                         
  -1   3  17       1685.55       1893.26        50.02 o                         
   0   3  17      16148.98      16363.53       126.21 o                         
   1   3  17       4490.91       5008.10        64.88 o                         
   2   3  17       9001.84       8571.04        93.18 o                         
   3   3  17       6703.03       6825.61        85.04 o                         
  -3   4  17       2461.09       2500.99        50.54 o                         
  -2   4  17        943.99       1056.54        35.37 o                         
  -1   4  17      14450.34      14714.03       133.00 o                         
   0   4  17      18640.56      18623.92       142.09 o                         
   1   4  17      14485.61      14583.22       125.57 o                         
   2   4  17       1307.08       1548.69        55.34 o                         
   3   4  17       2099.42       2097.04        56.98 o                         
   4   4  17        724.54       1013.85        47.53 o                         
  -4   5  17       8547.81       8784.14       117.61 o                         
  -3   5  17      16957.86      17420.07       164.31 o                         
  -2   5  17       1675.99       2572.50        66.88 o                         
  -1   5  17        123.31       1213.03        75.14 o                         
   0   5  17      20125.57      21614.68       159.41 o                         
   1   5  17        619.27       1669.47        73.10 o                         
   2   5  17        903.44       1622.38        60.07 o                         
   3   5  17      17887.07      18306.02       168.77 o                         
   4   5  17       6940.34       6904.08        98.33 o                         
   5   5  17      52827.71      52139.78       310.05 o                         
  -5   6  17      56960.13      55996.81       379.64 o                         
  -4   6  17      30660.47      30588.78       263.94 o                         
  -3   6  17      16302.76      16557.26       192.82 o                         
  -2   6  17      11415.46      11634.14       153.98 o                         
  -1   6  17       3965.74       5874.14       109.69 o                         
   0   6  17       2295.72       3484.39        83.58 o                         
   1   6  17       3883.04       5822.96        96.24 o                         
   2   6  17      14409.17      15105.03       156.69 o                         
   3   6  17      14405.09      14413.98       165.87 o                         
   4   6  17      35853.46      35287.38       263.06 o                         
   5   6  17      56071.75      55506.12       370.40 o                         
   6   6  17      71478.86      68658.57       448.81 o                         
  -6   7  17      39353.60      38465.86       337.94 o                         
  -5   7  17      42288.98      41109.63       370.47 o                         
  -4   7  17      23163.85      23792.57       266.17 o                         
  -3   7  17      23960.50      22816.64       256.17 o                         
  -2   7  17      27371.56      26868.91       264.42 o                         
  -1   7  17       8603.59       8191.38       132.49 o                         
   0   7  17        194.77        437.81        50.23 o                         
   1   7  17       9924.72       9860.61       133.48 o                         
   2   7  17      23235.45      22539.60       206.80 o                         
   3   7  17      27326.65      26376.01       239.80 o                         
   4   7  17      18995.40      19197.07       222.65 o                         
   5   7  17      45644.62      45110.11       379.63 o                         
   6   7  17      36532.93      35721.39       321.60 o                         
   7   7  17       9285.39       9465.94       177.77 o                         
  -7   8  17       8372.89       8291.80       181.05 o                         
  -6   8  17      21178.49      20604.77       259.47 o                         
  -5   8  17      26660.58      25821.84       295.46 o                         
  -4   8  17       8618.09       8607.41       164.11 o                         
  -3   8  17       5619.02       5251.42       128.09 o                         
  -2   8  17       1488.24       1469.19        74.48 o                         
  -1   8  17       4320.69       4185.46        98.57 o                         
   0   8  17      15997.40      15670.92       173.06 o                         
   1   8  17       5762.81       5751.06       108.49 o                         
   2   8  17       1697.19       1936.83        75.95 o                         
   3   8  17       6898.02       6623.66       122.44 o                         
   4   8  17      11306.98      11207.53       174.38 o                         
   5   8  17      24777.92      23693.13       261.55 o                         
   6   8  17      23473.06      22815.96       273.67 o                         
   7   8  17       8763.03       8665.71       198.33 o                         
   8   8  17        129.96        171.60        91.15 o                         
  -8   9  17       2485.91       2467.26       128.33 o                         
  -7   9  17         58.05        308.90        97.47 o                         
  -6   9  17      10346.13      10288.78       204.66 o                         
  -5   9  17       7884.58       7564.67       171.43 o                         
  -4   9  17       3003.95       3390.19       117.57 o                         
  -3   9  17       1495.41       1440.18        84.67 o                         
  -2   9  17        182.45        161.70        64.06 o                         
  -1   9  17      19391.54      19196.74       217.29 o                         
   0   9  17      19384.52      18842.71       199.78 o                         
   1   9  17      17988.76      17936.69       204.05 o                         
   2   9  17        742.75        691.13        62.67 o                         
   3   9  17        550.71        456.03        69.85 o                         
   4   9  17       1416.60       1713.37        88.68 o                         
   5   9  17       9884.80       9593.07       190.10 o                         
   6   9  17       8035.56       7890.23       183.90 o                         
   7   9  17         26.07        290.06        93.18 o                         
   8   9  17       2828.84       2876.06       142.06 o                         
   9   9  17       2100.90       2086.77       131.87 o                         
  -9  10  17       1218.30       1071.48       282.74 o                         
  -8  10  17       4518.80       4171.72       174.58 o                         
  -7  10  17        186.05        402.29       106.97 o                         
  -6  10  17       1812.44       1552.30       117.21 o                         
  -5  10  17       4420.32       4490.55       149.95 o                         
  -4  10  17        418.35        467.51        84.56 o                         
  -3  10  17       3409.18       3523.78       124.84 o                         
  -2  10  17       3490.92       3487.07       121.33 o                         
  -1  10  17      24848.30      24460.59       278.48 o                         
   0  10  17      28435.19      27681.41       284.09 o                         
   1  10  17      25909.38      25447.27       262.06 o                         
   2  10  17       2323.33       2216.09        99.49 o                         
   3  10  17       4867.89       4617.47       137.11 o                         
   4  10  17       1134.03       1061.54        89.77 o                         
   5  10  17       3532.94       3271.92       134.84 o                         
   6  10  17       2958.99       2880.16       132.20 o                         
   7  10  17         72.22        435.60       101.09 o                         
   8  10  17       3865.75       3491.60       160.86 o                         
   9  10  17        899.25        600.17       214.81 o                         
  -8  11  17       3265.61       3549.58       345.75 o                         
  -7  11  17       4573.48       5109.89       270.24 o                         
  -6  11  17        982.74       1587.50       131.18 o                         
  -5  11  17        623.01       1088.58       118.85 o                         
  -4  11  17       1216.90       1404.71       108.60 o                         
  -3  11  17      10489.20      10279.64       211.72 o                         
  -2  11  17      11180.70      10478.77       197.15 o                         
  -1  11  17      38907.48      37516.61       380.67 o                         
   0  11  17      43077.46      41003.43       384.64 o                         
   1  11  17      37530.26      36376.25       383.73 o                         
   2  11  17      11541.08      10949.35       219.53 o                         
   3  11  17       8954.74       8426.95       203.80 o                         
   4  11  17       1451.47       1691.43       117.23 o                         
   5  11  17        372.72        657.19       106.37 o                         
   6  11  17        931.68       1504.56       119.00 o                         
   7  11  17       4747.73       5122.75       271.32 o                         
   8  11  17       3527.18       3625.26       427.77 o                         
  -6  12  17         38.99       1773.52       249.77 o                         
  -5  12  17        608.94       1143.97       160.99 o                         
  -4  12  17       2729.27       3078.19       149.48 o                         
  -3  12  17      16914.60      15440.99       266.73 o                         
  -2  12  17      25010.91      24228.66       323.29 o                         
  -1  12  17      55737.21      52563.48       473.12 o                         
   0  12  17      60173.75      58173.64       544.81 o                         
   1  12  17      56832.73      54028.07       519.32 o                         
   2  12  17      24118.60      23714.38       339.96 o                         
   3  12  17      17961.60      16787.15       298.57 o                         
   4  12  17       2528.36       3048.65       152.73 o                         
   5  12  17        715.22       1453.16       159.80 o                         
   6  12  17         36.60       1543.47       269.75 o                         
  -4  13  17        950.26       1135.54       233.67 o                         
  -3  13  17       3751.82       3680.62       225.12 o                         
  -2  13  17      10888.45      10407.48       277.05 o                         
  -1  13  17      33605.11      31096.83       453.84 o                         
   0  13  17      34536.89      32785.60       470.35 o                         
   1  13  17      33121.20      31654.52       467.84 o                         
   2  13  17      10583.10      10776.46       287.04 o                         
   3  13  17       4107.12       4477.57       311.69 o                         
   4  13  17        715.62        618.82       186.41 o                         
   0   1  18      59989.98      57436.72       257.70 o                         
   1   1  18         95.80        535.28        38.45 o                         
  -1   2  18      35913.68      34755.08       178.50 o                         
   0   2  18     108574.83     104141.44       473.50 o                         
   1   2  18      33778.50      32738.21       183.38 o                         
   2   2  18         56.42        165.50        29.00 o                         
  -2   3  18      13743.44      13327.15       109.82 o                         
  -1   3  18      51086.51      49410.29       253.68 o                         
   0   3  18      19111.92      19224.83       141.87 o                         
   1   3  18      54041.56      52133.17       253.87 o                         
   2   3  18      13193.99      13030.20       119.32 o                         
   3   3  18       3108.82       3084.98        58.18 o                         
  -3   4  18       1665.80       1520.26        47.69 o                         
  -2   4  18      15653.92      15213.16       130.25 o                         
  -1   4  18      10278.94      10362.57       108.47 o                         
   0   4  18     116430.64     114281.19       459.79 o                         
   1   4  18       8153.49       8181.80        96.35 o                         
   2   4  18      16230.27      16465.36       161.35 o                         
   3   4  18       2359.60       2226.89        65.68 o                         
   4   4  18        815.67        944.19        48.01 o                         
  -4   5  18       5942.90       6062.29       100.31 o                         
  -3   5  18      37531.93      36394.98       255.03 o                         
  -2   5  18       4867.57       5524.62        99.12 o                         
  -1   5  18     169407.58     164558.84       677.04 o                         
   0   5  18         96.04       1155.29        48.96 o                         
   1   5  18     174339.70     170299.98       760.86 o                         
   2   5  18       5153.01       5762.76        93.82 o                         
   3   5  18      41824.89      40495.75       271.44 o                         
   4   5  18       7524.47       7673.20       112.62 o                         
   5   5  18       8423.12       8664.82       127.64 o                         
  -5   6  18      24681.76      26292.57       273.22 o                         
  -4   6  18       6549.11       7292.67       128.76 o                         
  -3   6  18       9166.09       9055.66       138.69 o                         
  -2   6  18      57300.00      54973.93       354.12 o                         
  -1   6  18      22399.51      22120.22       201.97 o                         
   0   6  18     166957.64     161988.08       640.41 o                         
   1   6  18      19103.70      18810.02       176.19 o                         
   2   6  18      57900.23      56086.25       386.65 o                         
   3   6  18      11169.73      11063.03       147.03 o                         
   4   6  18       6602.84       7366.15       122.54 o                         
   5   6  18      26275.49      27898.76       257.61 o                         
   6   6  18       1666.46       3337.72       106.46 o                         
  -6   7  18      11525.68      12345.33       207.18 o                         
  -5   7  18      13516.74      14639.19       240.36 o                         
  -4   7  18      28975.00      27824.78       294.28 o                         
  -3   7  18       3798.08       4338.73       119.32 o                         
  -2   7  18      17962.18      18453.37       220.97 o                         
  -1   7  18      18335.40      18137.27       204.28 o                         
   0   7  18       3663.71       3825.09        87.74 o                         
   1   7  18      20038.45      20020.04       197.80 o                         
   2   7  18      21351.24      22434.96       219.10 o                         
   3   7  18       3004.77       3539.82        95.34 o                         
   4   7  18      33052.61      31608.13       296.29 o                         
   5   7  18      10850.78      11924.52       176.52 o                         
   6   7  18      12092.94      12590.99       195.95 o                         
   7   7  18       3436.76       4095.17       129.50 o                         
  -7   8  18      12857.49      12191.66       227.02 o                         
  -6   8  18       8933.33       9617.52       187.75 o                         
  -5   8  18       3723.81       4223.17       133.66 o                         
  -4   8  18      14617.99      14272.64       211.77 o                         
  -3   8  18       1030.54        789.08        72.13 o                         
  -2   8  18        220.26        316.38        60.54 o                         
  -1   8  18      13088.06      12980.76       179.65 o                         
   0   8  18       2519.38       2784.82        82.92 o                         
   1   8  18      12146.31      11740.72       159.09 o                         
   2   8  18         84.16        138.81        55.45 o                         
   3   8  18       2686.06       2656.24        94.36 o                         
   4   8  18      13806.42      13361.08       193.53 o                         
   5   8  18       5101.78       5788.02       136.67 o                         
   6   8  18       9093.03       9697.50       199.73 o                         
   7   8  18      11137.40      10742.07       216.97 o                         
   8   8  18        562.51        571.65        95.54 o                         
  -8   9  18       4808.24       4262.86       162.25 o                         
  -7   9  18       7952.40       7178.62       189.78 o                         
  -6   9  18      22734.26      22264.73       312.39 o                         
  -5   9  18      15479.61      14986.87       246.88 o                         
  -4   9  18       2483.85       2538.22       108.15 o                         
  -3   9  18       8026.06       7845.96       165.52 o                         
  -2   9  18       4431.71       4376.33       125.69 o                         
  -1   9  18       1306.97       1766.71        83.44 o                         
   0   9  18         58.54        145.75        57.99 o                         
   1   9  18       1046.34       1493.99        75.78 o                         
   2   9  18       5648.89       5579.82       125.35 o                         
   3   9  18       5146.90       4764.56       135.45 o                         
   4   9  18       3962.73       3828.14       122.46 o                         
   5   9  18      12089.02      11288.46       216.40 o                         
   6   9  18      20211.70      19387.55       293.10 o                         
   7   9  18       7736.97       6746.83       190.24 o                         
   8   9  18       3559.74       3020.15       142.28 o                         
   9   9  18       1110.94        889.88       135.48 o                         
  -9  10  18        815.65        782.54       266.54 o                         
  -8  10  18       3503.43       3279.65       199.59 o                         
  -7  10  18      16780.28      15923.50       307.11 o                         
  -6  10  18       9243.10       8724.66       213.56 o                         
  -5  10  18       1102.08       1421.49       107.78 o                         
  -4  10  18      18520.31      17486.83       280.92 o                         
  -3  10  18       1574.54       1532.18        95.70 o                         
  -2  10  18        783.98       1102.43        85.89 o                         
  -1  10  18       9645.52       9355.73       189.79 o                         
   0  10  18       2373.74       3314.08       113.73 o                         
   1  10  18       9348.30       9012.00       160.61 o                         
   2  10  18        945.48       1306.65        88.49 o                         
   3  10  18       1630.48       1734.65        97.46 o                         
   4  10  18      18144.87      17337.91       271.37 o                         
   5  10  18       1036.91       1353.51       109.66 o                         
   6  10  18       9538.48       9014.11       224.23 o                         
   7  10  18      14715.94      14338.47       278.08 o                         
   8  10  18       3806.87       3311.56       211.82 o                         
   9  10  18        488.36        501.26       306.45 o                         
  -7  11  18       5310.04       5133.90       357.38 o                         
  -6  11  18      26835.69      25237.62       386.61 o                         
  -5  11  18       7653.41       7301.07       213.61 o                         
  -4  11  18        748.90       1324.23       115.43 o                         
  -3  11  18      12395.78      12370.64       232.17 o                         
  -2  11  18       1688.93       2240.43       113.15 o                         
  -1  11  18       3814.33       6088.46       164.47 o                         
   0  11  18       1428.48       1647.60       105.42 o                         
   1  11  18       3366.07       5870.11       162.29 o                         
   2  11  18       1416.28       1864.10       118.25 o                         
   3  11  18      10614.80      10617.24       231.19 o                         
   4  11  18        795.25       1189.33       107.30 o                         
   5  11  18       6835.66       6469.26       196.84 o                         
   6  11  18      24629.97      22779.34       359.85 o                         
   7  11  18       5812.00       5228.92       320.98 o                         
  -6  12  18        213.60        585.57       211.22 o                         
  -5  12  18      13375.35      12703.43       410.01 o                         
  -4  12  18       2805.38       2975.52       151.24 o                         
  -3  12  18        639.53        722.17       102.98 o                         
  -2  12  18        625.46       3248.54       142.21 o                         
  -1  12  18       2754.82       3312.50       137.04 o                         
   1  12  18       2430.26       2996.16       144.54 o                         
   2  12  18        901.46       3360.50       149.90 o                         
   3  12  18        401.42        614.53       112.32 o                         
   4  12  18       2419.14       2565.49       144.34 o                         
   5  12  18      14184.37      13913.90       389.72 o                         
   6  12  18        231.85        357.40       237.88 o                         
  -3  13  18       2879.92       2982.94       251.93 o                         
  -2  13  18       3202.62       2934.29       188.58 o                         
  -1  13  18       5688.29       6891.27       274.93 o                         
   0  13  18       2696.17       3142.16       192.98 o                         
   1  13  18       6104.34       7685.03       264.82 o                         
   2  13  18       1870.69       1934.56       219.51 o                         
   3  13  18       3510.83       3223.81       260.08 o                         
   0   1  19      15295.99      15795.65       116.34 o                         
   1   1  19      63706.52      62692.32       303.78 o                         
  -1   2  19      20956.50      20105.69       136.82 o                         
   0   2  19      29517.39      30455.60       184.52 o                         
   1   2  19      22287.85      21441.82       163.83 o                         
   2   2  19      10658.29      10618.21       102.66 o                         
  -2   3  19       6884.74       6496.21        82.19 o                         
  -1   3  19      43405.77      42985.01       228.34 o                         
   0   3  19       6607.85       6497.58        77.56 o                         
   1   3  19      42275.21      41993.14       215.15 o                         
   2   3  19      11562.92      11488.95       106.64 o                         
   3   3  19      14523.82      14651.95       143.72 o                         
  -3   4  19       2301.06       2338.86        62.13 o                         
  -2   4  19      14910.13      14355.53       148.56 o                         
  -1   4  19       7176.02       7116.75       102.78 o                         
   0   4  19      57014.30      56091.80       296.62 o                         
   1   4  19      10459.35      10294.36       110.60 o                         
   2   4  19      14994.63      14468.73       158.58 o                         
   3   4  19       3048.01       3114.48        76.97 o                         
   4   4  19       6936.80       6603.14       102.46 o                         
  -4   5  19       1284.34       1416.48        56.72 o                         
  -3   5  19       7492.91       7549.45       110.55 o                         
  -2   5  19      15535.56      15429.52       162.54 o                         
  -1   5  19      55529.09      55841.98       331.84 o                         
   0   5  19        237.60       1183.06        46.30 o                         
   1   5  19      55000.74      55578.14       319.86 o                         
   2   5  19      19656.11      19536.20       189.92 o                         
   3   5  19       6604.75       6610.42       117.48 o                         
   4   5  19       1786.73       2028.99        65.73 o                         
   5   5  19       4704.59       4813.56       101.87 o                         
  -5   6  19      29484.16      28112.89       291.73 o                         
  -4   6  19       6867.61       6758.29       125.02 o                         
  -3   6  19      19552.22      19158.26       199.58 o                         
  -2   6  19       1148.21       1769.06        72.45 o                         
  -1   6  19      34566.21      34126.10       254.19 o                         
   0   6  19      11826.85      13329.67       150.96 o                         
   1   6  19      37746.16      37422.97       269.65 o                         
   2   6  19       1178.73       1779.47        71.36 o                         
   3   6  19      24066.41      24182.29       222.51 o                         
   4   6  19       7665.13       7716.97       129.04 o                         
   5   6  19      32452.40      31574.38       277.65 o                         
   6   6  19      21026.42      21024.08       248.82 o                         
  -6   7  19      23088.91      23269.49       285.33 o                         
  -5   7  19      23904.54      23506.17       290.69 o                         
  -4   7  19      28186.85      27889.55       292.12 o                         
  -3   7  19       7236.94       6868.15       145.14 o                         
  -2   7  19      61351.66      59263.90       418.33 o                         
  -1   7  19       5117.04       5263.83       119.34 o                         
   0   7  19      12356.71      12342.76       155.23 o                         
   1   7  19       5296.10       5559.00       115.71 o                         
   2   7  19      64495.69      62538.52       452.10 o                         
   3   7  19       9383.46       9256.49       154.20 o                         
   4   7  19      26628.93      26670.06       274.62 o                         
   5   7  19      25503.61      24964.84       265.59 o                         
   6   7  19      20146.22      19657.15       265.31 o                         
   7   7  19       3171.58       3299.19       121.41 o                         
  -7   8  19        129.74        194.93        89.04 o                         
  -6   8  19      18430.67      18128.42       258.75 o                         
  -5   8  19       9649.35      10129.55       192.59 o                         
  -4   8  19      10737.64      10932.33       195.36 o                         
  -3   8  19      12913.59      12501.25       204.03 o                         
  -2   8  19       3568.61       3679.65       109.70 o                         
  -1   8  19      11137.79      11159.12       175.01 o                         
   0   8  19      24465.36      23265.78       245.16 o                         
   1   8  19      12466.12      12086.61       170.88 o                         
   2   8  19       3860.84       3824.55       104.82 o                         
   3   8  19      13944.15      13773.05       206.36 o                         
   4   8  19      11673.59      11811.71       193.11 o                         
   5   8  19      10659.32      11262.33       187.26 o                         
   6   8  19      17702.22      17707.03       255.39 o                         
   7   8  19        399.81        686.69        98.01 o                         
   8   8  19        495.35        357.50        91.35 o                         
  -8   9  19       1635.74       1275.98       115.85 o                         
  -7   9  19       5015.60       4657.07       168.30 o                         
  -6   9  19       1035.03       1164.32       105.62 o                         
  -5   9  19      23524.95      23488.68       300.01 o                         
  -4   9  19       1012.52       1393.19       100.88 o                         
  -3   9  19       6712.96       6797.06       158.35 o                         
  -2   9  19       3485.24       3504.17       116.83 o                         
  -1   9  19      12845.55      12464.33       189.28 o                         
   0   9  19       3347.30       3314.12        98.66 o                         
   1   9  19      12950.72      12477.65       178.52 o                         
   2   9  19       3273.29       3326.72       115.01 o                         
   3   9  19       6919.83       6997.99       159.59 o                         
   4   9  19        389.65        864.92        83.54 o                         
   5   9  19      22316.59      21346.21       296.58 o                         
   6   9  19       1306.81       1539.01       114.12 o                         
   7   9  19       3469.78       3031.75       143.90 o                         
   8   9  19       2316.74       2153.04       132.04 o                         
   9   9  19        228.27        239.26       164.77 o                         
  -8  10  19       2408.33       2218.32       225.71 o                         
  -7  10  19       6144.81       6094.35       203.45 o                         
  -6  10  19      18709.68      17765.30       313.00 o                         
  -5  10  19        135.11        758.67       103.71 o                         
  -4  10  19      14838.50      14299.48       258.76 o                         
  -3  10  19       1812.73       2552.13       117.35 o                         
  -2  10  19       4036.05       4045.16       132.09 o                         
  -1  10  19        495.51       1003.94        88.78 o                         
   0  10  19       8463.63       8114.10       163.07 o                         
   1  10  19        464.61        872.76        72.26 o                         
   2  10  19       3186.13       3173.30       119.54 o                         
   3  10  19       1301.15       1727.61       102.33 o                         
   4  10  19      14983.17      14577.78       253.92 o                         
   5  10  19        203.28        708.68       101.74 o                         
   6  10  19      17400.87      15933.53       294.18 o                         
   7  10  19       6581.54       6534.13       202.73 o                         
   8  10  19       2278.15       2314.23       211.39 o                         
  -7  11  19       7525.05       8268.85       549.80 o                         
  -6  11  19       7154.25       6530.54       270.75 o                         
  -5  11  19      17595.62      16664.60       316.95 o                         
  -4  11  19       8871.81       8955.81       218.70 o                         
  -3  11  19       4843.02       5612.94       174.83 o                         
  -2  11  19       9066.58       9138.18       199.49 o                         
  -1  11  19       8617.15       8050.38       183.38 o                         
   0  11  19      26675.54      26450.49       309.07 o                         
   1  11  19       9431.59       8872.21       192.52 o                         
   2  11  19       8978.40       9160.50       212.38 o                         
   3  11  19       4197.26       4863.78       172.87 o                         
   4  11  19       8362.94       8218.93       202.26 o                         
   5  11  19      16651.85      15946.97       288.29 o                         
   6  11  19       6839.03       6867.91       242.84 o                         
   7  11  19       5450.24       5284.25       346.74 o                         
  -5  12  19       7310.16       7969.76       406.86 o                         
  -4  12  19       2441.02       2316.79       164.02 o                         
  -3  12  19      13743.56      12995.19       263.98 o                         
  -2  12  19       6533.74       5914.17       171.32 o                         
  -1  12  19      15818.65      15421.64       258.47 o                         
   0  12  19      27618.11      25725.46       343.58 o                         
   1  12  19      15570.31      14915.54       269.38 o                         
   2  12  19       5369.12       4995.40       170.80 o                         
   3  12  19      12738.33      12385.83       270.91 o                         
   4  12  19       3002.69       2816.82       181.81 o                         
   5  12  19       7247.61       7050.57       371.12 o                         
  -3  13  19       1127.74       1284.22       406.09 o                         
  -2  13  19       8394.83       8521.02       318.25 o                         
  -1  13  19       8097.74       7870.28       294.39 o                         
   0  13  19      16264.59      15266.49       446.25 o                         
   1  13  19       8826.81       8891.93       272.64 o                         
   2  13  19       7533.23       7376.17       286.93 o                         
   3  13  19       1456.47       1709.30       216.48 o                         
   0   0  20      93354.28      92105.10       789.70 o                         
   0   1  20      18366.17      18344.93       134.78 o                         
   1   1  20     178749.62     174702.86       646.88 o                         
  -1   2  20       8774.65       8920.75        97.78 o                         
   0   2  20      60377.12      58225.48       275.57 o                         
   1   2  20       9339.84       9154.81       102.23 o                         
   2   2  20      23708.61      22902.35       159.49 o                         
  -2   3  20       2144.97       2334.33        56.77 o                         
  -1   3  20      32704.35      32355.39       186.89 o                         
   0   3  20      36574.64      35983.43       204.06 o                         
   1   3  20      30898.51      30394.01       171.38 o                         
   2   3  20       1045.00       1266.25        49.96 o                         
   3   3  20        266.47       1006.22        50.13 o                         
  -3   4  20        703.04       1004.05        47.99 o                         
  -2   4  20       4317.40       4394.45        79.29 o                         
  -1   4  20       7397.41       8175.02       109.03 o                         
   0   4  20       2005.28       2342.79        70.65 o                         
   1   4  20       8022.72       8613.66       111.60 o                         
   2   4  20       3989.49       4459.09        90.86 o                         
   3   4  20        458.28        818.11        54.69 o                         
   4   4  20      39764.24      38486.23       281.03 o                         
  -4   5  20       4299.33       4510.00       100.59 o                         
  -3   5  20      18830.26      18721.59       185.25 o                         
  -2   5  20       6144.45       6408.85       110.01 o                         
  -1   5  20       7811.47       8887.61       123.90 o                         
   0   5  20      41600.85      40825.85       261.34 o                         
   1   5  20       7431.58       8576.48       123.27 o                         
   2   5  20       7999.59       7952.92       127.14 o                         
   3   5  20      20731.29      21171.49       208.93 o                         
   4   5  20       5407.68       5437.69       104.35 o                         
   5   5  20      51228.70      49588.59       370.12 o                         
  -5   6  20      11368.05      11231.13       192.21 o                         
  -4   6  20      44612.14      43201.80       349.76 o                         
  -3   6  20        552.57        453.09        56.04 o                         
  -2   6  20      14073.99      14667.35       177.75 o                         
  -1   6  20      11313.66      11089.02       150.94 o                         
   0   6  20       1464.48       2069.31        67.49 o                         
   1   6  20      12211.36      12185.25       155.53 o                         
   2   6  20      13930.53      14221.03       169.00 o                         
   3   6  20        886.62        939.79        62.91 o                         
   4   6  20      44808.69      42897.90       336.06 o                         
   5   6  20      10724.37      10643.67       167.12 o                         
   6   6  20      24841.64      24530.38       272.61 o                         
  -6   7  20      11195.24      10975.15       210.48 o                         
  -5   7  20      42474.11      41095.49       396.01 o                         
  -4   7  20      13899.57      13875.56       208.80 o                         
  -3   7  20      24914.95      24399.31       265.66 o                         
  -2   7  20       7261.88       7551.21       145.21 o                         
  -1   7  20      17929.84      18412.13       219.71 o                         
   0   7  20       3815.13       3925.32        98.91 o                         
   1   7  20      20569.63      21270.11       211.72 o                         
   2   7  20       5768.04       5951.83       125.44 o                         
   3   7  20      26702.44      26294.10       290.62 o                         
   4   7  20      13874.79      13923.74       196.67 o                         
   5   7  20      44199.66      41761.66       364.08 o                         
   6   7  20      11725.62      11351.09       204.46 o                         
   7   7  20      12806.82      11665.41       210.69 o                         
  -7   8  20      16423.97      16049.96       271.17 o                         
  -6   8  20       5375.04       5167.83       153.70 o                         
  -5   8  20      31281.38      30717.09       335.61 o                         
  -4   8  20       9376.01       9386.64       185.22 o                         
  -3   8  20      26014.20      25531.24       294.94 o                         
  -2   8  20      10657.07      10759.59       179.52 o                         
  -1   8  20      12295.39      12431.88       184.05 o                         
   0   8  20       9938.93      10044.89       152.52 o                         
   1   8  20      10694.83      10683.94       165.22 o                         
   2   8  20      11469.61      11595.42       173.58 o                         
   3   8  20      21913.67      20890.38       258.08 o                         
   4   8  20      10705.77      10365.80       187.83 o                         
   5   8  20      28518.64      28103.78       298.82 o                         
   6   8  20       4536.67       4558.87       142.39 o                         
   7   8  20      16437.50      16002.76       267.45 o                         
   8   8  20         45.92         54.46       101.43 o                         
  -8   9  20       2453.44       2389.09       137.35 o                         
  -7   9  20       9140.29       8894.37       220.47 o                         
  -6   9  20       6210.89       6513.29       181.34 o                         
  -5   9  20       3930.76       4493.40       149.69 o                         
  -4   9  20      17473.12      18016.53       290.55 o                         
  -3   9  20       5350.19       5501.14       149.46 o                         
  -2   9  20      12051.51      11817.68       199.29 o                         
  -1   9  20      16600.64      15591.98       210.64 o                         
   0   9  20      13535.51      12962.77       183.96 o                         
   1   9  20      19659.19      18736.70       220.99 o                         
   2   9  20      11348.53      10960.79       192.81 o                         
   3   9  20       7227.69       7546.66       166.72 o                         
   4   9  20      17529.66      17591.12       250.68 o                         
   5   9  20       4565.27       4877.80       153.78 o                         
   6   9  20       6916.44       7300.32       197.15 o                         
   7   9  20       6882.61       6758.09       194.80 o                         
   8   9  20       2935.31       2852.84       147.10 o                         
   9   9  20        325.18        261.43       189.45 o                         
  -8  10  20        877.50        866.07       201.86 o                         
  -7  10  20       5156.76       5561.36       203.75 o                         
  -6  10  20       1191.43       1924.00       133.42 o                         
  -5  10  20       8337.09       8966.48       217.43 o                         
  -4  10  20       8236.95       8794.66       215.17 o                         
  -3  10  20      12515.95      12463.85       230.37 o                         
  -2  10  20      17734.70      17400.77       260.79 o                         
  -1  10  20       6070.60       5768.35       156.06 o                         
   0  10  20      22626.92      22327.90       269.09 o                         
   1  10  20       4899.29       4635.97       130.70 o                         
   2  10  20      17457.80      16981.35       248.06 o                         
   3  10  20       9935.59       9749.35       199.84 o                         
   4  10  20       8953.21       9475.11       210.91 o                         
   5  10  20       6717.27       7365.10       195.32 o                         
   6  10  20        415.65       1333.20       121.80 o                         
   7  10  20       4842.34       5181.20       200.89 o                         
   8  10  20        687.09       1087.40       193.26 o                         
  -7  11  20       6940.86       8052.03       488.83 o                         
  -6  11  20        865.17        965.30       201.81 o                         
  -5  11  20        626.08       2414.81       148.72 o                         
  -4  11  20      11408.98      11294.82       250.69 o                         
  -3  11  20       7035.39       7663.40       213.06 o                         
  -2  11  20      10343.69      10220.87       209.31 o                         
  -1  11  20       9827.47       9462.90       197.02 o                         
   0  11  20      13387.57      13150.98       223.55 o                         
   1  11  20      11442.25      11038.60       214.15 o                         
   2  11  20       9116.88       9112.32       205.75 o                         
   3  11  20       8178.76       9070.64       221.44 o                         
   4  11  20      11086.76      11082.54       241.50 o                         
   5  11  20        685.89       2662.50       149.83 o                         
   6  11  20       1374.86       2052.39       208.98 o                         
   7  11  20       7978.91       8919.86       549.12 o                         
  -5  12  20        345.32        327.00       243.97 o                         
  -4  12  20        347.86       1123.30       157.48 o                         
  -3  12  20       1539.28       2147.80       156.77 o                         
  -2  12  20       3914.43       3710.88       152.74 o                         
  -1  12  20        751.13       1200.57       104.60 o                         
   0  12  20       2834.25       2892.01       132.49 o                         
   1  12  20        594.50        960.36       104.39 o                         
   2  12  20       3412.75       3496.44       150.62 o                         
   3  12  20       1350.50       1688.69       144.35 o                         
   4  12  20        333.05       1309.10       175.07 o                         
   5  12  20        549.27        771.23       236.40 o                         
  -1  13  20       2961.21       2701.46       201.00 o                         
   0  13  20       4266.20       3799.91       267.33 o                         
   1  13  20       2006.86       1728.84       188.37 o                         
   0   1  21      11947.36      12376.93       116.51 o                         
   1   1  21      32431.98      34326.19       206.12 o                         
  -1   2  21       5836.88       6093.05        83.31 o                         
   0   2  21      62797.99      61095.09       288.32 o                         
   1   2  21       6011.75       6122.93        89.19 o                         
   2   2  21      54985.19      53739.89       289.67 o                         
  -2   3  21         46.00        400.18        39.80 o                         
  -1   3  21      28356.36      28072.21       187.83 o                         
   0   3  21       5926.31       6136.75        93.21 o                         
   1   3  21      31234.73      31145.84       211.21 o                         
   2   3  21        127.97        418.99        37.65 o                         
   3   3  21      53242.99      52763.21       319.72 o                         
  -3   4  21       1462.16       2409.19        73.55 o                         
  -2   4  21      51471.23      49631.38       314.12 o                         
  -1   4  21      14766.29      14820.88       148.51 o                         
   0   4  21      30691.39      29320.16       220.72 o                         
   1   4  21      13290.71      13081.45       140.53 o                         
   2   4  21      50329.48      48598.07       316.54 o                         
   3   4  21        388.82       1179.51        63.04 o                         
   4   4  21      54616.39      52261.01       344.52 o                         
  -4   5  21       6685.04       7244.32       128.75 o                         
  -3   5  21      21413.81      21514.98       202.48 o                         
  -2   5  21      12527.78      12484.44       149.54 o                         
  -1   5  21      10968.49      11111.58       137.53 o                         
   0   5  21      47667.72      46797.38       306.13 o                         
   1   5  21      11442.47      11302.56       140.23 o                         
   2   5  21      10196.98      10291.05       142.74 o                         
   3   5  21      20335.75      20379.00       213.21 o                         
   4   5  21       4073.35       4555.98       109.11 o                         
   5   5  21       2622.65       2951.38       101.82 o                         
  -5   6  21       4457.86       4359.71       131.64 o                         
  -4   6  21       7676.68       8437.85       150.10 o                         
  -3   6  21         34.58        158.98        53.26 o                         
  -2   6  21      36803.04      36215.92       294.36 o                         
  -1   6  21       6065.16       6251.07       114.73 o                         
   0   6  21       7288.83       7336.50       122.23 o                         
   1   6  21       5052.45       5007.94       101.06 o                         
   2   6  21      35391.32      34573.82       270.97 o                         
   3   6  21        336.49        377.62        54.91 o                         
   4   6  21       5860.52       6135.58       128.73 o                         
   5   6  21       7265.66       7501.14       151.99 o                         
   6   6  21       5482.75       5239.56       138.62 o                         
  -6   7  21       1923.34       1995.69       104.40 o                         
  -5   7  21      16560.74      16433.45       249.11 o                         
  -4   7  21       3933.62       4572.19       132.29 o                         
  -3   7  21      45196.95      44676.23       436.80 o                         
  -2   7  21       1087.91       1323.16        80.68 o                         
  -1   7  21      56046.27      54723.15       397.20 o                         
   0   7  21      13435.37      13655.82       168.66 o                         
   1   7  21      55266.33      54337.16       359.87 o                         
   2   7  21        892.93       1152.03        72.35 o                         
   3   7  21      42609.96      41209.61       342.61 o                         
   4   7  21       5170.96       5878.18       134.92 o                         
   5   7  21      12881.94      12420.36       204.10 o                         
   6   7  21       2784.63       3092.36       123.26 o                         
   7   7  21        363.51        437.89        82.52 o                         
  -7   8  21      12988.14      13085.22       248.70 o                         
  -6   8  21       5754.50       5655.78       161.76 o                         
  -5   8  21      15426.50      15813.79       252.25 o                         
  -4   8  21       9055.19       9444.10       198.66 o                         
  -3   8  21       6707.56       6759.41       163.84 o                         
  -2   8  21      36844.04      36493.06       336.44 o                         
  -1   8  21      10727.03      10735.88       176.82 o                         
   0   8  21      13109.80      13443.49       182.45 o                         
   1   8  21      10291.77      10288.86       163.95 o                         
   2   8  21      36759.74      35698.21       318.36 o                         
   3   8  21       6848.26       6611.59       149.04 o                         
   4   8  21       7242.68       7251.51       162.88 o                         
   5   8  21      17071.44      16955.39       239.79 o                         
   6   8  21       4688.62       4407.18       149.78 o                         
   7   8  21      13004.38      13002.54       245.93 o                         
   8   8  21       1422.30       2171.33       140.83 o                         
  -8   9  21       8301.67       7812.69       301.86 o                         
  -7   9  21       1959.12       1856.93       129.17 o                         
  -6   9  21      14581.69      13836.76       262.17 o                         
  -5   9  21        607.01       1489.61       107.13 o                         
  -4   9  21       9663.75       9717.38       210.27 o                         
  -3   9  21       9299.75       9973.48       202.36 o                         
  -2   9  21       2597.57       2834.79       113.07 o                         
  -1   9  21      14744.90      15481.58       223.24 o                         
   0   9  21       7724.10       7675.35       150.06 o                         
   1   9  21      14875.94      15654.61       204.27 o                         
   2   9  21       1664.48       1759.46        96.82 o                         
   3   9  21       9315.77      10047.33       194.55 o                         
   4   9  21      10112.89      10078.36       195.08 o                         
   5   9  21        205.92       1208.19       104.48 o                         
   6   9  21      14736.41      14199.71       267.79 o                         
   7   9  21       3693.39       3708.84       157.07 o                         
   8   9  21       8502.95       8452.95       303.33 o                         
   9   9  21       1173.88        756.47       252.78 o                         
  -8  10  21       3361.11       2883.66       428.18 o                         
  -7  10  21       9467.30       8744.92       502.45 o                         
  -6  10  21       1028.31       1065.58       114.49 o                         
  -5  10  21      22634.12      22197.86       334.26 o                         
  -4  10  21       1731.94       3198.96       142.02 o                         
  -3  10  21      15644.20      15255.97       263.48 o                         
  -2  10  21       3759.77       5470.19       159.71 o                         
  -1  10  21        147.48        384.77        86.48 o                         
   0  10  21        986.63       2013.22        98.99 o                         
   1  10  21        230.16        446.30        82.42 o                         
   2  10  21       4736.47       6118.14       159.18 o                         
   3  10  21      16556.57      16221.42       255.99 o                         
   4  10  21       1757.52       3107.11       140.79 o                         
   5  10  21      23222.17      22590.71       332.05 o                         
   6  10  21        720.22        952.98       111.41 o                         
   7  10  21       9516.31       9679.46       378.66 o                         
   8  10  21       3588.46       3469.81       387.27 o                         
  -6  11  21      16277.99      14449.50       752.43 o                         
  -5  11  21       6204.82       6088.66       260.83 o                         
  -4  11  21      22726.31      22856.92       351.25 o                         
  -3  11  21       5053.81       5592.98       196.00 o                         
  -2  11  21       9992.38      10202.03       222.61 o                         
  -1  11  21        232.78        854.75        95.78 o                         
   0  11  21        381.47        421.84        86.76 o                         
   1  11  21        926.39       1405.17       107.50 o                         
   2  11  21       9486.37       9445.44       210.01 o                         
   3  11  21       7597.56       8209.76       216.20 o                         
   4  11  21      23330.23      23215.84       344.75 o                         
   5  11  21       7099.05       7163.39       247.60 o                         
   6  11  21      16704.20      15754.67       581.77 o                         
  -4  12  21       8622.31       8244.13       445.97 o                         
  -3  12  21       4726.86       4513.24       263.41 o                         
  -2  12  21       2219.06       2361.72       177.25 o                         
  -1  12  21       1630.73       1101.41       119.72 o                         
   0  12  21       1259.69       1122.56       122.82 o                         
   1  12  21       1766.04       1731.71       149.44 o                         
   2  12  21       2636.48       2922.10       197.26 o                         
   3  12  21       4950.29       4936.87       239.84 o                         
   4  12  21       8990.21       8226.27       411.94 o                         
   0   1  22      34308.29      34367.80       215.46 o                         
   1   1  22          8.23        465.41        36.40 o                         
  -1   2  22      21777.18      21334.98       174.22 o                         
   0   2  22      21386.50      21773.69       166.72 o                         
   1   2  22      24620.81      24236.15       188.62 o                         
   2   2  22      13025.05      13115.18       141.90 o                         
  -2   3  22       2614.99       3210.57        71.54 o                         
  -1   3  22       1953.34       2494.03        64.24 o                         
   0   3  22       1334.69       1448.67        51.02 o                         
   1   3  22        906.67       1224.92        57.08 o                         
   2   3  22       3200.73       3761.60        78.59 o                         
   3   3  22      18020.21      19088.54       183.44 o                         
  -3   4  22      44673.67      44365.36       321.12 o                         
  -2   4  22      25386.17      25304.89       217.18 o                         
  -1   4  22       8071.43       8292.72       113.49 o                         
   0   4  22        286.18        519.13        48.08 o                         
   1   4  22       7396.74       7571.68       109.37 o                         
   2   4  22      21916.71      21627.96       198.09 o                         
   3   4  22      45024.25      45271.66       311.79 o                         
   4   4  22       4234.34       4770.67       113.88 o                         
  -4   5  22      44220.98      43771.15       327.41 o                         
  -3   5  22       8045.83       8913.41       136.23 o                         
  -2   5  22       9639.70      10024.64       132.49 o                         
  -1   5  22        751.26       1044.99        58.64 o                         
   0   5  22       3773.94       4093.17        89.78 o                         
   1   5  22        137.75        431.27        48.63 o                         
   2   5  22       9970.89      10365.35       149.94 o                         
   3   5  22       6752.64       7431.57       133.04 o                         
   4   5  22      44041.59      43364.82       347.05 o                         
   5   5  22        945.20       1569.78        82.39 o                         
  -5   6  22      25526.72      25125.30       290.26 o                         
  -4   6  22       1321.72       1454.88        79.16 o                         
  -3   6  22       9889.25      10095.17       164.37 o                         
  -2   6  22      13733.97      13429.90       177.07 o                         
  -1   6  22      10274.71      10257.87       146.47 o                         
   0   6  22        370.18        434.50        56.06 o                         
   1   6  22       9643.97       9373.47       137.39 o                         
   2   6  22      10974.22      11212.56       157.21 o                         
   3   6  22       8795.05       8734.00       145.28 o                         
   4   6  22       1126.45       1226.91        77.30 o                         
   5   6  22      21147.95      20322.82       252.75 o                         
   6   6  22       1892.90       1858.98        93.41 o                         
  -6   7  22       1848.21       1604.01        99.03 o                         
  -5   7  22      10946.43      10927.96       207.08 o                         
  -4   7  22      18650.14      18502.16       262.15 o                         
  -3   7  22      22403.30      22624.34       270.11 o                         
  -2   7  22       5836.32       6275.30       145.64 o                         
  -1   7  22      26231.10      25777.27       263.30 o                         
   0   7  22       2787.53       3418.57        96.21 o                         
   1   7  22      23618.85      22373.35       223.49 o                         
   2   7  22       6473.18       6910.45       149.01 o                         
   3   7  22      19480.48      19726.59       240.87 o                         
   4   7  22      16926.08      16509.47       219.09 o                         
   5   7  22      12119.57      12164.58       202.28 o                         
   6   7  22       1564.41       1415.78        94.79 o                         
   7   7  22      18028.62      17358.63       274.93 o                         
  -7   8  22       4632.48       5128.67       172.27 o                         
  -6   8  22      10973.29      11114.54       226.27 o                         
  -5   8  22       7281.54       6905.49       178.00 o                         
  -4   8  22       8924.61       9156.67       194.56 o                         
  -3   8  22       5480.83       5757.42       154.53 o                         
  -2   8  22      23298.13      23451.44       280.60 o                         
  -1   8  22      23955.70      23494.71       270.30 o                         
   0   8  22      17933.21      17544.51       221.84 o                         
   1   8  22      25351.61      25159.23       266.80 o                         
   2   8  22      21815.39      21917.77       245.24 o                         
   3   8  22       5596.15       5654.80       140.10 o                         
   4   8  22      10253.77      10316.23       186.78 o                         
   5   8  22       6357.04       6030.64       155.74 o                         
   6   8  22      12059.70      12379.93       240.08 o                         
   7   8  22       5168.69       5268.66       175.73 o                         
   8   8  22      22581.57      22134.06       369.04 o                         
  -8   9  22       9145.29       9104.55       471.34 o                         
  -7   9  22      10147.57      10176.48       255.73 o                         
  -6   9  22       4528.61       4610.17       174.76 o                         
  -5   9  22       3697.79       4206.06       156.31 o                         
  -4   9  22       7916.61       7849.42       193.25 o                         
  -3   9  22      13734.08      13255.41       233.33 o                         
  -2   9  22      18276.54      17547.54       253.11 o                         
  -1   9  22       8780.38       9069.32       167.42 o                         
   0   9  22      33445.76      32841.47       332.23 o                         
   1   9  22       6966.49       7058.79       145.51 o                         
   2   9  22      19452.65      19183.08       259.77 o                         
   3   9  22      11577.29      10994.50       200.90 o                         
   4   9  22       8221.31       8074.65       181.96 o                         
   5   9  22       3654.53       3940.40       151.48 o                         
   6   9  22       4824.79       4731.97       178.67 o                         
   7   9  22      10767.86      11627.95       267.92 o                         
   8   9  22      10463.05       9922.96       471.33 o                         
  -7  10  22       4880.54       5052.75       404.16 o                         
  -6  10  22        240.46        673.73       116.42 o                         
  -5  10  22      13757.52      13531.87       272.55 o                         
  -4  10  22      10983.39      10985.77       245.06 o                         
  -3  10  22      17048.07      17020.13       292.58 o                         
  -2  10  22      17777.87      17192.25       294.69 o                         
  -1  10  22      29763.96      28122.21       371.09 o                         
   0  10  22       6795.42       6779.35       178.55 o                         
   1  10  22      31954.36      30413.18       363.29 o                         
   2  10  22      16981.23      16467.98       266.01 o                         
   3  10  22      19811.03      19373.57       295.57 o                         
   4  10  22      10995.53      10712.50       240.43 o                         
   5  10  22      15596.22      15930.83       296.93 o                         
   6  10  22        123.29        564.64       118.88 o                         
   7  10  22       6275.20       6775.86       373.91 o                         
  -6  11  22        238.96       1347.40       569.27 o                         
  -5  11  22        705.88        839.21       178.81 o                         
  -4  11  22       5468.87       6441.49       225.22 o                         
  -3  11  22      20033.22      18904.35       348.11 o                         
  -2  11  22       5422.37       5555.29       218.94 o                         
  -1  11  22       8857.24       8226.07       207.87 o                         
   0  11  22       3918.66       3510.61       152.20 o                         
   1  11  22       7739.64       7214.28       210.94 o                         
   2  11  22       6676.05       6953.98       200.65 o                         
   3  11  22      18431.57      17716.17       325.57 o                         
   4  11  22       6494.93       7696.18       224.62 o                         
   5  11  22        771.98        683.16       167.87 o                         
   6  11  22        652.62        836.55       353.76 o                         
  -4  12  22       6496.17       6650.00       822.22 o                         
  -3  12  22        981.89       1019.48       196.10 o                         
  -2  12  22      12888.70      11753.06       377.90 o                         
  -1  12  22       1280.74        751.41       142.99 o                         
   0  12  22       1133.83        540.58       137.37 o                         
   1  12  22       1402.89       1260.77       153.12 o                         
   2  12  22      13709.92      12474.80       387.00 o                         
   3  12  22        924.97        939.50       160.00 o                         
   4  12  22       6730.65       6107.55       409.85 o                         
   0   1  23      19721.79      19980.59       158.01 o                         
   1   1  23         90.76        312.41        33.89 o                         
  -1   2  23      35542.27      35471.43       236.99 o                         
   0   2  23      22152.69      21502.35       173.54 o                         
   1   2  23      36259.28      36263.07       239.91 o                         
   2   2  23      50664.67      49502.29       315.50 o                         
  -2   3  23      57844.73      57002.93       345.41 o                         
  -1   3  23      25270.98      24796.26       207.08 o                         
   0   3  23      50899.22      49159.43       306.30 o                         
   1   3  23      27346.46      26666.99       214.78 o                         
   2   3  23      54999.75      54183.52       346.39 o                         
   3   3  23      56122.69      55509.31       370.66 o                         
  -3   4  23      72368.88      71368.88       463.01 o                         
  -2   4  23      30916.61      31038.24       263.23 o                         
  -1   4  23      21536.59      21301.73       208.70 o                         
   0   4  23       1689.96       2188.75        74.30 o                         
   1   4  23      20706.23      20464.44       197.14 o                         
   2   4  23      33362.77      33841.30       276.98 o                         
   3   4  23      70092.23      68871.27       438.90 o                         
   4   4  23      21477.70      22994.90       251.61 o                         
  -4   5  23      36765.91      36662.49       309.78 o                         
  -3   5  23      17459.14      17852.36       204.68 o                         
  -2   5  23      24187.02      24283.58       239.78 o                         
  -1   5  23       6512.73       6627.21       126.41 o                         
   0   5  23      12819.86      12175.47       160.71 o                         
   1   5  23       6009.10       5935.96       112.58 o                         
   2   5  23      20466.74      20148.53       228.49 o                         
   3   5  23      16697.22      16978.57       215.87 o                         
   4   5  23      36202.76      35753.30       327.82 o                         
   5   5  23        785.14       1134.85        89.07 o                         
  -5   6  23        493.86        653.85        79.67 o                         
  -4   6  23       7492.10       7177.39       161.07 o                         
  -3   6  23      11677.18      11913.60       189.97 o                         
  -2   6  23       9980.72       9420.39       158.61 o                         
  -1   6  23      14401.82      14392.83       191.67 o                         
   0   6  23       2776.57       2828.01        94.06 o                         
   1   6  23      12299.11      12069.07       170.29 o                         
   2   6  23      13909.76      13534.36       182.39 o                         
   3   6  23       9313.43       9251.69       160.88 o                         
   4   6  23       8610.90       8356.67       172.31 o                         
   5   6  23        310.70        522.80        77.79 o                         
   6   6  23        165.52        166.24        80.29 o                         
  -6   7  23       5380.75       5117.78       160.11 o                         
  -5   7  23       1154.51       1272.26       102.55 o                         
  -4   7  23      14827.20      14486.23       241.57 o                         
  -3   7  23       2283.33       2620.94       111.08 o                         
  -2   7  23      35628.18      34930.26       349.16 o                         
  -1   7  23       4401.44       4573.35       126.94 o                         
   0   7  23       7536.93       7635.12       152.71 o                         
   1   7  23       5135.70       5136.35       124.36 o                         
   2   7  23      32550.28      31490.85       305.90 o                         
   3   7  23       2779.12       3065.46       109.64 o                         
   4   7  23      13739.76      12994.07       210.12 o                         
   5   7  23       1347.14       1450.44        95.11 o                         
   6   7  23       4279.33       3839.21       142.90 o                         
   7   7  23      14671.19      15437.15       275.66 o                         
  -7   8  23       3772.63       4471.37       169.46 o                         
  -6   8  23       9873.32      10136.46       228.01 o                         
  -5   8  23        982.12       1408.24       112.64 o                         
  -4   8  23       1372.86       1429.47       108.72 o                         
  -3   8  23       6414.13       6790.77       177.58 o                         
  -2   8  23       8005.30       8287.40       188.07 o                         
  -1   8  23      25001.50      24349.25       306.08 o                         
   0   8  23      21538.83      21255.38       280.81 o                         
   1   8  23      24214.93      23686.92       284.59 o                         
   2   8  23       8129.59       8120.49       167.93 o                         
   3   8  23       6153.60       5882.38       152.07 o                         
   4   8  23       1301.52       1130.04        96.01 o                         
   5   8  23        801.76        835.03        95.38 o                         
   6   8  23      10881.17      10935.91       236.13 o                         
   7   8  23       4090.75       5201.49       182.90 o                         
   8   8  23      23762.08      23887.27       398.65 o                         
  -8   9  23      16512.80      16167.44       744.58 o                         
  -7   9  23      15907.06      16067.00       320.84 o                         
  -6   9  23       8554.56       8590.31       227.46 o                         
  -5   9  23       1771.97       1875.29       121.26 o                         
  -4   9  23        740.77        841.64       102.79 o                         
  -3   9  23         33.86        149.39        94.20 o                         
  -2   9  23       6917.16       7060.38       184.35 o                         
  -1   9  23       6521.00       6615.95       167.19 o                         
   0   9  23       1447.22       1881.96       109.06 o                         
   1   9  23       6813.52       7246.81       166.93 o                         
   2   9  23       6261.40       6946.57       174.80 o                         
   3   9  23         11.05        208.85        86.28 o                         
   4   9  23       1412.25       1489.19       107.40 o                         
   5   9  23       2195.20       2181.89       122.08 o                         
   6   9  23       6429.14       6327.23       202.75 o                         
   7   9  23      17194.54      17810.28       331.34 o                         
   8   9  23      14263.05      14491.12       710.87 o                         
  -7  10  23       7895.49       6807.38       624.71 o                         
  -6  10  23       5706.92       5342.22       284.61 o                         
  -5  10  23       3760.78       4261.25       171.61 o                         
  -4  10  23       5956.11       5923.84       190.89 o                         
  -3  10  23         92.48        812.31       114.95 o                         
  -2  10  23       2795.73       2783.89       141.38 o                         
  -1  10  23       8692.07      10153.37       229.80 o                         
   0  10  23         29.83        491.57        95.65 o                         
   1  10  23       8674.39       9943.59       217.17 o                         
   2  10  23       2830.23       3131.70       133.10 o                         
   3  10  23        108.72       1060.93       109.97 o                         
   4  10  23       6275.03       5895.39       195.41 o                         
   5  10  23       2530.88       3125.07       155.40 o                         
   6  10  23       7853.78       7768.91       316.94 o                         
   7  10  23       7339.54       6791.25       571.65 o                         
  -5  11  23       8480.29       8368.39       783.94 o                         
  -4  11  23       6671.34       6640.71       292.25 o                         
  -3  11  23       8432.47       8553.91       244.20 o                         
  -2  11  23       1553.11       1998.80       142.02 o                         
  -1  11  23       3791.23       3525.74       152.35 o                         
   0  11  23        149.50        -51.70       102.43 o                         
   1  11  23       4389.25       4297.13       176.83 o                         
   2  11  23       2232.00       3053.78       154.87 o                         
   3  11  23       8779.98       8341.12       232.16 o                         
   4  11  23       9323.12       9123.23       330.61 o                         
   5  11  23       7521.35       6504.62       389.23 o                         
  -3  12  23       3942.58       3361.58       351.97 o                         
  -2  12  23        896.07       1579.24       234.67 o                         
  -1  12  23          9.63        221.86       152.02 o                         
   0  12  23        982.45        634.47       143.03 o                         
   1  12  23         77.03        150.52       145.73 o                         
   2  12  23        734.73        899.08       188.90 o                         
   3  12  23       4555.61       4464.65       396.47 o                         
   0   0  24       3023.76       2916.42       134.08 o                         
   0   1  24      11968.90      11953.95       125.43 o                         
   1   1  24      10352.85      10355.47       119.92 o                         
  -1   2  24       2046.75       3044.20        80.78 o                         
   0   2  24       1183.60       1539.07        57.14 o                         
   1   2  24       1691.76       2667.88        76.65 o                         
   2   2  24        648.92       1179.76        62.32 o                         
  -2   3  24      20676.65      22067.09       223.01 o                         
  -1   3  24       1490.09       2273.05        77.10 o                         
   0   3  24         33.57        850.49        64.46 o                         
   1   3  24       2156.47       2676.08        79.72 o                         
   2   3  24      21924.64      22955.73       223.49 o                         
   3   3  24      21158.35      21824.72       231.26 o                         
  -3   4  24      25114.82      25874.17       266.96 o                         
  -2   4  24      27421.32      27809.27       273.19 o                         
  -1   4  24      11178.27      11431.17       155.64 o                         
   0   4  24      19559.19      18676.14       191.60 o                         
   1   4  24      10959.83      11167.20       149.14 o                         
   2   4  24      26088.29      26126.69       244.66 o                         
   3   4  24      24850.75      26277.93       275.68 o                         
   4   4  24      47688.21      47117.52       369.20 o                         
  -4   5  24       4491.18       5042.00       123.96 o                         
  -3   5  24      28550.48      28266.71       286.28 o                         
  -2   5  24      12071.04      12511.67       186.05 o                         
  -1   5  24       2859.36       2682.45        87.72 o                         
   0   5  24         36.71         35.17        53.35 o                         
   1   5  24       3013.97       2789.98        88.50 o                         
   2   5  24      13279.27      13959.17       191.19 o                         
   3   5  24      31105.90      30940.63       288.99 o                         
   4   5  24       4289.49       4824.85       131.91 o                         
   5   5  24      20174.85      20237.39       255.60 o                         
  -5   6  24       1625.83       1595.14       100.01 o                         
  -4   6  24       6257.76       6166.67       150.97 o                         
  -3   6  24      17694.97      17362.31       233.26 o                         
  -2   6  24        125.56        277.83        64.45 o                         
  -1   6  24       1336.06       1350.23        86.73 o                         
   0   6  24       1329.12       1303.15        74.60 o                         
   1   6  24       2045.34       2151.67        86.16 o                         
   2   6  24        499.28        568.35        64.74 o                         
   3   6  24      18655.52      18262.21       224.12 o                         
   4   6  24       6829.05       6503.52       159.40 o                         
   5   6  24       1115.03        844.25        84.72 o                         
   6   6  24       1157.45       1123.44        94.57 o                         
  -6   7  24       3360.60       3152.93       137.15 o                         
  -5   7  24       5168.68       4905.23       161.01 o                         
  -4   7  24       3111.36       2977.80       124.75 o                         
  -3   7  24       1416.19       1619.50       100.39 o                         
  -2   7  24      14195.59      14861.61       242.39 o                         
  -1   7  24       2082.34       2087.19        94.77 o                         
   0   7  24       2175.12       1959.45        91.65 o                         
   1   7  24       2564.13       2758.14       105.56 o                         
   2   7  24      14288.94      14801.96       211.38 o                         
   3   7  24       1463.92       1574.37        93.53 o                         
   4   7  24       2897.13       3036.18       121.07 o                         
   5   7  24       2743.81       2403.07       113.55 o                         
   6   7  24       4029.82       3899.17       148.05 o                         
   7   7  24       5799.26       5977.18       192.24 o                         
  -7   8  24      21518.69      21406.10       332.02 o                         
  -6   8  24       6715.97       7003.70       201.31 o                         
  -5   8  24       7884.42       7864.91       201.75 o                         
  -4   8  24       6258.78       6193.74       185.32 o                         
  -3   8  24       8262.68       8087.50       195.76 o                         
  -2   8  24      15199.36      15452.12       250.91 o                         
  -1   8  24        810.71       1154.82        99.30 o                         
   0   8  24      21970.35      22360.73       297.46 o                         
   1   8  24       1240.06       1801.57       108.60 o                         
   2   8  24      14940.45      14804.01       234.71 o                         
   3   8  24       8906.74       9071.11       187.38 o                         
   4   8  24       6836.97       6593.29       171.76 o                         
   5   8  24       7154.35       6867.09       187.47 o                         
   6   8  24       7317.82       7211.87       198.76 o                         
   7   8  24      20272.69      20056.35       366.40 o                         
   8   8  24      12601.44      12727.17       426.58 o                         
  -8   9  24      15637.22      16766.26      2502.72 o                         
  -7   9  24      13703.14      13622.12       513.32 o                         
  -6   9  24       5723.76       5585.77       197.35 o                         
  -5   9  24       7159.55       6907.62       198.31 o                         
  -4   9  24       4970.44       4800.41       171.30 o                         
  -3   9  24      16395.13      15562.85       282.66 o                         
  -2   9  24      17583.06      17144.81       279.14 o                         
  -1   9  24      26438.84      25502.28       320.22 o                         
   0   9  24        563.81        615.95        92.16 o                         
   1   9  24      28119.29      26945.94       322.34 o                         
   2   9  24      17325.65      17232.96       271.47 o                         
   3   9  24      16722.04      15826.34       261.66 o                         
   4   9  24       4117.22       3727.55       144.40 o                         
   5   9  24       7374.22       7133.94       200.58 o                         
   6   9  24       5177.94       4896.38       184.42 o                         
   7   9  24      14199.75      14062.92       440.93 o                         
   8   9  24      16002.65      16816.48       883.14 o                         
  -6  10  24       5880.00       6341.13       446.59 o                         
  -5  10  24       3105.74       2872.40       173.69 o                         
  -4  10  24      12035.61      11678.35       257.86 o                         
  -3  10  24      22283.66      21035.64       348.36 o                         
  -2  10  24      15660.42      15037.71       281.61 o                         
  -1  10  24       7716.68       7653.94       210.73 o                         
   0  10  24      30128.41      29044.82       380.68 o                         
   1  10  24       8710.37       9014.45       210.19 o                         
   2  10  24      14700.26      14088.96       253.30 o                         
   3  10  24      23417.68      21413.73       325.44 o                         
   4  10  24      11473.30      11158.63       264.43 o                         
   5  10  24       3298.54       3113.56       178.66 o                         
   6  10  24       4962.32       4824.85       347.70 o                         
  -5  11  24       1912.22       1235.73       672.33 o                         
  -4  11  24      15003.36      13727.74       527.21 o                         
  -3  11  24       1291.42       1569.82       197.49 o                         
  -2  11  24      18614.32      17502.66       344.84 o                         
  -1  11  24       1188.78       1078.22       110.02 o                         
   0  11  24       1644.69       1430.07       123.06 o                         
   1  11  24       1618.24       1762.34       135.01 o                         
   2  11  24      18313.90      16971.83       338.80 o                         
   3  11  24       1334.60       1450.28       170.90 o                         
   4  11  24      14346.92      12601.63       440.20 o                         
   5  11  24       2024.01       2019.53       364.44 o                         
  -1  12  24       3774.30       3886.61       349.70 o                         
   0  12  24        177.10        205.72       198.58 o                         
   1  12  24       4190.82       3935.22       286.14 o                         
   0   1  25       2440.39       2883.09        73.50 o                         
   1   1  25       1058.95       1450.99        60.48 o                         
  -1   2  25      52678.65      51851.12       341.92 o                         
   0   2  25       2149.36       2262.20        67.90 o                         
   1   2  25      53989.00      53772.27       332.14 o                         
   2   2  25        862.39       1075.98        62.84 o                         
  -2   3  25     103705.81     102118.04       570.41 o                         
  -1   3  25       1460.84       1917.15        73.02 o                         
   0   3  25      50771.45      49504.90       327.95 o                         
   1   3  25       1200.51       1385.11        65.95 o                         
   2   3  25     104619.79     102563.91       560.77 o                         
   3   3  25       6355.41       6601.21       136.58 o                         
  -3   4  25      60820.41      60312.41       448.84 o                         
  -2   4  25       8854.05       9014.17       158.66 o                         
  -1   4  25      20407.23      20025.00       209.81 o                         
   0   4  25       1289.64       1199.82        63.75 o                         
   1   4  25      23559.99      23572.90       220.39 o                         
   2   4  25       8606.71       8779.72       147.85 o                         
   3   4  25      64836.91      64610.26       456.85 o                         
   4   4  25      18891.46      19025.26       232.56 o                         
  -4   5  25      20334.37      20376.92       251.82 o                         
  -3   5  25       4245.07       4725.80       126.01 o                         
  -2   5  25      36682.46      36545.21       327.83 o                         
  -1   5  25       2879.59       2646.70        94.39 o                         
   0   5  25       2796.85       2580.52        85.22 o                         
   1   5  25       2876.13       2711.48        87.56 o                         
   2   5  25      38776.80      38574.28       328.81 o                         
   3   5  25       3480.58       3860.35       120.49 o                         
   4   5  25      21041.00      21428.65       259.84 o                         
   5   5  25       2003.74       2164.45       106.61 o                         
  -5   6  25       1080.09        830.33        86.87 o                         
  -4   6  25       7699.24       7800.18       175.89 o                         
  -3   6  25      20651.31      20135.88       251.05 o                         
  -2   6  25       4038.23       4406.21       123.06 o                         
  -1   6  25       4325.35       4236.05       118.48 o                         
   0   6  25        456.70        559.07        62.18 o                         
   1   6  25       6628.68       6698.61       133.98 o                         
   2   6  25       4922.98       5081.89       125.40 o                         
   3   6  25      24916.63      24229.36       279.58 o                         
   4   6  25       5719.42       5689.13       149.03 o                         
   5   6  25       1754.14       1597.50        97.17 o                         
   6   6  25       5064.10       4631.65       155.28 o                         
  -6   7  25       2993.80       2733.23       134.53 o                         
  -5   7  25        323.15        304.55        86.84 o                         
  -4   7  25      10615.47      10592.75       220.73 o                         
  -3   7  25       1363.02       1878.80       104.73 o                         
  -2   7  25      19746.09      19609.98       274.29 o                         
  -1   7  25       7755.90       7661.85       158.11 o                         
   0   7  25      11424.58      11617.92       192.07 o                         
   1   7  25       7655.25       7414.92       160.09 o                         
   2   7  25      22798.42      22757.79       274.97 o                         
   3   7  25       1368.06       1730.94       102.22 o                         
   4   7  25      12021.49      11936.62       216.79 o                         
   5   7  25        624.75        591.34        86.62 o                         
   6   7  25       3290.68       3367.86       146.32 o                         
   7   7  25         44.67        323.20       102.13 o                         
  -7   8  25       9207.71       9780.79       245.04 o                         
  -6   8  25       7128.00       7223.70       202.50 o                         
  -5   8  25       3930.49       3778.64       154.85 o                         
  -4   8  25       9117.24       9938.72       228.51 o                         
  -3   8  25      18334.16      18323.44       293.51 o                         
  -2   8  25       2314.21       2866.28       130.84 o                         
  -1   8  25      32241.89      31742.68       379.49 o                         
   0   8  25        382.40        518.59        86.56 o                         
   1   8  25      33131.90      31736.79       354.36 o                         
   2   8  25       2874.01       3336.74       132.81 o                         
   3   8  25      19538.38      19303.08       284.87 o                         
   4   8  25       7660.75       7899.74       194.31 o                         
   5   8  25       5303.95       5157.45       169.29 o                         
   6   8  25       5844.09       6194.53       197.40 o                         
   7   8  25      10565.19      10815.55       261.53 o                         
   8   8  25      10766.40      11999.44       578.44 o                         
  -7   9  25      13631.94      13827.87       615.72 o                         
  -6   9  25       2153.39       2573.56       158.96 o                         
  -5   9  25      11510.70      11530.40       258.23 o                         
  -4   9  25       6676.43       7016.01       206.51 o                         
  -3   9  25       5288.96       5565.32       185.52 o                         
  -2   9  25      13354.61      14568.11       258.99 o                         
  -1   9  25       3535.86       3648.18       144.89 o                         
   0   9  25      18903.50      20242.46       295.34 o                         
   1   9  25       3898.62       3999.18       151.78 o                         
   2   9  25      13263.37      13968.59       251.20 o                         
   3   9  25       5502.19       5754.23       179.83 o                         
   4   9  25       6591.00       6934.94       190.11 o                         
   5   9  25      10051.12       9316.87       234.48 o                         
   6   9  25       2704.25       2817.96       170.84 o                         
   7   9  25      12325.20      11585.00       637.82 o                         
  -6  10  25       9555.60       9359.65       667.04 o                         
  -5  10  25        968.16       1195.33       179.81 o                         
  -4  10  25      16602.89      15635.46       299.77 o                         
  -3  10  25       2003.89       2725.45       152.40 o                         
  -2  10  25       1144.08       1261.17       124.83 o                         
  -1  10  25       3396.15       4343.99       170.60 o                         
   0  10  25        379.58        300.18       106.98 o                         
   1  10  25       2631.31       3571.55       146.61 o                         
   2  10  25       1708.09       2006.25       125.57 o                         
   3  10  25       1223.64       2247.40       138.21 o                         
   4  10  25      15454.51      14827.65       298.08 o                         
   5  10  25        364.95        477.08       188.04 o                         
   6  10  25       7500.12       6525.98       487.24 o                         
  -4  11  25       5110.12       4940.13       523.69 o                         
  -3  11  25       4459.04       4316.97       301.12 o                         
  -2  11  25       2760.64       3260.93       223.38 o                         
  -1  11  25        440.34        348.51       126.25 o                         
   0  11  25        384.78        303.64       131.21 o                         
   1  11  25        383.88        460.97       124.70 o                         
   2  11  25       2077.25       2286.06       181.09 o                         
   3  11  25       4607.57       3653.80       298.06 o                         
   4  11  25       3784.01       3890.38       292.46 o                         
   0   1  26      18804.07      19275.42       184.98 o                         
   1   1  26         11.38        184.72        47.14 o                         
  -1   2  26      24359.80      24672.44       236.19 o                         
   0   2  26       2546.17       3032.07        81.86 o                         
   1   2  26      24818.92      25206.25       223.93 o                         
   2   2  26       1579.10       2673.71        96.37 o                         
  -2   3  26         59.89       1490.76       102.88 o                         
  -1   3  26      11149.25      11395.21       171.83 o                         
   0   3  26        434.55       1020.80        68.90 o                         
   1   3  26      11780.00      11881.58       158.73 o                         
   2   3  26         81.75       1519.05        92.64 o                         
   3   3  26      19399.08      19365.51       244.70 o                         
  -3   4  26      24640.68      24613.21       283.97 o                         
  -2   4  26      13012.18      13227.23       198.74 o                         
  -1   4  26       2506.25       3046.04        99.04 o                         
   0   4  26       5790.85       5577.05       113.73 o                         
   1   4  26       2093.11       2605.29        87.93 o                         
   2   4  26      13349.24      13690.29       190.14 o                         
   3   4  26      23953.71      24167.09       273.92 o                         
   4   4  26        579.74        740.74        80.47 o                         
  -4   5  26      22864.54      22086.28       274.27 o                         
  -3   5  26       2209.03       2435.88       102.02 o                         
  -2   5  26      10767.76      11151.84       183.01 o                         
  -1   5  26       4248.57       4445.36       118.31 o                         
   0   5  26        311.04        248.95        59.74 o                         
   1   5  26       3324.54       3500.14        98.85 o                         
   2   5  26      12763.71      13038.46       191.41 o                         
   3   5  26       3464.13       3861.42       120.70 o                         
   4   5  26      25970.93      26201.02       332.40 o                         
   5   5  26       7059.77       6904.76       172.68 o                         
  -5   6  26       7484.72       7723.46       184.59 o                         
  -4   6  26       6618.57       6647.98       162.49 o                         
  -3   6  26      10086.43      10030.47       181.92 o                         
  -2   6  26       6008.52       6219.06       151.72 o                         
  -1   6  26        633.89        741.29        75.76 o                         
   0   6  26       1567.58       1597.36        79.85 o                         
   1   6  26        919.35        928.78        72.35 o                         
   2   6  26       9609.55      10145.98       175.25 o                         
   3   6  26      10774.26      11347.62       200.56 o                         
   4   6  26       6284.41       6410.91       162.65 o                         
   5   6  26       5799.78       5686.40       168.39 o                         
   6   6  26       1114.76       1016.73       101.54 o                         
  -6   7  26       2315.25       2023.22       121.63 o                         
  -5   7  26       8191.34       7872.54       190.61 o                         
  -4   7  26      11669.46      11681.55       233.19 o                         
  -3   7  26       7070.44       7645.97       193.00 o                         
  -2   7  26      12602.59      13287.61       234.05 o                         
  -1   7  26        150.69        287.63        74.27 o                         
   0   7  26        342.45        485.72        72.98 o                         
   1   7  26        226.29        312.91        71.99 o                         
   2   7  26      12266.21      12618.90       208.20 o                         
   3   7  26       7741.07       8511.46       189.12 o                         
   4   7  26      12902.91      13357.04       243.43 o                         
   5   7  26       7588.35       7583.30       192.38 o                         
   6   7  26       2848.90       2671.62       137.80 o                         
   7   7  26       6877.13       6270.43       200.76 o                         
  -7   8  26       1971.56       2179.12       187.80 o                         
  -6   8  26      13739.95      13166.38       262.08 o                         
  -5   8  26       1866.52       2174.74       131.31 o                         
  -4   8  26      13290.23      13473.75       268.57 o                         
  -3   8  26      18575.82      18756.63       301.48 o                         
  -2   8  26      16304.87      16844.39       277.71 o                         
  -1   8  26       5200.98       6232.58       180.39 o                         
   0   8  26       7378.29       7730.85       190.42 o                         
   1   8  26       5324.32       6240.69       168.34 o                         
   2   8  26      18650.80      18521.62       278.03 o                         
   3   8  26      18234.11      18367.51       283.11 o                         
   4   8  26      13851.77      13472.18       251.47 o                         
   5   8  26       2112.25       2320.76       138.16 o                         
   6   8  26      13671.39      13334.22       286.78 o                         
   7   8  26       1684.16       1624.01       178.54 o                         
   8   8  26      15344.65      18418.41      1595.03 o                         
  -7   9  26       7936.00       8411.18       551.78 o                         
  -6   9  26       2379.33       2480.88       236.31 o                         
  -5   9  26      16111.51      15456.83       297.83 o                         
  -4   9  26      16336.05      16157.25       301.48 o                         
  -3   9  26      21424.35      21533.28       335.26 o                         
  -2   9  26      26155.95      25178.80       340.61 o                         
  -1   9  26      14780.18      14381.81       266.64 o                         
   0   9  26      20134.84      19588.99       301.99 o                         
   1   9  26      16476.53      16245.37       276.01 o                         
   2   9  26      23668.37      22033.35       322.68 o                         
   3   9  26      21985.90      21865.75       332.08 o                         
   4   9  26      14723.44      14295.56       266.75 o                         
   5   9  26      15854.02      15383.49       296.30 o                         
   6   9  26       1811.42       1482.17       243.57 o                         
   7   9  26       8288.87       9151.93      1154.85 o                         
  -5  10  26       1129.62       1624.40       262.26 o                         
  -4  10  26      14379.94      14522.76       366.62 o                         
  -3  10  26      14603.35      14299.69       296.64 o                         
  -2  10  26      26493.62      25163.09       384.15 o                         
  -1  10  26       9822.10       9134.90       240.08 o                         
   0  10  26      10937.14      10450.47       263.00 o                         
   1  10  26       9777.21       8924.65       221.25 o                         
   2  10  26      28093.05      26748.94       372.88 o                         
   3  10  26      13508.09      13568.40       274.95 o                         
   4  10  26      14997.94      14225.18       390.33 o                         
   5  10  26        649.74        511.40       214.11 o                         
  -3  11  26       8617.58       7771.19       437.30 o                         
  -2  11  26       7733.87       7828.69       371.70 o                         
  -1  11  26       1205.64       1185.15       183.19 o                         
   0  11  26        777.00        421.79       180.20 o                         
   1  11  26       1703.53       1850.21       173.02 o                         
   2  11  26       6648.70       6272.05       369.54 o                         
   3  11  26       8443.57       8122.27       462.13 o                         
   0   1  27       2673.79       2895.52        82.76 o                         
   1   1  27       1792.68       2283.76        78.16 o                         
  -1   2  27      22972.51      23157.28       231.52 o                         
   0   2  27      25147.05      25732.38       244.35 o                         
   1   2  27      22705.03      22675.03       219.97 o                         
   2   2  27      39096.01      40274.48       340.17 o                         
  -2   3  27      19025.81      18466.00       237.81 o                         
  -1   3  27      29979.50      29271.29       284.60 o                         
   0   3  27       6487.14       7224.37       131.55 o                         
   1   3  27      31861.38      31328.43       271.38 o                         
   2   3  27      20522.45      20241.71       234.90 o                         
   3   3  27      41725.94      41465.78       379.27 o                         
  -3   4  27       4652.02       4595.90       136.20 o                         
  -2   4  27      21531.68      21731.80       265.03 o                         
  -1   4  27      30889.27      30841.71       301.84 o                         
   0   4  27       2124.37       2316.67        83.40 o                         
   1   4  27      31088.27      31414.97       272.31 o                         
   2   4  27      20918.15      21057.43       251.62 o                         
   3   4  27       5187.47       5352.90       140.91 o                         
   4   4  27       9262.76       9302.95       181.66 o                         
  -4   5  27       5665.71       5612.60       154.36 o                         
  -3   5  27      18588.86      18462.13       250.45 o                         
  -2   5  27      12552.20      12239.92       202.62 o                         
  -1   5  27       8251.23       8329.62       167.45 o                         
   0   5  27       3100.82       3041.56       104.14 o                         
   1   5  27       7045.95       7022.14       139.69 o                         
   2   5  27      14074.16      13963.20       211.26 o                         
   3   5  27      16770.26      16670.43       235.29 o                         
   4   5  27       3366.62       3422.38       133.38 o                         
   5   5  27       3561.91       3927.25       141.80 o                         
  -5   6  27       4250.56       4349.55       151.11 o                         
  -4   6  27       5375.30       5273.92       154.06 o                         
  -3   6  27       7264.81       7289.39       166.97 o                         
  -2   6  27      16137.69      16228.67       251.01 o                         
  -1   6  27      10529.43      10700.70       192.11 o                         
   0   6  27       5455.64       5335.03       140.38 o                         
   1   6  27      10577.19      10781.97       179.83 o                         
   2   6  27      17004.86      17378.22       237.98 o                         
   3   6  27       5103.58       5187.26       144.34 o                         
   4   6  27       7041.06       7098.30       175.53 o                         
   5   6  27       2236.84       2163.08       117.92 o                         
   6   6  27       1544.05       1316.79       108.21 o                         
  -6   7  27        613.03        744.78       105.27 o                         
  -5   7  27       6916.79       7081.76       203.98 o                         
  -4   7  27      16234.31      16516.73       285.76 o                         
  -3   7  27      16603.76      16324.16       279.97 o                         
  -2   7  27       2199.68       2934.57       123.36 o                         
  -1   7  27      12386.07      11879.24       205.84 o                         
   0   7  27         58.04        -40.45        71.42 o                         
   1   7  27      12203.30      12053.76       200.82 o                         
   2   7  27       2352.04       2880.47       112.24 o                         
   3   7  27      17202.18      17133.08       266.51 o                         
   4   7  27      15027.91      15083.84       255.87 o                         
   5   7  27       8031.02       8154.81       204.37 o                         
   6   7  27       1142.80       1380.88       114.07 o                         
   7   7  27       2684.06       2783.74       152.61 o                         
  -7   8  27       4020.31       3697.57       310.20 o                         
  -6   8  27       2911.57       2966.24       148.58 o                         
  -5   8  27      12404.96      13645.00       281.78 o                         
  -4   8  27      15474.64      15081.33       288.63 o                         
  -3   8  27      13065.89      14979.53       274.72 o                         
  -2   8  27      33810.27      34021.39       408.71 o                         
  -1   8  27       3513.56       3702.23       157.63 o                         
   0   8  27      28170.86      27841.98       354.23 o                         
   1   8  27       3639.91       3808.78       139.05 o                         
   2   8  27      33569.51      33087.41       388.77 o                         
   3   8  27      11388.98      12646.86       242.36 o                         
   4   8  27      17401.92      17569.27       296.46 o                         
   5   8  27      10451.66      11584.20       270.50 o                         
   6   8  27       4097.03       4145.56       173.59 o                         
   7   8  27       3691.66       3429.37       318.44 o                         
  -6   9  27       9079.09       8038.09       656.96 o                         
  -5   9  27       3502.44       3839.98       200.85 o                         
  -4   9  27      26304.78      26222.83       386.66 o                         
  -3   9  27       7929.31       8129.63       215.71 o                         
  -2   9  27       5201.17       5261.61       182.58 o                         
  -1   9  27       7088.82       7836.21       204.62 o                         
   0   9  27        191.00        167.53        90.44 o                         
   1   9  27       6760.30       7258.76       194.15 o                         
   2   9  27       6148.27       6192.13       191.19 o                         
   3   9  27       7471.07       7967.72       214.24 o                         
   4   9  27      26728.34      26754.10       384.10 o                         
   5   9  27       3879.77       4288.78       214.66 o                         
   6   9  27       8454.74       7526.11       495.30 o                         
  -5  10  27      17293.23      17728.79       788.30 o                         
  -4  10  27       2665.20       3484.37       239.38 o                         
  -3  10  27      15077.74      15218.68       393.63 o                         
  -2  10  27       2387.76       3694.60       186.10 o                         
  -1  10  27        753.61        850.29       117.70 o                         
   0  10  27        191.58       1247.42       145.16 o                         
   1  10  27       1637.06       1690.03       132.64 o                         
   2  10  27       1236.25       2724.61       162.25 o                         
   3  10  27      15268.46      14699.86       375.50 o                         
   4  10  27       2534.56       2875.61       256.49 o                         
   5  10  27      16553.36      14370.30       805.23 o                         
  -2  11  27        672.49        833.62       226.95 o                         
  -1  11  27       6952.56       6297.46       469.82 o                         
   0  11  27       1747.73       1817.60       244.35 o                         
   1  11  27       6296.70       5886.37       362.54 o                         
   2  11  27       1239.24        956.97       293.42 o                         
   0   0  28      16164.56      16464.50       423.60 o                         
   0   1  28       1703.32       1859.82        77.44 o                         
   1   1  28      43664.92      44303.13       343.82 o                         
  -1   2  28       4313.89       4990.83       123.52 o                         
   0   2  28      25731.35      26267.76       257.55 o                         
   1   2  28       3858.53       4596.47       115.94 o                         
   2   2  28      33988.68      34707.08       319.11 o                         
  -2   3  28       6195.69       7265.29       156.86 o                         
  -1   3  28       7887.94       8563.86       159.11 o                         
   0   3  28      12859.72      13400.61       184.42 o                         
   1   3  28       7931.47       8816.15       157.42 o                         
   2   3  28       6214.53       6985.31       145.03 o                         
   3   3  28         46.50        566.44        77.37 o                         
  -3   4  28       5624.58       5841.10       160.13 o                         
  -2   4  28       2879.90       3630.24       128.91 o                         
  -1   4  28      57949.62      57313.41       437.90 o                         
   0   4  28         34.72        212.17        66.67 o                         
   1   4  28      53989.82      53010.06       391.90 o                         
   2   4  28       3746.55       4639.99       131.92 o                         
   3   4  28       4323.33       4463.19       133.04 o                         
   4   4  28      10515.92      10515.79       202.28 o                         
  -4   5  28       6830.61       6839.46       173.55 o                         
  -3   5  28      10748.98      10864.50       203.43 o                         
  -2   5  28      12711.57      12589.32       214.33 o                         
  -1   5  28        778.49        979.59        85.67 o                         
   0   5  28      21010.64      20978.07       259.40 o                         
   1   5  28       1079.13       1322.18        82.29 o                         
   2   5  28      11398.78      11416.77       192.51 o                         
   3   5  28      10633.60      11057.99       203.64 o                         
   4   5  28       6623.56       6925.12       188.99 o                         
   5   5  28       6195.03       6105.52       172.43 o                         
  -5   6  28       7149.53       7099.06       193.93 o                         
  -4   6  28      10215.13      10060.88       211.43 o                         
  -3   6  28         38.58         65.79        89.27 o                         
  -2   6  28      10508.28      10422.87       208.33 o                         
  -1   6  28      12036.07      12135.30       206.88 o                         
   0   6  28       1511.05       1446.96        89.10 o                         
   1   6  28       9368.34       9262.84       170.33 o                         
   2   6  28      10553.70      10796.87       191.98 o                         
   3   6  28        307.15        339.43        86.38 o                         
   4   6  28       9391.34       9433.44       212.21 o                         
   5   6  28       7353.64       7398.40       193.45 o                         
   6   6  28       6443.84       6322.38       190.39 o                         
  -6   7  28       1429.06       1502.47       128.40 o                         
  -5   7  28       8432.60       8473.83       222.42 o                         
  -4   7  28       2634.52       3069.65       146.20 o                         
  -3   7  28      19398.50      18953.61       311.62 o                         
  -2   7  28       1974.89       2205.52       116.08 o                         
  -1   7  28       2790.12       2930.38       117.85 o                         
   0   7  28       6545.57       6216.19       162.34 o                         
   1   7  28       2084.13       2016.00       112.37 o                         
   2   7  28       1564.54       1659.93       103.04 o                         
   3   7  28      17294.44      17268.93       271.17 o                         
   4   7  28       3489.82       3747.93       150.84 o                         
   5   7  28       7114.73       7306.93       195.42 o                         
   6   7  28       1784.42       1987.62       134.20 o                         
   7   7  28       3813.87       4137.05       205.92 o                         
  -7   8  28       2850.16       3224.75       376.01 o                         
  -6   8  28       6908.14       6589.95       279.50 o                         
  -5   8  28      19712.67      19390.58       335.00 o                         
  -4   8  28      14260.35      14311.45       285.50 o                         
  -3   8  28       8706.21       9182.82       235.74 o                         
  -2   8  28      18360.73      19107.09       317.57 o                         
  -1   8  28       2861.11       2959.28       135.52 o                         
   0   8  28         23.85        337.25        95.02 o                         
   1   8  28       2459.86       2230.61       115.41 o                         
   2   8  28      16311.10      16984.02       281.94 o                         
   3   8  28       9754.32       9748.46       232.25 o                         
   4   8  28      12361.80      11869.96       259.08 o                         
   5   8  28      21438.99      20980.58       352.82 o                         
   6   8  28       6737.48       6675.99       274.13 o                         
   7   8  28       3023.18       2786.32       421.81 o                         
  -6   9  28       9482.01       9358.40       884.88 o                         
  -5   9  28        953.22        822.83       216.21 o                         
  -4   9  28      13720.95      13181.02       343.83 o                         
  -3   9  28      13390.28      13031.14       277.14 o                         
  -2   9  28       8649.15       8335.26       226.29 o                         
  -1   9  28       3354.77       3683.23       159.03 o                         
   0   9  28       3395.64       3175.14       142.51 o                         
   1   9  28       3105.65       3167.35       163.63 o                         
   2   9  28      10571.02      10261.81       241.29 o                         
   3   9  28      12015.63      11493.47       261.64 o                         
   4   9  28      15710.05      15304.22       357.30 o                         
   5   9  28        824.14       1016.17       218.35 o                         
   6   9  28      10216.44      10791.00       924.02 o                         
  -4  10  28       2779.49       3148.18       490.40 o                         
  -3  10  28      12163.02      12001.69       463.45 o                         
  -2  10  28       7891.60       7746.34       334.67 o                         
  -1  10  28       7782.83       8146.12       278.89 o                         
   0  10  28       3365.15       3061.15       199.44 o                         
   1  10  28       8096.31       8483.97       329.11 o                         
   2  10  28       7668.62       7593.71       299.05 o                         
   3  10  28      12988.20      12001.84       427.67 o                         
   4  10  28       2156.92       1712.76       270.92 o                         
   0   1  29        406.17        412.07        64.83 o                         
   1   1  29      24912.09      25328.16       279.29 o                         
  -1   2  29       4475.20       4746.79       123.17 o                         
   0   2  29      15274.93      16401.13       217.69 o                         
   1   2  29       7006.79       7448.48       151.68 o                         
   2   2  29      42582.79      42627.92       365.66 o                         
  -2   3  29       5239.66       5724.51       143.11 o                         
  -1   3  29      24438.58      25106.51       278.20 o                         
   0   3  29       9294.39       9384.48       165.69 o                         
   1   3  29      24139.66      24998.11       271.44 o                         
   2   3  29       3954.46       4406.38       120.13 o                         
   3   3  29       6965.66       6996.15       161.00 o                         
  -3   4  29       2123.17       2272.97       112.00 o                         
  -2   4  29      32342.42      32177.30       341.74 o                         
  -1   4  29        410.85       1071.44        89.55 o                         
   0   4  29      14058.58      15134.23       216.91 o                         
   1   4  29        732.76       1576.38        95.12 o                         
   2   4  29      31752.46      31540.93       324.58 o                         
   3   4  29        943.74        919.04        85.37 o                         
   4   4  29        532.90        715.12        87.50 o                         
  -4   5  29      16609.77      16630.88       269.28 o                         
  -3   5  29       2931.49       3146.50       124.49 o                         
  -2   5  29      16535.89      16506.54       248.16 o                         
  -1   5  29       9836.33      10699.30       203.39 o                         
   0   5  29       6123.42       6585.62       157.83 o                         
   1   5  29       8904.10       9998.99       193.41 o                         
   2   5  29      14192.86      14338.14       222.50 o                         
   3   5  29       2873.91       2979.92       123.00 o                         
   4   5  29      16168.88      16506.30       276.67 o                         
   5   5  29       1612.23       1713.14       115.46 o                         
  -5   6  29      16445.17      16652.44       296.17 o                         
  -4   6  29      16909.40      16170.50       283.12 o                         
  -3   6  29       6112.88       6029.19       171.94 o                         
  -2   6  29       8185.12       7900.98       187.53 o                         
  -1   6  29       1525.38       1832.00       101.01 o                         
   0   6  29        337.27        609.33        84.01 o                         
   1   6  29       1187.14       1199.56        94.05 o                         
   2   6  29       6130.97       5988.16       158.66 o                         
   3   6  29       5025.24       4988.64       156.83 o                         
   4   6  29      15680.35      15062.72       260.73 o                         
   5   6  29      15156.89      14752.12       268.96 o                         
   6   6  29       5117.68       5595.20       185.06 o                         
  -6   7  29       7917.46       8188.66       237.46 o                         
  -5   7  29      14627.55      13996.29       283.52 o                         
  -4   7  29      10330.03      10291.11       240.54 o                         
  -3   7  29      12416.07      12200.63       256.20 o                         
  -2   7  29       7178.34       7484.36       184.39 o                         
  -1   7  29       1026.25       1229.46        99.97 o                         
   0   7  29        414.81        772.95        91.89 o                         
   1   7  29        485.70        709.99       100.99 o                         
   2   7  29       5786.04       5844.05       169.02 o                         
   3   7  29      13015.47      13112.26       251.83 o                         
   4   7  29       8802.38       8851.43       214.49 o                         
   5   7  29      15787.24      15610.12       283.43 o                         
   6   7  29       6778.92       6830.53       197.62 o                         
   7   7  29      20135.85      20337.72       595.36 o                         
  -6   8  29       7225.62       7556.40       361.02 o                         
  -5   8  29      10920.75      11053.00       309.06 o                         
  -4   8  29      18525.05      19186.36       332.52 o                         
  -3   8  29       8830.76       9071.30       236.30 o                         
  -2   8  29       3084.63       3460.61       161.55 o                         
  -1   8  29       1962.16       1945.90       127.60 o                         
   0   8  29        186.23         59.17        96.95 o                         
   1   8  29       1817.87       1741.63       120.92 o                         
   2   8  29       2295.32       2721.91       142.13 o                         
   3   8  29       8045.88       7690.01       203.00 o                         
   4   8  29      19186.95      19214.41       328.26 o                         
   5   8  29      10837.04      10566.62       295.87 o                         
   6   8  29       7707.20       8176.13       409.22 o                         
  -5   9  29       8973.15       9373.14       700.65 o                         
  -4   9  29       2314.87       2317.12       171.24 o                         
  -3   9  29       9129.89       9267.03       285.76 o                         
  -2   9  29       1440.62       1557.04       129.05 o                         
  -1   9  29       4150.18       3849.53       161.05 o                         
   0   9  29         70.40         86.07       102.67 o                         
   1   9  29       3680.63       3422.29       164.65 o                         
   2   9  29       1024.75       1096.79       118.98 o                         
   3   9  29       8959.97       8395.86       274.62 o                         
   4   9  29       1997.34       2223.93       221.67 o                         
   5   9  29       9687.45       8961.70       589.19 o                         
  -3  10  29       2215.59       1682.52       459.38 o                         
  -2  10  29       4032.23       4623.65       378.74 o                         
  -1  10  29      15679.05      14796.26       626.26 o                         
   0  10  29       2355.28       2429.95       295.36 o                         
   1  10  29      16481.76      16534.69       550.04 o                         
   2  10  29       4260.31       3920.05       440.62 o                         
   3  10  29       2989.90       2564.21       250.28 o                         
   0   1  30       1574.49       1552.50        86.67 o                         
   1   1  30       1082.33       1640.58        92.08 o                         
  -1   2  30       5824.84       6499.24       157.53 o                         
   0   2  30       3363.96       3699.43       124.74 o                         
   1   2  30       5737.96       6269.06       147.00 o                         
   2   2  30         53.01        859.02        83.85 o                         
  -2   3  30       3564.21       3794.57       126.28 o                         
  -1   3  30      37885.42      38690.00       360.80 o                         
   0   3  30        626.36        794.77        79.23 o                         
   1   3  30      37002.10      37480.36       342.25 o                         
   2   3  30       3743.25       4030.84       123.33 o                         
   3   3  30        530.32        416.69        78.68 o                         
  -3   4  30        267.91        145.35        82.45 o                         
  -2   4  30      33673.55      33949.66       371.79 o                         
  -1   4  30        837.22       1037.08        87.09 o                         
   0   4  30      58062.32      57797.33       488.23 o                         
   1   4  30        621.84        727.19        82.52 o                         
   2   4  30      31674.08      31432.76       341.61 o                         
   3   4  30         64.70        -75.51        75.51 o                         
   4   4  30       7377.18       7058.28       186.98 o                         
  -4   5  30       7066.40       7728.65       198.27 o                         
  -3   5  30      11682.65      11333.82       219.39 o                         
  -2   5  30      11659.40      11446.83       216.76 o                         
  -1   5  30      72626.12      71767.36       547.34 o                         
   0   5  30       1021.93       1499.21       101.75 o                         
   1   5  30      72137.03      71343.50       552.94 o                         
   2   5  30      12518.93      12689.89       216.91 o                         
   3   5  30      12442.77      12419.48       225.68 o                         
   4   5  30       5715.92       5856.77       178.18 o                         
   5   5  30       4614.56       5276.60       173.01 o                         
  -5   6  30        646.93       1171.30       117.29 o                         
  -4   6  30       1612.55       1846.07       121.48 o                         
  -3   6  30       5078.49       4937.72       163.28 o                         
  -2   6  30      18804.37      19081.26       281.93 o                         
  -1   6  30       1557.45       1769.91       106.52 o                         
   0   6  30      40573.83      40248.21       420.19 o                         
   1   6  30       1803.84       1949.84       111.26 o                         
   2   6  30      17664.96      17930.84       282.26 o                         
   3   6  30       4817.89       4730.51       154.01 o                         
   4   6  30       1695.63       2005.45       124.82 o                         
   5   6  30       1419.94       2063.12       126.82 o                         
   6   6  30       1051.61       1678.52       128.81 o                         
  -6   7  30        620.84       1597.26       182.11 o                         
  -5   7  30        254.45       1031.09       125.62 o                         
  -4   7  30       4350.95       5286.44       189.60 o                         
  -3   7  30       4961.90       5191.43       181.00 o                         
  -2   7  30       8048.19       7991.02       196.78 o                         
  -1   7  30      27901.66      27735.77       340.78 o                         
   0   7  30       3340.31       3425.59       142.10 o                         
   1   7  30      28333.94      27929.85       357.52 o                         
   2   7  30       7292.81       7237.97       197.16 o                         
   3   7  30       4345.40       4564.83       161.71 o                         
   4   7  30       3142.60       3444.48       152.98 o                         
   5   7  30        363.24       1243.23       121.06 o                         
   6   7  30        531.90       1472.45       155.26 o                         
   7   7  30       4659.21       5821.05       407.27 o                         
  -6   8  30       4208.65       4327.18       603.12 o                         
  -5   8  30       1396.74       1792.74       185.46 o                         
  -4   8  30       5352.48       5664.73       234.74 o                         
  -3   8  30       8471.01       8009.39       221.02 o                         
  -2   8  30       1934.94       1870.83       129.70 o                         
  -1   8  30       5647.53       5487.25       201.44 o                         
   0   8  30       6750.99       6440.33       200.23 o                         
   1   8  30       4499.21       3863.74       163.62 o                         
   2   8  30       2610.98       2405.90       140.35 o                         
   3   8  30       6293.81       5704.36       180.66 o                         
   4   8  30       7151.90       7428.74       236.55 o                         
   5   8  30        927.17       1078.58       172.03 o                         
   6   8  30       4295.21       4389.67       340.77 o                         
  -4   9  30        671.26        130.80       215.29 o                         
  -3   9  30       2431.18       1956.33       187.32 o                         
  -2   9  30       5743.80       5707.67       269.32 o                         
  -1   9  30       1374.46       1337.75       149.17 o                         
   0   9  30         10.70        -21.71       139.68 o                         
   1   9  30       2811.56       2957.97       217.84 o                         
   2   9  30       6010.76       5885.74       277.34 o                         
   3   9  30       2845.47       2279.71       222.00 o                         
   4   9  30        753.68        582.54       251.14 o                         
   0  10  30        542.01       1494.61       457.83 o                         
   0   1  31       4024.84       4091.27       134.21 o                         
   1   1  31        845.92       1956.90       102.89 o                         
  -1   2  31      17803.85      17592.79       250.13 o                         
   0   2  31       1704.09       2105.32       113.10 o                         
   1   2  31      17242.70      17453.77       255.57 o                         
   2   2  31        119.58        214.17        80.48 o                         
  -2   3  31       7329.44       7398.16       177.49 o                         
  -1   3  31       5577.24       6683.59       171.62 o                         
   0   3  31        335.02        938.73        97.77 o                         
   1   3  31       6735.67       7738.75       171.62 o                         
   2   3  31       9165.71       9134.07       179.40 o                         
   3   3  31         83.17        114.87        76.09 o                         
  -3   4  31       1478.53       1163.82        97.11 o                         
  -2   4  31       1321.89       1990.26       114.67 o                         
  -1   4  31       6507.62       7133.60       170.70 o                         
   0   4  31       1642.37       3212.91       137.89 o                         
   1   4  31       5683.74       6216.67       158.14 o                         
   2   4  31       1261.16       1702.43       105.05 o                         
   3   4  31        459.88        379.67        82.74 o                         
   4   4  31       6521.44       6523.70       182.56 o                         
  -4   5  31       9733.23       9260.66       216.90 o                         
  -3   5  31       7606.43       7827.65       198.72 o                         
  -2   5  31       2441.80       2872.80       126.80 o                         
  -1   5  31       1297.22       2462.97       121.76 o                         
   0   5  31       2399.42       3432.34       145.26 o                         
   1   5  31       1631.40       2980.69       131.89 o                         
   2   5  31       3579.77       3771.20       139.47 o                         
   3   5  31       7314.37       7540.41       185.08 o                         
   4   5  31      11379.82      11379.37       240.02 o                         
   5   5  31      30382.18      30228.80       386.05 o                         
  -5   6  31       8616.78       8656.13       232.90 o                         
  -4   6  31       9500.05       9610.35       234.01 o                         
  -3   6  31      11175.90      11017.63       237.64 o                         
  -2   6  31       1300.73       1526.44       112.02 o                         
  -1   6  31       5696.02       6471.27       175.19 o                         
   0   6  31       6204.75       6970.58       188.79 o                         
   1   6  31       5903.93       6732.75       183.60 o                         
   2   6  31       1398.79       1639.84       116.88 o                         
   3   6  31      12701.82      12640.28       241.17 o                         
   4   6  31       8301.55       8836.83       215.51 o                         
   5   6  31       9706.50       9552.90       221.74 o                         
   6   6  31      10683.88      10990.40       305.72 o                         
  -6   7  31      14687.14      15147.22       525.81 o                         
  -5   7  31      12252.09      12778.34       334.07 o                         
  -4   7  31      23309.69      22374.87       357.07 o                         
  -3   7  31        855.84        858.29       111.30 o                         
  -2   7  31       6095.19       6356.89       180.37 o                         
  -1   7  31       9075.62       9814.98       224.99 o                         
   0   7  31      15035.72      14815.56       278.86 o                         
   1   7  31       9654.56      10928.00       236.90 o                         
   2   7  31       7531.93       7400.89       210.09 o                         
   3   7  31        376.36        403.51       104.62 o                         
   4   7  31      27284.39      26444.28       369.34 o                         
   5   7  31      10461.13      10505.30       295.67 o                         
   6   7  31      15925.16      15775.09       427.14 o                         
  -5   8  31       6481.08       6198.51       446.01 o                         
  -4   8  31       5377.83       5357.07       281.18 o                         
  -3   8  31       4068.63       4033.11       201.87 o                         
  -2   8  31        347.00        376.35       107.25 o                         
  -1   8  31        552.99        625.89       116.75 o                         
   0   8  31       4610.96       4923.15       188.13 o                         
   1   8  31        568.92        485.03       110.12 o                         
   2   8  31        217.02        290.16       107.77 o                         
   3   8  31       5054.72       5326.40       231.23 o                         
   4   8  31       4556.48       4581.04       242.01 o                         
   5   8  31       7790.69       7859.40       400.40 o                         
  -3   9  31        542.26        -72.14       247.49 o                         
  -2   9  31       3589.29       3072.75       249.62 o                         
  -1   9  31       8193.66       8285.46       380.61 o                         
   0   9  31        397.94        352.53       164.42 o                         
   1   9  31       8837.95       8491.37       346.80 o                         
   2   9  31       2264.62       1867.70       193.25 o                         
   3   9  31        140.55        116.87       211.74 o                         
   0   0  32     118577.41     113725.48      1534.94 o                         
   0   1  32        663.01       1219.35       100.66 o                         
   1   1  32      49271.01      49475.40       434.43 o                         
  -1   2  32       4595.14       4940.00       148.24 o                         
   0   2  32      28670.01      28438.67       340.98 o                         
   1   2  32       4997.90       5314.64       153.64 o                         
   2   2  32         80.97        173.12        78.23 o                         
  -2   3  32       4854.99       5270.74       168.43 o                         
  -1   3  32      11736.02      11849.47       229.99 o                         
   0   3  32      13112.16      13572.90       256.65 o                         
   1   3  32      11394.93      11754.11       232.12 o                         
   2   3  32       5549.66       5871.45       159.63 o                         
   3   3  32         64.97        -89.17        89.17 o                         
  -3   4  32       3413.47       3503.28       137.06 o                         
  -2   4  32       1722.25       2036.73       121.24 o                         
  -1   4  32      32642.52      32835.45       414.59 o                         
   0   4  32       8823.10       9038.05       211.64 o                         
   1   4  32      34648.32      35038.89       388.63 o                         
   2   4  32       1577.38       1489.98       100.56 o                         
   3   4  32       4734.23       4654.05       149.65 o                         
   4   4  32       6468.40       6750.68       189.34 o                         
  -4   5  32        980.77       1067.95       107.97 o                         
  -3   5  32      13455.18      13079.80       260.89 o                         
  -2   5  32      16951.26      17178.35       275.49 o                         
  -1   5  32        851.20       1381.73       114.61 o                         
   0   5  32      31713.47      31974.28       394.97 o                         
   1   5  32        849.74       1417.44       103.65 o                         
   2   5  32      17209.04      17473.33       283.84 o                         
   3   5  32      13914.75      13670.74       269.78 o                         
   4   5  32       1024.05       1179.12       114.49 o                         
   5   5  32      28589.16      28683.89       374.49 o                         
  -5   6  32       3283.36       3067.50       177.25 o                         
  -4   6  32      17366.81      17019.18       307.84 o                         
  -3   6  32       6066.85       6058.02       186.18 o                         
  -2   6  32       8630.08       8977.86       210.23 o                         
  -1   6  32      20405.65      20556.32       318.34 o                         
   0   6  32        285.58       1461.94       125.17 o                         
   1   6  32      21811.81      22166.49       335.90 o                         
   2   6  32       9316.63       9488.17       221.01 o                         
   3   6  32       6526.32       6090.00       186.36 o                         
   4   6  32      18507.11      18792.13       320.19 o                         
   5   6  32       3199.10       3478.51       166.64 o                         
   6   6  32      14228.54      13755.11       408.04 o                         
  -5   7  32       8442.93       8972.47       353.90 o                         
  -4   7  32       1803.08       1935.21       157.78 o                         
  -3   7  32       3372.18       3462.84       155.28 o                         
  -2   7  32       5834.82       5533.62       184.10 o                         
  -1   7  32       2215.26       3191.96       153.92 o                         
   0   7  32      15789.48      16196.97       311.15 o                         
   1   7  32       1915.89       2924.79       152.86 o                         
   2   7  32       6784.44       6877.55       206.88 o                         
   3   7  32       4576.85       4704.27       179.49 o                         
   4   7  32       1120.99       1126.34       138.05 o                         
   5   7  32       9701.97      10103.72       398.02 o                         
  -4   8  32       1182.53       1190.30       333.28 o                         
  -3   8  32        267.83         28.77       156.85 o                         
  -2   8  32       7199.88       6410.64       296.07 o                         
  -1   8  32       4179.24       4320.56       225.38 o                         
   0   8  32       7642.38       7067.43       276.92 o                         
   1   8  32       5132.98       4983.15       232.90 o                         
   2   8  32       6386.54       5796.73       251.83 o                         
   3   8  32         64.20        -92.31       144.95 o                         
   4   8  32       1505.68       1272.03       271.76 o                         
  -1   9  32       2956.36       2829.80       321.37 o                         
   0   9  32        272.88        665.11       221.78 o                         
   1   9  32       2790.79       2693.85       328.66 o                         
   0   1  33        510.63       2985.14       144.56 o                         
   1   1  33       7720.74       8492.51       199.35 o                         
  -1   2  33       3269.17       3713.98       138.14 o                         
   0   2  33       1995.79       2704.32       133.55 o                         
   1   2  33       2480.30       2778.00       129.76 o                         
   2   2  33      14103.52      14032.94       228.76 o                         
  -2   3  33       1518.51       1514.68       106.78 o                         
  -1   3  33       2038.79       2113.95       125.31 o                         
   0   3  33       9962.81      10584.07       228.39 o                         
   1   3  33       4629.07       4892.37       172.33 o                         
   2   3  33        925.41        863.00        95.42 o                         
   3   3  33        374.37        287.25        91.69 o                         
  -3   4  33         92.40        185.50        92.89 o                         
  -2   4  33       5257.37       5187.97       179.23 o                         
  -1   4  33       5345.46       6415.45       196.88 o                         
   0   4  33        276.63        431.53        93.92 o                         
   1   4  33       4211.58       5111.57       175.21 o                         
   2   4  33       4514.24       4312.93       152.16 o                         
   3   4  33        466.18        299.84        96.12 o                         
   4   4  33        189.81        219.71        97.15 o                         
  -4   5  33       4147.83       4777.17       185.75 o                         
  -3   5  33       4065.77       4012.97       192.72 o                         
  -2   5  33       1978.22       2494.36       142.21 o                         
  -1   5  33       7051.19       7560.89       217.96 o                         
   0   5  33       7546.53       7906.05       217.65 o                         
   1   5  33       8685.59       9244.30       224.66 o                         
   2   5  33       1552.52       2092.28       127.90 o                         
   3   5  33       6360.50       6645.26       205.32 o                         
   4   5  33       3274.25       3971.90       167.63 o                         
   5   5  33        130.46        539.74       110.11 o                         
  -5   6  33       3704.99       3494.48       242.75 o                         
  -4   6  33       9340.51       8937.35       248.91 o                         
  -3   6  33       3550.34       3632.60       162.70 o                         
  -2   6  33       8974.73       9378.75       229.76 o                         
  -1   6  33      21286.89      21773.88       330.90 o                         
   0   6  33      28889.89      28723.42       405.50 o                         
   1   6  33      20390.24      20729.55       343.69 o                         
   2   6  33      10118.97      10524.04       245.81 o                         
   3   6  33       2760.25       2639.96       141.64 o                         
   4   6  33      10183.11       9626.95       247.80 o                         
   5   6  33       3985.31       3776.56       220.78 o                         
   6   6  33       1019.81       1253.48       286.52 o                         
  -4   7  33        180.84        518.07       173.90 o                         
  -3   7  33      13878.49      13478.92       356.03 o                         
  -2   7  33       4355.93       4210.62       209.84 o                         
  -1   7  33      20959.08      20495.05       343.54 o                         
   0   7  33      25984.65      26670.01       400.20 o                         
   1   7  33      22369.86      22011.83       396.35 o                         
   2   7  33       3735.68       3988.80       196.44 o                         
   3   7  33      16183.53      15604.98       354.59 o                         
   4   7  33        148.15        -27.40       153.31 o                         
  -3   8  33         85.12       -211.57       218.36 o                         
  -2   8  33       1757.00       2200.16       259.22 o                         
  -1   8  33       9248.31       9226.73       479.00 o                         
   0   8  33      10856.93      10900.04       464.11 o                         
   1   8  33       9064.49       8420.31       447.50 o                         
   2   8  33       1580.85       1359.67       199.98 o                         
   3   8  33        144.41       -189.88       203.14 o                         
   0   1  34     110014.10     107764.23       761.81 o                         
   1   1  34        684.40       1488.81       114.19 o                         
  -1   2  34      20712.11      21683.44       296.91 o                         
   0   2  34         51.34        255.52        95.27 o                         
   1   2  34      20325.47      20594.12       301.74 o                         
   2   2  34       1293.25       1457.27       105.85 o                         
  -2   3  34        448.89        586.30        98.65 o                         
  -1   3  34       1196.01       1159.68       109.69 o                         
   0   3  34      23721.10      23385.59       355.15 o                         
   1   3  34        996.22       1159.65       115.65 o                         
   2   3  34        262.37        336.53        90.05 o                         
   3   3  34       1229.13       1146.26       108.47 o                         
  -3   4  34       3497.68       3747.95       158.14 o                         
  -2   4  34       2727.54       2936.39       154.06 o                         
  -1   4  34       5438.57       5576.51       192.45 o                         
   0   4  34        226.79        372.39       106.97 o                         
   1   4  34       5144.39       4984.92       178.36 o                         
   2   4  34       2156.41       2220.02       123.63 o                         
   3   4  34       4356.44       4629.12       174.34 o                         
   4   4  34       3122.69       2977.81       150.79 o                         
  -4   5  34      33478.05      33812.34       526.43 o                         
  -3   5  34        609.46        844.25       118.56 o                         
  -2   5  34      15516.48      15305.11       316.48 o                         
  -1   5  34       3258.23       3458.38       163.95 o                         
   0   5  34        441.12        576.80       115.43 o                         
   1   5  34       2693.04       2968.61       146.71 o                         
   2   5  34      15383.20      15654.88       285.27 o                         
   3   5  34        664.42        852.56       122.03 o                         
   4   5  34      31891.18      31409.64       429.25 o                         
   5   5  34        333.40        632.43       161.76 o                         
  -5   6  34      30106.99      28251.42       806.51 o                         
  -4   6  34        773.34       1089.86       187.74 o                         
  -3   6  34      14320.67      14480.09       367.64 o                         
  -2   6  34       1107.56       1506.64       132.24 o                         
  -1   6  34       1280.00       2341.02       146.01 o                         
   0   6  34       1266.58       1874.03       156.51 o                         
   1   6  34       1291.77       2391.63       157.91 o                         
   2   6  34        644.13        786.21       117.78 o                         
   3   6  34      14825.11      14645.45       334.64 o                         
   4   6  34        836.84        622.87       164.95 o                         
   5   6  34      30346.27      29278.40      1061.90 o                         
  -3   7  34       4719.30       4427.13       460.25 o                         
  -2   7  34       1204.61       1813.83       221.36 o                         
  -1   7  34       2197.38       2334.25       203.88 o                         
   0   7  34       3722.43       4632.52       246.99 o                         
   1   7  34       1814.14       2318.85       249.50 o                         
   2   7  34       1602.95       2044.19       188.79 o                         
   3   7  34       4402.67       4096.33       274.29 o                         
   0   1  35       4155.93       7046.91       194.77 o                         
   1   1  35       3813.15       4758.47       167.29 o                         
  -1   2  35       8476.03       8952.85       223.92 o                         
   0   2  35        247.14        493.54       106.60 o                         
   1   2  35       8420.09       8900.23       217.20 o                         
   2   2  35       5348.14       5471.02       181.67 o                         
  -2   3  35       6953.97       7433.22       203.71 o                         
  -1   3  35       3107.80       3174.28       160.62 o                         
   0   3  35        361.40        705.13       111.80 o                         
   1   3  35       1608.56       1621.27       122.33 o                         
   2   3  35       7739.56       7954.59       218.68 o                         
   3   3  35        222.34        227.36       103.38 o                         
  -3   4  35       7194.12       7221.34       231.28 o                         
  -2   4  35       2371.04       2483.38       148.11 o                         
  -1   4  35       4809.00       5424.60       193.10 o                         
   0   4  35       2117.67       1940.95       133.67 o                         
   1   4  35       4051.24       4437.46       176.44 o                         
   2   4  35       2500.20       2506.52       134.81 o                         
   3   4  35       6392.71       6252.32       200.35 o                         
   4   4  35        589.46        847.87       130.23 o                         
  -4   5  35       9585.79       9920.21       394.70 o                         
  -3   5  35       2817.83       3339.26       236.38 o                         
  -2   5  35       8204.34       8995.22       252.77 o                         
  -1   5  35       5034.14       5251.63       205.91 o                         
   0   5  35       4684.56       5012.94       197.15 o                         
   1   5  35       4117.31       4070.59       176.40 o                         
   2   5  35       8023.29       8470.28       239.85 o                         
   3   5  35       1388.75       1689.35       167.39 o                         
   4   5  35      10009.26      10602.52       386.24 o                         
   5   5  35        279.35       1082.89       294.94 o                         
  -4   6  35       3597.74       3853.20       358.23 o                         
  -3   6  35       7484.43       7872.40       422.85 o                         
  -2   6  35       4246.83       4590.83       245.17 o                         
  -1   6  35      10622.02      10722.67       391.20 o                         
   0   6  35      18676.15      18521.79       479.56 o                         
   1   6  35      10409.52      10989.30       371.46 o                         
   2   6  35       3481.15       4068.36       259.63 o                         
   3   6  35       7100.31       7188.47       343.56 o                         
   4   6  35       2438.26       2436.81       268.27 o                         
  -2   7  35       8473.54       8914.60       715.76 o                         
  -1   7  35      16730.57      16185.16       682.55 o                         
   0   7  35      28376.68      26929.70       779.24 o                         
   1   7  35      15941.19      15556.36       666.20 o                         
   2   7  35       7924.12       8158.37       833.09 o                         
   0   0  36      53382.37      53702.35      1042.84 o                         
   0   1  36         76.28        800.39       106.15 o                         
   1   1  36      18416.19      19413.13       312.93 o                         
  -1   2  36       2404.28       2992.00       152.75 o                         
   0   2  36       4208.96       4480.99       169.92 o                         
   1   2  36       2340.08       2980.99       155.33 o                         
   2   2  36       4559.11       4656.76       189.91 o                         
  -2   3  36       2458.93       2664.22       150.03 o                         
  -1   3  36       1794.64       2006.08       156.27 o                         
   0   3  36       5943.21       5805.66       189.41 o                         
   1   3  36       1943.02       2171.03       131.56 o                         
   2   3  36       2182.65       2422.19       154.48 o                         
   3   3  36       2260.30       2072.28       144.41 o                         
  -3   4  36       3660.84       4073.56       254.82 o                         
  -2   4  36       4796.35       5044.74       187.04 o                         
  -1   4  36      15380.64      15332.99       318.51 o                         
   0   4  36       1075.73       1103.97       120.00 o                         
   1   4  36      14995.77      14677.78       295.91 o                         
   2   4  36       5157.54       5567.44       211.78 o                         
   3   4  36       3227.15       3509.04       222.81 o                         
   4   4  36       9271.00      10044.27       418.22 o                         
  -4   5  36       3726.76       3802.92       306.89 o                         
  -3   5  36      13689.36      14209.11       671.82 o                         
  -2   5  36      10568.12      10773.03       375.82 o                         
  -1   5  36       3260.27       3245.69       219.17 o                         
   0   5  36      15799.79      15695.20       431.95 o                         
   1   5  36       2742.48       2758.01       199.28 o                         
   2   5  36       9261.78       9396.18       362.55 o                         
   3   5  36      12579.14      13318.40       471.61 o                         
   4   5  36       3497.22       3421.19       316.99 o                         
  -2   6  36       5172.60       5295.79       352.04 o                         
  -1   6  36      14472.57      13389.19       488.90 o                         
   0   6  36        247.73        502.26       214.76 o                         
   1   6  36      13656.76      13035.92       549.31 o                         
   2   6  36       4853.51       4949.33       535.41 o                         
   0   1  37       4565.21       4734.84       167.16 o                         
   1   1  37       5684.83       6428.95       188.31 o                         
  -1   2  37      17292.62      17654.01       331.69 o                         
   0   2  37        779.57        936.63       114.78 o                         
   1   2  37      17749.06      18424.42       321.71 o                         
   2   2  37       7115.72       7556.40       234.14 o                         
  -2   3  37      17400.61      17881.04       440.15 o                         
  -1   3  37       3528.43       3963.48       204.79 o                         
   0   3  37       2743.26       2942.79       157.71 o                         
   1   3  37       3231.12       3319.12       173.15 o                         
   2   3  37      17251.10      17877.98       420.32 o                         
   3   3  37       1699.24       1895.12       219.63 o                         
  -3   4  37       5122.65       5640.09       389.55 o                         
  -2   4  37      11152.72      11280.59       398.40 o                         
  -1   4  37       8143.03       8146.71       308.07 o                         
   0   4  37       1883.09       1738.04       173.72 o                         
   1   4  37       9046.64       9661.90       340.93 o                         
   2   4  37      10158.49      10013.46       447.18 o                         
   3   4  37       6030.63       5935.51       437.43 o                         
   4   4  37      13498.88      12836.79       917.75 o                         
  -2   5  37       8288.62       8439.47       413.30 o                         
  -1   5  37       2429.21       2310.20       216.68 o                         
   0   5  37        188.44        754.69       199.59 o                         
   1   5  37       1933.68       2131.49       231.35 o                         
   2   5  37       9657.93      10112.69       494.19 o                         
   0   1  38       1994.47       2093.93       139.49 o                         
   1   1  38        520.36       1031.45       137.56 o                         
  -1   2  38       2820.30       2839.52       274.01 o                         
   0   2  38        658.85        966.07       154.56 o                         
   1   2  38       2967.92       3048.21       213.62 o                         
   2   2  38       2929.20       3555.11       245.19 o                         
  -2   3  38       5702.90       6553.07       402.87 o                         
  -1   3  38       8924.43       8994.32       332.84 o                         
   0   3  38         83.66        382.76       158.37 o                         
   1   3  38       8771.16       8575.84       377.28 o                         
   2   3  38       5404.90       6110.21       393.28 o                         
   3   3  38        107.32        457.49       327.67 o                         
  -2   4  38      11811.75      11814.92       938.44 o                         
  -1   4  38        202.91        416.76       202.22 o                         
   0   4  38      14540.15      14307.36       557.47 o                         
   1   4  38        138.38        601.33       184.85 o                         
   2   4  38      13413.68      13731.19       603.72 o                         
   0   1  39         30.22         54.22       193.94 o                         
   1   1  39      13477.00      13836.73       532.77 o                         
  -1   2  39       1780.66       1423.14       282.27 o                         
   0   2  39      12259.79      12386.01       471.59 o                         
   1   2  39       1321.43       1301.63       254.60 o                         
   2   2  39      32962.38      31430.24      1176.94 o                         
  -1   3  39      14606.63      13421.95       771.54 o                         
   0   3  39       6853.43       5821.27       475.00 o                         
   1   3  39      14461.24      14346.46       573.80 o                         
                                                                                
